# Supplementary material for: Surface‐Decoupled Altitudinal and Azimuthal Triptycene‐Fused Tetrapodal Molecular Motors
Source: Angew Chem Int Ed Engl. 2025 Oct 23;65(2):e202513922. doi: 10.1002/anie.202513922 (PMC12790369; doi:10.1002/anie.202513922)
Supplement: Supplementary file 2 — Supporting Information [file ANIE-65-e202513922-s001.zip]

Archive with 12 entries (12 files):
- S2_cu_ls622_tet_kaleta.cif
- 1C_mo_kb_c336_kaleta.cif
- 4_cu_ls517_kaleta.cif
- 5_mo_ls412_s2_kaleta.cif
- 9_cu_ls415_01_kaleta.cif
- 13_cu_kb326_kaleta.cif
- 15_mo_ls450_o2ps_kaleta.cif
- 16_mo_kb327_kaleta.cif
- 17_mo_ls453_o1ps_kaleta_5.cif
- 18_cu_kb_330_120k_kaleta.cif
- 19@Au111.xyz
- Atropisomers.xyz
