# Supplementary material for: Surface‐Decoupled Altitudinal and Azimuthal Triptycene‐Fused Tetrapodal Molecular Motors
Source: Angew Chem Int Ed Engl. 2025 Oct 23;65(2):e202513922. doi: 10.1002/anie.202513922 (PMC12790369; doi:10.1002/anie.202513922)
Supplement: Supplementary file 2 — Supporting Information [file ANIE-65-e202513922-s001.zip › S2_cu_ls622_tet_kaleta.cif]

 
data_cu_ls622_tet_kaleta
 
_audit_creation_method            'SHELXL-2019/3'
_shelx_SHELXL_version_number      '2019/3'
_chemical_name_systematic         ?
_chemical_name_common             ?
_chemical_melting_point           ?
_chemical_formula_moiety     'C25 H24 O' 
_chemical_formula_sum
 'C25 H24 O' 
_chemical_formula_weight          340.44
_chemical_compound_source   'synthesized by the author'

loop_
 _atom_type_symbol
 _atom_type_description
 _atom_type_scat_dispersion_real
 _atom_type_scat_dispersion_imag
 _atom_type_scat_source
 'C'  'C'   0.0181   0.0091
 'International Tables Vol C Tables 4.2.6.8 and 6.1.1.4'
 'H'  'H'   0.0000   0.0000
 'International Tables Vol C Tables 4.2.6.8 and 6.1.1.4'
 'O'  'O'   0.0492   0.0322
 'International Tables Vol C Tables 4.2.6.8 and 6.1.1.4'
 
_space_group_crystal_system       triclinic
_space_group_IT_number            2
_space_group_name_H-M_alt         'P -1'
_space_group_name_Hall            '-P 1'
 
_shelx_space_group_comment
;
The symmetry employed for this shelxl refinement is uniquely defined
by the following loop, which should always be used as a source of
symmetry information in preference to the above space-group names.
They are only intended as comments.
;
 
loop_
 _space_group_symop_operation_xyz
 'x, y, z'
 '-x, -y, -z'
 
_cell_length_a                    8.2393(2)
_cell_length_b                    14.4118(4)
_cell_length_c                    16.4789(4)
_cell_angle_alpha                 105.0240(10)
_cell_angle_beta                  98.4780(10)
_cell_angle_gamma                 97.9160(10)
_cell_volume                      1837.24(8)
_cell_formula_units_Z             4
_cell_measurement_temperature     120(2)
_cell_measurement_reflns_used    9950 
_cell_measurement_theta_min       2.8287 
_cell_measurement_theta_max       79.4294 
 
_exptl_crystal_description        prism 
_exptl_crystal_colour             colourless 
_exptl_crystal_density_meas       ?
_exptl_crystal_density_method     ?
_exptl_crystal_density_diffrn     1.231          
_exptl_crystal_F_000              728
_exptl_transmission_factor_min    ?
_exptl_transmission_factor_max    ?
_exptl_crystal_size_max           0.139
_exptl_crystal_size_mid           0.090
_exptl_crystal_size_min           0.085
_exptl_absorpt_coefficient_mu     0.559
_shelx_estimated_absorpt_T_min    0.926
_shelx_estimated_absorpt_T_max    0.954
_exptl_absorpt_correction_type    multi-scan 
_exptl_absorpt_correction_T_min   0.926 
_exptl_absorpt_correction_T_max   0.954 
_exptl_absorpt_process_details    
;Krause, L., Herbst-Irmer, R., Sheldrick, G. M., Stalke, D. (2015).
"Comparison of silver and molybdenum microfocus X-ray sources for single-crystal
 structure determination"
J. Appl. Cryst. 48, 3-10.
doi:10.1107/S1600576714022985
;

_exptl_absorpt_special_details    ?
_diffrn_ambient_temperature       120(2)
_diffrn_radiation_wavelength      1.54178
_diffrn_radiation_type            CuK\a
_diffrn_source                    'I\mS  micro-focus sealed tube' 
_diffrn_radiation_monochromator   'Helios Cu  multilayer optic'
_diffrn_measurement_device_type   'Bruker D8 VENTURE Kappa Duo PHOTONIII CMOS' 
_diffrn_measurement_method        '\w and \f scans' 
_diffrn_detector_area_resol_mean  7.391 
_diffrn_reflns_number             31475
_diffrn_reflns_av_unetI/netI      0.0461
_diffrn_reflns_av_R_equivalents   0.0444
_diffrn_reflns_limit_h_min        -10
_diffrn_reflns_limit_h_max        10
_diffrn_reflns_limit_k_min        -14
_diffrn_reflns_limit_k_max        18
_diffrn_reflns_limit_l_min        -20
_diffrn_reflns_limit_l_max        20
_diffrn_reflns_theta_min          2.829
_diffrn_reflns_theta_max          79.525
_diffrn_reflns_theta_full         67.679
_diffrn_measured_fraction_theta_max   0.978
_diffrn_measured_fraction_theta_full  0.997
_diffrn_reflns_Laue_measured_fraction_max    0.978
_diffrn_reflns_Laue_measured_fraction_full   0.997
_diffrn_reflns_point_group_measured_fraction_max   0.978
_diffrn_reflns_point_group_measured_fraction_full  0.997
_reflns_number_total              7811
_reflns_number_gt                 6818
_reflns_threshold_expression      'I > 2\s(I)'
_reflns_Friedel_coverage          0.000
_reflns_Friedel_fraction_max      .
_reflns_Friedel_fraction_full     .
 
_reflns_special_details
;
 Reflections were merged by SHELXL according to the crystal
 class for the calculation of statistics and refinement.
 
 _reflns_Friedel_fraction is defined as the number of unique
 Friedel pairs measured divided by the number that would be
 possible theoretically, ignoring centric projections and
 systematic absences.
;
 
_computing_data_collection   'Bruker Instrument Service v8.5.1.2.Release' 
_computing_cell_refinement   'SAINT V8.41 (Bruker AXS LLC)' 
_computing_data_reduction         'SAINT V8.41 (Bruker AXS LLC)' 
_computing_structure_solution     'SHELXT 2018/2 (Sheldrick, 2018)'
_computing_structure_refinement 'SHELXL-2019/2 (Sheldrick, 2019)'
_computing_molecular_graphics     ?
_computing_publication_material   ?
_refine_special_details           ?
_refine_ls_structure_factor_coef  Fsqd
_refine_ls_matrix_type            full
_refine_ls_weighting_scheme       calc
_refine_ls_weighting_details
'w=1/[\s^2^(Fo^2^)+(0.0621P)^2^+0.4527P] where P=(Fo^2^+2Fc^2^)/3'
_atom_sites_solution_primary     'Intrinsic Phasing' 
_atom_sites_solution_secondary   difmap 
_atom_sites_solution_hydrogens    geom
_refine_ls_hydrogen_treatment     constr
_refine_ls_extinction_method      none
_refine_ls_extinction_coef        .
_refine_ls_number_reflns          7811
_refine_ls_number_parameters      479
_refine_ls_number_restraints      0
_refine_ls_R_factor_all           0.0488
_refine_ls_R_factor_gt            0.0429
_refine_ls_wR_factor_ref          0.1206
_refine_ls_wR_factor_gt           0.1145
_refine_ls_goodness_of_fit_ref    1.029
_refine_ls_restrained_S_all       1.029
_refine_ls_shift/su_max           0.001
_refine_ls_shift/su_mean          0.000
 
loop_
 _atom_site_label
 _atom_site_type_symbol
 _atom_site_fract_x
 _atom_site_fract_y
 _atom_site_fract_z
 _atom_site_U_iso_or_equiv
 _atom_site_adp_type
 _atom_site_occupancy
 _atom_site_site_symmetry_order  
 _atom_site_calc_flag
 _atom_site_refinement_flags_posn
 _atom_site_refinement_flags_adp
 _atom_site_refinement_flags_occupancy
 _atom_site_disorder_assembly
 _atom_site_disorder_group
O1A O 0.78590(10) 0.37345(6) 0.15603(5) 0.02547(18) Uani 1 1 d . . . . .
C1A C 0.47802(14) 0.44752(8) 0.16424(7) 0.0209(2) Uani 1 1 d . . . . .
H1A H 0.478178 0.375698 0.148483 0.025 Uiso 1 1 calc R U . . .
C2A C 0.65132(14) 0.50842(8) 0.17907(7) 0.0206(2) Uani 1 1 d . . . . .
C3A C 0.79994(14) 0.47323(8) 0.17756(7) 0.0219(2) Uani 1 1 d . . . . .
C4A C 0.95111(15) 0.53937(9) 0.19827(8) 0.0256(2) Uani 1 1 d . . . . .
H4A H 1.053682 0.516449 0.196914 0.031 Uiso 1 1 calc R U . . .
C5A C 0.94953(15) 0.63941(9) 0.22092(8) 0.0272(2) Uani 1 1 d . . . . .
H5A H 1.052430 0.684239 0.235543 0.033 Uiso 1 1 calc R U . . .
C6A C 0.80215(15) 0.67515(8) 0.22269(7) 0.0237(2) Uani 1 1 d . . . . .
H6A H 0.803234 0.743514 0.238415 0.028 Uiso 1 1 calc R U . . .
C7A C 0.65239(14) 0.60863(8) 0.20091(7) 0.0214(2) Uani 1 1 d . . . . .
C8A C 0.47683(15) 0.63165(8) 0.20228(7) 0.0224(2) Uani 1 1 d . . . . .
H8A H 0.475713 0.703305 0.215946 0.027 Uiso 1 1 calc R U . . .
C9A C 0.36548(15) 0.57325(8) 0.11562(7) 0.0236(2) Uani 1 1 d . . . . .
C10A C 0.26902(16) 0.62589(9) 0.06329(8) 0.0292(3) Uani 1 1 d . . . . .
H10A H 0.346817 0.668953 0.043452 0.044 Uiso 1 1 calc R U . . .
H10B H 0.202698 0.664949 0.098470 0.044 Uiso 1 1 calc R U . . .
H10C H 0.194563 0.578131 0.013799 0.044 Uiso 1 1 calc R U . . .
C13A C 0.27852(16) 0.39959(9) 0.01561(8) 0.0283(3) Uani 1 1 d . . . . .
H13A H 0.199431 0.426742 -0.017986 0.042 Uiso 1 1 calc R U . . .
H13B H 0.218022 0.345029 0.030808 0.042 Uiso 1 1 calc R U . . .
H13C H 0.360631 0.376204 -0.018307 0.042 Uiso 1 1 calc R U . . .
C14A C 0.36654(14) 0.47740(8) 0.09575(7) 0.0227(2) Uani 1 1 d . . . . .
C15A C 0.41833(13) 0.48422(8) 0.24817(7) 0.0210(2) Uani 1 1 d . . . . .
C16A C 0.37945(14) 0.43166(8) 0.30313(7) 0.0220(2) Uani 1 1 d . . . . .
H16A H 0.383613 0.363913 0.289115 0.026 Uiso 1 1 calc R U . . .
C17A C 0.33270(14) 0.47833(9) 0.38139(7) 0.0231(2) Uani 1 1 d . . . . .
C18A C 0.32639(14) 0.57958(9) 0.40130(7) 0.0234(2) Uani 1 1 d . . . . .
C19A C 0.37103(14) 0.63312(8) 0.34341(7) 0.0233(2) Uani 1 1 d . . . . .
H19A H 0.369481 0.701156 0.356659 0.028 Uiso 1 1 calc R U . . .
C20A C 0.41583(14) 0.58634(8) 0.26916(7) 0.0215(2) Uani 1 1 d . . . . .
C21A C 0.29345(14) 0.42727(9) 0.44091(7) 0.0256(2) Uani 1 1 d . . . . .
H21A H 0.300438 0.359949 0.428536 0.031 Uiso 1 1 calc R U . . .
C22A C 0.24570(14) 0.47143(10) 0.51578(8) 0.0279(3) Uani 1 1 d . . . . .
C23A C 0.23830(14) 0.57298(10) 0.53555(8) 0.0287(3) Uani 1 1 d . . . . .
C24A C 0.27898(15) 0.62454(10) 0.47946(8) 0.0273(3) Uani 1 1 d . . . . .
H24A H 0.275202 0.692339 0.493509 0.033 Uiso 1 1 calc R U . . .
C25A C 0.20084(17) 0.41304(11) 0.57588(8) 0.0348(3) Uani 1 1 d . . . . .
H25A H 0.084948 0.414792 0.582511 0.052 Uiso 1 1 calc R U . . .
H25B H 0.275170 0.441259 0.631805 0.052 Uiso 1 1 calc R U . . .
H25C H 0.213299 0.345171 0.552334 0.052 Uiso 1 1 calc R U . . .
C26A C 0.18689(17) 0.62371(12) 0.61789(8) 0.0365(3) Uani 1 1 d . . . . .
H26A H 0.185198 0.692267 0.620474 0.055 Uiso 1 1 calc R U . . .
H26B H 0.266912 0.620434 0.666900 0.055 Uiso 1 1 calc R U . . .
H26C H 0.075324 0.591248 0.619570 0.055 Uiso 1 1 calc R U . . .
C27A C 0.93680(17) 0.33636(10) 0.15481(10) 0.0357(3) Uani 1 1 d . . . . .
H27A H 0.911816 0.264940 0.141212 0.054 Uiso 1 1 calc R U . . .
H27B H 1.010203 0.363520 0.211097 0.054 Uiso 1 1 calc R U . . .
H27C H 0.992503 0.355017 0.111293 0.054 Uiso 1 1 calc R U . . .
C1B C 0.54545(14) 0.09752(8) 0.21157(7) 0.0206(2) Uani 1 1 d . . . . .
H1B H 0.598388 0.167857 0.237753 0.025 Uiso 1 1 calc R U . . .
O2B O 0.90494(10) 0.15701(6) 0.24970(6) 0.02774(19) Uani 1 1 d . . . . .
C2B C 0.67236(14) 0.03138(8) 0.19012(7) 0.0209(2) Uani 1 1 d . . . . .
C3B C 0.84500(15) 0.05968(9) 0.21017(7) 0.0235(2) Uani 1 1 d . . . . .
C4B C 0.94506(15) -0.01026(10) 0.18951(8) 0.0283(3) Uani 1 1 d . . . . .
H4B H 1.063246 0.008220 0.202130 0.034 Uiso 1 1 calc R U . . .
C5B C 0.86973(17) -0.10759(10) 0.15015(8) 0.0300(3) Uani 1 1 d . . . . .
H5B H 0.937976 -0.155149 0.135968 0.036 Uiso 1 1 calc R U . . .
C6B C 0.69768(16) -0.13664(9) 0.13121(7) 0.0263(2) Uani 1 1 d . . . . .
H6B H 0.647931 -0.203296 0.104778 0.032 Uiso 1 1 calc R U . . .
C7B C 0.59955(15) -0.06606(8) 0.15174(7) 0.0219(2) Uani 1 1 d . . . . .
C8B C 0.41020(14) -0.08283(8) 0.14166(7) 0.0212(2) Uani 1 1 d . . . . .
H8B H 0.356721 -0.152772 0.113582 0.025 Uiso 1 1 calc R U . . .
C9B C 0.34739(14) -0.01368(8) 0.09226(7) 0.0222(2) Uani 1 1 d . . . . .
C10B C 0.21994(16) -0.05719(9) 0.01162(8) 0.0284(3) Uani 1 1 d . . . . .
H10D H 0.189038 -0.005021 -0.012190 0.043 Uiso 1 1 calc R U . . .
H10E H 0.120675 -0.092468 0.024202 0.043 Uiso 1 1 calc R U . . .
H10F H 0.266589 -0.102605 -0.029977 0.043 Uiso 1 1 calc R U . . .
C13B C 0.38589(16) 0.16656(9) 0.09870(8) 0.0274(2) Uani 1 1 d . . . . .
H13D H 0.490257 0.199936 0.089183 0.041 Uiso 1 1 calc R U . . .
H13E H 0.342776 0.211740 0.142181 0.041 Uiso 1 1 calc R U . . .
H13F H 0.303630 0.144609 0.045048 0.041 Uiso 1 1 calc R U . . .
C14B C 0.41796(14) 0.08012(8) 0.12877(7) 0.0216(2) Uani 1 1 d . . . . .
C15B C 0.45429(13) 0.05447(8) 0.27132(7) 0.0194(2) Uani 1 1 d . . . . .
C16B C 0.44589(14) 0.10009(8) 0.35384(7) 0.0209(2) Uani 1 1 d . . . . .
H16B H 0.496474 0.166828 0.378953 0.025 Uiso 1 1 calc R U . . .
C17B C 0.36108(13) 0.04746(8) 0.40235(7) 0.0208(2) Uani 1 1 d . . . . .
C18B C 0.28558(14) -0.05228(8) 0.36379(7) 0.0207(2) Uani 1 1 d . . . . .
C19B C 0.29752(14) -0.09807(8) 0.27739(7) 0.0210(2) Uani 1 1 d . . . . .
H19B H 0.248405 -0.164853 0.251125 0.025 Uiso 1 1 calc R U . . .
C20B C 0.37964(14) -0.04568(8) 0.23266(7) 0.0198(2) Uani 1 1 d . . . . .
C21B C 0.35017(14) 0.09146(9) 0.48830(7) 0.0235(2) Uani 1 1 d . . . . .
H21B H 0.400235 0.158146 0.514307 0.028 Uiso 1 1 calc R U . . .
C22B C 0.26935(14) 0.04068(9) 0.53535(7) 0.0241(2) Uani 1 1 d . . . . .
C23B C 0.19324(14) -0.05911(9) 0.49694(7) 0.0239(2) Uani 1 1 d . . . . .
C24B C 0.20218(14) -0.10331(9) 0.41324(7) 0.0232(2) Uani 1 1 d . . . . .
H24B H 0.150978 -0.169920 0.387916 0.028 Uiso 1 1 calc R U . . .
C25B C 0.26016(16) 0.09126(10) 0.62646(8) 0.0308(3) Uani 1 1 d . . . . .
H25D H 0.317220 0.159486 0.641817 0.046 Uiso 1 1 calc R U . . .
H25E H 0.314320 0.058078 0.664847 0.046 Uiso 1 1 calc R U . . .
H25F H 0.142967 0.089102 0.631940 0.046 Uiso 1 1 calc R U . . .
C26B C 0.10336(16) -0.11588(10) 0.54763(8) 0.0302(3) Uani 1 1 d . . . . .
H26D H 0.015287 -0.082485 0.568497 0.045 Uiso 1 1 calc R U . . .
H26E H 0.182931 -0.120081 0.596410 0.045 Uiso 1 1 calc R U . . .
H26F H 0.053601 -0.181868 0.510850 0.045 Uiso 1 1 calc R U . . .
C27B C 1.08096(16) 0.18601(11) 0.27920(10) 0.0363(3) Uani 1 1 d . . . . .
H27D H 1.137687 0.171177 0.230383 0.054 Uiso 1 1 calc R U . . .
H27E H 1.118098 0.150387 0.319576 0.054 Uiso 1 1 calc R U . . .
H27F H 1.108050 0.256406 0.307896 0.054 Uiso 1 1 calc R U . . .
 
loop_
 _atom_site_aniso_label
 _atom_site_aniso_U_11
 _atom_site_aniso_U_22
 _atom_site_aniso_U_33
 _atom_site_aniso_U_23
 _atom_site_aniso_U_13
 _atom_site_aniso_U_12
O1A 0.0268(4) 0.0200(4) 0.0316(4) 0.0076(3) 0.0083(3) 0.0076(3)
C1A 0.0226(5) 0.0171(5) 0.0223(5) 0.0035(4) 0.0068(4) 0.0029(4)
C2A 0.0236(5) 0.0193(5) 0.0193(5) 0.0056(4) 0.0062(4) 0.0026(4)
C3A 0.0267(6) 0.0195(5) 0.0207(5) 0.0064(4) 0.0070(4) 0.0042(4)
C4A 0.0223(5) 0.0275(6) 0.0285(6) 0.0088(5) 0.0072(4) 0.0052(4)
C5A 0.0255(6) 0.0259(6) 0.0280(6) 0.0072(5) 0.0059(4) -0.0027(4)
C6A 0.0311(6) 0.0177(5) 0.0219(5) 0.0055(4) 0.0065(4) 0.0014(4)
C7A 0.0255(5) 0.0198(5) 0.0194(5) 0.0053(4) 0.0065(4) 0.0035(4)
C8A 0.0266(5) 0.0189(5) 0.0222(5) 0.0052(4) 0.0063(4) 0.0054(4)
C9A 0.0256(5) 0.0247(5) 0.0216(5) 0.0063(4) 0.0069(4) 0.0061(4)
C10A 0.0333(6) 0.0300(6) 0.0266(6) 0.0100(5) 0.0053(5) 0.0104(5)
C13A 0.0314(6) 0.0271(6) 0.0231(5) 0.0025(5) 0.0057(5) 0.0025(5)
C14A 0.0227(5) 0.0247(5) 0.0210(5) 0.0056(4) 0.0068(4) 0.0036(4)
C15A 0.0185(5) 0.0206(5) 0.0220(5) 0.0033(4) 0.0039(4) 0.0022(4)
C16A 0.0197(5) 0.0203(5) 0.0236(5) 0.0039(4) 0.0036(4) 0.0007(4)
C17A 0.0169(5) 0.0274(6) 0.0223(5) 0.0049(4) 0.0027(4) 0.0008(4)
C18A 0.0183(5) 0.0287(6) 0.0209(5) 0.0032(4) 0.0032(4) 0.0046(4)
C19A 0.0219(5) 0.0226(5) 0.0231(5) 0.0027(4) 0.0028(4) 0.0057(4)
C20A 0.0199(5) 0.0217(5) 0.0219(5) 0.0051(4) 0.0035(4) 0.0034(4)
C21A 0.0205(5) 0.0300(6) 0.0232(5) 0.0065(5) 0.0022(4) -0.0016(4)
C22A 0.0176(5) 0.0412(7) 0.0224(5) 0.0090(5) 0.0020(4) -0.0005(5)
C23A 0.0188(5) 0.0442(7) 0.0203(5) 0.0044(5) 0.0032(4) 0.0059(5)
C24A 0.0224(5) 0.0344(6) 0.0227(5) 0.0030(5) 0.0037(4) 0.0080(5)
C25A 0.0282(6) 0.0502(8) 0.0246(6) 0.0126(6) 0.0052(5) -0.0020(6)
C26A 0.0310(6) 0.0547(8) 0.0236(6) 0.0068(6) 0.0090(5) 0.0119(6)
C27A 0.0320(7) 0.0294(6) 0.0501(8) 0.0130(6) 0.0110(6) 0.0138(5)
C1B 0.0227(5) 0.0185(5) 0.0221(5) 0.0067(4) 0.0059(4) 0.0049(4)
O2B 0.0219(4) 0.0285(4) 0.0327(4) 0.0107(3) 0.0046(3) 0.0012(3)
C2B 0.0234(5) 0.0236(5) 0.0199(5) 0.0105(4) 0.0070(4) 0.0072(4)
C3B 0.0253(5) 0.0276(6) 0.0225(5) 0.0133(4) 0.0071(4) 0.0067(4)
C4B 0.0240(6) 0.0382(7) 0.0313(6) 0.0190(5) 0.0098(5) 0.0122(5)
C5B 0.0361(7) 0.0338(6) 0.0322(6) 0.0175(5) 0.0165(5) 0.0208(5)
C6B 0.0380(6) 0.0228(5) 0.0242(5) 0.0104(4) 0.0121(5) 0.0123(5)
C7B 0.0274(6) 0.0233(5) 0.0186(5) 0.0090(4) 0.0070(4) 0.0079(4)
C8B 0.0264(5) 0.0178(5) 0.0200(5) 0.0055(4) 0.0052(4) 0.0050(4)
C9B 0.0248(5) 0.0248(5) 0.0201(5) 0.0088(4) 0.0068(4) 0.0082(4)
C10B 0.0314(6) 0.0311(6) 0.0219(5) 0.0079(5) 0.0028(5) 0.0048(5)
C13B 0.0349(6) 0.0250(6) 0.0277(6) 0.0126(5) 0.0090(5) 0.0104(5)
C14B 0.0235(5) 0.0241(5) 0.0210(5) 0.0098(4) 0.0073(4) 0.0080(4)
C15B 0.0182(5) 0.0196(5) 0.0223(5) 0.0078(4) 0.0043(4) 0.0062(4)
C16B 0.0199(5) 0.0195(5) 0.0227(5) 0.0052(4) 0.0035(4) 0.0046(4)
C17B 0.0188(5) 0.0242(5) 0.0205(5) 0.0068(4) 0.0036(4) 0.0074(4)
C18B 0.0196(5) 0.0238(5) 0.0211(5) 0.0089(4) 0.0039(4) 0.0071(4)
C19B 0.0222(5) 0.0185(5) 0.0226(5) 0.0064(4) 0.0035(4) 0.0048(4)
C20B 0.0205(5) 0.0210(5) 0.0194(5) 0.0066(4) 0.0038(4) 0.0074(4)
C21B 0.0222(5) 0.0265(6) 0.0216(5) 0.0054(4) 0.0033(4) 0.0075(4)
C22B 0.0207(5) 0.0344(6) 0.0207(5) 0.0098(5) 0.0048(4) 0.0118(4)
C23B 0.0207(5) 0.0331(6) 0.0237(5) 0.0144(5) 0.0058(4) 0.0104(4)
C24B 0.0222(5) 0.0247(5) 0.0253(5) 0.0105(4) 0.0048(4) 0.0059(4)
C25B 0.0304(6) 0.0426(7) 0.0209(6) 0.0080(5) 0.0070(5) 0.0115(5)
C26B 0.0284(6) 0.0412(7) 0.0284(6) 0.0188(5) 0.0099(5) 0.0097(5)
C27B 0.0224(6) 0.0433(7) 0.0427(7) 0.0170(6) 0.0019(5) -0.0004(5)
 
_geom_special_details
;
 All esds (except the esd in the dihedral angle between two l.s. planes)
 are estimated using the full covariance matrix.  The cell esds are taken
 into account individually in the estimation of esds in distances, angles
 and torsion angles; correlations between esds in cell parameters are only
 used when they are defined by crystal symmetry.  An approximate (isotropic)
 treatment of cell esds is used for estimating esds involving l.s. planes.
;
 
loop_
 _geom_bond_atom_site_label_1
 _geom_bond_atom_site_label_2
 _geom_bond_distance
 _geom_bond_site_symmetry_2
 _geom_bond_publ_flag
O1A C3A 1.3728(14) . ?
O1A C27A 1.4202(15) . ?
C1A C2A 1.5197(15) . ?
C1A C15A 1.5257(15) . ?
C1A C14A 1.5356(16) . ?
C1A H1A 1.0000 . ?
C2A C3A 1.3896(16) . ?
C2A C7A 1.3934(15) . ?
C3A C4A 1.3984(16) . ?
C4A C5A 1.3948(17) . ?
C4A H4A 0.9500 . ?
C5A C6A 1.3840(18) . ?
C5A H5A 0.9500 . ?
C6A C7A 1.3913(16) . ?
C6A H6A 0.9500 . ?
C7A C8A 1.5299(16) . ?
C8A C20A 1.5296(15) . ?
C8A C9A 1.5385(16) . ?
C8A H8A 1.0000 . ?
C9A C14A 1.3361(17) . ?
C9A C10A 1.5014(16) . ?
C10A H10A 0.9800 . ?
C10A H10B 0.9800 . ?
C10A H10C 0.9800 . ?
C13A C14A 1.5010(16) . ?
C13A H13A 0.9800 . ?
C13A H13B 0.9800 . ?
C13A H13C 0.9800 . ?
C15A C16A 1.3678(16) . ?
C15A C20A 1.4257(16) . ?
C16A C17A 1.4255(16) . ?
C16A H16A 0.9500 . ?
C17A C21A 1.4178(16) . ?
C17A C18A 1.4203(17) . ?
C18A C24A 1.4201(16) . ?
C18A C19A 1.4309(17) . ?
C19A C20A 1.3645(16) . ?
C19A H19A 0.9500 . ?
C21A C22A 1.3737(17) . ?
C21A H21A 0.9500 . ?
C22A C23A 1.427(2) . ?
C22A C25A 1.5099(17) . ?
C23A C24A 1.3777(19) . ?
C23A C26A 1.5151(17) . ?
C24A H24A 0.9500 . ?
C25A H25A 0.9800 . ?
C25A H25B 0.9800 . ?
C25A H25C 0.9800 . ?
C26A H26A 0.9800 . ?
C26A H26B 0.9800 . ?
C26A H26C 0.9800 . ?
C27A H27A 0.9800 . ?
C27A H27B 0.9800 . ?
C27A H27C 0.9800 . ?
C1B C15B 1.5248(15) . ?
C1B C2B 1.5283(15) . ?
C1B C14B 1.5347(15) . ?
C1B H1B 1.0000 . ?
O2B C3B 1.3699(15) . ?
O2B C27B 1.4262(15) . ?
C2B C7B 1.3882(16) . ?
C2B C3B 1.3895(16) . ?
C3B C4B 1.3948(17) . ?
C4B C5B 1.3940(19) . ?
C4B H4B 0.9500 . ?
C5B C6B 1.3858(19) . ?
C5B H5B 0.9500 . ?
C6B C7B 1.3899(16) . ?
C6B H6B 0.9500 . ?
C7B C8B 1.5228(16) . ?
C8B C20B 1.5268(15) . ?
C8B C9B 1.5370(15) . ?
C8B H8B 1.0000 . ?
C9B C14B 1.3364(17) . ?
C9B C10B 1.4956(16) . ?
C10B H10D 0.9800 . ?
C10B H10E 0.9800 . ?
C10B H10F 0.9800 . ?
C13B C14B 1.4965(15) . ?
C13B H13D 0.9800 . ?
C13B H13E 0.9800 . ?
C13B H13F 0.9800 . ?
C15B C16B 1.3648(16) . ?
C15B C20B 1.4250(15) . ?
C16B C17B 1.4267(15) . ?
C16B H16B 0.9500 . ?
C17B C21B 1.4157(16) . ?
C17B C18B 1.4215(16) . ?
C18B C24B 1.4191(16) . ?
C18B C19B 1.4298(15) . ?
C19B C20B 1.3660(15) . ?
C19B H19B 0.9500 . ?
C21B C22B 1.3756(17) . ?
C21B H21B 0.9500 . ?
C22B C23B 1.4230(18) . ?
C22B C25B 1.5074(16) . ?
C23B C24B 1.3787(17) . ?
C23B C26B 1.5118(16) . ?
C24B H24B 0.9500 . ?
C25B H25D 0.9800 . ?
C25B H25E 0.9800 . ?
C25B H25F 0.9800 . ?
C26B H26D 0.9800 . ?
C26B H26E 0.9800 . ?
C26B H26F 0.9800 . ?
C27B H27D 0.9800 . ?
C27B H27E 0.9800 . ?
C27B H27F 0.9800 . ?
 
loop_
 _geom_angle_atom_site_label_1
 _geom_angle_atom_site_label_2
 _geom_angle_atom_site_label_3
 _geom_angle
 _geom_angle_site_symmetry_1
 _geom_angle_site_symmetry_3
 _geom_angle_publ_flag
C3A O1A C27A 116.75(9) . . ?
C2A C1A C15A 104.13(9) . . ?
C2A C1A C14A 107.02(9) . . ?
C15A C1A C14A 106.86(9) . . ?
C2A C1A H1A 112.7 . . ?
C15A C1A H1A 112.7 . . ?
C14A C1A H1A 112.7 . . ?
C3A C2A C7A 120.47(10) . . ?
C3A C2A C1A 126.22(10) . . ?
C7A C2A C1A 113.18(10) . . ?
O1A C3A C2A 116.08(10) . . ?
O1A C3A C4A 124.54(10) . . ?
C2A C3A C4A 119.38(10) . . ?
C5A C4A C3A 119.22(11) . . ?
C5A C4A H4A 120.4 . . ?
C3A C4A H4A 120.4 . . ?
C6A C5A C4A 121.81(11) . . ?
C6A C5A H5A 119.1 . . ?
C4A C5A H5A 119.1 . . ?
C5A C6A C7A 118.46(10) . . ?
C5A C6A H6A 120.8 . . ?
C7A C6A H6A 120.8 . . ?
C6A C7A C2A 120.65(11) . . ?
C6A C7A C8A 127.25(10) . . ?
C2A C7A C8A 112.01(10) . . ?
C20A C8A C7A 104.20(9) . . ?
C20A C8A C9A 106.34(9) . . ?
C7A C8A C9A 107.71(9) . . ?
C20A C8A H8A 112.7 . . ?
C7A C8A H8A 112.7 . . ?
C9A C8A H8A 112.7 . . ?
C14A C9A C10A 126.96(11) . . ?
C14A C9A C8A 113.62(10) . . ?
C10A C9A C8A 119.42(10) . . ?
C9A C10A H10A 109.5 . . ?
C9A C10A H10B 109.5 . . ?
H10A C10A H10B 109.5 . . ?
C9A C10A H10C 109.5 . . ?
H10A C10A H10C 109.5 . . ?
H10B C10A H10C 109.5 . . ?
C14A C13A H13A 109.5 . . ?
C14A C13A H13B 109.5 . . ?
H13A C13A H13B 109.5 . . ?
C14A C13A H13C 109.5 . . ?
H13A C13A H13C 109.5 . . ?
H13B C13A H13C 109.5 . . ?
C9A C14A C13A 128.09(11) . . ?
C9A C14A C1A 113.52(10) . . ?
C13A C14A C1A 118.36(10) . . ?
C16A C15A C20A 120.53(10) . . ?
C16A C15A C1A 127.14(10) . . ?
C20A C15A C1A 112.21(9) . . ?
C15A C16A C17A 120.14(10) . . ?
C15A C16A H16A 119.9 . . ?
C17A C16A H16A 119.9 . . ?
C21A C17A C18A 118.50(11) . . ?
C21A C17A C16A 122.22(11) . . ?
C18A C17A C16A 119.28(10) . . ?
C24A C18A C17A 118.35(11) . . ?
C24A C18A C19A 122.30(11) . . ?
C17A C18A C19A 119.34(10) . . ?
C20A C19A C18A 119.92(10) . . ?
C20A C19A H19A 120.0 . . ?
C18A C19A H19A 120.0 . . ?
C19A C20A C15A 120.76(10) . . ?
C19A C20A C8A 127.57(10) . . ?
C15A C20A C8A 111.59(9) . . ?
C22A C21A C17A 122.51(12) . . ?
C22A C21A H21A 118.7 . . ?
C17A C21A H21A 118.7 . . ?
C21A C22A C23A 119.01(11) . . ?
C21A C22A C25A 120.38(12) . . ?
C23A C22A C25A 120.61(11) . . ?
C24A C23A C22A 119.51(11) . . ?
C24A C23A C26A 120.34(12) . . ?
C22A C23A C26A 120.15(12) . . ?
C23A C24A C18A 122.10(12) . . ?
C23A C24A H24A 118.9 . . ?
C18A C24A H24A 118.9 . . ?
C22A C25A H25A 109.5 . . ?
C22A C25A H25B 109.5 . . ?
H25A C25A H25B 109.5 . . ?
C22A C25A H25C 109.5 . . ?
H25A C25A H25C 109.5 . . ?
H25B C25A H25C 109.5 . . ?
C23A C26A H26A 109.5 . . ?
C23A C26A H26B 109.5 . . ?
H26A C26A H26B 109.5 . . ?
C23A C26A H26C 109.5 . . ?
H26A C26A H26C 109.5 . . ?
H26B C26A H26C 109.5 . . ?
O1A C27A H27A 109.5 . . ?
O1A C27A H27B 109.5 . . ?
H27A C27A H27B 109.5 . . ?
O1A C27A H27C 109.5 . . ?
H27A C27A H27C 109.5 . . ?
H27B C27A H27C 109.5 . . ?
C15B C1B C2B 103.80(8) . . ?
C15B C1B C14B 106.60(9) . . ?
C2B C1B C14B 106.94(9) . . ?
C15B C1B H1B 112.9 . . ?
C2B C1B H1B 112.9 . . ?
C14B C1B H1B 112.9 . . ?
C3B O2B C27B 117.05(10) . . ?
C7B C2B C3B 120.44(10) . . ?
C7B C2B C1B 113.31(10) . . ?
C3B C2B C1B 126.12(10) . . ?
O2B C3B C2B 116.11(10) . . ?
O2B C3B C4B 124.41(11) . . ?
C2B C3B C4B 119.48(11) . . ?
C5B C4B C3B 119.26(11) . . ?
C5B C4B H4B 120.4 . . ?
C3B C4B H4B 120.4 . . ?
C6B C5B C4B 121.59(11) . . ?
C6B C5B H5B 119.2 . . ?
C4B C5B H5B 119.2 . . ?
C5B C6B C7B 118.50(11) . . ?
C5B C6B H6B 120.7 . . ?
C7B C6B H6B 120.7 . . ?
C2B C7B C6B 120.71(11) . . ?
C2B C7B C8B 112.19(10) . . ?
C6B C7B C8B 127.00(11) . . ?
C7B C8B C20B 104.36(9) . . ?
C7B C8B C9B 107.16(9) . . ?
C20B C8B C9B 106.70(9) . . ?
C7B C8B H8B 112.7 . . ?
C20B C8B H8B 112.7 . . ?
C9B C8B H8B 112.7 . . ?
C14B C9B C10B 128.41(10) . . ?
C14B C9B C8B 113.48(10) . . ?
C10B C9B C8B 118.11(10) . . ?
C9B C10B H10D 109.5 . . ?
C9B C10B H10E 109.5 . . ?
H10D C10B H10E 109.5 . . ?
C9B C10B H10F 109.5 . . ?
H10D C10B H10F 109.5 . . ?
H10E C10B H10F 109.5 . . ?
C14B C13B H13D 109.5 . . ?
C14B C13B H13E 109.5 . . ?
H13D C13B H13E 109.5 . . ?
C14B C13B H13F 109.5 . . ?
H13D C13B H13F 109.5 . . ?
H13E C13B H13F 109.5 . . ?
C9B C14B C13B 127.84(11) . . ?
C9B C14B C1B 113.80(9) . . ?
C13B C14B C1B 118.36(10) . . ?
C16B C15B C20B 120.82(10) . . ?
C16B C15B C1B 127.14(10) . . ?
C20B C15B C1B 111.97(9) . . ?
C15B C16B C17B 119.95(10) . . ?
C15B C16B H16B 120.0 . . ?
C17B C16B H16B 120.0 . . ?
C21B C17B C18B 118.67(10) . . ?
C21B C17B C16B 121.97(10) . . ?
C18B C17B C16B 119.36(10) . . ?
C24B C18B C17B 118.44(10) . . ?
C24B C18B C19B 122.26(10) . . ?
C17B C18B C19B 119.29(10) . . ?
C20B C19B C18B 119.92(10) . . ?
C20B C19B H19B 120.0 . . ?
C18B C19B H19B 120.0 . . ?
C19B C20B C15B 120.65(10) . . ?
C19B C20B C8B 127.28(10) . . ?
C15B C20B C8B 112.03(9) . . ?
C22B C21B C17B 122.06(11) . . ?
C22B C21B H21B 119.0 . . ?
C17B C21B H21B 119.0 . . ?
C21B C22B C23B 119.46(10) . . ?
C21B C22B C25B 119.93(11) . . ?
C23B C22B C25B 120.61(11) . . ?
C24B C23B C22B 119.41(10) . . ?
C24B C23B C26B 120.46(11) . . ?
C22B C23B C26B 120.14(11) . . ?
C23B C24B C18B 121.97(11) . . ?
C23B C24B H24B 119.0 . . ?
C18B C24B H24B 119.0 . . ?
C22B C25B H25D 109.5 . . ?
C22B C25B H25E 109.5 . . ?
H25D C25B H25E 109.5 . . ?
C22B C25B H25F 109.5 . . ?
H25D C25B H25F 109.5 . . ?
H25E C25B H25F 109.5 . . ?
C23B C26B H26D 109.5 . . ?
C23B C26B H26E 109.5 . . ?
H26D C26B H26E 109.5 . . ?
C23B C26B H26F 109.5 . . ?
H26D C26B H26F 109.5 . . ?
H26E C26B H26F 109.5 . . ?
O2B C27B H27D 109.5 . . ?
O2B C27B H27E 109.5 . . ?
H27D C27B H27E 109.5 . . ?
O2B C27B H27F 109.5 . . ?
H27D C27B H27F 109.5 . . ?
H27E C27B H27F 109.5 . . ?
 
_refine_diff_density_max    0.305
_refine_diff_density_min   -0.240
_refine_diff_density_rms    0.043

_shelx_res_file
;
TITL cu_ls622_tet_kaleta_a.res in P-1
    cu_ls622_tet_kaleta.res
    created by SHELXL-2019/3 at 16:36:50 on 17-Dec-2024
REM Old TITL cu_ls622_tet_kaleta in P-1
REM SHELXT solution in P-1: R1 0.120, Rweak 0.003, Alpha 0.035
REM <I/s>   0.000 for    0 systematic absences,  Orientation as input
REM Formula found by SHELXT:  C50 O2
CELL  1.54178   8.2393  14.4118  16.4789  105.024   98.478   97.916
ZERR    4.000   0.0002   0.0004   0.0004    0.001    0.001    0.001
LATT  1
SFAC C H O
UNIT 100 96 4
TEMP -153.150
SIZE 0.085 0.09 0.139
L.S. 10
BOND  $H
LIST 4
ACTA
OMIT  -2   3   4
FMAP 2
PLAN -20
WGHT    0.062100    0.452700
FVAR       0.61185
O1A   3    0.785896    0.373448    0.156034    11.00000    0.02677    0.02004 =
         0.03159    0.00763    0.00828    0.00757
C1A   1    0.478024    0.447522    0.164239    11.00000    0.02262    0.01715 =
         0.02235    0.00349    0.00677    0.00289
AFIX  13
H1A   2    0.478178    0.375698    0.148483    11.00000   -1.20000
AFIX   0
C2A   1    0.651319    0.508422    0.179075    11.00000    0.02356    0.01935 =
         0.01926    0.00560    0.00619    0.00257
C3A   1    0.799943    0.473228    0.177563    11.00000    0.02671    0.01953 =
         0.02068    0.00638    0.00704    0.00416
C4A   1    0.951112    0.539375    0.198266    11.00000    0.02231    0.02750 =
         0.02849    0.00880    0.00718    0.00520
AFIX  43
H4A   2    1.053682    0.516449    0.196914    11.00000   -1.20000
AFIX   0
C5A   1    0.949527    0.639409    0.220923    11.00000    0.02554    0.02588 =
         0.02796    0.00719    0.00587   -0.00273
AFIX  43
H5A   2    1.052430    0.684239    0.235543    11.00000   -1.20000
AFIX   0
C6A   1    0.802153    0.675150    0.222692    11.00000    0.03106    0.01771 =
         0.02189    0.00548    0.00655    0.00144
AFIX  43
H6A   2    0.803234    0.743514    0.238415    11.00000   -1.20000
AFIX   0
C7A   1    0.652385    0.608633    0.200910    11.00000    0.02553    0.01977 =
         0.01937    0.00530    0.00645    0.00351
C8A   1    0.476827    0.631646    0.202279    11.00000    0.02665    0.01889 =
         0.02220    0.00515    0.00625    0.00538
AFIX  13
H8A   2    0.475713    0.703305    0.215946    11.00000   -1.20000
AFIX   0
C9A   1    0.365484    0.573249    0.115625    11.00000    0.02559    0.02471 =
         0.02160    0.00632    0.00693    0.00606
C10A  1    0.269015    0.625891    0.063293    11.00000    0.03330    0.03001 =
         0.02657    0.01003    0.00528    0.01041
AFIX 137
H10A  2    0.346817    0.668953    0.043452    11.00000   -1.50000
H10B  2    0.202698    0.664949    0.098470    11.00000   -1.50000
H10C  2    0.194563    0.578131    0.013799    11.00000   -1.50000
AFIX   0
C13A  1    0.278516    0.399591    0.015612    11.00000    0.03138    0.02711 =
         0.02305    0.00254    0.00569    0.00255
AFIX 137
H13A  2    0.199431    0.426742   -0.017986    11.00000   -1.50000
H13B  2    0.218022    0.345029    0.030808    11.00000   -1.50000
H13C  2    0.360631    0.376204   -0.018307    11.00000   -1.50000
AFIX   0
C14A  1    0.366535    0.477397    0.095749    11.00000    0.02270    0.02467 =
         0.02096    0.00559    0.00682    0.00358
C15A  1    0.418331    0.484223    0.248172    11.00000    0.01853    0.02059 =
         0.02199    0.00334    0.00395    0.00223
C16A  1    0.379452    0.431662    0.303130    11.00000    0.01972    0.02032 =
         0.02361    0.00391    0.00361    0.00071
AFIX  43
H16A  2    0.383613    0.363913    0.289115    11.00000   -1.20000
AFIX   0
C17A  1    0.332702    0.478332    0.381393    11.00000    0.01689    0.02741 =
         0.02229    0.00494    0.00266    0.00076
C18A  1    0.326390    0.579579    0.401296    11.00000    0.01832    0.02874 =
         0.02090    0.00315    0.00321    0.00458
C19A  1    0.371031    0.633121    0.343411    11.00000    0.02194    0.02257 =
         0.02306    0.00268    0.00276    0.00567
AFIX  43
H19A  2    0.369481    0.701156    0.356659    11.00000   -1.20000
AFIX   0
C20A  1    0.415830    0.586341    0.269161    11.00000    0.01989    0.02167 =
         0.02191    0.00514    0.00347    0.00336
C21A  1    0.293451    0.427270    0.440909    11.00000    0.02050    0.03003 =
         0.02318    0.00645    0.00225   -0.00158
AFIX  43
H21A  2    0.300438    0.359949    0.428536    11.00000   -1.20000
AFIX   0
C22A  1    0.245703    0.471425    0.515779    11.00000    0.01756    0.04120 =
         0.02241    0.00896    0.00201   -0.00052
C23A  1    0.238298    0.572976    0.535554    11.00000    0.01878    0.04420 =
         0.02033    0.00442    0.00322    0.00586
C24A  1    0.278982    0.624541    0.479456    11.00000    0.02241    0.03439 =
         0.02274    0.00300    0.00372    0.00805
AFIX  43
H24A  2    0.275202    0.692339    0.493509    11.00000   -1.20000
AFIX   0
C25A  1    0.200844    0.413039    0.575881    11.00000    0.02817    0.05016 =
         0.02461    0.01261    0.00516   -0.00202
AFIX 137
H25A  2    0.084948    0.414792    0.582511    11.00000   -1.50000
H25B  2    0.275170    0.441259    0.631805    11.00000   -1.50000
H25C  2    0.213299    0.345171    0.552334    11.00000   -1.50000
AFIX   0
C26A  1    0.186894    0.623711    0.617894    11.00000    0.03099    0.05471 =
         0.02358    0.00682    0.00898    0.01186
AFIX 137
H26A  2    0.185198    0.692267    0.620474    11.00000   -1.50000
H26B  2    0.266912    0.620434    0.666900    11.00000   -1.50000
H26C  2    0.075324    0.591248    0.619570    11.00000   -1.50000
AFIX   0
C27A  1    0.936797    0.336357    0.154814    11.00000    0.03205    0.02945 =
         0.05006    0.01304    0.01095    0.01381
AFIX 137
H27A  2    0.911816    0.264940    0.141212    11.00000   -1.50000
H27B  2    1.010203    0.363520    0.211097    11.00000   -1.50000
H27C  2    0.992503    0.355017    0.111293    11.00000   -1.50000
AFIX   0
C1B   1    0.545450    0.097518    0.211568    11.00000    0.02268    0.01852 =
         0.02209    0.00674    0.00595    0.00491
AFIX  13
H1B   2    0.598388    0.167857    0.237753    11.00000   -1.20000
AFIX   0
O2B   3    0.904940    0.157014    0.249702    11.00000    0.02192    0.02847 =
         0.03274    0.01070    0.00461    0.00122
C2B   1    0.672355    0.031376    0.190116    11.00000    0.02345    0.02356 =
         0.01985    0.01049    0.00700    0.00719
C3B   1    0.845000    0.059681    0.210171    11.00000    0.02534    0.02759 =
         0.02245    0.01325    0.00709    0.00672
C4B   1    0.945064   -0.010263    0.189514    11.00000    0.02400    0.03824 =
         0.03132    0.01903    0.00982    0.01222
AFIX  43
H4B   2    1.063246    0.008220    0.202130    11.00000   -1.20000
AFIX   0
C5B   1    0.869728   -0.107588    0.150150    11.00000    0.03606    0.03377 =
         0.03221    0.01747    0.01647    0.02075
AFIX  43
H5B   2    0.937976   -0.155149    0.135968    11.00000   -1.20000
AFIX   0
C6B   1    0.697679   -0.136640    0.131206    11.00000    0.03805    0.02280 =
         0.02421    0.01036    0.01208    0.01229
AFIX  43
H6B   2    0.647931   -0.203296    0.104778    11.00000   -1.20000
AFIX   0
C7B   1    0.599555   -0.066055    0.151744    11.00000    0.02740    0.02332 =
         0.01857    0.00903    0.00700    0.00789
C8B   1    0.410201   -0.082831    0.141658    11.00000    0.02641    0.01778 =
         0.02000    0.00545    0.00525    0.00497
AFIX  13
H8B   2    0.356721   -0.152772    0.113582    11.00000   -1.20000
AFIX   0
C9B   1    0.347391   -0.013677    0.092257    11.00000    0.02483    0.02476 =
         0.02012    0.00878    0.00680    0.00816
C10B  1    0.219939   -0.057193    0.011623    11.00000    0.03137    0.03105 =
         0.02193    0.00793    0.00281    0.00476
AFIX 137
H10D  2    0.189038   -0.005021   -0.012190    11.00000   -1.50000
H10E  2    0.120675   -0.092468    0.024202    11.00000   -1.50000
H10F  2    0.266589   -0.102605   -0.029977    11.00000   -1.50000
AFIX   0
C13B  1    0.385889    0.166559    0.098702    11.00000    0.03487    0.02504 =
         0.02771    0.01260    0.00902    0.01044
AFIX 137
H13D  2    0.490257    0.199936    0.089183    11.00000   -1.50000
H13E  2    0.342776    0.211740    0.142181    11.00000   -1.50000
H13F  2    0.303630    0.144609    0.045048    11.00000   -1.50000
AFIX   0
C14B  1    0.417962    0.080119    0.128773    11.00000    0.02353    0.02410 =
         0.02104    0.00978    0.00732    0.00801
C15B  1    0.454289    0.054471    0.271321    11.00000    0.01819    0.01959 =
         0.02231    0.00783    0.00426    0.00615
C16B  1    0.445890    0.100087    0.353837    11.00000    0.01994    0.01955 =
         0.02273    0.00521    0.00349    0.00464
AFIX  43
H16B  2    0.496474    0.166828    0.378953    11.00000   -1.20000
AFIX   0
C17B  1    0.361083    0.047462    0.402347    11.00000    0.01879    0.02421 =
         0.02047    0.00678    0.00360    0.00736
C18B  1    0.285583   -0.052279    0.363791    11.00000    0.01959    0.02380 =
         0.02110    0.00886    0.00388    0.00707
C19B  1    0.297522   -0.098072    0.277392    11.00000    0.02217    0.01850 =
         0.02261    0.00644    0.00354    0.00484
AFIX  43
H19B  2    0.248405   -0.164853    0.251125    11.00000   -1.20000
AFIX   0
C20B  1    0.379638   -0.045681    0.232661    11.00000    0.02052    0.02097 =
         0.01935    0.00659    0.00382    0.00735
C21B  1    0.350173    0.091463    0.488304    11.00000    0.02215    0.02654 =
         0.02161    0.00541    0.00327    0.00747
AFIX  43
H21B  2    0.400235    0.158146    0.514307    11.00000   -1.20000
AFIX   0
C22B  1    0.269351    0.040683    0.535354    11.00000    0.02072    0.03443 =
         0.02065    0.00978    0.00483    0.01181
C23B  1    0.193241   -0.059111    0.496937    11.00000    0.02072    0.03314 =
         0.02366    0.01439    0.00581    0.01042
C24B  1    0.202181   -0.103311    0.413239    11.00000    0.02215    0.02473 =
         0.02529    0.01049    0.00477    0.00585
AFIX  43
H24B  2    0.150978   -0.169920    0.387916    11.00000   -1.20000
AFIX   0
C25B  1    0.260161    0.091261    0.626458    11.00000    0.03044    0.04261 =
         0.02089    0.00804    0.00703    0.01151
AFIX 137
H25D  2    0.317220    0.159486    0.641817    11.00000   -1.50000
H25E  2    0.314320    0.058078    0.664847    11.00000   -1.50000
H25F  2    0.142967    0.089102    0.631940    11.00000   -1.50000
AFIX   0
C26B  1    0.103361   -0.115878    0.547632    11.00000    0.02840    0.04122 =
         0.02843    0.01881    0.00986    0.00966
AFIX 137
H26D  2    0.015287   -0.082485    0.568497    11.00000   -1.50000
H26E  2    0.182931   -0.120081    0.596410    11.00000   -1.50000
H26F  2    0.053601   -0.181868    0.510850    11.00000   -1.50000
AFIX   0
C27B  1    1.080962    0.186014    0.279196    11.00000    0.02240    0.04327 =
         0.04266    0.01704    0.00189   -0.00036
AFIX 137
H27D  2    1.137687    0.171177    0.230383    11.00000   -1.50000
H27E  2    1.118098    0.150387    0.319576    11.00000   -1.50000
H27F  2    1.108050    0.256406    0.307896    11.00000   -1.50000
AFIX   0
HKLF 4


REM  cu_ls622_tet_kaleta_a.res in P-1
REM wR2 = 0.1206, GooF = S = 1.029, Restrained GooF = 1.029 for all data
REM R1 = 0.0429 for 6818 Fo > 4sig(Fo) and 0.0488 for all 7811 data
REM 479 parameters refined using 0 restraints

END

WGHT      0.0621      0.4528

REM Highest difference peak  0.305,  deepest hole -0.240,  1-sigma level  0.043
Q1    1   0.4175  0.6030  0.1579  11.00000  0.05    0.30
Q2    1   0.4891  0.0966  0.1689  11.00000  0.05    0.30
Q3    1   0.3083 -0.0772  0.3269  11.00000  0.05    0.29
Q4    1   0.2758  0.5982  0.4348  11.00000  0.05    0.28
Q5    1   0.4462  0.4630  0.2072  11.00000  0.05    0.27
Q6    1   0.4933  0.0815  0.2448  11.00000  0.05    0.27
Q7    1   0.4220  0.4547  0.1239  11.00000  0.05    0.25
Q8    1   0.7302  0.4966  0.2058  11.00000  0.05    0.25
Q9    1   0.7528  0.0408  0.2150  11.00000  0.05    0.25
Q10   1   0.2934 -0.0313  0.0493  11.00000  0.05    0.24
Q11   1   0.3718  0.4579  0.3461  11.00000  0.05    0.24
Q12   1   0.4568  0.4633  0.2844  11.00000  0.05    0.24
Q13   1   0.3664  0.0664  0.4430  11.00000  0.05    0.24
Q14   1   0.6442 -0.0166  0.1677  11.00000  0.05    0.24
Q15   1   0.7816 -0.1265  0.1503  11.00000  0.05    0.24
Q16   1   0.4037  0.0704  0.3815  11.00000  0.05    0.24
Q17   1   0.4547  0.5370  0.2680  11.00000  0.05    0.24
Q18   1   0.3957 -0.0668  0.1915  11.00000  0.05    0.24
Q19   1   0.2163 -0.0841  0.4635  11.00000  0.05    0.23
Q20   1   0.8788  0.6662  0.2462  11.00000  0.05    0.23
;
_shelx_res_checksum   12221

_shelx_hkl_file
;
  -1   0   0 3139.49  153.18
  -2   0   0 3695.93  169.98
   2   0   0 3367.06  169.38
  -3   0   0  882.41   44.80
   3   0   0  840.12   44.60
  -4   0   0  128.19   11.20
   4   0   0  182.78   12.60
  -5   0   0   31.00    2.30
  -5   0   0   21.40    5.50
   5   0   0   33.30    5.60
   5   0   0   28.90    2.30
  -6   0   0   63.69    4.90
  -6   0   0   61.59    4.00
  -6   0   0   65.19    3.90
   6   0   0   64.09    4.10
   6   0   0   64.29    8.90
   6   0   0   61.49    4.10
  -7   0   0  213.68   10.90
  -7   0   0  207.78   11.40
  -7   0   0  204.58   10.50
   7   0   0  197.98   10.90
   7   0   0  190.88   18.70
   7   0   0  203.38   10.80
  -8   0   0   25.70    2.30
   8   0   0   29.30    2.30
   8   0   0   24.80    2.30
  -9   0   0    1.60    0.90
  -9   0   0    4.30    0.80
 -10   0   0    0.30    0.30
  10   0   0    0.50    0.30
  10  -1   0    1.80    0.50
 -10   1   0    2.30    0.40
   9  -1   0   12.10    1.50
  -9   1   0   16.80    1.50
  -9   1   0   15.10    1.50
   8  -1   0    1.00    0.80
  -8   1   0    0.30    1.00
  -8   1   0    2.00    0.80
   7  -1   0  156.58   16.10
   7  -1   0  144.09    8.10
  -7   1   0  143.99    8.80
  -7   1   0  148.49    8.10
  -7   1   0  141.29    7.70
   6  -1   0   25.40    6.30
   6  -1   0   26.30    2.30
  -6   1   0   26.90    2.50
  -6   1   0   23.90    2.10
  -6   1   0   28.40    3.40
  -6   1   0   27.10    2.20
   5  -1   0  137.69   11.90
  -5   1   0  118.59    6.80
  -4   1   0   94.19    8.30
  -3   1   0    2.60    1.50
   2  -1   0    5.50    1.50
  -2   1   0    7.80    1.70
   1  -1   0   49.99    3.10
   1  -1   0   45.80    3.10
   0  -1   0    4.10    0.40
   0  -1   0    4.10    0.40
   0   1   0    3.50    0.50
  -1  -1   0  140.29    8.00
   1   1   0  128.09    7.70
  -2  -1   0 1128.59   53.69
   2   1   0  998.40   52.89
  -3  -1   0  285.27   17.50
   3   1   0  269.67   16.90
  -4  -1   0  331.77   24.00
   4   1   0  479.55   25.50
  -5  -1   0   14.30    5.10
  -5  -1   0   22.10    2.60
  -5  -1   0   22.30    1.90
   5   1   0   23.50    4.90
   5   1   0   22.40    2.00
  -6  -1   0   25.60    2.90
  -6  -1   0   26.80    2.20
  -6  -1   0   27.80    2.30
   6   1   0   17.30    5.10
   6   1   0   29.50    2.40
   6   1   0   26.50    2.20
  -7  -1   0   79.89    4.80
  -7  -1   0   83.89    4.60
   7   1   0   85.59    4.90
   7   1   0   74.39    4.70
   7   1   0   48.20    9.50
  -8  -1   0   13.40    1.50
   8   1   0   17.20    1.80
   8   1   0   17.40    1.90
  -9  -1   0   -0.90    0.50
   9   1   0    1.00    0.70
  10  -2   0   30.90    1.90
   9  -2   0   22.80    2.10
  -9   2   0   24.70    2.10
  -9   2   0   27.10    2.00
   8  -2   0    0.40    0.70
  -8   2   0    1.60    0.70
  -8   2   0    0.00    1.10
   7  -2   0   80.89   11.10
   7  -2   0   71.29    4.70
  -7   2   0   77.39    5.70
  -7   2   0   69.69    4.60
  -7   2   0   74.99    4.60
   6  -2   0    4.60    2.80
   6  -2   0    5.10    1.10
  -6   2   0    4.20    1.70
  -6   2   0    4.40    1.10
   5  -2   0  219.78   16.00
  -5   2   0  196.98   10.70
   3  -2   0  846.82   43.20
   2  -2   0 3319.07  172.68
   2  -2   0 3913.81  174.98
   1  -2   0 1760.42   82.69
   1  -2   0 1717.53   82.69
  -1   2   0 1738.53   83.29
  -1  -2   0 3400.36  164.78
   1   2   0 3474.45  164.48
   2   2   0   18.50    2.90
  -3  -2   0  414.66   24.10
   3   2   0  402.36   23.70
   4   2   0    0.90    1.50
  -5  -2   0   27.50    2.60
  -5  -2   0   24.60    2.10
  -5  -2   0   15.50    4.60
   5   2   0   16.40    4.60
   5   2   0   25.60    2.10
   5   2   0   26.90    2.00
  -6  -2   0   12.00    2.10
  -6  -2   0    8.80    1.60
   6   2   0    9.10    1.40
   6   2   0    8.50    4.30
   6   2   0   13.80    2.30
  -7  -2   0    2.30    1.00
  -7  -2   0    1.50    0.80
   7   2   0    1.10    0.80
   7   2   0    1.30    0.80
  -8  -2   0    0.40    0.50
  -8  -2   0    1.90    0.60
   8   2   0   -0.10    0.60
   8   2   0    1.30    0.70
  -9  -2   0   11.30    1.40
   9   2   0   10.10    1.20
   9   2   0   12.10    1.20
  10  -3   0   16.50    1.30
 -10   3   0   18.00    1.40
   9  -3   0    5.40    1.00
  -9   3   0    2.40    0.70
  -9   3   0    3.30    1.40
  -9   3   0    2.20    1.30
   8  -3   0    1.20    3.20
   8  -3   0    0.20    0.80
  -8   3   0    1.20    0.70
  -8   3   0    0.20    0.80
  -8   3   0    1.00    1.70
   7  -3   0    8.60    4.20
   7  -3   0    6.30    1.30
  -7   3   0    5.40    1.30
  -7   3   0    7.10    1.30
  -7   3   0    5.10    1.80
  -7   3   0    7.80    2.20
   6  -3   0   -0.10    1.60
   6  -3   0    0.10    0.70
  -6   3   0    1.50    0.90
  -6   3   0    2.50    1.70
  -6   3   0    0.20    0.90
   5  -3   0  129.39   11.30
  -5   3   0  135.89    8.10
  -5   3   0  127.39    7.00
   4  -3   0  949.01   49.60
   3  -3   0  320.87   18.70
   2  -3   0 1489.65   73.59
   2  -3   0 1520.15   73.99
  -2   3   0 1564.14   74.19
  -1   3   0  156.18    9.80
   0  -3   0   91.59    5.20
   0  -3   0   88.19    5.20
   0   3   0   84.99    5.40
  -1  -3   0  414.26   22.30
   1   3   0  429.46   22.00
  -2  -3   0   61.29    5.90
   2   3   0   57.89    5.40
  -3  -3   0  216.08   15.40
   3   3   0  204.48   14.50
  -4  -3   0   15.50    4.80
  -5  -3   0   13.70    4.80
  -5  -3   0   14.00    1.80
  -5  -3   0   17.60    1.80
   5   3   0   18.60    2.00
   5   3   0   13.10    4.70
   5   3   0   17.70    1.70
  -6  -3   0   66.79    4.30
  -6  -3   0   70.89    4.30
   6   3   0   40.20    8.60
   6   3   0   74.79    4.30
   6   3   0   70.49    4.20
  -7  -3   0    1.00    0.70
  -7  -3   0    1.20    0.70
   7   3   0    0.60    0.70
   7   3   0    1.60    0.70
  -8  -3   0   23.60    1.90
   8   3   0   27.50    2.20
   8   3   0   22.90    2.00
  -9  -3   0  145.69    7.60
   9   3   0  145.09    7.40
   9   3   0  147.19    7.50
  10  -4   0    1.80    0.50
 -10   4   0    1.50    0.50
   9  -4   0    8.70    1.90
  -9   4   0    6.60    1.30
  -9   4   0    7.50    1.10
  -9   4   0    7.20    0.90
  -9   4   0    7.60    1.80
   8  -4   0    3.30    3.50
   8  -4   0    0.80    0.70
  -8   4   0   -1.60    0.70
  -8   4   0    0.20    0.50
  -8   4   0    0.70    1.40
   7  -4   0  109.29    6.50
   7  -4   0  116.49   12.80
  -7   4   0  113.79    6.70
  -7   4   0  119.69    6.40
  -7   4   0  118.39    7.60
  -7   4   0  109.29    6.70
   6  -4   0   16.80    1.80
   6  -4   0   16.70    4.70
  -6   4   0   18.60    2.10
  -6   4   0   14.50    2.20
  -6   4   0   19.80    2.90
   5  -4   0   46.40    6.10
  -5   4   0   45.50    3.20
  -5   4   0   44.50    3.70
  -5   4   0   45.10    2.90
  -5   4   0   48.60    4.00
   4  -4   0  279.37   17.30
   3  -4   0  311.57   18.40
   2  -4   0  275.17   14.00
   2  -4   0  255.87   14.10
  -2   4   0  268.87   14.70
   1  -4   0  673.23   32.10
   1  -4   0  665.33   32.10
  -1   4   0  662.03   33.20
   0  -4   0 5227.88  249.28
  -1  -4   0  603.44   31.40
  -2  -4   0  114.59    9.20
   2   4   0  116.29    8.70
  -3  -4   0   74.19    8.00
   3   4   0   47.90    6.30
  -4  -4   0    3.30    2.60
  -4  -4   0    4.80    1.00
   4   4   0    3.20    0.90
   4   4   0    3.20    0.80
   4   4   0    1.50    0.80
   4   4   0    1.80    2.30
  -5  -4   0    2.00    0.80
  -5  -4   0    1.80    3.10
  -5  -4   0    3.40    1.10
   5   4   0    2.80    0.90
   5   4   0    3.20    0.80
   5   4   0   -2.40    3.60
  -6  -4   0   66.59    4.20
  -6  -4   0   64.89    4.30
   6   4   0   65.09    4.20
   6   4   0   64.09    4.20
  -7  -4   0   -1.10    0.50
  -7  -4   0    0.70    0.70
   7   4   0    0.40    0.60
   7   4   0    0.40    0.70
  -8  -4   0   12.80    1.70
   8   4   0   13.20    1.40
   8   4   0   12.00    1.50
  -9  -4   0    0.10    0.80
   9   4   0    0.40    0.40
  10  -5   0   35.80    2.10
 -10   5   0   38.00    2.20
   9  -5   0    1.20    0.70
  -9   5   0    2.40    0.70
  -9   5   0    1.50    1.00
  -9   5   0    0.00    0.30
  -9   5   0    0.30    0.90
   8  -5   0    0.30    0.60
  -8   5   0    0.40    0.50
  -8   5   0    0.60    0.80
  -8   5   0    0.00    1.60
  -8   5   0   -2.30    1.00
   7  -5   0  143.99    8.20
   7  -5   0  161.78   14.90
  -7   5   0  155.58    9.30
  -7   5   0  147.09    8.60
  -7   5   0  152.28    8.60
  -7   5   0  145.69    7.90
   6  -5   0    3.30    2.40
   6  -5   0    4.40    1.00
  -6   5   0    4.20    1.30
  -6   5   0    1.50    1.60
  -6   5   0    3.40    0.90
  -6   5   0    4.70    1.40
   5  -5   0   68.79    7.50
  -5   5   0   75.39    5.10
  -5   5   0   63.79    4.50
  -5   5   0   67.39    3.90
  -5   5   0   63.29    4.80
   4  -5   0   74.09    6.70
   3  -5   0  806.92   42.80
   3  -5   0  886.61   43.90
   2  -5   0  172.78    9.70
   2  -5   0  163.08    9.40
  -2   5   0  179.98   10.60
   1  -5   0  191.78    9.80
   1  -5   0  179.38    9.90
  -1   5   0  185.68   10.70
   0  -5   0    9.30    1.90
   0   5   0   10.60    2.00
  -1  -5   0    2.80    1.60
   1   5   0    3.40    1.50
  -2  -5   0    2.00    1.80
  -3  -5   0    2.10    2.10
   3   5   0    3.00    2.30
  -4  -5   0    1.50    2.00
  -4  -5   0    0.50    0.60
   4   5   0    0.10    0.70
   4   5   0    0.40    0.60
   4   5   0    1.20    0.60
  -5  -5   0  219.28   11.50
  -5  -5   0  227.18   11.60
  -5  -5   0  172.28   18.00
   5   5   0  233.08   11.30
   5   5   0  222.28   11.30
  -6  -5   0   22.90    2.30
  -6  -5   0   23.20    2.20
   6   5   0   23.70    2.10
   6   5   0   25.90    2.20
  -7  -5   0    4.40    1.00
  -7  -5   0    4.70    1.10
   7   5   0    5.70    1.10
   7   5   0    4.80    1.00
  -8  -5   0   28.60    2.20
  -8  -5   0   24.80    1.90
   8   5   0   27.00    2.30
   8   5   0   25.50    1.80
  -9  -5   0   84.59    4.30
   9   5   0   78.39    4.40
 -10   6   0    1.70    0.50
   9  -6   0   17.70    1.70
  -9   6   0   17.20    1.70
  -9   6   0   19.60    1.90
  -9   6   0   19.60    3.30
   8  -6   0    9.90    1.50
  -8   6   0   10.30    2.30
  -8   6   0    9.50    1.60
  -8   6   0    8.60    1.50
  -8   6   0    9.30    1.80
  -8   6   0   10.90    1.50
  -8   6   0   11.60    1.10
   7  -6   0  251.77   13.60
   7  -6   0  267.57   21.30
  -7   6   0  262.17   14.60
  -7   6   0  273.97   14.10
  -7   6   0  262.07   13.20
  -7   6   0  264.37   14.10
   6  -6   0    0.30    1.40
   6  -6   0   -2.10    0.80
  -6   6   0    1.70    1.70
  -6   6   0    0.30    0.50
  -6   6   0    0.50    0.90
  -6   6   0    0.80    1.20
   5  -6   0    8.40    2.80
  -5   6   0    4.70    2.10
  -5   6   0   10.40    2.10
  -5   6   0    9.10    1.60
  -5   6   0    9.30    1.10
  -5   6   0    6.90    1.40
  -5   6   0    9.40    2.10
   4  -6   0   -0.30    0.80
   3  -6   0  502.55   27.10
   3  -6   0  529.15   28.10
   2  -6   0  714.23   36.20
  -2   6   0  728.63   37.00
   1  -6   0    0.40    0.80
   1  -6   0    0.60    0.80
  -1   6   0    1.50    1.10
   0  -6   0  454.65   23.80
   0  -6   0  436.66   24.30
   0   6   0  443.56   24.80
  -1  -6   0 2836.82  134.99
   1   6   0 2678.43  133.99
  -2  -6   0    7.90    2.90
   2   6   0   10.30    2.80
  -3  -6   0   12.00    4.30
   3   6   0   13.40    1.60
   3   6   0   12.90    1.50
  -4  -6   0   84.69   10.30
  -4  -6   0   75.89    4.70
  -4  -6   0   72.99    4.50
   4   6   0   72.89    4.40
   4   6   0   63.79    4.50
   4   6   0   73.99    4.30
   4   6   0   72.79    4.50
  -5  -6   0   66.99    4.30
  -5  -6   0   47.90    9.20
   5   6   0   77.49    4.30
   5   6   0   69.69    4.10
  -6  -6   0    9.10    1.60
  -6  -6   0    7.30    1.40
   6   6   0    7.20    1.20
   6   6   0    8.20    1.20
   6   6   0    5.80    3.90
  -7  -6   0   58.79    4.00
  -7  -6   0   65.09    3.90
   7   6   0   60.79    3.80
   7   6   0   60.59    3.60
  -8  -6   0    0.80    0.50
  -8  -6   0   -0.10    0.50
   8   6   0    0.30    0.40
 -10   7   0    1.00    0.40
   9  -7   0    5.90    0.90
  -9   7   0    4.10    1.40
  -9   7   0    5.10    1.10
  -9   7   0    4.80    0.90
   8  -7   0    0.70    0.80
  -8   7   0    0.40    1.10
  -8   7   0    1.00    0.90
  -8   7   0    0.70    0.90
  -8   7   0    1.20    1.50
   7  -7   0    7.70    1.30
   7  -7   0    8.30    3.70
  -7   7   0    7.80    1.60
  -7   7   0    7.00    1.40
  -7   7   0   10.50    2.40
  -7   7   0    8.00    0.90
  -7   7   0    9.90    1.80
   6  -7   0   14.80    4.40
  -6   7   0   20.50    2.80
  -6   7   0   25.50    2.40
  -6   7   0   27.70    3.70
  -6   7   0   18.50    2.90
  -6   7   0   21.90    2.80
  -6   7   0   21.20    2.30
   5  -7   0    6.90    2.50
  -5   7   0    8.70    1.70
  -5   7   0    7.80    1.90
  -5   7   0    7.80    1.60
  -5   7   0    4.30    1.60
  -5   7   0    8.90    1.70
  -5   7   0    6.40    1.80
   4  -7   0   99.59    8.20
  -4   7   0  100.09    6.20
  -4   7   0  102.69    6.50
  -4   7   0  109.49    6.60
  -4   7   0  103.29    6.10
   3  -7   0  103.29    7.30
   3  -7   0  108.29    8.20
  -3   7   0   82.49    7.40
   2  -7   0   30.30    3.10
   1  -7   0  514.55   26.70
   1  -7   0  484.45   25.90
   0  -7   0  730.63   38.00
   0   7   0  717.63   37.80
  -1  -7   0    0.00    1.30
   1   7   0    1.20    1.50
  -2  -7   0   96.29    9.50
   2   7   0   85.19    8.00
  -3  -7   0    2.80    2.40
  -3  -7   0    5.50    1.10
   3   7   0    4.40    2.30
   3   7   0    3.40    1.00
   3   7   0    3.40    0.80
   3   7   0    4.80    1.20
  -4  -7   0    0.80    2.40
  -4  -7   0    1.20    0.80
   4   7   0    1.40    0.90
   4   7   0    2.30    0.80
   4   7   0    1.60    1.70
   4   7   0    1.70    0.70
   4   7   0    2.80    1.00
  -5  -7   0  307.97   25.30
  -5  -7   0  297.47   15.30
  -5  -7   0  297.87   15.50
   5   7   0  291.57   21.10
   5   7   0  281.17   15.00
   5   7   0  302.47   14.80
  -6  -7   0   -0.50    0.60
  -6  -7   0    0.10    0.50
   6   7   0   -0.10    0.50
   6   7   0   -0.40    2.40
   6   7   0    0.80    0.50
  -7  -7   0    1.00    0.70
  -7  -7   0    0.40    0.70
   7   7   0   -0.10    0.50
  -8  -7   0    5.30    0.80
  -8  -7   0    3.80    0.70
   8   7   0    4.20    0.70
   9  -8   0   -0.90    0.50
  -9   8   0   -0.50    1.00
  -9   8   0    0.10    0.70
  -9   8   0    0.10    0.50
  -8   8   0    4.20    1.90
  -8   8   0    5.50    1.30
  -8   8   0    5.60    1.30
  -8   8   0    4.80    1.40
   7  -8   0    2.40    0.90
   6  -8   0    7.50    3.30
  -6   8   0   11.70    2.50
  -6   8   0    9.50    1.70
  -6   8   0    9.60    2.40
  -6   8   0   12.00    1.90
  -6   8   0    7.60    1.60
  -6   8   0    8.40    1.80
   5  -8   0   10.40    3.30
  -5   8   0    8.50    1.90
  -5   8   0   12.80    2.60
  -5   8   0    8.80    2.00
  -5   8   0    9.40    1.80
  -5   8   0    7.30    1.50
  -5   8   0    8.60    1.70
   4  -8   0    2.00    1.60
  -4   8   0    2.60    0.90
  -4   8   0    1.80    1.30
  -4   8   0    3.40    1.30
  -4   8   0    2.40    1.10
  -4   8   0    2.10    1.00
  -4   8   0    1.90    1.10
   3  -8   0   51.09    4.70
  -3   8   0   47.10    3.70
  -3   8   0   34.60    4.70
  -3   8   0   40.40    3.60
  -3   8   0   50.79    3.60
  -3   8   0   47.00    3.40
  -3   8   0   48.90    3.50
   2  -8   0   27.10    3.60
   2  -8   0   25.60    3.00
  -2   8   0   12.20    2.80
   1  -8   0    0.20    0.90
  -1   8   0    0.30    0.90
   0  -8   0   36.40    4.60
   0   8   0   37.00    4.60
  -1  -8   0  265.17   17.80
   1   8   0  257.97   16.60
   1   8   0  252.57   13.30
  -2  -8   0   94.19    9.90
   2   8   0   82.49    5.20
   2   8   0   82.19    4.60
   2   8   0   77.59    8.30
   2   8   0   84.19    5.30
  -3  -8   0  142.89    8.00
  -3  -8   0  159.88   15.00
   3   8   0  141.89    8.10
   3   8   0  149.49    7.70
   3   8   0  139.59    8.10
   3   8   0  144.99    8.00
   3   8   0  149.19   12.40
  -4  -8   0   31.70    2.60
  -4  -8   0   32.50    8.10
   4   8   0   31.70    2.40
   4   8   0   33.10    5.90
   4   8   0   32.10    2.70
   4   8   0   31.90    3.20
  -5  -8   0   68.89    4.50
  -5  -8   0   65.89   11.60
   5   8   0   70.39    4.30
   5   8   0   80.69    9.60
  -6  -8   0   30.60    2.50
  -6  -8   0   33.20    2.70
   6   8   0   29.90    2.30
  -7  -8   0    8.70    1.30
   7   8   0   10.40    1.60
  -8  -8   0   11.40    1.20
   8   8   0   11.20    0.90
  -9   9   0   24.20    2.40
  -9   9   0   24.00    1.90
  -9   9   0   24.50    1.90
  -8   9   0    1.10    1.30
  -8   9   0    1.00    0.90
  -8   9   0    0.60    0.80
  -8   9   0    1.30    1.50
  -7   9   0    1.40    1.50
  -7   9   0    3.90    1.40
  -7   9   0    2.90    1.40
  -7   9   0    0.90    1.00
   6  -9   0    4.50    2.70
  -6   9   0    6.30    1.90
  -6   9   0    6.80    1.60
  -6   9   0    6.00    1.50
  -6   9   0    6.70    1.70
  -6   9   0    8.50    2.30
  -6   9   0    7.50    1.50
   5  -9   0   11.20    3.60
  -5   9   0   11.60    1.70
  -5   9   0   15.10    2.40
  -5   9   0   11.60    2.30
  -5   9   0   11.90    2.10
  -5   9   0   14.90    2.70
  -5   9   0   11.90    2.40
   4  -9   0  113.09    9.00
  -4   9   0  110.89    6.60
  -4   9   0  109.19    6.30
  -4   9   0  107.69    6.60
  -4   9   0  114.09    6.90
  -4   9   0  100.49    6.40
  -4   9   0  117.59    7.20
  -4   9   0  105.09    6.90
   3  -9   0    0.70    1.00
  -3   9   0    0.30    1.30
  -3   9   0    0.10    0.80
  -3   9   0    2.70    1.10
  -3   9   0    1.90    1.20
  -3   9   0    1.10    0.80
  -3   9   0    1.50    1.00
  -3   9   0   -0.40    0.80
   2  -9   0   26.00    3.40
  -2   9   0   16.30    3.10
  -2   9   0   24.10    2.50
  -2   9   0   21.60    2.20
  -2   9   0   25.10    2.50
   1  -9   0   42.00    4.90
  -1   9   0   35.50    2.90
  -1   9   0   29.30    4.20
  -1   9   0   37.70    3.20
  -1   9   0   38.10    3.00
  -1   9   0   35.80    3.10
  -1   9   0   36.50    3.10
   0  -9   0  273.17   22.10
   0   9   0  245.18   13.70
   0   9   0  263.67   13.30
   0   9   0  246.78   16.40
  -1  -9   0  159.68   13.40
   1   9   0  159.98    9.10
   1   9   0  157.38    8.80
   1   9   0  158.28    9.00
   1   9   0  177.98    9.90
   1   9   0  168.08   12.60
  -2  -9   0  190.68   10.20
  -2  -9   0  195.48   16.10
   2   9   0  193.98   10.60
   2   9   0  199.78   10.60
   2   9   0  189.98   10.30
   2   9   0  197.18    9.90
   2   9   0  200.58   14.70
  -3  -9   0   54.99    9.20
  -3  -9   0   52.09    3.70
   3   9   0   52.39    3.70
   3   9   0   56.79    7.50
   3   9   0   56.69    3.40
   3   9   0   47.20    4.30
  -4  -9   0    0.20    0.60
  -4  -9   0    1.80    3.00
   4   9   0   -0.50    1.80
   4   9   0    1.10    0.90
   4   9   0    1.50    0.90
   4   9   0    0.20    0.60
   4   9   0    0.90    0.80
  -5  -9   0   35.00    2.80
   5   9   0   34.80    9.70
   5   9   0   35.00    2.50
  -6  -9   0    0.90    0.70
   6   9   0    1.20    0.60
  -7  -9   0    5.20    0.90
   7   9   0    6.50    0.80
  -9  10   0   16.70    1.50
  -9  10   0   17.70    1.90
  -9  10   0   19.90    1.60
  -8  10   0    1.60    1.80
  -8  10   0   -0.10    0.60
  -8  10   0    1.10    1.50
  -8  10   0    0.60    1.00
  -7  10   0   52.59    3.70
  -7  10   0   54.79    4.10
  -7  10   0   49.40    4.60
  -7  10   0   53.89    4.10
   6 -10   0   13.50    3.80
  -6  10   0   19.10    2.70
  -6  10   0   15.40    2.70
  -6  10   0   14.70    1.90
  -6  10   0   13.70    2.10
  -6  10   0   15.10    2.60
   5 -10   0   17.00    4.10
  -5  10   0   21.70    2.90
  -5  10   0   17.60    2.70
  -5  10   0   18.20    2.50
  -5  10   0   22.00    2.40
  -5  10   0   14.80    2.40
  -5  10   0   21.40    2.90
   4 -10   0  197.58   13.50
  -4  10   0  202.38   11.10
  -4  10   0  185.28   10.50
  -4  10   0  195.98   11.20
  -4  10   0  197.08   10.80
  -4  10   0  187.08   10.60
  -4  10   0  206.68   11.10
  -4  10   0  200.58   11.40
   3 -10   0  316.97   18.40
  -3  10   0  300.47   16.10
  -3  10   0  297.97   15.70
  -3  10   0  318.27   16.10
  -3  10   0  306.57   16.20
  -3  10   0  305.67   15.90
  -3  10   0  297.97   15.70
  -3  10   0  295.57   15.40
  -3  10   0  293.57   15.40
   2 -10   0  244.58   14.90
  -2  10   0  234.38   12.30
  -2  10   0  231.88   12.60
  -2  10   0  236.38   11.90
  -2  10   0  178.68   14.70
  -2  10   0  234.18   12.30
  -2  10   0  230.38   12.30
  -2  10   0  240.58   12.60
   1 -10   0    1.50    1.40
  -1  10   0    2.00    1.10
  -1  10   0    1.50    1.10
  -1  10   0    1.70    1.00
  -1  10   0   -1.60    1.00
  -1  10   0    0.40    0.80
  -1  10   0    0.40    0.80
  -1  10   0    2.90    1.10
  -1  10   0    0.90    1.60
   0 -10   0    8.30    3.00
   0  10   0   12.70    2.00
   0  10   0   10.50    1.90
   0  10   0    8.40    1.70
   0  10   0    9.20    0.90
   0  10   0    6.90    2.70
   0  10   0    8.60    1.60
   0  10   0    7.00    1.30
   0  10   0    9.20    1.50
  -1 -10   0   36.00    6.10
   1  10   0   38.50    2.40
   1  10   0   35.20    5.50
   1  10   0   37.90    3.20
   1  10   0   37.50    2.90
   1  10   0   41.00    3.20
   1  10   0   41.20    3.00
  -2 -10   0  243.58   13.30
  -2 -10   0  269.27   20.60
   2  10   0  250.57   13.60
   2  10   0  267.37   12.90
   2  10   0  279.87   19.00
   2  10   0  246.08   13.60
   2  10   0  254.27   13.30
  -3 -10   0  253.07   21.30
  -3 -10   0  235.28   12.80
   3  10   0  251.07   12.40
   3  10   0  244.98   13.00
   3  10   0  243.98   18.40
   3  10   0  249.88   13.00
   3  10   0  239.48   12.70
  -4 -10   0   42.10   13.30
  -4 -10   0   51.49    4.30
   4  10   0   54.69    3.60
   4  10   0   51.49    3.60
   4  10   0   44.50   10.50
  -5 -10   0   10.00    1.50
   5  10   0    8.00    1.10
  -7 -10   0    1.40    0.50
   7  10   0    1.80    0.40
  -9  11   0    5.80    1.00
  -9  11   0    6.10    0.80
  -9  11   0    5.90    0.70
  -8  11   0    0.20    0.60
  -8  11   0    0.40    1.30
  -8  11   0    1.70    0.90
  -8  11   0    0.90    0.80
  -7  11   0   17.50    2.00
  -7  11   0   15.80    2.30
  -7  11   0   19.60    2.40
  -7  11   0   20.20    2.80
  -6  11   0    7.40    1.70
  -6  11   0    7.80    1.50
  -6  11   0    8.40    1.70
  -6  11   0    7.90    1.60
  -6  11   0    5.70    1.80
  -6  11   0    8.30    2.20
   5 -11   0    2.40    2.00
  -5  11   0    3.90    1.10
  -5  11   0    3.90    1.70
  -5  11   0    4.70    1.90
  -5  11   0    3.50    1.30
  -5  11   0    8.50    2.00
  -5  11   0    5.10    1.70
   4 -11   0  189.48   13.00
  -4  11   0  180.68   10.20
  -4  11   0  184.98   10.90
  -4  11   0  193.38   10.60
  -4  11   0  190.28   11.00
  -4  11   0  193.48   10.40
  -4  11   0  184.78   10.70
  -4  11   0  188.38   10.00
   3 -11   0    0.40    1.40
  -3  11   0    0.90    1.10
  -3  11   0   -2.30    0.70
  -3  11   0    1.30    1.10
  -3  11   0   -0.20    0.80
  -3  11   0    0.90    0.90
  -3  11   0    0.70    1.00
  -3  11   0    2.60    1.00
  -3  11   0    0.40    1.10
   2 -11   0  245.78   15.60
  -2  11   0  228.18   12.70
  -2  11   0  172.28   15.00
  -2  11   0  238.78   12.80
  -2  11   0  229.98   12.00
  -2  11   0  237.68   12.60
  -2  11   0  262.67   13.70
  -2  11   0  236.48   12.90
  -2  11   0  221.38   12.00
   1 -11   0    2.70    1.90
  -1  11   0    0.90    1.60
  -1  11   0    1.40    1.00
  -1  11   0    2.50    1.00
  -1  11   0    5.50    2.00
  -1  11   0    3.20    1.00
  -1  11   0    3.00    2.00
  -1  11   0    1.30    1.90
   0 -11   0   34.10    5.70
   0  11   0   35.80    3.10
   0  11   0   32.00    3.10
   0  11   0   34.60    3.10
   0  11   0   34.70    2.70
   0  11   0   21.30    4.90
   0  11   0   35.70    3.30
   0  11   0   34.50    3.10
   0  11   0   33.90    2.90
  -1 -11   0    2.10    2.30
  -1 -11   0   -1.30    0.90
   1  11   0    0.60    0.90
   1  11   0   -0.10    0.40
   1  11   0   -1.20    1.90
   1  11   0   -0.70    0.70
   1  11   0   -0.20    0.90
  -2 -11   0   69.09    4.50
  -2 -11   0   76.09   10.60
   2  11   0   71.39    4.90
   2  11   0   75.49    8.70
   2  11   0   72.49    5.00
   2  11   0   70.89    4.50
   2  11   0   74.39    4.10
  -3 -11   0   77.39   11.40
  -3 -11   0   82.29    5.50
   3  11   0   74.09    5.60
   3  11   0   71.29    4.40
   3  11   0   77.19    5.70
   3  11   0   55.89    8.90
   3  11   0   83.59    5.80
  -4 -11   0    0.50    0.70
   4  11   0   -2.80    1.00
   4  11   0    2.40    0.90
   4  11   0    1.30    0.60
  -5 -11   0   -0.80    0.50
   5  11   0    0.10    0.40
  -6 -11   0   14.00    1.30
   6  11   0   15.80    1.10
  -8  12   0    2.80    1.20
  -8  12   0    1.10    0.80
  -8  12   0    0.40    0.50
  -8  12   0    0.20    0.70
  -7  12   0   -1.10    0.60
  -7  12   0    1.00    1.50
  -6  12   0   43.40    3.50
  -6  12   0   35.30    2.70
  -6  12   0   32.40    3.10
  -6  12   0   42.00    4.00
  -6  12   0   40.50    3.90
  -6  12   0   33.70    3.00
  -5  12   0   93.39    5.90
  -5  12   0   93.39    6.20
  -5  12   0   92.39    6.10
  -5  12   0   92.39    6.50
  -5  12   0   96.69    6.50
  -5  12   0   96.69    5.50
   4 -12   0  157.38   11.20
  -4  12   0  163.78    8.90
  -4  12   0  164.38    9.80
  -4  12   0  181.88   10.30
  -4  12   0  177.28   10.00
  -4  12   0  171.18    9.60
  -4  12   0  162.98    9.20
  -4  12   0  167.18    9.30
   3 -12   0   19.30    3.90
  -3  12   0   18.20    2.30
  -3  12   0   17.60    2.80
  -3  12   0   19.80    2.30
  -3  12   0   19.00    2.50
  -3  12   0   22.00    2.80
  -3  12   0   19.50    2.00
  -3  12   0    6.90    1.80
  -3  12   0   20.60    2.90
   2 -12   0  497.55   28.50
  -2  12   0  468.95   24.60
  -2  12   0  489.85   25.20
  -2  12   0  501.85   25.60
  -2  12   0  507.65   25.30
  -2  12   0  505.45   25.30
  -2  12   0  510.05   25.60
   1 -12   0   72.99    8.00
  -1  12   0   65.79    4.50
  -1  12   0   64.99    4.90
  -1  12   0   53.69    4.10
  -1  12   0   66.99    4.70
  -1  12   0   63.29    4.30
  -1  12   0   66.99    4.90
  -1  12   0   63.29    4.60
   0 -12   0    1.20    2.20
   0  12   0    0.10    0.80
   0  12   0    3.30    1.20
   0  12   0    2.30    0.90
   0  12   0    3.90    4.50
   0  12   0    0.90    1.20
   0  12   0   -1.40    1.90
   0  12   0    3.30    1.30
  -1 -12   0   13.10    4.70
  -1 -12   0   11.30    2.40
   1  12   0   11.20    1.90
   1  12   0   12.70    1.60
   1  12   0   12.50    2.10
   1  12   0   15.90    2.50
   1  12   0   13.90    2.10
   1  12   0    7.00    4.10
  -2 -12   0  102.19    5.90
  -2 -12   0  110.79   18.30
   2  12   0  108.89    5.30
   2  12   0   72.59   10.80
   2  12   0  108.79    5.90
  -3 -12   0    3.60    1.00
   3  12   0    3.90    1.10
   3  12   0    3.80    1.10
   3  12   0    5.00    0.70
  -4 -12   0   35.60    2.60
   4  12   0   33.70    2.60
   4  12   0   35.20    2.50
  -5 -12   0    0.00    0.50
   5  12   0   -0.20    0.30
  -6 -12   0    7.90    0.90
   6  12   0    8.20    0.90
  -8  13   0    3.60    0.80
  -8  13   0    2.30    0.70
  -8  13   0    3.00    1.10
  -7  13   0   24.20    2.70
  -7  13   0   21.20    1.70
  -7  13   0   23.50    2.30
  -7  13   0   23.40    2.10
  -6  13   0    8.70    1.60
  -6  13   0    8.60    1.10
  -6  13   0    9.30    1.80
  -6  13   0    7.30    1.90
  -6  13   0    6.60    1.30
  -6  13   0    9.50    2.00
  -5  13   0    1.90    1.00
  -5  13   0    0.50    0.80
  -5  13   0    0.20    1.50
  -5  13   0    3.20    1.60
  -5  13   0    1.00    1.00
  -5  13   0    2.90    1.60
  -4  13   0    0.10    0.90
  -4  13   0    0.10    1.20
  -4  13   0    1.80    1.20
  -4  13   0    1.40    0.80
  -4  13   0    0.50    1.00
  -4  13   0    0.70    1.40
  -4  13   0   -2.90    1.00
   3 -13   0   75.49    6.80
  -3  13   0   78.49    4.80
  -3  13   0   85.19    6.60
  -3  13   0   75.59    6.40
   2 -13   0    9.60    3.20
  -2  13   0    9.20    1.60
  -2  13   0    7.60    1.70
  -2  13   0    7.20    1.80
  -2  13   0    7.90    1.90
  -2  13   0    9.10    1.80
   1 -13   0  102.69   10.10
  -1  13   0  101.99    6.70
  -1  13   0   98.09    6.20
  -1  13   0  101.69    6.80
  -1  13   0  105.09    6.50
  -1  13   0  105.99    6.60
   0 -13   0    0.00    2.60
   0  13   0   -0.40    1.20
   0  13   0    0.30    0.90
   0  13   0    0.70    0.90
   0  13   0   -0.10    0.80
   0  13   0    0.90    1.00
  -1 -13   0   79.49   10.20
   1  13   0   84.99    5.40
   1  13   0   83.49    5.40
   1  13   0   76.69    4.70
   1  13   0   86.29    5.70
   1  13   0   77.79    5.50
  -2 -13   0    5.20    1.10
   2  13   0    4.90    1.30
   2  13   0    3.20    1.20
   2  13   0    5.00    1.50
   2  13   0    2.90    1.00
  -3 -13   0    2.00    0.80
   3  13   0   -0.10    0.90
   3  13   0    0.30    1.10
   3  13   0    2.40    0.90
   3  13   0    1.80    1.00
  -4 -13   0   29.50    2.10
   4  13   0   25.00    2.10
   4  13   0   27.80    2.40
  -5 -13   0   24.90    1.70
   5  13   0   24.20    1.90
  -7  14   0    1.00    0.70
  -7  14   0   -0.20    0.60
  -7  14   0    0.90    1.00
  -6  14   0    8.30    1.90
  -6  14   0   10.60    1.70
  -6  14   0    7.90    1.80
  -6  14   0    7.70    1.50
  -6  14   0    6.90    1.20
  -5  14   0   14.80    2.30
  -5  14   0   19.00    2.60
  -5  14   0   15.90    2.20
  -4  14   0    9.50    1.70
  -4  14   0    8.80    2.00
  -4  14   0    9.30    1.70
  -4  14   0    8.50    1.80
  -4  14   0    9.50    2.10
  -3  14   0   39.90    3.80
  -3  14   0   36.00    3.20
  -3  14   0   42.40    3.40
  -3  14   0   36.90    3.40
  -3  14   0   42.00    3.90
  -2  14   0   76.99    5.20
  -2  14   0   73.89    5.30
  -2  14   0   73.09    4.80
  -2  14   0   75.39    5.40
  -2  14   0   72.69    5.00
  -1  14   0   80.59    5.40
  -1  14   0   91.79    5.90
  -1  14   0   94.79    5.90
  -1  14   0   91.49    6.00
  -1  14   0   87.99    6.10
   0  14   0    2.40    1.30
   0  14   0    4.30    1.30
   0  14   0    3.10    1.30
   0  14   0    3.30    1.30
   1  14   0    7.70    1.60
   1  14   0    6.50    1.60
   1  14   0    5.90    1.40
   1  14   0    7.50    1.60
  -2 -14   0    2.30    1.00
   2  14   0    3.30    1.60
   2  14   0    2.40    1.20
   2  14   0    2.40    1.10
   3  14   0    1.10    0.80
   3  14   0   -1.50    0.70
  -4 -14   0    3.80    0.70
   4  14   0    2.10    0.90
  -7  15   0   -0.70    0.60
  -7  15   0    0.00    0.70
  -6  15   0    2.40    0.80
  -6  15   0    1.20    1.10
  -5  15   0   15.80    2.30
  -5  15   0   10.50    1.60
  -5  15   0   13.70    2.00
  -5  15   0   16.80    1.90
  -5  15   0   11.60    1.40
  -4  15   0    0.70    1.00
  -4  15   0    1.80    1.70
  -4  15   0    2.30    1.30
  -4  15   0    0.10    1.70
  -3  15   0   61.49    4.70
  -3  15   0   65.39    4.30
  -3  15   0   65.19    4.80
  -3  15   0   59.19    4.20
  -3  15   0   72.29    4.60
  -2  15   0    3.00    1.10
  -2  15   0    2.60    1.40
  -2  15   0    0.40    1.10
  -2  15   0    1.50    0.90
  -2  15   0    2.40    1.30
  -1  15   0  116.89    7.00
  -1  15   0  117.99    7.00
  -1  15   0  121.79    7.30
  -1  15   0  116.39    7.10
   0  15   0   64.89    4.70
   0  15   0   64.59    4.40
   0  15   0   67.89    4.50
   1  15   0   10.30    1.60
   1  15   0   11.20    2.60
   1  15   0   10.00    1.60
   2  15   0   -0.60    0.70
   2  15   0   -0.20    0.70
   2  15   0    0.80    0.80
   2  15   0    0.20    0.70
  -6  16   0    6.30    1.00
  -5  16   0   17.60    1.90
  -5  16   0   14.10    1.40
  -5  16   0   12.40    1.40
  -4  16   0   -1.60    0.90
  -4  16   0    0.70    1.10
  -4  16   0    0.80    1.10
  -4  16   0    0.90    1.00
  -4  16   0    0.30    0.80
  -3  16   0   68.49    4.20
  -3  16   0   76.49    4.80
  -3  16   0   70.99    4.60
  -3  16   0   76.79    4.80
  -3  16   0   74.09    4.50
  -2  16   0    1.70    1.00
  -2  16   0   -0.50    1.00
  -2  16   0    0.40    0.90
  -2  16   0    0.50    0.90
  -1  16   0   23.90    2.40
  -1  16   0   27.00    2.40
  -1  16   0   19.90    2.20
  -1  16   0   22.70    2.30
   0  16   0    1.30    0.90
   0  16   0    0.20    0.80
   0  16   0   -1.00    0.60
   0  16   0   -1.30    0.70
   1  16   0   10.50    1.90
   1  16   0   13.80    1.70
   1  16   0   10.10    1.40
   1  16   0   13.10    1.40
   2  16   0    6.50    1.00
  -3  17   0    1.30    0.90
  -3  17   0    1.20    0.90
  -3  17   0    1.70    0.80
  -2  17   0    7.00    1.10
  -2  17   0    7.80    1.20
  -1  17   0    5.00    1.00
  -1  17   0    5.80    1.00
  -1  17   0    4.40    1.00
   0  17   0    1.60    0.70
   0  17   0    2.80    0.90
   0  17   0    2.40    0.80
   1  17   0   21.20    1.50
   1  17  -1   65.99    3.90
   1  17  -1   74.89    4.30
   0  17  -1   20.00    1.90
   0  17  -1   21.50    1.80
   0  17  -1   21.10    1.90
  -1  17  -1    0.80    0.80
  -1  17  -1    0.40    0.70
  -1  17  -1    1.20    0.80
  -2  17  -1    7.50    1.20
  -2  17  -1    9.20    1.30
  -2  17  -1   14.10    1.70
  -2  17  -1    8.30    1.70
  -3  17  -1    8.40    1.20
  -3  17  -1   13.90    1.40
  -3  17  -1   10.70    1.80
  -3  17  -1   16.10    2.90
  -4  17  -1    3.50    1.10
  -4  17  -1    2.60    0.90
  -4  17  -1    3.70    0.90
   3  16  -1    3.40    0.90
   2  16  -1    4.60    0.80
   2  16  -1    4.40    0.90
   2  16  -1    5.60    1.30
   1  16  -1    2.90    1.00
   1  16  -1    2.10    0.90
   1  16  -1    2.30    0.80
   1  16  -1    1.10    0.80
   0  16  -1    2.20    0.90
   0  16  -1    1.60    0.90
   0  16  -1    1.70    1.00
   0  16  -1    2.00    0.80
  -1  16  -1    2.70    1.60
  -1  16  -1    1.60    1.10
  -1  16  -1    0.10    0.90
  -2  16  -1   14.60    2.20
  -2  16  -1   21.30    3.20
  -2  16  -1   19.50    2.20
  -2  16  -1   20.60    2.30
  -3  16  -1   30.00    2.80
  -3  16  -1   26.70    2.60
  -3  16  -1   30.80    3.10
  -3  16  -1   28.80    2.80
  -3  16  -1   30.30    2.50
  -4  16  -1    0.60    0.80
  -4  16  -1    1.80    1.00
  -4  16  -1    1.10    1.20
  -4  16  -1    1.20    1.10
  -5  16  -1    9.60    1.30
  -5  16  -1    9.70    1.10
  -5  16  -1    9.70    1.60
  -6  16  -1    1.70    0.80
   4  15  -1   -0.60    0.60
   3  15  -1    6.20    1.10
   3  15  -1    3.20    1.00
   2  15  -1    2.40    1.00
   2  15  -1    1.60    0.90
   2  15  -1    1.80    0.90
   2  15  -1    1.30    0.80
   1  15  -1    3.00    1.10
   1  15  -1    3.40    1.20
   1  15  -1    2.90    1.00
   1  15  -1    4.30    1.40
   0  15  -1   31.40    2.80
   0  15  -1   32.40    3.00
   0  15  -1   31.30    2.90
   0  15  -1   30.10    2.80
  -1  15  -1    3.40    1.30
  -1  15  -1    6.90    1.60
  -1  15  -1    6.80    1.70
  -1  15  -1    4.70    1.50
  -2  15  -1  100.29    6.00
  -2  15  -1   96.19    5.90
  -2  15  -1   91.39    6.10
  -2  15  -1   93.59    6.20
  -3  15  -1   30.10    2.80
  -3  15  -1   31.60    3.10
  -3  15  -1   37.20    3.40
  -3  15  -1   34.60    3.30
  -4  15  -1    3.00    1.40
  -4  15  -1    0.40    0.90
  -4  15  -1    0.90    1.00
  -4  15  -1    1.40    1.40
  -5  15  -1    2.00    1.20
  -5  15  -1    2.50    1.30
  -5  15  -1    0.60    0.90
  -5  15  -1   -0.70    1.10
  -6  15  -1    5.40    0.80
  -6  15  -1    4.90    1.30
  -6  15  -1    5.50    1.00
  -7  15  -1    1.60    0.70
   5  14  -1    0.70    0.60
   4  14  -1    4.10    1.00
  -4 -14   1    3.40    0.70
   3  14  -1    3.30    1.00
   3  14  -1    5.30    1.00
   3  14  -1    5.50    1.30
  -3 -14   1    3.20    0.90
   2  14  -1   21.50    2.50
   2  14  -1   27.00    2.40
   2  14  -1   23.50    2.60
   2  14  -1   24.80    2.30
  -2 -14   1   21.90    2.10
   1  14  -1    0.00    0.80
   1  14  -1    0.80    0.80
   1  14  -1   -0.40    0.80
   1  14  -1    0.70    0.70
   1  14  -1    1.60    1.00
   0  14  -1    2.90    1.20
   0  14  -1    4.20    1.30
   0  14  -1    4.40    1.10
   0  14  -1    4.90    1.30
   0  14  -1    5.50    1.50
  -1  14  -1   66.09    4.70
  -1  14  -1   67.09    4.90
  -1  14  -1   64.79    4.80
  -1  14  -1   60.89    4.30
  -1  14  -1   65.39    4.60
  -2  14  -1   27.80    3.10
  -2  14  -1   26.40    2.90
  -2  14  -1   27.00    2.70
  -2  14  -1   28.60    2.90
  -2  14  -1   24.70    2.50
  -3  14  -1    3.90    1.20
  -3  14  -1    2.30    1.50
  -3  14  -1    4.00    1.20
  -3  14  -1   -1.30    1.20
  -3  14  -1    4.20    1.60
  -3  14  -1    5.00    1.70
  -4  14  -1   -1.90    0.80
  -4  14  -1   -0.10    0.90
  -4  14  -1    1.20    1.00
  -4  14  -1    1.00    1.30
  -4  14  -1    1.50    1.30
  -4  14  -1   -0.60    1.10
  -5  14  -1   42.60    3.80
  -5  14  -1   43.50    3.40
  -5  14  -1   45.00    3.90
  -5  14  -1   44.00    3.90
  -5  14  -1   33.90    2.70
  -6  14  -1    0.90    1.00
  -6  14  -1    1.30    0.80
  -6  14  -1    0.30    1.20
  -6  14  -1   -0.30    0.70
  -6  14  -1    2.90    1.50
  -7  14  -1    0.50    0.70
  -7  14  -1    0.10    0.60
  -7  14  -1    1.50    1.10
   5  13  -1   -0.40    0.60
  -5 -13   1   -0.30    0.40
   4  13  -1    1.10    0.80
  -4 -13   1    0.50    0.60
   3  13  -1    9.10    1.50
   3  13  -1   10.40    1.60
   3  13  -1   10.10    1.80
  -3 -13   1    9.40    1.80
   2  13  -1    5.70    1.40
   2  13  -1    6.60    1.20
   2  13  -1    6.30    1.50
   2  13  -1    6.90    1.50
   2  13  -1    6.60    1.60
  -2 -13   1    8.40    1.40
   1  13  -1   56.79   10.20
   1  13  -1  101.79    5.80
   1  13  -1  126.29    7.60
   1  13  -1  110.99    6.90
   1  13  -1  102.79    6.50
   1  13  -1  103.19    6.80
  -1 -13   1  111.59   11.80
   0  13  -1  107.49    6.20
   0  13  -1  114.29    7.20
   0  13  -1  110.89    7.10
   0  13  -1  113.19    7.00
   0  13  -1  110.49    6.90
   0 -13   1  115.69   11.40
  -1  13  -1    6.80    1.30
  -1  13  -1    6.40    1.50
  -1  13  -1    7.80    1.50
  -1  13  -1    8.50    1.60
  -1  13  -1    7.70    1.50
  -1  13  -1   10.60    1.90
  -1  13  -1    7.10    1.70
   1 -13   1    6.70    2.80
  -2  13  -1   39.40    3.70
  -2  13  -1   43.90    3.40
  -2  13  -1   38.90    3.30
  -2  13  -1   38.70    3.70
  -2  13  -1   42.10    3.10
  -2  13  -1   41.80    3.50
   2 -13   1   31.00    4.50
  -3  13  -1   54.89    4.30
  -3  13  -1   31.50    3.60
  -3  13  -1   49.99    3.90
  -3  13  -1   52.89    4.40
  -3  13  -1   53.09    3.90
  -3  13  -1   51.39    3.80
  -4  13  -1    2.40    1.50
  -4  13  -1    2.70    1.50
  -4  13  -1    2.20    0.90
  -4  13  -1    3.70    1.30
  -4  13  -1    4.30    1.40
  -4  13  -1    2.90    1.10
  -4  13  -1    1.30    0.90
  -5  13  -1    2.60    1.50
  -5  13  -1    1.50    1.40
  -5  13  -1    2.00    1.60
  -5  13  -1    1.80    0.90
  -5  13  -1    3.00    1.30
  -5  13  -1    1.70    0.80
  -6  13  -1    1.60    1.00
  -6  13  -1    1.70    1.40
  -6  13  -1    0.70    0.80
  -6  13  -1    0.30    0.90
  -6  13  -1    2.00    1.60
  -6  13  -1    1.70    1.00
  -7  13  -1    6.80    1.60
  -7  13  -1    6.70    1.20
  -7  13  -1    6.90    1.00
  -7  13  -1    7.70    1.50
  -8  13  -1    3.20    0.70
  -8  13  -1    2.10    1.00
  -8  13  -1    2.70    0.80
   6  12  -1   10.30    1.10
  -6 -12   1    9.40    1.00
   5  12  -1    1.20    0.40
  -5 -12   1    3.00    0.80
   4  12  -1   -1.30    1.00
   4  12  -1    1.70    0.50
   4  12  -1    0.40    1.00
  -4 -12   1    0.30    0.60
   3  12  -1   34.10    2.70
   3  12  -1   38.30    3.10
   3  12  -1   36.40    3.00
   3  12  -1   36.00    3.00
   3  12  -1   35.80    2.20
  -3 -12   1   33.10    2.70
   2  12  -1   49.40    3.40
   2  12  -1   49.90    8.00
   2  12  -1   53.39    3.90
   2  12  -1   48.60    3.80
   2  12  -1   52.59    2.90
   2  12  -1   43.50    3.70
  -2 -12   1   47.50    8.30
  -2 -12   1   44.30    3.30
   1  12  -1    0.70    1.00
   1  12  -1    0.20    0.90
   1  12  -1   -0.70    0.60
   1  12  -1    0.20    0.80
   1  12  -1    0.50    0.80
   1  12  -1    0.10    2.60
  -1 -12   1    0.50    2.30
   0  12  -1   -0.70    2.50
   0  12  -1    0.90    1.10
   0  12  -1   -0.10    1.00
   0  12  -1    0.10    0.90
   0  12  -1   -0.30    0.80
   0  12  -1   -0.30    0.80
   0  12  -1    0.80    0.90
   0 -12   1    0.60    2.00
  -1  12  -1  170.68    9.40
  -1  12  -1  168.68    8.90
  -1  12  -1  175.08    9.90
  -1  12  -1  176.98    9.60
  -1  12  -1  173.58    9.60
  -1  12  -1  179.68    9.90
  -1  12  -1  172.08    9.20
  -1  12  -1  120.49   12.30
  -2  12  -1  249.08   13.00
  -2  12  -1  244.98   12.60
  -2  12  -1  236.08   12.50
  -2  12  -1  170.58   16.20
  -2  12  -1  246.18   12.30
  -2  12  -1  241.48   13.30
  -2  12  -1  261.67   13.10
  -2  12  -1  245.78   13.10
  -2  12  -1  257.47   13.40
  -3  12  -1   35.80    3.10
  -3  12  -1   39.00    3.30
  -3  12  -1   33.60    2.80
  -3  12  -1   35.50    3.00
  -3  12  -1   32.40    2.80
  -3  12  -1   37.30    3.60
  -3  12  -1   35.90    3.20
  -3  12  -1   41.20    3.70
   3 -12   1   36.80    4.00
  -4  12  -1   44.10    4.00
  -4  12  -1   46.10    4.20
  -4  12  -1   46.20    3.80
  -4  12  -1   41.20    3.30
  -4  12  -1   46.00    3.10
  -4  12  -1   46.00    3.30
  -4  12  -1   50.39    3.80
  -4  12  -1   26.90    3.00
   4 -12   1   37.60    4.00
  -5  12  -1   31.60    3.40
  -5  12  -1   35.30    3.70
  -5  12  -1   35.40    3.70
  -5  12  -1   35.20    3.10
  -5  12  -1   31.30    3.20
  -5  12  -1   31.90    2.70
  -6  12  -1   33.10    3.80
  -6  12  -1   31.40    3.70
  -6  12  -1   32.10    2.60
  -6  12  -1   31.80    3.00
  -6  12  -1   34.40    3.20
  -6  12  -1   35.80    2.90
  -7  12  -1   -0.60    0.80
  -7  12  -1    1.40    1.40
  -7  12  -1    0.80    1.20
  -8  12  -1   36.60    2.60
  -8  12  -1   33.90    2.50
  -8  12  -1   36.50    3.00
   7  11  -1    9.40    1.00
  -7 -11   1    9.00    0.90
   6  11  -1   15.90    1.20
  -6 -11   1   18.50    1.50
   5  11  -1   15.00    1.30
  -5 -11   1   16.00    1.70
   4  11  -1    0.50    0.80
   4  11  -1   -0.40    0.40
   4  11  -1    0.10    0.90
  -4 -11   1    1.00    0.60
   3  11  -1   63.39    4.30
   3  11  -1   60.39    4.20
   3  11  -1   59.69    4.10
   3  11  -1   58.29    8.30
   3  11  -1   61.89    3.60
  -3 -11   1   58.29    9.90
  -3 -11   1   64.19    4.10
   2  11  -1   24.90    5.70
   2  11  -1   30.30    2.70
   2  11  -1   28.90    2.60
   2  11  -1   31.70    2.50
   2  11  -1   29.90    2.00
  -2 -11   1   24.60    2.40
  -2 -11   1   32.60    6.90
   1  11  -1    9.20    0.90
   1  11  -1    6.30    1.40
   1  11  -1    7.00    1.40
   1  11  -1   10.60    1.90
   1  11  -1    6.40    3.10
   1  11  -1    7.40    1.40
  -1 -11   1    5.50    3.00
   0  11  -1    2.70    1.60
   0  11  -1   -1.70    1.50
   0  11  -1    0.00    1.10
   0  11  -1   -1.20    0.70
   0  11  -1    0.00    1.00
   0 -11   1    0.20    1.30
  -1  11  -1   62.09    3.90
  -1  11  -1   60.89    4.50
  -1  11  -1   57.69    4.00
  -1  11  -1   60.89    4.20
  -1  11  -1   62.39    4.40
  -1  11  -1   58.09    4.30
  -1  11  -1   43.30    6.20
  -1  11  -1   64.99    4.60
   1 -11   1   64.99    6.70
  -2  11  -1   16.90    2.10
  -2  11  -1    6.90    3.30
  -2  11  -1   20.60    3.20
  -2  11  -1   17.60    2.10
  -2  11  -1   19.70    2.60
  -2  11  -1   16.10    1.80
  -2  11  -1   13.70    1.80
  -2  11  -1   18.20    2.10
  -2  11  -1   17.20    2.50
  -2  11  -1   20.60    3.50
   2 -11   1   13.80    2.90
  -3  11  -1    1.00    1.10
  -3  11  -1    3.40    1.10
  -3  11  -1    3.10    1.30
  -3  11  -1    3.40    1.10
  -3  11  -1   -1.60    2.50
  -3  11  -1    3.60    1.40
  -3  11  -1    3.70    1.00
  -3  11  -1    3.90    1.60
  -3  11  -1    4.60    1.50
   3 -11   1    3.90    1.80
  -4  11  -1   48.10    3.90
  -4  11  -1   31.10    3.20
  -4  11  -1   49.40    3.60
  -4  11  -1   48.90    4.00
  -4  11  -1   45.00    3.60
  -4  11  -1   49.90    3.50
  -4  11  -1   48.80    4.10
  -4  11  -1   46.30    4.20
  -5  11  -1  102.69    6.60
  -5  11  -1  107.69    7.20
  -5  11  -1  113.09    7.20
  -5  11  -1  103.79    6.60
  -5  11  -1  111.09    6.90
  -5  11  -1  102.39    6.20
   5 -11   1  101.79    8.90
  -6  11  -1    3.10    1.80
  -6  11  -1    6.00    2.10
  -6  11  -1    5.10    1.40
  -6  11  -1    4.10    1.10
  -6  11  -1    4.50    1.40
  -6  11  -1    3.60    1.40
  -7  11  -1   -0.10    0.80
  -7  11  -1    1.30    1.10
  -7  11  -1    0.40    1.40
  -7  11  -1    1.20    0.80
  -8  11  -1    0.40    0.70
  -8  11  -1    0.10    1.20
  -8  11  -1    0.70    0.60
  -8  11  -1    1.70    1.00
  -9  11  -1   22.50    1.70
  -9  11  -1   18.80    1.50
  -9  11  -1   20.50    1.70
   7  10  -1    9.90    0.80
  -7 -10   1   14.60    1.90
   5  10  -1   62.39    3.70
   5  10  -1   58.39    3.90
  -5 -10   1   59.79    3.90
   4  10  -1   33.40    2.40
   4  10  -1   35.60    2.80
   4  10  -1   33.30    3.90
   4  10  -1   32.80    6.80
   4  10  -1   37.90    2.90
  -4 -10   1   31.20    7.90
  -4 -10   1   34.10    2.70
   3  10  -1  362.66   24.30
   3  10  -1  357.76   17.60
   3  10  -1  349.57   18.30
   3  10  -1  356.86   18.00
   3  10  -1  350.66   18.30
  -3 -10   1  380.16   27.20
  -3 -10   1  339.17   18.00
   2  10  -1    7.80    3.20
   2  10  -1   10.90    2.60
   2  10  -1    8.40    1.10
  -2 -10   1    9.10    1.50
  -2 -10   1   10.40    4.50
   1  10  -1   13.80    2.10
   1  10  -1    8.70    1.40
   1  10  -1   13.80    2.00
   1  10  -1   10.40    1.00
   1  10  -1   11.80    1.70
   1  10  -1    6.90    2.50
  -1 -10   1    7.50    3.20
   0  10  -1  122.09    7.10
   0  10  -1  114.29    6.50
   0  10  -1  120.29    7.00
   0  10  -1  119.39    7.00
   0  10  -1  124.79    7.30
   0  10  -1  116.19    6.80
   0  10  -1   95.29    7.00
   0  10  -1  117.19   10.20
   0 -10   1  131.49   10.60
  -1  10  -1   32.90    2.90
  -1  10  -1   33.60    3.00
  -1  10  -1   28.70    4.60
  -1  10  -1   35.20    2.80
  -1  10  -1   27.90    2.60
  -1  10  -1   35.80    3.10
  -1  10  -1   34.90    3.00
   1 -10   1   36.60    4.50
  -2  10  -1    6.60    1.50
  -2  10  -1    6.30    1.20
  -2  10  -1    6.20    1.40
  -2  10  -1    4.20    1.10
  -2  10  -1    7.70    1.30
  -2  10  -1    6.50    2.40
  -2  10  -1    6.50    1.60
  -2  10  -1    4.40    1.40
  -2  10  -1    6.30    1.50
   2 -10   1    5.20    1.90
  -3  10  -1   13.60    1.80
  -3  10  -1   14.40    1.90
  -3  10  -1   15.40    2.50
  -3  10  -1   13.30    1.90
  -3  10  -1   17.30    2.30
  -3  10  -1   16.20    2.10
  -3  10  -1   13.20    2.20
  -3  10  -1   17.20    2.50
  -3  10  -1   16.00    1.90
   3 -10   1   13.50    2.50
  -4  10  -1   14.70    2.20
  -4  10  -1   17.90    3.00
  -4  10  -1   15.20    2.60
  -4  10  -1   15.50    2.00
  -4  10  -1   14.30    1.90
  -4  10  -1   15.30    2.40
  -4  10  -1   13.90    2.40
  -4  10  -1   12.90    1.90
  -4  10  -1   12.10    1.80
   4 -10   1   14.90    2.90
  -5  10  -1   70.49    4.50
  -5  10  -1   67.79    5.40
  -5  10  -1   69.69    4.80
  -5  10  -1   75.69    5.50
  -5  10  -1   73.69    5.10
  -5  10  -1   57.79    4.80
   5 -10   1   67.89    7.10
  -6  10  -1   21.00    3.30
  -6  10  -1   20.90    2.80
  -6  10  -1   26.40    2.80
  -6  10  -1   22.70    3.30
  -6  10  -1   24.10    2.40
   6 -10   1   24.70    4.90
  -7  10  -1    8.10    1.50
  -7  10  -1    7.30    1.60
  -7  10  -1    8.50    2.10
  -7  10  -1   10.30    1.70
  -8  10  -1    6.30    1.40
  -8  10  -1    4.60    1.00
  -8  10  -1    7.80    3.10
  -8  10  -1    4.80    1.40
  -9  10  -1   15.50    1.80
  -9  10  -1   15.10    1.30
  -9  10  -1   15.80    1.40
   7   9  -1    0.60    0.40
  -7  -9   1   -0.60    0.40
   6   9  -1   14.50    1.50
  -6  -9   1   13.10    1.70
   5   9  -1    2.50    0.70
   5   9  -1    2.50    2.80
   5   9  -1    4.30    1.00
  -5  -9   1   -3.20    4.20
  -5  -9   1    4.20    1.10
   4   9  -1   18.00    2.00
   4   9  -1   12.50    3.90
   4   9  -1   17.60    2.00
   4   9  -1   17.80    1.60
   4   9  -1   19.90    2.20
  -4  -9   1   13.00    5.10
  -4  -9   1   16.60    2.10
   3   9  -1  205.68   11.00
   3   9  -1  197.88    9.80
   3   9  -1  193.98   15.30
   3   9  -1  178.88   10.20
   3   9  -1  176.28   10.20
  -3  -9   1  184.18   10.00
  -3  -9   1  177.88   16.70
   2   9  -1   37.70    2.90
   2   9  -1   34.60    3.00
   2   9  -1   32.80    5.20
   2   9  -1   37.50    3.00
   2   9  -1   34.90    2.30
   2   9  -1   35.50    2.90
  -2  -9   1   36.80    6.30
   1   9  -1   43.50    5.60
   1   9  -1   38.40    3.10
   1   9  -1   46.80    3.20
   1   9  -1   41.50    3.20
   1   9  -1   41.00    3.00
   1   9  -1   38.70    2.40
  -1  -9   1   42.90    5.90
   0   9  -1   17.80    2.10
   0   9  -1   13.20    3.20
   0   9  -1   16.40    2.10
   0   9  -1   14.10    1.90
   0  -9   1   16.80    3.40
  -1   9  -1   26.90    2.50
  -1   9  -1   30.30    2.70
  -1   9  -1   34.10    4.40
  -1   9  -1   31.00    2.70
  -1   9  -1   27.30    2.70
   1  -9   1   35.00    4.00
  -2   9  -1   74.39    5.10
  -2   9  -1   80.69    5.20
  -2   9  -1   78.79    5.00
  -2   9  -1   63.09    6.80
  -2   9  -1   76.79    5.00
  -2   9  -1   73.99    4.90
   2  -9   1   81.59    5.80
   2  -9   1   82.39    6.40
  -3   9  -1  130.69    7.30
  -3   9  -1  128.89    7.60
  -3   9  -1  132.99    7.50
  -3   9  -1  122.39    7.20
  -3   9  -1  127.89    7.20
  -3   9  -1   96.69    9.40
  -3   9  -1  126.69    7.50
  -3   9  -1  129.99    7.10
   3  -9   1  134.29    8.50
  -4   9  -1    4.00    1.40
  -4   9  -1    4.90    1.40
  -4   9  -1    6.40    1.60
  -4   9  -1    5.90    1.30
  -4   9  -1    5.90    1.90
  -4   9  -1    3.50    1.30
   4  -9   1    4.50    1.70
  -5   9  -1   66.59    5.80
  -5   9  -1   79.19    5.00
  -5   9  -1   70.49    4.80
  -5   9  -1   77.29    5.70
  -5   9  -1   78.39    5.70
  -5   9  -1   77.59    5.30
  -5   9  -1   77.79    5.20
   5  -9   1   80.49    8.10
  -6   9  -1   30.50    2.70
  -6   9  -1   24.30    3.50
  -6   9  -1   32.60    3.00
  -6   9  -1   27.60    2.70
  -6   9  -1   31.40    3.70
  -6   9  -1   28.40    2.90
  -6   9  -1   30.40    3.10
   6  -9   1   30.50    5.70
  -7   9  -1   -0.70    1.00
  -7   9  -1    0.10    1.60
  -7   9  -1    0.90    1.10
  -7   9  -1   -0.50    0.80
  -8   9  -1    3.00    1.60
  -8   9  -1    0.10    1.40
  -8   9  -1    1.10    0.90
  -8   9  -1    1.00    0.90
  -9   9  -1   16.20    1.50
  -9   9  -1   10.70    1.60
   8   8  -1   11.40    0.90
  -8  -8   1   12.80    1.00
  -7  -8   1    2.90    0.80
   6   8  -1    6.90    1.10
  -6  -8   1    9.80    1.50
  -6  -8   1    7.30    1.40
   5   8  -1  215.88   11.10
   5   8  -1  216.98   17.60
   5   8  -1  203.98   11.20
  -5  -8   1  207.38   11.30
  -5  -8   1  229.98   21.00
   4   8  -1    3.00    2.20
   4   8  -1    3.40    1.30
   4   8  -1    3.50    1.80
   4   8  -1    4.00    1.20
   4   8  -1    5.30    1.10
  -4  -8   1    4.40    1.10
  -4  -8   1    9.60    4.60
   3   8  -1   17.30    2.00
   3   8  -1   19.20    2.30
   3   8  -1   16.70    2.00
   3   8  -1   16.90    1.50
   3   8  -1   13.70    3.60
  -3  -8   1   19.90    5.70
  -3  -8   1   20.20    2.20
   2   8  -1   32.00    2.70
   2   8  -1   35.00    2.80
   2   8  -1   38.00    3.00
   2   8  -1   40.00    2.80
   2   8  -1   37.10    2.40
   2   8  -1   33.60    5.20
  -2  -8   1   34.60    5.60
   1   8  -1    2.10    1.70
  -1  -8   1    1.10    1.70
   0   8  -1   68.79    6.50
   0  -8   1   70.19    6.30
  -1   8  -1 1091.79   57.19
   1  -8   1 1110.79   55.69
   1  -8   1 1164.78   56.19
  -2   8  -1  697.53   37.40
   2  -8   1  692.53   35.20
   2  -8   1  724.43   35.70
  -3   8  -1   59.79    4.30
  -3   8  -1   64.49    6.30
  -3   8  -1   47.10    4.40
  -3   8  -1   54.19    4.10
  -3   8  -1   56.79    4.10
   3  -8   1   65.09    5.60
   3  -8   1   60.09    4.90
  -4   8  -1  158.68    9.00
  -4   8  -1  163.18    8.80
  -4   8  -1  153.48    9.10
  -4   8  -1  153.88    8.80
  -4   8  -1  158.08    8.60
  -4   8  -1  156.98    9.10
   4  -8   1  159.78   10.90
  -5   8  -1   23.80    2.60
  -5   8  -1   18.20    2.60
  -5   8  -1   23.00    2.90
  -5   8  -1   22.80    3.00
  -5   8  -1   19.90    2.20
  -5   8  -1   23.20    2.50
  -5   8  -1   21.50    2.40
   5  -8   1   23.40    4.20
  -6   8  -1    6.70    1.80
  -6   8  -1    6.10    1.40
  -6   8  -1    6.70    2.00
  -6   8  -1    3.70    2.10
  -6   8  -1    3.10    1.20
  -6   8  -1    5.70    1.20
   6  -8   1    4.70    2.70
  -7   8  -1   -1.00    0.90
  -7   8  -1    0.40    1.50
   7  -8   1   -1.20    4.20
  -8   8  -1    2.10    1.80
  -8   8  -1    0.00    0.90
  -8   8  -1    0.10    0.90
  -8   8  -1   -0.30    0.70
   8  -8   1    0.30    0.70
  -9   8  -1    0.70    0.70
  -9   8  -1    2.10    1.30
  -9   8  -1    3.20    0.80
   8   7  -1    0.40    0.40
  -8  -7   1   -0.40    0.50
  -8  -7   1    0.20    0.40
   7   7  -1    4.50    1.00
  -7  -7   1    6.40    1.30
  -7  -7   1    4.50    0.90
   6   7  -1  117.69    6.30
   6   7  -1  119.59    6.70
   6   7  -1  115.99   12.20
  -6  -7   1  117.59    6.90
  -6  -7   1  120.69    7.50
   5   7  -1  229.28   11.50
   5   7  -1  223.28   11.90
   5   7  -1  237.58   17.80
   5   7  -1  221.58   11.70
  -5  -7   1  232.78   12.10
  -5  -7   1  220.88   11.90
   4   7  -1   36.10    3.00
   4   7  -1   33.80    2.90
   4   7  -1   37.10    2.60
   4   7  -1   41.50    6.10
   4   7  -1   38.10    2.60
  -4  -7   1   42.80    7.60
  -4  -7   1   36.90    2.90
   3   7  -1    3.00    0.80
   3   7  -1    2.10    1.10
   3   7  -1    2.00    1.60
   3   7  -1    2.20    1.00
  -3  -7   1    3.20    2.30
  -3  -7   1    2.20    0.90
   2   7  -1    2.30    1.70
  -2  -7   1    1.50    1.50
   1   7  -1   61.19    6.10
  -1  -7   1   59.99    6.40
   0   7  -1  307.67   18.00
   0  -7   1  319.77   18.10
   0  -7   1  295.47   17.20
  -1   7  -1  635.24   32.90
   1  -7   1  620.34   31.20
   1  -7   1  611.14   31.00
  -2   7  -1   82.99    6.80
   2  -7   1   79.49    5.10
   2  -7   1   78.79    5.00
  -3   7  -1  568.34   31.60
   3  -7   1  567.64   29.80
   3  -7   1  597.74   30.60
  -4   7  -1  229.68   12.20
  -4   7  -1  222.68   12.30
  -4   7  -1  224.18   12.00
  -4   7  -1  221.08   12.30
   4  -7   1  240.08   14.80
  -5   7  -1    7.00    1.90
  -5   7  -1    6.60    0.80
  -5   7  -1    5.10    1.30
  -5   7  -1   -1.50    1.70
  -5   7  -1    7.70    2.00
  -5   7  -1    6.70    1.60
  -5   7  -1    7.10    1.50
   5  -7   1    5.40    2.40
  -6   7  -1   21.20    2.90
  -6   7  -1   18.00    2.60
  -6   7  -1   16.10    2.70
  -6   7  -1   18.40    2.50
  -6   7  -1   22.00    3.20
   6  -7   1   15.90    4.60
  -7   7  -1    2.20    1.00
  -7   7  -1    3.50    1.40
  -7   7  -1    3.30    2.00
  -7   7  -1    2.70    0.90
  -7   7  -1    3.70    1.40
  -7   7  -1    4.20    0.60
   7  -7   1    3.30    2.40
   7  -7   1    5.30    1.00
  -8   7  -1    0.90    0.90
  -8   7  -1    2.80    1.20
  -8   7  -1    3.50    1.30
  -8   7  -1    1.20    1.00
  -8   7  -1    4.40    1.90
   8  -7   1    2.70    0.90
  -9   7  -1   13.90    1.90
  -9   7  -1   10.00    1.40
  -9   7  -1   10.50    1.30
 -10   7  -1    3.30    0.60
   9   6  -1   93.89    4.70
   8   6  -1  132.59    6.90
  -8  -6   1  133.99    6.90
  -8  -6   1  129.39    7.10
   7   6  -1   56.39    3.70
   7   6  -1   61.59    3.60
  -7  -6   1   60.79    4.10
  -7  -6   1   62.59    3.90
   6   6  -1   33.30    2.60
   6   6  -1   39.20    2.70
   6   6  -1   40.80    7.90
  -6  -6   1   39.10    3.00
  -6  -6   1   24.20    8.30
   5   6  -1   22.20    5.40
   5   6  -1   26.40    2.20
   5   6  -1   23.70    2.30
  -5  -6   1   24.80    7.20
  -5  -6   1   24.80    2.40
  -5  -6   1   24.80    2.30
   4   6  -1    0.80    0.60
   4   6  -1    0.20    0.80
   4   6  -1    0.30    0.50
  -4  -6   1   -0.10    0.60
  -4  -6   1   -0.70    1.70
   3   6  -1    5.80    2.30
  -3  -6   1    8.40    3.30
   2   6  -1  145.39   10.70
  -2  -6   1  143.99   11.40
   1   6  -1  170.88   11.10
  -1  -6   1  162.48   11.30
   0   6  -1  359.56   20.40
   0  -6   1  378.36   20.20
   0  -6   1  371.36   19.90
  -1   6  -1  973.50   48.90
   1  -6   1  967.60   46.00
   1  -6   1  929.31   46.00
  -2   6  -1 1408.26   67.59
   2  -6   1 1320.17   65.19
   2  -6   1 1353.56   65.39
  -3   6  -1  103.69    8.30
   3  -6   1  113.69    8.00
   4  -6   1   99.19    8.10
  -5   6  -1   36.20    3.10
  -5   6  -1   40.70    3.10
  -5   6  -1   36.10    2.30
  -5   6  -1   37.10    3.40
  -5   6  -1   35.80    3.70
   5  -6   1   35.30    5.20
  -6   6  -1  135.89    7.60
  -6   6  -1  118.19    7.90
  -6   6  -1  143.39    9.60
  -6   6  -1  120.29    6.60
   6  -6   1  118.59    6.90
   6  -6   1  123.59   12.00
  -7   6  -1    2.10    1.70
  -7   6  -1    1.60    1.10
  -7   6  -1    0.00    0.40
  -7   6  -1    0.40    0.90
   7  -6   1   -0.10    2.00
   7  -6   1    1.40    0.70
  -8   6  -1   12.20    2.50
  -8   6  -1    8.90    1.70
  -8   6  -1   11.30    1.80
  -8   6  -1   11.40    1.70
  -8   6  -1   11.00    1.10
  -8   6  -1   12.80    1.60
   8  -6   1   11.60    1.50
  -9   6  -1   17.10    3.30
  -9   6  -1   17.10    1.70
   9  -6   1   16.80    1.60
   9   5  -1   82.89    4.40
  -9  -5   1   84.39    4.50
   8   5  -1    0.80    0.60
   8   5  -1    0.60    0.60
  -8  -5   1    1.30    0.90
  -8  -5   1    0.40    0.60
   7   5  -1   57.19    3.50
   7   5  -1   52.29    3.50
  -7  -5   1   52.19    3.60
   6   5  -1  114.09    6.60
   6   5  -1  119.79    6.60
  -6  -5   1  117.09    6.80
  -6  -5   1  116.99    6.70
   5   5  -1  150.48    8.00
   5   5  -1  154.48    8.00
  -5  -5   1  153.98    8.20
  -5  -5   1  118.09   14.10
  -5  -5   1  151.78    8.20
   4   5  -1  109.79    8.10
   4   5  -1  123.59    6.90
  -4  -5   1  131.49    7.60
  -4  -5   1  148.79   13.50
   3   5  -1    2.60    2.40
  -3  -5   1    7.60    3.20
  -2  -5   1  105.39    8.80
   1   5  -1   14.80    2.60
  -1  -5   1   13.70    2.70
   0   5  -1  105.79    7.10
   0  -5   1   95.49    6.20
   0  -5   1  103.19    6.30
  -1   5  -1 2291.97  110.79
  -2   5  -1    2.30    1.20
   2  -5   1    3.00    0.70
   2  -5   1    3.20    0.80
   3  -5   1   13.70    2.30
   3  -5   1   13.60    2.70
   4  -5   1   -0.20    0.80
  -5   5  -1   45.60    3.50
  -5   5  -1   56.39    5.00
  -5   5  -1   48.00    3.90
  -5   5  -1   42.20    4.00
  -5   5  -1   44.70    2.90
   5  -5   1   53.89    6.60
  -6   5  -1  261.57   13.90
  -6   5  -1  269.27   14.50
  -6   5  -1  266.87   13.30
  -6   5  -1  255.47   13.90
   6  -5   1  279.67   20.20
   6  -5   1  250.47   13.50
  -7   5  -1   24.90    2.00
  -7   5  -1   22.80    2.40
  -7   5  -1   25.80    2.60
  -7   5  -1   25.90    3.50
   7  -5   1   25.40    2.20
   7  -5   1   20.30    5.90
  -8   5  -1    1.50    1.40
  -8   5  -1    6.10    1.00
  -8   5  -1    6.70    1.30
  -8   5  -1    6.80    2.10
  -8   5  -1    7.90    1.30
   8  -5   1    5.60    1.20
  -9   5  -1    3.60    1.00
  -9   5  -1    4.90    1.50
  -9   5  -1    4.90    0.60
  -9   5  -1    4.00    1.10
  -9   5  -1    3.00    0.80
   9  -5   1    4.00    0.90
  10  -5   1    2.10    0.70
   9   4  -1  170.48    8.90
   9   4  -1  181.78    8.70
  -9  -4   1  178.28    9.00
   8   4  -1  177.58    9.20
   8   4  -1  169.68    9.10
  -8  -4   1  181.18    9.10
  -8  -4   1  171.48    9.40
   6   4  -1  121.69    6.60
   6   4  -1  123.39    6.60
  -6  -4   1  124.59    6.60
  -6  -4   1   70.99   13.80
  -6  -4   1  111.79    6.60
   5   4  -1   24.70    2.00
   5   4  -1   26.30    2.10
   5   4  -1   17.20    5.00
  -5  -4   1   21.10    2.10
  -5  -4   1   25.90    2.20
  -5  -4   1   17.20    5.30
   4   4  -1    0.50    1.90
  -4  -4   1    1.70    2.10
   3   4  -1   24.10    4.10
  -3  -4   1   39.20    5.70
   2   4  -1  130.99    9.00
  -2  -4   1  121.29   10.20
   1   4  -1  383.36   20.50
  -1  -4   1  383.16   20.70
   0   4  -1  163.58    9.90
   0  -4   1  174.98    9.20
   0  -4   1  176.98    9.20
  -1   4  -1  278.87   15.10
  -2   4  -1  117.09    7.80
   2  -4   1  116.59    6.70
   2  -4   1  117.29    6.60
   3  -4   1   44.20    4.20
   3  -4   1   47.00    4.90
   4  -4   1  269.17   17.00
  -5   4  -1    5.40    1.10
  -5   4  -1    4.80    1.50
   5  -4   1    6.20    2.50
  -6   4  -1  152.38    7.90
  -6   4  -1  143.69    8.40
  -6   4  -1  160.78    9.10
  -6   4  -1  135.79    8.20
   6  -4   1  143.29    8.00
   6  -4   1  149.09   13.70
  -7   4  -1    1.60    1.90
  -7   4  -1   -0.70    1.00
  -7   4  -1    0.10    0.50
  -7   4  -1   -0.50    0.80
   7  -4   1    1.60    0.80
   7  -4   1    0.50    1.60
  -8   4  -1    1.00    1.40
  -8   4  -1    0.30    0.70
  -8   4  -1    0.60    0.50
   8  -4   1    1.80    0.90
  -9   4  -1    1.40    0.70
  -9   4  -1    1.10    0.70
  -9   4  -1    1.50    0.50
  -9   4  -1    1.70    1.10
   9  -4   1    0.60    0.70
 -10   4  -1  106.19    5.60
  10  -4   1  109.19    5.50
   9   3  -1  329.17   16.10
  -9  -3   1  329.97   16.40
   8   3  -1   75.39    4.40
   8   3  -1   73.29    4.40
  -8  -3   1   69.09    4.50
  -8  -3   1   74.09    4.30
   7   3  -1   48.20    3.40
   7   3  -1   47.70    3.40
  -7  -3   1   50.69    3.60
  -7  -3   1   49.80    3.40
   6   3  -1   13.00    1.70
   6   3  -1    7.50    4.40
  -6  -3   1   16.40    2.10
  -6  -3   1    9.90    1.90
   5   3  -1    0.70    0.60
   5   3  -1    0.50    2.10
   5   3  -1    2.00    0.80
  -5  -3   1    2.30    0.80
  -5  -3   1    1.60    2.30
   4   3  -1  107.79   10.40
  -4  -3   1  140.19   11.70
   3   3  -1 1065.89   55.19
   2   3  -1   99.89    7.30
  -2  -3   1   94.89    7.70
  -1  -3   1   20.90    2.60
   0   3  -1   46.90    3.60
   0  -3   1   49.80    2.80
   0  -3   1   49.50    2.80
  -1   3  -1  111.29    6.70
  -2   3  -1 1482.25   72.39
   2  -3   1 1495.85   71.49
   2  -3   1 1461.45   71.69
   4  -3   1  117.09    9.40
  -5   3  -1   29.70    3.00
   5  -3   1   24.60    4.70
  -6   3  -1   26.50    2.50
  -6   3  -1   32.50    2.30
  -6   3  -1   33.80    3.60
  -6   3  -1   22.50    2.70
   6  -3   1   30.00    2.50
   6  -3   1   30.00    5.90
  -7   3  -1    5.30    1.10
  -7   3  -1    0.40    1.30
  -7   3  -1    5.50    1.20
  -7   3  -1   10.10    2.50
   7  -3   1    3.60    2.90
   7  -3   1    5.40    1.20
  -8   3  -1    0.70    0.50
  -8   3  -1   -0.60    0.80
  -8   3  -1    1.20    1.50
   8  -3   1    0.90    0.80
  -9   3  -1    2.70    0.70
   9  -3   1    3.50    1.00
  10  -3   1    3.60    0.60
 -10  -2   1   59.49    3.10
   9   2  -1   83.49    4.40
   9   2  -1   83.39    4.40
  -9  -2   1   58.89    4.30
  -9  -2   1   84.09    4.50
   8   2  -1   14.20    1.70
   8   2  -1   12.50    1.60
  -8  -2   1    9.30    1.40
  -8  -2   1   12.70    1.40
   7   2  -1   61.89    3.90
   7   2  -1   55.69    3.90
  -7  -2   1   64.89    3.90
  -7  -2   1   55.19    3.90
   6   2  -1    4.00    3.10
   6   2  -1    6.50    1.30
   6   2  -1    6.00    1.10
  -6  -2   1    6.80    1.20
  -6  -2   1   11.60    1.90
  -6  -2   1   10.70    1.60
   5   2  -1    1.10    0.50
   5   2  -1    0.90    1.50
  -5  -2   1    0.80    0.70
  -5  -2   1    0.50    1.10
  -5  -2   1   -0.30    1.90
   4   2  -1  671.63   38.00
  -4  -2   1  676.03   40.20
   3   2  -1    5.00    2.10
  -3  -2   1    4.50    2.20
   2   2  -1   21.80    3.00
  -2  -2   1   23.50    3.40
   1   2  -1   17.40    2.10
  -1  -2   1   16.40    2.30
   0   2  -1  102.19    5.80
   3  -2   1  251.57   14.90
   4  -2   1  456.85   26.40
  -5   2  -1   -0.50    1.30
   5  -2   1    0.30    1.50
  -6   2  -1   37.60    2.70
  -6   2  -1   42.00    4.00
  -6   2  -1   36.90    2.80
   6  -2   1   39.00    6.60
   6  -2   1   36.10    2.80
  -7   2  -1   19.70    1.90
  -7   2  -1   19.00    2.10
  -7   2  -1   19.90    3.10
   7  -2   1   17.90    6.20
   7  -2   1   20.30    2.20
  -8   2  -1    2.00    1.40
  -8   2  -1    1.30    0.70
   8  -2   1    1.70    0.90
  -9   2  -1    0.00    0.60
  -9   2  -1   -0.40    0.50
  10  -2   1   23.20    1.50
  10   1  -1    1.00    0.40
 -10  -1   1    0.70    0.30
   9   1  -1   34.00    2.50
   9   1  -1   31.30    2.30
  -9  -1   1   32.50    2.40
   8   1  -1   69.79    4.30
   8   1  -1   66.09    4.20
  -8  -1   1   67.69    3.90
  -8  -1   1   65.29    4.30
   7   1  -1   39.70    3.00
   7   1  -1   39.90    3.10
   7   1  -1   29.00    8.40
  -7  -1   1   44.60    3.50
  -7  -1   1   40.90    2.90
  -7  -1   1   40.40    3.00
   6   1  -1   18.00    5.40
   6   1  -1   16.50    1.80
   6   1  -1   18.50    2.00
  -6  -1   1   19.80    2.60
  -6  -1   1   22.10    1.90
   5   1  -1   64.39    3.90
   5   1  -1   68.49    8.10
  -5  -1   1   65.39    3.90
  -5  -1   1   50.49    8.20
  -5  -1   1   58.59    3.90
   4   1  -1  191.08   13.30
  -4  -1   1  150.48   12.60
   3   1  -1  772.52   40.30
  -3  -1   1  748.43   40.30
   2   1  -1  605.54   32.10
  -2  -1   1  632.44   32.40
   1   1  -1   11.90    1.70
  -1  -1   1    9.80    1.70
   0   1  -1   22.70    1.70
   0  -1   1   24.30    1.40
   0  -1   1   26.10    1.50
  -1   1  -1  160.28    8.60
   1  -1   1  155.48    8.30
   1  -1   1  149.69    8.40
  -2   1  -1    0.80    0.80
   2  -1   1    0.50    0.90
  -3   1  -1   34.40    4.10
   3  -1   1   33.20    4.10
  -4   1  -1    1.80    1.80
   4  -1   1    1.80    1.80
  -5   1  -1   80.89    4.80
  -5   1  -1   81.49    5.70
   5  -1   1   90.49    9.40
  -6   1  -1  455.75   22.80
  -6   1  -1  448.16   22.50
  -6   1  -1  461.55   23.60
   6  -1   1  459.95   22.80
   6  -1   1  468.45   30.50
  -7   1  -1    9.80    2.40
  -7   1  -1    8.60    1.40
   7  -1   1    8.40    1.50
   7  -1   1    7.70    3.90
  -8   1  -1    5.60    1.60
  -8   1  -1    6.20    1.20
   8  -1   1    6.60    1.20
  -9   1  -1   44.80    2.90
  -9   1  -1   49.10    3.30
   9  -1   1   49.30    3.40
  10  -1   1    1.00    0.40
  10   0  -1   25.60    1.60
 -10   0   1   26.20    1.60
   9   0  -1    1.50    0.70
  -9   0   1    2.20    0.70
   8   0  -1   21.10    2.20
   8   0  -1   24.60    2.00
  -8   0   1   19.50    2.00
   7   0  -1   81.89    5.00
   7   0  -1   82.79    5.20
  -7   0   1   82.19    5.60
  -7   0   1   82.19    5.10
  -7   0   1   84.89    4.80
   6   0  -1   66.99    4.10
   6   0  -1   65.99    8.80
   6   0  -1   62.09    4.20
  -6   0   1   57.19    4.70
  -6   0   1   64.69    4.10
  -6   0   1   59.99    3.90
   5   0  -1   16.40    4.60
  -5   0   1   16.30    1.90
  -5   0   1    9.40    3.90
   4   0  -1  531.45   27.30
  -4   0   1  381.66   26.00
   3   0  -1  802.92   41.90
  -3   0   1  801.02   41.80
   2   0  -1 2593.14  121.99
  -2   0   1 2458.45  122.09
   1   0  -1  399.36   19.90
  -1   0   1  387.46   19.90
   0   0  -1   77.49    4.20
   0   0  -1   76.39    3.90
   0   0   1   76.69    4.20
   0   0   1   73.19    3.90
  -1   0  -1   43.60    3.30
   1   0   1   36.10    3.10
  -3   0  -1  453.25   25.60
  -4   0  -1    2.10    1.90
   4   0   1    2.40    2.20
  -5   0  -1   79.49    4.70
  -5   0  -1   79.29    5.60
   5   0   1   83.39    9.20
   5   0   1   83.89    4.80
  -6   0  -1   63.69    4.80
  -6   0  -1   66.89    3.90
  -6   0  -1   59.99    4.00
   6   0   1   54.79    3.90
   6   0   1   61.79    9.00
   6   0   1   65.09    4.10
  -7   0  -1   17.30    1.60
  -7   0  -1   17.30    1.90
  -7   0  -1   15.00    2.40
   7   0   1   15.70    1.90
   7   0   1   18.90    5.60
   7   0   1   18.60    2.00
  -8   0  -1    2.80    0.80
   8   0   1    4.20    1.00
   8   0   1    2.20    0.90
  -9   0  -1   13.80    1.80
  -9   0  -1   11.00    1.20
   9   0   1    9.50    1.70
  10  -1  -1    1.80    0.50
 -10   1   1    2.00    0.40
   9  -1  -1   35.20    2.60
  -9   1   1   37.60    2.60
   8  -1  -1    0.00    0.70
  -8   1   1    0.50    0.70
  -8   1   1    0.90    0.90
   7  -1  -1   97.89    5.80
  -7   1   1   99.49    5.50
  -7   1   1  100.19    6.60
  -7   1   1   92.89    5.70
  -7   1   1   99.79    5.80
   6  -1  -1  191.78   10.50
   6  -1  -1  209.58   17.00
  -6   1   1  199.88   10.60
  -6   1   1  201.68   11.30
  -6   1   1  201.38   10.30
   5  -1  -1   50.69    6.90
   4  -1  -1   16.60    3.60
  -4   1   1   10.50    3.00
   3  -1  -1   30.70    3.90
  -3   1   1   31.80    3.80
   2  -1  -1  134.09    8.50
  -2   1   1  144.09    8.60
   1  -1  -1   41.30    3.30
   1  -1  -1   36.40    2.80
  -1   1   1   40.40    2.80
   0  -1  -1    5.20    1.00
   0   1   1    4.90    0.90
  -1  -1  -1  893.31   43.50
   1   1   1  859.51   43.30
  -2  -1  -1 1457.85   72.79
   2   1   1 1484.15   72.59
  -3  -1  -1  971.90   48.20
   3   1   1  855.51   47.20
  -4  -1  -1   17.10    4.10
   4   1   1   22.80    4.50
  -5  -1  -1   14.50    2.20
  -5  -1  -1    7.00    3.60
  -5  -1  -1   17.60    1.60
   5   1   1   24.50    3.30
   5   1   1   20.30    5.60
  -6  -1  -1   54.79    3.60
  -6  -1  -1   55.29    4.30
  -6  -1  -1   55.29    3.40
   6   1   1   39.20    7.70
   6   1   1   48.40    3.90
   6   1   1   50.39    3.40
  -7  -1  -1    0.90    0.60
  -7  -1  -1    1.60    0.80
   7   1   1    0.30    4.40
   7   1   1    1.20    0.90
   7   1   1    1.50    0.90
  -8  -1  -1    1.10    0.80
   8   1   1    0.40    0.70
   8   1   1    1.50    0.60
  -9  -1  -1   15.10    1.50
   9   1   1   15.50    1.40
   9   1   1   16.00    1.50
  10  -2  -1   41.60    2.90
 -10   2   1   42.20    2.20
 -10   2   1   40.40    2.40
   9  -2  -1  182.28    9.50
  -9   2   1  180.28    9.40
   8  -2  -1   14.80    1.90
   8  -2  -1   11.40    5.70
  -8   2   1   10.90    1.40
  -8   2   1   12.70    2.10
  -8   2   1   12.90    1.80
   7  -2  -1    3.30    1.10
  -7   2   1    9.30    2.30
  -7   2   1    5.60    1.10
  -7   2   1    6.80    1.20
   6  -2  -1    6.00    1.20
   6  -2  -1    3.20    2.40
  -6   2   1    5.30    1.80
  -6   2   1    7.70    1.30
  -6   2   1    7.70    1.50
   5  -2  -1   71.09    8.00
   4  -2  -1  153.18   11.30
   3  -2  -1  301.77   17.60
   2  -2  -1  706.23   35.50
   1  -2  -1  292.67   15.50
   1  -2  -1  300.17   15.30
  -1   2   1  312.67   15.10
   0  -2  -1 1013.70   50.29
   0  -2  -1 1058.09   50.69
  -1  -2  -1    2.70    1.40
   1   2   1    3.80    1.40
  -2  -2  -1    3.20    1.70
   2   2   1    8.00    2.20
  -3  -2  -1  147.19   11.60
   3   2   1  139.99   10.90
  -4  -2  -1   98.99   10.80
   4   2   1  121.89   10.70
  -5  -2  -1   84.89    4.90
  -5  -2  -1   60.79    9.10
  -5  -2  -1   86.89    4.80
  -5  -2  -1   90.89    5.50
   5   2   1   85.99    4.90
   5   2   1   85.79    4.90
   5   2   1   66.49    8.80
  -6  -2  -1    5.70    1.20
  -6  -2  -1    6.60    1.30
   6   2   1    3.90    3.10
   6   2   1    5.50    1.10
   6   2   1    6.10    1.20
  -7  -2  -1   17.70    1.80
  -7  -2  -1   18.50    1.90
   7   2   1   18.60    1.80
   7   2   1   14.20    1.80
  -8  -2  -1    1.40    0.70
   8   2   1    2.80    0.80
   8   2   1    2.90    0.90
  -9  -2  -1    5.60    0.90
   9   2   1    8.60    0.90
   9   2   1    5.30    0.90
  10  -3  -1    1.40    0.50
 -10   3   1    0.20    0.50
   9  -3  -1    4.60    1.00
  -9   3   1    3.40    1.20
  -9   3   1    4.30    0.80
   8  -3  -1    0.30    3.20
   8  -3  -1    1.40    0.80
  -8   3   1   -0.20    1.40
  -8   3   1    0.00    0.80
  -8   3   1    1.70    0.80
   7  -3  -1   36.80    7.30
   7  -3  -1   37.60    2.90
  -7   3   1   35.90    2.70
  -7   3   1   37.20    3.00
  -7   3   1   37.80    3.90
   6  -3  -1  362.16   24.60
   6  -3  -1  356.26   17.90
  -6   3   1  359.16   17.80
  -6   3   1  347.57   18.60
  -6   3   1  350.56   18.10
   5  -3  -1  107.09    9.80
  -5   3   1   96.39    5.60
   4  -3  -1   24.90    4.00
  -3   3   1  744.73   45.30
   2  -3  -1   29.40    3.10
   2  -3  -1   27.90    2.90
   1  -3  -1   24.30    2.20
   1  -3  -1   22.20    2.20
  -1   3   1   24.30    2.00
   0  -3  -1  432.56   22.50
   0  -3  -1  428.66   22.00
  -1  -3  -1  935.81   46.60
   1   3   1  908.71   46.00
  -2  -3  -1  223.38   15.00
   2   3   1  254.47   15.00
  -3  -3  -1  271.37   18.30
  -4  -3  -1   18.80    5.10
   4   3   1   10.20    3.40
  -5  -3  -1    7.00    3.50
  -5  -3  -1   12.50    1.70
  -5  -3  -1    9.60    1.40
   5   3   1   12.30    1.60
   5   3   1   10.60    1.40
   5   3   1    9.50    4.10
  -6  -3  -1   14.00    1.80
  -6  -3  -1   11.60    1.80
   6   3   1   10.20    1.60
   6   3   1   15.60    1.90
   7   3   1    0.20    0.60
  -8  -3  -1   -0.30    0.50
  -8  -3  -1    0.70    0.60
   8   3   1    0.00    0.50
   8   3   1    0.70    0.60
  -9  -3  -1    1.80    0.60
   9   3   1    3.00    0.50
   9   3   1    1.80    0.60
  10  -4  -1  126.89    6.50
 -10   4   1  125.49    6.50
   9  -4  -1  130.69    8.10
  -9   4   1  138.19    7.80
  -9   4   1  143.89    7.30
   8  -4  -1   10.40    1.50
   8  -4  -1   10.40    5.20
  -8   4   1    8.70    1.30
  -8   4   1    9.80    2.30
  -8   4   1   13.50    1.80
   7  -4  -1  124.29    7.10
   7  -4  -1  124.99   13.60
  -7   4   1  128.39    6.90
  -7   4   1  129.59    7.40
  -7   4   1  120.99    7.20
  -7   4   1  121.59    8.00
   6  -4  -1    0.90    0.60
   6  -4  -1    0.60    1.30
  -6   4   1   -0.50    0.70
  -6   4   1    0.00    1.10
  -6   4   1    0.60    1.00
  -6   4   1    1.10    0.70
   5  -4  -1    0.40    1.40
  -5   4   1   -0.20    0.50
  -5   4   1   -0.70    0.90
  -5   4   1   -0.70    1.20
   4  -4  -1  352.76   21.00
   3  -4  -1    3.60    1.60
   2  -4  -1  358.26   19.80
   2  -4  -1  376.86   19.50
  -2   4   1  379.66   19.40
   1  -4  -1   11.70    1.70
   1  -4  -1   10.70    1.70
  -1   4   1   11.50    1.60
   0  -4  -1  976.40   48.20
   0   4   1  963.90   47.60
   1   4   1   12.70    5.50
  -2  -4  -1 1048.10   55.19
   2   4   1 1076.99   54.49
  -3  -4  -1    1.70    2.30
   3   4   1    2.50    2.00
  -4  -4  -1   20.00    5.60
  -4  -4  -1   16.20    1.70
   4   4   1   17.10    1.50
   4   4   1   16.30    1.60
   4   4   1   10.90    4.10
  -5  -4  -1   13.00    1.70
  -5  -4  -1    7.80    4.00
  -5  -4  -1   15.10    1.80
   5   4   1   10.50    1.50
   5   4   1   16.80    1.90
  -6  -4  -1    5.30    1.10
  -6  -4  -1    7.60    1.40
   6   4   1    8.30    1.30
   6   4   1    6.30    1.20
  -7  -4  -1   53.29    3.60
   7   4   1   55.89    3.60
   7   4   1   57.59    3.60
  -8  -4  -1    6.20    1.50
  -8  -4  -1    9.90    1.10
   8   4   1    8.50    1.10
  -9  -4  -1    5.70    0.70
   9   4   1    5.10    0.70
  10  -5  -1    6.50    0.80
 -10   5   1    8.00    0.90
  -9   5   1    7.30    0.80
  -9   5   1    6.50    1.60
  -9   5   1    5.80    1.20
  -9   5   1    8.60    1.20
   8  -5  -1    2.00    0.80
  -8   5   1    1.40    1.00
  -8   5   1    1.00    1.30
  -8   5   1    3.40    1.70
  -8   5   1    2.50    0.70
  -8   5   1    3.00    1.20
   7  -5  -1   46.00    8.00
   7  -5  -1   50.29    3.50
  -7   5   1   50.59    3.20
  -7   5   1   50.19    3.80
  -7   5   1   52.79    4.70
  -7   5   1   49.10    3.80
   6  -5  -1  146.69    8.30
   6  -5  -1  158.38   13.80
  -6   5   1  156.88    8.50
  -6   5   1  154.88    8.80
  -6   5   1  157.58    8.20
  -6   5   1  161.38    9.30
  -6   5   1  150.08    8.80
   5  -5  -1    0.50    1.40
  -5   5   1    1.10    0.60
  -5   5   1    0.60    1.30
  -5   5   1    1.00    0.80
   4  -5  -1   34.60    4.50
   3  -5  -1  347.37   19.80
   3  -5  -1  365.16   21.10
   2  -5  -1   34.60    3.30
   2  -5  -1   33.70    3.60
  -2   5   1   36.50    3.40
   1  -5  -1    4.50    1.30
   1  -5  -1    2.80    1.10
  -1   5   1    3.70    1.20
   0  -5  -1    5.90    1.80
   0   5   1    8.40    1.90
  -1  -5  -1  941.11   48.70
   1   5   1  939.31   47.50
  -2  -5  -1  184.28   12.80
   2   5   1  125.89   11.90
  -3  -5  -1    5.20    2.60
   3   5   1    2.30    2.40
  -4  -5  -1    4.70    3.20
  -4  -5  -1    5.40    1.10
  -4  -5  -1    3.80    1.00
   4   5   1    4.20    1.00
   4   5   1    4.00    1.00
  -5  -5  -1   14.20    1.90
  -5  -5  -1   19.30    1.90
  -5  -5  -1   12.20    5.40
   5   5   1   16.50    1.70
  -6  -5  -1   31.40    2.60
  -6  -5  -1   28.20    2.50
   6   5   1   29.60    2.40
   6   5   1   30.90    2.40
  -7  -5  -1   13.90    1.70
  -7  -5  -1   13.80    1.80
   7   5   1   13.50    1.50
   7   5   1   10.50    1.40
  -8  -5  -1    7.60    1.00
  -8  -5  -1    9.10    1.30
   8   5   1    6.90    1.00
   8   5   1    9.50    0.90
  -9  -5  -1    2.20    0.60
 -10   6   1    3.00    0.60
   9  -6  -1    2.90    0.80
  -9   6   1    1.30    1.10
  -9   6   1    0.40    1.20
  -9   6   1    2.00    0.80
   8  -6  -1   42.20    3.00
  -8   6   1   39.00    4.00
  -8   6   1   41.90    2.60
  -8   6   1   42.80    3.30
  -8   6   1   43.30    3.40
   7  -6  -1  105.29    6.20
   7  -6  -1  126.79   13.00
  -7   6   1  113.19    6.80
  -7   6   1  120.69    6.00
  -7   6   1  113.89    6.70
  -7   6   1  113.49    7.30
  -7   6   1   79.89    6.10
   6  -6  -1    5.70    1.20
   6  -6  -1    4.40    2.60
  -6   6   1    7.30    2.80
  -6   6   1    5.70    1.60
  -6   6   1    7.30    2.30
  -6   6   1    4.90    1.30
  -6   6   1    0.70    1.80
  -6   6   1    6.20    1.30
   5  -6  -1   29.00    5.00
  -5   6   1   39.00    3.40
  -5   6   1   31.10    3.10
  -5   6   1   30.90    2.90
  -5   6   1   32.10    2.80
  -5   6   1   30.20    3.00
   4  -6  -1   92.49    7.90
   3  -6  -1   49.99    4.90
   2  -6  -1    0.10    0.80
   2  -6  -1    0.50    0.90
  -2   6   1    0.50    1.00
   1  -6  -1 1151.68   56.49
   1  -6  -1 1126.79   55.79
  -1   6   1 1087.09   55.39
   0  -6  -1  888.11   46.10
   0   6   1  913.61   45.50
  -1  -6  -1    0.60    1.50
   1   6   1    0.10    1.10
  -2  -6  -1    0.70    1.50
   2   6   1    0.90    1.40
  -3  -6  -1  289.97   20.40
  -3  -6  -1  272.47   14.00
   3   6   1  268.57   14.00
  -4  -6  -1    1.30    0.70
  -4  -6  -1   -1.00    0.90
  -4  -6  -1    2.30    2.60
   4   6   1    1.40    0.70
   4   6   1    3.60    0.90
  -5  -6  -1   11.70    1.70
  -5  -6  -1   17.20    2.10
  -5  -6  -1    7.10    4.50
   5   6   1   15.10    1.80
   5   6   1   13.30    1.60
  -6  -6  -1   12.90    1.80
  -6  -6  -1   14.00    2.40
   6   6   1   10.40    5.90
   6   6   1   17.60    1.70
   6   6   1   13.90    2.10
  -7  -6  -1   23.90    2.20
  -7  -6  -1   22.80    2.00
   7   6   1   21.90    1.90
   7   6   1   25.90    2.40
  -8  -6  -1    6.50    1.50
  -8  -6  -1    4.60    0.80
   8   6   1    4.30    0.70
 -10   7   1   25.50    1.60
   9  -7  -1   -0.50    0.50
  -9   7   1    0.40    0.70
  -9   7   1    0.80    0.90
  -9   7   1   -0.70    1.10
   8  -7  -1    1.50    0.80
  -8   7   1    1.30    1.00
  -8   7   1    1.60    1.60
  -8   7   1   -0.20    0.70
  -8   7   1   -0.10    0.90
   7  -7  -1    4.60    3.00
   7  -7  -1    5.40    1.10
  -7   7   1    8.90    1.80
  -7   7   1    5.30    1.30
  -7   7   1    8.30    2.30
  -7   7   1    5.80    0.80
   6  -7  -1  211.88   16.80
   6  -7  -1  196.48   10.40
  -6   7   1  193.18   10.90
  -6   7   1  195.18   10.00
  -6   7   1  201.28   11.60
  -6   7   1  192.18   11.00
  -6   7   1  194.88   11.40
  -6   7   1  201.38   11.40
   5  -7  -1    2.90    2.20
  -5   7   1    3.10    1.40
  -5   7   1    3.50    1.30
  -5   7   1    3.10    0.70
  -5   7   1    2.40    1.00
  -5   7   1    1.30    1.40
  -5   7   1    3.90    1.60
   4  -7  -1   13.20    3.30
  -4   7   1   14.80    2.10
   3  -7  -1   17.20    2.90
   2  -7  -1    3.60    1.70
   2  -7  -1    3.70    1.50
  -2   7   1    2.90    1.50
   1  -7  -1   29.70    3.60
   1  -7  -1   30.90    4.30
  -1   7   1   27.10    3.40
   0  -7  -1  470.45   27.00
   0   7   1  490.55   26.20
  -1  -7  -1  227.78   15.90
   1   7   1  236.38   15.00
  -2  -7  -1    0.30    1.40
   2   7   1   -0.10    0.40
   2   7   1    0.70    1.40
  -3  -7  -1   -0.90    1.60
  -3  -7  -1    0.30    0.60
   3   7   1    0.20    0.50
   3   7   1   -0.90    1.20
   3   7   1   -1.90    0.70
   3   7   1   -1.50    0.80
   3   7   1    0.40    0.80
  -4  -7  -1  166.68   16.50
  -4  -7  -1  169.38    9.20
   4   7   1  169.48    8.80
   4   7   1  165.48   14.00
   4   7   1  171.58    9.00
  -5  -7  -1   23.10    2.30
  -5  -7  -1   21.60    6.70
  -5  -7  -1   26.40    2.40
   5   7   1   26.30    2.00
   5   7   1   27.40    2.20
   5   7   1   20.80    5.40
  -6  -7  -1   12.10    1.90
  -6  -7  -1   14.60    1.80
   6   7   1   14.70    1.40
   6   7   1   13.70    1.70
  -7  -7  -1    4.40    0.90
  -7  -7  -1    5.70    1.00
   7   7   1    3.60    0.80
  -8  -7  -1    0.80    0.50
  -8  -7  -1    0.80    0.40
   8   7   1    0.90    0.40
   9  -8  -1    2.30    0.60
  -9   8   1    3.50    0.90
  -9   8   1    3.60    1.30
  -9   8   1    5.20    1.00
  -8   8   1    0.30    1.00
  -8   8   1    0.60    1.60
  -8   8   1    0.20    0.90
  -8   8   1    1.00    0.80
   7  -8  -1   -0.70    3.00
   7  -8  -1    0.00    0.80
  -7   8   1   -0.50    1.20
   6  -8  -1    2.70    2.30
  -6   8   1    6.30    1.70
  -6   8   1    5.90    2.30
  -6   8   1    5.10    1.60
  -6   8   1    2.00    1.30
  -6   8   1    3.10    1.30
   5  -8  -1   37.90    5.60
  -5   8   1   38.10    3.70
  -5   8   1   42.40    3.40
  -5   8   1   37.00    3.80
  -5   8   1   42.60    3.50
  -5   8   1   42.60    3.80
   4  -8  -1   31.30    4.50
  -4   8   1   28.40    2.80
  -4   8   1   27.40    2.90
  -4   8   1   27.20    2.30
  -4   8   1   30.40    2.90
  -4   8   1   29.60    2.80
  -4   8   1   29.90    2.60
   3  -8  -1    3.10    1.70
  -3   8   1    2.10    1.10
  -3   8   1    3.50    1.10
  -3   8   1    3.10    1.00
  -3   8   1    3.90    1.20
  -3   8   1    4.00    1.30
   2  -8  -1   28.80    3.60
  -2   8   1   19.50    3.10
   1  -8  -1  498.35   24.80
  -1   8   1  364.46   23.50
   0  -8  -1  125.69    9.90
   0   8   1  120.29    9.20
  -1  -8  -1   38.50    5.70
   1   8   1   35.80    2.90
   1   8   1   38.40    2.90
   1   8   1   38.30    4.90
   1   8   1   39.10    2.90
   1   8   1   36.50    2.30
  -2  -8  -1   57.79    7.80
  -2  -8  -1   56.49    4.10
   2   8   1   52.99    4.40
   2   8   1   49.60    3.40
   2   8   1   53.39    6.70
   2   8   1   51.29    3.20
   2   8   1   49.60    3.60
  -3  -8  -1  179.58    9.70
  -3  -8  -1  190.88   17.20
   3   8   1  184.78    9.70
   3   8   1  180.78    9.40
   3   8   1  180.78    9.90
   3   8   1  173.78    9.80
   3   8   1  183.68   14.30
  -4  -8  -1   36.40    9.10
  -4  -8  -1   35.70    2.80
   4   8   1   32.60    2.80
   4   8   1   34.90    2.50
   4   8   1   32.60    5.70
  -5  -8  -1    6.10    1.40
  -5  -8  -1    5.80    1.30
   5   8   1    6.70    4.20
   5   8   1    5.60    1.10
  -6  -8  -1   59.99    4.00
  -6  -8  -1   74.29    4.60
   6   8   1   60.69    3.90
  -7  -8  -1    0.70    0.50
  -7  -8  -1   -0.40    0.70
   7   8   1    0.30    0.40
  -9   9   1   86.69    5.20
  -9   9   1   85.49    4.80
  -9   9   1   87.09    4.80
  -8   9   1    5.40    1.20
  -8   9   1    3.70    1.10
  -8   9   1    2.10    1.60
  -7   9   1    5.10    1.40
  -7   9   1    3.50    1.20
  -7   9   1    7.90    1.20
  -7   9   1    3.10    1.30
  -7   9   1    4.00    1.70
   6  -9  -1   25.10    5.10
  -6   9   1   26.70    2.80
  -6   9   1   25.10    3.00
  -6   9   1   21.60    3.20
  -6   9   1   25.90    3.30
  -6   9   1   27.50    2.50
  -6   9   1   26.80    2.90
   5  -9  -1  512.55   29.80
  -5   9   1  469.85   24.70
  -5   9   1  484.25   24.90
  -5   9   1  484.95   24.40
  -5   9   1  477.75   24.10
  -5   9   1  474.45   25.00
  -5   9   1  476.55   24.40
   4  -9  -1   33.60    4.80
  -4   9   1   37.10    3.00
  -4   9   1   32.90    3.10
  -4   9   1   31.70    2.90
  -4   9   1   36.90    3.40
  -4   9   1   32.80    2.60
  -4   9   1   36.30    3.50
  -4   9   1   34.80    3.20
   3  -9  -1   29.70    4.30
  -3   9   1   26.10    2.70
  -3   9   1   27.90    2.60
  -3   9   1   29.80    2.90
  -3   9   1   30.00    2.70
  -3   9   1   27.40    2.40
  -3   9   1   25.70    2.80
  -3   9   1   31.90    2.80
  -2   9   1  164.58    8.60
  -2   9   1  109.29    9.80
  -2   9   1  157.48    8.30
  -2   9   1  152.48    8.50
  -2   9   1  152.78    8.60
  -2   9   1  149.69    8.30
  -1   9   1    9.50    2.00
  -1   9   1    9.90    1.50
  -1   9   1   14.00    2.00
  -1   9   1    5.30    2.10
  -1   9   1   10.50    1.70
  -1   9   1    9.10    1.70
   0  -9  -1   80.59    8.20
   0   9   1   54.49    6.40
   0   9   1   72.49    4.70
   0   9   1   77.69    4.70
   0   9   1   71.89    4.70
   0   9   1   74.49    3.90
  -1  -9  -1   25.60    2.50
  -1  -9  -1   30.50    5.60
   1   9   1   36.70    2.90
   1   9   1   34.80    2.90
   1   9   1   35.70    2.20
   1   9   1   28.00    4.80
  -2  -9  -1  280.17   21.00
  -2  -9  -1  247.88   13.50
   2   9   1  260.87   13.80
   2   9   1  256.47   13.10
   2   9   1  277.07   18.30
   2   9   1  259.27   13.50
   2   9   1  265.87   13.90
  -3  -9  -1    0.20    2.90
  -3  -9  -1   -0.10    0.60
   3   9   1    1.60    2.30
   3   9   1    0.90    0.70
   3   9   1    2.50    1.10
   3   9   1    0.20    0.50
   3   9   1   -0.40    1.00
  -4  -9  -1    2.30    0.80
  -4  -9  -1    1.90    3.80
   4   9   1   -2.40    0.90
   4   9   1    3.00    2.90
   4   9   1    2.10    0.80
   4   9   1    3.00    0.90
  -5  -9  -1    5.00    1.10
   5   9   1    4.00    0.90
  -6  -9  -1    1.40    0.70
   6   9   1    2.20    0.70
  -7  -9  -1    1.80    0.60
   7   9   1    2.40    0.50
  -9  10   1   73.79    3.90
  -9  10   1   67.79    4.10
  -9  10   1   66.49    3.90
  -8  10   1    2.80    1.10
  -8  10   1    1.40    1.40
  -8  10   1    2.20    1.00
  -7  10   1    9.40    1.50
  -7  10   1    8.10    1.60
  -7  10   1    8.00    2.00
  -7  10   1    8.40    1.30
  -7  10   1   10.40    1.80
   6 -10  -1   13.80    6.80
  -6  10   1   11.90    2.40
  -6  10   1   11.20    3.40
  -6  10   1   17.30    2.60
  -6  10   1   16.70    3.00
  -6  10   1   13.30    2.10
   5 -10  -1  232.38   16.50
  -5  10   1  243.18   12.90
  -5  10   1  230.98   12.30
  -5  10   1  230.98   13.00
  -5  10   1  234.78   13.30
  -5  10   1  240.38   12.80
  -5  10   1  230.68   13.20
   4 -10  -1    3.80    2.10
  -4  10   1    7.10    1.90
  -4  10   1    4.40    1.30
  -4  10   1    5.60    1.50
  -4  10   1    8.00    1.90
  -4  10   1    4.80    1.50
  -4  10   1    4.70    1.60
  -4  10   1    4.60    1.70
   3 -10  -1  104.29    8.70
  -3  10   1   96.69    5.80
  -3  10   1  100.99    6.30
  -3  10   1   97.59    6.50
  -3  10   1  105.39    6.10
  -3  10   1  100.29    6.50
  -3  10   1   87.59    6.10
  -3  10   1   99.99    6.10
  -3  10   1  106.39    6.40
   2 -10  -1   62.99    6.60
  -2  10   1   66.29    4.50
  -2  10   1   68.09    4.60
  -2  10   1   64.89    4.60
  -2  10   1   60.89    4.20
  -2  10   1   62.59    4.40
  -2  10   1   65.59    4.30
  -2  10   1   59.09    4.00
  -2  10   1   45.70    6.00
   1 -10  -1    2.00    1.80
  -1  10   1    1.70    0.90
  -1  10   1    1.80    1.00
  -1  10   1    1.50    1.70
  -1  10   1    1.50    1.00
  -1  10   1    1.40    1.10
  -1  10   1    3.40    1.10
  -1  10   1    1.90    0.90
   0 -10  -1   49.30    6.70
   0  10   1   43.20    3.50
   0  10   1   50.69    3.80
   0  10   1   46.30    3.60
   0  10   1   46.00    3.60
   0  10   1   45.60    3.30
   0  10   1   47.30    2.70
   0  10   1   46.10    3.30
  -1 -10  -1    2.60    2.20
  -1 -10  -1    3.80    1.10
   1  10   1    3.20    1.20
   1  10   1    3.10    1.20
   1  10   1    4.10    0.70
   1  10   1    3.10    1.80
   1  10   1    5.40    1.20
  -2 -10  -1  403.06   20.50
  -2 -10  -1  416.66   29.30
   2  10   1  413.56   20.40
   2  10   1  347.47   25.20
   2  10   1  425.06   20.90
   2  10   1  417.56   20.10
   2  10   1  430.96   20.90
  -3 -10  -1    1.90    3.40
  -3 -10  -1    1.20    0.80
   3  10   1   -0.20    0.80
   3  10   1    1.40    0.90
   3  10   1    2.00    0.90
   3  10   1    0.30    2.50
   3  10   1    0.60    0.60
  -4 -10  -1   27.10    2.40
  -4 -10  -1   25.30    7.80
   4  10   1   28.60    2.10
   4  10   1   22.70    2.20
   4  10   1   20.30    2.40
   4  10   1   28.60    9.20
  -5 -10  -1   13.60    1.70
   5  10   1   16.80    1.50
  -6 -10  -1    4.20    0.90
   6  10   1    3.30    0.60
  -7 -10  -1    5.70    0.70
   7  10   1    4.60    0.50
   7  10   1    4.80    0.70
  -9  11   1   29.80    2.10
  -9  11   1   29.00    1.90
  -8  11   1    4.70    1.10
  -8  11   1    3.90    1.50
  -8  11   1    4.00    0.90
  -8  11   1    4.20    1.10
  -7  11   1    1.80    1.50
  -7  11   1    0.50    0.90
  -7  11   1    1.50    1.10
  -7  11   1   -0.10    0.70
  -6  11   1   25.70    2.40
  -6  11   1   30.30    3.70
  -6  11   1   29.90    2.90
  -6  11   1   25.20    3.40
  -6  11   1   26.00    3.00
  -6  11   1   31.00    3.10
   5 -11  -1  214.48   16.00
  -5  11   1  228.18   12.80
  -5  11   1  221.58   12.00
  -5  11   1  231.78   12.30
  -5  11   1  217.38   12.40
  -5  11   1  228.28   12.70
  -5  11   1  213.18   11.60
   4 -11  -1    6.80    2.60
  -4  11   1    7.40    1.70
  -4  11   1    7.10    1.60
  -4  11   1    6.00    1.30
  -4  11   1    8.70    2.00
  -4  11   1    6.90    1.70
  -4  11   1    7.10    1.50
  -4  11   1    9.60    2.10
   3 -11  -1    0.90    1.50
  -3  11   1    1.90    0.90
  -3  11   1    2.10    0.90
  -3  11   1    1.40    1.20
  -3  11   1    2.40    1.30
  -3  11   1    1.80    1.40
  -3  11   1    0.80    0.90
   2 -11  -1   89.19    8.70
  -2  11   1   83.59    5.80
  -2  11   1   80.29    5.60
  -2  11   1   86.39    5.50
  -2  11   1   82.09    5.40
  -2  11   1   76.89    5.00
  -2  11   1   79.39    5.10
  -2  11   1   77.79    5.30
   1 -11  -1   55.39    6.90
  -1  11   1   44.00    3.90
  -1  11   1   49.20    3.90
  -1  11   1   45.50    4.10
  -1  11   1   51.39    3.80
  -1  11   1   47.90    3.70
  -1  11   1   26.30    5.20
   0 -11  -1   26.50    5.20
   0  11   1   21.30    2.30
   0  11   1   14.70    1.50
   0  11   1   13.20    3.80
   0  11   1   27.40    2.70
   0  11   1   21.90    2.40
   0  11   1   21.80    2.90
   0  11   1   21.40    2.30
   0  11   1   17.70    2.00
  -1 -11  -1    0.40    0.80
  -1 -11  -1   -1.30    2.10
   1  11   1    0.80    0.90
   1  11   1    0.10    0.80
   1  11   1    1.00    1.10
   1  11   1   -0.50    2.40
   1  11   1    0.80    0.80
   1  11   1    0.60    0.40
  -2 -11  -1   50.09    8.90
  -2 -11  -1   47.90    3.40
   2  11   1   38.90    6.80
   2  11   1   48.70    3.70
   2  11   1   54.79    3.90
   2  11   1   50.19    3.00
   2  11   1   52.69    3.40
  -3 -11  -1    4.00    1.00
  -3 -11  -1    3.80    3.80
   3  11   1    4.20    4.30
   3  11   1    3.30    1.10
   3  11   1    4.00    1.20
   3  11   1    4.90    0.90
  -4 -11  -1   13.40    1.70
   4  11   1   14.10    1.30
  -5 -11  -1    3.10    0.90
  -6 -11  -1    4.50    1.00
   6  11   1    4.30    0.50
   6  11   1    4.90    1.10
  -8  12   1   15.80    1.30
  -8  12   1   15.60    1.60
  -8  12   1   14.30    2.20
  -8  12   1   13.80    1.80
  -7  12   1   -0.10    0.60
  -7  12   1    1.70    1.50
  -7  12   1    1.10    0.80
  -7  12   1    1.80    1.10
  -6  12   1    2.20    1.50
  -6  12   1    1.20    1.00
  -6  12   1    0.10    1.20
  -6  12   1    0.10    0.70
  -6  12   1   -0.90    0.90
  -6  12   1    1.30    1.50
  -5  12   1    8.20    2.00
  -5  12   1    5.90    1.50
  -5  12   1    7.10    1.90
  -5  12   1    5.60    1.70
  -5  12   1    4.50    1.80
  -5  12   1    4.70    1.10
   4 -12  -1  151.18   11.80
  -4  12   1  163.28    9.80
  -4  12   1  162.18    9.50
  -4  12   1  161.08    9.70
  -4  12   1  166.98    9.40
  -4  12   1  162.48    9.00
  -4  12   1  167.38    9.10
   3 -12  -1    5.10    2.70
  -3  12   1    6.60    1.20
  -3  12   1    5.70    1.50
  -3  12   1    6.70    1.70
  -3  12   1    7.00    1.80
  -3  12   1    7.30    1.90
  -3  12   1    7.10    1.40
   2 -12  -1   64.19    7.50
  -2  12   1   60.99    4.50
  -2  12   1   66.39    4.90
  -2  12   1   59.09    4.50
  -2  12   1   66.59    5.00
  -2  12   1   63.99    4.70
   1 -12  -1   11.30    3.70
  -1  12   1    8.80    1.70
  -1  12   1    7.50    1.50
  -1  12   1    8.20    1.80
  -1  12   1    7.60    1.60
  -1  12   1    8.90    1.90
   0 -12  -1    7.20    3.70
   0  12   1    3.00    1.30
   0  12   1    6.70    1.90
   0  12   1    6.80    1.60
   0  12   1    6.20    1.50
   0  12   1    8.90    1.80
   0  12   1    7.10    1.50
  -1 -12  -1   11.70    4.80
  -1 -12  -1   10.20    1.50
   1  12   1   10.20    0.90
   1  12   1    9.00    1.80
   1  12   1   12.20    1.90
   1  12   1   11.20    1.40
   1  12   1   12.80    2.00
   1  12   1   10.80    1.90
  -2 -12  -1   13.80    1.80
  -2 -12  -1   12.90    6.00
   2  12   1   15.90    2.00
   2  12   1   16.30    1.20
   2  12   1   18.70    2.20
   2  12   1   12.20    2.00
  -3 -12  -1    5.80    1.20
   3  12   1    7.60    1.40
   3  12   1    6.90    1.40
   3  12   1    7.70    0.90
  -4 -12  -1    5.00    1.00
   4  12   1    2.90    0.70
  -5 -12  -1    0.30    0.50
   5  12   1    0.30    1.10
   5  12   1    0.10    0.20
   5  12   1    0.40    0.60
  -8  13   1    0.80    0.80
  -8  13   1    2.10    0.60
  -8  13   1    1.60    0.70
  -7  13   1    9.80    1.60
  -7  13   1    8.90    1.30
  -7  13   1    8.80    1.50
  -6  13   1   11.60    2.30
  -6  13   1    6.70    1.20
  -6  13   1    9.90    1.80
  -6  13   1    8.20    1.60
  -6  13   1    8.30    1.90
  -6  13   1   11.70    2.30
  -5  13   1    3.90    1.10
  -5  13   1    7.40    2.00
  -5  13   1    7.00    1.80
  -5  13   1   -1.90    1.40
  -5  13   1    3.80    1.30
  -5  13   1    4.10    1.60
  -4  13   1    0.70    1.10
  -4  13   1    1.20    1.40
  -4  13   1   -0.30    0.90
  -4  13   1    1.80    1.50
  -4  13   1   -1.40    1.10
  -4  13   1   -1.00    0.70
   3 -13  -1   30.10    5.30
  -3  13   1   36.70    3.70
  -3  13   1   30.50    2.80
  -3  13   1   37.30    3.20
  -3  13   1   37.20    3.40
  -3  13   1   39.90    3.20
  -3  13   1   33.40    3.50
  -2  13   1   42.10    5.00
  -2  13   1   44.70    4.20
  -2  13   1   37.70    4.10
  -2  13   1   35.40    3.50
  -2  13   1   38.20    4.00
  -1  13   1   29.10    4.30
  -1  13   1   30.60    3.30
  -1  13   1   32.80    2.80
  -1  13   1   33.40    3.10
  -1  13   1   25.50    3.70
   0 -13  -1   49.70    7.80
   0  13   1   55.49    4.20
   0  13   1   57.89    4.40
   0  13   1   53.29    4.20
   0  13   1   52.49    4.10
  -1 -13  -1   38.40    2.90
   1  13   1   33.90    3.10
   1  13   1   38.10    3.50
   1  13   1   36.10    3.20
   1  13   1   36.00    3.50
  -2 -13  -1   54.69    3.70
   2  13   1   58.69    4.30
   2  13   1   59.19    4.10
   2  13   1   62.79    4.30
   2  13   1   54.49    3.90
  -3 -13  -1   -0.40    0.60
   3  13   1    0.70    0.90
   3  13   1   -1.20    0.60
   3  13   1   -0.10    0.90
  -4 -13  -1    7.90    1.10
   4  13   1    5.60    1.20
   4  13   1    7.10    1.10
   5  13   1    7.30    0.90
  -7  14   1    0.50    1.10
  -7  14   1    1.30    0.70
  -7  14   1    1.30    0.60
  -6  14   1    3.80    1.40
  -6  14   1    4.30    1.00
  -6  14   1    3.20    1.60
  -6  14   1    3.70    1.10
  -6  14   1    1.80    0.90
  -5  14   1    3.50    1.10
  -5  14   1    2.00    1.50
  -5  14   1    2.30    1.30
  -5  14   1    2.80    1.60
  -5  14   1    3.50    0.90
  -4  14   1   14.00    2.30
  -4  14   1   13.30    1.90
  -4  14   1   13.60    1.70
  -4  14   1   14.90    2.40
  -4  14   1   13.10    2.00
  -4  14   1   15.40    2.40
  -3  14   1   16.60    2.50
  -3  14   1   12.80    2.00
  -3  14   1   14.90    2.40
  -3  14   1   14.60    2.10
  -3  14   1   15.00    2.10
  -2  14   1   10.60    2.10
  -2  14   1   11.40    1.70
  -2  14   1   12.60    2.00
  -2  14   1   11.10    2.00
  -2  14   1   11.30    2.20
  -1  14   1    2.60    1.20
  -1  14   1    2.60    1.10
  -1  14   1    2.10    1.20
  -1  14   1    2.60    1.30
  -1  14   1    2.20    1.20
   0  14   1    5.00    1.40
   0  14   1    7.40    1.60
   0  14   1    7.10    1.70
   0  14   1    4.70    1.40
   1  14   1    0.00    0.70
   1  14   1    0.80    1.00
   1  14   1   -0.90    0.70
   1  14   1    0.00    0.90
  -2 -14  -1    3.10    0.80
   2  14   1    3.10    1.30
   2  14   1    2.00    0.90
   2  14   1    4.10    2.00
   2  14   1    4.20    1.00
  -3 -14  -1   -0.10    0.60
   3  14   1    0.20    0.70
   3  14   1   -0.80    0.80
   3  14   1   -0.50    0.70
   4  14   1   10.70    1.20
  -6  15   1   10.40    1.80
  -5  15   1    1.50    0.90
  -5  15   1    1.60    1.10
  -5  15   1    0.70    1.20
  -5  15   1    2.90    1.20
  -4  15   1    5.50    1.60
  -4  15   1    7.20    1.70
  -4  15   1    4.90    1.30
  -4  15   1    6.90    1.40
  -3  15   1    0.70    0.80
  -3  15   1    1.00    1.10
  -3  15   1   -0.30    1.00
  -3  15   1    0.70    1.10
  -3  15   1    0.10    1.10
  -2  15   1    2.10    1.10
  -2  15   1    4.30    1.10
  -2  15   1    2.60    1.30
  -2  15   1    2.90    1.30
  -2  15   1    2.90    1.20
  -1  15   1   74.19    5.00
  -1  15   1   69.79    4.90
  -1  15   1   73.09    4.80
  -1  15   1   70.39    4.70
   0  15   1   39.40    3.40
   0  15   1   44.20    3.70
   0  15   1   44.40    3.80
   0  15   1   43.70    3.40
   1  15   1   25.20    2.30
   1  15   1   21.30    2.20
   1  15   1   21.60    2.10
   1  15   1   22.30    2.20
   2  15   1    5.70    1.30
   2  15   1    5.00    0.90
   2  15   1    5.80    1.10
   2  15   1    6.60    1.00
   3  15   1    5.60    0.90
  -5  16   1   98.89    5.40
  -5  16   1   92.29    5.40
  -5  16   1   94.59    5.10
  -5  16   1   94.59    5.10
  -4  16   1   13.40    1.70
  -4  16   1   13.20    1.40
  -4  16   1   14.20    1.60
  -4  16   1   15.00    1.90
  -4  16   1   13.00    1.70
  -3  16   1   -1.80    0.90
  -3  16   1    0.90    1.00
  -3  16   1    0.40    0.70
  -3  16   1   -0.20    1.00
  -3  16   1    0.00    0.90
  -2  16   1    8.60    1.50
  -2  16   1    7.70    1.40
  -2  16   1    7.60    1.40
  -2  16   1    6.40    1.40
  -1  16   1    5.10    1.30
  -1  16   1    5.30    1.20
  -1  16   1    5.60    1.20
  -1  16   1    6.50    1.30
   0  16   1   15.60    1.90
   0  16   1   14.60    1.60
   0  16   1   13.50    2.40
   0  16   1   15.00    1.70
   1  16   1    6.60    1.00
   1  16   1    6.90    1.10
   1  16   1    8.70    1.80
   2  16   1    3.40    0.70
  -4  17   1    1.80    0.70
  -4  17   1    0.70    0.70
  -4  17   1    0.60    1.10
  -3  17   1    2.50    0.90
  -3  17   1    1.50    0.70
  -3  17   1    2.00    0.90
  -2  17   1    0.40    0.60
  -2  17   1    2.40    0.80
  -2  17   1    0.40    0.80
  -2  17   1    0.60    0.80
  -1  17   1   -0.90    0.60
  -1  17   1   -2.00    0.80
  -1  17   1   -0.30    0.70
  -1  17   1    0.60    0.80
   0  17   1    0.60    0.60
   0  17   1    0.40    0.50
  -1  18  -2   -0.50    0.60
  -1  18  -2    0.00    0.60
  -2  18  -2    4.30    0.90
   1  17  -2   26.90    1.90
   1  17  -2   27.10    2.00
   1  17  -2   26.10    1.90
   0  17  -2   14.80    1.60
   0  17  -2   13.20    1.50
   0  17  -2   12.60    1.80
  -1  17  -2    8.90    1.30
  -1  17  -2    7.30    1.20
  -1  17  -2    6.90    1.50
  -1  17  -2    7.90    1.30
  -2  17  -2    2.90    0.90
  -2  17  -2    2.70    1.00
  -2  17  -2    2.40    1.00
  -2  17  -2    2.70    1.00
  -3  17  -2   21.00    2.00
  -3  17  -2   33.80    3.60
  -3  17  -2   24.20    2.30
  -3  17  -2   22.70    1.90
  -4  17  -2   72.79    4.60
  -4  17  -2   71.99    4.30
   3  16  -2    5.50    0.90
   2  16  -2   13.10    1.40
   2  16  -2   14.00    1.50
   2  16  -2   13.70    1.40
   1  16  -2    3.80    1.10
   1  16  -2    2.80    0.90
   1  16  -2    1.80    1.00
   0  16  -2    1.60    0.90
   0  16  -2    1.20    1.10
  -1  16  -2    2.20    1.10
  -1  16  -2    1.70    1.00
  -1  16  -2    1.70    1.70
  -1  16  -2    1.80    1.10
  -2  16  -2   15.00    2.20
  -2  16  -2   16.50    2.20
  -2  16  -2   18.30    2.20
  -2  16  -2   16.80    2.30
  -3  16  -2    9.10    1.50
  -3  16  -2   10.60    2.00
  -3  16  -2    9.60    1.50
  -3  16  -2   12.00    2.30
  -3  16  -2   10.80    1.80
  -4  16  -2    1.30    1.20
  -4  16  -2   -0.30    0.90
  -4  16  -2   -0.70    0.70
  -4  16  -2    1.30    1.20
  -5  16  -2   16.30    1.90
  -5  16  -2   20.40    1.80
  -5  16  -2   22.30    2.30
  -6  16  -2    3.40    1.10
   4  15  -2    2.30    0.60
   3  15  -2    2.50    0.70
   3  15  -2    1.60    0.80
   3  15  -2    1.70    0.80
   2  15  -2    5.90    1.20
   2  15  -2    3.30    1.30
   2  15  -2    6.10    1.20
   1  15  -2   26.40    2.50
   1  15  -2   27.30    2.40
   1  15  -2   25.90    2.00
   1  15  -2   24.90    2.60
   1  15  -2   25.10    2.50
   0  15  -2    7.60    1.20
   0  15  -2    9.00    1.60
   0  15  -2    8.40    1.70
   0  15  -2    7.20    1.50
   0  15  -2    8.40    1.60
  -1  15  -2    8.80    1.70
  -1  15  -2    9.40    1.70
  -1  15  -2    5.20    1.50
  -1  15  -2    7.40    1.60
  -2  15  -2   45.00    3.90
  -2  15  -2   37.40    3.40
  -2  15  -2   45.80    3.60
  -2  15  -2   41.00    3.70
  -2  15  -2   42.70    3.40
  -3  15  -2    4.00    1.30
  -3  15  -2    1.30    1.40
  -3  15  -2    1.60    0.90
  -3  15  -2    4.30    1.40
  -3  15  -2    2.30    1.10
  -4  15  -2    2.20    1.10
  -4  15  -2    4.10    1.00
  -4  15  -2    2.70    1.40
  -4  15  -2    3.40    1.40
  -4  15  -2    1.50    1.60
  -5  15  -2   31.70    3.10
  -5  15  -2   33.90    3.10
  -5  15  -2   27.60    2.60
  -5  15  -2   26.50    2.20
  -5  15  -2   33.50    2.70
  -6  15  -2    4.20    0.80
  -6  15  -2    3.60    1.30
  -6  15  -2    5.30    1.10
  -7  15  -2   -0.10    1.20
  -7  15  -2    0.50    0.60
   5  14  -2    0.20    0.40
   4  14  -2    1.20    0.80
  -4 -14   2    2.00    0.60
   3  14  -2    6.10    1.20
   3  14  -2    6.00    1.20
  -3 -14   2    6.40    1.00
   2  14  -2    2.20    0.90
   2  14  -2    4.40    1.30
   2  14  -2    2.90    1.00
   2  14  -2    2.20    1.10
   2  14  -2    1.20    1.00
   1  14  -2    9.60    1.90
   1  14  -2    6.90    1.50
   1  14  -2    7.60    1.60
   1  14  -2    7.80    1.70
   1  14  -2   10.30    1.40
   0  14  -2    4.70    1.40
   0  14  -2    5.90    1.50
   0  14  -2    4.70    1.50
   0  14  -2    5.60    1.50
   0  14  -2    5.60    1.10
  -1  14  -2   11.00    2.10
  -1  14  -2   25.70    2.40
  -1  14  -2   25.20    2.80
  -1  14  -2   27.00    2.70
  -1  14  -2   23.30    2.10
  -1  14  -2   26.60    2.70
  -1  14  -2   18.50    2.50
  -2  14  -2   36.50    3.20
  -2  14  -2   35.20    3.00
  -2  14  -2   37.40    3.50
  -2  14  -2   33.60    3.40
  -2  14  -2   35.50    2.80
  -2  14  -2   31.60    2.70
  -2  14  -2   35.60    3.30
  -3  14  -2    3.40    1.50
  -3  14  -2    3.30    1.00
  -3  14  -2    0.70    1.00
  -3  14  -2   -0.80    1.00
  -3  14  -2    2.70    1.20
  -3  14  -2    2.80    1.20
  -3  14  -2    0.50    1.30
  -3  14  -2    3.90    1.30
  -4  14  -2    0.80    0.90
  -4  14  -2    0.90    0.70
  -4  14  -2    0.90    1.30
  -4  14  -2    2.00    1.10
  -4  14  -2    1.50    1.20
  -4  14  -2    0.00    0.90
  -4  14  -2    0.50    1.30
  -5  14  -2    0.50    0.80
  -5  14  -2   -0.50    1.20
  -5  14  -2   -0.40    1.00
  -5  14  -2    0.80    1.00
  -5  14  -2   -0.40    1.40
  -5  14  -2   -0.40    1.40
  -6  14  -2    5.20    1.60
  -6  14  -2    5.40    1.10
  -6  14  -2    4.50    1.50
  -6  14  -2    3.50    0.90
  -6  14  -2    5.80    1.70
  -7  14  -2   16.90    2.00
  -7  14  -2   18.80    2.60
  -7  14  -2   12.20    1.50
  -7  14  -2   20.30    1.80
   5  13  -2    3.30    0.90
   4  13  -2    5.40    2.00
   4  13  -2    4.50    1.00
  -4 -13   2    3.50    0.90
   3  13  -2   86.49    5.20
   3  13  -2   94.19    5.80
   3  13  -2   87.59    5.40
   3  13  -2   91.49    5.50
  -3 -13   2   90.39    5.20
   2  13  -2   21.60    2.50
   2  13  -2   20.50    2.10
   2  13  -2   18.30    2.20
   2  13  -2   20.10    2.30
   2  13  -2   20.40    2.60
  -2 -13   2   23.10    2.10
   1  13  -2   38.40    3.30
   1  13  -2   36.50    3.40
   1  13  -2   43.30    3.50
  -1 -13   2   37.10    7.40
   0  13  -2    3.40    1.10
   0  13  -2    4.30    1.20
   0  13  -2    3.60    1.10
   0  13  -2    5.60    1.50
   0  13  -2    6.00    1.60
   0  13  -2    4.90    1.50
   0  13  -2    4.20    3.50
   0 -13   2    6.10    2.80
  -1  13  -2   38.00    3.00
  -1  13  -2   41.90    3.60
  -1  13  -2   43.10    3.70
  -1  13  -2   37.50    3.20
  -1  13  -2   40.10    3.40
  -1  13  -2   32.00    6.90
  -1  13  -2   46.90    3.40
  -1  13  -2   41.40    3.60
   1 -13   2   44.10    5.40
  -2  13  -2    0.80    1.00
  -2  13  -2    0.40    0.90
  -2  13  -2    1.70    1.50
  -2  13  -2    1.80    1.00
  -2  13  -2    2.10    1.00
  -2  13  -2    0.70    1.20
  -2  13  -2    2.50    1.00
  -2  13  -2   -2.50    0.80
   2 -13   2   -0.20    1.80
  -3  13  -2   -1.80    0.80
  -3  13  -2    2.30    1.50
  -3  13  -2   -0.50    0.90
  -3  13  -2    0.30    0.70
  -3  13  -2   -0.20    0.70
  -3  13  -2    0.30    1.20
  -3  13  -2    0.70    0.80
  -3  13  -2    0.50    1.10
  -4  13  -2    2.20    1.00
  -4  13  -2    2.30    1.30
  -4  13  -2    2.70    1.50
  -4  13  -2    2.90    1.70
  -4  13  -2    0.60    0.90
  -4  13  -2    0.90    1.00
  -4  13  -2    1.80    1.00
  -4  13  -2    2.40    1.20
  -5  13  -2  133.99    7.50
  -5  13  -2  129.79    7.80
  -5  13  -2  119.39    7.40
  -5  13  -2  131.39    8.10
  -5  13  -2  130.29    8.00
  -5  13  -2  125.39    7.10
  -6  13  -2    3.00    1.80
  -6  13  -2    5.20    1.20
  -6  13  -2    1.10    1.00
  -6  13  -2    3.20    1.60
  -6  13  -2    2.80    1.30
  -7  13  -2    3.80    1.10
  -7  13  -2    5.70    1.30
  -7  13  -2    3.90    0.80
  -7  13  -2    5.60    1.70
  -8  13  -2    0.90    0.70
  -8  13  -2    0.50    0.90
  -8  13  -2    0.30    0.60
  -8  13  -2   -0.80    0.70
   6  12  -2  218.18   11.70
  -6 -12   2  233.48   11.30
   5  12  -2    0.10    0.30
  -5 -12   2    0.90    0.60
   4  12  -2   15.00    1.80
   4  12  -2   14.40    2.50
   4  12  -2   11.30    1.10
  -4 -12   2   13.80    1.80
   3  12  -2   29.90    2.60
   3  12  -2   30.90    2.60
   3  12  -2   29.50    1.80
   3  12  -2   31.20    2.80
   3  12  -2   18.00    5.70
   3  12  -2   27.90    2.70
  -3 -12   2   26.40    6.70
  -3 -12   2   24.70    2.30
   2  12  -2   12.80    1.00
   2  12  -2   12.00    1.70
   2  12  -2   14.80    2.00
   2  12  -2   13.50    2.20
   2  12  -2   15.60    4.80
   2  12  -2   16.30    2.40
  -2 -12   2   14.80    1.80
  -2 -12   2   16.30    5.50
   1  12  -2    0.80    1.00
   1  12  -2    1.30    1.10
   1  12  -2    0.90    0.90
   1  12  -2    1.60    1.10
   1  12  -2    1.50    1.00
   1  12  -2   -0.90    2.40
   1  12  -2    1.10    0.80
  -1 -12   2    0.90    1.80
   0  12  -2    2.20    1.20
   0  12  -2    4.50    1.40
   0  12  -2    2.00    2.30
   0  12  -2    1.80    1.10
   0  12  -2    2.60    1.20
   0  12  -2    2.30    1.00
   0  12  -2    3.40    1.30
  -1  12  -2  209.08   11.30
  -1  12  -2  201.68   11.00
  -1  12  -2  202.68   10.60
  -1  12  -2  207.38   11.40
  -1  12  -2  211.68   11.30
  -1  12  -2  202.48   10.90
  -1  12  -2  149.59   14.50
  -1  12  -2  215.58   11.50
   1 -12   2  207.68   13.70
  -2  12  -2    3.00    1.30
  -2  12  -2    2.40    1.10
  -2  12  -2    3.70    1.30
  -2  12  -2    3.90    1.10
  -2  12  -2    3.70    1.40
  -2  12  -2    4.80    1.20
  -2  12  -2    1.10    1.10
  -2  12  -2    3.10    1.40
  -2  12  -2    1.40    2.50
  -2  12  -2    3.00    1.20
   2 -12   2    3.10    1.40
  -3  12  -2    1.10    0.90
  -3  12  -2    1.10    1.20
  -3  12  -2    0.50    1.00
  -3  12  -2    2.60    0.80
  -3  12  -2    3.40    1.00
  -3  12  -2   -0.30    0.90
  -3  12  -2    1.00    1.20
  -3  12  -2   -0.40    0.90
  -3  12  -2    0.80    1.00
  -4  12  -2    0.80    1.10
  -4  12  -2   -0.30    0.90
  -4  12  -2    0.20    1.20
  -4  12  -2    0.30    0.90
  -4  12  -2    1.70    1.10
  -4  12  -2   -0.40    0.70
  -4  12  -2    0.50    1.40
  -4  12  -2   -2.20    0.90
  -4  12  -2   -0.50    0.90
  -5  12  -2   19.40    3.10
  -5  12  -2   18.50    2.50
  -5  12  -2   17.60    2.70
  -5  12  -2   21.90    2.20
  -5  12  -2   23.90    2.90
  -5  12  -2   23.80    3.10
  -6  12  -2   11.80    2.50
  -6  12  -2   10.00    2.30
  -6  12  -2    7.70    1.30
  -6  12  -2   10.90    2.00
  -6  12  -2    7.40    1.60
  -7  12  -2   10.60    2.10
  -7  12  -2   13.10    2.30
  -7  12  -2    8.60    1.50
  -7  12  -2    9.10    1.40
  -8  12  -2   22.80    1.90
  -8  12  -2   23.60    2.60
  -8  12  -2   26.00    2.20
  -8  12  -2   23.40    1.80
   7  11  -2    1.00    0.50
  -7 -11   2    1.70    0.40
   6  11  -2   61.99    3.40
  -6 -11   2   62.99    3.70
   5  11  -2   31.50    3.20
   5  11  -2   32.90    2.20
   5  11  -2   32.50    2.50
  -5 -11   2   33.60    2.60
   4  11  -2    3.40    1.00
   4  11  -2    3.90    0.80
   4  11  -2    3.40    1.00
   4  11  -2    4.00    1.00
  -4 -11   2    2.80    6.00
  -4 -11   2    2.60    0.90
   3  11  -2   89.49    5.80
   3  11  -2   96.79   10.70
   3  11  -2   93.29    5.10
   3  11  -2   92.09    5.70
   3  11  -2   89.39    5.60
  -3 -11   2   92.19    5.50
  -3 -11   2   98.19   12.20
   2  11  -2  176.18    9.80
   2  11  -2  167.18    9.40
   2  11  -2  175.08    9.90
   2  11  -2  181.48    8.90
  -2 -11   2  181.78   16.10
  -2 -11   2  169.58    9.30
   1  11  -2   36.40    3.10
   1  11  -2   31.70    1.90
   1  11  -2   32.20    3.00
   1  11  -2   29.50    3.50
   1  11  -2   30.90    3.30
   1  11  -2   39.50    3.10
   1  11  -2   36.20    6.00
  -1 -11   2   37.50    6.30
   0  11  -2   41.60    3.10
   0  11  -2   41.00    3.50
   0  11  -2   45.10    3.50
   0  11  -2   42.50    3.50
   0  11  -2   43.60    3.60
   0  11  -2   42.90    3.30
   0  11  -2   38.10    6.10
   0 -11   2   42.10    5.60
  -1  11  -2  169.88    9.60
  -1  11  -2  158.38    8.80
  -1  11  -2  171.18    9.50
  -1  11  -2  160.18    9.40
  -1  11  -2  170.68    9.60
  -1  11  -2  158.68   13.10
  -1  11  -2  168.38    9.10
  -1  11  -2  160.38    8.90
  -1  11  -2  167.08    9.30
   1 -11   2  172.08   11.70
  -2  11  -2    0.10    0.70
  -2  11  -2   -1.20    0.80
  -2  11  -2    0.90    0.90
  -2  11  -2    0.70    0.80
  -2  11  -2    1.30    0.90
  -2  11  -2   -0.70    0.90
  -2  11  -2    0.50    1.00
  -2  11  -2   -1.20    1.40
  -2  11  -2    0.50    0.80
  -2  11  -2    0.30    0.80
   2 -11   2    0.40    0.90
  -3  11  -2   45.50    3.50
  -3  11  -2   52.89    3.80
  -3  11  -2   56.49    4.30
  -3  11  -2   48.60    3.60
  -3  11  -2   48.20    3.40
  -3  11  -2   40.10    6.40
  -3  11  -2   52.29    4.10
  -3  11  -2   50.29    3.90
   3 -11   2   49.80    3.90
  -4  11  -2  316.27   16.30
  -4  11  -2  311.57   15.70
  -4  11  -2  303.77   16.40
  -4  11  -2  316.37   16.00
  -4  11  -2  297.17   16.50
  -4  11  -2  292.27   15.70
  -4  11  -2  306.87   15.90
  -4  11  -2  291.77   15.40
  -4  11  -2  297.67   15.50
   4 -11   2  308.37   16.90
  -5  11  -2  323.67   16.40
  -5  11  -2  324.57   17.20
  -5  11  -2  328.67   17.00
  -5  11  -2  330.37   17.30
  -5  11  -2  318.37   16.50
  -5  11  -2  308.27   16.10
   5 -11   2  305.47   18.60
  -6  11  -2   63.49    5.20
  -6  11  -2   70.59    4.80
  -6  11  -2   68.79    4.60
  -6  11  -2   45.00    3.90
  -6  11  -2   69.09    4.30
  -6  11  -2   67.39    5.20
  -7  11  -2    2.80    1.00
  -7  11  -2    2.90    1.10
  -7  11  -2    7.00    2.00
  -7  11  -2    4.30    1.50
  -8  11  -2    1.30    1.40
  -8  11  -2    1.10    0.90
  -8  11  -2   -0.10    0.80
  -8  11  -2    0.00    0.60
  -9  11  -2   10.80    1.00
  -9  11  -2    9.00    1.00
  -9  11  -2   10.40    1.20
   7  10  -2   33.00    1.90
  -7 -10   2   32.30    2.10
   6  10  -2   79.09    4.30
  -6 -10   2   75.29    4.60
   5  10  -2  125.09    6.70
   5  10  -2  126.69    7.00
  -5 -10   2  122.29    7.00
   4  10  -2   -1.00    0.60
   4  10  -2   -2.30    2.30
   4  10  -2    0.50    0.90
   4  10  -2   -1.10    0.60
   4  10  -2   -0.40    0.40
  -4 -10   2    2.00    3.00
  -4 -10   2    1.00    0.70
   3  10  -2    6.90    1.50
   3  10  -2    8.50    1.60
   3  10  -2    7.00    1.10
   3  10  -2    8.30    1.60
  -3 -10   2    6.80    1.30
  -3 -10   2    5.20    3.40
   2  10  -2  202.38   10.80
   2  10  -2  190.38   10.80
   2  10  -2  190.68    9.90
   2  10  -2  194.38   10.40
   2  10  -2  201.58   15.50
  -2 -10   2  188.58   10.30
  -2 -10   2  205.98   16.80
   1  10  -2  126.19    7.30
   1  10  -2  126.49   10.90
   1  10  -2  126.29    7.20
   1  10  -2  118.79    7.00
   1  10  -2  120.29    6.80
   1  10  -2  117.29    6.20
  -1 -10   2  122.89   11.10
   0  10  -2   10.70    1.80
   0  10  -2    8.00    1.60
   0  10  -2    7.80    1.60
   0  10  -2    8.60    1.40
   0  10  -2   13.40    2.00
   0  10  -2    8.60    1.60
   0  10  -2   11.70    3.30
   0 -10   2    9.20    2.90
  -1  10  -2   -0.30    0.70
  -1  10  -2    0.90    0.80
  -1  10  -2   -0.40    0.80
  -1  10  -2   -0.40    1.00
  -1  10  -2    0.40    1.50
  -1  10  -2   -0.30    0.80
  -1  10  -2   -0.30    1.20
   1 -10   2   -0.10    1.70
  -2  10  -2   66.09    4.50
  -2  10  -2   63.99    4.70
  -2  10  -2   65.49    4.40
  -2  10  -2   70.29    4.70
  -2  10  -2   66.79    4.80
  -2  10  -2   67.49    7.80
  -2  10  -2   65.39    4.60
   2 -10   2   69.19    5.10
   2 -10   2   73.69    5.70
  -3  10  -2    3.50    2.00
  -3  10  -2    6.60    1.30
  -3  10  -2    4.90    1.30
  -3  10  -2    6.10    1.60
  -3  10  -2    2.40    1.00
  -3  10  -2    4.10    1.40
  -3  10  -2    5.80    1.30
  -3  10  -2    3.00    1.30
  -3  10  -2    5.40    1.40
  -3  10  -2    4.40    1.20
   3 -10   2    3.30    1.40
  -4  10  -2    0.30    1.00
  -4  10  -2    0.40    1.00
  -4  10  -2   -0.90    0.80
  -4  10  -2    1.20    1.50
  -4  10  -2    0.50    1.10
  -4  10  -2    1.90    1.20
  -4  10  -2    0.70    1.30
  -4  10  -2    0.60    0.80
   4 -10   2    0.30    1.20
  -5  10  -2   11.30    1.80
  -5  10  -2   13.80    2.20
  -5  10  -2   13.20    2.60
  -5  10  -2   12.70    1.70
  -5  10  -2   10.90    2.10
  -5  10  -2   13.60    2.50
  -5  10  -2   12.00    2.10
   5 -10   2   11.50    3.00
  -6  10  -2    6.90    1.50
  -6  10  -2   10.70    2.50
  -6  10  -2    8.30    2.40
  -6  10  -2    3.50    1.30
  -6  10  -2    5.10    1.40
  -6  10  -2    8.00    1.80
   6 -10   2    6.50    2.80
  -7  10  -2    8.30    2.00
  -7  10  -2    6.70    1.30
  -7  10  -2    6.20    1.60
  -7  10  -2    7.40    1.50
  -8  10  -2    2.80    1.00
  -8  10  -2    2.30    0.90
  -8  10  -2    5.10    1.30
  -8  10  -2    3.40    1.50
  -9  10  -2    6.60    0.90
  -9  10  -2    6.40    0.90
  -9  10  -2    6.20    1.10
   8   9  -2   74.29    3.90
  -8  -9   2   76.69    3.90
   7   9  -2    0.00    0.40
  -7  -9   2    0.30    0.60
   6   9  -2   58.39    3.60
   5   9  -2    8.20    4.40
   5   9  -2    5.30    1.20
   5   9  -2    4.30    1.20
   4   9  -2   61.29    4.30
   4   9  -2   63.49    4.20
   4   9  -2   63.79    4.30
   4   9  -2   62.79    3.90
   4   9  -2   70.09    8.80
  -4  -9   2   57.99    9.30
  -4  -9   2   64.99    4.30
   3   9  -2    0.70    0.80
   3   9  -2    1.80    0.90
   3   9  -2    1.70    1.10
   3   9  -2    1.10    0.60
   3   9  -2    0.10    1.80
  -3  -9   2    1.10    0.60
  -3  -9   2    2.00    2.30
   2   9  -2   23.20    2.30
   2   9  -2   23.50    2.10
   2   9  -2   21.30    1.60
   2   9  -2   22.80    2.30
   2   9  -2   20.00    2.20
   2   9  -2   24.70    4.60
  -2  -9   2   25.30    5.30
  -2  -9   2   20.50    2.00
   1   9  -2   30.50    2.80
   1   9  -2   34.70    5.10
   1   9  -2   33.70    2.70
   1   9  -2   33.40    2.60
   1   9  -2   38.60    3.70
  -1  -9   2   33.40    5.00
   0   9  -2    6.10    1.40
   0   9  -2    7.10    1.50
   0   9  -2    8.60    2.90
   0   9  -2    7.30    1.20
   0  -9   2    6.10    2.20
  -1   9  -2   26.60    4.00
  -1   9  -2   21.10    2.30
  -1   9  -2   21.60    2.20
  -1   9  -2   21.70    2.20
   1  -9   2   23.80    2.90
   1  -9   2   22.70    3.30
  -2   9  -2  328.27   17.00
  -2   9  -2  312.97   17.20
  -2   9  -2  310.87   16.90
  -2   9  -2  327.87   17.10
  -2   9  -2  335.37   17.20
  -2   9  -2  352.26   20.80
   2  -9   2  352.46   18.90
   2  -9   2  342.27   17.30
  -3   9  -2   31.80    2.90
  -3   9  -2   28.50    2.50
  -3   9  -2   26.80    2.50
  -3   9  -2   30.00    2.80
  -3   9  -2   32.90    3.10
  -3   9  -2   30.00    3.00
  -3   9  -2   27.20    4.60
  -3   9  -2   28.20    2.50
  -3   9  -2   30.30    2.60
   3  -9   2   34.10    3.60
   3  -9   2   29.60    2.90
  -4   9  -2  482.85   24.40
  -4   9  -2  473.15   24.30
  -4   9  -2  496.65   25.00
  -4   9  -2  506.35   24.80
  -4   9  -2  490.15   24.20
  -4   9  -2  490.95   24.50
  -4   9  -2  483.35   24.20
   4  -9   2  479.35   26.70
  -5   9  -2  102.49    6.30
  -5   9  -2  103.09    6.80
  -5   9  -2  104.09    6.10
  -5   9  -2   96.89    6.60
  -5   9  -2   86.89    6.10
  -5   9  -2   97.39    6.40
  -5   9  -2  103.19    6.00
   5  -9   2   97.29    8.90
  -6   9  -2    2.60    1.10
  -6   9  -2    3.90    1.30
  -6   9  -2    4.60    2.10
  -6   9  -2    2.70    1.90
  -6   9  -2    3.40    1.30
  -6   9  -2    2.80    0.90
   6  -9   2    2.00    2.10
  -7   9  -2   48.10    3.60
  -7   9  -2   43.40    3.70
  -7   9  -2   51.29    4.60
  -7   9  -2   50.69    4.00
  -7   9  -2   47.60    3.30
  -8   9  -2   20.10    2.00
  -8   9  -2   15.40    2.00
  -8   9  -2   15.20    2.40
  -9   9  -2    9.80    1.20
  -9   9  -2   12.20    1.70
  -9   9  -2    9.20    1.20
   8   8  -2    6.00    0.70
  -8  -8   2    4.80    0.70
   7   8  -2  104.49    5.90
  -7  -8   2  105.69    6.00
  -7  -8   2  118.09    6.20
   6   8  -2   23.50    2.00
  -6  -8   2   24.30    2.40
  -6  -8   2   22.30    2.20
   5   8  -2   71.09    4.70
   5   8  -2   79.39    9.50
   5   8  -2   66.39    4.60
   5   8  -2   72.29    4.40
  -5  -8   2   76.79    4.70
  -5  -8   2   76.69   11.40
   4   8  -2   21.40    2.30
   4   8  -2   27.20    2.40
   4   8  -2   22.20    2.20
   4   8  -2   17.70    4.60
   4   8  -2   22.40    1.90
  -4  -8   2   25.50    6.60
  -4  -8   2   19.10    2.70
   3   8  -2   74.39    4.50
   3   8  -2   65.19    4.50
   3   8  -2   66.99    4.00
   3   8  -2   74.89    8.20
   3   8  -2   69.59    4.50
  -3  -8   2   72.29    9.40
  -3  -8   2   66.69    4.30
   2   8  -2   11.50    1.30
   2   8  -2   17.20    2.10
   2   8  -2   10.50    1.80
   2   8  -2   15.50    2.00
   2   8  -2    9.80    3.00
   2   8  -2   11.40    1.60
  -2  -8   2   15.80    6.80
   1   8  -2   84.69    7.80
  -1  -8   2   76.49    7.60
   0   8  -2   33.80    4.50
   0  -8   2   35.20    4.10
  -1   8  -2   89.29    7.60
   1  -8   2   81.09    5.60
   1  -8   2   80.89    5.50
  -2   8  -2   89.19    7.60
   2  -8   2   83.59    4.80
   2  -8   2   83.39    5.30
  -3   8  -2   43.00    3.40
  -3   8  -2   41.40    3.40
  -3   8  -2   39.10    3.40
  -3   8  -2   48.40    5.60
  -3   8  -2   44.00    3.20
   3  -8   2   42.00    3.70
   3  -8   2   50.39    4.40
  -4   8  -2  176.38    9.60
  -4   8  -2  170.58    9.50
  -4   8  -2  174.18    9.90
  -4   8  -2  175.88    9.70
  -4   8  -2  172.28    9.40
  -4   8  -2  171.98    9.30
  -4   8  -2  175.88   10.00
   4  -8   2  174.28   11.80
  -5   8  -2   12.20    1.70
  -5   8  -2   11.00    1.90
  -5   8  -2    3.50    2.00
  -5   8  -2   11.80    1.90
  -5   8  -2   12.40    2.50
  -5   8  -2   11.60    1.70
  -5   8  -2   10.70    2.20
   5  -8   2   10.70    3.20
  -6   8  -2    1.60    0.90
  -6   8  -2    0.60    0.90
  -6   8  -2    1.80    1.80
  -6   8  -2    0.90    1.70
  -6   8  -2    1.50    1.20
  -6   8  -2    1.40    1.10
   6  -8   2    1.70    1.90
  -7   8  -2   44.30    3.70
  -7   8  -2   40.70    3.10
  -7   8  -2   45.30    4.40
  -7   8  -2   46.80    3.70
  -7   8  -2   42.60    3.50
   7  -8   2   46.10    7.60
  -8   8  -2    3.10    1.00
  -8   8  -2    5.10    1.00
  -8   8  -2    7.00    2.20
  -8   8  -2    4.70    1.40
  -8   8  -2    4.90    1.40
   8  -8   2    1.90    0.90
  -9   8  -2   20.70    2.20
  -9   8  -2   17.40    1.70
  -9   8  -2   18.10    2.30
   8   7  -2   37.40    2.40
  -8  -7   2   37.80    2.40
  -8  -7   2   37.80    2.60
   7   7  -2  193.28   10.10
  -7  -7   2  198.08   10.30
  -7  -7   2  193.68   11.20
   6   7  -2   48.00    3.30
   6   7  -2   46.90    8.00
   6   7  -2   48.10    3.00
  -6  -7   2   52.99    3.60
  -6  -7   2   31.30   10.20
  -6  -7   2   47.60    3.60
   5   7  -2   10.20    4.00
   5   7  -2    7.50    1.60
   5   7  -2    6.80    1.20
   5   7  -2    6.60    1.00
   5   7  -2    7.10    1.20
  -5  -7   2    6.20    1.20
  -5  -7   2    1.70    1.10
  -5  -7   2    5.70    4.70
   4   7  -2   76.09    4.70
   4   7  -2   75.09    4.50
   4   7  -2   71.49    8.20
   4   7  -2   72.49    4.30
  -4  -7   2   83.19   10.60
  -4  -7   2   72.29    4.60
   3   7  -2    3.10    2.70
   3   7  -2    3.70    1.40
  -3  -7   2    1.20    0.80
   2   7  -2    2.70    1.70
  -2  -7   2    1.90    1.80
   1   7  -2   24.10    3.90
  -1  -7   2   25.30    4.00
   0   7  -2  210.28   13.70
   0  -7   2  217.08   12.80
   0  -7   2  226.68   13.10
  -1   7  -2  180.38   11.70
   1  -7   2  170.58    9.10
  -2   7  -2  125.29    9.30
  -3   7  -2  193.58   13.40
   3  -7   2  212.28   12.10
   3  -7   2  184.58   11.30
  -4   7  -2   72.99    4.40
  -4   7  -2   63.19    4.70
  -4   7  -2   66.39    5.20
  -4   7  -2   69.59    4.90
  -4   7  -2   75.69    5.00
  -5   7  -2   40.30    3.30
  -5   7  -2   38.80    3.00
  -5   7  -2   35.80    3.80
  -5   7  -2   41.60    3.10
  -5   7  -2   39.90    3.30
  -5   7  -2   36.10    2.40
  -5   7  -2   41.70    3.70
   5  -7   2   40.90    5.40
  -6   7  -2   42.70    3.30
  -6   7  -2   45.80    3.70
  -6   7  -2   44.60    3.40
  -6   7  -2   38.70    3.50
  -6   7  -2   42.40    2.90
  -6   7  -2   44.80    4.20
   6  -7   2   48.10    7.30
  -7   7  -2   -0.30    1.00
  -7   7  -2    1.00    1.00
  -7   7  -2    0.40    0.80
  -7   7  -2    0.60    0.80
  -7   7  -2    2.30    1.80
   7  -7   2    0.90    1.00
   7  -7   2   -0.30    2.10
  -8   7  -2   67.59    4.20
  -8   7  -2   70.79    4.60
  -8   7  -2   70.29    4.50
  -8   7  -2   74.49    5.40
  -8   7  -2   68.49    4.60
   8  -7   2   64.59    4.10
  -9   7  -2    4.20    1.20
  -9   7  -2    6.30    1.10
   9  -7   2    6.30    0.80
   9   6  -2    0.30    0.30
   8   6  -2    3.70    0.70
   8   6  -2    3.10    1.10
  -8  -6   2    2.00    0.70
  -8  -6   2    2.20    0.70
   7   6  -2  233.18   11.60
   7   6  -2  229.78   11.80
  -7  -6   2  224.48   12.00
  -7  -6   2  225.58   11.90
   6   6  -2   16.90    1.70
   6   6  -2   16.90    1.70
   6   6  -2   20.80    5.10
  -6  -6   2   13.50    6.00
  -6  -6   2   12.10    1.70
  -6  -6   2   19.10    2.00
   5   6  -2    2.00    2.00
   5   6  -2    6.90    1.10
   5   6  -2    6.20    1.40
   5   6  -2    3.00    0.80
  -5  -6   2    1.60    2.90
  -5  -6   2    6.50    1.40
  -5  -6   2    5.20    1.20
   4   6  -2    6.40    1.20
   4   6  -2    3.30    2.10
   4   6  -2    4.10    0.90
   4   6  -2    3.30    0.80
  -4  -6   2    3.40    2.80
  -4  -6   2    4.00    1.00
   3   6  -2    5.70    2.50
  -3  -6   2    5.00    2.90
   2   6  -2   26.60    4.00
  -2  -6   2   27.00    4.70
   1   6  -2  342.97   19.10
  -1  -6   2  313.17   18.80
   0  -6   2  235.38   13.10
  -1   6  -2  276.27   16.00
  -2   6  -2   70.19    6.10
  -3   6  -2  123.69    9.50
   3  -6   2  132.79    8.80
   3  -6   2  113.89    7.80
   4  -6   2   25.40    3.70
  -5   6  -2    6.10    0.90
  -5   6  -2    4.30    1.80
  -5   6  -2    3.90    1.30
  -5   6  -2    6.60    1.40
  -5   6  -2    6.20    1.80
   5  -6   2    3.70    2.30
  -6   6  -2   53.79    3.90
  -6   6  -2   50.59    3.40
  -6   6  -2   52.69    4.60
  -6   6  -2   53.09    4.10
   6  -6   2   51.09    3.50
   6  -6   2   53.49    7.50
  -7   6  -2  134.69    8.10
  -7   6  -2  147.79    9.00
  -7   6  -2  143.39    8.10
  -7   6  -2  139.69    7.30
   7  -6   2  144.59   14.10
   7  -6   2  135.29    7.70
  -8   6  -2   24.90    1.70
  -8   6  -2   29.10    3.50
  -8   6  -2   27.90    2.30
  -8   6  -2   25.00    2.40
  -8   6  -2   25.50    2.40
  -8   6  -2   25.30    2.80
   8  -6   2   24.50    2.20
  -9   6  -2   -1.90    0.70
  -9   6  -2    0.70    0.60
  -9   6  -2   -0.80    0.60
  -9   6  -2    0.30    1.00
   9  -6   2    0.60    0.50
   9   5  -2    0.10    0.30
  -9  -5   2    0.10    0.40
  -8  -5   2  286.47   15.90
  -8  -5   2  307.67   15.10
   7   5  -2  557.34   27.10
   7   5  -2  549.25   26.90
   7   5  -2  534.05   33.90
  -7  -5   2  554.24   27.20
  -7  -5   2  549.25   27.30
   6   5  -2   29.10    2.30
   6   5  -2   21.50    5.20
   6   5  -2   23.40    2.10
  -6  -5   2   16.30    6.40
  -6  -5   2   27.00    2.40
  -6  -5   2   28.80    2.50
   5   5  -2   90.19    5.40
   5   5  -2  100.79    5.40
   5   5  -2   99.49    5.60
  -5  -5   2   68.39   10.50
  -5  -5   2   96.09    5.60
  -5  -5   2   94.89    5.60
   4   5  -2   79.49    4.70
   4   5  -2   77.19    4.70
   4   5  -2   75.49    4.40
  -4  -5   2   80.49    9.30
  -4  -5   2   71.89    4.50
   3   5  -2   38.40    5.90
  -3  -5   2   59.39    7.20
   2   5  -2  235.58   14.90
  -2  -5   2  247.78   15.90
   1   5  -2    5.60    1.80
  -1  -5   2    7.50    2.00
   0   5  -2   71.29    5.70
   0  -5   2   77.09    4.90
   0  -5   2   81.19    4.90
  -1   5  -2   93.39    6.70
  -2   5  -2 1022.80   50.29
   2  -5   2  965.70   47.90
   2  -5   2  997.60   47.80
   3  -5   2  815.92   42.80
   3  -5   2  873.91   43.70
   4  -5   2 1641.64   82.09
  -5   5  -2  363.26   19.00
  -5   5  -2  386.26   18.60
  -5   5  -2  371.96   18.00
  -5   5  -2  333.77   19.50
  -5   5  -2  368.96   19.00
  -6   5  -2    4.80    1.30
  -6   5  -2    3.10    0.80
  -6   5  -2    3.80    1.30
   6  -5   2    4.30    2.80
   6  -5   2    5.60    1.10
  -7   5  -2  116.69    6.30
  -7   5  -2  112.99    7.00
  -7   5  -2  120.59    6.90
  -7   5  -2  120.69    7.80
   7  -5   2  118.89   13.00
   7  -5   2  111.39    6.60
  -8   5  -2   18.60    1.50
  -8   5  -2   15.80    2.00
  -8   5  -2   16.10    2.60
  -8   5  -2   16.60    2.00
   8  -5   2   18.00    1.80
  -9   5  -2    3.00    1.70
  -9   5  -2    2.40    0.80
  -9   5  -2    4.00    0.90
   9  -5   2    4.30    0.90
   9   4  -2   34.10    2.00
  -9  -4   2   35.20    2.30
   8   4  -2    7.60    1.20
   8   4  -2   10.30    1.40
  -8  -4   2   10.60    1.40
  -8  -4   2   11.70    1.60
   7   4  -2    0.90    2.60
   7   4  -2    1.90    0.80
   7   4  -2    2.00    0.80
  -7  -4   2    2.10    0.90
  -7  -4   2    1.70    0.80
   6   4  -2    5.40    1.10
   6   4  -2    5.60    1.20
  -6  -4   2    5.10    1.20
  -6  -4   2    4.80    1.20
  -6  -4   2    1.60    5.00
   5   4  -2   12.30    1.50
   5   4  -2    4.60    3.70
   5   4  -2    7.70    1.20
   5   4  -2   11.30    1.60
  -5  -4   2    8.50    1.30
  -5  -4   2    5.20    3.00
   4   4  -2   42.60    6.30
  -4  -4   2   65.99    8.00
  -3  -4   2    7.10    3.00
   2   4  -2   94.79    7.20
  -2  -4   2  100.69    8.30
   1   4  -2  252.27   14.30
  -1  -4   2  256.57   14.50
   0   4  -2    6.50    1.60
   0  -4   2    6.90    1.10
   0  -4   2    6.90    1.00
  -1   4  -2   20.60    2.50
  -2   4  -2  142.99    9.10
   2  -4   2  138.19    7.90
   2  -4   2  133.49    7.70
   3  -4   2  241.68   14.70
   3  -4   2  228.88   13.90
   4  -4   2  550.84   30.40
  -5   4  -2  245.38   13.20
  -5   4  -2  236.18   12.60
  -5   4  -2  229.48   12.40
  -5   4  -2  233.78   12.00
   5  -4   2  245.48   17.20
  -6   4  -2    9.30    2.30
  -6   4  -2    9.40    1.30
  -6   4  -2    9.50    1.70
  -6   4  -2    9.10    1.70
   6  -4   2   10.40    1.60
   6  -4   2   10.20    4.00
  -7   4  -2   -0.10    0.40
  -7   4  -2    0.00    1.10
  -7   4  -2   -1.40    0.70
  -7   4  -2    1.30    2.00
   7  -4   2    0.70    0.80
   7  -4   2    0.10    2.10
  -8   4  -2   12.80    1.80
  -8   4  -2   12.00    2.30
  -8   4  -2   16.50    1.90
  -8   4  -2   13.90    1.40
   8  -4   2   12.90    1.70
  -9   4  -2   23.40    1.90
  -9   4  -2   17.70    3.20
  -9   4  -2   23.40    1.60
  -9   4  -2   23.90    2.00
   9  -4   2   23.80    1.90
   9   3  -2    0.50    0.50
   9   3  -2    0.70    0.50
  -9  -3   2    0.50    0.50
   8   3  -2   94.69    5.40
   8   3  -2   93.99    5.40
  -8  -3   2   94.99    5.30
  -8  -3   2   92.39    5.60
   7   3  -2  115.39    6.70
   7   3  -2  120.29    6.80
  -7  -3   2  116.09    6.80
  -7  -3   2  120.39    6.70
   6   3  -2   37.50    2.80
   6   3  -2   37.10    2.80
   6   3  -2   23.00    6.90
  -6  -3   2   37.50    2.80
  -6  -3   2   34.60    2.80
  -6  -3   2   32.80   11.60
   5   3  -2   14.80    4.40
   5   3  -2   28.20    2.20
  -5  -3   2   26.30    2.20
  -5  -3   2   19.80    5.80
  -5  -3   2   26.60    2.20
  -4  -3   2  153.58   13.00
   3   3  -2  436.46   25.20
   2   3  -2   74.09    5.90
  -2  -3   2   68.29    6.10
   1   3  -2    3.90    1.40
   1   3  -2    0.90    0.70
  -1  -3   2    1.90    1.10
   0   3  -2   11.90    1.90
   0  -3   2   11.50    1.10
  -1   3  -2  304.37   16.20
  -2   3  -2 2643.74  124.49
   2  -3   2 2529.85  123.49
   2  -3   2 2546.45  123.89
   3  -3   2   25.50    3.50
   4  -3   2  506.45   28.70
  -5   3  -2  104.09    6.60
  -5   3  -2   94.99    5.40
   5  -3   2   92.39    9.60
  -6   3  -2   10.20    1.70
  -6   3  -2    8.90    1.40
  -6   3  -2    9.30    1.70
  -6   3  -2   13.10    2.60
   6  -3   2    5.60    3.40
   6  -3   2   11.10    1.60
  -7   3  -2    0.50    0.60
  -7   3  -2   -1.40    0.70
  -7   3  -2    0.80    1.60
   7  -3   2    0.20    0.70
   7  -3   2   -0.60    1.80
  -8   3  -2    0.90    1.30
  -8   3  -2   -0.30    0.50
  -8   3  -2    0.80    0.80
   8  -3   2   -0.20    0.60
  -9   3  -2    2.20    0.70
  -9   3  -2    2.20    0.70
  10  -3   2    1.30    0.40
 -10  -2   2    0.10    0.30
   9   2  -2   29.00    2.40
   9   2  -2   30.30    2.30
   8   2  -2    1.50    0.80
   8   2  -2    2.10    0.70
  -8  -2   2    1.70    0.90
  -8  -2   2    1.40    0.70
   7   2  -2   84.19    5.00
   7   2  -2   79.99    5.00
  -7  -2   2   79.59    4.80
  -7  -2   2   77.79    5.00
   6   2  -2    1.20    0.80
   6   2  -2   -0.10    0.80
   6   2  -2   -1.10    2.30
  -6  -2   2    3.70    0.90
  -6  -2   2    0.50    0.70
  -6  -2   2    1.30    0.70
   5   2  -2   46.00    3.40
   5   2  -2   47.00    3.60
   5   2  -2   42.00    6.70
  -5  -2   2   49.40    3.20
  -5  -2   2   47.00    3.20
  -5  -2   2   37.80    6.70
  -4  -2   2    8.60    8.70
   3   2  -2   34.00    4.50
  -3  -2   2   37.30    5.00
  -2  -2   2  462.65   25.20
   1   2  -2    9.90    1.60
  -1  -2   2   10.50    2.00
   0   2  -2   40.50    3.30
   0  -2   2   44.60    2.70
   0  -2   2   40.10    2.70
   1  -2   2 2107.89  100.79
   3  -2   2    1.50    1.40
   4  -2   2 1795.72   90.19
  -5   2  -2  255.17   13.80
  -5   2  -2  252.77   12.90
   5  -2   2  257.67   18.60
  -6   2  -2    2.60    0.90
  -6   2  -2    0.40    1.30
  -6   2  -2    1.00    0.90
  -6   2  -2    5.20    2.20
   6  -2   2    1.60    0.90
   6  -2   2    4.10    3.00
  -7   2  -2   19.40    2.90
  -7   2  -2   19.90    1.90
   7  -2   2   17.90    5.80
   7  -2   2   20.60    2.10
  -8   2  -2   47.70    3.30
  -8   2  -2   48.50    3.30
  -8   2  -2   45.50    3.90
   8  -2   2   47.10    3.30
  -9   2  -2   -0.10    0.50
  10  -2   2    0.10    0.30
  10   1  -2   56.39    3.00
 -10  -1   2   57.09    3.10
   9   1  -2    9.80    1.20
   8   1  -2    0.60    0.70
   8   1  -2    1.80    0.90
  -8  -1   2    1.30    0.60
  -8  -1   2    3.10    0.70
   7   1  -2  184.58    9.90
   7   1  -2  193.98   10.00
   7   1  -2  135.69   21.10
  -7  -1   2  189.98    9.90
  -7  -1   2  192.18   10.30
  -7  -1   2  181.78    9.70
   6   1  -2  230.18   11.40
   6   1  -2  218.28   11.30
   6   1  -2  166.78   16.60
  -6  -1   2  223.48   11.40
  -6  -1   2  228.58   11.30
  -6  -1   2  221.08   11.80
   5   1  -2  350.26   17.30
   5   1  -2  360.86   23.50
  -5  -1   2  338.07   17.20
  -5  -1   2  336.47   17.30
   4   1  -2   80.29    8.00
  -4  -1   2   80.39    8.10
   3   1  -2   27.70    4.00
  -3  -1   2   27.60    4.10
   2   1  -2  129.19    8.70
  -2  -1   2  138.29    9.10
   1   1  -2    0.50    0.90
  -1  -1   2    0.60    0.80
   0   1  -2   25.30    2.00
   0   1  -2   26.70    2.10
   0  -1   2   27.00    2.20
   0  -1   2   27.10    2.20
  -1   1  -2   24.30    2.40
  -1   1  -2   23.80    2.50
   1  -1   2   23.80    2.40
  -2   1  -2   27.50    3.10
   2  -1   2   24.60    3.10
  -3   1  -2    3.50    1.90
  -4   1  -2   78.29    8.20
   4  -1   2  115.69    9.50
  -5   1  -2  526.15   26.60
  -5   1  -2  525.45   26.00
   5  -1   2  552.04   32.40
   5  -1   2  503.85   25.80
  -6   1  -2   56.69    4.80
  -6   1  -2   58.09    3.60
  -6   1  -2   58.19    3.80
   6  -1   2   58.99    3.90
   6  -1   2   60.19    9.00
  -7   1  -2   97.79    5.70
  -7   1  -2   91.99    6.40
   7  -1   2   95.89    5.70
   7  -1   2  103.79   13.00
  -8   1  -2    0.80    0.80
  -8   1  -2    1.40    0.70
   8  -1   2    0.50    0.70
  -9   1  -2   15.20    1.40
  -9   1  -2   18.10    1.70
   9  -1   2   12.30    1.90
  10   0  -2    8.40    0.90
 -10   0   2    8.00    0.80
   9   0  -2   32.60    2.50
   9   0  -2   24.80    2.10
  -9   0   2   28.00    2.20
   8   0  -2  146.99    7.60
   8   0  -2  145.69    7.50
  -8   0   2  142.49    7.50
  -8   0   2  107.19    7.00
   7   0  -2  108.39    6.20
   7   0  -2  105.19    6.10
   7   0  -2   89.99   12.80
  -7   0   2  108.39    6.60
  -7   0   2  107.59    5.90
  -7   0   2  108.89    6.20
   6   0  -2   -1.40    0.60
   6   0  -2    0.50    2.00
   6   0  -2    2.00    0.90
  -6   0   2   -1.40    1.10
  -6   0   2    1.30    0.90
  -6   0   2    0.80    0.70
  -6   0   2    1.10    0.70
   5   0  -2   32.70    5.30
  -5   0   2   15.70    4.40
   4   0  -2   12.70    3.40
  -4   0   2    6.80    2.50
   3   0  -2    3.60    1.70
  -3   0   2    6.50    2.30
  -2   0   2 5997.10  294.17
   1   0  -2  388.36   19.90
  -1   0   2  387.86   20.10
   0   0  -2 1663.13   84.19
   0   0  -2 1781.42   83.59
   0   0   2 1812.42   84.29
  -1   0  -2 1672.33   81.79
   1   0   2 1700.73   81.89
  -2   0  -2 4900.71  234.98
  -3   0  -2  158.38   11.30
   3   0   2  149.49   11.10
  -4   0  -2 1212.38   71.19
   4   0   2 1560.94   72.29
  -5   0  -2   40.90    2.80
  -5   0  -2   38.90    2.90
  -6   0  -2    5.10    1.60
  -6   0  -2    4.20    2.10
  -6   0  -2    5.30    1.00
   6   0   2    7.50    4.00
   6   0   2    6.30    1.00
   6   0   2    4.30    1.20
  -7   0  -2  197.38   10.90
  -7   0  -2  193.08   10.20
  -7   0  -2  188.48    9.70
   7   0   2  193.08   10.10
   7   0   2  194.98   10.20
   7   0   2  157.98   17.50
  -8   0  -2   28.90    2.30
   8   0   2   31.60    2.50
   8   0   2   24.90    2.30
  -9   0  -2    8.00    1.10
   9   0   2    9.40    1.20
 -10   1   2   24.20    1.50
 -10   1   2   23.60    1.60
   9  -1  -2    1.10    0.70
  -9   1   2    0.40    0.50
   8  -1  -2    0.80    0.70
   8  -1  -2    0.70    4.60
  -8   1   2    0.60    0.60
  -8   1   2    1.40    1.10
   7  -1  -2  206.68   18.50
   7  -1  -2  187.88   10.10
   7  -1  -2  173.58   10.40
  -7   1   2  186.08    9.70
  -7   1   2  199.08   10.80
  -7   1   2  178.88   10.00
   6  -1  -2  113.39   11.50
   6  -1  -2  101.19    6.10
  -6   1   2  101.09    6.30
  -6   1   2  112.69    6.00
  -6   1   2  115.69    6.90
  -6   1   2  104.49    6.10
   5  -1  -2   39.10    5.90
   4  -1  -2   19.20    4.00
  -4   1   2   16.80    3.80
  -3   1   2    7.20    2.20
   2  -1  -2   90.79    6.40
  -2   1   2   89.49    6.30
   1  -1  -2   10.80    1.70
   1  -1  -2   10.10    0.80
  -1   1   2   10.30    1.70
   0  -1  -2    1.70    0.90
   0   1   2    2.20    1.00
  -1  -1  -2    4.20    1.50
  -2  -1  -2 2319.07  115.49
   2   1   2 2407.56  115.69
  -3  -1  -2   55.19    6.50
   3   1   2   52.49    5.90
  -4  -1  -2  338.77   24.50
   4   1   2  450.85   25.40
  -5  -1  -2  277.47   14.10
  -5  -1  -2  275.27   13.40
  -5  -1  -2  189.88   18.70
  -5  -1  -2  264.87   13.50
   5   1   2  277.37   13.50
   5   1   2  263.17   13.40
   5   1   2  291.87   20.60
  -6  -1  -2    8.90    2.00
  -6  -1  -2    8.20    1.40
   6   1   2    8.10    1.20
   6   1   2    6.00    3.40
   6   1   2   11.20    1.70
  -7  -1  -2   17.10    1.80
  -7  -1  -2   17.50    1.60
   7   1   2   18.00    1.90
   7   1   2    9.60    5.50
   7   1   2   16.60    1.70
  -8  -1  -2    3.80    1.00
   8   1   2    2.40    0.90
   8   1   2    3.40    0.90
  -9  -1  -2   16.10    1.40
   9   1   2   14.50    1.40
   9   1   2   15.80    1.40
  10  -2  -2    1.40    0.60
 -10   2   2    1.40    0.40
 -10   2   2    1.80    0.50
   9  -2  -2  204.48   10.70
  -9   2   2  208.68   10.60
   8  -2  -2   32.10    8.20
   8  -2  -2   26.40    2.50
  -8   2   2   30.90    2.40
  -8   2   2   28.00    3.00
  -8   2   2   32.40    2.50
   7  -2  -2  314.87   29.50
   7  -2  -2  295.27   15.10
  -7   2   2  276.97   15.10
  -7   2   2  303.47   15.80
  -7   2   2  286.57   15.10
   6  -2  -2    8.60    1.40
   6  -2  -2    8.90    3.70
  -6   2   2    7.90    1.80
  -6   2   2    7.50    1.20
  -6   2   2    8.40    1.20
   5  -2  -2    6.70    2.80
  -5   2   2    6.90    1.20
   4  -2  -2  204.48   13.00
  -4   2   2  136.49   13.70
   3  -2  -2   45.50    4.70
   2  -2  -2  711.73   35.90
   1  -2  -2  715.83   35.60
   0   2   2   21.10    2.50
  -1  -2  -2  690.53   36.10
   1   2   2  721.33   36.10
  -2  -2  -2    4.30    2.00
   2   2   2    6.00    2.10
  -3  -2  -2  176.38   16.60
   3   2   2  192.68   14.20
  -4  -2  -2   26.60    5.30
   4   2   2   33.50    5.40
  -5  -2  -2    2.40    4.10
  -5  -2  -2    7.10    1.70
  -5  -2  -2    7.60    1.30
  -5  -2  -2   13.20    1.70
   5   2   2    9.00    1.30
   5   2   2    7.80    3.50
   5   2   2    8.10    1.20
  -6  -2  -2   25.00    2.20
  -6  -2  -2   25.50    2.20
   6   2   2   26.10    2.30
   6   2   2   17.60    6.50
   6   2   2   24.70    2.10
  -7  -2  -2    1.10    0.70
   7   2   2    1.20    0.80
  -8  -2  -2    0.40    0.60
  -8  -2  -2   -0.10    0.60
   8   2   2    0.00    0.70
  -9  -2  -2    0.50    0.50
   9   2   2    0.10    0.40
   9   2   2    1.00    0.70
 -10   3   2    0.50    0.50
   9  -3  -2   17.70    1.80
  -9   3   2   18.60    1.60
   8  -3  -2   17.60    5.60
   8  -3  -2   24.90    2.30
  -8   3   2   26.60    3.10
  -8   3   2   28.40    2.40
  -8   3   2   26.10    2.20
   7  -3  -2   87.29    5.40
   7  -3  -2   92.49   11.70
  -7   3   2   90.19    5.30
  -7   3   2   81.19    5.40
  -7   3   2   92.69    6.20
   6  -3  -2  383.96   26.00
   6  -3  -2  381.26   19.50
  -6   3   2  394.76   20.20
  -6   3   2  398.66   19.40
   5  -3  -2  165.38   13.40
  -5   3   2  166.08    8.60
   4  -3  -2  335.57   20.30
   3  -3  -2   14.70    2.90
   2  -3  -2    1.00    0.90
   1  -3  -2   44.30    3.60
  -1   3   2   42.80    2.70
   0  -3  -2   68.59    5.10
  -1  -3  -2  100.29    7.80
   1   3   2  120.29    7.90
  -2  -3  -2  210.98   14.20
   2   3   2  201.78   13.40
  -3  -3  -2  470.05   26.50
   3   3   2  383.76   25.20
  -4  -3  -2  295.27   13.50
  -4  -3  -2  229.48   19.00
   4   3   2  296.17   13.50
   4   3   2  228.88   18.40
  -5  -3  -2   -0.50    0.50
  -5  -3  -2   -2.30    2.40
  -5  -3  -2   -0.60    0.60
   5   3   2   -1.70    2.10
   5   3   2   -0.50    0.60
   5   3   2   -0.80    0.40
  -6  -3  -2   32.00    2.60
  -6  -3  -2   29.10    2.50
   6   3   2   27.90    2.50
   6   3   2   30.00    2.40
  -7  -3  -2    0.80    0.70
  -7  -3  -2    2.40    0.80
   7   3   2    1.30    0.90
   7   3   2    1.90    0.70
  -8  -3  -2    0.30    0.60
  -8  -3  -2    0.30    0.50
   8   3   2   -0.30    0.50
  -9  -3  -2   12.20    1.30
   9   3   2   11.30    0.90
   9   3   2    9.20    0.90
  10  -4  -2    0.70    0.50
 -10   4   2   -0.10    0.50
   9  -4  -2  202.58   10.60
  -9   4   2  208.58   10.40
  -9   4   2  197.08   11.00
   8  -4  -2    5.00    4.10
   8  -4  -2    6.60    1.30
  -8   4   2    5.90    1.90
  -8   4   2    8.30    1.20
  -8   4   2    7.10    1.40
   7  -4  -2   23.40    2.30
   7  -4  -2   22.50    6.30
  -7   4   2   25.10    3.20
  -7   4   2   25.00    2.50
  -7   4   2   24.40    2.50
  -7   4   2   26.10    2.20
   6  -4  -2    6.70    1.20
   6  -4  -2    8.30    3.40
  -6   4   2    9.50    2.00
  -6   4   2    7.90    1.10
  -6   4   2    6.30    1.40
  -6   4   2   10.30    1.50
   5  -4  -2    2.00    1.80
  -5   4   2    2.20    1.50
  -5   4   2    1.20    0.50
  -5   4   2    0.70    1.00
   4  -4  -2   60.19    6.30
   3  -4  -2   68.09    6.00
   2  -4  -2    8.70    1.90
   1  -4  -2  392.36   21.20
  -1   4   2  411.76   20.20
   0  -4  -2   32.90    3.70
   0   4   2   31.40    2.80
  -1  -4  -2  204.98   13.20
   1   4   2  208.18   12.60
  -2  -4  -2 1567.64   69.29
   2   4   2 1098.19   66.79
  -3  -4  -2  582.44   30.60
   3   4   2  398.26   28.10
  -4  -4  -2  226.38   11.80
  -4  -4  -2  247.68   11.80
  -4  -4  -2  209.58   17.80
   4   4   2  240.38   11.60
   4   4   2  253.27   11.70
   4   4   2  168.58   16.40
  -5  -4  -2  128.59   15.50
  -5  -4  -2  171.98    8.90
  -5  -4  -2  150.18    9.00
   5   4   2  171.98    8.70
   5   4   2  168.68    8.60
  -6  -4  -2    4.00    1.00
  -6  -4  -2    1.80    0.80
   6   4   2    2.40    1.00
   6   4   2    2.90    0.80
  -7  -4  -2   21.00    1.90
  -7  -4  -2   20.60    2.00
   7   4   2   17.90    1.80
   7   4   2   21.40    1.90
  -8  -4  -2   10.80    1.50
  -8  -4  -2    9.90    1.10
   8   4   2    9.50    1.10
   8   4   2    9.70    1.20
  -9  -4  -2    9.80    0.90
  10  -5  -2   18.20    1.30
 -10   5   2   18.30    1.40
   9  -5  -2    0.10    0.70
  -9   5   2    0.50    0.70
  -9   5   2    1.90    1.30
  -9   5   2    1.10    0.40
  -9   5   2    2.60    0.80
   8  -5  -2   26.40    2.40
  -8   5   2   23.30    2.80
  -8   5   2   27.70    3.30
  -8   5   2   31.00    2.60
  -8   5   2   27.40    2.00
   7  -5  -2   63.69    9.30
   7  -5  -2   52.49    3.80
  -7   5   2   58.09    4.10
  -7   5   2   57.59    4.20
  -7   5   2   53.69    4.70
   6  -5  -2   96.19   10.30
   6  -5  -2   90.79    5.50
  -6   5   2  100.49    5.90
  -6   5   2   93.29    5.30
  -6   5   2   88.89    6.10
  -6   5   2   89.99    5.80
  -6   5   2   92.29    5.70
   5  -5  -2    4.10    2.40
  -5   5   2    3.90    1.40
  -5   5   2    5.30    1.80
  -5   5   2    5.30    1.10
  -5   5   2    3.30    1.10
   4  -5  -2    0.70    1.40
   3  -5  -2    7.20    2.20
   2  -5  -2    4.40    1.60
   2  -5  -2    5.90    2.00
  -2   5   2    4.30    1.20
  -1   5   2   10.00    1.60
   0  -5  -2   44.80    4.80
   0   5   2   48.00    4.10
  -1  -5  -2  715.73   38.50
  -2  -5  -2    8.00    3.30
   2   5   2    2.90    2.10
  -3  -5  -2  455.85   26.60
   3   5   2  437.56   19.60
   3   5   2  289.67   25.50
  -4  -5  -2   18.80    1.90
  -4  -5  -2   20.20    5.80
   4   5   2   17.40    1.70
   4   5   2   17.00    1.60
  -5  -5  -2  191.38   10.00
  -5  -5  -2  141.69   16.90
  -5  -5  -2  198.78   10.20
   5   5   2  195.88    9.80
   5   5   2  183.68    9.80
  -6  -5  -2    0.30    0.70
  -6  -5  -2    0.80    0.70
   6   5   2    0.20    0.50
   6   5   2   -0.60    0.60
  -7  -5  -2    2.90    0.90
  -7  -5  -2    3.20    0.90
   7   5   2    2.40    0.80
   7   5   2    3.20    0.90
  -8  -5  -2    3.20    0.80
   8   5   2    4.00    0.70
   8   5   2    3.50    0.60
  10  -6  -2    8.80    0.90
 -10   6   2   10.80    1.00
   9  -6  -2    0.70    0.60
  -9   6   2    1.90    0.80
  -9   6   2    0.40    1.10
  -9   6   2    0.20    1.20
   8  -6  -2   48.20    3.30
  -8   6   2   42.90    3.50
  -8   6   2   49.50    2.90
  -8   6   2   50.99    4.30
  -8   6   2   52.09    3.70
   7  -6  -2    3.50    0.90
   7  -6  -2    1.40    2.20
  -7   6   2    2.40    1.00
  -7   6   2    4.40    1.80
  -7   6   2    3.60    1.10
  -7   6   2    1.70    0.70
   6  -6  -2    2.30    2.10
   6  -6  -2    1.40    0.80
  -6   6   2    1.10    1.90
  -6   6   2    2.60    1.50
  -6   6   2    1.40    1.50
  -6   6   2    2.20    1.10
  -6   6   2    1.60    1.10
   5  -6  -2   36.20    5.60
  -5   6   2   30.80    2.90
  -5   6   2   29.30    3.20
  -5   6   2   36.90    3.20
  -5   6   2   33.90    3.40
  -5   6   2   37.00    2.30
   4  -6  -2   84.99    7.90
  -4   6   2   81.69    5.40
  -4   6   2   70.29    5.30
  -4   6   2   87.79    5.40
   3  -6  -2    0.00    0.80
   2  -6  -2    5.80    2.30
   2  -6  -2    6.40    2.00
  -2   6   2    5.10    1.40
   1  -6  -2  931.31   47.00
  -1   6   2  909.31   45.70
   0  -6  -2  613.24   32.80
   0   6   2  593.34   31.20
  -1  -6  -2  676.93   37.00
   1   6   2  647.64   34.70
  -2  -6  -2  869.21   48.60
  -3  -6  -2   90.39    5.20
   3   6   2   90.59    5.00
   3   6   2   81.39    5.40
   3   6   2   91.19    5.00
  -4  -6  -2    9.70    1.70
  -4  -6  -2    9.90    1.40
  -4  -6  -2   11.20    4.80
   4   6   2    9.30    1.40
   4   6   2    9.30    1.30
  -5  -6  -2  253.67   12.80
  -5  -6  -2  244.38   12.90
  -5  -6  -2  187.98   22.10
   5   6   2  251.67   12.60
   5   6   2  255.97   12.50
  -6  -6  -2   33.80    2.70
  -6  -6  -2   32.80    2.80
   6   6   2   33.50    2.50
   6   6   2   34.00    2.40
   6   6   2   30.90    7.10
  -7  -6  -2   11.40    1.70
  -7  -6  -2   16.50    1.60
   7   6   2   13.50    1.20
   7   6   2   14.70    1.40
  -8  -6  -2    4.10    0.70
  -8  -6  -2    5.50    0.60
   8   6   2    5.30    0.70
 -10   7   2   30.70    1.90
   9  -7  -2  121.49    6.50
  -9   7   2  121.79    7.00
  -9   7   2  127.69    6.80
  -9   7   2  127.69    6.90
   8  -7  -2   93.29    5.50
  -8   7   2   91.69    6.30
  -8   7   2   98.39    5.70
  -8   7   2   94.09    5.80
  -8   7   2   94.69    5.80
   7  -7  -2  134.09    7.70
   7  -7  -2  150.18   14.40
  -7   7   2  138.39    7.90
  -7   7   2  142.99    8.70
  -7   7   2  148.89    8.40
  -7   7   2  136.69    8.20
  -7   7   2  144.49    7.30
   6  -7  -2   96.39    6.00
   6  -7  -2   87.69    9.80
  -6   7   2   95.39    5.10
  -6   7   2   94.39    6.00
  -6   7   2   92.39    6.30
  -6   7   2  100.49    6.60
  -6   7   2   89.29    5.90
  -6   7   2   92.39    6.00
   5  -7  -2   33.40    5.20
  -5   7   2   32.10    2.90
  -5   7   2   30.10    3.30
  -5   7   2   31.80    2.90
  -5   7   2   34.60    3.40
  -5   7   2   31.40    2.10
  -5   7   2   28.50    3.20
   4  -7  -2   90.49    8.10
  -4   7   2   78.09    5.30
  -4   7   2   75.29    5.30
  -4   7   2   79.49    5.20
   3  -7  -2    3.00    1.60
   2  -7  -2   -0.40    0.90
  -2   7   2   -0.40    0.90
   1  -7  -2   40.30    4.50
  -1   7   2   26.80    3.20
   0  -7  -2   34.50    4.90
   0   7   2   23.80    3.30
  -1  -7  -2  247.68   17.30
   1   7   2  251.87   15.70
  -2  -7  -2    5.20    1.10
   2   7   2    6.30    2.60
   2   7   2    6.20    1.40
   2   7   2    5.20    1.00
   2   7   2    7.20    1.20
  -3  -7  -2   20.80    1.90
  -3  -7  -2   17.10    5.10
   3   7   2   17.90    1.80
   3   7   2   17.70    2.10
   3   7   2   19.00    2.30
   3   7   2   17.50    4.50
   3   7   2   20.40    1.70
  -4  -7  -2    3.50    1.20
  -4  -7  -2    3.30    1.00
  -4  -7  -2    2.30    3.20
   4   7   2    3.50    0.80
   4   7   2    2.20    1.90
  -5  -7  -2  112.49   16.00
  -5  -7  -2  151.38    8.30
  -5  -7  -2  150.28    8.20
   5   7   2  153.38    7.70
   5   7   2  147.59    8.00
   5   7   2  155.28   14.00
  -6  -7  -2   11.00    1.50
  -6  -7  -2    9.20    1.50
   6   7   2    8.30    1.30
   6   7   2   10.40    1.10
  -7  -7  -2    9.00    1.30
   8   7   2    1.80    0.40
   9  -8  -2  149.69    7.60
  -9   8   2  149.99    7.90
  -9   8   2  145.29    8.10
  -9   8   2  151.08    7.90
  -8   8   2  176.78    9.50
  -8   8   2  169.48    9.40
  -8   8   2  177.18    9.70
  -8   8   2  175.28   10.00
   7  -8  -2   32.50    6.80
   7  -8  -2   30.60    2.60
  -7   8   2   36.80    3.30
  -7   8   2   33.40    3.70
  -7   8   2   35.80    2.90
  -7   8   2   36.00    3.20
  -7   8   2   34.70    2.70
   6  -8  -2   74.59    9.10
  -6   8   2   76.39    5.80
  -6   8   2   78.89    5.20
  -6   8   2   72.69    5.10
  -6   8   2   61.09    3.90
  -6   8   2   79.19    5.30
  -6   8   2   80.49    5.60
   5  -8  -2    0.00    1.60
  -5   8   2    0.20    0.60
  -5   8   2   -0.60    1.50
   4  -8  -2    8.80    2.90
  -4   8   2   10.50    1.90
  -4   8   2   10.60    1.70
  -4   8   2    8.00    1.70
  -4   8   2   13.10    2.00
  -4   8   2    9.10    1.70
  -4   8   2    9.10    1.70
  -4   8   2    9.60    1.40
  -3   8   2   38.30    3.20
  -3   8   2   34.90    2.90
  -3   8   2   35.40    3.20
  -3   8   2   40.30    3.20
   2  -8  -2   56.39    5.90
  -2   8   2   40.80    5.20
  -2   8   2   54.49    3.80
  -2   8   2   55.29    3.70
  -2   8   2   56.89    4.00
  -2   8   2   58.99    4.00
   1  -8  -2    1.40    1.40
  -1   8   2    0.70    0.90
  -1   8   2    0.70    0.80
  -1   8   2    1.40    0.90
  -1   8   2    1.20    1.20
   0  -8  -2    3.40    2.20
   0   8   2    0.60    1.10
   0   8   2    2.80    1.00
   0   8   2    2.10    1.10
  -1  -8  -2    1.80    1.90
   1   8   2    1.20    1.30
   1   8   2    2.70    0.90
   1   8   2    2.00    0.90
  -2  -8  -2   13.50    4.30
  -2  -8  -2   16.80    1.80
   2   8   2   17.80    1.60
   2   8   2   23.40    1.90
   2   8   2   15.90    2.10
   2   8   2   16.90    2.00
   2   8   2   15.60    4.00
  -3  -8  -2   75.09   10.10
   3   8   2   74.19    4.20
   3   8   2   72.29    4.70
   3   8   2   73.09    5.40
   3   8   2   62.89    4.50
   3   8   2   74.19    8.20
  -4  -8  -2   32.30    2.70
  -4  -8  -2   37.30    9.30
   4   8   2   32.70    2.50
   4   8   2   34.50    6.30
  -5  -8  -2    0.90    0.90
  -5  -8  -2    0.50    0.70
   5   8   2    0.70    0.60
   5   8   2   -1.50    2.80
  -6  -8  -2    0.00    0.80
  -6  -8  -2    1.00    0.70
   6   8   2    1.30    0.60
  -7  -8  -2    0.90    0.60
  -7  -8  -2    4.10    0.90
   7   8   2    2.60    0.60
  -9   9   2  143.59    7.50
  -9   9   2  145.29    7.60
  -8   9   2  219.78   12.10
  -8   9   2  219.68   11.60
  -8   9   2  233.28   11.90
  -8   9   2  219.58   11.80
  -7   9   2   31.50    2.60
  -7   9   2   29.70    3.50
  -7   9   2   31.60    3.10
  -7   9   2   29.70    2.60
  -7   9   2   29.00    2.90
   6  -9  -2   82.69    9.40
  -6   9   2   80.39    5.70
  -6   9   2   89.39    6.30
  -6   9   2   85.89    5.50
  -6   9   2   80.59    5.60
  -6   9   2   81.19    5.20
  -6   9   2   87.49    6.20
   5  -9  -2  349.57   23.70
  -5   9   2  328.97   17.40
  -5   9   2  330.47   17.00
  -5   9   2  332.97   17.50
  -5   9   2  338.17   17.90
  -5   9   2  334.87   17.90
  -5   9   2  330.07   17.70
   4  -9  -2   81.89    8.30
  -4   9   2   78.69    5.10
  -4   9   2   84.69    5.20
  -4   9   2   84.49    5.50
  -4   9   2   82.99    5.50
  -4   9   2   76.69    5.60
  -4   9   2   77.99    5.60
  -4   9   2   75.29    4.90
   3  -9  -2   26.40    4.40
  -3   9   2   27.90    2.80
  -3   9   2   34.50    2.90
  -3   9   2   25.20    2.60
  -3   9   2   23.50    2.50
  -3   9   2   30.90    2.50
   2  -9  -2    2.10    1.60
  -2   9   2    3.10    1.00
  -2   9   2    1.60    1.00
  -2   9   2    1.30    1.10
  -2   9   2    2.70    1.10
  -2   9   2    2.70    1.10
  -2   9   2   -0.70    1.80
   1  -9  -2   21.30    4.10
  -1   9   2   21.50    2.40
  -1   9   2   12.70    3.00
  -1   9   2   19.20    2.10
  -1   9   2   17.90    1.50
  -1   9   2   21.70    2.20
  -1   9   2   19.50    2.10
  -1   9   2   18.20    2.20
   0  -9  -2   14.50    4.20
   0   9   2   12.10    1.10
   0   9   2   14.90    2.00
   0   9   2   11.40    1.80
   0   9   2   10.30    2.80
  -1  -9  -2   20.60    5.40
  -1  -9  -2   21.00    2.10
   1   9   2   24.60    2.40
   1   9   2   22.20    1.70
   1   9   2   20.00    5.40
   1   9   2   20.90    2.10
   1   9   2   21.20    2.20
  -2  -9  -2   26.10    2.30
  -2  -9  -2   32.00    6.60
   2   9   2   19.80    4.50
   2   9   2   29.40    2.50
   2   9   2   25.70    2.60
   2   9   2   24.50    2.40
   2   9   2   29.00    2.20
  -3  -9  -2   45.10    8.70
  -3  -9  -2   44.40    3.20
   3   9   2   45.30    7.90
   3   9   2   45.60    3.50
   3   9   2   40.90    3.20
   3   9   2   43.90    3.00
  -4  -9  -2   28.90    2.50
  -4  -9  -2   27.10    8.00
   4   9   2   23.70    5.70
   4   9   2   28.00    2.20
  -5  -9  -2    1.90    0.80
   5   9   2    2.60    0.80
  -6  -9  -2   -0.60    0.50
   6   9   2    0.10    0.40
  -7  -9  -2   15.80    1.30
   7   9   2   16.60    1.10
  -9  10   2   79.99    4.50
  -9  10   2   80.99    4.30
  -9  10   2   81.29    4.60
  -8  10   2  428.86   21.40
  -8  10   2  428.16   21.60
  -8  10   2  462.85   22.90
  -8  10   2  420.76   21.60
  -7  10   2   42.10    3.10
  -7  10   2   42.10    3.60
  -7  10   2   40.70    3.40
  -7  10   2   42.20    3.10
  -7  10   2   44.80    4.00
   6 -10  -2    0.00    2.40
  -6  10   2    1.70    2.60
  -6  10   2    0.70    1.20
  -6  10   2   -0.70    1.60
  -6  10   2    2.30    0.80
  -6  10   2    0.80    1.50
   5 -10  -2   64.09    8.00
  -5  10   2   64.29    5.00
  -5  10   2   61.49    4.10
  -5  10   2   60.49    5.10
  -5  10   2   60.19    5.00
  -5  10   2   59.39    4.60
   4 -10  -2   12.40    3.60
  -4  10   2   11.40    1.80
  -4  10   2   11.70    2.00
  -4  10   2   12.40    2.30
  -4  10   2   14.90    2.40
  -4  10   2    9.20    1.70
  -4  10   2    8.90    1.90
   3 -10  -2    1.30    1.70
  -3  10   2    3.10    1.60
  -3  10   2    1.40    1.00
  -3  10   2    1.20    1.00
  -3  10   2    3.40    2.20
   2 -10  -2   44.20    5.90
  -2  10   2   41.40    3.30
  -2  10   2   41.70    3.40
  -2  10   2   41.60    3.30
  -2  10   2   34.40    3.20
  -2  10   2   38.70    3.60
  -2  10   2   35.80    2.90
  -2  10   2   43.10    3.50
   1 -10  -2   15.30    4.20
  -1  10   2   13.60    2.00
  -1  10   2   15.20    2.10
  -1  10   2    9.60    1.10
  -1  10   2   16.10    2.40
  -1  10   2   11.40    2.00
  -1  10   2    5.30    3.60
   0 -10  -2  108.49   10.90
   0  10   2  108.99    5.60
   0  10   2  107.09    6.70
   0  10   2  105.69    6.60
   0  10   2  106.89    6.50
  -1 -10  -2    3.10    0.90
  -1 -10  -2    2.10    2.70
   1  10   2    4.30    1.00
   1  10   2    3.00    1.10
   1  10   2    3.20    2.10
   1  10   2    3.20    0.70
   1  10   2    3.50    1.10
  -2 -10  -2   -0.20    0.70
  -2 -10  -2    0.10    2.10
   2  10   2    0.60    0.50
   2  10   2    0.40    0.70
   2  10   2    0.60    0.80
   2  10   2    1.40    2.40
   2  10   2    1.10    0.90
  -3 -10  -2    0.20    3.10
  -3 -10  -2    1.10    0.80
   3  10   2    0.10    3.60
   3  10   2    2.20    0.90
   3  10   2    1.80    1.10
   3  10   2    2.00    0.70
  -4 -10  -2  127.49    7.20
   4  10   2  130.49    6.90
  -5 -10  -2    1.30    0.80
   5  10   2    1.50    0.60
  -6 -10  -2   -0.20    0.50
   6  10   2   -0.10    0.30
  -9  11   2   18.80    1.60
  -8  11   2    3.20    1.00
  -8  11   2    2.70    0.90
  -8  11   2    2.70    0.80
  -8  11   2    2.10    1.30
  -7  11   2   49.60    3.30
  -7  11   2   50.19    3.30
  -7  11   2   51.19    4.30
  -7  11   2   50.59    3.80
  -7  11   2   49.80    3.70
  -6  11   2    5.30    2.10
  -6  11   2    4.70    1.70
  -6  11   2    2.70    1.50
  -6  11   2    3.10    1.00
  -6  11   2    3.50    1.40
  -6  11   2    4.90    1.30
   5 -11  -2   16.90    4.30
  -5  11   2   14.70    2.70
  -5  11   2   19.80    2.50
  -5  11   2    4.10    1.80
  -5  11   2   16.40    2.40
  -5  11   2   19.90    2.90
  -5  11   2   12.60    2.00
   4 -11  -2  205.08   15.20
  -4  11   2  227.58   11.80
  -4  11   2  218.08   11.90
  -4  11   2  156.78   10.60
  -4  11   2  214.78   11.90
  -4  11   2  214.08   11.30
  -4  11   2  218.78   11.60
  -4  11   2  207.68   11.20
   3 -11  -2   21.70    4.70
  -3  11   2   26.30    3.30
  -3  11   2   26.00    3.00
  -3  11   2   25.70    3.10
  -3  11   2   24.10    2.60
  -3  11   2   21.50    2.30
  -3  11   2   22.60    2.90
   2 -11  -2  127.39   11.50
  -2  11   2  121.99    7.60
  -2  11   2  118.59    7.70
  -2  11   2  119.89    7.40
  -2  11   2  123.89    7.40
  -2  11   2  117.29    7.30
   1 -11  -2   15.20    4.60
  -1  11   2   13.90    2.20
  -1  11   2   17.20    2.40
  -1  11   2    9.80    1.70
  -1  11   2   12.20    2.00
  -1  11   2   13.70    2.50
   0 -11  -2    3.40    2.30
   0  11   2    2.10    1.30
   0  11   2    3.20    1.30
   0  11   2    2.30    1.10
   0  11   2    4.50    1.40
   0  11   2    5.10    1.40
   0  11   2    3.80    0.60
  -1 -11  -2   36.00    3.00
  -1 -11  -2   44.40    7.70
   1  11   2   37.70    2.90
   1  11   2   42.90    3.50
   1  11   2   40.20    3.40
   1  11   2   43.60    2.50
   1  11   2   44.50    3.60
  -2 -11  -2  143.79    8.00
  -2 -11  -2  151.18   15.60
   2  11   2  142.79    8.30
   2  11   2  150.58    7.60
   2  11   2  143.49    8.40
  -3 -11  -2   81.59    5.00
   3  11   2   84.49    4.60
   3  11   2   82.39    5.00
   3  11   2   82.79    5.30
  -4 -11  -2   29.20    2.40
   4  11   2   30.80    2.10
  -5 -11  -2    2.00    0.70
   5  11   2    1.90    0.50
  -6 -11  -2   22.80    1.50
   6  11   2   22.10    1.60
  -8  12   2    8.80    1.20
  -8  12   2    8.20    1.90
  -8  12   2    7.70    1.20
  -7  12   2    2.30    1.50
  -7  12   2    0.70    0.70
  -7  12   2    4.50    0.90
  -6  12   2   67.29    4.50
  -6  12   2   69.89    4.70
  -6  12   2   70.29    5.10
  -6  12   2   65.69    4.80
  -6  12   2   68.69    5.30
  -5  12   2    3.70    1.50
  -5  12   2    1.50    1.10
  -5  12   2   -1.30    1.30
  -5  12   2    2.80    1.70
  -5  12   2    5.00    1.70
  -5  12   2    3.50    1.20
  -5  12   2    5.00    1.90
   4 -12  -2   67.39    8.60
  -4  12   2   80.39    7.20
  -4  12   2   81.89    6.80
  -4  12   2   71.49    5.00
  -4  12   2   72.19    4.80
   3 -12  -2   15.20    4.30
  -3  12   2   17.10    2.50
  -3  12   2   16.80    2.50
  -3  12   2   10.70    1.70
  -3  12   2   15.20    2.30
  -3  12   2   14.40    2.50
  -3  12   2   17.90    2.80
   2 -12  -2   99.49   10.20
  -2  12   2   99.89    6.40
  -2  12   2  106.59    6.60
  -2  12   2   99.09    6.40
  -2  12   2  102.99    6.80
  -2  12   2  101.99    6.80
   1 -12  -2   24.20    5.30
  -1  12   2   24.80    2.50
  -1  12   2   27.60    2.80
  -1  12   2   27.30    3.00
  -1  12   2   31.50    3.10
  -1  12   2   28.90    2.90
   0 -12  -2    1.00    2.30
   0  12   2    0.60    0.90
   0  12   2   -0.70    1.10
   0  12   2    0.80    1.10
   0  12   2    2.00    1.20
   0  12   2    1.40    1.10
  -1 -12  -2   17.30    2.00
  -1 -12  -2   11.60    5.70
   1  12   2   19.80    3.20
   1  12   2   25.20    3.70
   1  12   2   17.00    1.20
  -2 -12  -2  162.58    8.90
   2  12   2  167.98    8.30
   2  12   2  161.68    9.10
   2  12   2  165.98    9.50
   2  12   2  170.88    9.30
  -3 -12  -2    2.20    0.90
   3  12   2    2.10    1.00
   3  12   2    1.40    1.10
   3  12   2    1.80    1.30
   3  12   2    0.60    0.40
  -4 -12  -2   15.80    1.70
   4  12   2   19.00    2.30
   4  12   2   17.80    1.90
   4  12   2   17.50    1.20
   5  12   2    7.00    1.00
   5  12   2    6.10    1.10
  -8  13   2    5.80    1.60
  -8  13   2    7.30    1.00
  -7  13   2   14.70    1.90
  -7  13   2   18.00    1.70
  -7  13   2   16.50    1.80
  -6  13   2    6.80    2.30
  -6  13   2    6.60    1.50
  -6  13   2    9.60    1.90
  -6  13   2    9.90    2.20
  -6  13   2    6.90    2.00
  -5  13   2   20.00    2.80
  -5  13   2   11.30    1.60
  -5  13   2   15.10    2.40
  -5  13   2   15.90    2.30
  -5  13   2   14.00    1.70
  -5  13   2   10.80    1.90
  -4  13   2    5.80    1.80
  -4  13   2    3.90    1.30
  -4  13   2    4.70    1.70
  -4  13   2    2.00    1.40
  -4  13   2    2.70    1.00
  -4  13   2    2.40    1.20
  -3  13   2   17.00    2.50
  -3  13   2   16.70    2.30
  -3  13   2   16.00    2.30
  -3  13   2   20.00    2.90
   2 -13  -2   33.70    6.40
  -2  13   2   41.30    3.90
  -2  13   2   42.00    3.40
  -2  13   2   43.20    3.90
  -2  13   2   41.10    3.60
  -2  13   2   41.60    3.70
   1 -13  -2   27.40    5.90
  -1  13   2   33.20    3.10
  -1  13   2   30.60    3.30
  -1  13   2   27.50    2.90
  -1  13   2   33.50    3.20
  -1  13   2   30.50    2.70
   0  13   2   16.40    2.50
   0  13   2   16.50    2.40
   0  13   2   15.70    2.20
   0  13   2   17.80    2.60
  -1 -13  -2  135.39    7.50
   1  13   2  141.59    8.30
   1  13   2  129.89    7.80
   1  13   2  140.99    8.20
   1  13   2  137.79    8.00
  -2 -13  -2   80.69    5.00
   2  13   2   79.89    5.20
   2  13   2   70.99    4.90
   2  13   2   78.89    5.10
  -3 -13  -2    1.40    0.80
   3  13   2    1.90    1.00
   3  13   2   -0.70    0.90
   3  13   2    1.70    0.90
  -4 -13  -2   15.80    1.60
   4  13   2   18.60    1.80
   4  13   2   17.20    1.60
  -7  14   2   27.10    2.10
  -7  14   2   27.50    2.30
  -6  14   2    3.70    1.50
  -6  14   2    3.70    1.10
  -6  14   2    2.80    1.00
  -6  14   2    2.70    1.00
  -6  14   2    2.60    1.30
  -5  14   2    0.70    0.90
  -5  14   2   -1.20    0.70
  -5  14   2    3.20    2.30
  -5  14   2    2.30    2.30
  -4  14   2   26.30    3.00
  -4  14   2   24.30    2.60
  -4  14   2   23.10    2.90
  -4  14   2   28.00    3.10
  -4  14   2   27.90    3.10
  -3  14   2   12.60    2.10
  -3  14   2   13.70    2.00
  -3  14   2   14.20    2.00
  -3  14   2   15.60    2.50
  -3  14   2   15.10    2.30
  -2  14   2   -0.30    1.10
  -2  14   2   -0.70    0.70
  -2  14   2   -0.40    1.00
  -2  14   2   -0.40    1.00
  -2  14   2    0.20    1.10
  -1  14   2   34.60    3.10
  -1  14   2   31.70    3.30
  -1  14   2   35.60    3.10
  -1  14   2   31.80    3.30
   0  14   2    0.40    1.00
   0  14   2   -0.60    0.90
   0  14   2    0.20    1.00
   0  14   2    0.50    0.90
  -1 -14  -2    4.40    1.10
   1  14   2    4.00    1.30
   1  14   2    3.10    1.20
   1  14   2    4.40    1.50
   1  14   2    4.00    1.20
   2  14   2   12.90    1.50
   2  14   2   12.40    1.80
   2  14   2   13.60    1.80
   2  14   2   11.50    1.60
  -3 -14  -2   21.00    1.50
   3  14   2   20.20    1.70
   3  14   2   20.40    1.80
   4  14   2   39.10    2.30
  -6  15   2    0.70    0.80
  -6  15   2    0.20    0.60
  -5  15   2   18.80    1.90
  -5  15   2   19.60    2.40
  -5  15   2   12.50    1.80
  -5  15   2   20.10    2.20
  -4  15   2    0.90    0.90
  -4  15   2    1.90    1.40
  -4  15   2    0.70    1.10
  -4  15   2    1.70    1.30
  -4  15   2    2.60    0.90
  -3  15   2    2.20    1.20
  -3  15   2    2.70    1.30
  -3  15   2    2.20    1.20
  -3  15   2    3.20    1.70
  -3  15   2    2.20    0.90
  -2  15   2    3.70    1.00
  -2  15   2    2.70    1.30
  -2  15   2    4.30    1.90
  -1  15   2   -0.20    1.20
  -1  15   2   -0.40    0.80
   0  15   2    4.50    1.20
   0  15   2    4.80    1.20
   1  15   2   72.49    4.60
   1  15   2   70.69    4.20
   1  15   2   74.09    4.50
   1  15   2   73.99    4.50
   2  15   2    1.30    0.60
   2  15   2    1.20    0.80
   2  15   2    0.20    0.60
   3  15   2    3.40    0.70
  -5  16   2   15.90    1.80
  -5  16   2   15.80    1.80
  -5  16   2   17.80    1.70
  -4  16   2    0.50    0.90
  -4  16   2    0.70    0.60
  -4  16   2    1.00    1.50
  -4  16   2   -0.30    1.10
  -3  16   2   13.30    1.70
  -3  16   2   13.70    1.70
  -3  16   2   19.50    2.10
  -3  16   2   16.70    2.00
  -2  16   2    1.40    1.00
  -2  16   2    0.00    0.90
  -2  16   2    0.80    0.90
  -2  16   2    1.70    1.00
  -1  16   2    7.10    1.20
  -1  16   2    5.60    1.30
  -1  16   2    5.70    1.20
  -1  16   2    4.10    1.10
   0  16   2    3.90    1.00
   0  16   2    2.80    0.90
   0  16   2    4.90    1.00
   0  16   2    4.90    1.10
   1  16   2   41.10    2.50
   1  16   2   42.10    2.70
  -3  17   2    0.20    1.00
  -3  17   2    0.00    1.10
  -3  17   2   -0.20    0.60
  -2  17   2    1.90    0.90
  -2  17   2    1.40    0.80
  -2  17   2    1.50    0.60
  -2  17   2    2.40    0.90
  -1  17   2   69.39    3.90
   0  18  -3    3.40    0.80
   0  18  -3    3.20    0.80
  -1  18  -3    7.80    1.00
  -1  18  -3    8.60    1.00
   1  17  -3   11.30    1.30
   1  17  -3   12.10    1.40
   1  17  -3   14.60    1.40
   0  17  -3   -0.10    0.60
   0  17  -3    0.10    0.60
   0  17  -3    0.40    0.80
  -1  17  -3    0.30    0.80
  -1  17  -3    0.80    0.70
  -1  17  -3    1.70    0.90
  -2  17  -3    7.10    1.30
  -2  17  -3    6.80    1.10
  -2  17  -3    5.30    1.10
  -3  17  -3   14.60    1.60
  -3  17  -3   20.90    2.10
  -3  17  -3   16.30    1.60
  -4  17  -3   -0.20    0.80
  -4  17  -3   -0.10    0.90
  -4  17  -3    0.30    0.90
   3  16  -3   31.70    2.10
   2  16  -3   -0.10    0.60
   2  16  -3    0.60    0.60
   2  16  -3    0.60    0.90
   1  16  -3   14.50    1.70
   1  16  -3   13.60    1.80
   1  16  -3   11.80    1.60
   0  16  -3    1.60    0.90
   0  16  -3   -0.10    1.50
   0  16  -3    0.90    0.80
   0  16  -3   -0.50    0.80
  -1  16  -3    6.60    1.40
  -1  16  -3    9.00    2.00
  -1  16  -3    8.70    1.80
  -1  16  -3    7.30    1.60
  -2  16  -3    1.90    0.90
  -2  16  -3    0.80    1.00
  -2  16  -3    3.10    1.30
  -3  16  -3    3.30    1.00
  -3  16  -3    0.90    1.00
  -3  16  -3    1.10    1.40
  -3  16  -3    2.90    1.10
  -3  16  -3    1.30    1.10
  -4  16  -3    1.50    1.10
  -4  16  -3    4.90    1.10
  -4  16  -3    3.80    1.30
  -4  16  -3    5.90    1.50
  -4  16  -3    4.20    1.30
  -5  16  -3    3.10    1.10
  -5  16  -3    2.80    0.90
  -6  16  -3    3.50    1.10
  -6  16  -3    3.20    1.10
   4  15  -3   56.69    3.30
   3  15  -3    1.40    0.80
   3  15  -3    0.80    0.70
   3  15  -3    1.10    0.70
   2  15  -3    0.20    0.60
   2  15  -3    0.40    0.70
   2  15  -3    1.20    0.80
   1  15  -3    3.80    1.30
   1  15  -3    5.40    1.20
   1  15  -3    4.60    1.30
   1  15  -3    5.40    1.40
   1  15  -3    5.50    1.30
   0  15  -3   13.30    2.00
   0  15  -3   14.00    2.00
   0  15  -3   12.90    2.00
   0  15  -3   14.70    1.70
   0  15  -3   12.50    1.80
  -1  15  -3   -0.40    0.90
  -1  15  -3   -0.10    0.80
  -1  15  -3    0.50    1.10
  -1  15  -3   -0.40    1.00
  -2  15  -3    9.10    1.80
  -2  15  -3   11.70    1.90
  -2  15  -3   10.40    1.90
  -2  15  -3   10.90    1.50
  -2  15  -3    8.70    1.70
  -3  15  -3   -0.30    0.90
  -3  15  -3    0.10    1.00
  -3  15  -3    0.90    1.10
  -3  15  -3    0.40    0.80
  -3  15  -3   -0.20    1.20
  -4  15  -3   57.19    4.40
  -4  15  -3   52.29    3.40
  -4  15  -3   55.49    3.50
  -4  15  -3   59.79    4.80
  -4  15  -3   59.69    4.00
  -4  15  -3   54.59    3.60
  -5  15  -3   21.70    1.90
  -5  15  -3   17.00    2.40
  -5  15  -3   20.30    2.50
  -5  15  -3   24.00    2.80
  -5  15  -3   26.50    2.30
  -5  15  -3   20.50    2.00
  -6  15  -3    3.20    0.90
  -6  15  -3    6.20    1.40
  -6  15  -3    6.50    1.20
  -6  15  -3    4.60    0.90
  -7  15  -3   24.00    1.90
  -7  15  -3   24.40    1.90
   5  14  -3    1.50    0.50
   4  14  -3  120.59    6.50
   4  14  -3  112.59    6.20
  -4 -14   3  111.89    6.00
   3  14  -3    2.00    0.80
   3  14  -3    0.90    0.90
   3  14  -3    1.70    0.80
   3  14  -3    1.10    1.00
  -3 -14   3    1.50    0.70
   2  14  -3   25.30    2.50
   2  14  -3   26.50    2.30
   2  14  -3   28.90    2.80
   2  14  -3   23.10    2.50
   1  14  -3    1.20    1.00
   1  14  -3    0.90    1.00
   1  14  -3   -0.60    0.80
   1  14  -3    1.50    1.00
   1  14  -3   -0.90    0.70
   0  14  -3    2.30    1.10
   0  14  -3    2.40    1.10
   0  14  -3    1.60    1.10
   0  14  -3    3.30    1.00
   0  14  -3    3.10    1.10
   0  14  -3    3.50    1.30
  -1  14  -3   18.20    1.90
  -1  14  -3   13.00    2.00
  -1  14  -3   19.00    2.30
  -1  14  -3   23.80    2.70
  -1  14  -3   19.10    2.70
  -1  14  -3   20.80    2.60
  -2  14  -3   34.60    3.00
  -2  14  -3   40.30    3.40
  -2  14  -3   25.80    2.70
  -2  14  -3   39.00    3.60
  -2  14  -3   45.00    3.40
  -2  14  -3   44.50    2.90
  -2  14  -3   44.30    3.70
  -2  14  -3   41.10    3.10
  -3  14  -3  173.98    9.20
  -3  14  -3  182.58   10.20
  -3  14  -3  176.28    9.40
  -3  14  -3  176.18    9.30
  -3  14  -3  175.68   10.10
  -3  14  -3  166.28    9.10
  -3  14  -3  175.58    9.70
  -3  14  -3  169.98    9.70
  -3  14  -3  168.38    9.70
  -4  14  -3   32.70    2.60
  -4  14  -3   35.90    3.50
  -4  14  -3   30.90    2.60
  -4  14  -3   35.40    3.50
  -4  14  -3   34.30    2.80
  -4  14  -3   34.00    3.00
  -4  14  -3   33.90    2.80
  -4  14  -3   33.50    3.20
  -5  14  -3   21.10    2.80
  -5  14  -3   24.30    2.60
  -5  14  -3   29.00    2.90
  -5  14  -3   17.50    2.20
  -5  14  -3   18.30    2.20
  -5  14  -3   18.80    2.70
  -6  14  -3    4.40    1.10
  -6  14  -3    4.20    0.90
  -6  14  -3    4.50    1.60
  -6  14  -3    5.00    1.70
  -7  14  -3    0.60    0.80
  -7  14  -3    0.20    0.50
  -7  14  -3   -0.40    0.80
  -7  14  -3    0.40    1.50
   5  13  -3   69.79    4.20
  -5 -13   3   67.39    3.90
   4  13  -3   22.70    2.00
   4  13  -3   23.50    2.30
   4  13  -3   23.80    2.40
  -4 -13   3   21.10    1.90
   3  13  -3  134.19    7.40
   3  13  -3  138.09    7.70
   3  13  -3  134.29    7.80
   3  13  -3  127.29    7.50
  -3 -13   3  131.89    7.30
   2  13  -3    8.70    1.80
   2  13  -3    5.90    1.30
   2  13  -3   12.30    2.10
   2  13  -3    7.90    1.50
   2  13  -3    8.70    1.50
  -2 -13   3    8.60    1.40
  -2 -13   3    8.80    4.00
   1  13  -3   23.60    2.50
   1  13  -3   23.20    3.10
   1  13  -3   28.10    2.90
   1  13  -3   27.60    2.50
   1  13  -3   26.30    2.80
   1  13  -3   27.40    2.70
   1  13  -3   23.80    6.20
  -1 -13   3   24.90    5.50
   0  13  -3   10.40    1.80
   0  13  -3    8.30    1.70
   0  13  -3    7.90    1.80
   0  13  -3    9.70    4.00
   0  13  -3    8.60    1.70
   0  13  -3    8.70    1.40
   0  13  -3    9.30    1.80
   0 -13   3    6.30    2.90
  -1  13  -3    9.30    2.00
  -1  13  -3    9.60    1.70
  -1  13  -3    7.90    1.50
  -1  13  -3   11.10    2.00
  -1  13  -3    3.20    1.30
  -1  13  -3    8.60    1.90
  -1  13  -3    8.70    1.70
  -1  13  -3    7.10    1.40
  -1  13  -3    1.90    3.50
   1 -13   3    7.20    2.30
  -2  13  -3  116.39    6.90
  -2  13  -3  125.59    7.30
  -2  13  -3  117.89    6.70
  -2  13  -3  130.89    7.10
  -2  13  -3  125.09    6.70
  -2  13  -3  125.99    7.60
  -2  13  -3  118.09    7.10
  -2  13  -3  126.19    7.70
  -2  13  -3   78.49   10.90
  -2  13  -3  123.69    7.40
  -3  13  -3    6.00    1.60
  -3  13  -3    4.70    1.20
  -3  13  -3    4.40    1.10
  -3  13  -3    5.80    1.40
  -3  13  -3    4.10    1.10
  -3  13  -3    3.60    1.00
  -3  13  -3    6.00    1.90
  -3  13  -3    7.40    1.90
  -3  13  -3    4.60    1.20
  -4  13  -3    1.50    1.00
  -4  13  -3    1.30    1.00
  -4  13  -3    0.90    1.40
  -4  13  -3    0.10    0.90
  -4  13  -3    4.10    1.50
  -4  13  -3    2.30    1.00
  -4  13  -3    2.70    1.00
  -4  13  -3    1.60    1.20
  -4  13  -3   -0.10    0.70
  -5  13  -3   17.50    1.90
  -5  13  -3   19.90    2.80
  -5  13  -3   22.90    2.60
  -5  13  -3   18.40    2.70
  -5  13  -3   14.20    2.20
  -5  13  -3   21.70    2.30
  -6  13  -3    5.50    1.40
  -6  13  -3    5.30    1.70
  -6  13  -3    5.90    1.20
  -6  13  -3    7.20    1.80
  -6  13  -3    8.10    1.80
  -7  13  -3  141.59    7.80
  -7  13  -3  138.89    7.40
  -7  13  -3  140.39    8.00
  -7  13  -3  138.79    7.60
  -8  13  -3    9.30    1.20
  -8  13  -3    9.00    1.30
  -8  13  -3    6.40    0.90
  -8  13  -3    8.50    1.00
   6  12  -3   37.90    2.50
  -6 -12   3   33.90    2.50
   5  12  -3  150.28    7.70
   5  12  -3  145.19    7.20
  -5 -12   3  135.09    8.40
   4  12  -3  114.79    6.60
   4  12  -3  118.99    6.00
   4  12  -3  118.29    6.80
   4  12  -3  117.59    6.60
  -4 -12   3  117.39    6.60
   3  12  -3   42.40    7.50
   3  12  -3   44.70    3.30
   3  12  -3   43.40    3.50
   3  12  -3   46.10    3.40
   3  12  -3   42.00    2.50
   3  12  -3   44.40    3.30
  -3 -12   3   41.70    8.20
  -3 -12   3   43.60    3.10
   2  12  -3   19.70    1.30
   2  12  -3   21.70    2.50
   2  12  -3   21.70    2.40
   2  12  -3   19.90    5.20
   2  12  -3   23.50    2.40
   2  12  -3   24.00    2.60
  -2 -12   3   20.30    2.00
  -2 -12   3   17.50    5.50
   1  12  -3   41.80    3.60
   1  12  -3   44.90    3.80
   1  12  -3   46.50    3.60
   1  12  -3   45.30    7.10
   1  12  -3   45.60    3.40
   1  12  -3   46.40    3.80
   1  12  -3   48.50    3.80
  -1 -12   3   47.90    7.00
   0  12  -3    1.50    2.40
   0  12  -3    2.70    1.30
   0  12  -3    1.20    1.00
   0  12  -3    1.50    1.10
   0  12  -3    3.40    1.30
   0  12  -3    2.10    1.20
   0  12  -3    1.50    1.20
   0 -12   3    2.30    2.00
  -1  12  -3   22.00    2.80
  -1  12  -3   20.70    2.40
  -1  12  -3   25.00    2.80
  -1  12  -3   20.30    2.50
  -1  12  -3   21.50    5.20
  -1  12  -3   25.70    3.10
  -1  12  -3   22.80    2.30
  -1  12  -3   23.10    2.90
   1 -12   3   26.60    3.90
  -2  12  -3   48.90    3.70
  -2  12  -3   48.00    3.60
  -2  12  -3   47.30    3.90
  -2  12  -3   43.30    3.20
  -2  12  -3   24.40    5.70
  -2  12  -3   45.60    3.20
  -2  12  -3   42.30    3.80
  -2  12  -3   47.30    3.60
  -2  12  -3   38.20    3.20
  -2  12  -3   44.80    3.30
  -3  12  -3  185.18    9.80
  -3  12  -3  181.38   10.00
  -3  12  -3  175.98    9.70
  -3  12  -3  188.28   10.70
  -3  12  -3  124.79   18.90
  -3  12  -3  190.88   10.70
  -3  12  -3  185.48    9.90
  -3  12  -3  197.68   10.40
  -3  12  -3  190.08   10.40
  -3  12  -3  184.28   10.10
  -4  12  -3  324.27   16.50
  -4  12  -3  315.47   16.30
  -4  12  -3  308.07   16.90
  -4  12  -3  321.57   16.80
  -4  12  -3  312.27   16.00
  -4  12  -3  317.27   16.90
  -4  12  -3  324.77   16.20
  -4  12  -3  304.37   15.90
  -4  12  -3  304.77   16.40
  -5  12  -3   15.40    2.10
  -5  12  -3   18.70    2.00
  -5  12  -3   20.70    2.10
  -5  12  -3   20.50    2.80
  -5  12  -3   21.20    3.00
  -5  12  -3   13.10    2.10
  -5  12  -3   18.50    2.90
  -6  12  -3    3.90    1.30
  -6  12  -3    1.80    1.00
  -6  12  -3    1.70    1.60
  -6  12  -3    2.10    1.70
  -6  12  -3    3.70    1.40
  -7  12  -3   26.90    2.20
  -8  12  -3    2.10    0.80
  -8  12  -3    3.90    1.40
  -8  12  -3    2.10    0.70
  -8  12  -3    2.20    1.50
   7  11  -3   33.10    2.00
  -7 -11   3   30.90    1.90
   6  11  -3  156.58    7.80
  -6 -11   3  153.38    8.10
   5  11  -3   -0.70    0.80
   5  11  -3    0.80    0.50
  -5 -11   3    1.10    0.80
   4  11  -3  193.88    9.90
   4  11  -3  192.08   10.30
   4  11  -3  193.48   16.70
   4  11  -3  195.08   10.40
   4  11  -3  195.78   10.60
  -4 -11   3  191.08   10.30
  -4 -11   3  200.08   19.00
   3  11  -3  240.48   12.00
   3  11  -3  241.08   12.90
   3  11  -3  226.08   12.50
   3  11  -3  244.58   18.70
   3  11  -3  233.68   12.70
  -3 -11   3  244.58   12.50
  -3 -11   3  245.28   20.40
   2  11  -3   34.00    3.00
   2  11  -3   32.90    2.00
   2  11  -3   32.40    2.80
   2  11  -3   34.70    3.00
   2  11  -3   36.00    3.00
   2  11  -3   33.70    3.00
   2  11  -3   21.00    5.00
  -2 -11   3   28.10    3.10
   1  11  -3   12.70    2.00
   1  11  -3    7.30    3.00
   1  11  -3   11.10    1.90
   1  11  -3   14.00    2.00
   1  11  -3   10.60    1.80
  -1 -11   3   13.90    4.20
   0  11  -3    0.50    1.00
   0  11  -3    0.40    0.70
   0  11  -3    0.30    0.90
   0  11  -3   -0.20    0.80
   0  11  -3    0.70    0.90
   0  11  -3   -0.40    1.00
   0  11  -3    0.90    1.70
   0  11  -3    2.70    1.20
   0 -11   3    2.00    1.60
  -1  11  -3    4.30    1.20
  -1  11  -3    4.70    1.30
  -1  11  -3    6.80    1.60
  -1  11  -3    4.20    1.20
  -1  11  -3    4.80    1.40
  -1  11  -3    5.20    1.40
  -1  11  -3    4.80    1.50
  -1  11  -3    5.70    1.40
  -1  11  -3    5.20    2.70
   1 -11   3    4.10    1.90
  -2  11  -3    6.20    1.70
  -2  11  -3    5.80    1.40
  -2  11  -3    4.70    1.30
  -2  11  -3   12.20    1.80
  -2  11  -3    5.30    2.40
  -2  11  -3    8.10    1.30
  -2  11  -3   10.70    1.80
  -2  11  -3    9.10    1.60
  -2  11  -3    9.50    1.80
  -2  11  -3    9.60    1.80
   2 -11   3   10.20    1.90
   2 -11   3    8.80    1.50
  -3  11  -3   43.40    6.60
  -3  11  -3   67.59    5.10
  -3  11  -3   58.79    3.90
  -3  11  -3   57.29    4.30
  -3  11  -3   60.59    5.60
  -3  11  -3   61.09    4.60
  -3  11  -3   65.09    5.30
  -3  11  -3   58.49    4.60
  -4  11  -3   86.89    5.50
  -4  11  -3   88.69    5.50
  -4  11  -3   84.79    5.80
  -4  11  -3   83.19    5.20
  -4  11  -3   87.89    6.10
  -4  11  -3   92.09    6.20
  -4  11  -3   82.39    5.30
  -4  11  -3   81.59    5.10
  -4  11  -3   83.29    5.30
   4 -11   3   82.39    5.40
  -5  11  -3   51.59    4.00
  -5  11  -3   66.39    4.90
  -5  11  -3   69.89    5.20
  -5  11  -3   56.39    4.40
  -5  11  -3   65.39    4.30
  -5  11  -3   72.19    5.20
  -5  11  -3   57.79    4.00
  -5  11  -3   69.59    4.60
   5 -11   3   59.59    5.70
  -6  11  -3    2.70    1.20
  -6  11  -3   -0.10    1.00
  -6  11  -3    0.80    0.90
  -6  11  -3    2.60    1.90
  -6  11  -3    3.10    1.80
  -6  11  -3   -0.80    0.60
  -7  11  -3   -0.40    1.10
  -7  11  -3    2.70    1.70
  -7  11  -3    1.20    0.90
  -7  11  -3    0.20    0.70
  -8  11  -3   15.80    1.80
  -8  11  -3   15.80    1.60
  -8  11  -3   15.20    1.80
  -8  11  -3   14.20    2.10
  -9  11  -3   15.40    1.50
  -9  11  -3   16.10    1.50
   7  10  -3  280.67   13.30
  -7 -10   3  264.97   13.50
   6  10  -3  271.87   13.40
  -6 -10   3  264.67   13.70
   5  10  -3    0.70    0.50
   5  10  -3    1.70    0.80
  -5 -10   3   -0.90    0.50
   4  10  -3    2.70    0.70
   4  10  -3    2.70    1.20
   4  10  -3    3.10    1.10
   4  10  -3    3.50    3.20
   4  10  -3    2.30    0.90
  -4 -10   3    3.50    3.70
  -4 -10   3    4.80    1.10
   3  10  -3  471.35   30.10
   3  10  -3  456.75   23.90
   3  10  -3  453.75   23.10
   3  10  -3  477.25   23.90
   3  10  -3  458.75   23.60
  -3 -10   3  456.55   23.50
  -3 -10   3  568.64   40.10
   2  10  -3    1.20    1.00
   2  10  -3    1.00    0.40
   2  10  -3    0.20    0.90
   2  10  -3    1.60    0.90
   2  10  -3    0.40    1.70
   2  10  -3    1.90    1.10
  -2 -10   3    0.10    1.70
  -2 -10   3    0.60    0.90
   1  10  -3   43.50    6.10
   1  10  -3   40.10    3.30
   1  10  -3   42.00    3.00
   1  10  -3   39.80    2.50
   1  10  -3   39.80    3.30
   1  10  -3   39.90    3.30
   1  10  -3   39.20    3.10
  -1 -10   3   39.50    5.90
   0  10  -3    5.80    1.10
   0  10  -3    4.10    2.20
   0  10  -3    7.00    1.30
   0  10  -3    6.00    1.60
   0  10  -3    5.60    1.30
   0  10  -3    6.40    1.50
   0  10  -3    4.30    1.20
   0 -10   3    5.70    2.20
  -1  10  -3  135.79   11.50
  -1  10  -3  131.59    7.40
  -1  10  -3  130.09    7.60
  -1  10  -3  123.59    7.50
  -1  10  -3  122.39    7.10
  -1  10  -3  129.89    7.60
  -1  10  -3  152.08    9.20
  -1  10  -3  130.99    7.70
  -1  10  -3  129.29    7.20
   1 -10   3  130.19    8.80
  -2  10  -3   -0.40    0.60
  -2  10  -3    0.80    0.90
  -2  10  -3    0.80    1.00
  -2  10  -3    1.80    0.90
  -2  10  -3    1.50    0.90
  -2  10  -3    0.80    1.00
  -2  10  -3   -0.20    0.70
  -2  10  -3    0.70    0.80
  -2  10  -3    1.10    0.80
  -2  10  -3   -0.20    1.50
   2 -10   3   -0.20    0.60
   2 -10   3    0.10    0.70
  -3  10  -3    5.00    2.20
  -3  10  -3    7.90    1.60
  -3  10  -3    5.80    1.80
  -3  10  -3    7.00    1.50
  -3  10  -3    7.90    1.30
  -3  10  -3    6.10    1.30
  -3  10  -3    6.90    1.40
  -3  10  -3    9.90    1.60
  -3  10  -3    7.40    1.70
  -3  10  -3    8.50    1.70
   3 -10   3    7.80    1.30
   3 -10   3    9.30    1.60
  -4  10  -3  668.03   34.40
  -4  10  -3  698.73   34.00
  -4  10  -3  706.83   34.60
  -4  10  -3  673.73   33.70
  -4  10  -3  695.63   34.30
  -4  10  -3  677.63   33.70
  -4  10  -3  674.63   33.90
  -4  10  -3  677.13   33.80
  -4  10  -3  669.33   33.60
   4 -10   3  717.13   35.90
  -5  10  -3   59.09    4.30
  -5  10  -3   60.49    3.90
  -5  10  -3   57.89    4.00
  -5  10  -3   60.39    4.90
  -5  10  -3   45.70    4.30
  -5  10  -3   55.19    3.90
  -5  10  -3   60.99    4.90
   5 -10   3   56.59    6.10
  -6  10  -3   56.09    5.10
  -6  10  -3   69.09    6.50
  -6  10  -3   59.89    4.70
  -6  10  -3   58.99    4.10
  -6  10  -3   60.89    4.40
  -6  10  -3   58.39    4.20
  -7  10  -3   -0.20    1.00
  -7  10  -3   -2.30    0.70
  -7  10  -3    0.00    1.70
  -7  10  -3   -0.70    0.90
  -7  10  -3    0.70    0.90
  -8  10  -3    0.70    1.00
  -8  10  -3    0.10    1.50
  -8  10  -3    1.90    1.90
  -8  10  -3    0.70    1.10
  -9  10  -3   22.50    1.90
  -9  10  -3   21.10    1.70
  -9  10  -3   21.70    1.60
   8   9  -3   12.40    0.90
  -8  -9   3   12.80    1.00
   7   9  -3   32.80    2.40
  -7  -9   3   36.90    2.70
   6   9  -3  103.89    5.70
  -6  -9   3  101.59    6.00
   5   9  -3  501.45   31.60
   5   9  -3  486.35   24.20
   5   9  -3  493.25   25.30
  -5  -9   3  477.85   35.00
  -5  -9   3  489.85   24.40
   4   9  -3  241.78   13.00
   4   9  -3  233.08   12.90
   4   9  -3  259.37   19.10
   4   9  -3  248.18   12.60
   4   9  -3  245.48   13.20
  -4  -9   3  253.87   13.00
  -4  -9   3  258.97   21.50
   3   9  -3   14.90    2.10
   3   9  -3   16.60    2.30
   3   9  -3   14.40    1.40
   3   9  -3   12.10    3.60
   3   9  -3   15.40    1.90
  -3  -9   3   14.90    5.10
  -3  -9   3   13.80    1.80
   2   9  -3    1.50    0.90
   2   9  -3    0.40    0.90
   2   9  -3    1.20    0.90
   2   9  -3    1.30    0.60
   2   9  -3    1.20    1.40
   2   9  -3   -0.50    0.80
  -2  -9   3   -0.10    1.30
   1   9  -3   56.99    4.60
   1   9  -3   60.49    6.70
   1   9  -3   49.20    3.90
   1   9  -3   55.79    3.70
   0   9  -3    0.50    1.00
   0   9  -3    0.50    0.80
   0   9  -3    0.00    0.80
   0   9  -3    0.00    0.70
   0  -9   3   -1.30    0.80
  -1   9  -3    2.80    1.00
  -1   9  -3    1.00    0.90
  -1   9  -3    1.40    1.30
  -1   9  -3    1.40    0.80
   1  -9   3    1.70    1.00
   1  -9   3    2.20    1.10
  -2   9  -3   -1.10    0.70
  -2   9  -3    1.00    0.80
  -2   9  -3    0.70    0.80
  -2   9  -3    1.20    0.90
  -2   9  -3    2.30    0.90
  -2   9  -3    0.60    0.90
  -2   9  -3   -1.00    0.70
  -2   9  -3   -0.50    1.10
  -3   9  -3    5.20    1.20
  -3   9  -3    9.20    3.20
  -3   9  -3   10.30    1.90
  -3   9  -3    9.30    1.60
  -3   9  -3   11.00    1.80
  -3   9  -3    9.50    1.50
  -3   9  -3    8.90    1.50
  -3   9  -3    9.20    1.80
  -3   9  -3   12.20    1.80
  -3   9  -3    9.90    1.90
   3  -9   3    9.30    1.60
   3  -9   3    8.40    1.80
  -4   9  -3    2.20    1.00
  -4   9  -3    3.50    1.00
  -4   9  -3    1.50    1.20
  -4   9  -3    2.70    1.10
  -4   9  -3    4.10    1.30
  -4   9  -3    3.50    1.50
  -4   9  -3    3.90    1.20
  -4   9  -3    4.00    1.00
   4  -9   3    1.60    1.30
  -5   9  -3    2.60    1.00
  -5   9  -3    3.20    1.40
  -5   9  -3    3.70    1.70
  -5   9  -3    2.30    1.20
  -5   9  -3    2.70    1.00
  -5   9  -3    4.00    1.90
  -5   9  -3    1.40    1.00
   5  -9   3    2.00    1.70
  -6   9  -3   20.10    2.50
  -6   9  -3   21.70    2.70
  -6   9  -3   23.20    3.40
  -6   9  -3   17.60    2.10
  -6   9  -3   19.00    2.50
  -6   9  -3   18.80    3.00
   6  -9   3   22.30    4.70
  -7   9  -3  138.89    7.60
  -7   9  -3  142.29    8.30
  -7   9  -3  140.99    7.90
  -7   9  -3  141.99    8.90
  -7   9  -3  133.49    8.00
  -8   9  -3    2.70    1.60
  -8   9  -3    1.40    1.10
  -8   9  -3    0.40    1.30
  -8   9  -3    0.30    0.80
  -8   9  -3    0.10    0.80
  -9   9  -3   11.50    1.20
  -9   9  -3   14.40    1.30
  -9   9  -3   11.10    1.50
   8   8  -3    1.40    0.40
  -8  -8   3    0.80    0.40
   7   8  -3   51.49    3.10
  -7  -8   3   48.80    3.30
  -7  -8   3   50.49    3.40
   6   8  -3   18.90    6.30
   6   8  -3   19.80    1.90
   6   8  -3   18.60    1.80
  -6  -8   3   17.70    2.20
   5   8  -3  659.63   38.40
   5   8  -3  596.94   30.70
   5   8  -3  606.64   30.60
   5   8  -3  629.04   30.40
  -5  -8   3  627.54   41.40
  -5  -8   3  607.54   30.60
   4   8  -3    1.70    1.00
   4   8  -3    2.40    1.90
   4   8  -3    1.70    1.10
   4   8  -3    2.90    1.00
   4   8  -3    2.50    0.90
  -4  -8   3    2.30    2.30
  -4  -8   3    2.40    1.10
   3   8  -3   53.59    7.00
   3   8  -3   45.50    3.50
   3   8  -3   51.79    3.50
   3   8  -3   54.59    3.60
   3   8  -3   49.90    3.20
  -3  -8   3   51.69    3.40
  -3  -8   3   50.89    7.80
   2   8  -3   17.00    1.40
   2   8  -3   17.60    1.90
   2   8  -3   14.00    1.80
   2   8  -3   14.90    3.70
   2   8  -3   20.60    1.90
  -2  -8   3   18.80    4.10
   1   8  -3  383.36   22.80
  -1  -8   3  371.46   22.40
   0   8  -3  254.17   16.40
   0  -8   3  261.77   15.60
   0  -8   3  254.67   15.10
  -1   8  -3  107.29    8.70
   1  -8   3  101.29    6.20
   1  -8   3  106.49    6.40
  -2   8  -3   10.60    2.90
  -3   8  -3  173.98    9.10
  -3   8  -3  174.98   12.70
  -3   8  -3  161.58    9.30
  -3   8  -3  157.88    8.90
  -3   8  -3  152.08    9.30
  -3   8  -3  160.48    9.20
   3  -8   3  162.98    9.70
   3  -8   3  183.38   10.40
  -4   8  -3    2.00    1.00
  -4   8  -3    1.10    1.30
  -4   8  -3    1.30    0.90
  -4   8  -3    0.80    1.20
  -4   8  -3    2.70    0.90
  -4   8  -3    1.40    1.20
  -4   8  -3    1.40    0.90
  -5   8  -3   28.00    2.80
  -5   8  -3   32.60    3.60
  -5   8  -3   25.90    4.30
  -5   8  -3   29.80    2.60
   5  -8   3   26.10    4.50
  -6   8  -3   36.80    3.50
  -6   8  -3   34.20    3.00
  -6   8  -3   37.20    3.30
  -6   8  -3   36.70    2.90
  -6   8  -3   35.50    4.00
   6  -8   3   35.30    6.20
  -7   8  -3   32.50    4.00
  -7   8  -3   35.00    3.40
  -7   8  -3   37.60    3.00
  -7   8  -3   36.00    2.70
  -7   8  -3   33.60    3.00
   7  -8   3   29.60    6.00
  -8   8  -3   37.70    3.10
  -8   8  -3   32.60    2.80
  -8   8  -3   37.90    3.30
  -8   8  -3   38.20    3.90
  -8   8  -3   33.50    2.80
   8  -8   3   37.10    2.60
  -9   8  -3   33.70    2.40
  -9   8  -3   31.90    2.20
  -9   8  -3   35.60    2.80
   8   7  -3    2.40    0.60
  -8  -7   3    2.80    0.80
  -8  -7   3    2.00    0.60
   7   7  -3   73.69    4.40
  -7  -7   3   72.89    4.60
  -7  -7   3   76.29    4.60
   6   7  -3   15.60    4.70
   6   7  -3   17.30    1.80
  -6  -7   3   16.50    2.10
  -6  -7   3    7.30    6.70
   5   7  -3  985.80   49.90
   5   7  -3  993.30   50.09
   5   7  -3  992.00   49.60
   5   7  -3 1149.98   63.69
  -5  -7   3 1106.49   51.19
  -5  -7   3 1028.80   61.09
  -5  -7   3 1007.80   50.09
   4   7  -3   26.80    2.50
   4   7  -3   28.60    5.20
   4   7  -3   29.40    2.20
  -4  -7   3   30.50    6.50
  -4  -7   3   26.50    2.30
   3   7  -3    6.40    1.30
   3   7  -3    8.10    1.60
  -3  -7   3    6.50    3.30
   2   7  -3    6.90    2.40
  -2  -7   3    9.10    3.10
   1   7  -3   59.69    6.10
  -1  -7   3   58.99    5.90
   0   7  -3   67.69    6.30
   0  -7   3   70.29    5.60
   0  -7   3   69.29    5.40
  -1   7  -3   28.20    3.90
  -2   7  -3    7.10    2.50
  -3   7  -3    0.60    1.20
   3  -7   3    1.20    1.00
   3  -7   3    1.90    1.20
  -4   7  -3   50.89    3.90
  -4   7  -3   57.29    4.10
  -4   7  -3   54.59    4.00
  -4   7  -3   51.99    3.70
  -4   7  -3   49.40    4.00
   4  -7   3   54.39    5.50
  -5   7  -3    5.60    1.90
  -5   7  -3    4.10    1.30
  -5   7  -3    6.00    1.70
  -5   7  -3    4.10    1.20
  -5   7  -3    5.90    1.40
  -5   7  -3    8.20    1.70
  -5   7  -3    4.20    1.30
  -6   7  -3  138.39    7.10
  -6   7  -3  148.09    8.10
  -6   7  -3  135.29    8.00
  -6   7  -3  144.39    8.30
  -6   7  -3  139.59    8.80
  -6   7  -3  137.49    8.40
   6  -7   3  148.59   15.40
  -7   7  -3    9.50    1.70
  -7   7  -3   12.30    2.00
  -7   7  -3   14.00    2.90
   7  -7   3   10.20    4.00
   7  -7   3   10.50    1.50
  -8   7  -3   10.50    1.60
  -8   7  -3    9.50    2.30
  -8   7  -3    8.40    1.30
  -8   7  -3    6.50    1.30
  -8   7  -3    8.30    1.70
  -9   7  -3   36.60    3.00
  -9   7  -3   35.60    2.30
  -9   7  -3   35.50    2.40
  -9   7  -3   33.00    2.80
   9  -7   3   35.80    2.20
   9   6  -3    0.40    0.30
  -9  -6   3   -0.40    0.40
   8   6  -3    9.00    1.00
   8   6  -3    9.70    1.30
  -8  -6   3   11.70    1.90
  -8  -6   3    9.10    1.30
   7   6  -3  112.29    6.20
   7   6  -3  114.99    6.40
  -7  -6   3  114.29    6.60
  -7  -6   3  115.09    6.50
   6   6  -3  139.29    7.40
   6   6  -3  136.79   12.90
   6   6  -3  136.39    7.30
  -6  -6   3  105.09   15.10
  -6  -6   3  134.89    7.50
  -6  -6   3  134.49    7.60
   5   6  -3   88.89    6.10
   5   6  -3   76.29    4.60
   5   6  -3   71.09    8.50
  -5  -6   3   82.89   11.00
  -5  -6   3   72.49    4.80
   4   6  -3  127.79   10.90
   4   6  -3  117.79    6.70
   4   6  -3  113.39    6.40
   4   6  -3  120.39    6.50
  -4  -6   3  114.79    6.60
  -4  -6   3  128.49   12.70
   3   6  -3   10.30    3.00
  -3  -6   3   11.40    3.90
   2   6  -3  135.39   10.20
  -2  -6   3  143.19   11.10
   1   6  -3   84.69    7.00
  -1  -6   3   81.29    6.80
   0   6  -3  162.48   10.50
   0  -6   3  154.78    9.30
   0  -6   3  162.08    9.40
  -1   6  -3  358.06   20.10
  -2   6  -3  196.08   12.70
   2  -6   3  193.08   10.10
   2  -6   3  198.18   10.00
  -3   6  -3  380.96   22.80
   3  -6   3  405.36   21.70
   3  -6   3  376.86   20.90
  -4   6  -3  311.77   16.20
  -4   6  -3  308.07   16.00
  -4   6  -3  304.57   16.30
   4  -6   3  331.17   19.20
  -5   6  -3  233.98   11.90
  -5   6  -3  230.08   12.60
  -5   6  -3  238.78   13.10
  -5   6  -3  236.78   12.80
  -5   6  -3  239.18   13.10
   5  -6   3  250.37   17.20
  -6   6  -3   24.80    2.50
  -6   6  -3   25.90    3.50
  -6   6  -3   22.40    2.40
  -6   6  -3   27.60    2.70
  -6   6  -3   27.70    2.90
  -6   6  -3   25.50    1.90
   6  -6   3   26.00    2.30
   6  -6   3   24.10    6.10
  -7   6  -3   38.30    4.20
  -7   6  -3   35.80    2.40
  -7   6  -3   37.80    3.40
  -7   6  -3   36.60    3.10
  -7   6  -3   37.20    3.10
   7  -6   3   35.00    7.30
   7  -6   3   38.20    2.80
  -8   6  -3   27.20    2.40
  -8   6  -3   27.40    2.50
  -8   6  -3   23.10    2.30
  -8   6  -3   27.00    1.70
  -8   6  -3   31.10    3.60
   8  -6   3   23.40    2.10
  -9   6  -3    3.00    0.90
  -9   6  -3    2.80    1.10
   9  -6   3    4.30    0.80
   9   5  -3    2.40    0.50
  -9  -5   3    2.10    0.60
   8   5  -3   79.19    4.50
   8   5  -3   78.79    4.50
  -8  -5   3   75.69    5.20
  -8  -5   3   76.49    4.50
   7   5  -3   21.90    2.00
   7   5  -3   19.80    1.90
   7   5  -3   16.60    5.00
  -7  -5   3   21.40    2.00
  -7  -5   3   20.80    2.10
   6   5  -3  371.46   24.30
   6   5  -3  338.67   17.30
   6   5  -3  354.46   17.20
  -6  -5   3  362.16   17.40
  -6  -5   3  247.68   25.10
  -6  -5   3  364.86   17.60
   5   5  -3  156.58    8.30
   5   5  -3  158.58    8.50
   5   5  -3  153.98    8.40
   5   5  -3  168.08   13.50
  -5  -5   3  151.98    8.40
  -5  -5   3  144.49   15.00
   4   5  -3   58.29    3.70
   4   5  -3   54.49    3.50
  -4  -5   3   57.19    3.60
  -4  -5   3   58.09    7.90
   3   5  -3    0.40    2.30
   3   5  -3    3.50    1.80
  -3  -5   3    2.50    2.40
   2   5  -3    0.60    1.30
  -2  -5   3    1.00    1.50
   1   5  -3   21.70    3.10
  -1  -5   3   22.30    3.20
   0   5  -3   43.40    4.20
   0  -5   3   44.60    3.30
   0  -5   3   41.40    3.20
  -2   5  -3   87.09    7.10
   2  -5   3   88.29    5.30
   2  -5   3   87.19    5.50
   3  -5   3  263.37   15.80
   3  -5   3  248.58   14.80
   4  -5   3 2456.95  121.09
  -5   5  -3  213.38   11.20
  -5   5  -3  201.48   11.00
  -5   5  -3  206.98   10.50
  -5   5  -3  199.08   11.50
   5  -5   3  213.28   15.60
  -6   5  -3   85.39    7.00
  -6   5  -3   80.09    6.00
   6  -5   3   79.49    9.60
   6  -5   3   73.89    4.70
  -7   5  -3   23.60    2.70
  -7   5  -3   20.00    3.20
  -7   5  -3   19.50    2.10
  -7   5  -3   17.70    1.60
  -7   5  -3   15.90    2.10
   7  -5   3   20.20    2.10
   7  -5   3   18.10    5.60
  -8   5  -3    0.10    0.50
  -8   5  -3    0.90    0.80
  -8   5  -3    0.60    0.80
  -8   5  -3    1.90    1.80
   8  -5   3    1.30    0.70
  -9   5  -3   16.10    1.60
  -9   5  -3   14.40    2.00
  -9   5  -3   15.40    1.50
   9  -5   3   14.70    1.40
   9   4  -3    8.70    1.00
   9   4  -3    8.30    1.00
  -9  -4   3    9.50    1.20
   8   4  -3    4.20    1.00
   8   4  -3    3.40    0.80
  -8  -4   3    3.20    0.80
  -8  -4   3    3.30    0.90
   7   4  -3  147.99    8.00
   7   4  -3  146.99    8.00
   7   4  -3  148.99   13.90
  -7  -4   3  134.79    8.10
  -7  -4   3  151.38    8.10
   6   4  -3   60.59    4.00
   6   4  -3   61.49    4.00
  -6  -4   3   61.99    4.10
  -6  -4   3   66.79    4.10
  -6  -4   3   48.60   10.40
   5   4  -3  174.08    8.50
   5   4  -3  155.68    8.40
   5   4  -3  126.89   13.40
   5   4  -3  176.38    8.60
  -5  -4   3  122.39   13.70
  -5  -4   3  160.78    8.70
  -5  -4   3  170.08    8.50
   4   4  -3   23.20    4.80
  -4  -4   3   35.00    5.90
   3   4  -3  270.47   18.50
  -3  -4   3  332.67   19.70
   2   4  -3  223.98   13.40
   1   4  -3  651.03   32.70
  -1  -4   3  619.94   32.60
   0   4  -3    0.20    0.80
   0  -4   3    0.40    0.50
   0  -4   3    0.00    0.50
  -1   4  -3    9.80    2.10
   1  -4   3    9.90    0.90
   1  -4   3   11.30    1.00
  -2   4  -3  170.98   10.80
   2  -4   3  159.78    9.50
   2  -4   3  169.78    9.80
   3  -4   3  132.19    9.10
   4  -4   3  520.65   29.70
  -5   4  -3  120.49    6.20
  -5   4  -3   94.39    7.00
  -5   4  -3  112.89    6.60
  -5   4  -3  107.69    7.00
   5  -4   3  118.69   10.90
  -6   4  -3   31.10    2.80
  -6   4  -3   31.10    3.10
  -6   4  -3   29.50    3.10
  -6   4  -3   43.40    6.70
   6  -4   3   31.30    6.20
   6  -4   3   37.40    2.70
  -7   4  -3   15.60    1.60
  -7   4  -3   14.60    1.90
  -7   4  -3   11.90    2.10
  -7   4  -3   15.70    3.10
   7  -4   3   15.30    5.40
   7  -4   3   16.40    2.00
  -8   4  -3    1.90    0.90
  -8   4  -3    0.30    0.90
  -8   4  -3    0.50    0.50
  -8   4  -3    1.40    1.60
   8  -4   3    0.30    0.70
  -9   4  -3   23.80    1.90
  -9   4  -3   25.50    1.60
  -9   4  -3   24.30    2.00
   9  -4   3   26.50    1.90
   9   3  -3    3.40    0.70
   9   3  -3    3.10    0.70
  -9  -3   3    3.90    0.80
   8   3  -3  134.29    7.50
   8   3  -3  133.69    7.40
  -8  -3   3  140.49    7.40
   7   3  -3    0.30    0.70
   7   3  -3    0.80    0.60
  -7  -3   3    0.70    0.80
  -7  -3   3   -0.20    0.60
   6   3  -3   11.80    1.70
   6   3  -3   12.50    2.80
   6   3  -3    6.90    4.70
  -6  -3   3   12.70    2.20
  -6  -3   3   12.60    1.90
  -6  -3   3    5.50    4.70
   5   3  -3    0.90    2.00
   5   3  -3   -0.20    0.80
   5   3  -3    2.40    0.90
  -5  -3   3    0.70    0.70
  -5  -3   3    0.10    1.50
  -5  -3   3    1.20    0.80
   4   3  -3  117.29   11.00
  -4  -3   3  155.28   12.50
   3   3  -3   63.49    6.40
  -3  -3   3   62.79    6.90
   2   3  -3   59.79    5.20
  -2  -3   3   59.19    5.50
   1   3  -3    8.30    1.90
   1   3  -3    4.20    1.20
  -1  -3   3    6.20    1.70
   0   3  -3  127.69    8.00
   0  -3   3  132.99    7.60
   0  -3   3  142.69    7.70
  -1   3  -3  302.07   16.50
   1  -3   3  310.27   15.70
   1  -3   3  299.77   15.50
  -2   3  -3   24.60    3.30
   2  -3   3   22.70    2.70
   2  -3   3   22.10    2.90
   3  -3   3  356.66   20.40
   4  -3   3 1048.90   55.19
  -5   3  -3    3.20    1.00
  -5   3  -3    3.00    0.80
  -5   3  -3    0.20    0.90
  -5   3  -3    5.20    1.70
   5  -3   3    2.90    2.20
   5  -3   3    2.20    0.80
  -6   3  -3   -0.30    0.80
  -6   3  -3    1.10    0.60
  -6   3  -3    1.00    1.30
   6  -3   3    1.30    0.80
   6  -3   3    1.90    2.30
  -7   3  -3   -0.20    0.60
  -7   3  -3   -0.60    0.80
  -7   3  -3    1.60    1.90
   7  -3   3   -1.00    2.20
   7  -3   3   -0.10    0.60
  -8   3  -3    0.50    0.60
  -8   3  -3   -0.60    1.10
  -8   3  -3   -0.40    0.70
   8  -3   3    0.20    0.70
  -9   3  -3    2.20    0.60
  -9   3  -3    2.70    0.60
   9  -3   3    2.90    0.70
  10  -3   3    4.80    0.60
 -10  -2   3   12.70    0.90
   9   2  -3    2.50    0.70
  -9  -2   3    1.60    0.70
   8   2  -3   16.10    1.90
   8   2  -3   15.20    1.80
  -8  -2   3   16.00    2.00
  -8  -2   3   15.50    1.60
   7   2  -3   69.09    4.40
   7   2  -3   69.79    4.50
  -7  -2   3   68.29    4.50
  -7  -2   3   72.69    4.40
   6   2  -3   27.40    2.40
   6   2  -3   15.40    4.80
   6   2  -3   23.40    2.10
  -6  -2   3   31.80    2.40
  -6  -2   3   23.80    2.20
  -6  -2   3   26.10    2.20
   5   2  -3   87.19    5.30
   5   2  -3   78.99    9.50
   5   2  -3  102.69    5.80
  -5  -2   3   88.19    5.10
  -5  -2   3   73.39    9.50
  -5  -2   3   95.39    5.20
   4   2  -3  486.25   29.80
  -4  -2   3  463.05   28.40
   3   2  -3    0.30    1.10
  -3  -2   3    0.10    1.30
  -2  -2   3  346.67   19.70
   1   2  -3   71.69    4.80
   1   2  -3   72.29    5.10
  -1  -2   3   71.09    5.40
   0   2  -3 4738.33  230.68
  -1   2  -3 1828.62   89.29
   1  -2   3 1861.61   89.29
   1  -2   3 1844.12   88.99
   2  -2   3   47.00    4.40
   3  -2   3  915.71   47.40
   4  -2   3  795.92   43.30
  -5   2  -3  112.69    7.00
  -5   2  -3  111.99    6.10
   5  -2   3  115.29   12.50
   5  -2   3  100.49    6.10
  -6   2  -3    2.60    0.90
  -6   2  -3   -4.10    1.20
   6  -2   3    0.00    0.70
   6  -2   3    0.90    1.70
  -7   2  -3   11.70    1.60
  -7   2  -3   10.50    2.30
   7  -2   3    9.50    4.50
   7  -2   3   12.50    1.80
  -8   2  -3   50.09    3.20
  -8   2  -3   41.80    3.80
  -8   2  -3   47.50    3.20
   8  -2   3   45.70    3.20
  -9   2  -3    1.80    0.60
  -9   2  -3    1.20    0.60
   9  -2   3    2.70    0.70
  10   1  -3    2.70    0.50
 -10  -1   3    4.10    0.60
   9   1  -3    3.00    0.90
   9   1  -3    4.10    0.90
  -9  -1   3    2.90    0.80
   8   1  -3   -0.60    0.60
   8   1  -3   -0.60    0.60
  -8  -1   3   -0.50    0.60
  -8  -1   3    0.80    0.70
   7   1  -3   85.39    5.30
   7   1  -3   83.89    5.30
  -7  -1   3   87.49    5.20
  -7  -1   3   93.09    5.60
   6   1  -3   91.89   11.30
   6   1  -3  111.19    6.40
   6   1  -3  115.29    6.40
  -6  -1   3  119.19    6.50
  -6  -1   3  117.09    6.80
  -6  -1   3  115.49    6.30
   5   1  -3   19.50    5.00
   5   1  -3   18.20    1.70
  -5  -1   3   15.30    1.60
  -5  -1   3   12.50    4.50
  -5  -1   3   15.80    1.70
   4   1  -3   97.49    9.00
  -4  -1   3  101.59    9.40
   3   1  -3    3.10    1.70
  -3  -1   3    2.40    1.60
   2   1  -3    9.00    2.10
  -2  -1   3    6.20    1.90
   1   1  -3    8.60    1.30
   1   1  -3    9.10    1.90
  -1  -1   3   10.20    2.10
   0   1  -3    2.70    1.00
   0   1  -3    3.40    0.90
   0  -1   3    2.90    1.10
  -1   1  -3   15.20    2.20
  -1   1  -3   14.50    2.20
   1  -1   3   13.30    2.20
  -2   1  -3    1.20    1.00
   2  -1   3    1.40    1.10
  -3   1  -3  545.75   29.00
   3  -1   3  498.55   28.80
  -4   1  -3 1950.30  115.39
   4  -1   3 2713.83  117.09
  -5   1  -3   63.29    4.00
  -5   1  -3   64.99    5.10
   5  -1   3   71.29   12.30
  -6   1  -3   61.79    4.00
  -6   1  -3   65.69    5.20
  -6   1  -3   58.29    3.70
   6  -1   3   58.69    9.00
  -7   1  -3   41.90    3.00
  -7   1  -3   38.40    3.80
   7  -1   3   41.10    8.60
   7  -1   3   35.70    2.90
  -8   1  -3    1.00    0.70
  -8   1  -3    1.70    0.80
   8  -1   3    1.40    0.80
  -9   1  -3   13.80    1.30
   9  -1   3   13.90    1.40
  10   0  -3    3.10    0.60
 -10   0   3    2.60    0.50
   9   0  -3   15.70    1.70
   9   0  -3   18.40    1.70
  -9   0   3   16.00    1.60
   8   0  -3    6.50    1.20
   8   0  -3   11.00    1.50
  -8   0   3    8.70    1.10
  -8   0   3    7.60    1.30
   7   0  -3  248.88   24.10
   7   0  -3  332.87   16.50
   7   0  -3  331.97   16.50
  -7   0   3  322.37   16.50
  -7   0   3  341.27   16.90
  -7   0   3  337.87   16.20
   6   0  -3   32.70    2.60
   6   0  -3   36.40    6.80
   6   0  -3   30.30    2.60
  -6   0   3   31.40    3.30
  -6   0   3   33.10    2.60
  -6   0   3   34.30    2.50
   5   0  -3  454.15   22.70
   5   0  -3  524.35   29.00
  -5   0   3  371.36   27.50
  -5   0   3  465.55   22.50
   4   0  -3  408.06   22.40
  -4   0   3  304.67   21.40
   3   0  -3   46.20    5.00
  -3   0   3   44.70    5.10
   2   0  -3 1435.76   70.49
  -2   0   3 1422.66   70.79
   1   0  -3  585.24   29.20
  -1   0   3  622.34   30.80
  -1   0  -3 1155.48   55.69
   1   0   3 1080.69   55.39
  -2   0  -3  286.27   19.40
   2   0   3  287.07   16.80
  -3   0  -3   14.80    3.60
   3   0   3   19.20    4.30
  -4   0  -3  218.08   17.40
   4   0   3  301.17   18.50
  -5   0  -3  102.29    6.70
  -5   0  -3  103.59    5.90
   5   0   3  102.19    5.90
   5   0   3  112.89   11.90
  -6   0  -3   47.00    4.30
  -6   0  -3   51.69    3.50
  -6   0  -3   53.39    3.40
   6   0   3   51.19    8.90
   6   0   3   49.00    3.40
   6   0   3   50.09    3.50
  -7   0  -3    1.30    0.70
  -7   0  -3    1.70    0.70
   7   0   3   -4.40    3.40
   7   0   3    0.70    0.70
   7   0   3    0.80    0.60
  -8   0  -3   24.80    2.10
   8   0   3   21.80    2.30
   8   0   3   22.30    2.10
  -9   0  -3    6.20    0.90
   9   0   3   10.00    1.10
  10  -1  -3    0.80    0.50
 -10   1   3    1.20    0.50
 -10   1   3    0.30    0.40
   9  -1  -3    0.40    0.70
  -9   1   3    0.60    0.50
   8  -1  -3    3.90    5.00
   8  -1  -3   17.50    2.50
   8  -1  -3    9.40    1.50
  -8   1   3    9.70    1.50
  -8   1   3   13.10    1.90
   7  -1  -3   72.69    4.70
   7  -1  -3   79.59   11.20
   7  -1  -3   74.69    4.70
  -7   1   3   74.19    4.70
  -7   1   3   76.69    4.70
  -7   1   3   69.69    4.30
  -7   1   3   74.29    5.30
   6  -1  -3    0.70    1.90
   6  -1  -3    1.60    0.90
   6  -1  -3    2.30    0.90
  -6   1   3   -0.30    0.50
  -6   1   3    0.20    0.60
  -6   1   3    0.50    1.30
   5  -1  -3    1.50    1.70
  -5   1   3    3.10    0.80
   4  -1  -3   13.50    3.40
  -4   1   3    9.20    2.70
   3  -1  -3    0.20    1.30
  -3   1   3    0.50    1.20
   2  -1  -3    9.10    2.30
  -2   1   3    6.70    1.90
   1  -1  -3   84.09    6.00
  -1   1   3   89.29    6.10
   0  -1  -3   30.90    3.30
   0   1   3   31.70    3.30
  -1  -1  -3  368.96   20.10
   1   1   3  359.26   20.00
  -2  -1  -3 1091.69   54.49
   2   1   3 1025.60   53.89
  -3  -1  -3  589.24   34.40
   3   1   3  638.64   34.60
  -4  -1  -3 1861.21  107.99
   4   1   3 2409.96  108.79
  -5  -1  -3  413.66   21.10
  -5  -1  -3  410.06   20.50
  -5  -1  -3  410.96   20.40
   5   1   3  393.86   21.00
   5   1   3  419.66   20.50
  -6  -1  -3   61.19    3.90
  -6  -1  -3   60.29    3.70
   6   1   3   36.50    8.80
   6   1   3   57.09    3.80
   6   1   3   58.69    4.20
  -7  -1  -3    4.20    1.10
  -7  -1  -3    6.20    1.40
  -7  -1  -3    6.80    1.40
   7   1   3    7.80    1.50
  -8  -1  -3   20.60    1.90
   8   1   3   15.50    1.90
   8   1   3   18.90    1.80
  -9  -1  -3   63.29    3.60
   9   1   3   61.79    3.50
  10  -2  -3    1.40    0.50
 -10   2   3    2.30    0.60
 -10   2   3    1.60    0.40
   9  -2  -3   37.60    2.80
  -9   2   3   38.60    2.60
   8  -2  -3  234.58   12.20
   8  -2  -3  211.68   19.80
  -8   2   3  237.08   12.10
  -8   2   3  227.78   12.00
  -8   2   3  240.58   12.50
   7  -2  -3  395.66   19.90
  -7   2   3  391.66   20.50
  -7   2   3  388.96   20.00
  -7   2   3  402.26   19.90
   6  -2  -3    1.20    0.90
   6  -2  -3    0.50    1.50
  -6   2   3    0.90    0.60
  -6   2   3    0.20    1.30
   5  -2  -3  632.34   35.20
  -5   2   3  563.74   29.00
   4  -2  -3  675.83   37.00
   3  -2  -3    2.20    1.50
  -3   2   3    3.70    1.70
   2  -2  -3   19.80    2.80
  -2   2   3   21.10    2.70
   1  -2  -3  231.58   13.10
  -1   2   3  225.28   12.90
   0  -2  -3   15.70    2.50
   0   2   3   15.30    2.40
  -1  -2  -3  391.66   22.00
   1   2   3  393.86   21.70
  -2  -2  -3   77.49    7.60
   2   2   3  100.49    8.30
  -3  -2  -3 1025.60   55.19
   3   2   3 1047.70   54.99
  -4  -2  -3   -0.80    1.70
  -4  -2  -3    8.60    1.30
  -4  -2  -3    0.50    0.90
   4   2   3    0.60    1.70
   4   2   3    0.90    0.60
  -5  -2  -3   22.80    2.00
  -5  -2  -3   23.80    2.10
  -5  -2  -3   14.30    5.70
   5   2   3   26.00    2.10
   5   2   3   20.80    6.10
   5   2   3   26.00    2.20
  -6  -2  -3   20.40    1.90
  -6  -2  -3   19.70    2.00
   6   2   3   21.50    1.90
   6   2   3   17.70    6.70
  -7  -2  -3   68.79    4.10
   7   2   3   62.89    4.20
   7   2   3   68.49    4.20
  -8  -2  -3   -0.60    0.50
   8   2   3    0.30    0.60
   8   2   3    0.00    0.60
  -9  -2  -3    2.70    0.70
   9   2   3    0.90    0.40
  10  -3  -3    0.90    0.80
 -10   3   3    1.00    0.40
   9  -3  -3    3.40    0.90
  -9   3   3    4.90    1.10
  -9   3   3    3.20    0.80
  -9   3   3    5.00    1.20
   8  -3  -3   43.80    8.60
   8  -3  -3   44.20    3.30
  -8   3   3   42.90    3.90
  -8   3   3   44.80    3.20
  -8   3   3   43.00    3.00
   7  -3  -3   16.20    2.00
   7  -3  -3   18.60    5.90
  -7   3   3   16.20    2.00
  -7   3   3   17.70    2.80
  -7   3   3   13.90    1.90
   6  -3  -3    2.80    2.20
   6  -3  -3    1.50    0.90
  -6   3   3    0.80    0.70
  -6   3   3    3.40    1.50
   5  -3  -3   80.09    8.70
  -5   3   3   78.99    4.50
  -5   3   3   75.69    5.40
   4  -3  -3   42.90    5.60
   3  -3  -3  760.02   39.80
   2  -3  -3  314.17   19.80
   1  -3  -3    6.50    1.80
  -1   3   3    3.80    1.20
  -1   3   3    8.90    0.60
   0  -3  -3   49.70    4.90
   0   3   3   52.09    4.50
  -1  -3  -3  323.37   19.90
   1   3   3  359.76   19.90
  -2  -3  -3  455.55   26.30
   2   3   3  424.86   25.10
  -3  -3  -3    4.10    2.20
   3   3   3    2.60    2.30
  -4  -3  -3   72.59    4.30
  -4  -3  -3   70.19    4.30
  -4  -3  -3   56.59    8.30
   4   3   3   74.99    4.10
   4   3   3   51.59    7.60
   4   3   3   79.99    4.60
  -5  -3  -3   -3.30    3.50
  -5  -3  -3    0.00    0.60
  -5  -3  -3    1.30    0.70
   5   3   3   -1.00    2.80
   5   3   3    0.70    0.70
   5   3   3    0.40    0.50
  -6  -3  -3    8.00    1.50
  -6  -3  -3   12.70    1.60
   6   3   3   10.40    1.50
   6   3   3   10.00    1.50
  -7  -3  -3    1.80    0.70
  -7  -3  -3    1.80    0.70
   7   3   3    1.60    0.70
   7   3   3    1.40    0.80
  -8  -3  -3   11.10    1.30
  -8  -3  -3    9.40    1.30
   8   3   3    9.60    1.20
   8   3   3   12.10    1.40
  -9  -3  -3   11.40    1.00
  10  -4  -3   -0.10    0.40
   9  -4  -3   26.50    2.20
  -9   4   3   28.40    2.40
  -9   4   3   27.80    2.30
  -9   4   3   26.60    2.20
   8  -4  -3   24.90    2.30
   8  -4  -3   16.30    6.00
  -8   4   3   24.60    2.00
  -8   4   3   22.60    2.30
  -8   4   3   26.30    3.10
   7  -4  -3  539.95   27.10
   7  -4  -3  559.94   35.90
  -7   4   3  552.94   27.80
  -7   4   3  541.45   27.30
  -7   4   3  543.85   26.90
  -7   4   3  540.35   27.10
   6  -4  -3    3.60    1.00
   6  -4  -3    4.30    2.90
  -6   4   3    5.70    1.30
  -6   4   3    3.10    0.80
  -6   4   3    2.00    0.90
  -6   4   3    2.80    1.50
   5  -4  -3  104.99   12.00
  -5   4   3  105.09    6.20
  -5   4   3   97.09    7.20
  -5   4   3  107.39    5.80
  -5   4   3  101.69    6.40
   4  -4  -3  166.68   12.30
   3  -4  -3   30.30    4.10
   2  -4  -3   48.80    4.90
   1  -4  -3  195.18   11.80
  -1   4   3  185.28    9.80
   0  -4  -3   13.20    2.80
   0   4   3   11.10    2.30
   0   4   3    9.20    1.60
  -1  -4  -3   45.80    5.40
   1   4   3   47.40    5.00
  -2  -4  -3   12.50    3.40
   2   4   3   10.20    2.80
   3   4   3   72.39    8.00
  -4  -4  -3   72.59    4.70
  -4  -4  -3   76.19    4.40
  -4  -4  -3   61.59    9.40
   4   4   3   78.69    4.30
   4   4   3   74.89    4.20
   4   4   3   41.10    8.20
  -5  -4  -3    3.40    1.00
  -5  -4  -3    7.80    5.20
  -5  -4  -3    7.30    1.80
   5   4   3    4.70    0.90
   5   4   3    5.70    1.20
  -6  -4  -3    5.30    1.20
  -6  -4  -3    3.70    1.10
   6   4   3    8.50    1.50
   6   4   3    7.00    1.30
  -7  -4  -3    5.50    1.10
  -7  -4  -3    5.30    1.10
   7   4   3    6.90    1.20
   7   4   3    4.60    1.00
  -8  -4  -3   15.10    1.20
  -8  -4  -3   15.90    1.60
   8   4   3   16.70    1.30
   8   4   3   15.40    1.30
  10  -5  -3    3.60    0.60
 -10   5   3    3.10    0.70
   9  -5  -3    1.20    0.70
  -9   5   3    1.00    1.10
  -9   5   3    2.70    0.90
  -9   5   3    2.30    0.50
   8  -5  -3    4.10    1.10
  -8   5   3    0.20    1.50
  -8   5   3    4.30    0.90
  -8   5   3    4.90    1.30
   7  -5  -3    2.60    0.90
   7  -5  -3    1.90    2.20
  -7   5   3    3.00    1.00
  -7   5   3    3.60    1.20
  -7   5   3    4.70    1.00
  -7   5   3    3.40    1.80
   6  -5  -3    2.60    0.90
   6  -5  -3    2.40    2.10
  -6   5   3    3.30    1.10
  -6   5   3    2.40    1.50
  -6   5   3    1.30    1.30
  -6   5   3    2.70    0.80
   5  -5  -3   98.39    9.60
  -5   5   3   82.29    5.70
  -5   5   3   85.99    4.90
  -5   5   3   88.99    5.90
   4  -5  -3   95.09    8.50
   3  -5  -3  232.08   14.90
   2  -5  -3  111.49    8.50
   1  -5  -3    0.00    1.20
   0  -5  -3  312.97   19.20
   0   5   3  332.07   17.40
  -1  -5  -3   62.49    6.70
  -2  -5  -3  142.89   12.30
  -3  -5  -3  128.29    7.40
  -3  -5  -3  125.99   12.40
   3   5   3  114.19    6.60
  -4  -5  -3  306.47   14.90
  -4  -5  -3  287.37   15.00
  -4  -5  -3  254.47   22.40
   4   5   3  294.27   14.80
   4   5   3  305.17   14.70
  -5  -5  -3  424.46   35.10
  -5  -5  -3  508.35   25.50
  -5  -5  -3  517.15   25.30
   5   5   3  535.15   25.20
   5   5   3  546.95   25.20
  -6  -5  -3    5.70    1.30
  -6  -5  -3    7.20    1.40
   6   5   3    9.70    1.40
   6   5   3    8.60    1.30
  -7  -5  -3    1.70    0.70
  -7  -5  -3    1.80    0.80
   7   5   3    1.90    0.70
   7   5   3    2.30    0.70
  -8  -5  -3   13.30    1.40
   8   5   3   13.90    1.20
  10  -6  -3    0.40    0.40
 -10   6   3    0.40    0.40
   9  -6  -3   30.20    2.20
  -9   6   3   27.30    2.60
  -9   6   3   30.70    2.40
  -9   6   3   29.20    2.40
   8  -6  -3    1.30    0.80
  -8   6   3    0.90    0.50
  -8   6   3    0.70    1.40
  -8   6   3    0.00    1.00
  -8   6   3    0.10    1.00
   7  -6  -3   76.09    9.90
   7  -6  -3   67.99    4.50
  -7   6   3   72.49    4.20
  -7   6   3   74.79    5.00
  -7   6   3   71.09    4.60
  -7   6   3   70.69    4.80
  -7   6   3   75.79    5.40
   6  -6  -3    9.20    3.80
   6  -6  -3   11.40    1.60
  -6   6   3   10.20    2.00
  -6   6   3   12.90    2.60
  -6   6   3   12.00    1.40
  -6   6   3    9.40    1.80
  -6   6   3   10.10    2.40
   5  -6  -3   53.19    3.80
   5  -6  -3   54.49    7.00
  -5   6   3   58.69    4.50
  -5   6   3   59.99    4.50
  -5   6   3   60.19    4.50
  -5   6   3   56.09    4.10
  -5   6   3   58.39    3.40
   4  -6  -3    8.00    2.70
  -4   6   3    9.30    1.90
  -4   6   3    7.90    1.60
  -4   6   3   11.50    1.90
  -4   6   3    8.20    1.60
   3  -6  -3   19.90    3.50
   2  -6  -3   47.30    5.20
   1  -6  -3   43.20    4.90
  -1   6   3   34.60    3.20
   0  -6  -3   35.80    4.90
   0   6   3   22.80    2.90
  -1  -6  -3  252.27   17.60
   1   6   3  253.67   15.20
  -2  -6  -3   75.69    8.60
   2   6   3   66.69    4.00
  -3  -6  -3    1.10    0.80
  -3  -6  -3    0.00    1.50
   3   6   3    1.00    0.50
   3   6   3    0.00    0.90
   3   6   3    0.30    0.60
  -4  -6  -3   38.00    3.00
  -4  -6  -3   43.00    9.70
  -4  -6  -3   39.90    3.10
   4   6   3   39.50    2.80
   4   6   3   39.50    2.80
  -5  -6  -3   13.90    1.80
  -5  -6  -3    3.50    6.20
  -5  -6  -3   11.20    1.70
   5   6   3   11.50    1.40
   5   6   3   14.00    1.50
  -6  -6  -3    1.40    0.80
  -6  -6  -3    1.60    0.70
   6   6   3   -0.70    0.50
   6   6   3    0.50    0.60
  -7  -6  -3   16.90    1.70
  -7  -6  -3   18.30    1.60
   7   6   3   15.70    1.30
   7   6   3   14.60    1.60
  -8  -6  -3   17.80    1.30
   8   6   3   16.60    1.20
 -10   7   3   18.10    1.30
   9  -7  -3    2.00    0.70
  -9   7   3    3.00    0.90
  -9   7   3    3.20    0.90
  -9   7   3    2.20    1.20
   8  -7  -3  131.79    7.00
  -8   7   3  127.39    7.30
  -8   7   3  122.69    7.70
  -8   7   3  129.59    7.50
   7  -7  -3  157.08    9.10
   7  -7  -3  150.38   14.70
  -7   7   3  154.18    8.90
  -7   7   3  158.88    8.60
  -7   7   3  152.18    8.90
  -7   7   3  152.98    9.30
   6  -7  -3    4.00    2.80
   6  -7  -3    3.40    1.00
  -6   7   3    3.50    0.70
  -6   7   3    4.10    1.90
  -6   7   3    4.60    1.40
  -6   7   3    1.10    1.30
  -6   7   3    3.10    1.20
  -6   7   3    3.40    1.70
   5  -7  -3  320.67   21.60
  -5   7   3  303.97   16.20
  -5   7   3  314.77   16.40
  -5   7   3  311.67   16.60
  -5   7   3  319.37   16.70
  -5   7   3  307.07   15.40
   4  -7  -3   24.30    4.30
  -4   7   3   23.90    1.70
  -4   7   3   20.70    2.50
  -4   7   3   23.20    2.70
  -4   7   3   26.20    2.70
   3  -7  -3    9.00    2.80
  -3   7   3   13.10    2.00
  -3   7   3    6.90    1.40
  -3   7   3    9.30    1.60
   2  -7  -3    6.60    2.40
   1  -7  -3   21.80    4.00
  -1   7   3   12.40    2.10
   0   7   3   69.69    7.20
  -1  -7  -3    2.80    2.30
   1   7   3    1.40    1.50
   1   7   3    3.80    1.00
   1   7   3    1.40    0.50
  -2  -7  -3   55.09    3.60
  -2  -7  -3   58.49    8.20
   2   7   3   50.89    4.50
   2   7   3   57.69    6.30
   2   7   3   59.39    3.40
   2   7   3   54.19    3.50
  -3  -7  -3  149.88   15.00
  -3  -7  -3  171.58    9.00
   3   7   3  159.48    9.00
   3   7   3  163.78    8.60
   3   7   3  175.18   13.60
   3   7   3  168.58    8.70
  -4  -7  -3  176.38   22.70
  -4  -7  -3  154.38    8.80
  -4  -7  -3  167.08    9.10
   4   7   3  160.08   16.80
   4   7   3  160.58    8.40
   4   7   3  161.38    8.60
  -5  -7  -3  130.99   19.40
  -5  -7  -3  176.68    9.70
  -5  -7  -3  177.68    9.90
   5   7   3  208.88   21.00
   5   7   3  179.68    9.50
   5   7   3  189.08    9.20
  -6  -7  -3   27.90    2.30
  -6  -7  -3   25.90    2.40
   6   7   3   24.10    2.20
   6   7   3   29.10    2.20
  -7  -7  -3    2.30    0.70
   7   7   3    1.30    0.50
   8   7   3    2.60    0.40
   9  -8  -3   58.09    3.20
  -9   8   3   55.29    3.80
  -9   8   3   56.29    3.50
  -9   8   3   57.19    3.60
  -8   8   3   62.69    4.60
  -8   8   3   53.89    4.00
  -8   8   3   52.09    4.70
  -8   8   3   58.69    3.80
   7  -8  -3   16.30    5.20
   7  -8  -3   18.90    1.90
  -7   8   3   21.20    3.10
  -7   8   3   18.30    2.20
  -7   8   3   24.50    2.20
  -7   8   3   19.10    2.60
  -7   8   3   21.00    2.30
   6  -8  -3  120.89    6.90
   6  -8  -3  121.59   12.20
  -6   8   3  123.49    7.40
  -6   8   3  124.39    8.00
  -6   8   3  124.19    7.90
  -6   8   3  122.99    7.50
  -6   8   3  121.89    7.50
   5  -8  -3   38.50    5.90
  -5   8   3   36.70    2.30
  -5   8   3   38.30    3.70
  -5   8   3   39.00    3.90
  -5   8   3   35.50    3.60
  -5   8   3   36.50    3.20
  -5   8   3   38.40    3.40
   4  -8  -3   11.30    3.50
  -4   8   3   16.50    2.50
  -4   8   3   11.40    1.10
  -4   8   3   13.60    2.30
  -4   8   3   10.00    1.90
  -4   8   3   15.10    2.40
  -4   8   3    9.30    1.30
  -4   8   3   17.20    2.40
   3  -8  -3   19.50    3.80
  -3   8   3   18.50    2.50
  -3   8   3   22.50    2.50
  -3   8   3   20.90    3.00
  -3   8   3   21.90    2.40
  -2   8   3   18.20    2.20
  -2   8   3   27.30    3.70
  -2   8   3   25.80    3.70
  -2   8   3   14.20    2.30
   1  -8  -3   12.10    4.30
  -1   8   3   17.60    2.20
  -1   8   3    8.60    2.10
  -1   8   3   11.20    1.70
   0  -8  -3   16.50    4.40
   0   8   3   18.30    1.40
   0   8   3   17.10    1.90
   0   8   3   18.70    2.00
   0   8   3   11.40    2.80
  -1  -8  -3    0.90    1.70
  -1  -8  -3    4.10    1.00
   1   8   3    2.60    0.70
   1   8   3    1.00    1.30
   1   8   3    3.00    1.10
   1   8   3    2.00    1.10
  -2  -8  -3   38.90    6.90
  -2  -8  -3   32.90    2.50
   2   8   3   37.40    2.90
   2   8   3   21.70    4.70
   2   8   3   31.70    2.30
   2   8   3   28.10    2.40
   2   8   3   30.60    2.60
  -3  -8  -3    1.40    2.40
  -3  -8  -3    2.20    0.90
   3   8   3    0.80    1.10
   3   8   3    2.30    2.30
   3   8   3    1.90    0.70
  -4  -8  -3  122.89    7.00
  -4  -8  -3  124.59   14.70
   4   8   3  119.59   11.70
   4   8   3  120.09    6.70
  -5  -8  -3    4.60    1.30
  -5  -8  -3    4.40    1.20
   5   8   3    4.40    1.00
  -6  -8  -3    0.40    0.60
  -6  -8  -3    1.30    0.80
   6   8   3    0.90    0.50
  -7  -8  -3    6.30    1.20
   7   8   3    6.40    0.80
  -9   9   3   37.70    2.60
  -9   9   3   38.70    2.70
   8  -9  -3   60.79    3.80
  -8   9   3   59.79    4.60
  -8   9   3   62.89    6.00
  -8   9   3   64.79    5.30
  -8   9   3   60.89    4.20
   7  -9  -3  580.54   27.70
  -7   9   3  578.44   27.90
  -7   9   3  567.44   28.30
  -7   9   3  535.05   27.90
  -7   9   3  563.44   28.30
  -7   9   3  557.34   28.50
   6  -9  -3    0.70    2.00
  -6   9   3    3.00    1.40
  -6   9   3    0.50    0.90
  -6   9   3    3.60    2.00
  -6   9   3    4.00    1.70
  -6   9   3    2.50    1.20
  -6   9   3    1.60    1.20
   5  -9  -3    4.00    2.50
  -5   9   3    5.20    2.00
  -5   9   3    6.30    2.00
  -5   9   3    5.50    1.20
  -5   9   3    5.10    1.70
  -5   9   3    5.30    1.60
  -5   9   3    5.70    1.60
   4  -9  -3  167.98   13.40
  -4   9   3  148.59    8.80
  -4   9   3  166.38    9.60
  -4   9   3  154.98    9.60
  -4   9   3  157.88    9.60
  -4   9   3  151.38    8.50
  -4   9   3  157.78    9.20
   3  -9  -3    2.20    1.70
  -3   9   3    1.30    1.20
  -3   9   3    1.00    0.90
  -3   9   3    0.30    0.90
  -3   9   3    2.60    1.20
  -3   9   3    1.40    1.20
   2  -9  -3  105.79    9.70
  -2   9   3   98.69    6.10
  -2   9   3   94.89    5.80
  -2   9   3   92.99    6.30
  -2   9   3  101.19    5.20
  -2   9   3   96.19    6.20
  -2   9   3  101.09    6.10
   1  -9  -3  191.48   14.70
  -1   9   3  188.78   10.30
  -1   9   3  184.78   10.20
  -1   9   3  178.08   10.10
  -1   9   3  181.08    9.20
   0  -9  -3   36.60    4.20
   0  -9  -3   34.50    5.80
   0   9   3   28.90    2.60
   0   9   3   28.60    2.70
   0   9   3   33.00    2.00
   0   9   3   16.60    3.60
   0   9   3   33.10    2.90
  -1  -9  -3   25.00    2.30
  -1  -9  -3   30.60    6.10
   1   9   3   23.80    2.40
   1   9   3   25.40    2.70
   1   9   3   19.30    4.10
   1   9   3   28.70    2.50
   1   9   3   29.20    1.90
  -2  -9  -3   35.10    7.30
  -2  -9  -3   36.00    2.80
   2   9   3   35.60    2.40
   2   9   3   28.70    5.60
   2   9   3   42.40    3.30
  -3  -9  -3    6.20    1.30
  -3  -9  -3    5.40    3.90
   3   9   3    5.90    1.00
   3   9   3   -1.20    2.50
   3   9   3    6.80    1.50
   3   9   3    7.60    1.30
  -4  -9  -3   69.89   12.10
  -4  -9  -3   79.89    4.80
   4   9   3   71.89   11.00
   4   9   3   75.59    4.40
  -5  -9  -3    9.10    1.40
   5   9   3    9.00    1.10
  -6  -9  -3   14.90    1.50
   6   9   3   15.90    1.30
  -7  -9  -3    0.10    0.40
   7   9   3    0.30    0.20
   7   9   3   -0.30    0.60
  -9  10   3   20.00    1.50
  -9  10   3   20.40    1.80
  -9  10   3   20.60    1.60
  -8  10   3   74.49    5.00
  -8  10   3   77.99    4.70
  -8  10   3   76.29    4.40
  -7  10   3   33.50    3.00
  -7  10   3   36.80    2.70
  -7  10   3   36.50    3.70
  -7  10   3   34.70    3.10
  -7  10   3   32.70    2.80
   6 -10  -3  250.57   19.20
  -6  10   3  248.78   13.70
  -6  10   3  260.27   14.20
  -6  10   3  260.67   13.30
  -6  10   3  258.17   13.80
  -6  10   3  262.97   14.00
  -6  10   3  255.47   14.20
   5 -10  -3   16.10    4.60
  -5  10   3   12.80    2.20
  -5  10   3   17.70    2.80
  -5  10   3   20.90    2.90
  -5  10   3   20.70    2.80
  -5  10   3   16.60    1.90
  -5  10   3   20.80    2.60
  -5  10   3   18.30    2.90
   4 -10  -3   17.80    4.80
  -4  10   3   16.20    2.40
  -4  10   3   17.70    2.50
  -4  10   3   18.50    2.50
  -4  10   3   12.40    2.40
  -4  10   3   17.40    2.60
  -4  10   3   22.00    3.20
  -4  10   3   20.90    2.20
   3 -10  -3  132.19   11.60
  -3  10   3  130.29    7.80
  -3  10   3  139.29    8.10
  -3  10   3  134.79    8.20
  -3  10   3  130.29    8.30
  -3  10   3  132.49    8.00
  -3  10   3  144.09    9.00
   2 -10  -3  320.07   21.20
  -2  10   3  326.97   16.80
  -2  10   3  296.77   15.80
  -2  10   3  290.47   16.60
   1 -10  -3   49.70    7.30
  -1  10   3   52.19    5.20
  -1  10   3   45.50    2.70
  -1  10   3   54.99    5.50
   0 -10  -3   33.00    2.70
   0 -10  -3   35.80    6.20
   0  10   3   35.50    3.20
   0  10   3   35.90    3.10
   0  10   3   35.70    3.20
  -1 -10  -3    0.00    0.80
   1  10   3   -0.60    0.90
   1  10   3    0.80    0.50
   1  10   3    0.60    1.10
  -2 -10  -3  197.58   17.90
  -2 -10  -3  184.78    9.80
   2  10   3  193.38    9.40
   2  10   3  131.59   13.40
   2  10   3  185.48    9.90
   2  10   3  195.78   10.30
  -3 -10  -3    1.10    6.30
  -3 -10  -3    1.20    1.40
   3  10   3    0.20    1.10
   3  10   3    2.90    1.00
   3  10   3    0.40    0.70
  -4 -10  -3    5.00    1.10
   4  10   3    4.00    0.90
  -6 -10  -3    4.50    0.70
   6  10   3    1.90    0.50
  -9  11   3   52.29    2.90
  -8  11   3    6.90    1.50
  -8  11   3    5.80    1.10
  -8  11   3    8.30    1.30
  -8  11   3    6.50    0.90
  -7  11   3   20.70    1.80
  -7  11   3   22.00    2.40
  -7  11   3   22.20    2.30
  -7  11   3   22.50    2.10
  -7  11   3   20.30    2.60
  -6  11   3   19.40    2.70
  -6  11   3   26.70    3.30
  -6  11   3   22.50    2.00
  -6  11   3   23.30    2.90
  -6  11   3   26.50    2.80
  -6  11   3   26.30    2.60
   5 -11  -3  191.28   15.50
  -5  11   3  192.08   10.30
  -5  11   3  197.38   11.10
  -5  11   3  201.28   12.80
  -5  11   3  209.08   10.90
  -5  11   3  201.98   11.40
  -5  11   3  206.98   11.60
  -5  11   3  188.88   10.50
   4 -11  -3   54.59    7.80
  -4  11   3   69.29    4.90
  -4  11   3   65.89    4.90
  -4  11   3   64.89    5.10
  -4  11   3   59.79    4.30
  -4  11   3   70.39    5.00
  -4  11   3   60.89    4.50
   3 -11  -3   50.29    7.10
  -3  11   3   52.49    4.00
  -3  11   3   55.39    4.50
  -3  11   3   49.90    4.10
  -3  11   3   49.70    3.60
  -3  11   3   54.29    4.30
  -3  11   3   50.19    4.10
   2 -11  -3  277.67   20.00
  -2  11   3  273.37   14.70
  -2  11   3  274.37   14.60
  -2  11   3  255.57   14.10
  -2  11   3  247.98   14.10
  -2  11   3  264.27   14.20
   1 -11  -3    2.30    2.40
  -1  11   3    3.30    1.30
  -1  11   3    3.20    1.40
  -1  11   3    3.20    1.30
  -1  11   3    2.60    1.20
  -1  11   3    1.00    1.30
   0 -11  -3   70.99    9.60
   0 -11  -3   63.89    4.30
   0  11   3   67.49    4.50
   0  11   3   69.29    4.80
   0  11   3   69.79    4.90
   0  11   3   68.99    3.70
   0  11   3   72.49    5.10
   0  11   3   64.69    5.00
  -1 -11  -3   -1.40    2.00
  -1 -11  -3    1.40    0.80
   1  11   3    1.50    1.00
   1  11   3   -0.80    0.80
   1  11   3    0.60    0.40
   1  11   3    1.30    1.10
  -2 -11  -3    4.30    1.10
  -2 -11  -3    3.70    3.90
   2  11   3    6.10    1.20
   2  11   3    4.20    1.90
   2  11   3    4.60    0.80
   2  11   3    3.30    1.40
  -3 -11  -3    3.20    1.00
   3  11   3    4.90    1.40
   3  11   3    4.20    0.80
  -4 -11  -3   43.30    3.00
   4  11   3   46.40    2.70
  -5 -11  -3   33.70    2.30
   5  11   3   33.10    2.00
   5  11   3   32.50    2.50
  -6 -11  -3    0.80    0.40
  -8  12   3    3.50    0.80
  -8  12   3    3.70    1.10
  -8  12   3    4.20    0.80
  -7  12   3   67.29    4.10
  -7  12   3   73.29    4.60
  -7  12   3   69.99    4.40
  -7  12   3   71.19    4.80
  -6  12   3   49.20    3.80
  -6  12   3   47.50    3.50
  -6  12   3   47.20    4.00
  -6  12   3   44.30    3.70
  -6  12   3   49.60    4.40
  -5  12   3    2.00    1.60
  -5  12   3    2.70    1.70
  -5  12   3    1.50    0.90
  -5  12   3    0.80    1.00
  -5  12   3    1.30    1.30
  -5  12   3    1.60    1.10
   4 -12  -3    0.30    2.70
  -4  12   3    1.20    1.30
  -4  12   3    2.00    1.50
  -4  12   3    3.90    1.70
  -4  12   3    2.50    1.00
  -4  12   3    1.30    1.20
  -4  12   3    2.70    1.40
   3 -12  -3   52.19    7.50
  -3  12   3   56.69    4.40
  -3  12   3   54.29    4.30
  -3  12   3   49.70    4.00
  -3  12   3   56.49    4.60
  -3  12   3   57.39    4.50
  -3  12   3   55.99    4.30
   2 -12  -3  227.08   17.80
  -2  12   3  221.78   12.30
  -2  12   3  209.18   12.30
  -2  12   3  229.58   12.80
  -2  12   3  230.88   12.70
  -2  12   3  237.78   12.50
   1 -12  -3   14.50    4.70
  -1  12   3   12.60    1.90
  -1  12   3   11.60    2.00
  -1  12   3   17.20    2.40
  -1  12   3   17.70    2.50
  -1  12   3   11.60    2.10
   0 -12  -3    7.50    1.40
   0 -12  -3    8.50    3.80
   0  12   3    9.00    2.10
   0  12   3    6.80    1.60
   0  12   3    7.10    1.40
   0  12   3    6.60    1.60
   0  12   3    7.00    1.70
  -1 -12  -3   36.80    3.00
  -1 -12  -3   35.70    7.80
   1  12   3   40.90    3.50
   1  12   3   42.00    2.30
   1  12   3   44.50    3.90
   1  12   3   41.60    3.50
   1  12   3   38.30    3.20
  -2 -12  -3    6.50    1.20
   2  12   3    7.20    1.60
   2  12   3    6.30    1.30
   2  12   3    5.40    1.50
   2  12   3    6.10    0.70
  -3 -12  -3   16.80    2.20
   3  12   3   16.10    1.20
   3  12   3   13.40    1.90
   3  12   3   13.30    1.80
  -4 -12  -3    6.30    1.00
   4  12   3    5.90    0.60
   4  12   3    6.00    1.20
   4  12   3    7.00    1.30
  -5 -12  -3    0.00    0.40
   5  12   3    0.50    0.50
  -7  13   3   70.69    4.40
  -7  13   3   67.39    4.50
  -7  13   3   71.19    4.30
  -6  13   3    4.10    2.20
  -6  13   3    4.00    0.90
  -6  13   3    2.60    1.10
  -6  13   3    2.40    1.30
  -6  13   3    2.10    1.40
  -5  13   3   23.60    2.10
  -5  13   3   22.30    2.80
  -5  13   3   23.50    3.00
  -5  13   3   22.30    2.10
  -4  13   3    5.60    1.70
  -4  13   3    4.00    1.40
  -4  13   3    5.80    1.30
  -4  13   3    3.20    1.50
  -4  13   3    6.90    1.80
  -4  13   3    4.90    1.70
  -3  13   3   16.90    2.40
  -3  13   3   17.70    2.40
  -3  13   3   15.70    2.20
  -3  13   3   16.70    2.50
  -3  13   3   17.60    2.70
  -2  13   3    5.00    1.50
  -2  13   3    3.90    1.50
  -2  13   3    2.50    1.30
  -2  13   3    3.20    1.20
  -2  13   3    3.50    1.50
  -1  13   3  124.59    7.40
  -1  13   3  116.39    7.00
  -1  13   3  113.09    7.00
  -1  13   3  104.29    6.50
  -1  13   3  111.09    7.20
   0 -13  -3   59.69    3.90
   0  13   3   54.49    4.30
   0  13   3   58.29    4.10
   0  13   3   61.39    4.50
   0  13   3   52.99    4.30
   1  13   3    6.60    1.40
   1  13   3    6.30    1.60
   1  13   3    6.20    1.50
   1  13   3    6.80    1.60
  -2 -13  -3    1.40    0.80
   2  13   3    1.50    1.00
   2  13   3    1.20    0.80
   2  13   3    1.80    1.10
   2  13   3    1.80    1.00
  -3 -13  -3   51.99    3.30
   3  13   3   54.09    3.70
   3  13   3   57.19    3.20
   3  13   3   56.19    3.70
  -4 -13  -3    0.30    0.40
   4  13   3    0.70    0.60
   4  13   3    1.10    0.80
  -7  14   3  149.09    7.50
  -7  14   3  142.99    7.60
  -6  14   3   27.00    2.00
  -6  14   3   28.20    2.60
  -6  14   3   31.60    2.90
  -6  14   3   31.80    2.90
  -6  14   3   31.00    2.50
  -5  14   3    5.80    1.70
  -5  14   3    7.10    1.60
  -5  14   3    4.90    1.10
  -5  14   3    4.70    1.30
  -5  14   3    6.40    2.30
  -4  14   3   11.20    1.90
  -4  14   3   14.70    2.30
  -4  14   3   12.20    2.00
  -4  14   3   12.00    2.00
  -4  14   3   13.40    1.90
  -3  14   3   -0.20    1.10
  -3  14   3    1.00    1.20
  -3  14   3    1.20    1.30
  -3  14   3    0.60    1.10
  -3  14   3    0.00    0.80
  -2  14   3   17.50    2.30
  -2  14   3   16.00    2.20
  -2  14   3   14.50    2.10
  -2  14   3   16.00    2.40
  -2  14   3   15.00    2.30
  -1  14   3    8.80    1.70
  -1  14   3    7.10    1.50
  -1  14   3    7.30    1.70
  -1  14   3    6.90    1.30
  -1  14   3    6.20    1.50
   0  14   3   -0.30    0.80
   0  14   3    0.50    1.10
   0  14   3    0.30    0.90
   0  14   3   -1.10    0.90
   1  14   3    2.40    1.30
   1  14   3    1.30    0.90
   1  14   3   -0.10    1.40
   1  14   3    1.80    0.90
  -2 -14  -3    0.90    0.70
   2  14   3    0.80    0.80
   2  14   3    1.00    0.90
   2  14   3   -0.60    0.60
  -3 -14  -3   36.40    2.20
   3  14   3   35.00    2.40
   3  14   3   37.50    2.50
  -6  15   3   15.60    1.70
  -6  15   3   16.10    1.40
  -5  15   3   15.30    1.80
  -5  15   3   11.30    1.40
  -5  15   3   12.40    1.80
  -5  15   3    9.20    1.50
  -4  15   3   11.60    1.80
  -4  15   3    8.20    1.40
  -4  15   3    8.90    1.70
  -4  15   3   13.90    2.00
  -4  15   3   11.00    1.60
  -3  15   3   24.00    2.60
  -3  15   3   18.10    1.90
  -3  15   3   24.20    2.50
  -3  15   3   18.70    2.30
  -3  15   3   21.00    2.50
  -2  15   3    0.40    1.30
  -2  15   3   -0.50    1.10
  -2  15   3    1.60    1.00
  -2  15   3   -0.70    1.00
  -2  15   3   -0.10    1.00
  -1  15   3    5.80    1.30
  -1  15   3    5.20    1.30
  -1  15   3    5.60    1.50
  -1  15   3    5.90    1.50
   0  15   3    2.70    1.00
   0  15   3    2.70    1.00
   0  15   3    2.50    1.20
   0  15   3    1.30    1.00
   1  15   3    7.30    1.20
   1  15   3    7.50    1.20
   1  15   3    7.10    1.20
   2  15   3    7.60    1.30
   2  15   3    8.90    1.10
  -5  16   3    0.70    0.80
  -4  16   3    0.00    0.80
  -4  16   3    0.40    0.80
  -4  16   3    0.90    0.80
  -3  16   3    1.90    1.30
  -3  16   3    0.80    0.70
  -3  16   3    1.60    1.50
  -3  16   3    1.70    1.10
  -2  16   3   11.90    1.60
  -2  16   3    9.40    1.50
  -2  16   3    8.80    1.50
  -2  16   3    8.20    1.60
  -1  16   3    3.70    1.10
  -1  16   3    2.10    0.80
  -1  16   3    1.80    0.80
  -1  16   3    2.70    1.00
   0  16   3    2.00    0.70
   0  16   3    1.00    0.70
   0  16   3   -0.60    0.70
  -1  18  -4    1.40    0.60
  -1  18  -4    2.10    0.60
  -2  18  -4   11.50    1.20
   2  17  -4  148.89    7.60
   1  17  -4    9.70    1.20
   1  17  -4    6.50    1.40
   1  17  -4    8.80    1.20
   0  17  -4    2.00    1.10
   0  17  -4    1.90    0.80
   0  17  -4    2.50    0.80
  -1  17  -4    0.60    0.80
  -1  17  -4    0.20    0.70
  -1  17  -4    0.30    0.70
  -2  17  -4    9.60    1.40
  -2  17  -4    7.70    1.20
  -2  17  -4   10.10    1.50
  -3  17  -4    4.40    1.00
  -3  17  -4    2.70    1.20
  -3  17  -4    2.70    0.80
  -4  17  -4   11.40    1.40
   3  16  -4    7.80    1.10
   3  16  -4    6.20    0.90
   2  16  -4    0.40    0.60
   2  16  -4    0.70    0.70
   2  16  -4    0.20    0.70
   1  16  -4    5.10    1.20
   1  16  -4    3.90    1.00
   1  16  -4    3.60    0.70
   1  16  -4    4.20    1.20
   0  16  -4    1.00    0.80
  -1  16  -4   31.80    2.20
  -1  16  -4   32.70    2.80
  -1  16  -4   31.20    2.70
  -1  16  -4   31.10    2.80
  -1  16  -4   30.70    2.90
  -2  16  -4    5.20    1.50
  -2  16  -4    6.50    1.80
  -2  16  -4    6.20    1.40
  -2  16  -4    5.00    1.20
  -3  16  -4   -0.10    0.70
  -3  16  -4    0.50    0.90
  -3  16  -4   -0.20    1.20
  -3  16  -4   -0.70    1.00
  -3  16  -4   -0.60    1.00
  -4  16  -4    3.60    1.00
  -4  16  -4    2.70    1.10
  -4  16  -4    3.50    1.30
  -5  16  -4    3.40    1.00
  -5  16  -4    2.40    1.00
   4  15  -4    0.60    0.60
   3  15  -4   73.89    4.20
   3  15  -4   62.79    4.10
   3  15  -4   66.59    4.10
   2  15  -4   20.10    2.10
   2  15  -4   19.70    1.80
   2  15  -4   20.30    2.20
   1  15  -4    2.80    1.10
   1  15  -4    4.10    1.20
   1  15  -4    2.40    0.80
   1  15  -4    2.50    1.00
   0  15  -4    1.40    0.80
   0  15  -4    2.00    1.10
   0  15  -4    0.60    1.00
   0  15  -4    0.50    1.40
   0  15  -4    2.10    0.80
  -1  15  -4    1.50    1.10
  -1  15  -4    1.20    1.10
  -1  15  -4    3.80    1.20
  -1  15  -4    1.90    1.00
  -1  15  -4    2.00    0.90
  -1  15  -4    1.50    1.00
  -2  15  -4   96.89    6.20
  -2  15  -4   97.49    6.10
  -2  15  -4   96.79    5.50
  -2  15  -4   85.49    6.70
  -2  15  -4  105.19    6.50
  -2  15  -4  100.59    6.10
  -2  15  -4  102.29    5.80
  -3  15  -4   15.30    2.20
  -3  15  -4   15.10    2.00
  -3  15  -4   10.40    1.80
  -3  15  -4   15.70    2.10
  -3  15  -4   14.70    1.90
  -3  15  -4   15.20    1.60
  -3  15  -4   17.30    2.40
  -3  15  -4   15.40    1.80
  -3  15  -4   15.20    1.90
  -4  15  -4    1.70    0.80
  -4  15  -4    3.60    1.70
  -4  15  -4    0.00    0.90
  -4  15  -4    0.80    0.80
  -4  15  -4    3.10    1.70
  -4  15  -4    2.10    1.20
  -4  15  -4    3.30    1.70
  -4  15  -4    0.10    0.80
  -5  15  -4    2.60    1.20
  -5  15  -4    0.70    1.00
  -5  15  -4    0.40    0.70
  -5  15  -4   -1.00    0.60
  -5  15  -4    0.00    1.30
  -6  15  -4    8.10    0.90
  -6  15  -4   10.70    1.50
  -6  15  -4   11.30    1.50
  -7  15  -4   54.49    3.90
   5  14  -4   73.09    4.00
   4  14  -4    0.00    0.60
   4  14  -4    0.40    0.70
  -4 -14   4    0.10    0.60
   3  14  -4   27.10    2.30
   3  14  -4   26.50    2.50
   3  14  -4   30.10    2.60
   3  14  -4   27.40    2.50
  -3 -14   4   23.10    2.10
   2  14  -4   67.49    4.60
   2  14  -4   59.99    4.00
   2  14  -4   61.79    4.30
   2  14  -4   61.79    4.40
   1  14  -4   16.10    1.90
   1  14  -4   14.60    2.20
   1  14  -4   14.90    2.10
   1  14  -4   13.30    2.00
   1  14  -4   13.90    2.10
   0  14  -4   59.59    4.40
   0  14  -4   63.59    4.30
   0  14  -4   59.89    4.40
   0  14  -4   59.39    4.40
   0  14  -4   57.89    4.50
   0  14  -4   62.59    4.00
  -1  14  -4  234.88   12.30
  -1  14  -4  236.98   13.10
  -1  14  -4  243.88   12.60
  -1  14  -4  227.28   20.20
  -1  14  -4  233.18   12.80
  -1  14  -4  241.78   12.90
  -2  14  -4   34.40    2.80
  -2  14  -4   38.60    3.60
  -2  14  -4   37.20    3.10
  -2  14  -4   34.10    2.80
  -2  14  -4   40.70    3.10
  -2  14  -4   35.70    3.30
  -2  14  -4   39.90    3.50
  -2  14  -4   38.60    3.20
  -3  14  -4  125.99    7.30
  -3  14  -4  130.09    7.40
  -3  14  -4  116.79    6.80
  -3  14  -4  123.39    7.00
  -3  14  -4  128.39    7.60
  -3  14  -4  123.29    7.00
  -3  14  -4  125.09    7.30
  -3  14  -4  118.39    7.60
  -3  14  -4  120.69    6.80
  -4  14  -4    0.10    1.20
  -4  14  -4    1.20    1.10
  -4  14  -4   -0.10    0.90
  -4  14  -4    0.40    0.90
  -4  14  -4   -0.30    0.80
  -4  14  -4    0.10    1.00
  -4  14  -4    0.30    0.80
  -4  14  -4   -0.70    1.30
  -4  14  -4    0.50    0.80
  -5  14  -4   54.29    4.30
  -5  14  -4   57.49    4.00
  -5  14  -4   57.49    4.30
  -5  14  -4   51.99    3.60
  -5  14  -4   54.09    3.70
  -5  14  -4   35.00    3.40
  -6  14  -4   17.50    2.00
  -6  14  -4   15.80    2.30
  -6  14  -4   22.00    2.20
  -6  14  -4   18.30    1.70
  -7  14  -4   14.20    1.40
  -7  14  -4   17.30    2.00
  -7  14  -4   16.90    2.00
  -6 -13   4   19.00    1.20
   5  13  -4    4.30    1.00
   5  13  -4    5.40    0.80
  -5 -13   4    4.90    0.80
   4  13  -4    3.90    1.00
   4  13  -4    3.70    0.90
   4  13  -4    3.00    1.10
  -4 -13   4    3.70    0.80
   3  13  -4    1.10    0.90
   3  13  -4    0.30    0.80
   3  13  -4    1.00    0.90
   3  13  -4    0.00    0.80
  -3 -13   4    1.00    0.80
   2  13  -4  113.59    6.70
   2  13  -4  114.49    6.80
   2  13  -4  121.39    6.80
   2  13  -4  103.59   11.90
   2  13  -4  116.89    6.40
   2  13  -4   78.49    6.20
  -2 -13   4  118.59   12.20
   1  13  -4   38.30    3.40
   1  13  -4   42.60    7.50
   1  13  -4   40.80    3.30
   1  13  -4   38.90    3.40
   1  13  -4   34.80    3.50
   1  13  -4   38.80    3.00
   1  13  -4   40.40    3.40
  -1 -13   4   37.60    6.30
   0  13  -4    6.10    1.50
   0  13  -4    5.60    1.50
   0  13  -4    5.70    3.60
   0  13  -4    6.00    1.30
   0  13  -4    4.80    1.40
   0  13  -4    8.40    1.90
   0  13  -4    3.70    1.30
   0 -13   4    5.30    2.70
  -1  13  -4  116.89    7.10
  -1  13  -4  113.89    7.30
  -1  13  -4  121.29    7.20
  -1  13  -4  111.69    6.70
  -1  13  -4  132.29    7.50
  -1  13  -4  125.89    7.60
  -1  13  -4  128.59    7.50
  -1  13  -4  123.29    6.90
  -1  13  -4  124.39   12.20
   1 -13   4  117.59    8.50
  -2  13  -4   21.60    2.30
  -2  13  -4   23.70    2.30
  -2  13  -4   20.70    2.40
  -2  13  -4   25.90    2.70
  -2  13  -4   24.20    3.10
  -2  13  -4   24.00    2.60
  -2  13  -4   20.90    5.70
  -2  13  -4   25.40    2.40
  -2  13  -4   26.10    2.80
  -2  13  -4   23.40    2.30
  -3  13  -4   -0.20    1.10
  -3  13  -4   -0.10    0.80
  -3  13  -4    0.60    0.80
  -3  13  -4   -0.10    0.90
  -3  13  -4    0.10    0.80
  -3  13  -4    1.10    1.30
  -3  13  -4   -1.20    1.20
  -3  13  -4   -0.10    0.80
  -3  13  -4    1.10    1.00
  -4  13  -4    7.90    2.10
  -4  13  -4    8.00    1.40
  -4  13  -4    7.80    2.00
  -4  13  -4    7.40    1.40
  -4  13  -4    8.10    1.40
  -4  13  -4   10.90    2.00
  -4  13  -4    7.60    1.30
  -4  13  -4    6.70    1.60
  -4  13  -4    8.30    1.70
  -5  13  -4   25.90    2.40
  -5  13  -4   29.10    2.70
  -5  13  -4   20.70    2.70
  -5  13  -4   26.90    2.90
  -5  13  -4   22.50    2.20
  -5  13  -4   29.40    3.40
  -5  13  -4   29.50    3.40
  -6  13  -4   20.60    2.30
  -6  13  -4   20.00    2.00
  -6  13  -4   22.10    2.50
  -6  13  -4   16.50    2.40
  -7  13  -4   52.89    3.30
  -7  13  -4   51.79    4.00
  -7  13  -4   55.49    3.60
  -7  13  -4   56.89    3.80
  -8  13  -4    2.60    0.60
  -8  13  -4    3.20    0.70
  -8  13  -4    4.10    0.90
   6  12  -4   58.19    3.50
  -6 -12   4   57.79    3.40
   5  12  -4   94.89    5.40
   5  12  -4   93.79    4.80
  -5 -12   4   94.69    5.80
   4  12  -4   58.19    3.90
   4  12  -4   56.99    3.90
   4  12  -4   60.19    3.30
   4  12  -4   59.19    4.10
  -4 -12   4   58.39    3.80
   3  12  -4   81.89    5.50
   3  12  -4   84.59    5.30
   3  12  -4   85.39    5.20
   3  12  -4   83.09    4.40
   3  12  -4   83.79   10.20
  -3 -12   4   75.39    4.90
  -3 -12   4   91.19   11.40
   2  12  -4   23.10    2.60
   2  12  -4   18.60    2.40
   2  12  -4   22.60    2.50
   2  12  -4   20.40    2.40
   2  12  -4   18.50    2.60
   2  12  -4   20.70    4.90
  -2 -12   4   19.00    2.20
  -2 -12   4   17.50    5.20
   1  12  -4   18.00    2.40
   1  12  -4   21.90    2.40
   1  12  -4   18.30    2.40
   1  12  -4   19.50    2.40
   1  12  -4   20.20    2.70
   1  12  -4   17.20    4.80
   1  12  -4   20.40    2.40
  -1 -12   4   15.20    4.30
   0  12  -4   43.90    3.50
   0  12  -4   44.30    3.70
   0  12  -4   39.80    3.20
   0  12  -4   40.70    3.10
   0  12  -4   46.00    3.70
   0  12  -4   41.70    3.60
   0  12  -4   45.50    3.70
   0  12  -4   45.10    6.90
   0 -12   4   37.60    5.50
  -1  12  -4  386.26   19.10
  -1  12  -4  372.26   19.10
  -1  12  -4  366.06   19.20
  -1  12  -4  351.36   18.50
  -1  12  -4  388.56   25.30
  -1  12  -4  370.76   18.80
  -1  12  -4  355.66   19.00
  -1  12  -4  355.96   18.40
   1 -12   4  360.96   20.60
  -2  12  -4    1.10    0.90
  -2  12  -4    1.10    1.20
  -2  12  -4    0.50    0.90
  -2  12  -4    0.40    0.80
  -2  12  -4    1.60    0.90
  -2  12  -4    0.90    0.80
  -2  12  -4    0.60    1.00
  -2  12  -4   -1.30    2.10
  -2  12  -4   -1.20    0.90
  -2  12  -4    1.50    1.10
  -3  12  -4  175.28    9.90
  -3  12  -4  175.38   10.30
  -3  12  -4  173.98    9.80
  -3  12  -4  172.68    9.90
  -3  12  -4  180.28    9.60
  -3  12  -4  180.28    9.70
  -3  12  -4  181.88   10.10
  -3  12  -4  175.18    9.60
  -3  12  -4  168.88   10.20
  -3  12  -4  188.98   15.70
  -4  12  -4   94.09    6.20
  -4  12  -4   90.39    6.10
  -4  12  -4   89.09    5.60
  -4  12  -4   92.29    6.30
  -4  12  -4   92.69    5.70
  -4  12  -4   99.59    5.90
  -4  12  -4   83.19    5.50
  -4  12  -4   91.69    5.60
  -4  12  -4   94.09    5.50
  -5  12  -4   42.70    3.50
  -5  12  -4   39.80    3.00
  -5  12  -4   40.10    2.90
  -5  12  -4   38.30    3.90
  -5  12  -4   25.70    3.30
  -5  12  -4   41.20    4.10
  -5  12  -4   43.20    3.20
  -5  12  -4   44.00    3.70
  -6  12  -4  141.59    8.80
  -6  12  -4  153.38    8.40
  -6  12  -4  150.48    8.20
  -6  12  -4  141.19    8.50
  -7  12  -4    3.30    1.30
  -7  12  -4    2.00    0.80
  -7  12  -4    2.40    1.10
  -7  12  -4    3.10    1.60
  -8  12  -4   18.80    2.00
  -8  12  -4   22.90    3.40
  -8  12  -4   19.90    1.80
  -8  12  -4   20.30    1.90
  -7 -11   4    3.80    0.60
   6  11  -4   14.70    1.10
  -6 -11   4   11.30    1.40
   5  11  -4  229.48   12.30
   5  11  -4  240.98   11.80
  -5 -11   4  233.58   12.20
   4  11  -4  256.87   12.70
   4  11  -4  247.48   19.70
   4  11  -4  248.98   13.40
   4  11  -4  244.18   13.10
   4  11  -4  251.27   13.20
  -4 -11   4  258.47   22.10
  -4 -11   4  257.97   13.10
   3  11  -4  262.17   20.10
   3  11  -4  265.47   14.20
   3  11  -4  268.37   13.20
   3  11  -4  257.97   14.00
   3  11  -4  266.67   13.80
  -3 -11   4  282.77   22.10
  -3 -11   4  255.97   13.70
   2  11  -4    2.10    0.60
   2  11  -4    3.90    1.10
   2  11  -4    3.50    1.20
   2  11  -4    3.20    1.40
   2  11  -4    4.50    1.20
   2  11  -4    4.60    2.70
   1  11  -4    4.10    2.20
   1  11  -4    4.10    1.30
   1  11  -4    6.60    1.70
   1  11  -4    6.50    1.60
   1  11  -4    4.80    1.40
  -1 -11   4    6.60    2.80
   0  11  -4   72.09    4.60
   0  11  -4   69.69    4.80
   0  11  -4   69.79    4.50
   0  11  -4   65.79    4.40
   0  11  -4   71.09    8.50
   0  11  -4   70.29    4.80
   0  11  -4   71.29    4.90
   0  11  -4   68.79    4.80
   0 -11   4   70.69    7.20
  -1  11  -4  231.78   12.10
  -1  11  -4  217.88   12.00
  -1  11  -4  223.28   12.50
  -1  11  -4  232.18   12.60
  -1  11  -4  240.78   12.60
  -1  11  -4  242.98   17.60
  -1  11  -4  231.28   12.50
  -1  11  -4  232.28   12.30
  -1  11  -4  230.48   12.40
  -1  11  -4  215.88   12.10
   1 -11   4  252.47   14.30
  -2  11  -4   34.10    3.00
  -2  11  -4   34.20    2.90
  -2  11  -4   36.10    2.90
  -2  11  -4   33.10    3.10
  -2  11  -4   33.50    2.80
  -2  11  -4   36.50    3.30
  -2  11  -4   39.40    3.10
  -2  11  -4   32.90    5.80
  -2  11  -4   32.20    2.90
  -2  11  -4   38.50    3.30
  -3  11  -4   20.10    4.90
  -3  11  -4   31.40    3.50
  -3  11  -4   25.30    2.40
  -3  11  -4   35.10    3.60
  -3  11  -4   25.20    2.80
  -3  11  -4   20.40    2.90
  -3  11  -4   23.70    2.60
  -3  11  -4   29.60    2.70
  -3  11  -4   22.20    2.90
  -4  11  -4  105.59    6.80
  -4  11  -4  102.59    6.20
  -4  11  -4  102.99    6.90
  -4  11  -4  109.99    6.40
  -4  11  -4  109.09    6.30
  -4  11  -4  102.09    6.40
  -4  11  -4  109.69    6.50
  -4  11  -4  101.29    6.20
  -4  11  -4  106.39    7.00
  -5  11  -4  234.48   13.00
  -5  11  -4  234.68   13.10
  -5  11  -4  238.78   12.70
  -5  11  -4  233.28   12.40
  -5  11  -4  235.38   12.20
  -5  11  -4  245.38   13.00
  -5  11  -4  229.38   12.10
   5 -11   4  211.68   13.80
  -6  11  -4   71.99    4.80
  -6  11  -4   77.49    5.30
  -6  11  -4   74.69    5.10
  -6  11  -4   71.89    4.50
  -6  11  -4   78.59    5.70
  -7  11  -4   29.30    3.40
  -7  11  -4   24.30    2.50
  -7  11  -4   22.30    2.00
  -7  11  -4   23.50    2.30
  -7  11  -4   25.80    2.70
  -8  11  -4    1.70    0.90
  -8  11  -4    2.90    1.10
  -8  11  -4    2.80    1.50
  -8  11  -4    1.10    0.70
   7  10  -4    5.10    0.70
  -7 -10   4    5.00    0.80
   6  10  -4    1.30    0.60
   6  10  -4    1.20    0.70
  -6 -10   4    0.90    0.70
   5  10  -4   37.10    2.50
   5  10  -4   31.50    2.80
  -5 -10   4   34.50    2.80
   4  10  -4    0.00    0.90
   4  10  -4    0.00    2.00
   4  10  -4    0.90    0.90
   4  10  -4    0.40    0.50
   4  10  -4    0.40    0.70
  -4 -10   4    0.00    0.60
  -4 -10   4    0.10    3.00
   3  10  -4   15.50    1.40
   3  10  -4   16.80    2.10
   3  10  -4   19.10    2.10
   3  10  -4   15.30    2.20
   3  10  -4   17.40    2.20
   3  10  -4   18.60    5.30
  -3 -10   4   16.60    2.10
  -3 -10   4   16.20    5.40
   2  10  -4   67.69    3.90
   2  10  -4   65.89    4.80
   2  10  -4   70.39    4.60
   2  10  -4   71.59    4.70
   2  10  -4   75.49    8.60
   2  10  -4   73.89    4.90
   2  10  -4   67.39    4.70
  -2 -10   4   71.79    4.50
  -2 -10   4   77.59    9.10
   1  10  -4    9.90    1.60
   1  10  -4    8.10    0.80
   1  10  -4    8.40    1.50
   1  10  -4    8.20    1.30
   1  10  -4    9.00    3.30
   1  10  -4    8.90    1.60
   1  10  -4    6.00    1.60
   1  10  -4   11.60    1.80
  -1 -10   4    9.50    3.30
   0  10  -4   68.19    4.60
   0  10  -4   66.79    4.60
   0  10  -4   68.79    4.30
   0  10  -4   74.89    5.20
   0  10  -4   66.29    4.40
   0  10  -4   66.09    4.60
   0  10  -4   63.89    4.60
   0  10  -4   67.79    7.80
   0 -10   4   73.79    6.70
  -1  10  -4    0.10    1.30
  -1  10  -4    2.00    1.00
  -1  10  -4   -0.10    1.00
  -1  10  -4    1.10    1.00
  -1  10  -4    1.70    0.90
  -1  10  -4    0.40    0.70
  -1  10  -4    1.20    0.90
  -1  10  -4    0.60    0.90
  -1  10  -4    1.20    0.90
  -1  10  -4    3.50    1.10
  -2  10  -4   83.79    4.90
  -2  10  -4   79.79    5.10
  -2  10  -4   73.29    5.20
  -2  10  -4   73.49    4.90
  -2  10  -4   95.49    9.00
  -2  10  -4   77.39    4.80
  -2  10  -4   76.59    5.20
  -2  10  -4   74.59    5.00
  -2  10  -4   76.59    4.90
  -2  10  -4   77.79    5.10
  -3  10  -4    1.30    1.10
  -3  10  -4    1.80    0.70
  -3  10  -4    3.20    1.00
  -3  10  -4    4.00    1.30
  -3  10  -4    1.70    2.00
  -3  10  -4    2.10    1.30
  -3  10  -4    2.20    0.80
  -3  10  -4    1.50    1.40
  -3  10  -4    2.90    1.00
  -3  10  -4    1.70    0.80
  -4  10  -4   53.79    4.10
  -4  10  -4   53.59    4.20
  -4  10  -4   53.99    4.40
  -4  10  -4   49.99    3.90
  -4  10  -4   47.70    3.70
  -4  10  -4   54.69    3.70
  -4  10  -4   48.90    4.00
  -4  10  -4   49.00    3.80
   4 -10   4   48.30    4.80
  -5  10  -4    0.00    1.50
  -5  10  -4    0.30    0.80
  -5  10  -4    1.60    1.00
  -5  10  -4   -0.20    0.80
  -5  10  -4    1.80    1.20
  -5  10  -4    1.40    1.70
  -5  10  -4    0.80    0.80
   5 -10   4    1.40    1.80
  -6  10  -4   61.49    6.00
  -6  10  -4   56.39    3.90
   6 -10   4   54.39    7.30
  -7  10  -4    6.90    1.40
  -7  10  -4    6.00    1.70
  -7  10  -4    8.90    2.20
  -7  10  -4    5.70    1.40
  -7  10  -4    6.00    1.10
  -8  10  -4    7.90    1.30
  -8  10  -4   11.50    1.70
  -8  10  -4   11.80    1.50
  -8  10  -4   10.40    2.00
  -8  10  -4   10.70    1.70
  -9  10  -4   26.60    2.00
  -9  10  -4   28.90    1.80
   8   9  -4    4.10    0.50
  -8  -9   4    3.00    0.50
   7   9  -4   17.70    1.70
  -7  -9   4   15.30    2.00
   6   9  -4    1.00    0.60
   6   9  -4    0.60    0.70
  -6  -9   4   -0.60    0.50
   5   9  -4  114.69   12.00
   5   9  -4  122.29    6.50
   5   9  -4  123.09    6.80
   5   9  -4  110.59    6.90
  -5  -9   4  110.89   14.20
  -5  -9   4  112.19    6.70
   4   9  -4  310.07   15.50
   4   9  -4  300.77   15.90
   4   9  -4  291.67   16.00
   4   9  -4  318.17   22.10
   4   9  -4  324.87   15.90
  -4  -9   4  291.37   29.00
  -4  -9   4  314.67   15.80
   3   9  -4  310.97   16.20
   3   9  -4  305.47   16.40
   3   9  -4  322.87   15.60
   3   9  -4  312.87   16.10
   3   9  -4  323.07   21.80
   3   9  -4  309.17   16.10
  -3  -9   4  323.67   23.40
  -3  -9   4  302.67   15.90
   2   9  -4   22.40    2.20
   2   9  -4   22.70    2.20
   2   9  -4   20.60    1.60
   2   9  -4   20.60    2.20
   2   9  -4   21.90    5.00
   2   9  -4   23.30    2.40
  -2  -9   4   21.70    4.80
   1   9  -4   87.29    5.70
   1   9  -4   97.59    5.70
   0   9  -4  193.98   10.10
   0   9  -4  169.78    9.70
   0   9  -4  178.58   13.30
   0   9  -4  178.78    9.90
   0   9  -4  179.68    9.60
   0  -9   4  190.18   12.20
  -1   9  -4   58.09    4.20
  -1   9  -4   64.79    4.20
  -1   9  -4   62.59    4.10
  -1   9  -4   63.99    4.30
  -1   9  -4   65.39    7.00
   1  -9   4   66.49    4.80
  -2   9  -4   15.30    2.00
  -2   9  -4   10.90    1.90
  -2   9  -4   16.10    2.00
  -2   9  -4   14.40    2.00
  -2   9  -4   17.10    2.30
  -2   9  -4   17.80    2.00
  -2   9  -4   17.20    1.90
  -2   9  -4    9.10    3.10
  -2   9  -4   16.50    2.10
  -2   9  -4   16.30    2.10
  -3   9  -4    2.30    0.90
  -3   9  -4    2.00    1.20
  -3   9  -4    0.70    0.80
  -3   9  -4    1.40    0.90
  -3   9  -4    2.10    1.40
  -3   9  -4    0.90    0.90
  -3   9  -4    2.30    1.10
  -3   9  -4    1.10    1.10
  -3   9  -4    2.70    1.20
  -3   9  -4    2.10    1.80
   3  -9   4    1.20    1.20
   3  -9   4    1.10    0.90
  -4   9  -4  165.68    9.70
  -4   9  -4  163.98    9.10
  -4   9  -4  173.68    9.70
  -4   9  -4  170.68    9.60
  -4   9  -4  169.58    9.20
  -4   9  -4  156.18    9.20
  -4   9  -4  165.48    9.10
  -4   9  -4  175.48    9.50
  -5   9  -4   60.19    5.00
  -5   9  -4   64.59    5.10
  -5   9  -4   66.39    4.80
  -5   9  -4   66.89    4.60
  -5   9  -4   58.79    4.10
  -5   9  -4   63.99    4.30
  -5   9  -4   63.79    4.30
   5  -9   4   64.39    7.00
  -6   9  -4    1.00    0.80
  -6   9  -4   -0.30    1.00
  -6   9  -4    0.10    0.90
  -6   9  -4    3.10    1.80
  -6   9  -4   -0.10    1.20
  -6   9  -4    0.30    1.00
   6  -9   4   -0.80    1.80
  -7   9  -4    2.00    0.90
  -7   9  -4    3.60    1.40
  -7   9  -4    1.30    1.00
  -7   9  -4    3.40    1.90
  -7   9  -4    2.40    1.10
  -8   9  -4   67.29    4.80
  -8   9  -4   65.69    4.50
  -8   9  -4   64.19    3.80
  -9   9  -4   43.70    3.00
  -9   9  -4   46.40    3.40
  -9   9  -4   48.60    2.80
   8   8  -4    3.30    0.60
  -8  -8   4    1.60    0.60
   7   8  -4    6.20    1.00
  -7  -8   4    5.70    1.20
  -7  -8   4    7.80    1.30
   6   8  -4   51.09    8.20
   6   8  -4   48.40    3.50
   6   8  -4   53.59    3.50
  -6  -8   4   52.19    3.70
  -6  -8   4   52.19    3.60
   5   8  -4   80.19    5.30
   5   8  -4   81.89    4.90
   5   8  -4   80.39    5.20
   5   8  -4   86.99   10.00
  -5  -8   4   77.39    5.10
  -5  -8   4   88.59   12.10
   4   8  -4   21.90    2.30
   4   8  -4   16.60    4.50
   4   8  -4   19.20    1.90
   4   8  -4   19.90    2.10
  -4  -8   4   18.90    5.50
  -4  -8   4   21.50    2.40
   3   8  -4  193.98   14.70
   3   8  -4  184.98    9.60
   3   8  -4  187.68   10.00
   3   8  -4  191.48   10.00
   3   8  -4  180.98   10.10
  -3  -8   4  190.68   15.70
  -3  -8   4  181.98    9.90
   2   8  -4  202.68   11.10
   2   8  -4  217.58   15.10
   2   8  -4  207.28   10.90
   2   8  -4  199.78   10.50
   2   8  -4  201.38   10.90
  -2  -8   4  230.58   16.20
   1   8  -4    3.70    2.00
  -1  -8   4    3.00    1.60
   0   8  -4   41.00    5.20
   0  -8   4   39.00    4.50
   0  -8   4   42.80    4.50
  -1   8  -4  376.36   22.30
   1  -8   4  371.86   19.30
   1  -8   4  379.16   19.30
  -2   8  -4   70.39    7.10
   2  -8   4   61.29    3.90
   2  -8   4   70.49    4.10
  -3   8  -4   11.40    1.60
  -3   8  -4   12.10    1.60
  -3   8  -4   14.70    2.00
  -3   8  -4   12.30    2.00
  -3   8  -4   15.50    2.20
  -3   8  -4    8.70    1.80
  -3   8  -4    9.70    1.60
  -3   8  -4    8.50    2.80
   3  -8   4   12.20    2.10
   3  -8   4   12.80    2.70
  -4   8  -4   21.50    2.60
  -4   8  -4   17.90    2.40
  -4   8  -4   18.30    2.10
  -4   8  -4   20.40    2.10
  -4   8  -4   19.10    2.60
  -4   8  -4   23.70    2.80
  -4   8  -4   22.30    2.10
   4  -8   4   20.00    3.20
  -5   8  -4   29.10    3.10
  -5   8  -4   31.30    2.70
  -5   8  -4   28.20    2.80
  -5   8  -4   24.40    3.20
  -5   8  -4   29.40    2.60
  -5   8  -4   35.30    4.50
  -6   8  -4  389.76   20.60
  -6   8  -4  400.56   19.80
  -6   8  -4  370.16   20.20
  -6   8  -4  385.26   20.00
  -6   8  -4  390.66   19.90
  -6   8  -4  388.46   19.60
   6  -8   4  403.96   26.20
  -7   8  -4  102.39    7.00
  -7   8  -4   98.49    6.00
  -7   8  -4  101.19    6.50
  -7   8  -4  105.79    6.30
  -7   8  -4  100.89    6.20
  -8   8  -4   39.30    3.40
  -8   8  -4   38.20    3.80
  -8   8  -4   39.60    4.00
  -8   8  -4   35.00    2.80
  -8   8  -4   33.10    3.20
   8  -8   4   34.20    2.40
  -9   8  -4   21.50    1.70
  -9   8  -4   18.00    2.00
   9   7  -4    1.00    0.30
   8   7  -4    1.30    0.50
  -8  -7   4    2.30    0.70
  -8  -7   4    2.20    0.90
   7   7  -4    1.00    0.60
  -7  -7   4   -0.10    0.60
  -7  -7   4    0.20    0.60
   6   7  -4    1.00    0.80
   6   7  -4   -1.30    1.90
   6   7  -4    3.30    0.90
  -6  -7   4    0.60    0.70
  -6  -7   4   -0.40    4.30
  -6  -7   4   -0.10    0.80
   5   7  -4  120.09    6.80
   5   7  -4  115.19    6.50
   5   7  -4  123.39   11.70
   5   7  -4  106.89    6.40
  -5  -7   4  113.79   13.80
  -5  -7   4  117.79    6.70
   4   7  -4    2.40    0.70
   4   7  -4    0.90    1.20
   4   7  -4    0.50    1.00
   4   7  -4    3.10    1.00
   4   7  -4    2.80    2.00
  -4  -7   4    2.80    2.60
  -4  -7   4    2.10    0.80
   3   7  -4   63.79    4.20
   3   7  -4   66.99    4.30
   3   7  -4   66.19    9.60
  -3  -7   4   80.09   12.50
   2   7  -4    2.00    1.80
  -2  -7   4    1.70    1.80
   1   7  -4    1.80    1.60
  -1  -7   4    1.40    1.10
   0   7  -4   10.90    2.80
   0  -7   4   13.70    2.40
   0  -7   4   13.40    2.40
  -1   7  -4   88.59    7.60
   1  -7   4   90.79    5.40
  -2   7  -4  271.97   16.70
   2  -7   4  269.77   13.70
   2  -7   4  243.38   13.50
  -3   7  -4   30.50    4.90
   3  -7   4   35.70    4.30
   3  -7   4   35.50    3.70
  -4   7  -4   12.50    1.70
  -4   7  -4   11.60    2.10
  -4   7  -4   12.40    1.70
  -4   7  -4   11.00    1.90
  -4   7  -4   17.40    2.60
  -4   7  -4   12.70    1.90
   4  -7   4   11.40    3.20
  -5   7  -4  517.65   26.30
  -5   7  -4  526.05   27.40
  -5   7  -4  554.14   27.00
  -5   7  -4  556.14   27.00
  -5   7  -4  541.25   27.20
  -5   7  -4  541.45   27.60
  -5   7  -4  533.15   26.90
  -5   7  -4  549.15   27.40
   5  -7   4  572.04   32.60
  -6   7  -4 1460.15   72.79
  -6   7  -4 1509.45   72.19
  -6   7  -4 1494.95   72.49
  -6   7  -4 1540.05   72.19
  -6   7  -4 1480.75   71.89
  -6   7  -4 1494.05   72.39
  -6   7  -4 1441.96   71.19
   6  -7   4 1548.45   80.59
  -7   7  -4   40.40    3.10
  -7   7  -4   38.40    4.20
  -7   7  -4   34.70    3.10
  -7   7  -4   35.20    3.40
  -7   7  -4   38.00    3.00
   7  -7   4   41.40    7.50
   7  -7   4   34.40    2.70
  -8   7  -4  120.89    6.60
  -8   7  -4  113.89    6.50
  -8   7  -4  114.89    6.50
   8  -7   4  108.89    6.80
  -9   7  -4   41.10    3.00
  -9   7  -4   41.80    2.60
  -9   7  -4   36.80    2.30
   9  -7   4   38.90    2.30
   9   6  -4    4.90    0.70
  -9  -6   4    6.60    0.80
   8   6  -4    3.10    1.00
   8   6  -4    2.20    0.70
  -8  -6   4    4.30    0.90
  -8  -6   4    3.70    0.80
   7   6  -4   19.30    1.70
   7   6  -4   18.40    2.00
   7   6  -4   16.10    1.70
  -7  -6   4   19.10    1.90
  -7  -6   4   17.70    1.90
   6   6  -4    7.50    3.20
   6   6  -4   11.40    1.60
   6   6  -4   11.50    1.50
  -6  -6   4    7.30    1.30
  -6  -6   4    8.70    1.50
  -6  -6   4    8.20    5.30
   5   6  -4  222.78   11.10
   5   6  -4  164.18   13.90
   5   6  -4  160.28    8.90
  -5  -6   4  170.28   16.20
  -5  -6   4  155.58    9.20
   4   6  -4   40.30    2.80
   4   6  -4   41.30    5.90
   4   6  -4   40.30    2.80
   4   6  -4   46.20    3.10
  -4  -6   4   41.40    7.00
  -4  -6   4   37.10    2.90
   3   6  -4  270.27   17.70
  -3  -6   4  278.17   19.30
   2   6  -4  273.47   17.30
  -2  -6   4  271.97   18.00
   1   6  -4    1.00    1.40
  -1  -6   4    0.10    1.10
   0   6  -4   12.20    2.80
   0  -6   4   10.50    3.10
   0  -6   4   13.60    2.20
  -1   6  -4    4.40    1.80
   1  -6   4    6.00    1.10
   1  -6   4    6.20    1.20
  -2   6  -4  860.01   43.90
   2  -6   4  860.91   41.50
   2  -6   4  789.62   41.10
  -3   6  -4  241.28   16.30
   3  -6   4  247.18   14.90
   3  -6   4  258.47   15.70
  -4   6  -4   17.00    2.20
  -4   6  -4   18.10    2.30
  -4   6  -4   15.80    2.20
  -4   6  -4   16.60    1.90
   4  -6   4   17.80    3.60
  -5   6  -4    0.90    0.90
  -5   6  -4    1.30    1.20
  -5   6  -4    1.50    0.90
  -5   6  -4    1.80    0.60
  -5   6  -4   -0.30    1.20
   5  -6   4    2.10    1.50
  -6   6  -4 1070.49   49.50
  -6   6  -4 1020.60   49.50
  -6   6  -4 1016.60   49.70
  -6   6  -4 1000.70   48.70
  -6   6  -4 1024.80   50.09
   6  -6   4  957.20   49.80
  -7   6  -4   36.80    4.10
  -7   6  -4   38.30    3.20
  -7   6  -4   50.59    4.40
  -7   6  -4   40.70    4.50
   7  -6   4   44.50    8.00
  -8   6  -4    1.80    1.00
  -8   6  -4    4.60    1.20
  -8   6  -4    3.30    1.60
  -8   6  -4    2.60    0.90
   8  -6   4    2.00    0.80
  -9   6  -4   -0.10    0.60
  -9   6  -4   -1.10    0.80
   9  -6   4    1.30    0.50
   9   5  -4   22.00    1.90
  -9  -5   4   25.80    1.80
   8   5  -4   -0.20    0.80
   8   5  -4   -0.40    0.50
  -8  -5   4    0.70    0.60
  -8  -5   4    0.40    0.60
   7   5  -4   22.80    5.60
   7   5  -4   23.50    2.20
   7   5  -4   28.20    2.20
  -7  -5   4   26.90    2.30
  -7  -5   4   26.70    2.40
   6   5  -4  103.99    5.80
   6   5  -4  103.09   10.30
   6   5  -4  101.69    5.90
  -6  -5   4   75.59   12.80
  -6  -5   4  100.29    6.00
  -6  -5   4  107.09    6.00
   5   5  -4    5.70    2.60
   5   5  -4    5.60    1.20
   5   5  -4    5.90    1.10
   5   5  -4    6.10    1.20
  -5  -5   4    4.80    1.20
  -5  -5   4    6.30    3.80
  -5  -5   4    6.40    1.30
   4   5  -4  252.37   13.30
   4   5  -4  266.57   17.70
   4   5  -4  261.87   13.50
  -4  -5   4  285.27   20.10
  -4  -5   4  259.17   13.40
   3   5  -4   32.40    4.50
  -3  -5   4   30.50    5.10
   2   5  -4  135.59    9.80
  -2  -5   4  138.09   10.50
   1   5  -4  336.37   18.90
  -1  -5   4  334.77   20.10
   0   5  -4   35.30    3.90
   0  -5   4   31.90    3.10
   0  -5   4   34.70    3.10
  -1   5  -4   61.39    5.90
   1  -5   4   66.19    4.20
   1  -5   4   59.99    4.10
  -2   5  -4   41.20    4.80
   2  -5   4   39.00    3.70
   3  -5   4  142.19    9.90
   4  -5   4  115.79    9.90
  -5   5  -4   43.20    3.90
  -5   5  -4   42.80    3.50
  -5   5  -4   47.00    3.40
  -5   5  -4   43.90    2.80
  -5   5  -4   41.80    3.20
   5  -5   4   44.70    6.30
   5  -5   4   37.90    3.00
  -6   5  -4 2110.89  102.79
  -6   5  -4 2064.59  102.49
  -6   5  -4 2194.68  103.29
  -6   5  -4 2109.29  102.09
  -6   5  -4 2215.48  102.59
  -7   5  -4   35.80    3.50
  -7   5  -4   39.00    4.30
  -7   5  -4   37.20    3.10
  -7   5  -4   40.10    2.60
  -7   5  -4   37.60    3.00
   7  -5   4   33.50    8.10
   7  -5   4   38.80    2.80
  -8   5  -4   24.30    2.10
  -8   5  -4   19.50    2.60
  -8   5  -4   20.00    1.60
   8  -5   4   20.70    2.00
  -9   5  -4   20.20    1.60
  -9   5  -4   19.30    1.60
   9  -5   4   19.00    1.50
   9   4  -4    0.10    0.70
   9   4  -4    0.90    0.40
  -9  -4   4    0.30    0.40
   8   4  -4   -0.30    0.50
   8   4  -4    0.40    0.60
  -8  -4   4    0.50    0.60
  -8  -4   4    0.40    0.60
   7   4  -4   96.39    5.70
   7   4  -4   92.79   10.20
   7   4  -4   98.49    5.70
  -7  -4   4   99.49    5.90
  -7  -4   4   98.29    5.80
   6   4  -4   22.30    5.10
   6   4  -4   37.80    2.70
   6   4  -4   37.90    2.70
  -6  -4   4   39.30    2.80
  -6  -4   4   35.20    2.90
  -6  -4   4   21.30    7.50
   5   4  -4   77.29   10.70
   5   4  -4  132.19    6.70
   5   4  -4  136.99    6.70
   5   4  -4  126.69    6.60
  -5  -4   4  118.39    6.90
  -5  -4   4  132.59    6.70
  -5  -4   4   91.29   11.40
   4   4  -4  234.98   16.50
   3   4  -4 1042.30   67.29
   3   4  -4 1502.15   67.99
  -3  -4   4 1483.55   69.99
   2   4  -4  128.49    8.90
   2   4  -4  119.69    8.50
  -2  -4   4  121.89    9.40
   1   4  -4   42.90    4.10
  -1  -4   4   40.70    4.10
   0   4  -4   11.70    2.20
   0  -4   4   12.70    1.90
   0  -4   4   14.50    2.00
  -1   4  -4   49.90    4.60
   1  -4   4   47.20    3.60
   1  -4   4   46.20    3.70
  -2   4  -4   18.00    3.10
   2  -4   4   19.40    3.20
   2  -4   4   17.00    2.50
   3  -4   4  771.02   40.40
   4  -4   4  336.47   21.50
  -5   4  -4  537.65   26.70
  -5   4  -4  548.05   27.30
  -5   4  -4  549.85   27.70
  -5   4  -4  546.35   27.10
   5  -4   4  566.44   33.30
   5  -4   4  537.95   26.90
  -6   4  -4  212.58   10.90
  -6   4  -4  209.88   12.00
  -6   4  -4  218.38   12.80
  -6   4  -4  201.28   11.10
  -7   4  -4   15.50    1.90
  -7   4  -4   19.00    1.70
  -7   4  -4   19.50    3.30
  -7   4  -4   13.30    1.90
   7  -4   4   18.00    1.90
   7  -4   4    8.80    4.20
  -8   4  -4    4.70    1.10
  -8   4  -4    5.30    0.90
  -8   4  -4    2.30    1.30
   8  -4   4    5.40    1.10
  -9   4  -4    5.60    1.00
  -9   4  -4    3.90    0.90
   9  -4   4    5.30    0.80
 -10  -3   4    0.10    0.30
   9   3  -4   44.70    2.70
   9   3  -4   42.10    2.70
  -9  -3   4   42.10    2.80
   8   3  -4    2.90    0.90
   8   3  -4    4.30    1.00
  -8  -3   4    2.50    0.90
  -8  -3   4    3.80    0.90
   7   3  -4    0.90    0.80
   7   3  -4   -1.40    2.20
   7   3  -4   -0.20    0.50
  -7  -3   4    0.30    0.70
  -7  -3   4   -0.80    0.50
   6   3  -4   15.70    2.00
   6   3  -4   20.30    1.90
  -6  -3   4   13.30    6.40
  -6  -3   4   18.60    2.00
  -6  -3   4   22.00    2.10
   5   3  -4  167.48   15.70
   5   3  -4  216.98   10.70
   5   3  -4  228.28   10.70
  -5  -3   4  224.28   10.70
  -5  -3   4  213.88   10.80
  -5  -3   4  161.88   15.90
   4   3  -4   60.79    7.30
  -4  -3   4   73.99    8.30
   3   3  -4   37.20    4.80
  -3  -3   4   38.70    5.40
   2   3  -4  127.09    8.70
   2   3  -4  148.49    9.50
   1   3  -4    0.10    0.80
  -1  -3   4    0.50    0.90
   0   3  -4   14.20    2.10
   0  -3   4   14.10    2.10
   0  -3   4   14.50    2.10
  -1   3  -4 1372.06   67.79
   1  -3   4 1389.76   67.59
   1  -3   4 1378.56   67.29
  -2   3  -4  102.59    7.60
   2  -3   4   93.69    7.00
   3  -3   4   80.39    7.20
   4  -3   4   67.79    7.60
  -5   3  -4   -0.40    1.10
  -5   3  -4   -0.50    0.70
  -5   3  -4   -0.70    1.40
  -5   3  -4   -0.20    0.50
   5  -3   4   -0.20    0.90
   5  -3   4   -0.30    1.20
  -6   3  -4  149.88    8.50
  -6   3  -4  148.29    8.00
  -6   3  -4  150.98    9.20
  -6   3  -4  135.89    8.00
   6  -3   4  149.99    9.50
  -7   3  -4    2.10    0.80
  -7   3  -4    2.50    1.00
  -7   3  -4    2.10    1.00
  -7   3  -4   -0.60    1.60
   7  -3   4    3.60    3.30
   7  -3   4    1.70    0.80
  -8   3  -4    8.40    1.20
  -8   3  -4    5.30    1.60
  -8   3  -4   10.40    1.40
   8  -3   4    8.60    1.40
  -9   3  -4   -1.60    0.60
  -9   3  -4   -0.20    0.40
   9  -3   4    0.10    0.50
 -10  -2   4    4.80    0.60
   9   2  -4    1.40    0.60
   9   2  -4    1.10    0.80
  -9  -2   4    0.70    0.60
   8   2  -4    1.30    0.80
   8   2  -4    0.30    0.60
  -8  -2   4    0.60    0.60
  -8  -2   4    0.00    0.60
   7   2  -4   55.59    3.80
   7   2  -4   54.79    3.70
  -7  -2   4   56.89    4.00
  -7  -2   4   57.89    3.80
   6   2  -4   24.00    2.10
   6   2  -4   25.40    2.30
   6   2  -4   17.10    5.60
  -6  -2   4   21.40    2.10
  -6  -2   4   23.20    2.10
   5   2  -4  109.99   11.40
   5   2  -4  138.79    6.80
  -5  -2   4  136.19    6.90
  -5  -2   4   96.29   11.40
   4   2  -4  386.86   25.30
  -4  -2   4  363.96   23.80
   3   2  -4  101.39    8.40
  -3  -2   4   94.29    9.50
   2   2  -4   91.79    6.40
   2   2  -4  102.59    7.40
  -2  -2   4   89.69    7.50
  -1  -2   4 6236.58  306.07
   0   2  -4   19.10    2.30
   0  -2   4   21.90    2.60
   2  -2   4   39.50    4.30
   3  -2   4  746.13   39.80
   4  -2   4  182.68   14.30
  -5   2  -4  188.58    9.90
  -5   2  -4  187.38   10.80
  -5   2  -4  185.68   10.40
   5  -2   4  188.18    9.90
   5  -2   4  194.48   15.70
  -6   2  -4  595.54   29.50
  -6   2  -4  570.04   28.50
  -6   2  -4  572.64   28.50
   6  -2   4  581.44   28.60
  -7   2  -4   23.30    2.10
  -7   2  -4   22.40    2.10
  -7   2  -4   20.30    3.00
   7  -2   4   21.90    2.20
   7  -2   4   22.60    6.90
  -8   2  -4    6.30    1.10
  -8   2  -4    7.80    1.20
   8  -2   4    7.30    1.30
  -9   2  -4   21.80    1.60
   9  -2   4   21.60    1.70
  10   1  -4    2.00    0.40
 -10  -1   4    2.10    0.50
   9   1  -4    6.70    1.20
   9   1  -4    6.30    1.00
  -9  -1   4    4.30    0.90
   8   1  -4    2.70    0.90
   8   1  -4    0.80    0.70
  -8  -1   4    2.70    0.90
  -8  -1   4    2.50    0.70
   7   1  -4  238.58   12.50
   7   1  -4  232.48   12.60
  -7  -1   4  245.28   12.40
  -7  -1   4  242.28   12.70
   6   1  -4  527.55   25.90
   6   1  -4  430.76   33.00
   6   1  -4  559.34   26.00
  -6  -1   4  525.25   25.90
  -6  -1   4  553.54   25.90
  -6  -1   4  537.05   26.20
   5   1  -4   64.49    8.00
   5   1  -4   65.99    4.00
  -5  -1   4   66.29    4.00
  -5  -1   4   61.69    3.90
   4   1  -4    0.90    1.60
  -4  -1   4    0.50    1.50
   3   1  -4   23.10    4.00
  -3  -1   4   21.80    3.90
   2   1  -4    5.70    2.00
   2   1  -4    5.80    1.30
  -2  -1   4    7.90    2.40
   1   1  -4    4.00    1.50
  -1  -1   4    3.30    1.50
   0   1  -4   36.20    3.00
   0   1  -4   39.90    3.70
   0  -1   4   38.10    3.70
  -1   1  -4  649.83   31.70
   1  -1   4  577.54   31.60
  -2   1  -4   98.59    7.40
   2  -1   4  100.79    8.40
  -3   1  -4  295.97   20.20
   3  -1   4  394.46   21.50
   4  -1   4  297.17   20.30
  -5   1  -4   69.59    5.20
  -5   1  -4   65.99    4.10
  -5   1  -4   69.19    4.20
   5  -1   4   68.99    4.30
   5  -1   4   71.69    8.80
  -6   1  -4 2251.27  105.89
  -6   1  -4 2219.78  106.59
  -6   1  -4 2133.79  105.39
   6  -1   4 2301.87  116.89
   6  -1   4 2160.88  105.79
  -7   1  -4  306.87   15.50
  -7   1  -4  306.37   15.50
  -7   1  -4  296.37   16.20
   7  -1   4  296.57   24.90
  -8   1  -4   48.00    3.00
  -8   1  -4   45.40    3.10
   8  -1   4   42.90    3.10
  -9   1  -4   20.80    1.50
   9  -1   4   17.50    1.50
  10   0  -4    0.40    0.40
 -10   0   4   -0.10    0.40
 -10   0   4    0.20    0.30
   9   0  -4    0.80    0.70
   9   0  -4    2.50    0.80
  -9   0   4    1.50    0.60
   8   0  -4   10.00    1.50
   8   0  -4   13.90    1.70
  -8   0   4   12.40    1.30
  -8   0   4   12.30    1.80
   7   0  -4    3.70    1.00
   7   0  -4    1.50    4.70
   7   0  -4    5.10    1.30
  -7   0   4    3.70    1.00
  -7   0   4    4.20    1.00
  -7   0   4    5.20    1.30
  -7   0   4    4.90    1.30
   6   0  -4   -0.90    0.70
   6   0  -4    0.90    0.80
   6   0  -4   -1.00    2.10
  -6   0   4   -0.10    0.60
  -6   0   4    0.10    0.60
  -6   0   4   -1.60    1.30
   5   0  -4    6.50    2.70
   5   0  -4    8.50    1.20
  -5   0   4    5.60    3.50
  -5   0   4   10.90    1.40
   4   0  -4  450.15   24.60
  -4   0   4  339.27   23.70
   3   0  -4    0.60    1.50
  -3   0   4    1.00    1.40
   2   0  -4   47.10    4.70
   2   0  -4   45.40    3.40
  -2   0   4   50.19    4.90
  -1   0   4 9999.00  483.45
   0   0  -4   11.50    1.70
   0   0  -4   13.80    4.10
   0   0   4   12.80    2.40
  -1   0  -4 2115.99   99.49
   1   0   4 1831.22   96.19
  -2   0  -4    2.40    1.60
   2   0   4    2.70    1.90
  -3   0  -4  583.04   36.60
   3   0   4  750.92   37.40
  -4   0  -4   85.89    9.80
   4   0   4  102.89    9.70
  -5   0  -4   87.89    6.00
  -5   0  -4   91.89    5.30
  -5   0  -4   91.99    5.10
   5   0   4   86.59    5.20
   5   0   4   93.79   10.70
   5   0   4   83.09    5.20
  -6   0  -4  492.35   24.40
  -6   0  -4  483.35   24.00
  -6   0  -4  480.85   25.00
   6   0   4  488.55   24.30
   6   0   4  494.25   33.70
  -7   0  -4   19.80    1.90
  -7   0  -4   17.00    2.70
  -7   0  -4   11.90    1.50
   7   0   4   10.30    5.70
   7   0   4   23.90    2.00
  -8   0  -4    1.90    0.80
   8   0   4    1.70    0.70
  -9   0  -4    4.60    0.70
   9   0   4    5.80    0.80
  10  -1  -4    2.90    0.70
 -10   1   4    4.20    0.70
 -10   1   4    3.80    0.70
   9  -1  -4   26.10    2.20
  -9   1   4   23.70    2.00
   8  -1  -4    0.50    0.70
   8  -1  -4    0.50    0.80
  -8   1   4    1.10    0.80
  -8   1   4    0.10    0.50
  -8   1   4   -1.40    0.70
   7  -1  -4    1.60    0.90
   7  -1  -4    3.20    1.10
  -7   1   4    3.50    1.40
  -7   1   4    3.00    0.80
  -7   1   4    3.10    1.00
  -7   1   4    4.10    1.10
   6  -1  -4   -0.60    1.60
   6  -1  -4   -0.20    0.70
   6  -1  -4   -0.80    1.00
  -6   1   4    1.30    0.60
  -6   1   4    1.40    0.70
   5  -1  -4   16.20    1.90
   5  -1  -4   11.50    3.70
  -5   1   4   16.00    1.80
   4  -1  -4   13.20    3.50
   3  -1  -4   10.00    2.60
   2  -1  -4    1.80    0.60
   2  -1  -4    1.80    1.30
  -2   1   4    2.80    1.50
   1  -1  -4   13.80    2.60
  -1   1   4   10.90    2.40
   0  -1  -4   47.70    4.70
   0   1   4   49.10    4.60
  -1  -1  -4  710.03   37.20
   1   1   4  711.83   37.10
  -2  -1  -4  237.98   15.70
   2   1   4  241.68   15.50
  -3  -1  -4    8.70    3.10
   3   1   4   16.20    4.10
  -4  -1  -4  165.38    8.50
  -4  -1  -4  166.68    9.10
  -4  -1  -4  120.89   12.90
  -4  -1  -4  157.18    8.50
   4   1   4  170.58   13.70
   4   1   4  167.18    8.40
  -5  -1  -4   54.19    3.50
  -5  -1  -4   50.19    4.10
  -5  -1  -4   52.79    3.40
   5   1   4   54.89    3.50
   5   1   4   42.00    7.40
   5   1   4   47.80    3.30
  -6  -1  -4  682.03   31.50
  -6  -1  -4  681.73   31.80
   6   1   4  646.54   31.60
   6   1   4  687.43   31.70
   6   1   4  503.95   40.20
  -7  -1  -4  385.56   18.90
  -7  -1  -4  376.76   19.30
   7   1   4  369.26   19.10
   7   1   4  396.46   19.30
  -8  -1  -4    0.80    0.60
   8   1   4   -0.10    0.60
   8   1   4    0.40    0.60
  -9  -1  -4   41.80    2.70
  10  -2  -4    6.70    0.90
 -10   2   4    6.10    1.20
 -10   2   4    6.70    0.70
   9  -2  -4   29.90    2.40
  -9   2   4   31.90    2.30
   8  -2  -4    0.80    3.90
   8  -2  -4   -0.10    0.70
  -8   2   4   -0.20    0.70
  -8   2   4    0.70    1.10
   7  -2  -4   22.20    2.30
   7  -2  -4   26.40    7.20
  -7   2   4   26.10    3.10
  -7   2   4   27.20    2.40
  -7   2   4   24.30    2.40
   6  -2  -4    1.70    0.80
   6  -2  -4    0.10    1.80
  -6   2   4    1.50    0.80
  -6   2   4    1.60    0.80
  -6   2   4   -0.90    1.20
   5  -2  -4    2.00    1.80
   5  -2  -4    0.70    1.10
  -5   2   4    0.80    0.60
   4  -2  -4   54.99    6.40
  -4   2   4   33.50    5.30
   3  -2  -4  149.79   10.90
  -3   2   4  171.38   11.20
   2  -2  -4   97.29    7.50
  -2   2   4   90.69    7.00
   1  -2  -4  320.27   18.50
  -1   2   4  330.87   18.30
   0  -2  -4    3.90    1.70
   0   2   4    3.50    1.70
  -1  -2  -4  708.53   38.10
   1   2   4  718.53   37.90
  -2  -2  -4  148.39   12.30
   2   2   4  129.29   10.50
  -3  -2  -4    6.50    2.80
   3   2   4    9.60    3.30
  -4  -2  -4   16.70    1.90
  -4  -2  -4   10.90    4.10
   4   2   4   19.10    1.80
   4   2   4   14.50    1.50
   4   2   4    8.50    3.30
  -5  -2  -4    4.50    1.00
  -5  -2  -4    3.60    1.00
   5   2   4    6.70    1.20
   5   2   4    4.20    1.00
  -6  -2  -4   10.30    1.50
  -6  -2  -4   12.70    1.60
   6   2   4   14.30    1.80
   6   2   4    6.80    5.10
   6   2   4   15.30    1.60
  -7  -2  -4   -0.40    0.60
  -7  -2  -4    0.50    0.60
   7   2   4    0.20    0.70
   7   2   4    0.50    0.50
   8   2   4    0.30    0.50
   8   2   4    0.10    0.70
  -9  -2  -4   20.80    1.40
   9   2   4   17.90    1.20
 -10   3   4   -0.10    0.30
 -10   3   4    0.70    1.00
   9  -3  -4    1.00    0.70
  -9   3   4    0.20    0.80
  -9   3   4    0.30    0.50
   8  -3  -4    0.80    5.20
   8  -3  -4    0.00    0.70
  -8   3   4    0.60    0.70
  -8   3   4    0.00    1.30
   7  -3  -4  161.58    9.00
   7  -3  -4  161.98   15.60
  -7   3   4  165.08    9.60
  -7   3   4  161.68    9.20
  -7   3   4  168.18    8.90
   6  -3  -4  402.86   20.60
   6  -3  -4  432.66   28.00
  -6   3   4  388.66   20.70
  -6   3   4  410.86   21.10
  -6   3   4  428.36   20.50
  -6   3   4  409.56   20.80
   5  -3  -4   62.09    4.10
   5  -3  -4   73.49    8.20
  -5   3   4   63.79    4.30
  -5   3   4   53.89    4.00
  -5   3   4   62.39    4.80
   4  -3  -4  609.64   34.20
   3  -3  -4  385.96   22.50
  -2   3   4  137.89   10.90
   1  -3  -4  163.68   11.00
  -1   3   4  173.98   10.90
   0  -3  -4  100.29    8.20
   0   3   4  106.59    7.90
  -1  -3  -4  108.29    9.50
   1   3   4  112.89    8.80
  -2  -3  -4  121.79   10.30
   2   3   4   99.79    9.40
  -3  -3  -4  118.39   11.00
   3   3   4   74.79    8.60
  -4  -3  -4   10.30    1.50
  -4  -3  -4    7.90    1.30
  -4  -3  -4    7.20    3.40
   4   3   4    2.90    2.70
   4   3   4   10.70    1.60
   4   3   4    6.40    1.10
  -5  -3  -4    9.10    1.90
  -5  -3  -4    8.90    1.40
   5   3   4    7.40    1.30
   5   3   4    1.30    3.90
  -6  -3  -4   12.70    1.80
  -6  -3  -4   12.30    1.70
   6   3   4   13.00    1.80
   6   3   4   13.00    1.70
  -7  -3  -4   11.10    1.70
  -7  -3  -4    7.60    1.10
   7   3   4   10.90    1.50
   7   3   4    7.70    1.30
  -8  -3  -4    0.80    0.60
   8   3   4    1.90    0.60
   8   3   4    1.90    0.60
  -9  -3  -4   -0.10    0.30
  10  -4  -4    6.50    0.80
 -10   4   4    8.60    1.40
   9  -4  -4   -0.50    0.80
  -9   4   4    0.10    0.70
   8  -4  -4   22.10    2.10
  -8   4   4   20.30    1.80
  -8   4   4   16.90    2.50
  -8   4   4   19.40    2.10
   7  -4  -4   22.30    6.30
   7  -4  -4   25.70    2.40
  -7   4   4   23.60    2.60
  -7   4   4   24.20    3.20
  -7   4   4   25.90    2.40
  -7   4   4   27.80    2.20
   6  -4  -4    0.00    1.30
   6  -4  -4   -1.50    0.70
  -6   4   4   -0.50    0.80
  -6   4   4    1.50    1.30
  -6   4   4    0.40    0.50
  -6   4   4    1.20    1.00
   5  -4  -4  196.38   14.70
   5  -4  -4  187.58    9.90
  -5   4   4  179.48   10.10
  -5   4   4  198.58    9.80
  -5   4   4  186.68   10.80
  -5   4   4  182.68   10.40
   4  -4  -4    1.90    1.70
   3  -4  -4    8.10    2.50
   2  -4  -4   40.40    4.80
   1  -4  -4   33.70    4.40
   0  -4  -4  211.48   13.90
   0   4   4  204.78   13.10
   0   4   4  205.98   11.40
  -1  -4  -4  257.07   15.90
   1   4   4  198.98   14.50
  -2  -4  -4    8.70    3.50
   2   4   4    6.30    2.60
  -3  -4  -4   13.70    4.30
  -3  -4  -4   13.00    1.60
   3   4   4   12.60    1.30
   3   4   4    7.20    4.90
   3   4   4   15.00    1.70
  -4  -4  -4  159.98   16.60
  -4  -4  -4  194.08    9.60
  -4  -4  -4  188.58    9.70
   4   4   4  192.98    9.40
   4   4   4  190.78    9.50
   4   4   4  127.89   15.10
  -5  -4  -4   65.99    4.20
  -5  -4  -4   59.29    4.20
   5   4   4   67.89    4.10
   5   4   4   62.09    4.00
   6   4   4    0.50    0.90
  -7  -4  -4   52.79    3.60
  -7  -4  -4   55.19    3.40
   7   4   4   50.19    3.30
   7   4   4   52.99    3.30
  -8  -4  -4    3.10    0.70
   8   4   4    3.30    1.00
  10  -5  -4    2.00    0.40
 -10   5   4    1.40    0.60
  -9   5   4    3.60    1.00
  -9   5   4    2.00    0.50
  -9   5   4    1.20    0.80
   8  -5  -4    2.60    0.90
  -8   5   4    2.00    0.90
  -8   5   4    2.10    1.60
  -8   5   4    2.30    0.60
   7  -5  -4   11.10    4.60
   7  -5  -4   11.50    1.60
  -7   5   4   11.30    1.40
  -7   5   4    9.20    1.70
  -7   5   4    7.90    1.60
  -7   5   4   11.20    2.30
   6  -5  -4   48.00    3.40
   6  -5  -4   47.30    7.50
  -6   5   4   51.89    3.50
  -6   5   4   44.40    4.40
  -6   5   4   52.79    4.00
  -6   5   4   45.70    3.60
   5  -5  -4    6.90    1.20
   5  -5  -4    6.70    3.00
  -5   5   4    8.60    1.80
  -5   5   4    8.00    1.90
  -5   5   4    6.50    1.70
  -5   5   4    4.80    1.10
  -5   5   4    6.80    1.00
   4  -5  -4  410.66   24.80
  -4   5   4  389.96   20.30
   3  -5  -4   63.69    6.40
   2  -5  -4   74.09    7.00
   1  -5  -4   47.80    5.30
  -1   5   4   35.60    2.40
   0  -5  -4  140.19   10.30
   0   5   4  103.39    7.30
  -1  -5  -4    4.70    2.30
  -2  -5  -4   31.20    5.70
  -3  -5  -4    1.20    0.80
  -3  -5  -4    0.60    1.70
  -3  -5  -4    1.20    0.70
   3   5   4    0.90    0.60
   3   5   4    1.00    0.50
  -4  -5  -4   40.80    3.20
  -4  -5  -4   41.80    8.50
   4   5   4   44.00    3.20
   4   5   4   46.30    3.10
  -5  -5  -4  102.99    6.30
  -5  -5  -4  102.09    6.20
   5   5   4  111.19    6.10
   5   5   4  111.19    6.20
  -6  -5  -4    4.20    1.10
  -6  -5  -4    3.40    1.00
   6   5   4    4.60    1.10
   6   5   4    1.80    0.70
  -7  -5  -4  105.39    6.10
  -7  -5  -4  103.49    6.00
  -8  -5  -4   11.10    1.10
   8   5   4   11.40    1.00
 -10   6   4    1.50    0.50
   9  -6  -4    0.40    0.70
  -9   6   4   -0.10    0.90
  -9   6   4   -0.60    0.60
   8  -6  -4   13.50    1.70
  -8   6   4   12.20    2.30
  -8   6   4   17.00    2.00
  -8   6   4   18.60    2.40
  -8   6   4   16.90    1.40
   7  -6  -4   85.89    5.60
   7  -6  -4  101.59   12.00
  -7   6   4   92.79    6.30
  -7   6   4   90.99    5.80
  -7   6   4   99.59    5.40
  -7   6   4   96.19    5.90
  -7   6   4   95.69    6.00
   6  -6  -4   68.19    4.60
   6  -6  -4   73.49    9.50
  -6   6   4   70.99    5.00
  -6   6   4   72.39    5.10
  -6   6   4   72.29    4.90
  -6   6   4   65.79    5.30
  -6   6   4   71.19    4.20
   5  -6  -4  118.69    7.00
   5  -6  -4  133.29   12.00
  -5   6   4  124.29    7.70
  -5   6   4  125.69    7.40
  -5   6   4  126.39    6.70
  -5   6   4  126.69    7.70
  -5   6   4  132.99    7.70
   4  -6  -4  149.39   11.80
  -4   6   4  134.79    8.20
  -4   6   4  133.19    7.90
  -4   6   4  128.79    7.00
  -4   6   4  132.69    8.10
   3  -6  -4    0.80    1.10
   2  -6  -4    7.90    2.60
   1  -6  -4  488.35   25.00
  -1   6   4  357.66   20.70
   0  -6  -4   40.80    5.50
   0   6   4   31.80    3.30
  -1  -6  -4   21.40    4.60
   1   6   4   15.60    2.70
  -2  -6  -4    3.00    3.00
   2   6   4    2.80    0.70
   2   6   4    2.00    1.00
  -3  -6  -4    2.50    0.90
  -3  -6  -4    2.10    1.10
  -3  -6  -4    0.80    2.30
   3   6   4    1.90    0.70
   3   6   4    2.40    0.80
   3   6   4   -1.10    1.20
  -4  -6  -4  427.26   21.40
  -4  -6  -4  431.76   21.30
  -4  -6  -4  355.06   30.00
   4   6   4  442.96   21.10
   4   6   4  443.66   21.00
  -5  -6  -4   45.70    3.40
  -5  -6  -4   44.50    3.30
   5   6   4   46.70    3.10
   5   6   4   43.40    3.00
  -6  -6  -4    6.00    1.20
  -6  -6  -4    7.40    1.40
   6   6   4    7.00    1.10
   6   6   4    8.00    1.10
  -7  -6  -4   32.20    2.40
  -7  -6  -4   31.90    2.30
   7   6   4   34.70    2.30
 -10   7   4   23.60    1.50
   9  -7  -4    4.40    0.80
  -9   7   4    3.90    0.90
  -9   7   4    3.90    1.00
   8  -7  -4   27.90    2.30
  -8   7   4   21.80    2.60
  -8   7   4   24.60    2.50
  -8   7   4   27.20    3.20
   7  -7  -4   13.20    1.70
  -7   7   4    9.60    1.80
  -7   7   4   11.00    2.60
  -7   7   4   10.50    3.00
   6  -7  -4  133.89    7.70
   6  -7  -4  146.29   13.70
  -6   7   4  141.59    8.70
  -6   7   4  139.59    8.30
  -6   7   4  140.49    8.60
  -6   7   4  134.99    8.30
  -6   7   4  143.19    7.40
   5  -7  -4  307.27   21.30
   5  -7  -4  291.87   15.60
  -5   7   4  310.77   16.40
  -5   7   4  310.07   16.30
  -5   7   4  306.67   16.10
  -5   7   4  304.77   16.10
  -5   7   4  314.77   15.20
   4  -7  -4   28.50    5.10
  -4   7   4   28.60    2.90
  -4   7   4   28.60    1.90
  -4   7   4   28.60    2.90
  -4   7   4   34.00    3.20
  -4   7   4   22.50    2.90
   3  -7  -4    2.00    1.80
  -3   7   4    5.00    1.40
  -3   7   4    3.30    1.10
  -3   7   4    2.30    1.30
  -3   7   4    1.30    0.90
  -3   7   4    2.70    0.60
   2  -7  -4    1.40    1.50
  -2   7   4    1.20    0.90
  -2   7   4   -0.40    0.70
  -2   7   4    0.20    0.80
   1  -7  -4   77.69    8.00
  -1   7   4   80.79    5.00
   0  -7  -4    1.90    2.00
   0   7   4    0.30    0.90
   0   7   4    0.80    0.80
   0   7   4    0.90    0.50
  -1  -7  -4   20.50    1.90
  -1  -7  -4   15.90    4.40
   1   7   4   14.60    3.30
   1   7   4   19.00    1.50
  -2  -7  -4   29.30    6.30
  -2  -7  -4   27.70    2.30
   2   7   4   23.40    2.00
   2   7   4   27.40    2.70
   2   7   4   25.90    2.40
  -3  -7  -4   23.80    6.50
  -3  -7  -4   21.10    2.10
   3   7   4   13.30    3.60
   3   7   4   21.20    1.90
   3   7   4   21.50    1.80
   3   7   4   24.90    2.70
  -4  -7  -4    0.20    0.80
  -4  -7  -4    0.60    0.90
  -4  -7  -4    0.30    3.60
   4   7   4    0.80    0.60
   4   7   4    0.80    2.60
  -5  -7  -4   66.99    4.50
  -5  -7  -4   70.49    4.50
   5   7   4   70.89    3.90
   5   7   4   67.19    4.20
  -6  -7  -4   41.50    2.90
  -6  -7  -4   45.30    4.10
   6   7   4   39.00    2.70
  -7  -7  -4   10.90    1.10
  -7  -7  -4   12.10    1.30
   7   7   4   10.80    1.00
   9  -8  -4    9.40    0.90
  -9   8   4    8.80    1.20
  -9   8   4    5.70    1.20
  -9   8   4    7.50    1.20
   8  -8  -4    0.40    0.70
  -8   8   4   -1.20    0.80
  -8   8   4    1.50    0.80
  -8   8   4    0.30    1.30
  -8   8   4   -0.10    0.90
   7  -8  -4  171.48    9.10
  -7   8   4  172.68    9.60
  -7   8   4  173.28    9.60
  -7   8   4  171.68    9.20
  -7   8   4  169.68    9.90
  -7   8   4  164.28    9.30
   6  -8  -4  301.77   22.20
   6  -8  -4  281.47   14.90
  -6   8   4  296.27   15.50
  -6   8   4  284.17   15.70
  -6   8   4  297.17   15.80
  -6   8   4  295.17   15.50
  -6   8   4  287.37   14.30
  -6   8   4  291.57   15.60
   5  -8  -4   95.89    5.90
   5  -8  -4  105.59   10.80
  -5   8   4   98.09    5.40
  -5   8   4  110.39    6.90
  -5   8   4  101.29    6.50
  -5   8   4  103.19    6.70
  -5   8   4  109.09    6.90
   4  -8  -4   96.79    9.90
  -4   8   4   91.89    6.00
  -4   8   4   84.89    5.90
  -4   8   4   90.29    6.00
  -4   8   4   89.99    4.80
  -4   8   4   88.19    5.30
  -4   8   4   91.59    5.90
  -4   8   4   92.39    5.70
   3  -8  -4   30.90    5.20
  -3   8   4   31.00    3.00
  -3   8   4   27.40    1.90
  -3   8   4   26.50    2.80
  -3   8   4   32.70    2.90
  -3   8   4   30.40    2.70
   2  -8  -4    5.50    2.70
  -2   8   4    6.00    0.80
  -2   8   4    6.90    1.40
  -2   8   4    6.70    1.40
  -2   8   4    7.60    1.70
  -2   8   4    4.60    1.30
   1  -8  -4    0.00    1.40
  -1   8   4    1.40    1.10
  -1   8   4    1.20    0.80
  -1   8   4    0.10    0.90
   0  -8  -4   49.40    3.40
   0  -8  -4   59.19    7.50
   0   8   4   57.59    3.90
   0   8   4   52.29    3.70
   0   8   4   36.20    4.70
   0   8   4   54.79    3.10
   0   8   4   56.49    3.80
  -1  -8  -4  103.29   11.00
  -1  -8  -4   90.49    5.20
   1   8   4   61.69    7.00
   1   8   4   89.99    5.40
   1   8   4   94.19    5.60
   1   8   4   91.59    4.90
  -2  -8  -4  338.47   17.30
  -2  -8  -4  373.06   26.00
   2   8   4  347.57   17.30
   2   8   4  359.56   17.60
   2   8   4  268.97   20.70
   2   8   4  355.16   17.00
  -3  -8  -4  149.99   15.60
  -3  -8  -4  157.38    8.60
   3   8   4  160.58    8.30
   3   8   4  147.99    8.60
  -4  -8  -4  125.99   20.50
  -4  -8  -4  126.69    7.10
   4   8   4  123.39    6.90
  -5  -8  -4    1.40    1.20
  -5  -8  -4    0.30    0.70
   5   8   4    1.50    0.60
  -6  -8  -4   38.90    3.20
  -6  -8  -4   37.70    3.00
   6   8   4   38.90    2.70
  -7  -8  -4    1.20    0.40
   7   8   4    0.50    0.30
  -9   9   4    8.20    1.30
  -9   9   4    7.50    0.90
   8  -9  -4   22.90    2.40
  -8   9   4   18.70    1.80
  -8   9   4   22.10    2.60
  -8   9   4   21.90    2.20
  -8   9   4   24.80    2.80
   7  -9  -4   69.89    4.30
  -7   9   4   68.09    4.80
  -7   9   4   71.29    4.80
  -7   9   4   71.09    4.40
  -7   9   4   69.19    5.10
  -7   9   4   67.39    4.60
   6  -9  -4   48.50    3.40
   6  -9  -4   46.00    7.90
  -6   9   4   53.59    4.70
  -6   9   4   51.39    4.10
  -6   9   4   56.19    4.90
  -6   9   4   57.59    4.40
  -6   9   4   48.00    4.00
   5  -9  -4  618.44   36.30
  -5   9   4  557.84   28.60
  -5   9   4  587.84   29.50
  -5   9   4  571.64   29.30
  -5   9   4  571.24   28.50
  -5   9   4  589.04   29.40
  -5   9   4  583.44   29.00
  -5   9   4  563.24   29.10
   4  -9  -4  238.18   17.80
  -4   9   4  230.78   12.60
  -4   9   4  227.88   12.70
  -4   9   4  225.48   11.30
  -4   9   4  223.78   12.60
  -4   9   4  245.58   12.60
  -4   9   4  226.78   12.30
  -4   9   4  223.28   12.80
   3  -9  -4   78.49    8.60
  -3   9   4   73.39    5.20
  -3   9   4   71.29    4.90
  -3   9   4   74.49    5.20
  -3   9   4   69.09    3.90
  -3   9   4   71.79    5.10
   2  -9  -4    0.80    1.70
  -2   9   4    0.70    0.50
  -2   9   4    1.00    0.90
  -2   9   4   -0.20    1.00
  -2   9   4    0.20    1.00
  -2   9   4    0.80    1.00
  -2   9   4    0.60    1.10
   1  -9  -4   26.20    2.50
   1  -9  -4   27.00    5.40
  -1   9   4   26.40    2.70
  -1   9   4   28.70    2.70
  -1   9   4   28.40    1.90
  -1   9   4   27.40    2.70
   0  -9  -4   34.60    6.50
   0  -9  -4   33.50    2.70
   0   9   4   35.70    3.10
   0   9   4   34.50    2.30
   0   9   4   35.40    3.10
   0   9   4   36.80    3.00
  -1  -9  -4    2.60    2.60
  -1  -9  -4    3.90    1.00
   1   9   4    4.10    1.40
   1   9   4    3.00    0.70
   1   9   4    0.50    3.60
   1   9   4    3.60    1.10
  -2  -9  -4  222.38   11.50
  -2  -9  -4  237.98   20.20
   2   9   4  230.08   11.20
   2   9   4  224.68   11.60
   2   9   4  155.48   14.90
   2   9   4  235.28   11.90
  -3  -9  -4    3.30    0.80
  -3  -9  -4    2.00    4.00
   3   9   4    2.70    0.80
   3   9   4   -2.80    3.90
   3   9   4    1.40    1.30
  -4  -9  -4    3.50    1.00
   4   9   4    6.00    1.10
  -5  -9  -4   18.00    1.80
   5   9   4   18.70    1.60
  -6  -9  -4    7.50    1.00
   6   9   4    7.70    0.90
  -9  10   4    0.00    0.40
  -8  10   4   25.00    2.30
  -8  10   4   27.50    1.90
  -8  10   4   26.40    2.60
  -8  10   4   27.30    2.30
  -7  10   4   22.60    2.60
  -7  10   4   22.20    2.80
  -7  10   4   19.90    2.30
  -7  10   4   22.80    2.40
  -6  10   4   16.70    2.90
  -6  10   4   13.70    2.00
  -6  10   4   16.40    2.40
  -6  10   4   17.40    2.60
  -6  10   4   15.70    1.80
  -6  10   4   12.20    2.00
   5 -10  -4  339.27   23.50
  -5  10   4  316.77   17.20
  -5  10   4  331.17   17.30
  -5  10   4  322.57   16.80
  -5  10   4  301.77   16.40
  -5  10   4  317.07   16.90
  -5  10   4  330.07   17.20
  -5  10   4  319.47   16.20
   4 -10  -4    5.00    2.90
  -4  10   4    7.50    1.90
  -4  10   4    7.30    1.90
  -4  10   4    5.90    1.70
  -4  10   4    5.70    1.40
  -4  10   4    5.00    1.70
  -4  10   4    6.60    1.70
  -3  10   4  442.46   22.50
  -3  10   4  420.96   22.60
  -3  10   4  424.86   22.30
  -3  10   4  465.25   23.00
  -3  10   4  443.66   22.70
  -3  10   4  443.46   22.20
   2 -10  -4    1.40    2.20
  -2  10   4    2.90    1.40
  -2  10   4    2.90    1.20
  -2  10   4    2.70    1.30
  -2  10   4    1.90    0.50
  -2  10   4    1.20    1.10
   1 -10  -4   54.29    8.00
   1 -10  -4   51.29    3.70
  -1  10   4   56.09    3.30
  -1  10   4   58.59    4.50
  -1  10   4   54.49    4.20
  -1  10   4   52.49    4.20
  -1  10   4   58.39    4.20
   0 -10  -4   -1.80    0.70
   0  10   4    0.80    0.50
   0  10   4    0.40    0.90
   0  10   4    0.10    0.90
   0  10   4    1.20    1.00
  -1 -10  -4  101.29    6.30
  -1 -10  -4  122.29   13.60
   1  10   4  118.79    7.00
   1  10   4  109.89    6.60
   1  10   4  112.09    6.00
   1  10   4  112.19    7.00
  -2 -10  -4  175.68   17.40
  -2 -10  -4  172.68    9.50
   2  10   4  172.18    9.50
   2  10   4  178.38    9.90
   2  10   4  178.28    9.10
  -3 -10  -4   83.69    5.10
   3  10   4   81.79    4.70
   3  10   4   82.49    5.30
  -4 -10  -4   26.60    2.30
   4  10   4   30.40    2.10
  -5 -10  -4    7.20    1.10
   5  10   4    7.00    0.90
  -6 -10  -4    7.20    0.80
   6  10   4    7.30    0.90
   6  10   4    7.80    0.60
   6  10   4    6.30    1.00
  -8  11   4    0.80    0.70
  -8  11   4    0.00    1.10
  -8  11   4    0.30    0.70
  -7  11   4   40.50    3.10
  -7  11   4   44.80    3.70
  -7  11   4   46.30    3.80
  -6  11   4  265.87   13.60
  -6  11   4  255.87   14.20
  -6  11   4  270.87   14.30
  -6  11   4  254.47   13.90
  -6  11   4  271.37   13.90
  -6  11   4  261.17   14.10
  -5  11   4   15.40    2.50
  -5  11   4   16.40    2.30
  -5  11   4   13.60    2.40
  -5  11   4   14.50    2.10
  -5  11   4   15.60    2.60
  -5  11   4   15.70    2.00
   4 -11  -4   31.20    6.20
  -4  11   4   35.00    3.60
  -4  11   4   33.30    3.50
  -4  11   4   33.50    3.40
  -4  11   4   27.80    3.00
  -4  11   4   30.90    2.80
  -4  11   4   26.90    3.10
   3 -11  -4  159.08   14.10
  -3  11   4  152.78    8.40
  -3  11   4  153.18    8.90
  -3  11   4  151.78    9.10
  -3  11   4  147.19    9.00
  -3  11   4  152.78    9.30
   2 -11  -4   11.90    3.90
  -2  11   4   11.50    2.10
  -2  11   4   15.70    2.40
  -2  11   4   11.40    2.10
  -2  11   4   12.60    2.10
  -2  11   4   15.70    2.50
   1 -11  -4   26.40    2.40
   1 -11  -4   24.20    6.30
  -1  11   4   27.80    3.00
  -1  11   4   23.30    2.70
  -1  11   4   26.60    2.90
  -1  11   4   25.40    1.60
  -1  11   4   27.80    3.20
   0 -11  -4   55.19    3.90
   0 -11  -4   63.29    9.30
   0  11   4   59.49    4.60
   0  11   4   65.39    3.50
   0  11   4   63.09    4.40
   0  11   4   62.89    4.60
   0  11   4   62.59    4.90
  -1 -11  -4    0.00    0.80
  -1 -11  -4   -1.00    2.40
   1  11   4    0.30    0.90
   1  11   4   -1.70    1.90
   1  11   4   -0.60    0.90
   1  11   4   -0.40    1.30
   1  11   4    0.10    0.50
  -2 -11  -4   24.60    2.30
   2  11   4   25.40    1.80
   2  11   4   24.90    2.70
   2  11   4   28.40    2.40
   2  11   4   23.90    2.60
  -3 -11  -4   25.50    2.20
   3  11   4   26.60    2.60
   3  11   4   26.60    1.90
   3  11   4   24.20    2.80
   4  11   4    1.00    0.50
   4  11   4    1.50    0.90
  -5 -11  -4   80.29    4.40
   5  11   4   82.29    4.10
   5  11   4   79.89    4.50
  -8  12   4   21.60    1.60
  -8  12   4   23.20    2.00
  -7  12   4    5.70    1.10
  -7  12   4    5.40    1.30
  -7  12   4    6.20    1.00
  -7  12   4    5.60    1.50
  -6  12   4  358.96   18.60
  -6  12   4  351.86   18.70
  -6  12   4  366.56   18.40
  -6  12   4  366.76   18.70
  -5  12   4  199.48   11.00
  -5  12   4  193.88   10.80
  -5  12   4  193.78   10.40
  -5  12   4  195.88   10.90
  -5  12   4  182.08   11.10
  -5  12   4  197.28   11.10
  -4  12   4    1.60    1.30
  -4  12   4    2.20    1.40
  -4  12   4    2.20    1.20
  -4  12   4    4.20    1.90
  -4  12   4    1.00    1.40
  -4  12   4    1.30    0.90
   3 -12  -4  157.58   14.40
  -3  12   4  163.48    9.50
  -3  12   4  165.28    9.40
  -3  12   4  166.88    9.80
  -3  12   4  166.58    9.80
  -3  12   4  165.28    9.50
   2 -12  -4   69.39   12.30
  -2  12   4   80.69    5.50
   1 -12  -4    0.60    1.00
   1 -12  -4    9.50    4.50
  -1  12   4    8.90    3.30
  -1  12   4    5.80    1.30
  -1  12   4    7.70    2.40
  -1  12   4    6.30    2.10
   0 -12  -4    8.00    3.80
   0 -12  -4   11.80    1.60
   0  12   4    9.50    1.90
   0  12   4   12.10    2.10
   0  12   4   11.30    1.70
   0  12   4   10.50    1.90
   0  12   4   12.80    2.20
  -1 -12  -4   24.40    2.20
   1  12   4   25.50    1.60
   1  12   4   23.80    2.60
   1  12   4   27.00    2.90
   1  12   4   26.70    2.50
   1  12   4   21.80    2.90
  -2 -12  -4    2.70    0.90
   2  12   4    2.60    0.50
   2  12   4    3.90    1.20
   2  12   4    2.60    1.30
   2  12   4    3.00    1.50
  -3 -12  -4   22.70    2.10
   3  12   4   21.10    3.00
   3  12   4   24.40    1.50
   3  12   4   26.20    1.90
  -4 -12  -4    0.90    0.60
   4  12   4   -0.40    0.60
   4  12   4    0.70    0.70
  -5 -12  -4   13.70    1.00
  -7  13   4    5.70    0.90
  -7  13   4    6.60    1.30
  -7  13   4    8.00    1.90
  -6  13   4  164.18    8.80
  -6  13   4  173.68    9.40
  -6  13   4  175.28    9.30
  -6  13   4  167.58    9.10
  -6  13   4  166.98    9.40
  -5  13   4  178.78    9.70
  -5  13   4  166.38    9.70
  -5  13   4  167.58    8.90
  -5  13   4  170.98    8.80
  -5  13   4  167.78    9.40
  -5  13   4  171.98    9.50
  -4  13   4    4.00    1.50
  -4  13   4    1.60    1.30
  -4  13   4   -0.40    1.30
  -4  13   4   -0.20    1.20
  -4  13   4   -1.50    1.00
  -4  13   4   -0.10    1.00
  -3  13   4    5.60    1.80
  -3  13   4    8.60    1.90
  -3  13   4    9.30    2.00
  -3  13   4    8.30    1.70
  -3  13   4    8.60    1.90
  -2  13   4   25.80    3.00
  -2  13   4   31.20    3.00
  -2  13   4   26.80    2.70
  -2  13   4   31.10    3.30
  -2  13   4   28.80    3.00
  -1  13   4   28.80    2.80
  -1  13   4   27.60    3.10
  -1  13   4   27.40    3.00
  -1  13   4   29.20    3.00
  -1  13   4   27.60    2.50
   0 -13  -4   25.90    2.40
   0  13   4   30.80    2.70
   0  13   4   28.90    3.00
   0  13   4   25.90    2.80
  -1 -13  -4   -0.10    0.70
   1  13   4    1.00    1.30
   1  13   4   -0.10    1.00
   1  13   4   -0.40    1.00
   1  13   4    0.00    0.80
  -2 -13  -4    0.80    0.60
   2  13   4    0.50    1.00
   2  13   4    0.10    0.80
   3  13   4   52.79    3.50
   3  13   4   53.99    3.40
  -4 -13  -4    3.10    0.50
  -7  14   4   24.50    1.70
  -6  14   4  442.16   21.70
  -6  14   4  448.76   22.00
  -6  14   4  440.16   21.90
  -5  14   4  178.38    9.70
  -5  14   4  186.38    9.90
  -5  14   4  180.58    9.80
  -5  14   4  181.08    9.70
  -4  14   4    3.90    1.10
  -4  14   4    4.00    1.50
  -4  14   4    5.40    2.10
  -4  14   4    4.80    1.60
  -3  14   4    8.10    1.50
  -3  14   4    9.60    1.90
  -3  14   4   10.70    1.90
  -3  14   4   11.20    2.00
  -2  14   4    6.60    1.60
  -2  14   4    4.10    1.40
  -2  14   4    6.00    1.70
  -2  14   4    4.70    1.40
  -2  14   4    7.30    1.70
  -1  14   4    1.80    1.00
  -1  14   4    1.10    1.10
  -1  14   4    2.30    1.30
  -1  14   4    0.00    0.90
  -1  14   4    1.80    1.30
   0  14   4    2.40    1.00
   0  14   4    3.80    1.60
   0  14   4    1.90    1.10
   0  14   4    1.70    2.00
  -1 -14  -4   -0.90    0.70
   1  14   4    0.80    1.10
   1  14   4   -0.50    0.70
   1  14   4    0.30    0.90
   1  14   4   -0.80    0.90
  -2 -14  -4    3.20    0.80
   2  14   4    6.00    0.80
   2  14   4    4.40    1.00
   2  14   4    5.30    1.30
  -6  15   4   28.80    1.90
  -5  15   4   12.70    1.40
  -5  15   4   10.00    1.50
  -5  15   4   12.20    1.50
  -5  15   4   10.50    1.40
  -4  15   4    0.10    0.80
  -4  15   4    2.20    1.10
  -4  15   4    0.10    0.70
  -4  15   4    0.00    1.00
  -4  15   4    1.20    0.50
  -3  15   4    5.60    1.40
  -3  15   4    4.30    1.20
  -3  15   4    3.90    1.20
  -3  15   4    6.50    1.40
  -2  15   4    2.00    1.20
  -2  15   4    0.60    0.90
  -2  15   4    2.90    1.10
  -2  15   4    1.40    0.90
  -2  15   4    3.40    1.20
  -1  15   4    1.90    1.00
  -1  15   4    0.50    1.00
  -1  15   4    1.20    1.00
  -1  15   4    0.20    0.90
   0  15   4    1.80    0.80
   0  15   4    2.70    1.00
   0  15   4    2.60    0.90
   0  15   4    0.70    0.90
   1  15   4   -0.40    0.60
   1  15   4   -0.30    0.60
   1  15   4    0.20    0.50
  -4  16   4   -0.10    0.50
  -4  16   4    0.10    1.00
  -4  16   4    0.90    0.70
  -3  16   4    5.30    1.00
  -3  16   4    5.00    1.00
  -3  16   4    5.00    1.00
  -2  16   4   20.70    1.80
  -2  16   4   24.00    1.90
  -2  16   4   20.90    1.90
  -2  16   4   21.00    1.70
  -1  16   4    3.30    0.70
  -1  16   4    2.40    0.70
  -1  16   4    2.50    0.80
  -1  16   4    0.20    1.00
   0  16   4    1.80    0.50
   0  18  -5   24.50    1.70
   0  18  -5   26.80    1.90
  -1  18  -5    0.00    0.50
  -1  18  -5    0.10    0.50
  -2  18  -5   18.90    1.50
  -2  18  -5   20.80    1.70
   2  17  -5    2.00    0.50
   2  17  -5    0.70    0.60
   1  17  -5   15.60    1.50
   1  17  -5   15.80    1.40
   0  17  -5   22.40    2.00
   0  17  -5   18.90    1.90
   0  17  -5   21.40    1.90
  -1  17  -5    0.50    0.70
  -1  17  -5   -1.00    1.00
  -1  17  -5    0.30    0.70
  -2  17  -5    0.30    1.20
  -2  17  -5    1.20    0.80
  -2  17  -5    1.20    0.70
  -3  17  -5    0.10    0.70
  -3  17  -5    0.10    0.90
  -3  17  -5   -0.30    0.60
   3  16  -5    3.10    0.70
   2  16  -5    0.60    0.70
   2  16  -5    1.40    0.70
   2  16  -5    0.90    0.60
   1  16  -5    7.20    1.60
   1  16  -5    6.90    1.30
   1  16  -5    5.20    1.10
   1  16  -5    6.70    1.00
   0  16  -5   21.50    3.00
   0  16  -5   19.00    2.20
   0  16  -5   16.50    1.70
  -1  16  -5    2.50    1.10
  -1  16  -5    5.70    0.90
  -1  16  -5    3.60    1.10
  -2  16  -5    2.20    0.80
  -2  16  -5    0.80    0.70
  -2  16  -5   -1.80    1.10
  -2  16  -5    0.40    0.90
  -2  16  -5    0.60    1.20
  -2  16  -5    0.60    1.00
  -3  16  -5    2.10    0.80
  -3  16  -5    1.20    0.90
  -3  16  -5    2.60    1.20
  -3  16  -5    2.30    1.10
  -3  16  -5   -0.80    1.70
  -3  16  -5    1.60    0.80
  -4  16  -5    4.20    1.50
  -4  16  -5    2.10    1.00
  -4  16  -5    4.30    1.30
  -4  16  -5    1.80    0.80
  -5  16  -5   -1.00    1.00
  -5  16  -5   -1.20    0.70
  -5  16  -5    0.70    0.90
   4  15  -5    3.50    0.70
   4  15  -5    3.90    0.70
   3  15  -5  110.39    6.00
   3  15  -5  110.19    5.90
   3  15  -5  107.79    6.20
   3  15  -5  109.09    6.10
   2  15  -5   71.39    5.70
   2  15  -5   73.19    4.40
   2  15  -5   79.29    4.90
   1  15  -5    8.10    1.60
   1  15  -5    7.10    1.50
   1  15  -5    8.10    1.60
   1  15  -5    7.00    1.30
   0  15  -5   28.90    2.50
   0  15  -5   20.80    2.50
   0  15  -5   23.30    2.50
   0  15  -5   20.60    2.20
   0  15  -5   25.70    2.60
  -1  15  -5    5.10    1.40
  -1  15  -5    4.50    1.20
  -1  15  -5    5.00    1.40
  -1  15  -5    2.90    1.00
  -1  15  -5    4.70    1.40
  -2  15  -5    2.40    1.00
  -2  15  -5    5.10    1.50
  -2  15  -5    2.80    1.20
  -2  15  -5    2.70    1.20
  -2  15  -5    2.50    1.50
  -2  15  -5    2.70    1.10
  -3  15  -5    1.80    1.30
  -3  15  -5    1.70    1.10
  -3  15  -5    4.80    1.10
  -3  15  -5    3.50    1.40
  -3  15  -5    4.50    1.10
  -3  15  -5    3.50    1.40
  -3  15  -5    4.50    1.20
  -3  15  -5    4.40    1.10
  -4  15  -5    0.40    0.80
  -4  15  -5   -1.50    0.80
  -4  15  -5    1.90    1.00
  -4  15  -5    0.80    1.70
  -4  15  -5    1.30    0.80
  -4  15  -5    1.70    0.90
  -4  15  -5    1.00    1.40
  -4  15  -5    1.40    1.10
  -4  15  -5    1.90    0.80
  -5  15  -5    5.00    1.00
  -5  15  -5    6.90    1.10
  -5  15  -5    6.80    1.40
  -5  15  -5    3.20    1.50
  -5  15  -5    5.60    1.50
  -6  15  -5   20.10    1.60
  -6  15  -5   21.10    2.10
  -6  15  -5   20.80    1.80
  -6  15  -5   21.60    2.20
   5  14  -5    6.90    1.00
  -5 -14   5    7.80    0.80
   4  14  -5   49.60    3.20
   4  14  -5   41.70    2.80
   4  14  -5   46.80    3.10
  -4 -14   5   49.80    2.90
   3  14  -5    0.00    0.70
   3  14  -5    0.60    0.90
   3  14  -5    0.60    0.80
  -3 -14   5   -0.20    0.70
   2  14  -5    0.90    0.90
   2  14  -5    2.30    1.10
   2  14  -5    1.30    0.90
   2  14  -5    1.80    1.00
   1  14  -5   46.00    3.70
   1  14  -5   47.80    3.80
   1  14  -5   46.10    3.40
   1  14  -5   44.80    3.50
   1  14  -5   48.80    3.90
   0  14  -5  108.09    7.00
   0  14  -5  120.59    7.40
   0  14  -5  124.49    7.40
   0  14  -5  126.69    7.20
   0  14  -5  117.09    6.90
   0  14  -5  135.49   15.50
  -1  14  -5  130.49    7.40
  -1  14  -5  123.89   13.60
  -1  14  -5  132.49    7.70
  -1  14  -5  122.69    7.40
  -1  14  -5  123.19    7.20
  -1  14  -5  120.49    7.70
  -1  14  -5  126.29    6.90
  -1  14  -5  135.79    7.80
  -2  14  -5  104.09    6.40
  -2  14  -5  102.89    6.40
  -2  14  -5  104.29    6.00
  -2  14  -5  103.49    6.70
  -2  14  -5  101.39    5.90
  -2  14  -5  109.49    6.30
  -2  14  -5   95.69    6.00
  -2  14  -5  101.59    6.20
  -2  14  -5  100.99    6.40
  -3  14  -5    0.70    0.90
  -3  14  -5    0.70    1.30
  -3  14  -5    0.70    1.00
  -3  14  -5    0.90    0.80
  -3  14  -5    1.40    0.90
  -3  14  -5    2.20    1.40
  -3  14  -5    1.60    1.20
  -3  14  -5    1.00    0.90
  -3  14  -5    1.10    0.90
  -4  14  -5   13.60    1.60
  -4  14  -5   12.60    1.80
  -4  14  -5   13.70    2.30
  -4  14  -5   14.50    1.90
  -4  14  -5   14.40    1.80
  -4  14  -5   14.70    2.20
  -4  14  -5   14.20    1.80
  -4  14  -5   14.30    2.30
  -4  14  -5   13.80    1.80
  -5  14  -5   -1.00    0.80
  -5  14  -5    0.90    0.90
  -5  14  -5    1.20    1.20
  -5  14  -5   -1.30    1.00
  -5  14  -5    1.20    0.80
  -5  14  -5    1.40    1.60
  -6  14  -5    6.20    1.50
  -6  14  -5    4.00    1.10
  -6  14  -5    3.80    1.40
  -6  14  -5    3.30    0.90
  -7  14  -5   20.80    1.60
  -7  14  -5   23.00    2.20
  -7  14  -5   20.40    2.10
  -7  14  -5   23.40    1.80
   5  13  -5    2.30    0.80
  -5 -13   5    2.20    0.70
   4  13  -5    2.80    1.00
   4  13  -5    2.50    0.90
   4  13  -5    3.60    1.00
   4  13  -5    3.20    1.00
  -4 -13   5    2.10    0.90
   3  13  -5  125.59    7.10
   3  13  -5  118.89    7.10
   3  13  -5  117.19    6.90
   3  13  -5  114.39    6.70
  -3 -13   5  113.89    6.60
   2  13  -5   98.89    6.20
   2  13  -5   91.89    5.70
   2  13  -5   96.69    5.70
   2  13  -5   95.59    6.00
   2  13  -5   86.29   10.90
   2  13  -5   93.59    6.00
  -2 -13   5   89.89   10.60
   1  13  -5   17.50    5.40
   1  13  -5   23.20    2.30
   1  13  -5   20.90    2.50
   1  13  -5   26.30    2.60
   1  13  -5   24.20    2.60
   1  13  -5   20.30    2.50
  -1 -13   5   21.00    5.20
   0  13  -5   12.40    1.90
   0  13  -5   13.90    2.20
   0  13  -5   16.10    2.20
   0  13  -5   15.40    1.90
   0  13  -5   16.00    2.30
   0  13  -5   12.30    4.30
   0  13  -5   16.30    2.20
   0 -13   5   16.90    4.10
  -1  13  -5   88.09    5.30
  -1  13  -5   92.89    5.90
  -1  13  -5   91.99    5.50
  -1  13  -5   91.79    5.90
  -1  13  -5   84.89    5.80
  -1  13  -5   81.19   10.30
  -1  13  -5   77.39    5.50
  -1  13  -5   91.59    5.60
  -1  13  -5   91.19    5.90
   1 -13   5   88.99    6.40
  -2  13  -5   15.40    5.20
  -2  13  -5   13.00    2.00
  -2  13  -5   18.50    2.20
  -2  13  -5   13.10    1.90
  -2  13  -5   17.30    2.40
  -2  13  -5   18.20    2.40
  -2  13  -5   14.10    2.20
  -2  13  -5   18.50    2.20
  -2  13  -5   16.70    2.30
  -2  13  -5   20.20    2.30
  -3  13  -5    1.70    0.90
  -3  13  -5    0.70    0.90
  -3  13  -5   -1.10    3.50
  -3  13  -5    4.60    1.20
  -3  13  -5    2.00    1.00
  -3  13  -5    1.50    0.90
  -3  13  -5    1.80    1.30
  -3  13  -5    3.90    1.30
  -3  13  -5    2.20    1.40
  -3  13  -5    0.90    0.80
  -4  13  -5   27.20    2.70
  -4  13  -5   21.10    2.40
  -4  13  -5   20.70    2.80
  -4  13  -5   23.00    2.30
  -4  13  -5   20.10    2.20
  -4  13  -5   24.40    2.30
  -4  13  -5   28.90    2.60
  -4  13  -5   26.20    2.90
  -4  13  -5   22.20    3.00
  -5  13  -5    4.80    1.80
  -5  13  -5    4.10    1.10
  -5  13  -5    4.10    1.70
  -5  13  -5    5.70    1.50
  -5  13  -5    7.30    1.20
  -5  13  -5    4.70    1.60
  -5  13  -5    3.60    1.00
  -6  13  -5   92.79    5.50
  -6  13  -5   87.39    5.10
  -6  13  -5  101.89    5.80
  -6  13  -5   96.89    6.00
  -7  13  -5    1.10    0.80
  -7  13  -5    0.30    0.60
  -7  13  -5    1.10    1.30
  -7  13  -5    2.30    1.10
  -8  13  -5   35.10    2.10
  -6 -12   5    4.00    0.70
   5  12  -5   37.40    2.20
   5  12  -5   36.00    3.50
  -5 -12   5   38.50    2.70
   4  12  -5  154.78    7.80
   4  12  -5  155.68    8.80
   4  12  -5  160.78    8.60
   4  12  -5  155.68    8.50
  -4 -12   5  153.88    8.40
   3  12  -5    2.30    1.10
   3  12  -5    1.40    1.00
   3  12  -5    2.10    0.40
   3  12  -5    4.00    3.50
   3  12  -5    3.90    1.40
  -3 -12   5    2.30    0.90
  -3 -12   5    0.90    3.00
   2  12  -5  235.58   13.00
   2  12  -5  240.68   13.00
   2  12  -5  236.88   12.70
   2  12  -5  247.08   13.20
   2  12  -5  242.88   12.80
   2  12  -5  236.08   18.60
  -2 -12   5  246.48   19.20
   1  12  -5   61.19    4.50
   1  12  -5   65.39    4.50
   1  12  -5   35.10    4.20
   1  12  -5   66.39    4.60
   1  12  -5   60.19    8.30
   1  12  -5   64.99    4.40
   1  12  -5   64.79    4.20
  -1 -12   5   65.89    8.10
   0  12  -5  112.89    7.20
   0  12  -5  117.69    6.80
   0  12  -5  110.09    7.00
   0  12  -5  130.99   12.20
   0  12  -5  108.29    6.50
   0  12  -5  120.59    7.00
   0  12  -5  121.99    7.30
   0  12  -5  123.99    7.30
   0 -12   5  115.29    9.90
  -1  12  -5  235.08   12.40
  -1  12  -5  240.78   12.60
  -1  12  -5  218.28   12.60
  -1  12  -5  242.28   12.90
  -1  12  -5  238.08   12.30
  -1  12  -5  234.78   18.20
  -1  12  -5  232.38   12.70
  -1  12  -5  236.88   12.80
  -1  12  -5  239.98   12.90
   1 -12   5  236.88   14.10
  -2  12  -5   18.60    2.20
  -2  12  -5   21.80    2.60
  -2  12  -5   18.90    2.60
  -2  12  -5   19.60    2.40
  -2  12  -5   21.30    2.70
  -2  12  -5   22.90    2.40
  -2  12  -5   20.30    2.40
  -2  12  -5   20.40    5.60
  -2  12  -5   21.90    2.40
  -2  12  -5   21.00    2.80
  -3  12  -5   71.49    4.90
  -3  12  -5   71.59    5.30
  -3  12  -5   76.69    4.80
  -3  12  -5   70.19    4.80
  -3  12  -5   69.49    5.00
  -3  12  -5   75.89    5.30
  -3  12  -5   76.19    4.90
  -3  12  -5   70.19    4.90
  -3  12  -5   75.49    4.80
  -3  12  -5   71.59    9.60
  -4  12  -5    4.80    1.40
  -4  12  -5    5.30    1.70
  -4  12  -5    4.80    1.40
  -4  12  -5    4.10    1.10
  -4  12  -5    7.00    1.40
  -4  12  -5    5.50    1.50
  -4  12  -5    5.20    1.20
  -4  12  -5    4.00    1.20
  -5  12  -5    0.80    0.80
  -5  12  -5    0.90    0.90
  -5  12  -5    1.50    1.10
  -5  12  -5    2.00    1.50
  -5  12  -5    0.70    0.80
  -5  12  -5    4.10    1.50
  -5  12  -5    3.70    1.70
  -6  12  -5    0.60    0.90
  -6  12  -5   -0.60    0.70
  -6  12  -5    1.10    1.30
  -6  12  -5    0.40    1.50
  -6  12  -5   -0.40    0.70
  -7  12  -5    4.70    1.90
  -7  12  -5    2.30    1.60
  -7  12  -5    1.80    1.00
  -8  12  -5   16.70    1.50
  -8  12  -5   17.30    1.90
  -8  12  -5   13.70    1.40
   7  11  -5   -0.70    0.40
  -7 -11   5   -0.40    0.40
   6  11  -5   -0.10    0.30
   6  11  -5    1.30    0.70
  -6 -11   5    1.00    0.60
   5  11  -5    7.40    1.30
   5  11  -5    7.10    1.40
   5  11  -5    6.10    0.90
  -5 -11   5    7.00    1.20
   4  11  -5    4.60    3.10
   4  11  -5    3.30    1.10
   4  11  -5    2.00    1.10
   4  11  -5    1.80    0.60
   4  11  -5    2.20    0.90
  -4 -11   5    0.40    3.40
  -4 -11   5    3.40    0.90
   3  11  -5  899.71   43.70
   3  11  -5  893.91   44.50
   3  11  -5  909.01   44.70
   3  11  -5  926.91   51.79
   3  11  -5  912.61   44.30
  -3 -11   5  910.51   44.20
  -3 -11   5  917.21   53.69
   2  11  -5 1663.93   85.19
   2  11  -5 1574.04   75.19
   2  11  -5 1529.65   74.79
   2  11  -5 1526.35   74.69
   2  11  -5 1506.05   73.89
   2  11  -5 1524.25   75.09
   1  11  -5  116.69   11.20
   1  11  -5  105.49    6.40
   1  11  -5  103.09    6.60
   1  11  -5  107.29    6.70
   1  11  -5  102.99    6.30
   1  11  -5   96.49    7.10
  -1 -11   5  112.39   10.40
   0  11  -5  197.38   11.40
   0  11  -5  214.98   11.60
   0  11  -5  208.38   11.20
   0  11  -5  212.08   11.50
   0  11  -5  198.08   11.30
   0  11  -5  212.18   11.10
   0  11  -5  204.48   11.00
   0  11  -5  213.38   16.40
   0 -11   5  219.38   14.60
  -1  11  -5   29.50    2.70
  -1  11  -5   29.50    2.90
  -1  11  -5   33.20    2.90
  -1  11  -5   32.30    2.80
  -1  11  -5   31.90    2.90
  -1  11  -5   28.30    2.60
  -1  11  -5   29.10    2.90
  -1  11  -5   31.50    2.60
  -1  11  -5   32.80    5.70
  -1  11  -5   31.10    3.00
   1 -11   5   30.80    3.60
  -2  11  -5    0.70    1.10
  -2  11  -5    1.70    1.10
  -2  11  -5    0.30    0.90
  -2  11  -5    0.30    0.80
  -2  11  -5    2.60    1.10
  -2  11  -5    0.90    0.90
  -2  11  -5    0.60    1.10
  -2  11  -5    1.30    1.00
  -2  11  -5    2.40    2.10
  -2  11  -5    1.40    0.80
  -3  11  -5   62.29    4.50
  -3  11  -5   57.59    4.50
  -3  11  -5   54.79    4.00
  -3  11  -5   62.09    4.20
  -3  11  -5   59.49    4.10
  -3  11  -5   56.79    4.50
  -3  11  -5   60.09    4.20
  -3  11  -5   56.69    8.00
  -3  11  -5   57.99    4.10
  -3  11  -5   61.19    4.30
  -4  11  -5   86.29    5.50
  -4  11  -5   82.89    5.60
  -4  11  -5   87.59    5.80
  -4  11  -5   94.79    5.70
  -4  11  -5   90.89    6.20
  -4  11  -5   95.79    6.10
  -4  11  -5   89.19    6.20
  -4  11  -5   91.19    5.50
  -4  11  -5   94.09    5.60
  -5  11  -5    1.60    1.00
  -5  11  -5    2.00    1.70
  -5  11  -5    2.40    1.90
  -5  11  -5    4.00    1.50
  -5  11  -5    5.20    1.20
  -5  11  -5    3.50    1.10
  -5  11  -5    1.60    1.10
   5 -11   5    1.90    2.40
  -6  11  -5   23.10    2.30
  -6  11  -5   23.00    2.30
  -6  11  -5   30.90    3.60
  -6  11  -5   26.70    2.90
  -6  11  -5   26.30    2.50
  -6  11  -5   28.00    2.70
  -7  11  -5    2.80    1.10
  -7  11  -5    3.00    1.00
  -7  11  -5    2.60    1.60
  -7  11  -5    3.60    1.40
  -7  11  -5    3.40    0.90
  -8  11  -5    0.50    0.60
  -8  11  -5    0.90    0.70
  -8  11  -5    1.60    1.20
   7  10  -5    2.40    0.50
  -7 -10   5    2.00    0.60
   6  10  -5   25.90    1.90
  -6 -10   5   22.20    2.10
   5  10  -5   27.20    2.40
   5  10  -5   23.90    2.40
   5  10  -5   24.40    2.00
  -5 -10   5   22.50    2.20
   4  10  -5  895.91   40.90
   4  10  -5  865.11   41.70
   4  10  -5  824.12   41.30
   4  10  -5  831.52   41.40
  -4 -10   5  821.02   51.49
  -4 -10   5  831.92   41.30
   3  10  -5   93.49    6.00
   3  10  -5   95.89   10.60
   3  10  -5   98.29    5.30
   3  10  -5   90.39    5.80
   3  10  -5  100.49    5.90
   3  10  -5   98.59    6.20
  -3 -10   5   93.39    5.60
  -3 -10   5   97.69   11.60
   2  10  -5  179.38   14.80
   2  10  -5  181.88   10.20
   2  10  -5  195.48   10.30
   2  10  -5  184.88    9.90
   2  10  -5  182.58    9.90
   2  10  -5  176.38    9.20
  -2 -10   5  193.98   15.50
  -2 -10   5  162.98    9.90
   1  10  -5   30.70    2.70
   1  10  -5   38.80    6.10
   1  10  -5   35.80    3.10
   1  10  -5   35.70    2.80
   1  10  -5   36.50    3.10
   1  10  -5   34.50    2.80
  -1 -10   5   33.60    5.40
   0  10  -5    4.00    2.50
   0  10  -5    4.70    1.40
   0  10  -5    3.80    1.10
   0  10  -5    5.70    1.50
   0  10  -5    4.20    1.10
   0  10  -5    2.20    1.00
   0  10  -5    4.70    1.40
   0 -10   5    3.60    1.90
  -1  10  -5    6.30    1.40
  -1  10  -5    5.90    3.00
  -1  10  -5    7.20    1.40
  -1  10  -5    4.80    1.10
  -1  10  -5    6.90    1.50
  -1  10  -5    6.30    2.00
  -1  10  -5    4.50    1.30
  -1  10  -5    4.20    1.30
  -1  10  -5    7.50    1.50
  -1  10  -5    5.50    1.60
  -2  10  -5  271.17   13.80
  -2  10  -5  266.37   14.00
  -2  10  -5  262.87   13.70
  -2  10  -5  273.47   19.10
  -2  10  -5  269.77   13.90
  -2  10  -5  267.07   13.90
  -2  10  -5  259.67   14.10
  -2  10  -5  264.07   13.80
  -2  10  -5  262.97   14.00
  -2  10  -5  253.07   14.10
   2 -10   5  274.77   13.60
   2 -10   5  260.87   13.60
  -3  10  -5    0.20    0.80
  -3  10  -5   -1.10    0.90
  -3  10  -5    0.70    0.90
  -3  10  -5   -0.60    1.10
  -3  10  -5    0.50    1.00
  -3  10  -5   -1.60    1.50
  -3  10  -5    0.50    1.00
  -3  10  -5    0.10    0.80
  -3  10  -5    0.10    1.00
  -3  10  -5   -0.90    0.70
   3 -10   5    0.70    0.70
  -4  10  -5   33.70    3.00
  -4  10  -5   18.40    3.40
  -4  10  -5   34.50    3.40
  -4  10  -5   35.30    2.90
  -4  10  -5   26.40    3.10
  -4  10  -5   31.40    2.70
  -4  10  -5   32.50    3.20
  -4  10  -5   29.80    2.80
  -4  10  -5   31.40    3.30
   4 -10   5   33.70    4.10
  -5  10  -5    1.70    1.80
  -5  10  -5    0.40    0.80
  -5  10  -5    1.00    1.30
  -5  10  -5    1.40    1.50
  -5  10  -5   -1.10    0.70
  -5  10  -5    1.20    0.90
  -5  10  -5    0.90    1.20
   5 -10   5    1.30    1.60
  -6  10  -5   69.89    4.70
  -6  10  -5   68.09    4.40
  -6  10  -5   72.69    4.40
  -6  10  -5   72.99    5.10
  -6  10  -5   60.59    4.10
  -6  10  -5   65.49    5.40
   6 -10   5   54.79    7.70
  -7  10  -5    2.40    0.90
  -7  10  -5    4.40    1.20
  -7  10  -5    3.30    1.50
  -7  10  -5    4.30    1.80
  -7  10  -5    2.20    1.10
  -8  10  -5   48.30    3.20
  -8  10  -5   47.30    3.10
  -8  10  -5   42.40    2.80
  -8  10  -5   47.60    3.70
  -9  10  -5   15.20    1.20
   8   9  -5   12.60    0.90
  -8  -9   5   12.20    1.00
   7   9  -5    0.60    0.50
  -7  -9   5    1.20    0.60
   6   9  -5   84.69    5.20
   6   9  -5   89.39    4.90
  -6  -9   5   85.29    5.20
   5   9  -5   -0.50    2.00
   5   9  -5   -0.30    0.70
   5   9  -5   -0.10    0.60
   5   9  -5    0.30    0.90
  -5  -9   5    0.30    3.80
  -5  -9   5   -0.40    0.60
   4   9  -5   28.30    2.70
   4   9  -5   26.20    2.40
   4   9  -5   27.00    2.20
   4   9  -5   26.90    6.00
  -4  -9   5   34.60    7.50
  -4  -9   5   25.50    2.40
   3   9  -5  519.05   25.20
   3   9  -5  556.44   32.20
   3   9  -5  498.15   25.60
   3   9  -5  516.05   25.70
   3   9  -5  504.35   25.90
  -3  -9   5  534.05   33.60
  -3  -9   5  494.55   25.50
   2   9  -5  658.73   32.20
   2   9  -5  691.93   38.60
   2   9  -5  659.03   32.80
   2   9  -5  665.23   33.10
   2   9  -5  645.64   32.80
  -2  -9   5  693.63   39.40
   1   9  -5   39.50    3.00
   1   9  -5   41.20    5.70
   1   9  -5   37.30    2.90
   1   9  -5   38.30    3.00
   1   9  -5   36.50    3.10
   1   9  -5   35.30    2.80
  -1  -9   5   38.10    5.20
   0   9  -5  155.88    8.70
   0   9  -5  160.28    8.90
   0   9  -5  155.08    8.60
   0   9  -5  156.08    8.70
   0   9  -5  158.98    8.90
   0   9  -5  162.88   12.60
   0  -9   5  171.48   11.20
  -1   9  -5   13.30    1.80
  -1   9  -5   11.50    1.60
  -1   9  -5   14.40    1.80
  -1   9  -5   12.60    3.60
  -1   9  -5   11.50    1.80
  -1   9  -5   10.00    1.60
   1  -9   5   11.20    1.90
   1  -9   5   13.40    2.60
  -2   9  -5   98.79    6.80
  -2   9  -5   85.69    5.60
  -2   9  -5   87.89    5.60
  -2   9  -5   83.09    5.60
  -2   9  -5   90.59    5.60
  -2   9  -5   81.89    5.90
  -2   9  -5   87.49    5.50
  -2   9  -5   88.49    5.50
  -2   9  -5  101.09    6.40
   2  -9   5   94.29    5.80
   2  -9   5   92.99    5.80
  -3   9  -5    9.50    1.80
  -3   9  -5   12.90    1.80
  -3   9  -5   15.70    2.00
  -3   9  -5   12.50    3.80
  -3   9  -5   10.30    1.60
  -3   9  -5   13.80    1.90
  -3   9  -5   14.30    2.40
  -3   9  -5   11.80    1.60
  -3   9  -5   18.50    2.50
   3  -9   5   11.70    2.90
  -4   9  -5   15.00    2.50
  -4   9  -5   13.10    1.90
  -4   9  -5   12.40    1.80
  -4   9  -5   14.60    2.20
  -4   9  -5   12.60    1.80
  -4   9  -5   12.80    2.20
  -4   9  -5   10.00    1.90
   4  -9   5   12.70    3.00
  -5   9  -5   14.00    2.10
  -5   9  -5   19.80    2.80
  -5   9  -5   17.90    2.30
  -5   9  -5   16.90    3.00
  -5   9  -5   17.80    2.20
  -5   9  -5   17.30    2.80
  -5   9  -5   16.70    2.10
   5  -9   5   15.30    4.20
  -6   9  -5    1.70    1.10
  -6   9  -5    1.30    1.80
  -6   9  -5    1.70    1.00
  -6   9  -5    3.70    1.60
  -6   9  -5    2.00    1.00
   6  -9   5    0.10    2.10
  -7   9  -5   63.09    4.30
  -7   9  -5   63.89    5.30
  -7   9  -5   64.59    4.80
  -7   9  -5   71.49    4.60
  -7   9  -5   64.39    4.30
  -8   9  -5  222.98   11.30
  -8   9  -5  222.08   11.50
  -9   9  -5    6.30    1.00
  -9   9  -5    6.60    0.80
   8   8  -5    1.90    0.50
  -8  -8   5    2.00    0.60
   7   8  -5   13.70    1.50
   7   8  -5   13.40    1.50
  -7  -8   5   12.70    1.60
  -7  -8   5   11.80    1.70
   6   8  -5   41.50    7.00
   6   8  -5   43.80    3.00
   6   8  -5   43.10    3.20
  -6  -8   5   40.40    3.10
   5   8  -5    1.00    0.60
   5   8  -5    3.60    1.20
   5   8  -5    0.90    2.50
  -5  -8   5    0.80    0.80
  -5  -8   5   -1.00    2.40
   4   8  -5   66.19    4.40
   4   8  -5   62.99    4.30
   4   8  -5   65.69    4.00
   4   8  -5   67.69    8.10
  -4  -8   5   64.99    9.70
  -4  -8   5   65.39    4.20
   3   8  -5  222.18   16.30
   3   8  -5  224.68   11.50
   3   8  -5  213.48   11.50
   3   8  -5  214.28   11.70
   3   8  -5  217.68   11.10
  -3  -8   5  210.58   11.30
  -3  -8   5  232.68   17.80
   2   8  -5  123.79    6.60
   2   8  -5  127.29    7.30
   2   8  -5  126.69    7.10
   1   8  -5  176.18   13.00
  -1  -8   5  182.88   12.70
   0   8  -5  257.67   16.90
   0  -8   5  257.37   15.40
  -1   8  -5   30.60    4.70
   1  -8   5   33.90    3.40
   1  -8   5   31.50    3.10
  -2   8  -5   54.29    6.50
   2  -8   5   55.29    4.30
   2  -8   5   55.79    4.40
  -3   8  -5  148.69    8.80
  -3   8  -5  151.28    8.70
  -3   8  -5  157.48    8.50
  -3   8  -5  150.78    8.80
  -3   8  -5  150.48    8.40
  -3   8  -5  155.68    8.60
   3  -8   5  163.28   10.30
  -4   8  -5   -0.40    1.40
  -4   8  -5    1.80    1.00
  -4   8  -5   -0.30    0.70
  -4   8  -5   -0.40    1.00
  -4   8  -5    2.20    1.20
  -4   8  -5    2.20    1.00
  -4   8  -5    1.00    1.00
   4  -8   5    1.50    1.50
  -5   8  -5   18.70    2.50
  -5   8  -5   18.90    2.30
  -5   8  -5   20.10    3.10
  -5   8  -5   15.60    2.70
  -5   8  -5   17.60    2.60
  -5   8  -5   15.30    2.10
   5  -8   5   19.90    4.90
  -6   8  -5   20.10    2.20
  -6   8  -5   26.30    3.00
  -6   8  -5   26.00    2.70
  -6   8  -5   24.30    2.50
  -6   8  -5   22.60    3.30
  -6   8  -5   24.90    2.50
   6  -8   5   25.70    6.30
  -7   8  -5  104.09    6.10
  -7   8  -5  104.29    6.00
  -7   8  -5   96.59    6.10
  -7   8  -5   99.59    6.40
  -7   8  -5   96.69    7.00
  -8   8  -5  270.27   14.20
  -8   8  -5  278.87   13.80
  -8   8  -5  265.47   14.40
  -9   8  -5   13.30    1.20
  -9   8  -5   10.60    2.10
   9   7  -5   -0.20    0.20
   8   7  -5    4.30    0.80
  -8  -7   5    3.90    1.00
  -8  -7   5    4.20    0.80
   7   7  -5    3.70    0.90
   7   7  -5    3.10    1.20
  -7  -7   5    3.30    0.90
  -7  -7   5    3.80    1.10
   6   7  -5  186.28    9.70
   6   7  -5  197.58   16.20
  -6  -7   5  181.08   10.20
  -6  -7   5  199.48   10.00
  -6  -7   5  136.69   18.40
   5   7  -5    8.20    1.20
   5   7  -5    5.50    1.30
   5   7  -5    7.20    3.10
   5   7  -5    7.00    1.30
  -5  -7   5    4.40    3.90
  -5  -7   5    7.10    1.40
   4   7  -5  260.47   15.10
   4   7  -5  302.47   20.60
   4   7  -5  286.37   14.60
   4   7  -5  300.87   14.90
  -4  -7   5  292.77   14.90
  -4  -7   5  306.17   22.80
   3   7  -5   65.69    4.20
   3   7  -5   71.99    7.70
   3   7  -5   66.99    4.50
  -3  -7   5   71.69    9.00
   2   7  -5  142.09   11.00
  -2  -7   5  136.89   11.50
   1   7  -5   32.40    4.50
  -1  -7   5   29.20    4.30
   0   7  -5  116.19    9.10
   0  -7   5  115.49    8.30
   0  -7   5  106.99    7.80
  -1   7  -5    2.00    1.70
   1  -7   5    0.70    0.80
   1  -7   5    1.50    1.00
  -2   7  -5  467.45   26.70
   2  -7   5  457.15   24.10
   2  -7   5  449.66   23.80
  -3   7  -5    0.60    0.80
  -3   7  -5    1.30    0.90
  -3   7  -5    0.70    0.80
  -3   7  -5    1.20    1.60
  -3   7  -5   -0.50    0.70
   3  -7   5    0.80    1.10
  -4   7  -5    6.50    1.70
  -4   7  -5   10.20    1.50
  -4   7  -5    8.80    1.70
  -4   7  -5    6.90    1.40
  -4   7  -5    8.90    1.60
  -4   7  -5    9.90    1.90
   4  -7   5    9.10    3.00
  -5   7  -5    6.30    2.90
  -5   7  -5    5.60    0.80
  -5   7  -5    4.10    1.00
  -5   7  -5    7.10    2.10
  -5   7  -5    6.00    1.40
  -5   7  -5    8.20    2.30
   5  -7   5    4.80    2.50
  -6   7  -5   20.20    2.50
  -6   7  -5   13.90    2.30
  -6   7  -5   15.20    1.30
  -6   7  -5   17.20    2.10
  -6   7  -5   16.10    2.90
  -6   7  -5   13.40    1.90
  -6   7  -5   13.00    1.80
   6  -7   5   12.30    4.50
   6  -7   5   22.90    2.00
  -7   7  -5  153.98    9.60
  -7   7  -5  164.18    8.90
  -7   7  -5  155.08    8.50
  -7   7  -5  162.78    8.90
  -7   7  -5  159.58    8.80
  -7   7  -5  166.48    9.20
   7  -7   5  146.09   15.50
   7  -7   5  153.58    8.40
  -8   7  -5  589.24   28.30
  -8   7  -5  586.24   28.80
   8  -7   5  552.64   27.90
  -9   7  -5    6.50    0.90
  -9   7  -5    5.50    0.80
   9   6  -5    3.80    0.60
  -9  -6   5    3.10    0.60
   8   6  -5   33.40    2.50
  -8  -6   5   31.60    2.40
  -8  -6   5   30.30    2.40
   7   6  -5   17.30    1.60
   7   6  -5   15.60    1.70
  -7  -6   5   16.80    1.80
  -7  -6   5   17.00    1.90
   6   6  -5    1.60    2.20
   6   6  -5    2.10    0.80
   6   6  -5    2.20    0.90
  -6  -6   5    2.60    0.90
  -6  -6   5    1.60    0.90
  -6  -6   5    1.40    4.10
   5   6  -5  137.49    7.40
   5   6  -5  125.19    7.10
   5   6  -5  124.79   11.80
  -5  -6   5  155.38    9.10
  -5  -6   5  136.89   14.50
  -5  -6   5  117.49    7.50
   4   6  -5  131.59   11.00
   4   6  -5  120.39    6.50
   4   6  -5  117.99    6.80
   4   6  -5  118.99    6.60
  -4  -6   5  113.79    6.70
  -4  -6   5  128.09   12.60
   3   6  -5   60.59    6.70
  -3  -6   5   60.99    7.50
   2   6  -5  465.75   26.20
  -2  -6   5  461.45   27.10
   1   6  -5  244.18   14.90
  -1  -6   5  226.78   14.60
   0   6  -5  356.16   20.90
   0  -6   5  404.96   20.60
   0  -6   5  345.07   19.90
  -1   6  -5    9.60    2.50
   1  -6   5    9.10    1.80
   1  -6   5    9.10    1.90
  -2   6  -5  529.55   30.10
   2  -6   5  535.55   28.10
   2  -6   5  561.04   28.70
  -3   6  -5   98.99    8.90
   3  -6   5   96.09    7.70
  -4   6  -5   15.00    1.90
  -4   6  -5   14.00    2.10
  -4   6  -5    9.80    2.20
  -4   6  -5   15.40    1.90
   4  -6   5   17.10    3.60
  -5   6  -5    9.40    1.10
  -5   6  -5    9.80    1.60
  -5   6  -5   10.40    2.40
  -5   6  -5    6.40    1.70
  -5   6  -5    8.10    1.80
  -5   6  -5    6.30    1.50
   5  -6   5    7.10    2.70
  -6   6  -5   55.09    4.00
  -6   6  -5   56.49    4.40
  -6   6  -5   56.19    5.00
  -6   6  -5   48.00    3.10
  -6   6  -5   56.69    3.90
   6  -6   5   50.49    3.50
  -7   6  -5   58.69    4.50
  -7   6  -5   57.09    4.00
  -7   6  -5   59.19    3.30
  -7   6  -5   64.09    4.10
  -7   6  -5   55.69    3.80
  -7   6  -5   60.99    5.20
   7  -6   5   50.49    3.60
   7  -6   5   56.09    8.80
  -8   6  -5   15.50    2.00
  -8   6  -5   15.30    1.80
  -8   6  -5   16.30    2.50
  -8   6  -5   14.30    1.80
   8  -6   5   17.10    1.60
  -9   6  -5   -0.20    0.50
  -9   6  -5   -0.20    0.40
   9  -6   5   -0.20    0.40
   9   5  -5   37.80    2.70
  -9  -5   5   37.00    2.40
   8   5  -5    4.00    1.30
   8   5  -5    2.80    0.80
  -8  -5   5    3.00    0.90
  -8  -5   5    2.90    0.90
   7   5  -5    4.30    1.00
   7   5  -5    2.80    3.10
   7   5  -5    9.50    1.40
  -7  -5   5    3.40    1.00
  -7  -5   5    6.30    1.30
   6   5  -5   33.10    2.60
   6   5  -5   33.80    5.80
   6   5  -5   35.20    2.70
  -6  -5   5   36.00    2.80
  -6  -5   5   33.10    2.70
  -6  -5   5   26.60    7.40
   5   5  -5   57.09    7.00
   5   5  -5   54.39    3.50
   5   5  -5   51.59    3.50
   5   5  -5   53.29    3.70
  -5  -5   5   56.19    8.80
  -5  -5   5   56.09    3.60
  -5  -5   5   47.80    3.60
   4   5  -5   72.69    4.60
   4   5  -5   77.29    4.80
   4   5  -5   71.59    7.50
  -4  -5   5   74.29    4.50
  -4  -5   5   80.59    9.20
   3   5  -5    2.40    1.50
  -3  -5   5    1.00    1.60
   2   5  -5  156.68   10.90
  -2  -5   5  151.18   11.50
   1   5  -5   76.29    6.40
  -1  -5   5   72.49    6.30
   0   5  -5    0.90    1.20
   0  -5   5    1.10    1.00
  -1   5  -5   61.59    5.70
   1  -5   5   57.59    4.70
   1  -5   5   54.59    4.50
  -2   5  -5    4.00    2.00
   2  -5   5    4.30    1.90
   2  -5   5    4.30    1.60
   3  -5   5  163.08   11.30
  -4   5  -5  166.78    9.30
  -4   5  -5  176.08    9.60
  -4   5  -5  165.18    9.80
  -4   5  -5  175.88    9.20
   4  -5   5  184.68   13.30
  -5   5  -5   69.49    4.30
  -5   5  -5   67.99    4.40
  -5   5  -5   64.69    5.10
  -5   5  -5   66.79    4.70
  -5   5  -5   65.19    3.90
   5  -5   5   64.09    4.20
   5  -5   5   66.29    8.20
  -6   5  -5   96.09    6.00
  -6   5  -5  102.19    6.50
  -6   5  -5  102.39    7.10
  -6   5  -5   94.29    5.50
  -6   5  -5   95.59    6.00
   6  -5   5  102.69    5.80
   6  -5   5  105.69   11.70
  -7   5  -5   40.30    3.70
  -7   5  -5   35.40    2.40
  -7   5  -5   34.20    2.80
   7  -5   5   36.50    2.70
   7  -5   5   32.00   10.10
  -8   5  -5   82.79    5.00
  -8   5  -5   81.29    5.70
  -8   5  -5   86.79    4.90
   8  -5   5   87.99    4.90
  -9   5  -5    2.10    0.60
  -9   5  -5    1.20    0.70
   9  -5   5    0.10    0.60
   9   4  -5    0.50    0.50
   9   4  -5   -0.20    0.40
  -9  -4   5    0.40    0.50
   8   4  -5   10.00    1.30
   8   4  -5    9.10    1.30
  -8  -4   5    8.20    1.40
  -8  -4   5    8.50    1.30
   7   4  -5   81.79    4.90
   7   4  -5   83.09    9.60
   7   4  -5   82.19    5.00
  -7  -4   5   78.09    5.00
  -7  -4   5   80.29    5.00
   6   4  -5    4.80    1.00
   6   4  -5    5.80    1.10
   6   4  -5    4.00    2.30
  -6  -4   5   -1.00    4.20
  -6  -4   5    6.20    1.30
  -6  -4   5    6.90    1.40
   5   4  -5   21.00    1.90
   5   4  -5   21.90    2.00
   5   4  -5   24.30    2.00
   5   4  -5   21.10    4.70
  -5  -4   5   15.40    5.30
  -5  -4   5   19.30    1.90
  -5  -4   5   19.80    2.00
   4   4  -5  237.78   19.10
   4   4  -5  324.27   19.00
  -4  -4   5  327.57   21.40
   3   4  -5 1652.83   78.79
   3   4  -5 1384.26   79.29
  -3  -4   5 1687.23   80.99
   2   4  -5    2.80    1.60
  -2  -4   5    3.20    2.00
   1   4  -5  683.43   36.10
  -1  -4   5  723.03   36.70
   0   4  -5  138.59    9.80
   0  -4   5  144.49    9.20
   0  -4   5  153.38    9.70
  -1   4  -5    6.00    1.80
   1  -4   5    9.90    2.10
   1  -4   5   10.80    2.10
  -2   4  -5  255.17   15.60
   2  -4   5  250.17   14.90
   3  -4   5  508.45   28.30
  -4   4  -5    0.40    1.40
  -4   4  -5    0.30    1.00
   4  -4   5    1.20    1.40
  -5   4  -5    0.30    0.90
  -5   4  -5    2.10    0.90
  -5   4  -5    0.60    0.50
  -5   4  -5    1.60    1.30
  -5   4  -5    0.00    1.50
   5  -4   5    2.40    0.80
   5  -4   5    0.40    1.50
  -6   4  -5    6.00    1.90
  -6   4  -5    6.70    1.10
  -6   4  -5    8.70    1.60
  -6   4  -5    9.30    1.50
  -6   4  -5    9.10    2.60
   6  -4   5    9.70    1.40
   6  -4   5    8.80    4.50
  -7   4  -5    6.90    2.20
  -7   4  -5    7.00    1.40
   7  -4   5    7.80    5.30
  -8   4  -5   26.20    3.10
  -8   4  -5   37.10    2.30
  -8   4  -5   33.10    2.50
   8  -4   5   32.60    2.50
  -9   4  -5   24.20    1.90
   9  -4   5   23.10    1.70
 -10  -3   5    0.90    0.30
   9   3  -5    8.70    1.10
   9   3  -5    9.00    1.10
  -9  -3   5    7.10    1.10
   8   3  -5    5.10    1.00
   8   3  -5    3.90    1.00
  -8  -3   5    2.70    0.80
  -8  -3   5    3.90    0.90
   7   3  -5    0.20    0.70
   7   3  -5   -0.10    0.60
   7   3  -5   -3.10    2.10
  -7  -3   5    0.10    0.70
  -7  -3   5    0.30    0.70
   6   3  -5   36.60    5.90
   6   3  -5   36.10    2.80
  -6  -3   5   35.30    9.00
  -6  -3   5   40.10    2.90
  -6  -3   5   37.80    3.40
   5   3  -5   14.10    1.60
   5   3  -5    8.80    1.30
   5   3  -5    7.50    3.60
   5   3  -5    8.60    2.80
  -5  -3   5   14.10    1.60
  -5  -3   5    5.40    2.80
   4   3  -5  860.81   42.70
   4   3  -5  666.33   43.40
  -4  -3   5  874.61   45.60
   3   3  -5  535.35   27.50
   3   3  -5  419.46   28.20
  -3  -3   5  580.64   30.20
   2   3  -5  128.79    9.10
  -2  -3   5  118.09    9.40
   1   3  -5   56.59    4.70
  -1  -3   5   59.39    5.40
   0   3  -5  971.60   48.10
   0  -3   5  959.20   48.30
  -1   3  -5   -0.10    0.80
   1  -3   5    0.60    1.00
  -2   3  -5   26.60    3.80
   2  -3   5   26.40    3.70
   3  -3   5   34.40    4.90
   4  -3   5    5.60    2.70
  -5   3  -5   53.49    4.00
  -5   3  -5   47.30    3.20
  -5   3  -5   51.89    3.40
  -5   3  -5   49.30    4.50
  -5   3  -5   46.50    3.40
   5  -3   5   51.29    7.30
   5  -3   5   48.20    3.30
  -6   3  -5    5.30    2.30
  -6   3  -5    4.50    1.00
  -6   3  -5    4.80    1.20
  -6   3  -5    2.60    1.10
   6  -3   5    5.70    1.20
   6  -3   5    4.20    3.00
  -7   3  -5    6.40    1.70
  -7   3  -5    4.90    2.50
  -7   3  -5    5.20    1.40
   7  -3   5    3.10    5.20
  -8   3  -5  248.68   12.60
  -8   3  -5  255.57   13.00
   8  -3   5  243.28   12.70
  -9   3  -5   34.40    2.30
  -9   3  -5   30.60    1.70
   9  -3   5   30.30    2.00
 -10  -2   5   12.60    1.00
   9   2  -5    4.30    0.80
  -9  -2   5    2.30    0.80
   8   2  -5   53.99    3.60
   8   2  -5   49.00    3.40
  -8  -2   5   51.79    3.30
  -8  -2   5   51.59    3.50
   7   2  -5   23.60    5.10
   7   2  -5   27.40    2.40
   7   2  -5   23.90    2.20
  -7  -2   5   26.00    2.40
  -7  -2   5   25.20    2.30
   6   2  -5   19.40    1.80
   6   2  -5   20.10    2.00
   6   2  -5    8.50    3.90
  -6  -2   5   17.70    1.80
  -6  -2   5   16.60    2.00
   5   2  -5  176.58    8.80
   5   2  -5  173.98    8.70
   5   2  -5  132.59   13.00
  -5  -2   5  178.58    8.80
  -5  -2   5  134.09   13.70
  -5  -2   5  173.98    8.70
  -4  -2   5    8.10    3.20
   3   2  -5   60.89    6.40
   3   2  -5   51.79    5.00
  -3  -2   5   62.79    6.90
   2   2  -5  276.97   16.10
   2   2  -5  254.57   14.70
  -2  -2   5  268.27   16.40
   1   2  -5 6080.09  290.77
   0   2  -5 6678.13  318.57
  -1   2  -5    7.70    2.00
   1  -2   5    6.50    1.90
   2  -2   5  233.28   14.70
   3  -2   5  341.17   21.00
  -4   2  -5    2.10    0.70
  -4   2  -5    1.80    1.50
   4  -2   5    2.10    2.40
  -5   2  -5   84.19    5.20
  -5   2  -5   93.09    6.10
  -5   2  -5   79.89    4.90
  -5   2  -5   83.19    5.00
   5  -2   5   87.39    9.90
   5  -2   5   86.19    5.00
  -6   2  -5   43.40    4.30
  -6   2  -5   40.00    3.00
  -6   2  -5   42.40    3.00
   6  -2   5   39.50    3.00
   6  -2   5   37.10    7.10
  -7   2  -5   32.80    2.50
   7  -2   5   33.30    8.50
  -8   2  -5   68.99    3.70
  -8   2  -5   61.59    3.80
   8  -2   5   59.79    3.90
   9  -2   5    5.00    0.80
  10   1  -5   10.30    0.90
 -10  -1   5    9.70    1.20
 -10  -1   5   10.10    0.90
   9   1  -5   33.60    2.40
  -9  -1   5   34.70    2.90
   8   1  -5   30.80    2.50
   8   1  -5   31.90    2.60
  -8  -1   5   32.30    2.60
  -8  -1   5   32.00    2.30
   7   1  -5   91.59    9.20
   7   1  -5   80.89    5.10
   7   1  -5   89.19    5.30
   7   1  -5   63.49   10.70
  -7  -1   5   84.59    5.20
  -7  -1   5   89.29    5.10
   6   1  -5    8.80    3.70
   6   1  -5   13.50    1.70
   6   1  -5   17.90    1.80
  -6  -1   5   16.80    1.70
  -6  -1   5   16.70    2.00
   5   1  -5  216.78   17.40
  -5  -1   5  266.87   12.40
  -5  -1   5  269.37   12.50
  -5  -1   5  205.28   17.90
   4   1  -5  516.55   28.00
  -4  -1   5  414.06   27.80
   3   1  -5  296.87   17.60
   3   1  -5  337.27   19.90
  -3  -1   5  340.97   20.50
   2   1  -5    0.70    1.20
   2   1  -5    0.40    0.70
  -2  -1   5    0.80    1.30
   1   1  -5   14.10    2.60
   1   1  -5   11.60    1.60
  -1  -1   5   13.20    2.80
   0   1  -5  231.28   12.70
   0   1  -5  238.68   13.80
   0  -1   5  220.28   13.60
  -1   1  -5   29.40    3.70
   1  -1   5   28.60    3.70
  -2   1  -5   27.60    3.90
   2  -1   5   27.10    4.10
  -3   1  -5    6.50    2.80
   3  -1   5    7.10    2.80
  -4   1  -5   84.49    5.70
  -4   1  -5   82.59    4.90
   4  -1   5   91.59    9.80
  -5   1  -5   53.49    3.50
  -5   1  -5   53.39    3.70
  -5   1  -5   61.89    3.90
  -5   1  -5   54.49    4.60
   5  -1   5   65.99    8.70
   5  -1   5   59.59    3.80
  -6   1  -5  328.97   17.00
  -6   1  -5  356.66   17.50
  -6   1  -5  345.67   17.30
   6  -1   5  345.47   17.40
  -7   1  -5    1.40    0.80
  -7   1  -5    2.70    0.90
   7  -1   5    1.00    0.90
   7  -1   5    1.80    4.20
  -8   1  -5  578.34   28.10
   8  -1   5  570.64   28.10
   9  -1   5   81.19    4.40
  10   0  -5    5.60    0.70
 -10   0   5    4.80    0.70
   9   0  -5    1.90    0.80
   9   0  -5    2.60    0.90
  -9   0   5    2.00    0.70
   8   0  -5   36.10    2.70
   8   0  -5   37.60    2.80
  -8   0   5   33.00    2.40
   7   0  -5   20.20    2.00
   7   0  -5   24.20    2.30
   7   0  -5   17.20    6.50
   7   0  -5   17.40    4.40
  -7   0   5   28.50    2.40
  -7   0   5   21.30    2.10
  -7   0   5   25.90    2.10
   6   0  -5  270.27   13.70
   6   0  -5  262.17   20.50
   6   0  -5  254.87   13.60
  -6   0   5  281.77   13.60
  -6   0   5  259.17   13.70
   5   0  -5   15.60    1.70
   5   0  -5   14.40    4.30
  -5   0   5   11.60    1.50
  -5   0   5   10.80    1.40
  -5   0   5   10.40    4.00
   4   0  -5  378.86   21.60
  -4   0   5  296.77   21.30
   3   0  -5  828.22   42.20
   3   0  -5  864.11   45.00
  -3   0   5  855.31   45.20
   2   0  -5  141.99   10.00
  -2   0   5  147.99   10.40
   1   0  -5 2432.16  115.49
   1   0  -5 2413.86  117.79
  -1   0   5 2406.66  117.79
   0   0  -5 1220.48   59.69
   0   0   5 1154.48   59.39
  -1   0  -5    1.10    1.30
   1   0   5    0.10    0.80
  -2   0  -5    9.40    2.90
   2   0   5    9.40    3.00
  -3   0  -5    6.00    2.80
   3   0   5    9.50    3.20
  -4   0  -5   30.70    2.60
  -4   0  -5   31.70    2.40
  -4   0  -5   34.80    3.20
   4   0   5   30.10    2.40
   4   0   5   33.50    5.90
  -5   0  -5    0.40    0.60
  -5   0  -5    0.80    0.70
  -5   0  -5   -0.40    1.20
   5   0   5    0.60    0.70
   5   0   5    1.90    2.40
   5   0   5    0.60    0.80
  -6   0  -5  109.99    5.80
  -6   0  -5  101.89    6.10
   6   0   5  101.89   13.10
   6   0   5   95.59    5.90
   6   0   5  107.09    6.10
  -7   0  -5   76.59    4.60
   7   0   5   70.59    4.50
   7   0   5   72.49    4.60
  -8   0  -5  168.98    8.90
   8   0   5  168.48    8.80
  -9   0  -5   42.00    2.40
   9   0   5   42.50    2.40
 -10   1   5   18.70    1.30
   9  -1  -5   22.80    2.00
  -9   1   5   22.30    1.90
   8  -1  -5    3.10    1.00
   8  -1  -5    3.70    1.00
  -8   1   5    4.10    1.20
  -8   1   5   13.50    1.50
  -8   1   5    5.20    1.00
   7  -1  -5    2.00    3.20
   7  -1  -5    3.40    1.10
   7  -1  -5    4.60    1.10
  -7   1   5    3.40    1.00
  -7   1   5    2.00    1.40
  -7   1   5    3.90    0.80
   6  -1  -5    2.10    0.90
   6  -1  -5   -0.70    1.50
   6  -1  -5   -0.40    0.80
  -6   1   5    1.00    0.80
  -6   1   5   -4.00    1.30
  -6   1   5    0.50    0.60
   5  -1  -5   94.89    5.60
   5  -1  -5  108.79   10.30
  -5   1   5   93.49    5.50
  -5   1   5   95.09    5.80
   4  -1  -5  635.04   32.40
  -4   1   5  471.85   31.20
   3  -1  -5  689.03   36.60
   3  -1  -5  778.52   40.20
  -3   1   5  774.12   40.20
   2  -1  -5   70.09    6.40
   2  -1  -5   74.09    3.90
  -2   1   5   77.89    6.70
   1  -1  -5   20.30    3.30
  -1   1   5   21.20    3.10
   0  -1  -5  175.28   11.70
   0   1   5  173.38   11.60
  -1  -1  -5   20.20    3.50
   1   1   5   22.40    3.70
  -2  -1  -5   32.60    5.10
   2   1   5   29.80    4.70
  -3  -1  -5    1.10    1.50
   3   1   5    2.30    2.20
  -4  -1  -5    1.50    1.40
  -4  -1  -5    2.30    0.80
  -4  -1  -5    0.10    3.00
   4   1   5    1.70    0.80
   4   1   5    5.10    3.20
  -5  -1  -5  353.06   17.40
  -5  -1  -5  357.26   17.20
   5   1   5  353.56   17.20
   5   1   5  370.06   17.40
   5   1   5  262.77   23.80
  -6  -1  -5  207.88   10.80
  -6  -1  -5  210.88   10.50
   6   1   5  152.88   17.70
   6   1   5  203.68   10.60
   6   1   5  213.58   10.70
  -7  -1  -5    0.60    0.70
  -7  -1  -5    2.00    0.80
   7   1   5    2.00    0.80
   7   1   5    1.60    0.90
  -8  -1  -5   63.29    4.30
   8   1   5   69.39    4.20
  -9  -1  -5  104.49    5.30
   9   1   5  104.19    5.30
 -10   2   5    9.20    0.80
   9  -2  -5   10.20    1.40
  -9   2   5   12.80    1.40
   8  -2  -5   19.60    2.10
  -8   2   5   19.10    2.00
  -8   2   5   16.50    2.00
  -8   2   5   20.00    2.00
   7  -2  -5    0.00    2.40
   7  -2  -5    0.30    0.70
  -7   2   5   -2.10    1.30
  -7   2   5    2.90    1.00
   6  -2  -5  211.98   17.20
   6  -2  -5  196.88   10.70
  -6   2   5  208.68   10.70
  -6   2   5  200.68   10.40
  -6   2   5  201.58   11.30
   5  -2  -5  146.29    8.10
   5  -2  -5  147.99   12.90
  -5   2   5  162.28    8.60
   4  -2  -5   52.79    6.40
  -4   2   5   40.20    5.90
   3  -2  -5  724.83   36.10
   3  -2  -5  705.23   31.60
  -3   2   5  530.95   34.80
   2  -2  -5    0.40    1.20
  -2   2   5    0.20    1.00
   1  -2  -5  957.60   47.60
  -1   2   5  874.11   47.70
   0  -2  -5  597.44   32.50
   0   2   5  601.24   32.30
   1   2   5  188.78   13.20
  -2  -2  -5    1.20    1.90
   2   2   5    2.20    1.90
  -3  -2  -5   78.69    9.10
   3   2   5   93.09    9.60
  -4  -2  -5   19.10    6.10
  -4  -2  -5   25.40    2.10
  -4  -2  -5   28.00    2.10
   4   2   5   23.60    2.00
   4   2   5   13.70    4.30
   4   2   5   22.30    2.00
  -5  -2  -5   48.10    3.50
  -5  -2  -5   53.89    3.50
   5   2   5   47.70    3.40
   5   2   5   50.39    3.50
  -6  -2  -5   28.10    2.50
  -6  -2  -5   29.30    2.30
   6   2   5   28.50    2.30
   6   2   5   26.80    2.40
  -7  -2  -5    0.40    0.70
  -7  -2  -5    1.00    0.70
   7   2   5    0.60    0.60
   7   2   5    0.70    0.70
  -8  -2  -5    2.60    0.70
   8   2   5    2.70    0.70
  -9  -2  -5    6.10    0.60
  10  -3  -5    1.80    0.50
 -10   3   5    0.90    0.70
   9  -3  -5    5.10    1.00
  -9   3   5    3.80    0.90
  -9   3   5    3.70    0.80
   8  -3  -5   33.00    2.60
  -8   3   5   29.70    2.60
  -8   3   5   26.50    2.90
  -8   3   5   35.40    2.60
   7  -3  -5  240.78   20.50
   7  -3  -5  240.88   12.60
  -7   3   5  233.48   13.00
  -7   3   5  242.48   12.50
   6  -3  -5    0.20    2.30
   6  -3  -5    0.90    0.70
  -6   3   5   -1.40    1.10
  -6   3   5    0.80    0.90
  -6   3   5    0.70    0.50
  -6   3   5    2.30    1.10
   5  -3  -5  401.26   20.40
   5  -3  -5  418.56   26.60
  -5   3   5  409.36   20.90
  -5   3   5  400.26   20.10
  -5   3   5  410.66   20.90
   4  -3  -5  497.85   24.40
   4  -3  -5  465.35   28.50
   3  -3  -5    4.10    2.30
  -3   3   5    0.80    2.50
   2  -3  -5   73.49    6.70
  -2   3   5   63.29    6.10
   1  -3  -5   10.10    2.80
  -1   3   5   11.60    2.90
   0  -3  -5  297.37   18.60
   0   3   5  306.77   19.00
  -1  -3  -5    6.10    2.90
   1   3   5    4.40    2.30
  -2  -3  -5    6.50    2.70
   2   3   5   10.30    3.20
  -3  -3  -5   51.29    3.20
  -3  -3  -5   38.70    6.80
   3   3   5   50.49    3.10
   3   3   5   35.50    6.00
   3   3   5   48.60    3.00
  -4  -3  -5   65.39    4.10
  -4  -3  -5   66.29    4.10
  -4  -3  -5   55.99    9.40
   4   3   5   64.39    3.90
   4   3   5   53.79    8.40
   4   3   5   66.29    4.00
  -5  -3  -5    1.20    0.70
  -5  -3  -5    2.20    0.90
   5   3   5    1.00    0.60
   5   3   5    2.20    0.90
  -6  -3  -5   -0.30    0.70
  -6  -3  -5   -0.20    0.60
   6   3   5    1.10    0.80
   6   3   5    0.30    0.70
  -7  -3  -5   14.50    1.50
  -7  -3  -5   14.00    1.80
   7   3   5   16.40    1.60
   7   3   5   13.70    1.50
  -8  -3  -5    1.80    0.60
   8   3   5    0.80    0.50
   8   3   5    1.30    0.50
  10  -4  -5    0.40    0.40
 -10   4   5    0.30    0.50
   9  -4  -5   31.80    2.70
  -9   4   5   31.00    2.40
  -9   4   5   35.50    2.30
   8  -4  -5   71.19    4.50
  -8   4   5   70.29    4.40
  -8   4   5   72.69    5.10
  -8   4   5   69.49    4.70
   7  -4  -5   39.00    7.80
   7  -4  -5   42.00    3.30
  -7   4   5   48.90    3.40
  -7   4   5   47.90    4.10
  -7   4   5   46.80    3.20
   6  -4  -5   47.50    7.50
   6  -4  -5   48.20    3.40
  -6   4   5   51.49    4.10
  -6   4   5   50.79    3.70
  -6   4   5   48.40    3.90
  -6   4   5   47.70    3.50
   5  -4  -5  236.38   17.70
   5  -4  -5  217.28   12.50
  -5   4   5  227.88   12.40
  -5   4   5  228.58   11.70
  -5   4   5  241.08   12.40
  -5   4   5  222.98   12.40
   4  -4  -5  148.79   12.20
   3  -4  -5 2984.10  146.59
   2  -4  -5   71.29    7.20
   1  -4  -5    9.20    2.80
  -1   4   5    5.60    1.90
   0  -4  -5   19.40    4.00
   0   4   5   14.00    3.30
   0   4   5   14.10    1.90
  -1  -4  -5  501.25   27.30
   1   4   5  394.86   27.30
  -2  -4  -5    8.20    3.30
   2   4   5    8.60    3.20
  -3  -4  -5   19.10    1.80
  -3  -4  -5   16.60    1.80
  -3  -4  -5   13.20    4.40
   3   4   5   19.30    1.80
   3   4   5   21.20    1.70
   3   4   5   10.00    4.00
  -4  -4  -5    8.20    4.70
  -4  -4  -5   14.50    1.90
  -4  -4  -5   12.10    1.80
   4   4   5   11.70    1.50
   4   4   5   13.50    1.70
  -5  -4  -5    0.70    0.80
  -5  -4  -5    1.00    0.70
   5   4   5    0.20    0.60
   5   4   5    1.50    0.60
  -6  -4  -5  173.98    9.60
  -6  -4  -5  177.78    9.40
   6   4   5  182.08    9.30
   6   4   5  167.38    9.30
  -7  -4  -5   14.40    1.90
  -7  -4  -5   13.30    1.70
   7   4   5   14.90    1.80
   7   4   5   15.60    1.60
  -8  -4  -5    0.30    0.60
   8   4   5    1.70    0.50
  10  -5  -5    3.30    0.50
 -10   5   5    4.10    0.70
   9  -5  -5    6.90    1.10
  -9   5   5    9.70    1.30
  -9   5   5    6.30    0.80
  -9   5   5    6.50    1.20
   8  -5  -5   -0.30    0.70
  -8   5   5   -0.30    0.80
  -8   5   5    1.70    1.60
   7  -5  -5    2.30    0.90
   7  -5  -5    2.20    2.70
  -7   5   5    1.00    1.40
  -7   5   5    0.50    0.90
  -7   5   5    1.90    0.70
   6  -5  -5   37.80    2.80
   6  -5  -5   34.90    6.60
  -6   5   5   28.40    3.30
  -6   5   5   31.20    3.60
  -6   5   5   33.80    2.50
  -6   5   5   38.20    3.80
   5  -5  -5   18.30    1.90
   5  -5  -5   15.20    4.50
  -5   5   5   19.10    2.60
  -5   5   5   13.70    2.20
  -5   5   5   17.20    2.60
  -5   5   5   14.80    1.50
  -5   5   5   15.10    2.10
  -4   5   5  161.98    8.30
  -4   5   5  158.08    9.40
  -4   5   5  161.18    9.00
   3  -5  -5  205.88   14.60
   2  -5  -5    1.10    1.50
   1  -5  -5   19.70    4.00
   0  -5  -5    7.60    2.50
   0   5   5    7.40    1.60
  -1  -5  -5   41.40    6.20
  -2  -5  -5    6.20    1.20
  -2  -5  -5    4.60    2.90
   2   5   5    5.90    1.00
  -3  -5  -5    5.60    1.20
  -3  -5  -5    5.60    1.20
  -3  -5  -5    6.30    3.90
   3   5   5    4.80    0.90
   3   5   5   -2.10    1.40
   3   5   5    6.20    1.00
  -4  -5  -5   11.60    1.60
  -4  -5  -5   12.20    1.80
  -4  -5  -5    6.50    4.60
   4   5   5   12.90    1.70
   4   5   5   14.20    1.70
  -5  -5  -5  127.09    7.20
  -5  -5  -5  129.09    7.40
   5   5   5  130.89    7.00
   5   5   5  123.29    7.10
  -6  -5  -5   44.00    3.10
  -6  -5  -5   45.20    3.30
   6   5   5   45.60    3.00
   6   5   5   47.50    3.00
  -7  -5  -5   26.40    1.90
  -7  -5  -5   26.30    2.20
   7   5   5   24.10    1.90
   7   5   5   26.50    1.70
  -8  -5  -5    7.20    0.90
   8   5   5    6.40    0.80
 -10   6   5    0.80    0.40
   9  -6  -5   -1.20    0.50
  -9   6   5   -0.40    0.50
  -9   6   5    0.30    0.70
   8  -6  -5    3.90    0.90
  -8   6   5    3.60    1.60
  -8   6   5    2.90    1.20
  -8   6   5    2.90    0.70
   7  -6  -5    3.40    2.80
   7  -6  -5    6.60    1.30
  -7   6   5    5.70    1.00
  -7   6   5    4.50    1.20
  -7   6   5    6.30    1.90
  -7   6   5    4.50    1.40
  -7   6   5    4.00    1.20
   6  -6  -5   24.90    2.30
   6  -6  -5   25.30    6.20
  -6   6   5   26.40    3.00
  -6   6   5   27.40    2.70
  -6   6   5   23.50    2.80
  -6   6   5   28.30    3.40
  -6   6   5   23.40    2.00
   5  -6  -5    7.70    1.30
   5  -6  -5    8.40    3.50
  -5   6   5   10.70    2.20
  -5   6   5    8.00    2.20
  -5   6   5   11.00    2.10
  -5   6   5    7.80    1.10
  -5   6   5    8.60    1.60
   4  -6  -5   32.80    5.50
   4  -6  -5   32.60    2.70
  -4   6   5   37.30    3.50
  -4   6   5   33.80    3.00
  -4   6   5   32.40    2.20
  -4   6   5   33.50    2.90
  -4   6   5   24.70    3.00
   3  -6  -5   90.99    9.10
  -3   6   5   80.19    5.70
  -3   6   5  109.29    5.20
  -3   6   5   92.89    5.80
   2  -6  -5  212.18   15.30
   1  -6  -5  135.19   11.50
   0  -6  -5  100.69    9.50
   0   6   5   63.99    5.30
  -1  -6  -5   16.80    4.80
  -1  -6  -5   17.60    1.80
   1   6   5   20.60    2.20
   1   6   5   13.50    2.80
  -2  -6  -5   27.50    5.90
  -2  -6  -5   25.10    2.20
   2   6   5   26.10    2.50
   2   6   5   24.70    2.60
   2   6   5   24.20    1.90
  -3  -6  -5    3.00    3.10
  -3  -6  -5    5.00    1.30
   3   6   5    4.00    0.90
   3   6   5    0.20    1.50
  -4  -6  -5   -0.10    3.90
  -4  -6  -5    0.60    0.70
  -4  -6  -5    0.80    0.70
   4   6   5   -0.20    0.50
   4   6   5    0.70    0.70
  -5  -6  -5    0.00    0.80
  -5  -6  -5    1.10    0.80
   5   6   5    1.30    0.70
   5   6   5    2.80    0.70
   5   6   5   -1.10    3.50
  -6  -6  -5   91.49    5.40
  -6  -6  -5   93.39    5.30
   6   6   5   89.49    5.10
  -7  -6  -5    0.90    0.60
  -7  -6  -5    1.30    0.50
   7   6   5    0.80    0.50
   9  -7  -5    8.00    1.10
  -9   7   5    8.00    1.10
  -9   7   5    8.80    1.20
   8  -7  -5   11.30    1.50
  -8   7   5   10.50    1.70
  -8   7   5   12.80    2.10
   7  -7  -5  196.78   10.30
   7  -7  -5  193.88   17.60
  -7   7   5  196.28    9.90
  -7   7   5  190.18   10.50
  -7   7   5  197.58   11.00
  -7   7   5  194.48   10.80
  -7   7   5  193.98   10.70
   6  -7  -5    2.00    2.20
   6  -7  -5    2.90    1.00
  -6   7   5    3.10    2.10
  -6   7   5    1.60    0.70
  -6   7   5    1.80    1.00
  -6   7   5   -0.10    1.50
  -6   7   5    2.60    1.30
   5  -7  -5  137.49   13.10
   5  -7  -5  141.49    7.90
  -5   7   5  144.19    8.60
  -5   7   5  147.09    8.70
  -5   7   5  141.49    8.40
  -5   7   5  149.19    8.80
   4  -7  -5   15.70    4.60
   4  -7  -5   14.50    2.20
  -4   7   5   17.00    2.40
  -4   7   5   14.30    1.40
  -4   7   5   17.30    2.60
  -4   7   5   16.60    2.40
  -4   7   5   11.30    2.10
   3  -7  -5   54.49    7.00
  -3   7   5   58.59    4.10
  -3   7   5   57.39    4.20
  -3   7   5   55.79    3.30
  -3   7   5   57.89    4.10
  -3   7   5   55.99    4.20
   2  -7  -5   10.70    3.50
  -2   7   5    9.90    1.70
  -2   7   5   10.10    1.20
  -2   7   5    7.40    1.70
  -2   7   5    9.80    1.70
   1  -7  -5  118.89   10.70
  -1   7   5   97.39    6.30
  -1   7   5  105.29    6.30
  -1   7   5  109.99    6.60
  -1   7   5  106.19    5.70
   0  -7  -5   71.39    8.50
   0  -7  -5   58.79    4.10
   0   7   5   67.49    4.40
   0   7   5   67.19    3.90
   0   7   5   69.89    4.60
   0   7   5   71.59    4.40
  -1  -7  -5  351.16   23.60
  -1  -7  -5  339.97   16.50
   1   7   5  334.47   16.10
   1   7   5  348.97   16.80
   1   7   5  334.67   16.60
   1   7   5  243.78   18.40
  -2  -7  -5    1.20    0.80
  -2  -7  -5    1.10    2.20
   2   7   5   -0.70    1.00
   2   7   5   -1.30    0.80
   2   7   5   -1.40    1.60
   2   7   5    1.20    0.60
  -3  -7  -5   14.40    1.90
  -3  -7  -5   11.30    4.70
   3   7   5    6.40    2.90
   3   7   5   14.00    2.30
   3   7   5   15.90    1.80
   3   7   5   14.50    1.60
  -4  -7  -5    2.40    4.90
  -4  -7  -5    5.90    1.40
  -4  -7  -5    4.10    1.20
   4   7   5    5.40    1.00
   4   7   5    2.30    3.30
   4   7   5    7.00    1.20
  -5  -7  -5    1.80    0.90
  -5  -7  -5    1.70    0.80
   5   7   5    2.40    0.70
   5   7   5    1.70    0.70
  -6  -7  -5    2.10    0.80
  -7  -7  -5   70.19    3.70
  -7  -7  -5   71.99    3.90
   7   7   5   71.19    3.80
   9  -8  -5    2.50    0.60
  -9   8   5    3.90    0.90
  -9   8   5    4.10    1.10
   8  -8  -5    1.50    0.80
  -8   8   5    1.40    0.90
  -8   8   5    0.60    0.90
  -8   8   5   -0.60    0.80
   7  -8  -5   12.60    1.60
  -7   8   5   10.10    1.80
  -7   8   5    9.80    1.40
  -7   8   5   11.60    1.90
  -7   8   5    8.50    0.90
  -7   8   5   10.10    2.10
  -7   8   5    9.50    1.80
   6  -8  -5   -1.30    2.50
   6  -8  -5    1.60    0.80
  -6   8   5    0.80    1.00
  -6   8   5    0.80    1.30
  -6   8   5   -0.40    1.50
  -6   8   5    1.30    0.50
  -6   8   5    2.30    1.70
  -6   8   5    0.80    0.80
   5  -8  -5  180.48   15.60
   5  -8  -5  164.08    9.10
  -5   8   5  166.98    9.80
  -5   8   5  164.68    9.20
  -5   8   5  168.18    8.60
  -5   8   5  177.98   10.00
  -5   8   5  171.78   10.00
  -5   8   5  168.98    9.90
   4  -8  -5  358.76   19.00
   4  -8  -5  386.56   25.40
  -4   8   5  438.56   22.60
  -4   8   5  376.96   19.30
  -4   8   5  363.96   18.50
  -4   8   5  395.96   19.80
  -4   8   5  348.27   20.30
   3  -8  -5  165.78   13.70
   3  -8  -5  136.99    9.30
  -3   8   5  162.28    9.20
  -3   8   5  166.28    9.00
  -3   8   5  152.28    8.00
  -3   8   5  163.18    9.10
  -3   8   5  152.78    8.90
   2  -8  -5   59.19    4.10
   2  -8  -5   69.09    8.30
  -2   8   5   67.59    3.80
  -2   8   5   67.79    4.60
  -2   8   5   69.89    4.70
  -2   8   5   62.49    4.60
  -2   8   5   66.69    4.80
   1  -8  -5   30.50    5.60
  -1   8   5   26.50    1.90
  -1   8   5   25.10    2.50
  -1   8   5   24.30    2.50
  -1   8   5   25.40    2.80
   0  -8  -5   -0.10    1.30
   0  -8  -5    0.70    0.70
   0   8   5    0.90    1.00
   0   8   5   -0.60    0.70
   0   8   5    0.70    0.80
   0   8   5    0.60    0.50
  -1  -8  -5  307.27   23.40
  -1  -8  -5  314.97   16.10
   1   8   5  311.27   16.30
   1   8   5  331.17   16.60
   1   8   5  319.27   15.80
  -2  -8  -5   60.19    9.50
  -2  -8  -5   57.89    3.80
   2   8   5   60.19    4.40
   2   8   5   60.69    4.30
   2   8   5   35.60    6.50
   2   8   5   59.99    3.60
  -3  -8  -5   75.19    4.80
  -3  -8  -5   77.49   11.20
   3   8   5   75.89    5.00
   3   8   5   80.09    4.50
   3   8   5   61.79    9.00
  -4  -8  -5    3.90    1.10
  -4  -8  -5    4.50    1.30
   4   8   5    5.10    0.90
  -5  -8  -5   46.80    3.20
  -5  -8  -5   51.09    3.40
   5   8   5   44.40    3.00
  -6  -8  -5   16.10    1.60
  -6  -8  -5   13.30    1.40
   6   8   5   13.30    1.20
   7   8   5    0.60    0.30
  -9   9   5    9.70    1.20
   8  -9  -5    3.60    1.00
  -8   9   5    0.10    1.10
  -8   9   5    1.20    0.90
  -8   9   5    1.60    0.90
  -8   9   5    2.20    0.70
  -7   9   5    9.00    1.70
  -7   9   5   12.30    2.20
  -7   9   5   12.30    1.60
  -7   9   5   13.00    1.90
  -7   9   5   13.10    1.80
   6  -9  -5   76.39   10.10
   6  -9  -5   77.59    4.70
  -6   9   5   72.39    4.60
  -6   9   5   80.49    5.50
  -6   9   5   78.29    5.20
  -6   9   5   74.59    5.40
  -6   9   5   78.69    5.60
  -6   9   5   81.89    5.90
   5  -9  -5   36.60    6.70
   5  -9  -5   32.20    2.60
  -5   9   5   34.60    3.20
  -5   9   5   29.20    2.90
  -5   9   5   37.10    3.70
  -5   9   5   35.30    2.80
  -5   9   5   28.30    1.90
  -5   9   5   35.70    4.00
  -5   9   5   31.20    2.70
  -5   9   5   33.60    3.50
   4  -9  -5 1150.08   56.89
   4  -9  -5 1230.98   65.09
  -4   9   5 1150.78   56.99
  -4   9   5 1155.58   57.59
  -4   9   5 1171.08   57.39
  -4   9   5 1180.58   57.49
  -4   9   5 1200.18   57.29
  -4   9   5 1158.18   56.09
   3  -9  -5    0.10    1.90
   3  -9  -5    3.70    1.10
  -3   9   5    1.00    1.10
  -3   9   5   -0.20    1.30
  -3   9   5    1.80    1.20
  -3   9   5    0.40    0.40
  -3   9   5   -1.10    0.90
   2  -9  -5   23.90    2.30
   2  -9  -5   20.00    5.10
  -2   9   5   23.80    1.70
  -2   9   5   21.70    2.40
  -2   9   5   21.10    2.50
   1  -9  -5   -1.10    0.70
   1  -9  -5    0.50    2.30
  -1   9   5   -0.50    0.90
  -1   9   5   -2.50    1.50
  -1   9   5   -0.30    0.80
  -1   9   5    0.10    0.40
   0  -9  -5    6.80    3.80
   0  -9  -5    9.90    1.60
   0   9   5    7.50    1.70
   0   9   5    9.10    1.70
   0   9   5    8.60    1.10
  -1  -9  -5  165.48    9.20
   1   9   5  173.28    9.60
   1   9   5  168.58    9.30
   1   9   5  166.98    9.60
   1   9   5  169.28    8.80
  -2  -9  -5   17.30    5.70
  -2  -9  -5   24.20    2.30
   2   9   5   24.20    2.40
   2   9   5   28.50    2.10
   2   9   5   28.30    2.90
  -3  -9  -5  114.79    6.50
  -3  -9  -5  117.09   14.90
   3   9   5  113.49    6.30
   3   9   5  106.49    6.60
  -4  -9  -5   13.50    1.80
   4   9   5   11.80    1.40
  -5  -9  -5   12.60    1.50
   5   9   5   15.40    1.40
  -6  -9  -5   19.10    1.70
   6   9   5   17.10    1.40
  -9  10   5    6.70    0.80
  -8  10   5   11.10    1.50
  -8  10   5   10.30    1.40
  -8  10   5    9.00    1.70
  -8  10   5    9.90    1.10
  -7  10   5   13.90    2.20
  -7  10   5   16.80    2.10
  -7  10   5   14.20    1.60
  -7  10   5   13.90    2.10
  -7  10   5   17.40    2.20
  -6  10   5    0.30    0.90
  -6  10   5    1.20    1.10
  -6  10   5    0.90    1.80
  -6  10   5   -0.10    1.40
  -6  10   5    1.70    1.30
  -6  10   5   -1.30    0.90
  -5  10   5   29.70    4.50
  -5  10   5   38.10    3.00
   4 -10  -5  117.29   11.80
  -4  10   5  119.69    7.40
  -4  10   5  130.29    7.90
  -4  10   5  127.49    7.80
  -4  10   5  129.39    8.00
  -4  10   5  123.19    7.70
  -4  10   5  124.59    7.30
   3 -10  -5    1.00    2.30
  -3  10   5    0.20    1.30
  -3  10   5    2.10    1.40
  -3  10   5    1.30    1.30
  -3  10   5    0.20    0.90
  -3  10   5   -0.30    0.40
  -3  10   5    0.60    1.40
   2 -10  -5  180.98   15.60
   2 -10  -5  169.08    9.50
  -2  10   5  171.68    8.70
  -2  10   5  170.28   10.10
  -2  10   5  178.08   10.10
  -2  10   5  168.08    9.90
  -2  10   5  183.58   10.00
   1 -10  -5    3.50    1.00
   1 -10  -5    2.50    2.60
  -1  10   5    3.60    1.30
  -1  10   5    2.40    1.20
  -1  10   5    3.40    0.70
  -1  10   5    3.30    1.40
  -1  10   5    4.20    1.50
   0 -10  -5    0.90    0.60
   0 -10  -5   -1.10    2.00
   0  10   5   -0.10    1.00
   0  10   5    1.20    1.00
   0  10   5   -0.10    1.30
   0  10   5   -0.40    0.40
  -1 -10  -5  144.19    8.70
  -1 -10  -5  165.88   16.70
   1  10   5  159.58    9.00
   1  10   5  163.08    9.30
   1  10   5  172.98    9.30
   1  10   5  160.48    8.40
  -2 -10  -5    0.30    0.70
  -2 -10  -5   -1.20    3.20
   2  10   5    1.40    1.00
   2  10   5   -1.50    0.80
   2  10   5    0.50    1.40
   2  10   5    0.50    0.50
  -3 -10  -5    0.30    0.60
   3  10   5    0.10    0.50
   3  10   5    1.40    1.10
  -4 -10  -5    1.40    0.80
   4  10   5    1.40    0.60
   4  10   5    1.10    1.10
  -5 -10  -5   10.00    1.20
   5  10   5   10.30    1.70
   5  10   5    9.90    0.90
  -8  11   5    1.60    1.00
  -8  11   5    2.30    0.80
  -8  11   5    1.50    0.70
  -7  11   5    0.70    0.90
  -7  11   5    0.80    1.10
  -7  11   5    0.60    0.80
  -7  11   5   -0.20    0.80
  -6  11   5   41.70    3.70
  -6  11   5   44.90    4.00
  -6  11   5   37.90    3.10
  -6  11   5   39.70    3.50
  -6  11   5   38.90    3.60
  -5  11   5    7.00    1.30
  -5  11   5    5.50    1.60
  -5  11   5    5.10    1.20
  -5  11   5    9.30    1.70
  -5  11   5    9.30    2.30
  -5  11   5    9.30    2.10
   4 -11  -5  648.14   39.30
  -4  11   5  628.84   31.80
  -4  11   5  669.43   32.40
  -4  11   5  650.73   32.60
  -4  11   5  677.33   32.60
  -4  11   5  605.74   31.90
  -4  11   5  640.84   32.40
   3 -11  -5  336.37   23.90
  -3  11   5  344.27   18.00
  -3  11   5  327.77   17.50
  -3  11   5  343.57   17.90
  -3  11   5  325.57   17.40
   2 -11  -5   62.49    8.90
   2 -11  -5   50.59    3.80
  -2  11   5   61.09    4.60
  -2  11   5   60.99    4.80
  -2  11   5   57.29    4.40
  -2  11   5   57.09    4.50
   1 -11  -5   18.40    5.20
   1 -11  -5   17.40    2.00
  -1  11   5   18.90    2.60
  -1  11   5   18.30    1.30
  -1  11   5   18.90    2.40
  -1  11   5   20.00    2.80
  -1  11   5   24.20    2.90
   0 -11  -5    5.30    4.00
   0  11   5    6.90    1.60
   0  11   5    5.30    1.40
   0  11   5    6.50    1.90
   0  11   5    4.80    1.50
  -1 -11  -5    5.90    1.20
  -1 -11  -5    5.90    4.60
   1  11   5    6.20    1.40
   1  11   5    6.20    1.70
   1  11   5    5.00    1.30
   1  11   5    5.90    0.80
   1  11   5    9.30    1.80
  -2 -11  -5    3.90    1.00
   2  11   5    3.10    1.10
   2  11   5    3.50    0.70
   2  11   5    4.20    1.50
  -3 -11  -5    3.20    0.90
   3  11   5    2.60    1.00
   3  11   5    2.20    0.60
   3  11   5    2.90    0.90
  -4 -11  -5    0.60    0.70
   4  11   5    0.10    0.30
   4  11   5   -0.50    0.60
  -5 -11  -5    5.90    0.80
   5  11   5    4.10    0.80
  -7  12   5   45.00    3.20
  -7  12   5   39.60    2.80
  -7  12   5   43.20    3.00
  -7  12   5   41.00    2.80
  -6  12   5   36.80    3.20
  -6  12   5   42.10    4.00
  -6  12   5   39.20    3.40
  -6  12   5   39.50    2.90
  -5  12   5   15.40    2.20
  -5  12   5   21.30    2.00
  -5  12   5   23.10    2.40
  -5  12   5   18.60    2.70
  -5  12   5   19.00    2.60
  -5  12   5   21.50    2.80
  -4  12   5  278.27   14.70
  -4  12   5  277.57   15.00
  -4  12   5  284.67   14.90
  -4  12   5  277.57   14.50
  -4  12   5  265.17   14.10
  -4  12   5  279.27   14.80
  -3  12   5    1.90    1.20
  -3  12   5    0.70    1.00
  -3  12   5    0.90    1.20
  -3  12   5    0.50    1.20
  -3  12   5    2.80    1.50
  -2  12   5    2.10    1.40
  -2  12   5    2.30    1.40
  -2  12   5    1.80    1.20
  -2  12   5    2.90    1.50
  -2  12   5    1.30    1.00
   1 -12  -5   13.40    1.80
  -1  12   5   11.50    2.00
  -1  12   5   15.50    2.40
  -1  12   5   12.90    2.20
  -1  12   5   14.10    2.00
  -1  12   5   14.70    2.50
   0 -12  -5    3.10    1.10
   0  12   5    4.50    1.30
   0  12   5    3.60    1.50
   0  12   5    4.40    1.20
   0  12   5    2.70    1.20
   0  12   5    4.80    1.10
  -1 -12  -5    8.60    1.40
   1  12   5    6.70    1.70
   1  12   5    8.30    0.80
   1  12   5    8.30    1.60
   1  12   5    6.90    1.50
   1  12   5    6.10    1.60
  -2 -12  -5    1.00    0.80
   2  12   5   -0.10    1.10
   2  12   5    0.70    1.00
   2  12   5    0.30    0.40
   2  12   5    0.20    1.00
  -3 -12  -5    2.80    0.80
   3  12   5    1.60    0.90
   3  12   5    1.70    0.80
  -4 -12  -5    1.10    0.50
   4  12   5    0.10    0.60
   4  12   5    0.50    0.70
  -7  13   5    4.70    1.00
  -7  13   5    3.90    0.90
  -7  13   5    3.90    0.70
  -6  13   5    8.80    1.50
  -6  13   5    9.80    1.50
  -6  13   5   11.80    1.20
  -6  13   5    9.10    1.50
  -5  13   5   10.90    1.80
  -5  13   5   17.20    2.90
  -5  13   5   11.70    1.70
  -5  13   5   11.10    1.90
  -5  13   5   10.20    1.80
  -4  13   5    4.90    1.60
  -4  13   5    4.90    1.50
  -4  13   5    5.20    1.60
  -4  13   5    3.30    1.30
  -4  13   5    3.30    1.30
  -3  13   5  150.88    8.50
  -3  13   5  152.68    8.60
  -3  13   5  141.79    8.60
  -3  13   5  154.08    8.70
  -3  13   5  153.48    9.00
  -2  13   5   10.60    1.70
  -2  13   5   11.00    1.90
  -2  13   5   13.20    2.10
  -2  13   5   10.80    2.00
  -2  13   5   14.60    2.30
[truncated: 551,188 more chars]
