# Supplementary material for: Surface‐Decoupled Altitudinal and Azimuthal Triptycene‐Fused Tetrapodal Molecular Motors
Source: Angew Chem Int Ed Engl. 2025 Oct 23;65(2):e202513922. doi: 10.1002/anie.202513922 (PMC12790369; doi:10.1002/anie.202513922)
Supplement: Supplementary file 2 — Supporting Information [file ANIE-65-e202513922-s001.zip › 1C_mo_kb_c336_kaleta.cif]

 
data_mo_kb_c336_kaleta
 
_audit_creation_method            'SHELXL-2019/3'
_shelx_SHELXL_version_number      '2019/3'
_chemical_name_systematic         ?
_chemical_name_common             ?
_chemical_melting_point           ?
_chemical_formula_moiety    'C49 H44 S4' 
_chemical_formula_sum
 'C49 H44 S4' 
_chemical_formula_weight          761.08
_chemical_compound_source   'synthesized by the authors'

loop_
 _atom_type_symbol
 _atom_type_description
 _atom_type_scat_dispersion_real
 _atom_type_scat_dispersion_imag
 _atom_type_scat_source
 'C'  'C'   0.0033   0.0016
 'International Tables Vol C Tables 4.2.6.8 and 6.1.1.4'
 'H'  'H'   0.0000   0.0000
 'International Tables Vol C Tables 4.2.6.8 and 6.1.1.4'
 'S'  'S'   0.1246   0.1234
 'International Tables Vol C Tables 4.2.6.8 and 6.1.1.4'
 
_space_group_crystal_system       orthorhombic
_space_group_IT_number            19
_space_group_name_H-M_alt         'P 21 21 21'
_space_group_name_Hall            'P 2ac 2ab'
 
_shelx_space_group_comment
;
The symmetry employed for this shelxl refinement is uniquely defined
by the following loop, which should always be used as a source of
symmetry information in preference to the above space-group names.
They are only intended as comments.
;
 
loop_
 _space_group_symop_operation_xyz
 'x, y, z'
 '-x+1/2, -y, z+1/2'
 '-x, y+1/2, -z+1/2'
 'x+1/2, -y+1/2, -z'
 
_cell_length_a                    18.2485(7)
_cell_length_b                    20.4419(7)
_cell_length_c                    10.5804(4)
_cell_angle_alpha                 90
_cell_angle_beta                  90
_cell_angle_gamma                 90
_cell_volume                      3946.8(3)
_cell_formula_units_Z             4
_cell_measurement_temperature     120(2)
_cell_measurement_reflns_used     9874 
_cell_measurement_theta_min       2.2839 
_cell_measurement_theta_max       28.2554 
 
_exptl_crystal_description       prism 
_exptl_crystal_colour            yellow 
_exptl_crystal_density_meas       ?
_exptl_crystal_density_method     ?
_exptl_crystal_density_diffrn     1.281          
_exptl_crystal_F_000              1608
_exptl_transmission_factor_min    ?
_exptl_transmission_factor_max    ?
_exptl_crystal_size_max           0.390
_exptl_crystal_size_mid           0.216
_exptl_crystal_size_min           0.185
_exptl_absorpt_coefficient_mu     0.276
_shelx_estimated_absorpt_T_min    0.900
_shelx_estimated_absorpt_T_max    0.951
_exptl_absorpt_correction_type    multi-scan 
_exptl_absorpt_correction_T_min   0.88 
_exptl_absorpt_correction_T_max   0.95 
_exptl_absorpt_process_details    
;
Krause, L., Herbst-Irmer, R., Sheldrick, G. M., Stalke, D. (2015).
"Comparison of silver and molybdenum microfocus X-ray sources for
single-crystal structure determination"
J. Appl. Cryst. 48, 3-10.
doi:10.1107/S1600576714022985
;
_exptl_absorpt_special_details    ?
_diffrn_ambient_temperature       120(2)
_diffrn_radiation_wavelength      0.71073
_diffrn_radiation_type            MoK\a
_diffrn_source                    'I\mS  micro-focus sealed tube'
_diffrn_radiation_monochromator   'Quazar Mo multilayer optic' 
_diffrn_measurement_device_type   'Bruker D8 VENTURE Kappa Duo PHOTONIII CMOS' 
_diffrn_measurement_method        '\f and \w scans' 
_diffrn_detector_area_resol_mean  ?
_diffrn_reflns_number             69148
_diffrn_reflns_av_unetI/netI      0.0337
_diffrn_reflns_av_R_equivalents   0.0527
_diffrn_reflns_limit_h_min        -24
_diffrn_reflns_limit_h_max        23
_diffrn_reflns_limit_k_min        -27
_diffrn_reflns_limit_k_max        27
_diffrn_reflns_limit_l_min        -14
_diffrn_reflns_limit_l_max        14
_diffrn_reflns_theta_min          1.992
_diffrn_reflns_theta_max          28.297
_diffrn_reflns_theta_full         25.242
_diffrn_measured_fraction_theta_max   0.998
_diffrn_measured_fraction_theta_full  0.999
_diffrn_reflns_Laue_measured_fraction_max    0.998
_diffrn_reflns_Laue_measured_fraction_full   0.999
_diffrn_reflns_point_group_measured_fraction_max   0.998
_diffrn_reflns_point_group_measured_fraction_full  0.999
_reflns_number_total              9795
_reflns_number_gt                 9544
_reflns_threshold_expression      'I > 2\s(I)'
_reflns_Friedel_coverage          0.804
_reflns_Friedel_fraction_max      0.997
_reflns_Friedel_fraction_full     1.000
 
_reflns_special_details
;
 Reflections were merged by SHELXL according to the crystal
 class for the calculation of statistics and refinement.
 
 _reflns_Friedel_fraction is defined as the number of unique
 Friedel pairs measured divided by the number that would be
 possible theoretically, ignoring centric projections and
 systematic absences.
;
 
_computing_data_collection   'Bruker Instrument Service v8.5.1.2 Release' 
_computing_cell_refinement   'SAINT V8.40B (Bruker AXS LLC, 2019)' 
_computing_data_reduction         'SAINT V8.40B (Bruker AXS LLC, 2019)' 
_computing_structure_solution     'XS, VERSION 2013/1' 
_computing_structure_refinement 'SHELXL-2019/2 (Sheldrick, 2019)'
_computing_molecular_graphics     ?
_computing_publication_material   ?
_refine_special_details           ?
_refine_ls_structure_factor_coef  Fsqd
_refine_ls_matrix_type            full
_refine_ls_weighting_scheme       calc
_refine_ls_weighting_details
'w=1/[\s^2^(Fo^2^)+(0.0688P)^2^+2.9673P] where P=(Fo^2^+2Fc^2^)/3'
_atom_sites_solution_primary     direct 
_atom_sites_solution_secondary   difmap 
_atom_sites_solution_hydrogens    mixed
_refine_ls_hydrogen_treatment     constr
_refine_ls_extinction_method      none
_refine_ls_extinction_coef        .
_refine_ls_abs_structure_details
;
 Flack x determined using 4075 quotients [(I+)-(I-)]/[(I+)+(I-)]
 (Parsons, Flack and Wagner, Acta Cryst. B69 (2013) 249-259).
;
_refine_ls_abs_structure_Flack    0.07(4)
_chemical_absolute_configuration  ad 
_refine_ls_number_reflns          9795
_refine_ls_number_parameters      498
_refine_ls_number_restraints      6
_refine_ls_R_factor_all           0.0468
_refine_ls_R_factor_gt            0.0456
_refine_ls_wR_factor_ref          0.1284
_refine_ls_wR_factor_gt           0.1274
_refine_ls_goodness_of_fit_ref    1.045
_refine_ls_restrained_S_all       1.047
_refine_ls_shift/su_max           0.001
_refine_ls_shift/su_mean          0.000
 
loop_
 _atom_site_label
 _atom_site_type_symbol
 _atom_site_fract_x
 _atom_site_fract_y
 _atom_site_fract_z
 _atom_site_U_iso_or_equiv
 _atom_site_adp_type
 _atom_site_occupancy
 _atom_site_site_symmetry_order  
 _atom_site_calc_flag
 _atom_site_refinement_flags_posn
 _atom_site_refinement_flags_adp
 _atom_site_refinement_flags_occupancy
 _atom_site_disorder_assembly
 _atom_site_disorder_group
C1 C 0.56966(16) 0.57925(13) 1.4137(3) 0.0174(5) Uani 1 1 d . . . . .
H1 H 0.616038 0.576039 1.463698 0.021 Uiso 1 1 calc R U . . .
C2 C 0.50106(15) 0.57462(13) 1.4951(3) 0.0163(5) Uani 1 1 d . . . . .
C3 C 0.49906(17) 0.56450(13) 1.6251(3) 0.0185(4) Uani 1 1 d . . . . .
H3 H 0.543445 0.561708 1.671762 0.022 Uiso 1 1 calc R U . . .
C4 C 0.43185(17) 0.55843(13) 1.6871(3) 0.0185(4) Uani 1 1 d . . . . .
C5 C 0.36616(17) 0.56270(14) 1.6176(3) 0.0202(6) Uani 1 1 d . . . . .
C6 C 0.36981(16) 0.57340(14) 1.4863(3) 0.0185(5) Uani 1 1 d . . . . .
H6 H 0.325783 0.576622 1.438762 0.022 Uiso 1 1 calc R U . . .
C7 C 0.43610(16) 0.57924(13) 1.4259(3) 0.0173(5) Uani 1 1 d . . . . .
C8 C 0.44853(15) 0.58783(13) 1.2837(3) 0.0171(5) Uani 1 1 d . . . . .
H8 H 0.402056 0.591356 1.234118 0.020 Uiso 1 1 calc R U . . .
C9 C 0.49812(17) 0.64746(14) 1.2706(3) 0.0181(5) Uani 1 1 d . . . . .
C10 C 0.48368(18) 0.70333(15) 1.2001(3) 0.0216(6) Uani 1 1 d . . . . .
H10 H 0.440182 0.705868 1.151025 0.026 Uiso 1 1 calc R U . . .
C11 C 0.53304(19) 0.75611(15) 1.2010(3) 0.0244(6) Uani 1 1 d . . . . .
C12 C 0.5963(2) 0.75237(15) 1.2740(3) 0.0262(6) Uani 1 1 d . . . . .
C13 C 0.61075(18) 0.69550(15) 1.3444(3) 0.0242(6) Uani 1 1 d . . . . .
H13 H 0.653966 0.692884 1.394190 0.029 Uiso 1 1 calc R U . . .
C14 C 0.56256(17) 0.64335(14) 1.3416(3) 0.0193(5) Uani 1 1 d . . . . .
C15 C 0.56155(15) 0.52510(13) 1.3162(3) 0.0166(5) Uani 1 1 d . . . . .
C16 C 0.61043(15) 0.47445(14) 1.2959(3) 0.0189(5) Uani 1 1 d . . . . .
H16 H 0.654003 0.471347 1.344681 0.023 Uiso 1 1 calc R U . . .
C17 C 0.59499(16) 0.42782(14) 1.2028(3) 0.0193(5) Uani 1 1 d . . . . .
C18 C 0.52905(16) 0.43214(14) 1.1349(3) 0.0191(5) Uani 1 1 d . . . . .
C19 C 0.47915(16) 0.48320(14) 1.1547(3) 0.0178(5) Uani 1 1 d . . . . .
H19 H 0.434956 0.485801 1.107503 0.021 Uiso 1 1 calc R U . . .
C20 C 0.49617(15) 0.52974(14) 1.2451(3) 0.0162(5) Uani 1 1 d . . . . .
C21 C 0.63144(17) 0.36494(14) 1.1719(3) 0.0217(6) Uani 1 1 d . . . . .
C22 C 0.58213(17) 0.33240(14) 1.0813(3) 0.0227(6) Uani 1 1 d . . . . .
C23 C 0.5877(2) 0.27252(16) 1.0174(4) 0.0302(7) Uani 1 1 d . . . . .
H23 H 0.627532 0.243771 1.033637 0.036 Uiso 1 1 calc R U . . .
C24 C 0.5344(2) 0.25611(17) 0.9308(4) 0.0354(8) Uani 1 1 d . . . . .
H24 H 0.537173 0.214887 0.889600 0.042 Uiso 1 1 calc R U . . .
C25 C 0.4769(2) 0.29785(18) 0.9018(4) 0.0322(7) Uani 1 1 d . . . . .
H25 H 0.442173 0.285766 0.839153 0.039 Uiso 1 1 calc R U . . .
C26 C 0.47005(19) 0.35749(16) 0.9645(3) 0.0260(6) Uani 1 1 d . . . . .
H26 H 0.430722 0.386374 0.945907 0.031 Uiso 1 1 calc R U . . .
C27 C 0.52221(17) 0.37357(14) 1.0549(3) 0.0206(6) Uani 1 1 d . . . . .
C28 C 0.69392(17) 0.34025(15) 1.2228(3) 0.0234(6) Uani 1 1 d . . . . .
C29 C 0.74926(17) 0.37362(16) 1.2997(3) 0.0241(6) Uani 1 1 d . . . . .
C30 C 0.78134(16) 0.43722(15) 1.2861(3) 0.0231(6) Uani 1 1 d . . . . .
C31 C 0.76816(17) 0.47937(16) 1.1821(3) 0.0248(6) Uani 1 1 d . . . . .
H31 H 0.735727 0.465900 1.116869 0.030 Uiso 1 1 calc R U . . .
C32 C 0.80144(19) 0.53904(18) 1.1744(4) 0.0311(7) Uani 1 1 d . . . . .
H32 H 0.792439 0.566273 1.103356 0.037 Uiso 1 1 calc R U . . .
C33 C 0.8490(2) 0.56076(18) 1.2707(4) 0.0328(7) Uani 1 1 d . . . . .
H33 H 0.870375 0.603075 1.266296 0.039 Uiso 1 1 calc R U . . .
C34 C 0.86418(19) 0.52034(19) 1.3707(4) 0.0313(7) Uani 1 1 d . . . . .
H34 H 0.896552 0.535037 1.435018 0.038 Uiso 1 1 calc R U . . .
C35 C 0.83272(18) 0.45715(18) 1.3804(3) 0.0264(6) Uani 1 1 d . . . . .
C36 C 0.85204(19) 0.4137(2) 1.4798(4) 0.0325(7) Uani 1 1 d . . . . .
H36 H 0.883579 0.428398 1.545342 0.039 Uiso 1 1 calc R U . . .
C37 C 0.8260(2) 0.3512(2) 1.4826(4) 0.0348(8) Uani 1 1 d . . . . .
H37 H 0.841836 0.321631 1.546218 0.042 Uiso 1 1 calc R U . . .
C38 C 0.77539(19) 0.33104(17) 1.3899(3) 0.0294(7) Uani 1 1 d . . . . .
C39 C 0.7423(2) 0.26357(18) 1.3707(4) 0.0352(8) Uani 1 1 d . . . . .
H39A H 0.702408 0.255140 1.431950 0.042 Uiso 1 1 calc R U . . .
H39B H 0.779942 0.228911 1.378919 0.042 Uiso 1 1 calc R U . . .
C40 C 0.7125(2) 0.26765(16) 1.2332(4) 0.0298(7) Uani 1 1 d . . . . .
H40 H 0.667280 0.240403 1.223874 0.036 Uiso 1 1 calc R U . . .
C41 C 0.7712(2) 0.2461(2) 1.1384(5) 0.0419(9) Uani 1 1 d . . . . .
H41A H 0.785237 0.200748 1.155618 0.063 Uiso 1 1 calc R U . . .
H41B H 0.814219 0.274488 1.146557 0.063 Uiso 1 1 calc R U . . .
H41C H 0.751576 0.249451 1.052404 0.063 Uiso 1 1 calc R U . . .
S1 S 0.40774(5) 0.61913(4) 1.91864(8) 0.03055(19) Uani 1 1 d . U . . .
S2 S 0.26965(6) 0.46861(5) 1.71111(9) 0.0377(2) Uani 1 1 d . . . . .
S3 S 0.56811(5) 0.82368(4) 0.98279(8) 0.02919(19) Uani 1 1 d . . . . .
C42 C 0.4320(2) 0.54685(15) 1.8278(3) 0.0249(6) Uani 1 1 d . . . . .
H42A H 0.481359 0.531965 1.853767 0.030 Uiso 1 1 calc R U . . .
H42B H 0.396871 0.511413 1.847703 0.030 Uiso 1 1 calc R U . . .
C43 C 0.4826(2) 0.67145(19) 1.8804(4) 0.0383(9) Uani 1 1 d . . . . .
H43A H 0.469669 0.716790 1.900596 0.058 Uiso 1 1 calc R U . . .
H43B H 0.493595 0.667848 1.789990 0.058 Uiso 1 1 calc R U . . .
H43C H 0.525755 0.658502 1.929544 0.058 Uiso 1 1 calc R U . . .
C44 C 0.29271(19) 0.55354(17) 1.6784(3) 0.0270(6) Uani 1 1 d . . . . .
H44A H 0.254692 0.572300 1.622372 0.032 Uiso 1 1 calc R U . . .
H44B H 0.291708 0.578351 1.758770 0.032 Uiso 1 1 calc R U . . .
C45 C 0.2626(2) 0.4383(2) 1.5523(4) 0.0417(9) Uani 1 1 d . . . . .
H45A H 0.247321 0.392328 1.554134 0.063 Uiso 1 1 calc R U . . .
H45B H 0.310378 0.441831 1.510520 0.063 Uiso 1 1 calc R U . . .
H45C H 0.226347 0.464089 1.505697 0.063 Uiso 1 1 calc R U . . .
C46 C 0.5132(2) 0.81626(16) 1.1257(3) 0.0305(7) Uani 1 1 d . . . . .
H46A H 0.520633 0.855575 1.178794 0.037 Uiso 1 1 calc R U . . .
H46B H 0.460746 0.814225 1.102360 0.037 Uiso 1 1 calc R U . . .
C47 C 0.5315(3) 0.8997(2) 0.9262(4) 0.0461(10) Uani 1 1 d . . . . .
H47A H 0.556423 0.912062 0.847681 0.069 Uiso 1 1 calc R U . . .
H47B H 0.539275 0.933837 0.989925 0.069 Uiso 1 1 calc R U . . .
H47C H 0.478931 0.894815 0.910164 0.069 Uiso 1 1 calc R U . . .
C48 C 0.6502(2) 0.80832(16) 1.2802(3) 0.0330(8) Uani 1 1 d . . . . .
H48A H 0.670863 0.810696 1.365727 0.040 Uiso 0.75 1 d R U P A 1
H48B H 0.623325 0.849896 1.263795 0.040 Uiso 0.75 1 d R U P A 1
H48C H 0.630599 0.841376 1.339626 0.040 Uiso 0.25 1 d R U P B 2
H48D H 0.652636 0.829050 1.195748 0.040 Uiso 0.25 1 d R U P B 2
C49B C 0.7858(16) 0.7270(12) 1.227(3) 0.061(9) Uani 0.25 1 d . . P C 2
H49D H 0.761686 0.735092 1.145683 0.091 Uiso 0.25 1 calc R U P C 2
H49E H 0.773103 0.683067 1.256979 0.091 Uiso 0.25 1 calc R U P C 2
H49F H 0.839027 0.730221 1.216360 0.091 Uiso 0.25 1 calc R U P C 2
S4A S 0.72331(6) 0.80111(5) 1.16821(10) 0.0247(2) Uani 0.75 1 d . . P D 1
C49A C 0.7852(5) 0.7540(5) 1.2538(8) 0.058(2) Uani 0.75 1 d . . P D 1
H49A H 0.824102 0.738398 1.197455 0.087 Uiso 0.75 1 calc R U P D 1
H49B H 0.759691 0.716441 1.290926 0.087 Uiso 0.75 1 calc R U P D 1
H49C H 0.806792 0.780575 1.321336 0.087 Uiso 0.75 1 calc R U P D 1
S4B S 0.7568(4) 0.7845(3) 1.3362(10) 0.090(3) Uani 0.25 1 d . . P C 2
 
loop_
 _atom_site_aniso_label
 _atom_site_aniso_U_11
 _atom_site_aniso_U_22
 _atom_site_aniso_U_33
 _atom_site_aniso_U_23
 _atom_site_aniso_U_13
 _atom_site_aniso_U_12
C1 0.0181(12) 0.0186(12) 0.0155(11) -0.0009(10) -0.0001(10) -0.0019(10)
C2 0.0183(12) 0.0155(11) 0.0149(12) -0.0009(9) 0.0019(10) -0.0015(10)
C3 0.0246(10) 0.0163(8) 0.0145(8) -0.0008(7) -0.0001(8) -0.0013(7)
C4 0.0246(10) 0.0163(8) 0.0145(8) -0.0008(7) -0.0001(8) -0.0013(7)
C5 0.0248(14) 0.0178(12) 0.0180(13) -0.0022(10) 0.0048(11) -0.0027(11)
C6 0.0199(13) 0.0187(12) 0.0169(13) -0.0025(10) 0.0000(10) -0.0010(10)
C7 0.0213(13) 0.0159(11) 0.0146(11) 0.0005(9) -0.0003(11) -0.0002(10)
C8 0.0185(12) 0.0193(12) 0.0135(11) 0.0002(10) -0.0007(10) -0.0001(10)
C9 0.0235(13) 0.0185(12) 0.0123(12) -0.0014(9) 0.0022(10) -0.0009(10)
C10 0.0292(15) 0.0220(13) 0.0135(12) -0.0005(10) 0.0032(11) 0.0032(11)
C11 0.0378(17) 0.0176(13) 0.0179(13) -0.0014(11) 0.0088(12) -0.0002(12)
C12 0.0392(17) 0.0210(13) 0.0184(13) -0.0044(11) 0.0076(13) -0.0094(13)
C13 0.0298(16) 0.0242(14) 0.0187(13) -0.0030(11) 0.0011(12) -0.0083(12)
C14 0.0244(14) 0.0195(12) 0.0141(12) -0.0017(10) 0.0029(11) -0.0031(11)
C15 0.0169(12) 0.0185(12) 0.0144(12) 0.0002(9) 0.0011(10) -0.0038(10)
C16 0.0166(12) 0.0223(13) 0.0180(13) 0.0004(11) 0.0000(10) -0.0006(10)
C17 0.0188(12) 0.0192(12) 0.0198(13) 0.0010(10) 0.0026(11) -0.0016(10)
C18 0.0208(13) 0.0196(13) 0.0169(12) 0.0005(10) 0.0041(10) -0.0049(10)
C19 0.0177(12) 0.0210(13) 0.0147(12) 0.0015(10) 0.0009(10) -0.0031(10)
C20 0.0152(12) 0.0200(12) 0.0133(11) 0.0018(10) 0.0005(9) -0.0024(10)
C21 0.0227(14) 0.0192(12) 0.0232(14) -0.0013(11) 0.0060(11) -0.0026(11)
C22 0.0243(14) 0.0202(13) 0.0235(14) -0.0012(11) 0.0077(12) -0.0048(11)
C23 0.0314(16) 0.0223(14) 0.0369(18) -0.0065(13) 0.0117(15) -0.0032(12)
C24 0.042(2) 0.0247(15) 0.039(2) -0.0100(14) 0.0085(16) -0.0095(14)
C25 0.0348(18) 0.0312(16) 0.0305(17) -0.0079(14) 0.0008(14) -0.0132(14)
C26 0.0274(15) 0.0255(15) 0.0250(15) -0.0017(12) 0.0022(12) -0.0078(12)
C27 0.0234(14) 0.0200(13) 0.0182(13) -0.0010(10) 0.0048(11) -0.0062(11)
C28 0.0221(14) 0.0221(13) 0.0261(15) -0.0002(11) 0.0066(12) -0.0009(11)
C29 0.0179(13) 0.0292(15) 0.0252(15) 0.0008(12) 0.0021(11) 0.0029(11)
C30 0.0174(13) 0.0265(14) 0.0254(14) -0.0018(12) 0.0031(11) 0.0022(11)
C31 0.0210(14) 0.0302(15) 0.0234(14) -0.0011(12) -0.0005(12) -0.0011(12)
C32 0.0281(16) 0.0328(17) 0.0325(17) 0.0038(14) -0.0009(14) -0.0033(13)
C33 0.0279(16) 0.0312(16) 0.0394(19) -0.0041(15) -0.0008(14) -0.0052(13)
C34 0.0232(15) 0.0411(19) 0.0296(16) -0.0098(14) -0.0028(13) -0.0001(14)
C35 0.0194(14) 0.0371(17) 0.0226(14) -0.0034(13) 0.0024(12) 0.0046(12)
C36 0.0237(15) 0.046(2) 0.0275(16) -0.0010(15) -0.0053(13) 0.0049(14)
C37 0.0287(17) 0.044(2) 0.0317(18) 0.0104(16) -0.0064(14) 0.0084(15)
C38 0.0223(14) 0.0327(16) 0.0332(17) 0.0059(13) 0.0025(13) 0.0025(13)
C39 0.0329(18) 0.0304(17) 0.042(2) 0.0103(15) -0.0017(16) 0.0020(14)
C40 0.0268(16) 0.0235(15) 0.0391(19) 0.0020(13) 0.0066(14) 0.0039(12)
C41 0.0342(19) 0.0379(19) 0.054(2) -0.0077(18) 0.0126(18) 0.0057(16)
S1 0.0333(4) 0.0369(4) 0.0214(4) -0.0104(3) 0.0038(3) -0.0020(3)
S2 0.0435(5) 0.0377(5) 0.0319(4) -0.0015(4) 0.0107(4) -0.0202(4)
S3 0.0436(5) 0.0211(3) 0.0228(4) 0.0041(3) 0.0079(3) 0.0008(3)
C42 0.0350(16) 0.0252(14) 0.0144(12) 0.0010(11) 0.0033(12) -0.0016(12)
C43 0.050(2) 0.0344(18) 0.0308(18) -0.0024(15) -0.0023(17) -0.0133(17)
C44 0.0277(15) 0.0311(15) 0.0223(14) -0.0070(12) 0.0074(12) -0.0050(12)
C45 0.042(2) 0.039(2) 0.043(2) -0.0172(17) 0.0024(17) -0.0120(17)
C46 0.046(2) 0.0196(14) 0.0262(15) 0.0021(12) 0.0123(15) 0.0049(13)
C47 0.067(3) 0.0309(18) 0.041(2) 0.0153(16) -0.002(2) 0.0043(19)
C48 0.049(2) 0.0240(15) 0.0260(16) -0.0040(13) 0.0079(15) -0.0105(14)
C49B 0.054(13) 0.057(14) 0.072(16) -0.045(13) -0.023(11) 0.029(11)
S4A 0.0274(5) 0.0243(4) 0.0224(4) -0.0003(4) 0.0066(4) -0.0088(4)
C49A 0.047(4) 0.080(6) 0.047(4) 0.025(4) 0.011(4) 0.017(5)
S4B 0.071(4) 0.061(4) 0.137(7) 0.035(4) -0.030(5) -0.033(3)
 
_geom_special_details
;
 All esds (except the esd in the dihedral angle between two l.s. planes)
 are estimated using the full covariance matrix.  The cell esds are taken
 into account individually in the estimation of esds in distances, angles
 and torsion angles; correlations between esds in cell parameters are only
 used when they are defined by crystal symmetry.  An approximate (isotropic)
 treatment of cell esds is used for estimating esds involving l.s. planes.
;
 
loop_
 _geom_bond_atom_site_label_1
 _geom_bond_atom_site_label_2
 _geom_bond_distance
 _geom_bond_site_symmetry_2
 _geom_bond_publ_flag
C1 C15 1.521(4) . ?
C1 C2 1.522(4) . ?
C1 C14 1.522(4) . ?
C1 H1 1.0000 . ?
C2 C3 1.392(4) . ?
C2 C7 1.396(4) . ?
C3 C4 1.396(4) . ?
C3 H3 0.9500 . ?
C4 C5 1.409(4) . ?
C4 C42 1.507(4) . ?
C5 C6 1.408(4) . ?
C5 C44 1.498(4) . ?
C6 C7 1.373(4) . ?
C6 H6 0.9500 . ?
C7 C8 1.532(4) . ?
C8 C9 1.524(4) . ?
C8 C20 1.527(4) . ?
C8 H8 1.0000 . ?
C9 C10 1.389(4) . ?
C9 C14 1.398(4) . ?
C10 C11 1.406(4) . ?
C10 H10 0.9500 . ?
C11 C12 1.391(5) . ?
C11 C46 1.509(4) . ?
C12 C13 1.406(5) . ?
C12 C48 1.510(5) . ?
C13 C14 1.382(4) . ?
C13 H13 0.9500 . ?
C15 C16 1.383(4) . ?
C15 C20 1.414(4) . ?
C16 C17 1.400(4) . ?
C16 H16 0.9500 . ?
C17 C18 1.404(4) . ?
C17 C21 1.484(4) . ?
C18 C19 1.401(4) . ?
C18 C27 1.472(4) . ?
C19 C20 1.384(4) . ?
C19 H19 0.9500 . ?
C21 C28 1.359(5) . ?
C21 C22 1.474(4) . ?
C22 C23 1.402(4) . ?
C22 C27 1.408(4) . ?
C23 C24 1.378(6) . ?
C23 H23 0.9500 . ?
C24 C25 1.387(6) . ?
C24 H24 0.9500 . ?
C25 C26 1.394(5) . ?
C25 H25 0.9500 . ?
C26 C27 1.389(4) . ?
C26 H26 0.9500 . ?
C28 C29 1.465(5) . ?
C28 C40 1.526(4) . ?
C29 C38 1.377(5) . ?
C29 C30 1.433(4) . ?
C30 C31 1.418(4) . ?
C30 C35 1.429(5) . ?
C31 C32 1.365(5) . ?
C31 H31 0.9500 . ?
C32 C33 1.410(5) . ?
C32 H32 0.9500 . ?
C33 C34 1.370(5) . ?
C33 H33 0.9500 . ?
C34 C35 1.417(5) . ?
C34 H34 0.9500 . ?
C35 C36 1.421(5) . ?
C36 C37 1.362(6) . ?
C36 H36 0.9500 . ?
C37 C38 1.409(5) . ?
C37 H37 0.9500 . ?
C38 C39 1.519(5) . ?
C39 C40 1.556(6) . ?
C39 H39A 0.9900 . ?
C39 H39B 0.9900 . ?
C40 C41 1.532(5) . ?
C40 H40 1.0000 . ?
C41 H41A 0.9800 . ?
C41 H41B 0.9800 . ?
C41 H41C 0.9800 . ?
S1 C43 1.782(4) . ?
S1 C42 1.817(3) . ?
S2 C45 1.795(4) . ?
S2 C44 1.820(4) . ?
S3 C47 1.795(4) . ?
S3 C46 1.820(3) . ?
C42 H42A 0.9900 . ?
C42 H42B 0.9900 . ?
C43 H43A 0.9800 . ?
C43 H43B 0.9800 . ?
C43 H43C 0.9800 . ?
C44 H44A 0.9900 . ?
C44 H44B 0.9900 . ?
C45 H45A 0.9800 . ?
C45 H45B 0.9800 . ?
C45 H45C 0.9800 . ?
C46 H46A 0.9900 . ?
C46 H46B 0.9900 . ?
C47 H47A 0.9800 . ?
C47 H47B 0.9800 . ?
C47 H47C 0.9800 . ?
C48 S4A 1.790(4) . ?
C48 S4B 2.090(9) . ?
C48 H48A 0.9814 . ?
C48 H48B 0.9966 . ?
C48 H48C 0.9900 . ?
C48 H48D 0.9900 . ?
C49B S4B 1.73(2) . ?
C49B H49D 0.9800 . ?
C49B H49E 0.9800 . ?
C49B H49F 0.9800 . ?
S4A C49A 1.739(8) . ?
C49A H49A 0.9800 . ?
C49A H49B 0.9800 . ?
C49A H49C 0.9800 . ?
 
loop_
 _geom_angle_atom_site_label_1
 _geom_angle_atom_site_label_2
 _geom_angle_atom_site_label_3
 _geom_angle
 _geom_angle_site_symmetry_1
 _geom_angle_site_symmetry_3
 _geom_angle_publ_flag
C15 C1 C2 105.0(2) . . ?
C15 C1 C14 106.1(2) . . ?
C2 C1 C14 105.5(2) . . ?
C15 C1 H1 113.2 . . ?
C2 C1 H1 113.2 . . ?
C14 C1 H1 113.2 . . ?
C3 C2 C7 120.4(3) . . ?
C3 C2 C1 126.1(3) . . ?
C7 C2 C1 113.5(2) . . ?
C2 C3 C4 120.0(3) . . ?
C2 C3 H3 120.0 . . ?
C4 C3 H3 120.0 . . ?
C3 C4 C5 119.8(3) . . ?
C3 C4 C42 118.4(3) . . ?
C5 C4 C42 121.8(3) . . ?
C6 C5 C4 119.0(3) . . ?
C6 C5 C44 119.0(3) . . ?
C4 C5 C44 121.9(3) . . ?
C7 C6 C5 120.9(3) . . ?
C7 C6 H6 119.5 . . ?
C5 C6 H6 119.5 . . ?
C6 C7 C2 119.9(2) . . ?
C6 C7 C8 126.7(3) . . ?
C2 C7 C8 113.4(2) . . ?
C9 C8 C20 105.0(2) . . ?
C9 C8 C7 105.6(2) . . ?
C20 C8 C7 105.0(2) . . ?
C9 C8 H8 113.5 . . ?
C20 C8 H8 113.5 . . ?
C7 C8 H8 113.5 . . ?
C10 C9 C14 119.8(3) . . ?
C10 C9 C8 126.4(3) . . ?
C14 C9 C8 113.7(2) . . ?
C9 C10 C11 120.4(3) . . ?
C9 C10 H10 119.8 . . ?
C11 C10 H10 119.8 . . ?
C12 C11 C10 119.6(3) . . ?
C12 C11 C46 122.5(3) . . ?
C10 C11 C46 117.9(3) . . ?
C11 C12 C13 119.7(3) . . ?
C11 C12 C48 121.5(3) . . ?
C13 C12 C48 118.8(3) . . ?
C14 C13 C12 120.5(3) . . ?
C14 C13 H13 119.8 . . ?
C12 C13 H13 119.8 . . ?
C13 C14 C9 120.0(3) . . ?
C13 C14 C1 126.8(3) . . ?
C9 C14 C1 113.1(2) . . ?
C16 C15 C20 120.8(3) . . ?
C16 C15 C1 126.0(3) . . ?
C20 C15 C1 113.2(2) . . ?
C15 C16 C17 119.3(3) . . ?
C15 C16 H16 120.4 . . ?
C17 C16 H16 120.4 . . ?
C16 C17 C18 119.3(3) . . ?
C16 C17 C21 130.9(3) . . ?
C18 C17 C21 109.0(3) . . ?
C19 C18 C17 121.8(3) . . ?
C19 C18 C27 129.6(3) . . ?
C17 C18 C27 108.4(3) . . ?
C20 C19 C18 118.0(3) . . ?
C20 C19 H19 121.0 . . ?
C18 C19 H19 121.0 . . ?
C19 C20 C15 120.7(3) . . ?
C19 C20 C8 126.3(3) . . ?
C15 C20 C8 113.0(2) . . ?
C28 C21 C22 127.1(3) . . ?
C28 C21 C17 127.6(3) . . ?
C22 C21 C17 105.1(3) . . ?
C23 C22 C27 118.9(3) . . ?
C23 C22 C21 131.6(3) . . ?
C27 C22 C21 109.5(3) . . ?
C24 C23 C22 118.8(3) . . ?
C24 C23 H23 120.6 . . ?
C22 C23 H23 120.6 . . ?
C23 C24 C25 122.1(3) . . ?
C23 C24 H24 119.0 . . ?
C25 C24 H24 119.0 . . ?
C24 C25 C26 120.1(3) . . ?
C24 C25 H25 120.0 . . ?
C26 C25 H25 120.0 . . ?
C27 C26 C25 118.2(3) . . ?
C27 C26 H26 120.9 . . ?
C25 C26 H26 120.9 . . ?
C26 C27 C22 121.8(3) . . ?
C26 C27 C18 130.3(3) . . ?
C22 C27 C18 107.8(3) . . ?
C21 C28 C29 128.7(3) . . ?
C21 C28 C40 125.2(3) . . ?
C29 C28 C40 105.1(3) . . ?
C38 C29 C30 120.1(3) . . ?
C38 C29 C28 109.2(3) . . ?
C30 C29 C28 130.4(3) . . ?
C31 C30 C35 118.7(3) . . ?
C31 C30 C29 124.1(3) . . ?
C35 C30 C29 117.1(3) . . ?
C32 C31 C30 120.9(3) . . ?
C32 C31 H31 119.5 . . ?
C30 C31 H31 119.5 . . ?
C31 C32 C33 120.8(3) . . ?
C31 C32 H32 119.6 . . ?
C33 C32 H32 119.6 . . ?
C34 C33 C32 119.5(3) . . ?
C34 C33 H33 120.3 . . ?
C32 C33 H33 120.3 . . ?
C33 C34 C35 121.6(3) . . ?
C33 C34 H34 119.2 . . ?
C35 C34 H34 119.2 . . ?
C34 C35 C36 121.5(3) . . ?
C34 C35 C30 118.4(3) . . ?
C36 C35 C30 120.1(3) . . ?
C37 C36 C35 121.0(3) . . ?
C37 C36 H36 119.5 . . ?
C35 C36 H36 119.5 . . ?
C36 C37 C38 119.2(3) . . ?
C36 C37 H37 120.4 . . ?
C38 C37 H37 120.4 . . ?
C29 C38 C37 121.6(3) . . ?
C29 C38 C39 110.1(3) . . ?
C37 C38 C39 128.3(3) . . ?
C38 C39 C40 102.4(3) . . ?
C38 C39 H39A 111.3 . . ?
C40 C39 H39A 111.3 . . ?
C38 C39 H39B 111.3 . . ?
C40 C39 H39B 111.3 . . ?
H39A C39 H39B 109.2 . . ?
C28 C40 C41 112.8(3) . . ?
C28 C40 C39 101.4(3) . . ?
C41 C40 C39 110.6(3) . . ?
C28 C40 H40 110.6 . . ?
C41 C40 H40 110.6 . . ?
C39 C40 H40 110.6 . . ?
C40 C41 H41A 109.5 . . ?
C40 C41 H41B 109.5 . . ?
H41A C41 H41B 109.5 . . ?
C40 C41 H41C 109.5 . . ?
H41A C41 H41C 109.5 . . ?
H41B C41 H41C 109.5 . . ?
C43 S1 C42 100.43(18) . . ?
C45 S2 C44 99.69(18) . . ?
C47 S3 C46 98.3(2) . . ?
C4 C42 S1 113.2(2) . . ?
C4 C42 H42A 108.9 . . ?
S1 C42 H42A 108.9 . . ?
C4 C42 H42B 108.9 . . ?
S1 C42 H42B 108.9 . . ?
H42A C42 H42B 107.7 . . ?
S1 C43 H43A 109.5 . . ?
S1 C43 H43B 109.5 . . ?
H43A C43 H43B 109.5 . . ?
S1 C43 H43C 109.5 . . ?
H43A C43 H43C 109.5 . . ?
H43B C43 H43C 109.5 . . ?
C5 C44 S2 114.1(2) . . ?
C5 C44 H44A 108.7 . . ?
S2 C44 H44A 108.7 . . ?
C5 C44 H44B 108.7 . . ?
S2 C44 H44B 108.7 . . ?
H44A C44 H44B 107.6 . . ?
S2 C45 H45A 109.5 . . ?
S2 C45 H45B 109.5 . . ?
H45A C45 H45B 109.5 . . ?
S2 C45 H45C 109.5 . . ?
H45A C45 H45C 109.5 . . ?
H45B C45 H45C 109.5 . . ?
C11 C46 S3 112.0(2) . . ?
C11 C46 H46A 109.2 . . ?
S3 C46 H46A 109.2 . . ?
C11 C46 H46B 109.2 . . ?
S3 C46 H46B 109.2 . . ?
H46A C46 H46B 107.9 . . ?
S3 C47 H47A 109.5 . . ?
S3 C47 H47B 109.5 . . ?
H47A C47 H47B 109.5 . . ?
S3 C47 H47C 109.5 . . ?
H47A C47 H47C 109.5 . . ?
H47B C47 H47C 109.5 . . ?
C12 C48 S4A 113.2(2) . . ?
C12 C48 S4B 116.2(3) . . ?
C12 C48 H48A 109.1 . . ?
S4A C48 H48A 109.2 . . ?
C12 C48 H48B 108.5 . . ?
S4A C48 H48B 108.8 . . ?
H48A C48 H48B 107.9 . . ?
C12 C48 H48C 108.0 . . ?
S4B C48 H48C 108.4 . . ?
C12 C48 H48D 108.3 . . ?
S4B C48 H48D 108.3 . . ?
H48C C48 H48D 107.3 . . ?
S4B C49B H49D 109.5 . . ?
S4B C49B H49E 109.5 . . ?
H49D C49B H49E 109.5 . . ?
S4B C49B H49F 109.5 . . ?
H49D C49B H49F 109.5 . . ?
H49E C49B H49F 109.5 . . ?
C49A S4A C48 100.7(3) . . ?
S4A C49A H49A 109.5 . . ?
S4A C49A H49B 109.5 . . ?
H49A C49A H49B 109.5 . . ?
S4A C49A H49C 109.5 . . ?
H49A C49A H49C 109.5 . . ?
H49B C49A H49C 109.5 . . ?
C49B S4B C48 104.7(10) . . ?
 
_refine_diff_density_max    0.583
_refine_diff_density_min   -0.243
_refine_diff_density_rms    0.063

_shelx_res_file
;
TITL mo_kb_c336_kaleta in P2(1)2(1)2(1)
    mo_kb_c336_kaleta.res
    created by SHELXL-2019/3 at 15:38:30 on 19-Jan-2025
CELL 0.71073  18.24850  20.44190  10.58040  90.0000  90.0000  90.0000
ZERR 4.00000 0.00070 0.00070 0.00040 0.0000 0.0000 0.0000
LATT -1
SYMM 0.5-X, -Y, 0.5+Z
SYMM -X, 0.5+Y, 0.5-Z
SYMM 0.5+X, 0.5-Y, -Z
SFAC C H S
UNIT 196 176 16
LIST 4 ! automatically inserted. Change 6 to 4 for CHECKCIF!!
TEMP -153.150
SIZE 0.185 0.216 0.39
L.S. 10
BOND $H
ACTA
OMIT  0   7   4
FMAP 2
ISOR 0.003 S1
EADP C3 C4
PLAN -40
WGHT    0.068800    2.967300
FVAR       0.12908   0.75386   0.19033
MOLE   1
C1    1    0.569656    0.579247    1.413749    11.00000    0.01811    0.01861 =
         0.01553   -0.00093   -0.00009   -0.00190
AFIX  13
H1    2    0.616038    0.576039    1.463698    11.00000   -1.20000
AFIX   0
C2    1    0.501062    0.574624    1.495063    11.00000    0.01830    0.01554 =
         0.01492   -0.00088    0.00190   -0.00149

C3    1    0.499061    0.564495    1.625147    11.00000    0.02462    0.01630 =
         0.01449   -0.00082   -0.00012   -0.00129
AFIX  43
H3    2    0.543445    0.561708    1.671762    11.00000   -1.20000
AFIX   0
C4    1    0.431847    0.558432    1.687126    11.00000    0.02462    0.01630 =
         0.01449   -0.00082   -0.00012   -0.00129
C5    1    0.366157    0.562701    1.617619    11.00000    0.02481    0.01781 =
         0.01802   -0.00223    0.00477   -0.00267
C6    1    0.369806    0.573401    1.486280    11.00000    0.01994    0.01866 =
         0.01691   -0.00251   -0.00003   -0.00103
AFIX  43
H6    2    0.325783    0.576622    1.438762    11.00000   -1.20000
AFIX   0
C7    1    0.436099    0.579241    1.425946    11.00000    0.02128    0.01590 =
         0.01458    0.00055   -0.00034   -0.00023
C8    1    0.448533    0.587834    1.283727    11.00000    0.01849    0.01925 =
         0.01349    0.00022   -0.00068   -0.00010
AFIX  13
H8    2    0.402056    0.591356    1.234118    11.00000   -1.20000
AFIX   0
C9    1    0.498118    0.647464    1.270645    11.00000    0.02347    0.01853 =
         0.01227   -0.00141    0.00223   -0.00088
C10   1    0.483676    0.703329    1.200122    11.00000    0.02923    0.02202 =
         0.01347   -0.00053    0.00320    0.00317
AFIX  43
H10   2    0.440182    0.705868    1.151025    11.00000   -1.20000
AFIX   0
C11   1    0.533035    0.756111    1.200987    11.00000    0.03783    0.01757 =
         0.01788   -0.00143    0.00884   -0.00018
C12   1    0.596301    0.752375    1.274002    11.00000    0.03922    0.02096 =
         0.01842   -0.00441    0.00760   -0.00945
C13   1    0.610753    0.695502    1.344376    11.00000    0.02984    0.02419 =
         0.01871   -0.00297    0.00109   -0.00833
AFIX  43
H13   2    0.653966    0.692884    1.394190    11.00000   -1.20000
AFIX   0
C14   1    0.562564    0.643355    1.341649    11.00000    0.02440    0.01945 =
         0.01414   -0.00167    0.00286   -0.00314
C15   1    0.561553    0.525103    1.316169    11.00000    0.01694    0.01851 =
         0.01442    0.00023    0.00113   -0.00381
C16   1    0.610432    0.474451    1.295910    11.00000    0.01658    0.02226 =
         0.01801    0.00036    0.00000   -0.00056
AFIX  43
H16   2    0.654003    0.471347    1.344681    11.00000   -1.20000
AFIX   0
C17   1    0.594986    0.427824    1.202763    11.00000    0.01882    0.01918 =
         0.01976    0.00097    0.00258   -0.00161
C18   1    0.529048    0.432138    1.134909    11.00000    0.02084    0.01958 =
         0.01685    0.00047    0.00408   -0.00485
C19   1    0.479148    0.483195    1.154694    11.00000    0.01768    0.02096 =
         0.01465    0.00148    0.00087   -0.00314
AFIX  43
H19   2    0.434956    0.485801    1.107503    11.00000   -1.20000
AFIX   0
C20   1    0.496174    0.529744    1.245090    11.00000    0.01521    0.02003 =
         0.01332    0.00179    0.00055   -0.00244
C21   1    0.631438    0.364944    1.171878    11.00000    0.02269    0.01925 =
         0.02315   -0.00128    0.00598   -0.00258
C22   1    0.582134    0.332397    1.081253    11.00000    0.02427    0.02022 =
         0.02350   -0.00121    0.00772   -0.00480
C23   1    0.587723    0.272521    1.017444    11.00000    0.03144    0.02233 =
         0.03687   -0.00650    0.01166   -0.00324
AFIX  43
H23   2    0.627532    0.243771    1.033637    11.00000   -1.20000
AFIX   0
C24   1    0.534431    0.256108    0.930796    11.00000    0.04219    0.02469 =
         0.03933   -0.00997    0.00855   -0.00948
AFIX  43
H24   2    0.537173    0.214887    0.889600    11.00000   -1.20000
AFIX   0
C25   1    0.476920    0.297845    0.901810    11.00000    0.03478    0.03124 =
         0.03049   -0.00786    0.00081   -0.01323
AFIX  43
H25   2    0.442173    0.285766    0.839153    11.00000   -1.20000
AFIX   0
C26   1    0.470050    0.357486    0.964502    11.00000    0.02744    0.02546 =
         0.02504   -0.00166    0.00220   -0.00779
AFIX  43
H26   2    0.430722    0.386374    0.945907    11.00000   -1.20000
AFIX   0
C27   1    0.522209    0.373571    1.054870    11.00000    0.02340    0.02002 =
         0.01823   -0.00103    0.00478   -0.00625
C28   1    0.693917    0.340248    1.222841    11.00000    0.02211    0.02209 =
         0.02609   -0.00022    0.00657   -0.00092
C29   1    0.749261    0.373622    1.299745    11.00000    0.01792    0.02919 =
         0.02523    0.00077    0.00208    0.00294
C30   1    0.781336    0.437220    1.286081    11.00000    0.01736    0.02649 =
         0.02544   -0.00175    0.00310    0.00223
C31   1    0.768162    0.479373    1.182098    11.00000    0.02099    0.03018 =
         0.02337   -0.00112   -0.00049   -0.00112
AFIX  43
H31   2    0.735727    0.465900    1.116869    11.00000   -1.20000
AFIX   0
C32   1    0.801439    0.539038    1.174436    11.00000    0.02810    0.03282 =
         0.03247    0.00380   -0.00090   -0.00330
AFIX  43
H32   2    0.792439    0.566273    1.103356    11.00000   -1.20000
AFIX   0
C33   1    0.849009    0.560758    1.270706    11.00000    0.02787    0.03117 =
         0.03940   -0.00413   -0.00084   -0.00517
AFIX  43
H33   2    0.870375    0.603075    1.266296    11.00000   -1.20000
AFIX   0
C34   1    0.864179    0.520344    1.370687    11.00000    0.02318    0.04112 =
         0.02962   -0.00982   -0.00280   -0.00011
AFIX  43
H34   2    0.896552    0.535037    1.435018    11.00000   -1.20000
AFIX   0
C35   1    0.832722    0.457145    1.380401    11.00000    0.01943    0.03706 =
         0.02265   -0.00338    0.00238    0.00459
C36   1    0.852041    0.413677    1.479813    11.00000    0.02365    0.04630 =
         0.02755   -0.00103   -0.00532    0.00490
AFIX  43
H36   2    0.883579    0.428398    1.545342    11.00000   -1.20000
AFIX   0
C37   1    0.826024    0.351219    1.482576    11.00000    0.02869    0.04385 =
         0.03172    0.01040   -0.00644    0.00836
AFIX  43
H37   2    0.841836    0.321631    1.546218    11.00000   -1.20000
AFIX   0
C38   1    0.775395    0.331038    1.389929    11.00000    0.02229    0.03273 =
         0.03317    0.00593    0.00249    0.00250
C39   1    0.742345    0.263568    1.370749    11.00000    0.03292    0.03037 =
         0.04223    0.01027   -0.00175    0.00201
AFIX  23
H39A  2    0.702408    0.255140    1.431950    11.00000   -1.20000
H39B  2    0.779942    0.228911    1.378919    11.00000   -1.20000
AFIX   0
C40   1    0.712463    0.267655    1.233240    11.00000    0.02681    0.02352 =
         0.03913    0.00203    0.00665    0.00387
AFIX  13
H40   2    0.667280    0.240403    1.223874    11.00000   -1.20000
AFIX   0
C41   1    0.771162    0.246148    1.138412    11.00000    0.03419    0.03787 =
         0.05368   -0.00770    0.01265    0.00568
AFIX 137
H41A  2    0.785237    0.200748    1.155618    11.00000   -1.50000
H41B  2    0.814219    0.274488    1.146557    11.00000   -1.50000
H41C  2    0.751576    0.249451    1.052404    11.00000   -1.50000
AFIX   0
S1    3    0.407735    0.619125    1.918638    11.00000    0.03334    0.03695 =
         0.02137   -0.01035    0.00379   -0.00200
S2    3    0.269649    0.468615    1.711108    11.00000    0.04346    0.03770 =
         0.03190   -0.00148    0.01074   -0.02017
S3    3    0.568107    0.823681    0.982793    11.00000    0.04359    0.02114 =
         0.02284    0.00409    0.00786    0.00076
C42   1    0.431988    0.546854    1.827753    11.00000    0.03500    0.02518 =
         0.01440    0.00103    0.00327   -0.00159
AFIX  23
H42A  2    0.481359    0.531965    1.853767    11.00000   -1.20000
H42B  2    0.396871    0.511413    1.847703    11.00000   -1.20000
AFIX   0
C43   1    0.482613    0.671453    1.880389    11.00000    0.04990    0.03437 =
         0.03076   -0.00239   -0.00228   -0.01329
AFIX 137
H43A  2    0.469669    0.716790    1.900596    11.00000   -1.50000
H43B  2    0.493595    0.667848    1.789990    11.00000   -1.50000
H43C  2    0.525755    0.658502    1.929544    11.00000   -1.50000
AFIX   0
C44   1    0.292712    0.553545    1.678426    11.00000    0.02775    0.03110 =
         0.02226   -0.00700    0.00738   -0.00503
AFIX  23
H44A  2    0.254692    0.572300    1.622372    11.00000   -1.20000
H44B  2    0.291708    0.578351    1.758770    11.00000   -1.20000
AFIX   0
C45   1    0.262626    0.438271    1.552340    11.00000    0.04229    0.03945 =
         0.04335   -0.01723    0.00241   -0.01203
AFIX 137
H45A  2    0.247321    0.392328    1.554134    11.00000   -1.50000
H45B  2    0.310378    0.441831    1.510520    11.00000   -1.50000
H45C  2    0.226347    0.464089    1.505697    11.00000   -1.50000
AFIX   0
C46   1    0.513238    0.816258    1.125669    11.00000    0.04588    0.01956 =
         0.02619    0.00207    0.01231    0.00494
AFIX  23
H46A  2    0.520633    0.855575    1.178794    11.00000   -1.20000
H46B  2    0.460746    0.814225    1.102360    11.00000   -1.20000
AFIX   0
C47   1    0.531534    0.899728    0.926222    11.00000    0.06698    0.03089 =
         0.04052    0.01534   -0.00248    0.00430
AFIX 137
H47A  2    0.556423    0.912062    0.847681    11.00000   -1.50000
H47B  2    0.539275    0.933837    0.989925    11.00000   -1.50000
H47C  2    0.478931    0.894815    0.910164    11.00000   -1.50000
AFIX   0
C48   1    0.650208    0.808317    1.280205    11.00000    0.04897    0.02400 =
         0.02601   -0.00399    0.00789   -0.01048
AFIX   3
PART 1
H48A  2    0.670863    0.810696    1.365727    10.75000   -1.20000
H48B  2    0.623325    0.849896    1.263795    10.75000   -1.20000
PART 2
H48C  2    0.630599    0.841376    1.339626    10.25000   -1.20000
H48D  2    0.652636    0.829050    1.195748    10.25000   -1.20000
AFIX   0
C49B  1    0.785800    0.726979    1.226946    10.25000    0.05410    0.05697 =
         0.07185   -0.04488   -0.02303    0.02921
AFIX 137
H49D  2    0.761686    0.735092    1.145683    10.25000   -1.50000
H49E  2    0.773103    0.683067    1.256979    10.25000   -1.50000
H49F  2    0.839027    0.730221    1.216360    10.25000   -1.50000
REM #####
AFIX   0
PART 0
PART 1
S4A   3    0.723308    0.801105    1.168206    10.75000    0.02742    0.02426 =
         0.02235   -0.00029    0.00657   -0.00885
C49A  1    0.785232    0.753987    1.253825    10.75000    0.04717    0.07987 =
         0.04663    0.02507    0.01130    0.01714
AFIX 137
H49A  2    0.824102    0.738398    1.197455    10.75000   -1.50000
H49B  2    0.759691    0.716441    1.290926    10.75000   -1.50000
H49C  2    0.806792    0.780575    1.321336    10.75000   -1.50000
AFIX   0
PART 2
S4B   3    0.756783    0.784523    1.336211    10.25000    0.07141    0.06061 =
         0.13652    0.03456   -0.02997   -0.03261
REM #####
HKLF 4


REM  mo_kb_c336_kaleta in P2(1)2(1)2(1)
REM wR2 = 0.1284, GooF = S = 1.045, Restrained GooF = 1.047 for all data
REM R1 = 0.0456 for 9544 Fo > 4sig(Fo) and 0.0468 for all 9795 data
REM 498 parameters refined using 6 restraints

END

WGHT      0.0688      2.9674

REM Highest difference peak  0.583,  deepest hole -0.243,  1-sigma level  0.063
Q1    1   0.4583  0.6289  1.9155  11.00000  0.05    0.58
Q2    1   0.7443  0.7793  1.2319  11.00000  0.05    0.53
Q3    1   0.7424  0.3627  1.3736  11.00000  0.05    0.35
Q4    1   0.3991  0.5709  1.6580  11.00000  0.05    0.35
Q5    1   0.5261  0.8095  0.9594  11.00000  0.05    0.34
Q6    1   0.3205  0.4450  1.7443  11.00000  0.05    0.33
Q7    1   0.4420  0.5960  1.9320  11.00000  0.05    0.33
Q8    1   0.5367  0.5771  1.4582  11.00000  0.05    0.32
Q9    1   0.4019  0.5751  1.4573  11.00000  0.05    0.29
Q10   1   0.6522  0.3491  1.2421  11.00000  0.05    0.28
Q11   1   0.6210  0.3979  1.1818  11.00000  0.05    0.28
Q12   1   0.2451  0.5006  1.7176  11.00000  0.05    0.27
Q13   1   0.6861  0.8164  1.2129  11.00000  0.05    0.27
Q14   1   0.5584  0.4341  1.1757  11.00000  0.05    0.27
Q15   1   0.5295  0.6494  1.3099  11.00000  0.05    0.26
Q16   1   0.6972  0.8057  1.2616  11.00000  0.05    0.26
Q17   1   0.3289  0.5607  1.6402  11.00000  0.05    0.26
Q18   1   0.8253  0.3376  1.2170  11.00000  0.05    0.26
Q19   1   0.2234  0.5019  1.5511  11.00000  0.05    0.26
Q20   1   0.8389  0.5391  1.2101  11.00000  0.05    0.26
Q21   1   0.5447  0.3449  1.0602  11.00000  0.05    0.26
Q22   1   0.5622  0.2840  0.9527  11.00000  0.05    0.26
Q23   1   0.4348  0.5897  1.8546  11.00000  0.05    0.26
Q24   1   0.4649  0.5893  1.4715  11.00000  0.05    0.25
Q25   1   0.5012  0.4565  1.1342  11.00000  0.05    0.25
Q26   1   0.4949  0.6705  1.2360  11.00000  0.05    0.25
Q27   1   0.5658  0.5496  1.3720  11.00000  0.05    0.24
Q28   1   0.4762  0.3292  0.9199  11.00000  0.05    0.24
Q29   1   0.5341  0.8460  1.0299  11.00000  0.05    0.24
Q30   1   0.8646  0.3767  1.4519  11.00000  0.05    0.24
Q31   1   0.6065  0.3452  1.1396  11.00000  0.05    0.24
Q32   1   0.7552  0.2417  1.2278  11.00000  0.05    0.23
Q33   1   0.7472  0.5363  1.2031  11.00000  0.05    0.23
Q34   1   0.4953  0.5762  1.5634  11.00000  0.05    0.23
Q35   1   0.5132  0.7275  1.2004  11.00000  0.05    0.23
Q36   1   0.8651  0.6189  1.1534  11.00000  0.05    0.23
Q37   1   0.7539  0.5609  1.2129  11.00000  0.05    0.23
Q38   1   0.5195  0.2905  0.9039  11.00000  0.05    0.23
Q39   1   0.5678  0.7518  1.2212  11.00000  0.05    0.23
Q40   1   0.5208  0.7829  1.1730  11.00000  0.05    0.22
;
_shelx_res_checksum   54877

_shelx_hkl_file
;
   0   0   1    0.15    0.04
   0   0   2  467.78   29.94
   0   0  -2  496.28   30.02
   0   0  -3    0.07    0.07
   0   0  -3    0.00    0.05
   0   0   3    0.04    0.06
   0   0   3    0.05    0.07
   0   0  -3    0.09    0.09
   0   0   3    0.05    0.08
   0   0   4    2.90    0.25
   0   0   4    2.91    0.26
   0   0  -4    2.66    0.26
   0   0   4    2.48    0.28
   0   0  -4    2.86    0.26
   0   0  -4    2.78    0.29
   0   0  -5    0.39    0.13
   0   0   5    0.45    0.14
   0   0   5    0.42    0.12
   0   0  -5    0.41    0.13
   0   0  -5    0.44    0.18
   0   0   5    0.32    0.16
   0   0   6   25.22    1.72
   0   0   6   25.83    1.69
   0   0  -6   24.83    1.69
   0   0  -6   25.80    1.73
   0   0  -6   27.33    1.70
   0   0   6   25.43    1.67
   0   0   7    0.34    0.14
   0   0   7    0.32    0.13
   0   0  -7    0.34    0.14
   0   0   7    0.29    0.17
   0   0  -7    0.40    0.22
   0   0  -7    0.32    0.15
   0   0  -8    4.08    0.43
   0   0   8    3.83    0.45
   0   0   8    3.39    0.39
   0   0   8    3.57    0.40
   0   0  -8    3.81    0.46
   0   0  -8    3.97    0.42
   0   0  -9   -0.18    0.12
   0   0  -9   -0.05    0.14
   0   0   9    0.03    0.19
   0   0   9    0.03    0.13
   0   0   9    0.12    0.16
   0   0  -9   -0.12    0.18
   0   0 -10   31.10    2.17
   0   0  10   30.58    2.06
   0   0  10   30.37    2.09
   0   0  10   32.19    2.04
   0   0 -10   30.11    2.11
   0   0  10   29.68    2.14
   0   0 -11    0.15    0.25
   0   0  11   -0.05    0.21
   0   0  11   -0.05    0.16
   0   0  12    1.35    0.28
   0   0  12    1.03    0.30
   0   0 -12    1.52    0.45
   0   0  13    0.03    0.14
   0   0 -13    0.07    0.26
   0   0  13    0.06    0.20
   0   0 -14    8.31    0.93
   0   0  14    7.79    0.71
   0   0  14    6.98    0.76
  -1   0   1  164.31   10.31
  -1   0  -1  161.31   10.26
   1   0  -2   76.23    4.56
  -1   0  -2   74.12    4.57
   1   0  -2   72.69    4.56
   1   0   2   76.45    4.57
  -1   0  -2   73.61    4.56
   1   0  -2   73.41    4.57
  -1   0   2   74.73    4.56
  -1   0   2   74.46    4.57
  -1   0  -2   75.56    4.55
   1   0   2   74.88    4.55
   1   0   2   74.85    4.56
  -1   0  -3  491.10   30.69
   1   0  -3  481.25   30.69
  -1   0   3  489.08   30.68
   1   0   4    7.03    0.55
   1   0   4    7.38    0.54
   1   0  -4    8.09    0.56
  -1   0   4    7.93    0.56
  -1   0  -4    7.20    0.55
  -1   0  -4    7.19    0.55
  -1   0   4    8.31    0.56
   1   0  -4    8.42    0.59
   1   0  -4    8.27    0.57
  -1   0  -4    7.36    0.58
   1   0   4    7.22    0.57
  -1   0   4    8.11    0.58
  -1   0  -5    0.25    0.17
  -1   0  -5    0.29    0.13
  -1   0  -5    0.32    0.12
   1   0   5    0.42    0.12
   1   0   5    0.48    0.15
  -1   0   5    0.80    0.17
   1   0   5    0.39    0.16
  -1   0   6    9.62    0.73
  -1   0  -6   10.97    0.75
   1   0   6   10.61    0.73
  -1   0   6    9.25    0.76
   1   0   6   10.65    0.75
  -1   0  -6   10.87    0.80
  -1   0  -6   10.25    0.75
   1   0  -6    9.31    0.74
   1   0   6   11.39    0.80
   1   0  -6    9.36    0.77
   1   0  -6    9.48    0.74
  -1   0   6    9.33    0.78
   1   0   7    2.56    0.31
   1   0  -7    2.16    0.30
  -1   0   7    2.06    0.29
   1   0   7    2.65    0.35
   1   0  -7    1.91    0.33
  -1   0  -7    2.91    0.33
  -1   0  -7    3.14    0.38
   1   0   7    2.48    0.29
  -1   0   7    2.37    0.31
  -1   0  -7    2.84    0.32
   1   0  -7    2.30    0.31
  -1   0   8   12.22    0.97
  -1   0   8   12.41    0.92
   1   0   8   11.58    0.96
  -1   0  -8   12.46    0.94
  -1   0  -8   13.08    0.95
   1   0   8   12.95    0.92
   1   0  -8   12.04    0.94
   1   0  -8   13.00    1.01
   1   0   8   12.32    0.93
  -1   0   8   13.40    0.95
  -1   0  -8   12.16    0.98
   1   0  -8   12.09    0.94
  -1   0   9    0.53    0.25
   1   0   9    0.51    0.22
   1   0  -9    0.78    0.24
  -1   0  -9    0.41    0.26
  -1   0  -9    0.24    0.16
  -1   0   9    0.51    0.18
   1   0  -9    0.59    0.22
   1   0  -9    0.87    0.30
  -1   0   9    0.52    0.21
  -1   0  -9    0.45    0.20
   1   0   9    0.36    0.18
   1   0   9    0.63    0.22
   1   0  10   63.52    3.98
   1   0 -10   64.33    4.09
   1   0  10   61.46    4.10
   1   0 -10   63.14    4.12
  -1   0 -10   62.17    4.06
  -1   0 -10   62.14    4.11
  -1   0  10   64.00    4.06
  -1   0  10   61.41    4.10
  -1   0  10   62.75    4.02
   1   0  10   65.37    4.03
   1   0  11    5.61    0.66
   1   0  11    6.44    0.58
  -1   0  11    6.58    0.61
  -1   0 -11    6.88    0.75
   1   0  11    5.98    0.62
  -1   0  11    7.19    0.68
  -1   0  11    7.39    0.65
   1   0 -11    6.13    0.74
  -1   0  11    6.59    0.70
  -1   0  12    0.37    0.24
   1   0  12    0.56    0.23
  -1   0  12    0.82    0.28
   1   0  12    0.71    0.21
  -1   0  12    0.50    0.20
   1   0 -12    0.44    0.32
   1   0  13    9.44    0.85
  -1   0  13    8.34    0.88
  -1   0 -13   10.07    1.01
   1   0 -13    8.54    0.97
  -1   0  13   10.14    0.87
   1   0  13   10.06    0.80
   1   0  14    4.94    0.61
  -1   0  14    5.19    0.56
  -1   0 -14    4.20    0.73
   1   0 -14    4.82    0.70
  -1   0  14    5.55    0.64
   1   0  14    4.40    0.56
  -2   0   0  203.66   12.64
  -2   0  -1  319.94   19.24
  -2   0   1  299.17   19.24
  -2   0  -2  546.03   33.63
   2   0   2  553.84   33.63
  -2   0   2  526.86   33.64
   2   0  -2  539.82   33.66
   2   0  -3  129.82    7.97
  -2   0  -3  127.76    7.95
  -2   0   3  132.35    7.97
  -2   0   3  133.67    7.96
   2   0   3  130.82    7.92
  -2   0  -3  127.12    7.97
   2   0  -3  131.24    7.96
   2   0  -3  132.58    7.96
   2   0   3  130.62    7.94
  -2   0  -3  129.33    7.95
   2   0   3  128.27    7.97
  -2   0   3  130.98    7.96
  -2   0  -4   13.10    0.82
  -2   0  -4   12.39    0.85
   2   0  -4   11.44    0.84
   2   0  -4   11.32    0.83
   2   0   4   13.07    0.82
   2   0   4   12.69    0.79
  -2   0  -4   12.11    0.82
  -2   0   4   11.93    0.83
   2   0  -4   11.42    0.82
   2   0   4   12.41    0.85
  -2   0   4   11.46    0.84
  -2   0   4   12.01    0.83
   2   0  -5   81.76    4.94
   2   0   5   76.59    4.86
  -2   0   5   79.76    4.91
  -2   0   5   83.09    4.92
   2   0   5   74.04    4.93
  -2   0   5   83.02    4.94
  -2   0  -5   76.08    4.91
  -2   0  -5   76.72    4.94
   2   0   5   79.08    4.89
  -2   0  -5   75.88    4.90
   2   0  -5   83.14    4.92
   2   0  -5   83.02    4.93
   2   0  -6   14.62    1.08
  -2   0   6   14.31    1.09
  -2   0  -6   15.70    1.12
   2   0   6   16.92    1.07
   2   0  -6   15.65    1.11
  -2   0   6   14.59    1.06
  -2   0  -6   16.70    1.08
   2   0  -6   14.87    1.08
  -2   0  -6   15.12    1.08
   2   0   6   16.65    1.03
   2   0   7   16.77    1.11
  -2   0  -7   17.13    1.19
  -2   0   7   14.87    1.10
  -2   0  -7   17.12    1.13
  -2   0   7   14.59    1.12
   2   0  -7   14.97    1.12
  -2   0  -7   16.20    1.14
   2   0  -7   15.50    1.13
   2   0  -7   14.79    1.15
   2   0   7   17.04    1.07
   2   0   7   16.26    1.16
  -2   0   7   15.79    1.16
   2   0  -8    2.53    0.35
  -2   0   8    2.90    0.36
  -2   0  -8    2.85    0.37
   2   0  -8    2.92    0.38
  -2   0   8    2.92    0.40
   2   0   8    2.87    0.35
  -2   0  -8    3.20    0.37
  -2   0  -8    2.79    0.40
   2   0   8    3.22    0.40
   2   0   8    3.05    0.31
  -2   0   8    2.98    0.38
   2   0  -8    2.83    0.46
  -2   0  -9   25.35    1.74
   2   0   9   25.19    1.65
  -2   0  -9   24.61    1.74
   2   0   9   25.78    1.70
   2   0   9   24.53    1.77
   2   0  -9   24.65    1.73
  -2   0   9   24.14    1.72
   2   0  -9   26.17    1.76
  -2   0   9   26.00    1.79
   2   0  -9   23.81    1.77
  -2   0  -9   25.00    1.78
  -2   0   9   25.30    1.71
   2   0 -10    0.02    0.18
   2   0  10    0.22    0.17
  -2   0  10    0.00    0.20
  -2   0  10    0.10    0.18
  -2   0 -10    0.06    0.18
  -2   0  10    0.23    0.17
   2   0 -10   -0.17    0.21
   2   0  10    0.12    0.14
  -2   0 -10    0.39    0.29
  -2   0  11    1.48    0.31
   2   0  11    1.73    0.33
  -2   0  11    1.35    0.34
   2   0  11    1.64    0.27
   2   0 -11    1.50    0.42
  -2   0 -11    1.47    0.39
   2   0  11    1.74    0.38
  -2   0  12    5.13    0.69
  -2   0  12    4.40    0.50
  -2   0 -12    4.29    0.64
   2   0  12    4.41    0.53
  -2   0  12    4.59    0.56
   2   0  12    4.02    0.45
   2   0 -12    4.83    0.72
  -2   0  12    4.53    0.53
   2   0  13    4.41    0.55
  -2   0  13    3.63    0.54
   2   0  13    3.84    0.42
  -2   0  13    3.60    0.47
  -2   0 -13    3.43    0.62
  -2   0  13    3.32    0.51
   2   0 -13    3.87    0.67
   2   0  14    2.35    0.36
  -2   0  14    3.00    0.72
   2   0 -14    2.53    0.57
   2   0  14    1.64    0.40
  -2   0  14    2.57    0.43
  -2   0 -14    2.78    0.57
   3   0   0    0.15    0.05
  -3   0   0    0.17    0.04
  -3   0   0    0.25    0.05
  -3   0   1  251.62   16.51
  -3   0  -1  273.56   16.51
  -3   0   2   37.07    2.37
  -3   0   2   36.65    2.36
   3   0   2   40.10    2.37
  -3   0  -2   40.10    2.33
   3   0  -2   37.10    2.38
   3   0   2   39.70    2.33
   3   0  -2   35.58    2.37
  -3   0   2   36.07    2.37
   3   0  -2   36.88    2.36
  -3   0  -2   39.43    2.36
   3   0   2   40.65    2.36
  -3   0  -2   38.79    2.37
  -3   0   3   46.92    2.77
  -3   0   3   46.77    2.77
   3   0   3   42.87    2.74
   3   0   3   41.75    2.76
   3   0  -3   45.48    2.76
  -3   0  -3   42.17    2.76
   3   0  -3   46.79    2.77
   3   0   3   42.95    2.71
  -3   0  -3   42.69    2.74
   3   0  -3   45.24    2.77
  -3   0   3   44.56    2.76
  -3   0  -4   76.78    4.75
  -3   0   4   77.58    4.78
   3   0   4   77.53    4.71
  -3   0   4   75.97    4.76
   3   0  -4   77.18    4.76
   3   0  -4   77.00    4.77
  -3   0   4   76.16    4.76
   3   0   4   78.46    4.78
   3   0   4   78.93    4.74
  -3   0  -4   78.25    4.75
   3   0  -4   73.81    4.77
  -3   0  -4   77.46    4.78
   3   0   5    1.46    0.21
  -3   0   5    1.95    0.24
  -3   0  -5    1.76    0.28
  -3   0   5    2.02    0.27
   3   0  -5    1.73    0.23
  -3   0  -5    1.41    0.22
  -3   0   5    1.98    0.26
   3   0  -5    2.20    0.26
   3   0   5    1.42    0.25
   3   0  -5    1.67    0.26
   3   0   5    1.49    0.17
  -3   0  -5    1.50    0.26
  -3   0  -6   12.81    0.87
   3   0  -6   10.56    0.87
  -3   0  -6   12.60    0.85
   3   0   6   12.16    0.83
   3   0  -6   11.02    0.86
  -3   0   6   10.24    0.85
   3   0  -6   11.43    0.85
   3   0   6   12.54    0.89
  -3   0  -6   12.76    0.90
   3   0   6   12.62    0.80
  -3   0   6   11.84    0.86
  -3   0   6   10.95    0.87
  -3   0   7    3.98    0.40
  -3   0   7    3.98    0.42
   3   0   7    3.90    0.43
   3   0  -7    4.40    0.42
   3   0  -7    4.40    0.43
  -3   0  -7    3.89    0.39
  -3   0  -7    3.82    0.41
  -3   0   7    4.02    0.41
  -3   0  -7    3.73    0.45
   3   0   7    3.71    0.34
   3   0   7    3.83    0.38
   3   0  -7    4.53    0.48
   3   0   8   79.09    4.91
  -3   0   8   78.37    4.87
  -3   0   8   75.35    4.85
   3   0  -8   76.08    4.87
   3   0   8   75.19    4.82
   3   0  -8   75.58    4.88
  -3   0   8   78.04    4.91
  -3   0  -8   77.65    4.86
  -3   0  -8   79.31    4.88
  -3   0  -8   77.13    4.91
   3   0  -8   78.00    4.92
   3   0   8   77.83    4.78
   3   0  -9    0.63    0.24
   3   0  -9    0.89    0.31
  -3   0   9    0.95    0.23
  -3   0  -9    0.92    0.23
  -3   0   9    0.63    0.23
  -3   0  -9    1.22    0.31
   3   0   9    1.12    0.29
  -3   0   9    0.73    0.27
   3   0   9    1.00    0.23
  -3   0  -9    1.01    0.25
   3   0  -9    0.62    0.23
   3   0  10    0.28    0.19
  -3   0 -10    0.13    0.26
  -3   0 -10    0.59    0.25
  -3   0  10    0.36    0.24
   3   0 -10    0.36    0.22
   3   0  10    0.39    0.23
   3   0 -10    0.34    0.25
  -3   0  10    0.32    0.21
  -3   0  11    0.96    0.27
  -3   0  11    0.70    0.27
   3   0  11    0.74    0.20
   3   0  11    0.63    0.24
  -3   0  11    0.43    0.25
  -3   0 -11    0.95    0.37
   3   0 -11    0.32    0.28
  -3   0  12    2.33    0.43
   3   0  12    2.65    0.33
  -3   0  12    2.78    0.46
   3   0 -12    2.83    0.56
  -3   0  12    2.86    0.52
  -3   0 -12    2.68    0.53
   3   0  12    2.24    0.40
  -3   0  12    2.40    0.39
  -3   0  13    2.15    0.40
   3   0  13    2.06    0.32
   3   0  13    2.23    0.42
   3   0 -13    2.85    0.58
  -3   0  13    2.02    0.44
  -3   0  13    2.21    0.40
  -3   0 -13    1.47    0.43
   4   0   0 1000.00   61.12
  -4   0   1   26.65    1.54
   4   0   1   23.34    1.52
   4   0  -1   26.71    1.55
  -4   0  -1   23.58    1.52
  -4   0  -1   22.86    1.54
  -4   0   1   26.74    1.57
   4   0  -1   25.64    1.54
   4   0   1   22.81    1.54
  -4   0  -2  219.70   14.28
  -4   0   2  220.26   14.39
   4   0   3  210.00   12.73
  -4   0  -3  207.74   12.72
   4   0   4   13.36    0.90
  -4   0   4   13.43    0.92
   4   0  -4   13.44    0.91
   4   0  -4   14.90    0.94
  -4   0  -4   13.46    0.91
  -4   0  -4   13.27    0.90
   4   0  -4   13.12    0.94
   4   0   4   13.49    0.85
  -4   0  -4   12.56    0.92
   4   0   4   13.08    0.93
  -4   0   4   13.22    0.93
  -4   0   4   14.03    0.93
   4   0  -5    0.94    0.21
  -4   0   5    0.98    0.21
  -4   0   5    0.99    0.23
   4   0   5    1.38    0.21
   4   0   5    1.90    0.28
  -4   0  -5    1.48    0.28
  -4   0  -5    1.85    0.25
   4   0   5    1.58    0.15
  -4   0  -5    1.47    0.21
   4   0  -6    0.97    0.22
  -4   0  -6    0.59    0.19
   4   0   6    0.86    0.13
  -4   0  -6    0.64    0.17
  -4   0  -6    0.57    0.17
  -4   0   6    0.74    0.19
   4   0  -6    0.58    0.17
   4   0   6    0.92    0.22
   4   0   6    0.79    0.16
  -4   0   6    0.90    0.21
   4   0  -6    0.72    0.18
   4   0   7    5.57    0.42
  -4   0  -7    5.55    0.51
   4   0   7    5.73    0.49
   4   0   7    4.96    0.51
   4   0  -7    6.19    0.53
  -4   0   7    5.53    0.51
  -4   0   7    6.14    0.54
  -4   0  -7    5.44    0.54
  -4   0   7    5.74    0.51
   4   0  -7    5.36    0.54
  -4   0  -7    5.51    0.49
   4   0  -7    5.52    0.51
   4   0  -8    0.93    0.24
  -4   0  -8    0.96    0.22
   4   0   8    0.86    0.16
   4   0   8    1.08    0.24
  -4   0  -8    0.69    0.22
  -4   0  -8    0.90    0.28
   4   0   8    0.91    0.26
  -4   0   8    0.76    0.25
   4   0  -8    1.28    0.27
  -4   0   8    0.82    0.21
  -4   0   8    0.68    0.23
  -4   0   9    0.15    0.17
  -4   0  -9    0.52    0.22
   4   0   9    0.00    0.17
   4   0  -9    0.21    0.17
  -4   0   9    0.11    0.18
  -4   0   9    0.36    0.21
   4   0  -9    0.10    0.20
  -4   0  -9    0.16    0.22
   4   0   9    0.23    0.17
   4   0   9    0.25    0.11
   4   0  -9    0.01    0.27
  -4   0  -9    0.45    0.21
   4   0 -10    1.87    0.42
   4   0  10    1.59    0.24
  -4   0 -10    1.31    0.36
   4   0 -10    2.03    0.35
  -4   0  10    1.62    0.36
  -4   0  10    1.90    0.32
   4   0  10    1.71    0.31
  -4   0 -10    1.14    0.29
   4   0  10    1.79    0.37
  -4   0  10    1.98    0.37
   4   0  11    0.31    0.15
  -4   0  11    0.24    0.22
   4   0 -11    0.12    0.26
  -4   0  11    0.27    0.24
  -4   0  11    0.10    0.19
  -4   0 -11    0.38    0.28
   4   0  11    0.13    0.19
   4   0  12    9.03    0.82
  -4   0 -12    8.85    0.90
  -4   0  12    8.99    0.86
   4   0  12    8.80    0.69
   4   0 -12    9.96    0.97
  -4   0  12    9.70    0.84
  -4   0  12    8.79    0.88
   4   0  13    2.62    0.45
   4   0  13    2.48    0.31
  -4   0  13    1.58    0.36
  -4   0  13    1.76    0.43
  -4   0 -13    2.08    0.50
  -4   0  13    2.29    0.41
   5   0   0    0.31    0.07
  -5   0   0    0.34    0.07
  -5   0   0    0.29    0.07
  -5   0  -1   85.11    5.10
   5   0   1   83.15    5.10
  -5   0  -1   78.75    5.11
   5   0   1   80.43    5.12
   5   0  -1   88.15    5.12
  -5   0   1   85.31    5.12
   5   0  -1   85.13    5.11
  -5   0  -2   19.24    1.21
  -5   0   2   20.32    1.27
   5   0  -2   20.07    1.24
  -5   0   2   19.23    1.24
   5   0   2   18.66    1.21
   5   0   2   19.26    1.25
   5   0  -2   19.71    1.25
  -5   0  -2   19.54    1.25
   5   0  -3    1.08    0.16
  -5   0  -3    1.74    0.20
   5   0   3    1.68    0.20
   5   0  -3    0.96    0.18
  -5   0  -3    1.47    0.12
  -5   0   3    1.26    0.18
   5   0  -3    0.96    0.17
   5   0   3    1.55    0.12
  -5   0   3    1.31    0.20
  -5   0  -3    1.28    0.16
   5   0   4    4.21    0.40
  -5   0  -4    4.09    0.39
  -5   0   4    4.59    0.39
  -5   0   4    4.43    0.38
   5   0  -4    4.39    0.37
  -5   0  -4    4.03    0.36
   5   0   4    4.22    0.30
  -5   0  -4    4.44    0.31
   5   0   4    4.69    0.38
   5   0  -4    4.68    0.41
   5   0   5    2.36    0.29
   5   0   5    2.46    0.29
  -5   0   5    1.74    0.26
  -5   0  -5    2.36    0.28
   5   0  -5    1.87    0.30
  -5   0  -5    2.04    0.25
  -5   0   5    1.80    0.27
  -5   0   5    1.95    0.28
   5   0  -5    1.98    0.28
  -5   0  -5    2.44    0.27
   5   0   5    2.45    0.19
   5   0   6   27.57    1.88
  -5   0   6   27.60    1.90
   5   0  -6   29.15    1.93
  -5   0  -6   27.45    1.98
   5   0   6   29.07    1.81
  -5   0   6   30.13    1.93
  -5   0  -6   29.52    1.90
   5   0  -6   31.07    1.93
  -5   0  -6   28.95    1.89
   5   0  -6   29.40    1.90
  -5   0   6   29.80    1.92
   5   0   6   28.21    1.92
  -5   0  -7    2.41    0.31
  -5   0  -7    2.18    0.33
   5   0   7    2.28    0.34
   5   0   7    2.32    0.30
  -5   0   7    2.46    0.37
   5   0  -7    1.85    0.30
   5   0  -7    2.01    0.35
   5   0  -7    2.53    0.37
   5   0   7    2.32    0.22
  -5   0   7    2.00    0.31
  -5   0   7    2.35    0.35
  -5   0  -7    2.23    0.29
  -5   0   8    1.46    0.30
  -5   0   8    2.10    0.41
   5   0  -8    1.20    0.27
   5   0  -8    1.35    0.33
   5   0   8    1.15    0.17
   5   0   8    0.98    0.29
  -5   0   8    1.22    0.27
   5   0   8    0.84    0.23
  -5   0  -8    1.15    0.25
   5   0  -8    1.66    0.30
  -5   0  -8    0.94    0.28
  -5   0  -8    1.37    0.27
  -5   0   9    3.17    0.42
   5   0  -9    3.84    0.44
  -5   0  -9    3.36    0.48
  -5   0   9    3.24    0.45
   5   0  -9    3.50    0.48
   5   0   9    3.54    0.31
   5   0  -9    3.34    0.44
  -5   0  -9    2.55    0.41
  -5   0  -9    3.42    0.45
  -5   0   9    3.49    0.43
   5   0   9    3.49    0.41
   5   0 -10    0.10    0.26
   5   0  10   -0.15    0.21
  -5   0 -10    0.13    0.17
  -5   0  10    0.30    0.22
   5   0  10    0.37    0.13
  -5   0  10    0.32    0.19
   5   0  10    0.36    0.20
  -5   0  10    0.21    0.22
  -5   0 -10    0.10    0.22
  -5   0 -11   11.03    0.99
   5   0 -11   11.99    1.05
   5   0  11   11.58    0.93
  -5   0  11   10.71    0.95
   5   0  11   10.56    0.79
  -5   0  11   11.47    1.00
  -5   0  11   11.66    0.94
   5   0  12    4.31    0.40
  -5   0  12    4.54    0.56
  -5   0 -12    4.34    0.64
   5   0 -12    4.80    0.74
  -5   0  12    4.81    0.59
  -5   0  12    4.97    0.61
   5   0  12    5.23    0.58
  -5   0  13    1.85    0.43
   5   0  13    1.93    0.42
   5   0  13    2.46    0.29
  -5   0  13    2.32    0.41
  -5   0 -13    1.46    0.44
   5   0 -13    2.25    0.52
  -6   0   0  286.77   17.69
   6   0   0  264.50   17.56
   6   0   1   14.68    0.90
  -6   0  -1   14.70    0.90
  -6   0   1   13.09    0.90
  -6   0  -1   14.05    0.88
   6   0  -1   12.79    0.90
   6   0   2    2.38    0.20
  -6   0  -2    2.52    0.19
  -6   0   2    2.52    0.23
   6   0   2    2.57    0.23
   6   0  -2    2.49    0.22
  -6   0  -2    2.65    0.23
  -6   0  -3   10.31    0.71
  -6   0  -3   10.05    0.70
  -6   0   3    9.84    0.71
  -6   0  -3   10.28    0.65
   6   0   3   11.05    0.73
   6   0  -3   10.09    0.73
   6   0  -3   10.26    0.70
   6   0   3    9.93    0.65
   6   0  -3    9.47    0.72
   6   0   4    1.25    0.12
  -6   0  -4    1.39    0.13
  -6   0   4    0.87    0.19
  -6   0  -4    1.75    0.25
  -6   0   4    0.76    0.18
   6   0  -4    0.85    0.17
  -6   0  -4    1.33    0.19
   6   0  -4    1.09    0.24
   6   0   4    1.68    0.37
   6   0  -4    0.81    0.20
  -6   0  -5   33.56    2.20
  -6   0  -5   33.35    2.23
   6   0   5   33.20    2.23
   6   0  -5   35.16    2.25
   6   0  -5   35.77    2.25
  -6   0   5   35.70    2.24
   6   0  -5   35.66    2.23
  -6   0   5   34.63    2.23
   6   0   5   33.80    2.13
  -6   0  -6    5.85    0.50
   6   0  -6    5.17    0.50
  -6   0  -6    5.35    0.48
  -6   0  -6    5.60    0.47
  -6   0   6    5.44    0.51
   6   0  -6    5.37    0.48
   6   0   6    5.24    0.49
   6   0   6    4.77    0.46
   6   0  -6    5.39    0.52
  -6   0   6    5.59    0.50
   6   0   6    5.46    0.38
  -6   0  -7   72.05    4.66
   6   0   7   71.76    4.69
  -6   0   7   74.62    4.68
   6   0  -7   78.12    4.67
  -6   0   7   77.04    4.70
   6   0  -7   75.26    4.70
   6   0   7   69.50    4.63
   6   0   7   74.67    4.55
  -6   0  -7   74.17    4.65
   6   0  -7   75.04    4.71
  -6   0   7   77.55    4.69
  -6   0  -7   71.37    4.68
  -6   0   8   85.89    5.41
  -6   0   8   85.56    5.53
  -6   0   8   87.18    5.42
   6   0  -8   84.74    5.40
  -6   0  -8   87.48    5.41
   6   0   8   85.48    5.27
   6   0   8   87.92    5.37
  -6   0  -8   85.53    5.39
   6   0  -8   85.40    5.44
  -6   0  -8   88.22    5.44
   6   0  -8   83.14    5.44
   6   0   8   85.09    5.44
   6   0   9    3.64    0.48
   6   0   9    4.06    0.34
   6   0  -9    4.94    0.53
   6   0  -9    4.53    0.57
  -6   0  -9    3.90    0.48
   6   0   9    4.51    0.47
  -6   0   9    4.45    0.50
  -6   0   9    4.53    0.52
   6   0  -9    4.36    0.49
  -6   0   9    4.54    0.50
  -6   0  -9    4.01    0.52
  -6   0  -9    4.30    0.47
   6   0  10   15.09    1.11
   6   0  10   14.83    0.98
  -6   0  10   14.58    1.18
   6   0 -10   13.80    1.19
  -6   0  10   14.66    1.15
  -6   0  10   14.71    1.38
  -6   0 -10   14.54    1.19
   6   0  11    3.73    0.49
  -6   0  11    4.15    0.53
   6   0  11    3.76    0.39
  -6   0 -11    2.95    0.53
  -6   0  11    4.32    0.53
   6   0 -11    4.40    0.58
  -6   0  11    3.80    0.52
  -6   0  12   12.14    1.06
  -6   0 -12   13.09    1.13
  -6   0  12   13.62    1.06
   6   0  12   11.49    1.01
   6   0 -12   12.86    1.15
   6   0  12   12.01    0.86
  -6   0  13    6.98    0.72
  -6   0 -13    7.90    0.84
   6   0 -13    5.68    0.79
   6   0  13    6.46    0.71
   7   0   0    0.35    0.08
  -7   0   0    0.37    0.10
  -7   0   0    0.42    0.10
  -7   0  -1   74.33    4.65
  -7   0  -1   77.53    4.63
   7   0   1   75.44    4.64
  -7   0   1   74.53    4.64
   7   0  -1   76.35    4.65
   7   0  -2   10.01    0.70
  -7   0   2   10.27    0.72
  -7   0  -2   10.05    0.72
   7   0  -2    9.79    0.72
  -7   0  -2   11.25    0.69
   7   0   2   11.67    0.69
   7   0   2   10.65    0.73
   7   0  -3   66.07    4.31
   7   0   3   73.31    4.25
   7   0   3   68.97    4.31
  -7   0  -3   70.17    4.30
   7   0  -3   65.21    4.29
  -7   0  -3   72.77    4.32
  -7   0   3   69.33    4.34
  -7   0  -3   72.04    4.25
  -7   0   3   68.22    4.31
  -7   0   4   51.29    3.08
  -7   0  -4   45.49    3.05
  -7   0   4   50.06    3.05
  -7   0  -4   46.31    3.03
   7   0  -4   52.35    3.09
  -7   0  -4   48.86    2.97
   7   0   4   45.76    3.05
   7   0  -4   48.39    3.06
   7   0   4   47.06    2.97
   7   0  -4   49.11    3.04
   7   0  -5   15.98    1.10
   7   0  -5   17.17    1.15
  -7   0  -5   15.82    1.02
   7   0   5   16.28    1.01
  -7   0  -5   15.85    1.09
   7   0   5   15.87    1.13
  -7   0   5   16.23    1.13
   7   0  -5   16.81    1.14
  -7   0  -5   14.94    1.11
   7   0   6    4.18    0.28
  -7   0  -6    4.15    0.42
   7   0  -6    3.33    0.37
   7   0  -6    3.59    0.41
  -7   0   6    3.29    0.40
  -7   0   6    3.39    0.39
  -7   0  -6    4.04    0.39
   7   0   6    3.86    0.42
   7   0  -6    3.91    0.42
  -7   0  -6    3.99    0.38
   7   0  -7   26.77    1.87
   7   0   7   26.65    1.71
   7   0   7   27.55    1.88
  -7   0  -7   27.34    1.83
   7   0   7   26.75    1.82
  -7   0  -7   27.27    1.84
  -7   0   7   27.95    1.86
  -7   0   7   27.31    1.85
  -7   0  -7   27.86    1.87
   7   0  -7   28.55    1.89
   7   0  -7   28.44    1.85
   7   0   8    9.12    0.72
   7   0  -8    7.51    0.75
  -7   0   8    7.96    0.74
   7   0   8    8.88    0.77
  -7   0  -8    9.05    0.73
   7   0  -8    7.98    0.76
  -7   0   8    8.38    0.74
   7   0  -8    7.94    0.72
   7   0   8    9.44    0.59
  -7   0  -8    9.56    0.79
  -7   0  -9    0.25    0.23
   7   0  -9    0.41    0.19
   7   0  -9    0.32    0.19
   7   0   9    0.20    0.09
  -7   0  -9    0.28    0.20
  -7   0   9    0.52    0.22
  -7   0   9    0.13    0.19
  -7   0  -9    0.38    0.20
   7   0  -9    0.39    0.26
   7   0   9    0.45    0.22
   7   0   9    0.32    0.19
   7   0  10   29.28    1.83
   7   0 -10   29.54    2.09
  -7   0 -10   29.80    2.18
  -7   0  10   27.42    2.02
  -7   0  10   29.38    2.02
  -7   0 -11    3.04    0.53
   7   0  11    3.38    0.46
  -7   0  11    3.55    0.48
   7   0  11    3.06    0.29
   7   0 -11    3.75    0.61
  -7   0  11    3.66    0.51
  -7   0 -12    4.71    0.66
  -7   0  12    6.05    0.64
   7   0  12    5.48    0.43
  -7   0  12    6.54    0.68
   7   0 -12    5.53    0.74
   7   0  12    5.67    0.63
   7   0  13    2.11    0.41
  -7   0 -13    1.33    0.40
   7   0  13    1.36    0.21
   7   0 -13    1.55    0.46
  -7   0  13    1.28    0.34
  -7   0  13    1.54    0.41
   7   0  13    1.66    0.26
  -8   0   0   79.22    4.74
  -8   0   0   75.18    4.74
  -8   0   0   78.03    4.75
   8   0   0   76.29    4.74
  -8   0   1   19.25    1.26
  -8   0  -1   20.10    1.24
  -8   0   1   20.37    1.27
   8   0  -1   18.91    1.26
   8   0   1   18.72    1.25
  -8   0  -1   19.27    1.26
  -8   0   2   47.68    3.00
   8   0   2   46.43    2.96
   8   0  -2   46.77    2.97
   8   0  -2   45.98    2.94
  -8   0  -2   49.19    2.93
  -8   0   2   48.93    2.97
  -8   0  -2   47.52    2.96
  -8   0  -3    8.97    0.69
   8   0  -3   10.89    0.69
  -8   0  -3    9.03    0.70
  -8   0  -3    8.98    0.63
   8   0   3    8.64    0.63
   8   0  -3   10.86    0.72
   8   0   3    9.10    0.70
  -8   0   3   10.62    0.71
  -8   0   3   10.93    0.75
   8   0  -4    8.91    0.69
   8   0   4    9.43    0.69
   8   0   4    9.28    0.59
  -8   0   4    7.95    0.67
  -8   0  -4    9.43    0.59
  -8   0  -4    9.59    0.67
   8   0  -4    8.83    0.65
  -8   0  -4    8.19    0.80
  -8   0   4    8.55    0.75
   8   0  -5   71.73    4.43
  -8   0  -5   69.97    4.30
   8   0   5   68.54    4.29
   8   0   5   70.21    4.41
   8   0  -5   70.46    4.38
  -8   0  -5   70.09    4.37
  -8   0   5   68.18    4.39
   8   0  -5   72.88    4.42
  -8   0  -5   68.55    4.40
  -8   0   5   71.65    4.42
  -8   0  -6    0.52    0.19
   8   0   6    0.72    0.11
   8   0  -6    1.03    0.23
   8   0  -6    0.89    0.19
   8   0   6    0.65    0.21
  -8   0  -6    0.59    0.18
   8   0  -6    1.12    0.26
  -8   0   6    0.95    0.22
  -8   0   6    1.04    0.24
  -8   0  -6    0.88    0.20
   8   0  -7    0.21    0.18
  -8   0  -7    0.36    0.20
  -8   0   7    0.32    0.18
  -8   0   7    0.13    0.16
  -8   0  -7    0.12    0.15
   8   0  -7    0.33    0.17
   8   0   7    0.27    0.20
  -8   0  -7    0.07    0.15
   8   0   7    0.25    0.08
   8   0  -7    0.09    0.13
   8   0   8   16.18    1.04
   8   0  -8   15.71    1.22
  -8   0   8   16.17    1.21
  -8   0  -8   15.79    1.19
   8   0  -8   16.84    1.19
  -8   0  -8   15.62    1.21
   8   0   8   15.92    1.23
   8   0  -8   16.91    1.25
  -8   0   8   17.12    1.23
  -8   0  -9    0.59    0.26
   8   0   9    0.81    0.13
   8   0   9    0.64    0.24
  -8   0  -9    0.81    0.25
   8   0  -9    0.98    0.25
   8   0  -9    0.97    0.25
  -8   0   9    0.86    0.28
  -8   0   9    0.95    0.27
   8   0 -10    0.12    0.27
  -8   0 -10    0.14    0.25
  -8   0  10    0.45    0.23
  -8   0  10    0.30    0.20
  -8   0  11    0.35    0.23
   8   0 -11    0.28    0.26
   8   0  11    0.17    0.09
  -8   0  11    0.34    0.23
  -8   0 -11    0.23    0.26
  -8   0 -12   17.75    1.40
  -8   0  12   17.40    1.33
   8   0 -12   17.03    1.42
  -8   0  12   15.31    1.32
   8   0  12   16.30    1.07
   8   0 -13    0.78    0.40
  -8   0  13    0.72    0.31
  -8   0  13    1.33    0.38
  -8   0 -13    0.86    0.38
   8   0  13    0.94    0.14
   8   0  13    0.82    0.14
  -9   0   0    0.33    0.11
  -9   0   0    0.29    0.10
  -9   0   0    0.38    0.11
  -9   0   1    1.82    0.22
   9   0   1    1.74    0.23
  -9   0  -1    2.32    0.21
  -9   0   1    1.76    0.21
   9   0  -1    1.60    0.23
   9   0  -2   37.63    2.39
  -9   0   2   36.77    2.39
   9   0   2   37.08    2.38
  -9   0  -2   37.99    2.39
   9   0  -2   37.41    2.36
  -9   0  -2   39.04    2.35
  -9   0   2   38.58    2.44
   9   0  -3   10.23    0.74
   9   0  -3   10.66    0.71
  -9   0   3   10.67    0.79
  -9   0   3    9.66    0.73
   9   0  -3    9.66    0.74
   9   0   4    0.86    0.12
  -9   0  -4    0.91    0.12
  -9   0  -4    0.55    0.15
   9   0  -4    0.73    0.16
   9   0  -4    0.38    0.16
  -9   0   4    0.67    0.20
  -9   0   4    0.80    0.18
   9   0   4    0.76    0.18
  -9   0  -4    0.55    0.16
   9   0   5    1.11    0.14
  -9   0  -5    0.89    0.19
   9   0  -5    1.44    0.27
  -9   0  -5    0.80    0.20
   9   0  -5    1.49    0.23
  -9   0  -5    0.99    0.14
   9   0  -5    1.52    0.25
  -9   0   5    1.22    0.23
   9   0   5    1.18    0.24
  -9   0   6    2.17    0.36
  -9   0  -6    2.55    0.31
   9   0   6    2.49    0.20
   9   0  -6    2.33    0.36
   9   0   6    2.35    0.33
  -9   0  -6    2.54    0.34
  -9   0   6    1.82    0.31
   9   0  -6    2.24    0.29
   9   0  -6    2.06    0.33
  -9   0  -7   24.40    1.66
   9   0   7   24.33    1.72
  -9   0   7   25.47    1.73
  -9   0   7   25.56    1.71
   9   0   7   23.09    1.53
   9   0  -7   24.62    1.72
  -9   0  -7   25.03    1.71
   9   0  -7   24.87    1.73
  -9   0  -7   24.86    1.68
   9   0  -7   25.02    1.67
   9   0   8   30.96    1.93
  -9   0  -8   30.87    2.10
  -9   0  -8   31.53    2.12
   9   0   8   29.55    2.13
  -9   0   8   31.52    2.12
  -9   0   8   30.65    2.12
   9   0  -8   31.43    2.15
   9   0  -8   30.88    2.08
  -9   0  -8   32.85    2.09
   9   0  -8   30.87    2.14
  -9   0   9   39.48    2.75
   9   0  -9   42.19    2.69
   9   0  -9   40.72    2.76
  -9   0   9   41.78    2.76
  -9   0  -9   38.29    2.73
  -9   0  -9   40.21    2.71
   9   0   9   39.77    2.49
  -9   0  10    3.24    0.46
   9   0  10    2.91    0.24
  -9   0  10    3.01    0.44
  -9   0 -10    2.78    0.48
  -9   0  11    0.07    0.18
   9   0  11    0.12    0.07
  -9   0  11    0.01    0.21
  -9   0 -11    0.06    0.21
   9   0 -11   -0.15    0.21
  -9   0  12    7.21    0.76
  -9   0 -12    7.30    0.80
   9   0 -12    8.02    0.84
  -9   0  12    6.44    0.73
  -9   0 -13   14.97    1.55
  -9   0  13   11.73    1.36
  -9   0  13   11.66    1.10
   9   0 -13   11.98    1.19
  10   0   0    1.55    0.70
 -10   0   0    1.09    0.64
 -10   0  -1    5.02    0.43
 -10   0   1    5.56    0.43
  10   0  -1    5.72    0.43
  10   0   1    5.19    0.42
 -10   0  -1    5.29    0.41
 -10   0   2   12.56    0.88
 -10   0  -2   12.85    0.84
 -10   0   2   12.70    0.89
  10   0  -2   12.17    0.88
  10   0   2   13.40    0.89
 -10   0   3   93.05    5.92
  10   0  -3   95.78    5.88
 -10   0  -3   99.76    5.81
  10   0  -3   94.71    5.84
 -10   0   3   92.48    5.92
  10   0   3   97.28    5.88
 -10   0  -3   92.31    5.87
  10   0  -3   94.64    5.88
  10   0   4    2.56    0.31
 -10   0   4    2.39    0.40
 -10   0  -4    2.43    0.22
  10   0  -4    2.34    0.26
 -10   0  -4    2.16    0.28
 -10   0   4    2.44    0.34
  10   0  -4    3.00    0.33
 -10   0  -4    2.65    0.30
 -10   0   5    2.38    0.30
 -10   0  -5    1.72    0.18
 -10   0   5    2.06    0.33
  10   0  -5    2.28    0.34
  10   0   5    1.90    0.31
  10   0  -5    2.07    0.26
  10   0   5    1.77    0.18
 -10   0  -5    1.65    0.28
 -10   0  -5    1.73    0.27
  10   0  -6   16.94    1.22
  10   0   6   17.45    1.27
 -10   0   6   17.20    1.28
 -10   0  -6   18.24    1.13
 -10   0  -6   17.07    1.23
  10   0  -6   18.25    1.28
  10   0   6   17.52    1.12
  10   0  -6   17.91    1.30
 -10   0   6   17.40    1.25
 -10   0  -6   18.73    1.27
 -10   0  -7   18.70    1.36
 -10   0   7   20.14    1.39
  10   0   7   19.07    1.39
  10   0  -7   20.42    1.43
  10   0  -7   18.88    1.41
  10   0   7   19.40    1.22
  10   0  -7   19.06    1.35
 -10   0  -7   19.61    1.37
 -10   0   7   18.65    1.40
 -10   0  -7   19.55    1.39
 -10   0   8    2.48    0.41
  10   0  -8    2.95    0.37
  10   0  -8    3.13    0.46
  10   0   8    2.65    0.22
  10   0  -8    2.70    0.43
 -10   0  -8    2.68    0.39
  10   0   8    3.00    0.42
 -10   0  -8    2.97    0.38
 -10   0  -8    3.00    0.43
 -10   0   8    2.58    0.39
  10   0  -9    5.57    0.64
 -10   0  -9    6.07    0.64
 -10   0   9    5.53    0.62
  10   0   9    6.02    0.39
  10   0  -9    5.84    0.57
 -10   0   9    5.40    0.61
 -10   0  10    0.61    0.25
 -10   0 -10    0.15    0.23
  10   0 -10    0.38    0.27
 -10   0  10    0.12    0.20
 -10   0  11    0.28    0.22
 -10   0  11    0.38    0.26
  10   0 -11    0.68    0.34
 -10   0 -11    0.10    0.24
 -10   0  12    5.39    0.70
  10   0 -12    7.85    0.83
 -10   0  12    7.13    0.74
 -10   0 -12    6.08    0.72
  11   0   0   13.19    1.99
  11   0   1   36.62    2.49
  11   0  -1   41.40    2.50
 -11   0  -1   39.78    2.48
 -11   0   1   42.17    2.51
 -11   0  -1   36.94    2.50
 -11   0   1   40.08    2.50
 -11   0   2   63.89    4.11
 -11   0   2   65.66    4.12
 -11   0  -2   62.57    4.05
  11   0   2   65.98    4.06
 -11   0   2   65.81    4.07
  11   0  -2   65.43    4.06
 -11   0  -2   65.98    4.01
 -11   0  -3   28.31    1.92
 -11   0   3   30.09    1.99
  11   0   3   28.84    1.93
  11   0  -3   29.21    1.93
 -11   0   3   30.31    1.94
  11   0  -3   29.75    1.89
 -11   0  -3   30.50    1.86
 -11   0   3   29.31    1.93
  11   0  -3   30.15    1.94
 -11   0  -4    0.09    0.07
  11   0  -4    0.05    0.11
 -11   0  -4    0.01    0.11
  11   0  -4   -0.03    0.08
 -11   0   4    0.08    0.13
  11   0  -4    0.11    0.14
 -11   0   4   -0.07    0.09
 -11   0  -4    0.10    0.11
  11   0   4   -0.03    0.11
 -11   0  -5   29.81    2.04
 -11   0   5   32.28    2.11
  11   0  -5   31.29    2.07
  11   0  -5   32.62    2.02
 -11   0   5   31.68    2.06
  11   0   5   30.09    2.06
 -11   0  -5   30.66    1.94
 -11   0  -5   30.36    2.04
  11   0  -6    2.17    0.37
 -11   0  -6    1.59    0.30
 -11   0   6    2.47    0.39
 -11   0   6    1.38    0.29
 -11   0  -6    1.98    0.30
  11   0  -6    1.89    0.28
 -11   0  -6    1.51    0.18
  11   0  -7    4.61    0.52
  11   0  -7    4.04    0.44
 -11   0  -7    4.38    0.46
 -11   0   7    4.74    0.50
 -11   0  -7    4.03    0.48
  11   0   7    4.71    0.51
 -11   0   7    3.64    0.49
  11   0  -8    5.44    0.51
 -11   0  -8    4.33    0.50
  11   0  -8    5.16    0.59
 -11   0  -8    4.16    0.54
 -11   0   8    5.79    0.57
 -11   0   8    5.33    0.59
 -11   0  -8    4.91    0.54
  11   0  -9    3.54    0.43
 -11   0   9    3.31    0.49
 -11   0   9    3.93    0.49
 -11   0  -9    3.27    0.48
  11   0  -9    3.33    0.51
  11   0 -10   18.36    1.48
 -11   0 -10   20.11    1.47
 -11   0  10   18.42    1.43
 -11   0  10   18.36    1.44
 -11   0  11   11.93    1.05
 -11   0 -11   12.56    1.09
  11   0 -11   12.21    1.11
 -11   0  11   12.21    1.07
 -11   0  12    9.57    1.23
 -11   0 -12    8.02    0.85
  11   0 -12    8.47    0.92
 -11   0  12    7.49    0.81
 -12   0   0   22.29    1.50
  12   0   0   22.27    1.49
 -12   0   0   22.03    1.49
 -12   0   0   24.20    1.49
  12   0   1   58.54    3.81
 -12   0   1   64.39    3.83
 -12   0  -1   58.80    3.82
 -12   0  -1   62.98    3.85
  12   0  -1   61.13    3.82
 -12   0  -2   23.01    1.49
 -12   0   2   21.74    1.49
 -12   0  -2   22.07    1.44
 -12   0   2   21.50    1.49
  12   0   2   23.47    1.49
  12   0  -2   22.76    1.49
 -12   0   2   22.13    1.55
 -12   0   3    3.12    0.34
 -12   0  -3    2.68    0.30
  12   0  -3    2.86    0.31
 -12   0   3    2.87    0.36
 -12   0  -3    2.24    0.24
  12   0  -3    2.46    0.31
  12   0   3    2.43    0.30
 -12   0   3    2.85    0.31
 -12   0   4    1.81    0.28
 -12   0   4    1.81    0.29
  12   0  -4    1.65    0.28
  12   0  -4    1.51    0.29
 -12   0   4    1.48    0.28
  12   0  -4    1.26    0.24
 -12   0  -4    1.27    0.24
 -12   0  -4    1.55    0.26
 -12   0  -4    1.23    0.17
  12   0   4    1.36    0.26
  12   0  -5   21.49    1.51
  12   0  -5   22.53    1.51
 -12   0  -5   21.32    1.50
 -12   0   5   22.29    1.56
  12   0  -5   22.51    1.46
 -12   0   5   21.61    1.51
  12   0   5   21.24    1.50
 -12   0  -5   21.43    1.49
 -12   0  -5   21.45    1.38
 -12   0  -6    6.74    0.63
  12   0  -6    7.55    0.67
 -12   0  -6    6.92    0.66
  12   0   6    6.45    0.63
 -12   0   6    7.69    0.65
 -12   0  -6    7.12    0.50
 -12   0   6    7.25    0.68
  12   0  -6    7.06    0.59
 -12   0   7    3.78    0.49
  12   0  -7    3.91    0.41
 -12   0  -7    3.40    0.44
 -12   0   7    4.18    0.48
 -12   0  -7    3.01    0.41
  12   0   7    3.77    0.52
  12   0  -7    4.04    0.49
 -12   0  -8    3.85    0.52
 -12   0   8    4.82    0.56
  12   0  -8    4.59    0.47
  12   0  -8    4.59    0.56
 -12   0  -9    6.68    0.71
 -12   0   9    8.66    0.77
 -12   0   9    7.53    0.73
  12   0  -9    6.99    0.76
  12   0  -9    7.63    0.67
 -12   0  10    8.96    0.82
 -12   0 -10    8.25    0.83
  12   0 -10    8.53    0.86
 -12   0  10    8.51    0.84
  12   0 -11    1.01    0.37
 -12   0 -11    1.46    0.39
 -12   0  11    1.17    0.34
 -12   0  11    1.26    0.35
 -12   0 -12    0.37    0.49
 -12   0  12    0.64    0.30
  12   0 -12    1.04    0.37
 -13   0   0    0.61    0.15
 -13   0  -1   22.24    1.59
  13   0  -1   25.14    1.59
 -13   0   1   25.35    1.60
 -13   0   1   25.26    1.60
  13   0   1   22.59    1.57
 -13   0  -1   23.87    1.56
  13   0   2   14.11    1.01
 -13   0  -2   14.43    1.02
  13   0  -2   14.91    1.02
 -13   0   2   14.98    1.09
 -13   0  -2   13.79    1.02
 -13   0   2   14.18    1.03
 -13   0   2   14.85    1.03
 -13   0   3    6.42    0.60
  13   0  -3    6.47    0.53
  13   0  -3    5.17    0.51
 -13   0   3    5.98    0.53
 -13   0   3    6.34    0.54
 -13   0  -3    6.62    0.47
  13   0   3    6.24    0.53
 -13   0  -3    6.11    0.52
  13   0   4   36.27    2.41
 -13   0  -4   35.44    2.31
  13   0  -4   37.41    2.41
 -13   0   4   38.75    2.43
 -13   0  -4   34.38    2.40
 -13   0   4   41.31    2.50
 -13   0   4   38.56    2.42
 -13   0  -4   33.03    2.38
  13   0  -4   38.61    2.43
  13   0  -5    0.08    0.17
  13   0  -5    0.08    0.14
 -13   0  -5    0.11    0.09
 -13   0   5   -0.17    0.14
  13   0   5    0.25    0.19
 -13   0   5    0.01    0.16
 -13   0  -5    0.12    0.15
 -13   0   5   -0.09    0.14
  13   0  -5    0.08    0.11
  13   0  -6    0.12    0.16
 -13   0  -6    0.51    0.20
 -13   0   6    0.28    0.20
  13   0  -6    0.17    0.15
 -13   0   6    0.23    0.17
 -13   0   6    0.31    0.20
 -13   0  -6    0.55    0.21
 -13   0  -6    0.52    0.12
  13   0  -6    0.52    0.24
  13   0   6    0.78    0.25
  13   0  -7    3.17    0.49
 -13   0   7    2.63    0.43
  13   0  -7    2.78    0.36
  13   0  -8    4.10    0.53
 -13   0  -8    3.85    0.49
 -13   0   8    3.80    0.49
  13   0  -8    4.28    0.45
 -13   0   8    3.63    0.52
 -13   0   9   -0.06    0.18
  13   0  -9    0.12    0.25
 -13   0   9    0.24    0.23
 -13   0  -9    0.51    0.26
  13   0  -9    0.17    0.14
 -13   0  10    0.72    0.30
 -13   0  10    1.42    0.37
 -13   0 -10    1.09    0.34
 -13   0 -11   21.61    1.63
 -13   0  11   21.11    1.63
  13   0 -11   20.36    1.65
 -13   0  11   20.70    1.61
 -14   0   0   79.17    4.90
  14   0   0   78.57    4.90
 -14   0   0   81.74    4.93
 -14   0   0   75.58    4.91
 -14   0   1    0.48    0.18
 -14   0   1    0.59    0.17
  14   0  -1    0.62    0.17
 -14   0  -1    0.94    0.19
 -14   0  -1    0.71    0.19
 -14   0  -1    1.07    0.23
  14   0   1    0.82    0.19
 -14   0   2    2.99    0.37
  14   0  -2    3.78    0.37
 -14   0  -2    3.23    0.32
  14   0   2    3.77    0.37
 -14   0   2    3.70    0.45
 -14   0  -2    2.66    0.34
 -14   0   2    3.32    0.37
  14   0  -3    3.53    0.41
 -14   0   3    3.21    0.37
 -14   0  -3    2.91    0.34
 -14   0   3    3.79    0.45
 -14   0   3    3.46    0.39
 -14   0  -3    2.72    0.35
  14   0   3    2.75    0.37
  14   0  -4   10.51    0.84
  14   0   4   10.68    0.85
 -14   0   4    9.81    0.84
 -14   0   4   11.51    0.86
 -14   0  -4   11.30    0.84
 -14   0   4   10.38    0.91
 -14   0  -4   11.53    0.87
  14   0  -4   11.29    0.86
 -14   0  -4   11.16    0.75
 -14   0  -5    8.01    0.58
 -14   0  -5    9.31    0.71
 -14   0  -5    9.20    0.71
 -14   0   5    7.48    0.70
  14   0  -5    7.81    0.71
  14   0   5    8.36    0.70
 -14   0   5    8.97    0.78
 -14   0   5    7.36    0.69
  14   0  -5    7.88    0.63
  14   0  -5    7.62    0.68
 -14   0  -6    5.54    0.60
 -14   0  -6    4.38    0.49
 -14   0  -6    5.03    0.37
 -14   0   6    4.78    0.56
  14   0  -6    4.58    0.53
  14   0  -6    4.30    0.44
 -14   0   6    3.91    0.49
  14   0  -7    0.55    0.26
 -14   0   7    0.32    0.22
 -14   0   7    0.47    0.25
  14   0  -7    0.33    0.16
 -14   0  -7    0.37    0.21
 -14   0   8   11.70    0.96
 -14   0   8   11.90    1.00
  14   0  -8   10.52    0.88
 -14   0  -8   10.67    0.93
  14   0  -8   10.99    0.96
 -14   0  -9    2.54    0.43
 -14   0   9    2.31    0.44
  14   0  -9    2.10    0.36
 -14   0   9    1.88    0.40
  14   0  -9    2.31    0.46
  14   0 -10    0.29    0.28
 -14   0  10    0.29    0.25
 -14   0 -10    0.02    0.21
 -14   0  10    0.14    0.23
  14   0 -11    0.42    0.35
 -15   0   0    0.55    0.17
 -15   0   0    0.90    0.22
 -15   0   0    0.78    0.20
  15   0   0    0.60    0.20
 -15   0   1    6.53    0.56
 -15   0  -1    6.05    0.55
 -15   0   1    6.83    0.56
 -15   0  -1    6.05    0.55
 -15   0  -1    6.19    0.52
 -15   0  -2   23.45    1.54
 -15   0   2   21.74    1.52
 -15   0   2   22.15    1.61
 -15   0  -2   22.64    1.48
  15   0   2   22.58    1.52
 -15   0   2   22.47    1.53
  15   0  -2   21.72    1.51
 -15   0  -3    2.70    0.34
 -15   0  -3    2.85    0.29
 -15   0   3    2.70    0.43
 -15   0   3    2.23    0.34
 -15   0   3    2.84    0.51
  15   0  -3    2.26    0.30
  15   0   3    2.61    0.35
 -15   0  -4    4.67    0.48
 -15   0   4    4.88    0.51
 -15   0  -4    5.31    0.41
  15   0  -4    5.01    0.50
  15   0  -4    5.01    0.49
 -15   0   4    5.25    0.52
 -15   0   4    5.71    0.59
  15   0   4    4.59    0.49
 -15   0  -4    4.23    0.50
 -15   0  -5   29.50    2.00
 -15   0  -5   28.70    1.87
  15   0  -5   30.41    2.01
 -15   0   5   28.96    2.07
 -15   0   5   30.77    2.02
 -15   0  -5   28.89    2.00
  15   0  -6    3.82    0.48
 -15   0  -6    3.96    0.32
 -15   0   6    3.33    0.50
  15   0  -6    3.53    0.39
 -15   0  -6    3.70    0.45
 -15   0   6    3.62    0.46
 -15   0   7   13.12    1.04
  15   0  -7   12.52    1.05
  15   0  -7   12.91    0.94
 -15   0  -7   12.32    1.01
 -15   0   7   12.18    1.08
 -15   0   8    5.34    0.60
  15   0  -8    5.51    0.62
  15   0  -8    5.46    0.57
 -15   0  -8    4.39    0.56
 -15   0   8    5.23    0.64
  15   0  -9    8.13    0.71
 -15   0  -9    7.84    0.78
 -15   0   9    8.01    0.79
 -15   0   9    8.27    0.85
  15   0  -9    8.25    0.82
  15   0 -10    7.25    0.80
 -15   0 -10    7.64    0.78
 -15   0  10    8.18    0.82
 -15   0  10    7.79    0.79
 -15   0 -11    3.49    0.59
 -15   0  11    4.59    0.63
 -15   0  11    4.70    0.62
  15   0 -11    3.55    0.80
 -16   0   0    6.61    0.56
  16   0   0    5.72    0.52
 -16   0   0    5.73    0.53
  16   0   1    1.34    0.24
 -16   0   1    0.79    0.23
 -16   0  -1    1.46    0.24
 -16   0   1    0.93    0.24
  16   0  -1    0.82    0.20
 -16   0  -1    1.55    0.28
 -16   0  -1    1.48    0.27
 -16   0   2    1.84    0.36
 -16   0  -2    2.44    0.34
 -16   0   2    2.28    0.34
  16   0   2    2.61    0.32
 -16   0  -2    2.30    0.29
  16   0  -2    1.83    0.28
  16   0   3    2.72    0.37
 -16   0   3    3.52    0.48
  16   0  -3    3.12    0.36
 -16   0  -3    2.70    0.31
 -16   0   3    3.23    0.40
 -16   0   3    3.47    0.40
 -16   0  -3    2.93    0.37
 -16   0   4    2.80    0.38
 -16   0   4    2.20    0.46
 -16   0   4    1.90    0.39
 -16   0  -4    2.43    0.27
 -16   0   5   -0.02    0.16
 -16   0  -5    0.14    0.10
 -16   0   5    0.07    0.18
 -16   0  -5    0.15    0.17
  16   0  -5    0.08    0.19
  16   0  -6   17.19    1.22
 -16   0   6   17.85    1.40
 -16   0  -6   17.58    1.16
  16   0  -6   18.50    1.34
 -16   0   6   17.98    1.48
 -16   0  -6   17.89    1.32
  16   0  -7    7.76    0.62
 -16   0  -7    6.65    0.68
  16   0  -7    7.18    0.72
 -16   0  -7    7.13    0.51
 -16   0   7    8.20    0.79
 -16   0   7    7.24    0.72
 -16   0   8    5.24    0.63
 -16   0  -8    6.08    0.63
  16   0  -8    4.99    0.61
 -16   0   8    6.11    0.70
  16   0  -8    5.70    0.56
 -16   0   9    0.17    0.22
  16   0  -9    0.21    0.25
 -16   0  -9    0.00    0.21
  16   0  -9    0.12    0.18
 -16   0   9    0.05    0.20
 -16   0  10    0.22    0.46
  16   0 -10    0.37    0.31
 -16   0  10    0.32    0.25
 -16   0 -10    0.37    0.33
 -17   0   0    0.48    0.19
 -17   0   0    0.13    0.15
  17   0   0    0.24    0.17
 -17   0   1    0.44    0.20
 -17   0  -1    0.76    0.23
 -17   0  -1    0.78    0.20
 -17   0  -1    1.16    0.25
 -17   0   2    2.82    0.49
 -17   0   2    2.32    0.37
 -17   0  -2    2.46    0.31
 -17   0   2    2.79    0.38
 -17   0  -2    2.75    0.44
 -17   0  -2    2.59    0.35
 -17   0  -3    2.64    0.38
 -17   0   3    3.10    0.39
 -17   0  -3    2.94    0.32
 -17   0   3    2.59    0.39
 -17   0   3    2.67    0.45
 -17   0  -4    1.51    0.22
 -17   0   4    1.68    0.35
 -17   0  -4    1.78    0.31
 -17   0   4    1.34    0.33
 -17   0   5    1.30    0.32
 -17   0  -5    1.66    0.25
 -17   0  -5    1.40    0.31
  17   0  -5    1.33    0.31
 -17   0   5    1.99    0.43
 -17   0  -6    0.29    0.21
 -17   0  -6    0.50    0.13
  17   0  -6    0.31    0.23
 -17   0   6    0.48    0.26
 -17   0   6    0.24    0.22
  17   0  -7    2.07    0.41
 -17   0  -7    1.85    0.20
  17   0  -7    2.06    0.30
 -17   0   7    1.93    0.41
 -17   0  -7    1.83    0.37
 -17   0   7    1.62    0.39
 -17   0   8    3.21    0.52
 -17   0   8    3.20    0.54
  17   0  -8    3.55    0.40
  17   0  -8    3.45    0.50
 -17   0  -8    3.52    0.48
 -17   0  -9    2.91    0.52
 -17   0   9    4.11    0.65
  17   0  -9    3.58    0.42
 -17   0   9    3.07    0.52
  17   0  -9    3.08    0.53
 -17   0 -10    1.70    0.40
 -17   0  10    1.39    0.43
 -17   0  10    1.43    0.37
  17   0 -10    1.36    0.42
 -18   0   0    1.49    0.29
 -18   0  -1    7.04    0.66
 -18   0   1    6.73    0.63
 -18   0  -1    7.99    0.66
 -18   0  -1    7.40    0.61
 -18   0   1    7.14    0.65
 -18   0  -2   20.45    1.50
 -18   0  -2   22.33    1.51
 -18   0   2   21.62    1.51
 -18   0   2   21.34    1.51
 -18   0  -2   20.63    1.44
 -18   0   2   21.80    1.61
 -18   0  -3   11.21    0.81
  18   0  -3   11.97    0.91
 -18   0   3   11.39    0.91
 -18   0  -3   10.32    0.88
 -18   0   3   11.03    1.00
 -18   0  -4    3.40    0.42
 -18   0  -4    2.66    0.30
 -18   0   4    2.41    0.45
 -18   0   4    3.05    0.42
 -18   0   5   -0.09    0.21
 -18   0  -5    0.07    0.11
 -18   0  -5    0.21    0.20
  18   0  -5    0.10    0.11
 -18   0   5   -0.06    0.17
 -18   0   6    2.43    0.50
 -18   0  -6    2.71    0.27
 -18   0   6    2.16    0.42
  18   0  -6    3.14    0.45
 -18   0  -6    2.53    0.41
 -18   0  -7    0.32    0.10
 -18   0   7    0.07    0.20
 -18   0  -7    0.26    0.23
  18   0  -7    0.22    0.20
 -18   0   7    0.30    0.25
  18   0  -8    1.36    0.37
 -18   0   8    1.60    0.41
 -18   0  -8    1.64    0.37
 -18   0   8    1.65    0.38
 -18   0  -9    0.53    0.26
  18   0  -9    0.79    0.24
  18   0  -9    0.74    0.32
 -18   0   9    0.60    0.25
 -18   0   9    0.71    0.30
 -19   0   0    0.34    0.17
 -19   0   0    0.60    0.22
 -19   0  -1    5.78    0.58
 -19   0   1    6.01    0.57
 -19   0  -1    6.16    0.59
 -19   0   1    5.84    0.58
 -19   0   1    6.42    0.70
 -19   0  -2    5.04    0.54
 -19   0  -2    5.37    0.55
 -19   0  -2    5.47    0.48
 -19   0   2    5.26    0.65
 -19   0   2    5.22    0.56
 -19   0  -3    3.08    0.44
 -19   0  -3    3.92    0.38
 -19   0   3    3.79    0.47
 -19   0  -3    3.35    0.44
 -19   0   3    5.02    0.62
  19   0  -3    4.08    0.46
 -19   0   4    0.21    0.22
 -19   0   4    0.17    0.25
 -19   0  -4    0.37    0.15
 -19   0  -4    0.24    0.19
 -19   0  -5    1.99    0.26
 -19   0  -5    1.83    0.38
 -19   0   5    2.64    0.43
 -19   0   5    2.96    0.53
 -19   0   6    6.62    0.70
 -19   0   6    7.22    0.79
  19   0  -6    6.24    0.66
 -19   0  -6    7.10    0.69
 -19   0  -7    0.11    0.08
 -19   0   7    0.06    0.22
 -19   0  -7    0.16    0.21
  19   0  -7    0.28    0.22
 -19   0   7    0.30    0.21
 -19   0   8    3.79    0.88
  19   0  -8    3.10    0.53
 -19   0   8    2.92    0.51
 -19   0  -8    3.28    0.53
 -20   0   0   10.38    0.85
 -20   0   0    9.40    0.80
 -20   0  -1    0.41    0.18
 -20   0   1    0.31    0.19
 -20   0   1    0.13    0.25
 -20   0  -1    0.41    0.20
 -20   0   2    6.07    0.72
 -20   0   2    5.89    0.63
 -20   0  -2    5.41    0.59
 -20   0  -2    6.44    0.61
 -20   0  -3    6.45    0.66
 -20   0  -3    7.02    0.59
 -20   0   3    8.18    0.82
  20   0  -3    7.04    0.66
 -20   0   3    7.15    0.69
 -20   0  -4    7.89    0.74
 -20   0  -4    8.42    0.65
 -20   0   4    8.70    0.80
  20   0  -4    8.31    0.76
 -20   0   4    8.71    0.90
 -20   0  -5    3.95    0.40
 -20   0   5    4.73    0.56
 -20   0  -5    4.68    0.54
 -20   0   5    4.38    0.70
 -20   0   6    7.10    0.83
 -20   0   6    7.96    0.77
 -20   0  -6    7.55    0.58
 -20   0  -6    8.00    0.74
 -20   0   7    0.47    0.23
  20   0  -7    0.60    0.31
 -20   0  -7    0.21    0.25
 -20   0   8    0.68    0.31
  20   0  -8    0.79    0.30
 -21   0   0    0.32    0.23
 -21   0   1   -0.01    0.25
 -21   0  -1    0.47    0.23
 -21   0  -1    0.06    0.17
 -21   0   1    0.19    0.20
 -21   0   2    7.79    0.84
 -21   0  -2    8.11    0.72
 -21   0   2    6.88    0.71
 -21   0  -2    7.51    0.72
 -21   0  -2    7.64    0.64
 -21   0   3   15.10    1.30
  21   0  -3   14.37    1.15
 -21   0  -3   16.45    1.21
 -21   0  -3   16.60    1.21
 -21   0   3   14.55    1.20
 -21   0  -4    8.93    0.80
 -21   0  -4    8.72    0.79
 -21   0   4    9.38    0.95
 -21   0   4    8.49    0.82
  21   0  -4    8.90    0.80
 -21   0  -4    8.41    0.68
 -21   0   5    4.36    0.55
  21   0  -5    3.73    0.50
 -21   0  -5    4.34    0.40
 -21   0   5    3.72    0.62
 -21   0  -5    3.86    0.51
 -21   0  -6    3.37    0.35
 -21   0   6    4.89    1.06
 -21   0  -6    4.10    0.59
 -21   0   6    4.41    0.56
 -21   0  -7    0.43    0.25
 -21   0   7    0.64    0.27
  21   0  -7    0.00    0.18
 -21   0   7    0.42    0.28
 -22   0   0    1.27    0.31
 -22   0  -1    7.47    0.72
 -22   0   1    7.09    0.71
 -22   0   1    7.56    0.85
 -22   0  -2    0.26    0.20
 -22   0   2    0.23    0.27
 -22   0  -2    0.57    0.25
 -22   0  -2    0.34    0.22
  22   0  -2    0.20    0.19
 -22   0   2    0.38    0.22
 -22   0  -3   11.10    0.88
 -22   0   3    9.73    0.98
 -22   0  -3    9.84    0.85
 -22   0  -3    8.93    0.75
  22   0  -3    9.36    0.83
 -22   0   3    9.35    0.88
  22   0  -4    0.82    0.29
 -22   0  -4    0.39    0.16
 -22   0  -4    0.42    0.24
 -22   0  -4    0.37    0.23
 -22   0   4    0.63    0.35
 -22   0   4    0.58    0.26
 -22   0   5   -0.25    0.20
  22   0  -5   -0.09    0.22
 -22   0  -5   -0.05    0.15
 -22   0   5    0.27    0.23
 -22   0  -5    0.16    0.21
 -22   0   6    4.08    0.68
 -23   0   0    0.40    0.29
 -23   0   0    0.13    0.18
 -23   0  -1    1.11    0.32
 -23   0   1    0.67    0.26
 -23   0   1    0.53    0.34
 -23   0   2    2.16    0.42
 -23   0  -2    3.17    0.46
  23   0  -2    2.07    0.39
 -23   0   3    5.74    0.65
  23   0  -3    6.50    0.65
 -23   0  -3    5.54    0.54
 -23   0   3    5.49    0.75
 -23   0  -3    6.22    0.66
 -23   0  -3    5.98    0.63
 -23   0   4    0.03    0.25
 -23   0  -4   -0.14    0.16
 -23   0   4    0.01    0.19
 -23   0  -4    0.09    0.20
  23   0  -4    0.12    0.26
 -24   0   0    8.90    0.93
 -24   0   0    7.70    0.78
 -24   0   1    0.33    0.23
 -24   0   1    0.77    0.34
 -24   0  -1    0.78    0.27
 -24   0   2    1.18    0.42
 -24   0   2    1.08    0.33
 -24   0  -2    1.77    0.40
   0  -1  -1    1.35    0.12
   0  -1   1    1.74    0.11
   0  -1  -1    1.38    0.12
   0  -1   1    1.60    0.11
   0   1  -1    1.69    0.12
   0  -1   1    1.79    0.13
   0   1   1    1.32    0.12
   0   1  -1    1.68    0.12
   0  -1   1    1.81    0.12
   0   1   2    3.84    0.28
   0  -1  -2    3.66    0.28
   0   1   2    3.82    0.28
   0  -1  -3   18.30    1.14
   0   1  -3   18.51    1.15
   0   1   3   17.68    1.16
   0   1  -3   17.34    1.16
   0  -1   3   17.89    1.15
   0  -1  -3   17.93    1.14
   0   1  -3   17.32    1.13
   0  -1   3   16.87    1.13
   0  -1  -3   18.36    1.16
   0  -1   3   17.29    1.14
   0   1   3   17.95    1.14
   0   1   4   69.10    4.33
   0   1   4   69.42    4.33
   0  -1   4   71.97    4.32
   0  -1   4   70.58    4.35
   0   1  -4   72.07    4.34
   0  -1   4   72.34    4.33
   0   1  -4   71.57    4.33
   0   1   4   67.18    4.35
   0   1  -4   72.14    4.36
   0  -1  -4   68.04    4.35
   0  -1  -4   67.82    4.33
   0  -1  -4   69.87    4.34
   0   1  -5    0.09    0.16
   0  -1   5    0.07    0.09
   0  -1   5    0.06    0.11
   0  -1  -5    0.15    0.12
   0   1   5    0.11    0.10
   0   1  -5    0.00    0.10
   0  -1   5   -0.02    0.13
   0  -1  -5    0.00    0.09
   0   1   5    0.21    0.14
   0  -1  -5    0.04    0.14
   0   1   5    0.13    0.11
   0   1  -5    0.03    0.09
   0   1  -6    9.13    0.69
   0  -1  -6    8.60    0.69
   0  -1  -6    9.01    0.66
   0   1   6    8.84    0.68
   0  -1   6    8.07    0.66
   0   1   6    8.05    0.67
   0   1  -6    8.17    0.64
   0   1  -6    8.42    0.65
   0  -1   6    7.80    0.64
   0  -1  -6    8.54    0.65
   0   1   6    7.90    0.63
   0   1  -7    9.61    0.78
   0   1   7    9.68    0.73
   0   1   7   10.06    0.74
   0  -1  -7    9.43    0.74
   0  -1  -7    9.42    0.74
   0  -1   7   10.03    0.77
   0  -1   7    9.55    0.72
   0   1  -7    9.13    0.74
   0  -1   7    9.62    0.74
   0  -1  -7    9.61    0.79
   0   1  -7    9.70    0.74
   0   1   7    8.78    0.82
   0  -1  -8    3.50    0.41
   0  -1   8    3.88    0.43
   0   1  -8    4.33    0.43
   0   1   8    3.51    0.43
   0   1   8    3.47    0.38
   0   1   8    3.96    0.41
   0  -1   8    4.05    0.40
   0   1   8    4.02    0.42
   0  -1  -8    3.59    0.41
   0   1  -8    4.05    0.48
   0  -1   8    3.84    0.43
   0  -1  -8    3.59    0.52
   0   1  -8    4.40    0.44
   0   1   9    0.38    0.19
   0  -1   9    0.08    0.16
   0   1   9    0.02    0.15
   0   1   9   -0.06    0.16
   0   1  -9    0.16    0.25
   0  -1   9    0.19    0.18
   0   1   9    0.28    0.15
   0  -1  -9    0.01    0.18
   0  -1  -9    0.14    0.17
   0   1  -9   -0.03    0.14
   0  -1   9    0.47    0.25
   0  -1  -9    0.20    0.17
   0   1  -9    0.16    0.18
   0  -1  10    1.54    0.33
   0   1  10    1.44    0.34
   0  -1  10    1.57    0.28
   0   1 -10    1.26    0.36
   0   1 -10    1.52    0.29
   0  -1  10    1.25    0.32
   0  -1 -10    1.97    0.42
   0  -1  10    1.36    0.27
   0   1  10    1.53    0.29
   0   1  10    2.26    0.34
   0   1  10    1.48    0.32
   0  -1 -10    1.63    0.33
   0   1 -11   19.54    1.51
   0   1  11   18.18    1.36
   0   1  11   20.21    1.41
   0  -1  11   18.36    1.46
   0  -1 -11   20.53    1.53
   0   1  11   19.11    1.49
   0  -1  11   19.48    1.42
   0  -1  11   18.56    1.35
   0  -1 -12   -0.28    0.27
   0  -1  12    0.24    0.18
   0   1  12    0.14    0.18
   0   1  12    0.26    0.22
   0  -1  12    0.20    0.21
   0  -1 -13    8.18    0.88
   0  -1  13    7.04    0.73
   0   1  13    7.03    0.67
   0  -1  13    7.98    0.69
   0   1 -13    7.65    0.88
   0   1  13    7.83    0.76
   0  -1 -14    8.04    0.95
   0  -1  14    8.41    0.80
   0  -1  14    8.04    0.74
   0   1  14    8.00    0.74
   0   1 -14    8.93    0.93
   1  -1   1    2.38    0.17
   1  -1   1    2.68    0.18
  -1   1  -1    2.22    0.16
  -1   1  -1    2.09    0.15
  -1   1  -1    2.06    0.15
  -1  -1  -2  141.92    9.38
   1   1  -2  155.23    9.51
  -1   1   2  131.36    9.34
   1  -1   2  139.84    9.35
   1  -1  -2  139.34    9.35
   1   1   2  144.93    9.39
  -1  -1   2  146.50    9.43
  -1   1  -2  134.50    9.30
  -1  -1  -3   23.19    1.52
  -1  -1  -3   22.48    1.52
  -1  -1  -3   23.01    1.54
  -1   1   3   28.02    1.55
   1   1   3   22.88    1.48
   1   1   3   22.65    1.51
   1   1   3   22.75    1.49
   1   1   3   23.00    1.49
   1  -1  -3   27.15    1.51
   1   1  -4   32.61    2.22
   1  -1   4   39.88    2.22
  -1  -1  -4   33.53    2.25
  -1  -1  -4   31.28    2.22
  -1  -1  -4   31.62    2.22
   1   1  -4   33.54    2.22
  -1   1   4   39.15    2.24
  -1   1   4   39.77    2.26
   1  -1   4   37.81    2.22
   1  -1   4   37.93    2.25
   1   1  -4   31.83    2.24
   1  -1  -4   39.91    2.25
   1  -1  -4   39.64    2.25
  -1   1  -4   38.02    2.24
  -1   1  -4   38.11    2.26
   1   1   4   30.84    2.24
   1   1   4   32.74    2.23
  -1  -1   4   32.82    2.23
   1  -1  -4   39.90    2.27
  -1  -1   4   33.31    2.22
  -1   1  -4   38.62    2.23
  -1  -1   4   33.73    2.25
   1   1   4   32.24    2.22
   1   1   4   32.06    2.21
  -1  -1  -5   75.03    4.55
   1  -1   5   68.36    4.52
   1   1  -5   77.82    4.58
   1  -1   5   70.53    4.54
  -1  -1  -5   77.48    4.59
  -1   1   5   71.11    4.54
   1   1  -5   79.74    4.56
  -1  -1  -5   77.25    4.55
  -1   1   5   71.17    4.57
   1  -1   5   69.58    4.57
  -1   1   5   69.05    4.54
  -1  -1   5   80.14    4.59
   1   1   5   76.70    4.59
   1   1   5   77.80    4.57
  -1  -1   5   81.56    4.61
  -1   1  -5   67.61    4.58
   1  -1  -5   68.92    4.60
  -1  -1   5   82.27    4.63
   1  -1  -5   67.89    4.59
   1  -1  -5   72.05    4.63
  -1   1  -5   67.80    4.62
   1   1   5   76.53    4.60
   1   1   5   75.35    4.63
  -1   1  -5   69.70    4.59
   1  -1   6   24.27    1.76
  -1  -1  -6   27.33    1.82
  -1  -1  -6   28.03    1.78
  -1  -1  -6   28.85    1.79
  -1   1   6   25.59    1.80
   1   1  -6   29.93    1.80
  -1   1   6   25.66    1.86
   1   1  -6   29.38    1.79
  -1   1   6   24.01    1.76
   1  -1   6   26.32    1.86
   1   1  -6   29.59    1.83
  -1  -1   6   27.61    1.74
  -1   1  -6   23.95    1.76
   1   1   6   28.59    1.71
   1   1   6   27.33    1.74
   1  -1  -6   24.48    1.76
  -1   1  -6   24.19    1.73
  -1  -1   6   28.77    1.78
   1   1   6   27.98    1.73
   1  -1  -6   25.21    1.74
  -1  -1   6   29.45    1.76
   1   1   6   28.53    1.78
  -1   1  -6   24.43    1.72
   1  -1  -6   24.19    1.73
   1  -1   7    0.87    0.20
  -1   1   7    0.59    0.18
   1  -1   7    0.90    0.22
   1  -1   7    0.97    0.19
  -1   1   7    0.67    0.18
  -1   1   7    0.43    0.21
  -1  -1   7    1.72    0.27
   1   1   7    2.02    0.27
   1   1   7    1.89    0.24
  -1  -1   7    1.85    0.26
   1   1   7    1.98    0.29
  -1   1  -7    1.30    0.30
  -1  -1   7    1.71    0.30
   1   1   7    1.91    0.27
   1   1  -8    3.67    0.45
   1  -1   8    3.29    0.40
   1  -1   8    2.71    0.37
   1   1  -8    3.00    0.38
  -1  -1  -8    4.18    0.48
  -1   1   8    2.74    0.37
  -1   1   8    3.26    0.42
   1  -1   8    3.40    0.36
  -1   1   8    3.44    0.38
   1   1  -8    3.18    0.38
  -1  -1  -8    4.08    0.41
   1  -1  -8    2.96    0.43
  -1  -1   8    3.21    0.39
   1   1   8    3.92    0.36
  -1  -1   8    3.39    0.37
  -1   1  -8    2.88    0.37
   1   1   8    3.64    0.44
  -1   1  -8    2.89    0.38
   1  -1  -8    2.70    0.37
  -1  -1   8    2.66    0.39
   1  -1  -8    2.86    0.37
  -1   1  -8    3.01    0.44
   1   1   8    3.55    0.39
   1   1   8    3.99    0.38
   1  -1   9   10.68    0.87
   1  -1   9   11.51    0.78
  -1   1   9   11.06    0.85
  -1   1   9   10.99    0.89
   1  -1   9   11.38    0.84
  -1  -1  -9    9.42    0.83
   1   1  -9    8.96    0.83
   1  -1   9   11.68    0.82
   1   1  -9    9.18    0.83
  -1   1   9   11.61    0.84
   1   1  -9    9.47    0.88
  -1  -1  -9    8.63    0.81
  -1  -1  -9    8.78    0.85
  -1   1  -9   10.39    0.83
   1  -1  -9   10.90    0.85
   1   1   9    9.57    0.78
  -1  -1   9    9.80    0.80
  -1  -1   9    8.80    0.83
   1  -1  -9   11.08    0.90
   1   1   9    8.56    0.81
  -1  -1   9    9.49    0.78
  -1   1  -9   10.75    0.89
  -1   1  -9   10.34    0.81
   1  -1  -9    9.92    0.82
   1   1   9    9.11    0.75
  -1   1  10    1.03    0.28
   1  -1  10    0.58    0.27
   1  -1  10    0.95    0.23
  -1   1  10    1.17    0.27
  -1   1  10    1.45    0.36
   1  -1  10    1.10    0.26
  -1   1  10    0.87    0.24
   1   1  10    3.01    0.45
  -1  -1  10    3.83    0.50
   1   1  10    3.42    0.43
  -1  -1  10    3.65    0.42
   1   1  10    2.79    0.37
  -1  -1  10    3.33    0.45
   1  -1  11   29.40    2.04
  -1   1  11   27.76    1.98
  -1  -1 -11   27.66    2.05
   1  -1  11   29.34    1.90
   1   1 -11   27.67    2.06
  -1   1  11   28.95    1.96
  -1   1  11   27.76    1.93
  -1  -1  11   27.67    1.95
  -1   1 -11   30.90    2.07
  -1  -1  11   26.53    2.06
   1   1  11   28.19    1.92
   1   1  11   28.37    2.02
   1   1  11   29.21    1.88
  -1  -1  11   24.71    1.98
   1  -1 -11   27.88    2.03
  -1  -1  11   27.57    1.89
   1  -1  12    1.60    0.29
  -1   1  12    1.43    0.34
  -1  -1 -12    1.17    0.39
   1  -1  12    1.31    0.32
   1   1 -12    1.16    0.42
  -1   1  12    1.53    0.32
  -1   1  12    2.13    0.49
  -1  -1  12    1.22    0.35
  -1   1 -12    0.87    0.35
   1   1  12    1.48    0.32
  -1  -1  12    1.65    0.32
   1  -1 -12    1.23    0.41
  -1  -1  12    1.37    0.31
   1   1  12    1.33    0.27
  -1   1  13    1.35    0.35
  -1  -1 -13    1.78    0.49
   1  -1  13    1.39    0.34
  -1   1  13    1.59    0.34
   1   1 -13    2.29    0.52
   1  -1  13    1.48    0.30
   1   1  13    2.49    0.43
  -1  -1  13    2.37    0.39
   1   1  13    2.34    0.38
  -1  -1  13    2.29    0.43
  -1  -1 -14   21.63    1.82
  -1   1  14   24.52    1.67
   1  -1  14   23.71    1.70
   1  -1  14   24.17    1.61
   1  -1  14   21.39    1.59
   1   1 -14   22.12    1.82
  -1  -1  14   21.64    1.63
   1   1  14   22.72    1.61
  -1  -1  14   22.64    1.68
   1  -1 -14   25.23    1.90
  -1   1 -14   23.30    1.86
  -2  -1   0    1.65    0.14
   2   1   0    1.98    0.14
   2   1   0    1.79    0.14
  -2  -1   0    2.08    0.14
   2   1  -1  227.26   14.51
  -2   1   1  224.51   14.31
   2  -1   1  230.29   14.28
  -2  -1  -1  234.02   14.49
   2  -1  -1  223.73   14.27
   2   1   1  229.03   14.22
  -2  -1   1  217.22   14.23
  -2   1  -1  229.70   14.04
   2   1  -2   37.01    2.57
   2   1  -2   37.69    2.58
  -2  -1  -2   42.02    2.57
  -2  -1  -2   40.87    2.58
   2  -1   2   46.73    2.54
  -2  -1  -2   43.68    2.56
   2   1  -2   37.36    2.57
   2  -1   2   47.31    2.57
  -2   1   2   42.14    2.57
  -2   1   2   42.08    2.58
  -2   1   2   42.01    2.58
   2  -1  -2   41.52    2.58
  -2   1  -2   45.46    2.57
  -2  -1   2   38.03    2.59
  -2   1  -2   45.42    2.58
   2  -1  -2   40.47    2.59
  -2  -1   2   38.30    2.58
   2   1   2   43.22    2.58
   2  -1  -2   39.83    2.59
   2   1   2   42.82    2.59
   2   1   2   43.50    2.56
  -2  -1  -3   23.11    1.48
  -2   1  -3   17.44    1.12
   2  -1  -3   16.67    1.11
  -2   1  -3   17.41    1.09
  -2   1  -3   17.87    1.10
   2  -1  -3   16.40    1.10
   2  -1  -3   16.61    1.11
  -2  -1  -4   22.17    1.53
  -2  -1  -4   21.88    1.53
   2   1  -4   24.74    1.57
   2   1  -4   24.66    1.55
   2  -1   4   26.04    1.53
  -2   1   4   24.01    1.55
   2   1  -4   25.17    1.55
  -2   1   4   23.83    1.54
   2  -1   4   25.62    1.57
  -2  -1  -4   21.19    1.55
  -2   1   4   24.34    1.56
  -2  -1   4   24.65    1.51
  -2   1  -4   25.34    1.51
  -2  -1   4   23.63    1.51
  -2   1  -4   24.97    1.50
  -2  -1   4   25.00    1.54
   2   1   4   21.16    1.49
  -2   1  -4   24.93    1.53
   2  -1  -4   23.19    1.51
   2  -1  -4   22.90    1.53
   2   1   4   20.86    1.47
   2  -1  -4   23.73    1.52
   2   1   4   21.22    1.52
  -2   1   5    2.34    0.28
  -2   1   5    2.10    0.26
  -2   1   5    2.14    0.26
   2  -1  -5    2.80    0.36
  -2  -1   5    3.29    0.32
   2   1   5    3.68    0.30
   2   1   5    3.87    0.36
  -2  -1   5    3.63    0.34
   2  -1  -5    2.63    0.32
   2   1   5    3.52    0.32
  -2  -1   5    3.38    0.35
   2  -1   6   99.09    5.73
   2  -1   6   97.31    5.68
  -2   1   6   95.55    5.72
  -2   1   6   96.79    5.69
  -2  -1  -6   86.72    5.71
   2   1  -6   84.19    5.71
  -2  -1  -6   88.91    5.68
   2  -1   6   95.42    5.67
   2   1  -6   86.91    5.68
   2   1  -6   89.86    5.69
  -2  -1  -6   88.40    5.68
   2   1   6   90.12    5.80
   2   1   6   89.11    5.85
   2  -1  -6   96.22    5.86
   2  -1  -6   95.53    5.83
  -2  -1   6   91.03    5.85
   2  -1  -6   98.95    5.85
  -2  -1   6   90.70    5.81
   2   1   6   90.77    5.78
  -2   1  -6   98.38    5.82
  -2   1  -6   99.60    5.83
  -2  -1  -7    6.05    0.54
  -2  -1  -7    5.74    0.57
   2   1  -7    6.74    0.55
   2   1  -7    6.92    0.59
  -2  -1  -7    5.96    0.54
   2   1  -7    6.12    0.55
  -2  -1   7    6.19    0.53
  -2  -1   7    6.74    0.65
  -2  -1   7    6.65    0.55
   2   1   7    5.93    0.52
   2   1   7    6.18    0.57
   2   1   7    6.22    0.49
  -2  -1  -8   29.50    1.86
   2  -1   8   26.16    1.80
   2   1  -8   26.75    1.84
   2  -1   8   27.03    1.87
  -2  -1  -8   29.27    1.85
  -2   1   8   26.79    1.82
   2  -1   8   26.80    1.76
  -2   1   8   26.26    1.83
   2   1  -8   27.76    1.85
   2   1  -8   26.08    1.96
  -2   1   8   26.50    1.87
  -2  -1  -8   28.88    1.89
  -2   1  -8   27.67    1.93
   2  -1  -8   26.45    1.92
  -2   1  -8   27.58    1.89
  -2   1  -8   27.17    1.87
  -2  -1   8   28.17    1.86
   2   1   8   30.17    1.94
   2  -1  -8   27.38    1.90
  -2  -1   8   28.40    1.92
   2  -1  -8   26.94    1.88
   2   1   8   30.38    1.87
  -2  -1   8   27.37    1.88
  -2  -1  -9   32.09    2.16
   2  -1   9   32.34    2.11
  -2   1   9   30.81    2.13
   2   1  -9   32.22    2.16
  -2   1   9   31.47    2.19
   2  -1   9   32.79    2.20
  -2  -1  -9   32.70    2.20
  -2   1   9   31.37    2.15
   2   1  -9   31.81    2.21
  -2  -1  -9   32.76    2.21
   2   1  -9   31.24    2.16
   2  -1   9   32.39    2.07
   2   1   9   32.34    2.11
   2  -1  -9   33.96    2.42
  -2  -1   9   32.29    2.11
  -2  -1   9   31.92    2.18
   2   1   9   31.10    2.18
   2  -1  -9   30.77    2.18
  -2  -1   9   30.82    2.12
   2   1   9   32.95    2.12
  -2   1  -9   31.91    2.18
  -2   1  -9   31.78    2.14
  -2   1  -9   31.40    2.13
   2  -1  -9   29.35    2.12
   2  -1  10    4.01    0.50
  -2  -1 -10    5.43    0.59
   2  -1  10    4.28    0.46
  -2   1  10    3.87    0.50
   2  -1  10    4.53    0.47
  -2   1  10    3.84    0.47
  -2   1  10    4.12    0.53
  -2   1 -10    3.84    0.49
   2   1  10    5.75    0.47
   2   1  10    5.33    0.59
   2  -1 -10    4.08    0.52
   2  -1 -10    4.73    0.60
  -2   1 -10    4.34    0.59
  -2   1  11    1.24    0.29
   2  -1  11    2.05    0.46
  -2   1  11    1.64    0.32
   2  -1  11    1.86    0.28
  -2   1  11    1.10    0.31
  -2   1  11    1.34    0.36
   2   1  11    0.16    0.20
   2   1  11    0.14    0.15
   2  -1 -11    0.91    0.32
  -2  -1  11   -0.10    0.18
   2   1  11    0.37    0.20
  -2  -1  11    0.16    0.19
  -2  -1  11    0.22    0.20
  -2   1  12    0.38    0.24
   2  -1  12    0.54    0.19
   2  -1  12    0.24    0.20
  -2  -1 -12    1.14    0.44
  -2   1  12    0.15    0.20
  -2   1  12    0.44    0.29
   2   1 -12    1.24    0.40
  -2   1  12    0.66    0.28
   2   1  12    1.22    0.30
  -2   1 -12    0.45    0.30
  -2  -1  12    1.08    0.28
  -2  -1  12    1.12    0.32
  -2  -1  12    0.96    0.26
   2   1  12    1.25    0.26
  -2  -1 -13    1.73    0.49
   2  -1  13    2.26    0.30
  -2   1  13    1.55    0.34
  -2   1  13    1.23    0.33
   2   1 -13    1.29    0.43
   2  -1  13    1.67    0.37
  -2  -1  13    1.68    0.39
  -2  -1  13    1.36    0.32
   2   1  13    1.19    0.32
  -2   1 -13    1.69    0.44
   2  -1 -13    1.13    0.40
  -2  -1  13    1.54    0.35
   2   1  13    1.46    0.29
  -2  -1 -14    1.65    0.43
   2  -1  14    0.75    0.35
   2  -1  14    1.68    0.37
  -2   1  14    1.07    0.47
   2   1 -14    1.35    0.45
  -2   1  14    1.40    0.34
   2  -1  14    1.96    0.32
   2  -1 -14    0.99    0.45
  -2  -1  14    1.60    0.37
  -2  -1  14    1.87    0.36
   2   1  14    1.08    0.27
  -2   1 -14    1.46    0.45
  -3   1   0   10.29    0.71
  -3  -1   0   11.89    0.73
  -3  -1   0   11.90    0.72
   3   1   0   11.61    0.72
   3   1   0   11.67    0.73
  -3  -1   0   11.96    0.72
   3  -1   0   10.30    0.70
  -3  -1  -1  122.76    8.67
   3  -1   1  144.29    8.52
   3   1  -1  115.94    8.67
  -3   1   1  144.99    8.59
  -3   1  -1  142.75    8.36
  -3  -1   1  115.99    8.56
  -3  -1  -2   89.16    4.93
  -3   1   2   75.16    4.92
   3   1  -2   78.36    4.92
  -3   1   2   75.45    4.91
  -3  -1  -2   90.74    4.91
  -3   1   2   74.89    4.90
   3   1  -2   79.94    4.91
   3  -1   2   79.41    4.91
   3   1  -2   83.63    4.92
   3  -1   2   76.40    4.86
  -3  -1   2   80.59    4.54
  -3   1  -2   74.75    4.53
  -3   1  -2   72.93    4.52
   3  -1  -2   69.26    4.53
   3  -1  -2   69.67    4.52
  -3  -1   2   78.80    4.54
  -3   1  -2   75.60    4.48
   3  -1  -2   70.02    4.54
   3   1  -3   27.53    1.83
  -3  -1  -3   29.63    1.84
   3   1  -3   27.06    1.82
  -3  -1  -3   31.74    1.80
  -3  -1  -3   30.48    1.82
   3   1  -3   26.79    1.83
   3   1   3   30.77    1.82
  -3  -1   3   27.14    1.83
   3   1   3   30.41    1.84
   3   1   3   30.20    1.78
  -3  -1   3   26.65    1.82
  -3  -1   3   27.87    1.82
   3  -1   4    3.98    0.38
  -3   1   4    4.89    0.40
  -3   1   4    5.11    0.41
   3   1  -4    5.01    0.40
  -3   1   4    4.53    0.38
   3   1  -4    4.68    0.39
   3  -1   4    3.98    0.35
   3   1  -4    4.54    0.41
  -3  -1  -4    5.58    0.39
  -3  -1   4    4.21    0.37
   3  -1  -4    4.36    0.36
  -3  -1   4    4.25    0.37
   3  -1  -4    4.74    0.39
  -3  -1   4    4.92    0.38
  -3   1  -4    4.01    0.34
   3  -1  -4    4.82    0.40
  -3   1  -4    3.86    0.38
   3  -1   5    3.56    0.39
  -3   1   5    3.88    0.38
   3  -1   5    3.52    0.35
  -3  -1  -5    4.92    0.39
  -3  -1  -5    5.03    0.43
  -3   1   5    4.50    0.41
   3   1  -5    4.67    0.40
   3   1  -5    4.47    0.42
  -3   1   5    4.09    0.39
   3  -1  -5    4.35    0.42
   3   1   5    5.25    0.36
   3   1   5    4.97    0.39
   3  -1  -5    4.26    0.39
  -3   1  -5    3.48    0.41
   3   1   5    5.23    0.44
  -3  -1   5    4.32    0.39
  -3   1  -5    3.66    0.38
  -3  -1   5    5.30    0.43
   3  -1  -5    4.83    0.46
   3  -1   6   13.91    1.02
   3   1  -6   14.98    1.01
  -3   1   6   13.30    1.02
  -3   1   6   12.53    0.99
   3  -1   6   14.31    0.97
   3   1  -6   15.27    1.02
   3   1  -6   14.88    1.04
   3  -1   6   14.20    0.93
  -3   1  -6   13.83    1.01
  -3  -1   6   16.63    1.05
  -3   1  -6   14.56    1.04
  -3  -1   6   15.59    1.07
   3  -1  -6   13.01    1.03
  -3   1  -6   14.31    1.06
  -3  -1   6   16.28    1.06
   3   1  -7   49.23    3.18
  -3  -1  -7   49.51    3.14
  -3   1   7   49.53    3.14
   3  -1   7   48.04    3.17
  -3   1   7   50.94    3.15
   3   1  -7   50.30    3.15
   3  -1   7   49.57    3.06
   3   1  -7   48.44    3.14
   3  -1   7   46.92    3.10
  -3  -1  -7   47.97    3.14
  -3   1   7   51.03    3.18
   3  -1  -7   51.56    3.21
   3  -1  -7   50.86    3.18
  -3   1  -7   47.28    3.15
  -3   1  -7   50.39    3.20
   3  -1  -7   49.99    3.16
   3   1   7   50.14    3.09
  -3  -1   7   47.38    3.14
   3   1   7   47.60    3.13
  -3   1  -7   50.24    3.15
   3   1   7   49.81    3.20
  -3  -1   7   51.04    3.21
  -3  -1   7   47.76    3.16
  -3   1   8   11.34    0.92
   3   1  -8   14.03    0.96
  -3  -1  -8   13.94    1.00
  -3   1   8   11.81    0.96
  -3   1   8   11.48    0.93
   3   1  -8   13.74    0.96
  -3  -1  -8   12.69    0.94
   3  -1   8   10.27    0.88
   3   1   8   13.30    0.94
   3  -1  -8   12.12    0.97
   3  -1  -8   11.75    1.01
  -3  -1   8   14.33    0.96
   3   1   8   14.26    0.90
   3  -1  -8   11.82    0.95
  -3   1  -8   10.35    0.94
  -3  -1   8   13.76    0.97
   3   1   8   12.15    0.99
  -3  -1  -9   29.33    1.87
   3   1  -9   28.32    1.81
   3  -1   9   23.87    1.82
  -3  -1  -9   28.56    1.82
   3   1  -9   28.46    1.83
   3  -1   9   23.93    1.74
   3   1  -9   28.57    1.88
   3  -1   9   24.44    1.68
  -3   1   9   23.51    1.78
  -3   1   9   25.02    1.77
  -3   1   9   23.67    1.81
   3   1   9   30.69    1.84
  -3  -1   9   28.93    1.90
   3  -1  -9   23.99    1.89
  -3   1  -9   25.25    1.90
   3   1   9   30.56    1.90
  -3  -1   9   30.48    1.94
  -3   1  -9   24.98    1.89
   3   1   9   30.36    1.98
  -3   1  -9   25.66    1.96
  -3  -1   9   30.51    1.98
  -3   1  10    3.42    0.48
  -3  -1 -10    3.72    0.51
   3  -1  10    3.23    0.43
  -3   1  10    3.86    0.46
  -3  -1 -10    3.74    0.46
   3   1 -10    3.64    0.48
   3   1 -10    4.86    0.58
   3  -1  10    3.87    0.51
   3  -1  10    3.80    0.37
   3   1  10    3.02    0.51
  -3   1 -10    3.76    0.53
  -3   1 -10    3.63    0.46
   3  -1 -10    3.42    0.47
  -3  -1  10    3.55    0.44
   3   1  10    3.92    0.45
   3   1  10    3.50    0.37
  -3  -1  10    3.85    0.50
   3  -1 -10    3.83    0.55
   3  -1  11    0.78    0.20
  -3  -1 -11    1.24    0.38
  -3   1  11    1.17    0.34
  -3   1  11    0.87    0.26
   3  -1  11    0.74    0.25
  -3   1  11    1.28    0.34
   3   1 -11    1.50    0.40
  -3   1 -11    0.76    0.35
  -3  -1  11    1.21    0.31
   3   1  11    1.37    0.25
   3  -1 -11    0.83    0.37
   3   1  11    2.02    0.47
  -3  -1  11    1.19    0.35
   3   1  11    1.15    0.30
  -3  -1  11    1.14    0.28
  -3   1  12    8.79    0.85
   3   1 -12    8.95    0.91
   3  -1  12    7.82    0.64
  -3   1  12    7.86    0.76
  -3   1  12    8.94    0.82
   3  -1  12    8.60    0.76
  -3  -1 -12    6.57    0.80
   3   1  12    6.96    0.61
   3   1  12    7.73    0.72
  -3  -1  12    6.89    0.73
   3  -1 -12    7.37    0.80
  -3   1 -12    8.47    0.86
  -3  -1  12    7.25    0.70
   3  -1  13   11.70    0.84
  -3   1  13   11.01    0.95
  -3  -1 -13   10.21    1.06
   3   1 -13    9.82    1.05
   3  -1  13   11.00    0.95
   3  -1  13   11.41    0.84
  -3   1  13   10.80    0.96
  -3   1  13   11.90    1.01
   3   1  13   11.10    0.85
  -3   1 -13   12.06    1.10
  -3  -1  13   10.27    0.94
  -3  -1  13   10.71    0.99
  -3  -1  13   10.72    0.94
   3   1  13   12.02    0.98
  -4   1   0    6.68    0.41
  -4  -1   0    5.87    0.42
   4   1   0    6.14    0.41
   4  -1   0    6.43    0.40
  -4  -1   0    6.10    0.42
   4   1   0    5.80    0.42
  -4  -1   0    6.01    0.41
  -4   1   1  226.41   13.72
   4  -1   1  216.37   13.59
   4   1  -1  194.31   14.17
  -4  -1  -1  220.22   13.84
   4  -1  -1  224.39   14.15
  -4  -1   1  217.57   14.36
  -4   1  -1  225.16   14.07
  -4   1   2  200.62   13.12
  -4  -1  -2  208.35   13.27
   4  -1   2  196.21   13.00
   4   1  -2  198.22   13.32
  -4  -1   2  198.68   13.17
   4   1   2  190.12   13.02
  -4   1  -2  206.07   12.94
   4   1  -3  317.34   20.58
  -4   1   3  316.38   20.38
  -4  -1  -3  310.54   20.43
  -4   1  -3  306.48   19.97
   4  -1  -3  323.62   20.19
  -4  -1   3  314.27   20.23
   4   1   3  295.51   20.05
  -4  -1  -4   62.68    3.95
   4   1  -4   63.57    3.95
  -4   1   4   65.77    3.96
  -4   1   4   64.41    3.94
   4  -1   4   62.99    3.87
   4   1  -4   62.39    3.94
  -4  -1  -4   61.65    3.93
   4  -1   4   62.90    3.95
  -4   1   4   66.22    3.96
  -4  -1  -4   63.29    3.90
   4  -1   4   62.90    3.92
   4   1  -4   63.24    3.96
  -4   1  -4   64.26    3.90
   4   1   4   59.93    3.93
   4  -1  -4   66.57    3.94
   4   1   4   62.01    3.86
   4   1   4   60.83    3.90
   4  -1  -4   64.59    3.91
   4  -1  -4   64.26    3.93
  -4   1  -4   62.52    3.90
  -4  -1   4   62.70    3.93
  -4  -1   4   62.36    3.92
  -4   1  -4   63.34    3.92
  -4   1   5   34.33    2.01
   4   1  -5   30.48    1.99
  -4   1   5   32.19    2.04
  -4  -1  -5   30.52    1.97
  -4  -1  -5   29.64    2.00
  -4  -1  -5   28.38    1.98
   4   1  -5   28.53    1.99
  -4  -1   5   28.40    2.01
   4  -1  -5   34.22    2.06
  -4  -1   5   28.02    2.03
   4  -1  -5   35.50    2.03
   4  -1  -5   33.79    2.05
   4   1   5   28.93    1.95
   4   1  -6   14.41    1.09
  -4  -1  -6   14.69    1.08
  -4   1   6   15.50    1.09
   4  -1   6   16.03    1.06
  -4  -1  -6   14.62    1.07
   4  -1   6   16.20    1.00
  -4   1   6   16.65    1.10
  -4   1   6   16.44    1.12
   4   1  -6   15.29    1.12
   4   1  -6   14.80    1.08
   4  -1   6   16.20    1.11
  -4   1  -6   16.30    1.12
   4  -1  -6   15.86    1.10
   4   1   6   14.15    1.09
  -4  -1   6   14.84    1.09
   4   1   6   14.40    1.00
   4  -1  -6   16.24    1.12
  -4  -1   6   13.92    1.07
   4  -1  -6   16.76    1.08
  -4   1  -6   16.39    1.08
  -4   1  -6   16.76    1.07
  -4  -1   6   14.34    1.07
  -4   1   7   12.36    0.92
   4  -1   7   12.48    0.88
   4  -1   7   12.00    0.94
  -4   1   7   11.52    0.91
  -4   1   7   12.06    0.93
   4  -1   7   12.89    0.82
  -4   1  -7   12.37    0.88
  -4   1  -7   12.87    0.90
   4  -1  -7   11.38    0.92
  -4   1  -7   11.71    0.92
   4  -1  -7   11.34    0.88
   4  -1  -7   11.89    0.91
  -4  -1  -8   15.35    1.16
   4  -1   8   15.83    1.15
  -4  -1  -8   14.05    1.09
  -4  -1  -8   13.91    1.10
   4  -1   8   14.85    1.07
   4   1  -8   15.05    1.16
  -4   1   8   15.52    1.12
   4   1  -8   15.46    1.12
  -4   1   8   14.91    1.11
   4  -1   8   16.03    1.01
   4   1  -8   15.60    1.13
  -4  -1   8   14.07    1.03
   4   1   8   14.29    0.96
   4  -1  -8   13.89    1.04
  -4   1  -8   14.08    1.05
  -4  -1   8   14.00    1.05
   4  -1  -8   14.24    1.07
  -4   1  -8   13.72    1.03
  -4   1  -8   14.98    1.10
   4  -1  -8   15.15    1.11
   4   1   8   13.16    1.01
  -4  -1   8   14.46    1.07
   4   1   8   12.66    1.07
  -4  -1  -9    1.63    0.32
   4  -1   9    1.36    0.33
   4   1  -9    1.85    0.35
  -4   1   9    1.67    0.35
  -4   1   9    1.52    0.30
   4  -1   9    1.42    0.27
   4  -1   9    1.29    0.20
  -4   1   9    1.46    0.33
  -4  -1  -9    1.85    0.32
   4   1  -9    1.64    0.37
  -4  -1  -9    1.74    0.38
   4   1  -9    2.03    0.43
  -4   1  -9    1.34    0.30
  -4   1  -9    1.04    0.32
   4   1   9    1.95    0.30
  -4  -1   9    1.78    0.31
  -4  -1   9    1.30    0.31
   4  -1  -9    1.80    0.36
   4   1   9    1.62    0.34
  -4   1  -9    1.51    0.29
   4  -1  -9    1.49    0.31
   4  -1  -9    1.69    0.39
  -4  -1   9    2.34    0.38
  -4   1  10    0.46    0.23
   4  -1  10    0.23    0.23
  -4  -1 -10    0.63    0.29
  -4  -1 -10    0.28    0.20
   4  -1  10    0.42    0.15
   4  -1  10    0.70    0.24
  -4   1  10    0.39    0.22
  -4   1  10    0.26    0.21
   4   1 -10    0.19    0.25
   4   1 -10    0.13    0.17
   4   1  10    0.15    0.16
  -4  -1  10    0.35    0.24
   4   1  10    0.35    0.23
   4  -1 -10    0.62    0.29
  -4   1 -10    0.65    0.23
   4   1  10    0.15    0.18
  -4  -1  10    0.53    0.23
  -4  -1  10    0.60    0.22
  -4   1 -10    0.47    0.26
  -4   1  11    0.60    0.23
  -4   1  11    0.25    0.22
   4  -1  11    0.64    0.17
   4   1 -11    0.12    0.26
  -4   1  11    0.54    0.25
   4  -1  11    0.89    0.26
   4  -1 -11    0.41    0.28
   4   1  11    0.19    0.13
  -4  -1  11    0.17    0.17
  -4  -1  11    0.13    0.24
  -4  -1  11    0.26    0.23
   4   1  11    0.16    0.20
  -4  -1 -12    1.68    0.45
  -4   1  12    1.69    0.39
  -4   1  12    1.69    0.39
  -4   1  12    1.85    0.37
  -4   1  12    2.16    0.41
   4  -1  12    2.25    0.38
   4   1 -12    1.34    0.44
  -4  -1  12    1.82    0.39
   4   1  12    1.52    0.26
   4  -1 -12    1.80    0.46
  -4   1 -12    1.95    0.46
  -4  -1  12    1.16    0.32
   4   1  12    1.90    0.37
  -4  -1  12    1.33    0.33
   4   1 -13   11.83    1.05
   4  -1  13    8.38    0.71
  -4   1  13    9.66    0.91
   4  -1  13    9.10    0.72
   4  -1  13   10.03    0.87
  -4   1  13    9.95    0.87
  -4   1  13    9.96    0.89
   4   1  13   13.70    1.13
   4   1  13   13.94    1.00
  -4  -1  13   13.71    1.13
  -4  -1  13   13.91    1.18
  -5   1   0  445.81   27.16
   5  -1   0  438.65   27.12
  -5  -1   0  429.25   27.42
  -5  -1  -1   24.55    1.60
   5  -1   1   24.68    1.59
   5   1  -1   25.03    1.61
  -5  -1  -1   24.61    1.58
  -5   1   1   28.45    1.63
   5   1  -1   24.19    1.59
  -5   1   1   27.39    1.59
   5  -1  -1   26.75    1.51
  -5  -1   1   23.01    1.51
  -5   1  -1   23.30    1.50
   5   1   1   23.57    1.52
   5   1   1   24.81    1.50
  -5  -1   1   23.39    1.52
  -5   1  -1   23.92    1.49
   5  -1   2  191.42   11.64
   5   1  -3   31.51    2.04
  -5  -1  -3   34.25    2.00
  -5  -1  -3   32.99    2.05
   5   1  -3   29.86    2.05
  -5  -1  -3   33.47    2.03
   5   1  -3   31.36    2.05
  -5   1  -3   20.40    1.22
   5  -1  -3   19.66    1.29
  -5   1  -3   19.96    1.27
   5  -1  -3   19.14    1.26
   5  -1  -3   19.23    1.30
  -5   1  -3   19.95    1.28
  -5   1   4   14.28    1.02
   5   1  -4   15.73    1.03
  -5   1   4   14.44    1.03
  -5  -1  -4   17.28    1.06
  -5  -1  -4   16.73    0.98
   5   1  -4   15.45    1.05
   5  -1   4   13.32    0.94
   5  -1   4   13.31    1.03
  -5  -1  -4   17.00    1.02
  -5   1   4   14.35    1.04
   5   1  -4   15.09    1.04
   5   1   4   15.64    1.06
  -5   1  -4   13.37    1.01
   5  -1  -4   14.60    1.05
   5   1   4   16.82    1.04
   5  -1  -4   14.35    1.02
  -5  -1   4   15.78    1.05
  -5  -1   4   16.99    1.06
   5   1   4   16.60    0.98
  -5   1  -4   14.08    1.04
   5  -1   5   32.81    2.20
   5   1  -5   38.28    2.30
  -5   1   5   33.34    2.29
   5   1  -5   39.20    2.33
  -5  -1  -5   38.50    2.29
   5  -1   5   33.12    2.27
   5  -1   5   31.88    2.30
  -5  -1  -5   37.87    2.29
   5   1  -5   40.14    2.33
  -5   1   5   35.36    2.31
  -5   1   5   34.54    2.31
  -5   1  -5   32.12    2.31
  -5  -1   5   38.41    2.38
  -5  -1   5   37.06    2.31
   5  -1  -5   35.80    2.32
   5   1   5   38.49    2.29
   5  -1  -5   35.36    2.29
   5  -1  -5   34.70    2.31
   5   1   5   38.30    2.22
  -5   1  -5   31.97    2.30
   5   1   5   36.10    2.32
  -5  -1  -6    1.11    0.29
  -5  -1  -6    1.04    0.20
   5   1  -6    0.56    0.19
  -5  -1  -6    1.14    0.22
   5   1  -6    0.85    0.19
   5   1  -6    0.84    0.20
   5   1   6    0.94    0.22
  -5  -1   6    0.80    0.21
   5   1   6    1.11    0.14
   5   1   6    0.92    0.18
  -5  -1   6    0.58    0.18
  -5  -1   6    0.89    0.22
   5   1  -7   15.80    1.13
  -5  -1  -7   16.22    1.13
   5  -1   7   13.85    1.05
  -5   1   7   14.08    1.08
   5   1  -7   16.27    1.11
   5   1  -7   16.97    1.10
  -5   1   7   14.77    1.10
  -5  -1  -7   16.25    1.08
  -5  -1  -7   17.04    1.10
   5  -1   7   13.12    1.08
  -5   1   7   14.49    1.09
   5  -1   7   13.17    0.96
   5  -1  -7   14.27    1.08
  -5   1  -7   12.42    1.07
   5   1   7   15.94    0.97
  -5  -1   7   16.24    1.11
  -5   1  -7   12.55    1.02
  -5  -1   7   16.21    1.08
   5   1   7   16.12    1.05
   5  -1  -7   14.22    1.05
  -5   1  -7   13.27    1.04
  -5  -1   7   14.80    1.07
   5   1   7   15.83    1.10
   5  -1  -7   13.96    1.09
  -5   1   8    4.49    0.49
   5  -1   8    4.44    0.46
  -5   1   8    4.60    0.49
   5  -1   8    5.25    0.53
   5  -1   8    5.08    0.37
  -5   1   8    4.41    0.49
  -5   1  -8    4.88    0.47
   5  -1  -8    4.80    0.48
   5  -1  -8    4.26    0.51
  -5   1  -8    5.39    0.51
  -5   1  -8    4.42    0.51
   5  -1  -8    4.36    0.51
   5   1  -9    5.86    0.57
   5  -1   9    5.61    0.54
  -5  -1  -9    6.32    0.62
  -5   1   9    5.10    0.56
  -5   1   9    5.25    0.56
   5   1  -9    6.23    0.64
  -5  -1  -9    6.20    0.58
   5  -1   9    5.10    0.42
  -5  -1  -9    5.82    0.56
  -5   1   9    4.38    0.55
   5   1  -9    6.95    0.62
  -5   1  -9    5.27    0.60
   5   1   9    5.72    0.45
  -5   1  -9    5.04    0.60
  -5  -1   9    5.71    0.58
  -5  -1   9    6.10    0.56
   5  -1  -9    5.10    0.55
  -5  -1   9    6.22    0.60
   5  -1  -9    4.89    0.59
   5   1   9    5.44    0.54
  -5   1  -9    5.05    0.55
   5   1   9    6.78    0.64
  -5   1  10   12.76    1.01
  -5   1  10   12.77    1.01
   5   1 -10   10.89    1.05
  -5   1  10   12.56    1.03
   5  -1  10   12.73    0.97
  -5  -1 -10   11.33    1.02
   5  -1  10   12.69    1.04
   5  -1  10   13.85    0.85
   5   1 -10   10.09    0.98
  -5  -1  10   11.67    0.97
   5   1  10   11.15    1.01
  -5   1 -10   14.56    1.09
  -5   1 -10   13.84    1.01
   5   1  10   11.87    0.96
   5   1  10   11.91    0.86
  -5  -1  10   12.37    1.03
   5  -1 -10   13.14    1.08
  -5  -1  10   10.96    0.99
  -5   1  11   19.68    1.42
   5   1 -11   17.57    1.49
  -5   1  11   18.88    1.48
   5  -1  11   19.83    1.39
  -5   1  11   19.05    1.43
   5   1  11   15.51    1.11
  -5  -1  11   14.87    1.28
  -5  -1  11   16.89    1.25
   5   1  11   16.85    1.24
  -5  -1  11   15.65    1.26
   5  -1 -11   18.63    1.37
  -5  -1 -12    2.51    0.52
   5  -1  12    3.08    0.30
   5  -1  12    2.70    0.44
  -5   1  12    2.91    0.50
  -5   1  12    2.31    0.43
  -5   1  12    2.63    0.45
   5   1 -12    2.61    0.57
  -5  -1  12    3.11    0.52
  -5  -1  12    3.30    0.46
   5   1  12    2.65    0.32
   5   1  12    2.72    0.43
  -5   1 -12    3.39    0.57
   5  -1 -12    2.26    0.53
   5  -1  13    4.75    0.39
  -5   1  13    4.36    0.56
  -5   1  13    4.01    0.58
   5   1 -13    3.94    0.82
  -5   1  13    4.33    0.57
  -5  -1 -13    3.74    0.66
   5  -1  13    4.58    0.56
   5  -1  13    4.03    0.39
   5   1  13    4.28    0.42
   5   1  13    4.22    0.57
  -5  -1  13    4.75    0.62
   5  -1 -13    5.00    0.70
  -5   1 -13    5.37    0.71
  -5  -1  13    4.40    0.58
  -6  -1   0   33.62    2.17
   6  -1   0   36.84    2.15
  -6   1   0   38.70    2.16
   6   1   0   32.46    2.16
  -6  -1   0   33.33    2.17
  -6  -1   0   33.68    2.16
  -6  -1  -1   18.76    1.27
   6   1  -1   20.50    1.26
  -6  -1  -1   19.16    1.24
   6   1  -1   20.88    1.28
   6   1   1   17.76    1.18
   6   1   1   19.19    1.17
  -6  -1  -2   66.44    4.44
   6  -1   2   78.01    4.44
   6   1   2   64.43    3.95
   6   1   2   64.53    3.91
  -6  -1   2   62.69    3.97
  -6  -1  -3    4.82    0.44
   6   1  -3    5.78    0.46
   6   1  -3    5.26    0.43
  -6   1   3    6.29    0.48
  -6  -1  -3    4.73    0.43
   6   1  -3    6.05    0.47
  -6   1   3    6.07    0.44
   6  -1   3    6.63    0.46
  -6   1  -3    5.52    0.43
   6  -1  -3    5.58    0.45
  -6   1  -3    5.76    0.42
   6  -1  -3    5.24    0.41
  -6  -1   3    4.98    0.43
   6  -1  -3    5.82    0.44
  -6  -1   3    5.21    0.45
   6  -1   4   16.74    1.28
   6   1  -4   18.95    1.25
   6   1  -4   18.76    1.23
  -6  -1  -4   17.96    1.17
  -6   1   4   18.65    1.23
  -6  -1  -4   18.65    1.26
  -6  -1  -4   18.84    1.24
   6   1  -4   19.37    1.25
  -6   1   4   19.62    1.32
   6  -1   4   17.37    1.14
   6   1   4   17.29    1.20
  -6   1  -4   17.35    1.16
   6  -1  -4   17.81    1.17
  -6  -1   4   17.38    1.19
   6   1   4   17.29    1.11
   6  -1  -4   18.42    1.20
  -6   1  -4   16.94    1.23
  -6  -1   4   18.84    1.21
  -6   1  -4   17.74    1.10
   6  -1   5   16.61    1.00
  -6   1   5   16.08    1.11
  -6  -1  -5   14.09    1.08
   6   1  -5   15.82    1.13
  -6   1   5   17.00    1.13
  -6   1   5   17.09    1.18
   6   1  -5   16.52    1.13
   6   1  -5   14.95    1.10
   6  -1   5   17.34    1.13
  -6   1  -5   16.89    1.07
  -6   1  -5   15.26    1.08
   6  -1  -5   16.72    1.12
   6  -1  -5   15.75    1.10
   6  -1  -5   16.26    1.08
  -6  -1   5   14.87    1.09
  -6   1  -5   17.15    1.07
  -6  -1   5   15.09    1.09
   6   1   5   13.29    1.06
   6   1  -6   44.50    3.14
  -6  -1  -6   45.70    3.15
  -6  -1  -6   46.71    3.13
   6   1  -6   45.74    3.16
  -6   1   6   53.85    3.17
  -6   1   6   52.99    3.17
   6   1  -6   43.64    3.12
   6  -1   6   54.54    3.18
   6  -1   6   54.22    3.12
  -6   1   6   51.74    3.15
  -6   1  -6   55.16    3.28
  -6  -1   6   43.81    3.24
  -6   1  -6   55.30    3.23
  -6   1  -6   53.30    3.24
   6  -1  -6   54.51    3.25
   6  -1  -6   55.73    3.29
   6  -1  -6   55.44    3.29
   6   1   6   43.98    3.26
   6   1   6   44.25    3.14
   6  -1   7    6.22    0.51
  -6   1   7    5.56    0.54
  -6   1   7    4.66    0.53
   6  -1   7    6.25    0.40
  -6   1   7    5.08    0.53
   6  -1   7    6.08    0.56
   6  -1  -7    5.10    0.56
  -6   1  -7    6.28    0.52
  -6   1  -7    5.80    0.52
   6  -1  -7    5.70    0.55
  -6   1  -7    5.87    0.56
   6  -1  -7    5.55    0.51
  -6  -1  -8    2.86    0.37
   6   1  -8    3.19    0.40
  -6  -1  -8    2.13    0.39
   6   1  -8    2.63    0.42
   6   1  -8    2.81    0.38
  -6  -1  -8    2.61    0.37
   6  -1  -8    0.97    0.26
  -6   1  -8    0.68    0.24
  -6   1  -8    0.76    0.21
   6  -1  -8    0.38    0.18
   6  -1  -8    1.08    0.30
  -6   1  -8    0.72    0.23
  -6   1   9    8.72    0.75
   6  -1   9    8.81    0.78
   6  -1   9    8.40    0.58
  -6   1   9    8.04    0.75
   6  -1   9    8.73    0.71
  -6   1   9    8.51    0.74
   6   1  -9    7.09    0.72
   6   1   9    5.43    0.55
   6   1   9    4.99    0.57
  -6  -1   9    5.77    0.58
   6   1   9    5.62    0.43
  -6  -1   9    5.59    0.56
   6  -1  10   35.92    2.26
   6   1 -10   29.77    2.33
   6  -1  10   34.16    2.11
  -6   1  10   35.15    2.31
  -6  -1 -10   31.38    2.32
  -6   1  10   34.98    2.35
  -6   1  10   32.96    2.35
  -6   1 -10   32.34    2.12
  -6   1 -10   34.14    2.19
   6   1  10   28.27    2.15
   6   1  10   29.29    2.00
   6  -1 -10   34.28    2.22
  -6  -1  10   29.13    2.10
  -6  -1  10   28.79    2.09
  -6  -1 -11    2.92    0.54
   6  -1  11    2.43    0.25
   6  -1  11    2.22    0.37
  -6   1  11    2.83    0.47
  -6   1  11    1.91    0.42
   6   1 -11    3.60    0.58
  -6   1  11    2.27    0.41
  -6  -1  11    3.46    0.50
   6   1  11    3.66    0.34
  -6  -1  11    3.65    0.48
   6   1  11    3.52    0.48
  -6   1 -11    2.43    0.51
   6  -1  12    5.72    0.47
  -6  -1 -12    5.79    0.73
  -6   1  12    6.62    0.79
   6  -1  12    6.52    0.47
   6   1 -12    6.66    0.75
  -6   1  12    6.54    0.70
   6  -1  12    5.42    0.63
  -6   1  12    6.78    0.68
   6  -1 -12    5.86    0.78
   6   1  12    6.37    0.66
   6   1  12    6.22    0.50
  -6  -1  12    6.97    0.68
  -6   1 -12    6.02    0.72
  -6  -1  12    6.64    0.71
   6   1 -13    1.06    0.64
   6  -1  13    1.23    0.32
  -6  -1 -13    1.10    0.42
  -6   1  13    1.61    0.38
   6  -1 -13    1.10    0.44
   6   1  13    0.91    0.30
  -6  -1  13    1.22    0.59
   6   1  13    1.10    0.21
  -6   1 -13    1.94    0.49
  -6  -1  13    1.60    0.38
  -7  -1   0    0.69    0.12
  -7  -1   0    0.39    0.10
   7   1   0    0.48    0.10
   7  -1   0    0.52    0.10
  -7   1   0    0.38    0.09
  -7  -1   0    0.50    0.11
  -7  -1  -1   41.04    2.52
  -7  -1  -1   41.90    2.50
   7  -1   1   38.03    2.50
   7   1  -1   40.31    2.52
  -7  -1   1   39.56    2.36
   7   1   1   39.78    2.34
  -7   1  -1   35.94    2.33
   7   1   1   38.43    2.36
   7  -1  -1   33.93    2.34
  -7   1  -1   37.58    2.34
  -7  -1   1   38.58    2.36
  -7  -1  -2   35.07    2.19
  -7  -1  -2   37.06    2.15
   7  -1   2   32.54    2.17
   7   1  -2   36.39    2.20
   7   1  -2   36.82    2.18
  -7   1   2   32.51    2.21
  -7   1   2   31.77    2.16
  -7   1  -2   30.74    2.15
   7   1   2   36.15    2.14
   7  -1  -2   31.07    2.14
  -7   1  -2   32.44    2.12
   7   1   2   35.85    2.18
  -7  -1   2   37.30    2.21
  -7  -1   2   34.90    2.18
  -7  -1   2   38.07    2.19
   7   1  -3   77.82    4.95
   7   1  -3   77.84    4.98
  -7  -1  -3   82.92    4.96
  -7  -1  -3   82.88    4.97
  -7   1  -3   62.89    3.80
  -7   1  -3   60.15    3.80
  -7   1  -3   63.08    3.74
   7  -1  -3   60.84    3.78
   7  -1  -3   59.81    3.84
   7  -1  -3   60.58    3.81
   7   1  -4   38.94    2.60
  -7  -1  -4   38.94    2.51
  -7  -1  -4   37.89    2.56
   7   1  -4   37.62    2.59
  -7   1   4   45.25    2.62
   7  -1   4   44.46    2.49
   7  -1   4   44.61    2.60
   7   1  -4   36.99    2.57
  -7   1   4   44.00    2.58
  -7  -1  -4   37.83    2.58
   7  -1  -4   44.11    2.72
  -7  -1   4   38.32    2.72
  -7   1  -4   46.09    2.62
   7  -1  -4   45.36    2.69
  -7   1  -4   44.41    2.70
   7   1   4   38.05    2.63
   7  -1  -4   47.64    2.75
   7   1   4   37.88    2.70
  -7  -1  -5   75.85    4.33
   7  -1   5   66.57    4.29
   7   1  -5   68.44    4.42
   7   1  -5   69.51    4.42
  -7  -1  -5   75.43    4.49
   7   1  -5   66.65    4.39
  -7   1   5   71.35    4.43
  -7  -1  -5   72.92    4.39
  -7   1   5   70.48    4.40
   7  -1   5   67.81    4.41
   7   1   5   75.56    4.37
  -7   1  -5   67.70    4.43
  -7  -1   5   66.11    4.46
  -7  -1   5   65.80    4.53
   7  -1  -5   77.76    4.62
   7   1   5   74.90    4.49
   7  -1  -5   74.42    4.49
   7  -1  -5   75.34    4.50
  -7   1  -5   65.58    4.45
  -7   1   6    6.94    0.63
  -7  -1  -6    8.43    0.67
  -7   1   6    7.28    0.66
   7   1  -6    8.22    0.64
   7  -1   6    7.55    0.51
   7   1  -6    8.53    0.69
   7  -1   6    7.92    0.65
  -7  -1  -6    8.66    0.63
  -7  -1  -6    8.79    0.64
   7   1  -6    8.18    0.67
   7   1   6    8.33    0.66
   7  -1  -6    6.86    0.60
  -7   1  -6    7.53    0.64
  -7   1  -6    8.01    0.61
  -7  -1   6    7.47    0.64
   7  -1  -6    6.92    0.65
   7   1   6    8.65    0.53
   7  -1  -6    7.15    0.66
  -7  -1   6    8.54    0.65
  -7   1  -6    7.87    0.63
  -7   1   7    0.77    0.22
   7   1  -7    1.18    0.25
   7   1  -7    0.83    0.26
  -7  -1  -7    1.45    0.29
  -7   1   7    1.49    0.30
   7  -1   7    0.77    0.24
  -7   1   7    1.48    0.28
   7   1  -7    1.11    0.24
   7  -1   7    0.83    0.12
  -7  -1  -7    1.46    0.26
   7  -1  -7    1.15    0.25
   7   1   7    1.40    0.28
  -7  -1   7    0.82    0.22
  -7   1  -7    0.69    0.21
  -7  -1   7    1.16    0.25
  -7   1  -7    0.81    0.20
   7  -1  -7    0.91    0.22
  -7   1  -7    0.90    0.24
   7  -1  -7    0.74    0.26
   7  -1   8   17.22    1.17
  -7  -1  -8   20.70    1.34
  -7   1   8   17.02    1.33
  -7   1   8   17.41    1.34
   7   1  -8   21.26    1.41
   7   1  -8   20.44    1.36
   7  -1   8   18.29    1.57
  -7  -1  -8   18.49    1.40
  -7  -1  -8   20.14    1.39
  -7   1   8   16.92    1.35
   7  -1   8   18.24    1.31
  -7   1  -8   18.01    1.35
   7   1   8   20.70    1.25
  -7  -1   8   22.79    1.42
  -7   1  -8   17.87    1.39
   7  -1  -8   16.68    1.40
  -7   1  -8   18.31    1.39
   7   1   8   20.57    1.43
   7  -1  -8   17.18    1.35
   7   1   8   22.01    1.38
   7   1  -9    4.34    0.55
   7   1  -9    5.50    0.63
  -7  -1  -9    5.08    0.56
   7  -1   9    5.98    0.56
   7  -1   9    6.15    0.40
   7  -1   9    6.13    0.61
  -7   1   9    6.34    0.61
  -7  -1  -9    5.10    0.55
  -7   1   9    5.39    0.58
  -7  -1  -9    5.60    0.62
  -7   1   9    5.88    0.59
   7   1  -9    4.68    0.54
  -7   1  -9    6.11    0.62
   7  -1  -9    5.82    0.65
  -7  -1   9    4.67    0.53
   7   1   9    4.58    0.53
  -7   1  -9    5.78    0.56
  -7  -1   9    5.06    0.57
   7   1   9    4.76    0.57
  -7   1  -9    5.97    0.55
   7   1   9    5.10    0.41
   7  -1  -9    6.61    0.59
   7  -1  -9    6.07    0.61
   7  -1  10    3.94    0.49
   7  -1  10    3.77    0.30
  -7   1  10    4.11    0.49
  -7   1  10    3.68    0.52
  -7   1  10    4.58    0.52
   7   1  10    6.94    0.51
  -7  -1  10    7.98    0.71
   7   1  10    6.51    0.65
  -7  -1  10    6.75    0.80
  -7   1 -10    4.69    0.95
   7  -1  11    2.56    0.23
   7  -1  11    2.55    0.39
  -7   1  11    1.97    0.42
   7   1 -11    3.02    0.55
  -7   1  11    2.63    0.44
   7   1  11    3.70    0.48
  -7  -1  11    3.05    0.50
  -7  -1  11    2.99    0.47
  -7   1 -11    2.73    0.50
   7  -1 -11    2.90    0.53
  -7   1  12    1.68    0.37
  -7   1  12    2.18    0.46
   7  -1  12    1.93    0.37
   7  -1  12    2.12    0.21
   7  -1  12    1.88    0.21
   7   1 -12    1.36    0.45
  -7  -1  12    1.35    0.37
   7   1  12    1.04    0.30
   7   1  12    0.99    0.18
  -7  -1  12    1.34    0.35
   7  -1 -12    1.94    0.50
  -7   1 -12    1.85    0.45
  -7   1  13    1.31    0.33
  -7  -1 -13    2.02    0.48
   7  -1  13    1.28    0.35
   7   1 -13    2.34    0.52
   7  -1  13    1.01    0.17
  -7   1  13    1.36    0.39
   7  -1  13    1.45    0.17
  -7   1 -13    1.63    0.46
   7  -1 -13    2.04    0.51
  -7  -1  13    2.13    0.42
   7   1  13    2.00    0.41
  -7  -1  13    2.30    0.48
  -8  -1   0    3.73    0.32
  -8  -1   0    4.05    0.32
   8   1   0    3.45    0.31
  -8  -1   0    3.67    0.32
  -8   1   1  100.79    6.29
  -8  -1  -1  107.31    6.29
   8   1  -1  102.31    6.31
  -8  -1  -1  104.57    6.32
   8  -1   1   99.38    6.29
  -8   1  -1  100.21    6.33
  -8  -1   1  103.60    6.35
  -8  -1   1  110.24    6.35
  -8   1  -1  104.24    6.32
   8   1   1  105.78    6.34
   8  -1  -1   96.74    6.33
  -8   1   2   45.94    2.99
   8  -1   2   45.31    2.98
   8   1  -2   48.76    2.99
  -8   1   2   44.80    3.03
  -8  -1  -2   50.00    3.01
   8   1  -2   49.98    3.01
  -8  -1  -2   50.98    2.96
  -8   1  -2   45.75    2.92
  -8   1  -2   44.87    2.95
   8  -1  -2   44.27    2.93
   8   1   2   50.04    2.98
  -8  -1   2   48.87    2.98
  -8  -1   2   50.04    2.98
   8   1   2   51.12    2.94
  -8  -1   2   50.22    3.01
   8  -1  -2   42.97    2.96
  -8   1   3   63.21    3.99
  -8  -1  -3   63.62    3.90
  -8   1   3   61.34    3.94
   8  -1   3   66.51    3.95
  -8  -1  -3   61.04    3.95
   8   1  -3   65.04    3.94
   8   1  -3   64.46    3.97
  -8  -1  -3   62.97    3.96
   8  -1  -3   59.32    3.85
   8   1   3   61.04    3.80
  -8   1  -3   65.83    3.85
  -8  -1   3   59.00    3.93
   8   1   3   63.32    3.87
  -8   1  -3   65.20    3.78
   8  -1  -3   60.05    3.82
  -8  -1   3   61.09    3.86
  -8  -1  -4   14.62    0.90
  -8  -1  -4   13.79    0.96
   8  -1   4   14.23    0.98
   8   1  -4   12.27    0.95
  -8   1   4   14.25    1.05
  -8  -1  -4   14.71    1.00
  -8   1  -4   13.82    0.88
   8  -1  -4   15.00    1.02
  -8   1  -4   14.14    0.96
   8   1   4   13.49    0.90
  -8  -1   4   11.87    0.98
   8  -1  -4   13.74    0.98
   8   1   4   14.33    0.99
   8  -1  -4   15.13    0.95
  -8   1   5   22.29    1.40
   8   1  -5   18.98    1.32
   8  -1   5   22.42    1.36
   8   1  -5   19.06    1.35
   8   1  -5   17.57    1.34
  -8  -1  -5   17.77    1.31
   8  -1  -5   22.01    1.37
  -8  -1   5   17.82    1.33
  -8  -1   5   17.05    1.31
   8   1   5   16.47    1.31
  -8   1  -5   21.96    1.31
  -8   1  -5   21.44    1.33
  -8  -1  -6   21.57    1.52
   8  -1   6   22.88    1.53
   8   1  -6   21.68    1.53
   8  -1   6   23.25    1.37
  -8   1   6   22.83    1.54
  -8  -1  -6   22.78    1.49
  -8   1   6   22.03    1.51
   8   1  -6   19.92    1.52
   8   1  -6   21.68    1.49
  -8   1  -6   24.16    1.54
   8   1   6   21.30    1.40
  -8  -1   6   20.61    1.52
   8  -1  -6   22.75    1.54
  -8   1  -6   23.44    1.51
   8   1   6   22.07    1.54
  -8  -1   6   21.76    1.54
   8  -1  -6   22.43    1.50
   8  -1  -6   21.34    1.54
  -8   1  -6   23.62    1.50
   8  -1   7   25.01    1.41
   8  -1   7   23.76    1.59
   8   1  -7   20.68    1.58
  -8  -1  -7   21.52    1.57
  -8  -1  -7   21.68    1.55
   8   1  -7   21.82    1.56
  -8  -1  -7   22.16    1.55
  -8   1   7   23.87    1.60
  -8   1   7   24.64    1.58
   8   1  -7   21.19    1.59
  -8  -1   7   20.79    1.60
  -8   1  -7   23.71    1.62
   8   1   7   22.36    1.47
  -8  -1   7   20.90    1.60
   8   1   7   22.61    1.63
  -8   1  -7   24.62    1.59
   8  -1  -7   24.79    1.59
   8  -1  -7   24.44    1.64
   8  -1  -7   24.85    1.65
  -8   1  -7   24.81    1.60
   8   1  -8    2.03    0.44
  -8  -1  -8    2.64    0.36
   8   1  -8    1.95    0.34
  -8  -1  -8    3.01    0.38
   8   1  -8    2.68    0.43
  -8  -1  -8    2.42    0.40
   8   1   8    2.46    0.23
   8   1   8    2.79    0.40
  -8  -1   8    2.43    0.38
  -8  -1   8    2.11    0.37
   8   1  -9    6.10    0.56
  -8   1   9    4.61    0.56
  -8  -1  -9    6.43    0.63
   8   1  -9    5.80    0.62
   8  -1   9    5.57    0.37
  -8  -1  -9    5.28    0.54
   8  -1   9    4.51    0.62
   8   1  -9    4.92    0.57
  -8   1   9    4.62    0.56
   8   1   9    5.39    0.41
  -8   1  -9    5.37    0.54
  -8  -1   9    6.06    0.59
   8   1   9    5.74    0.60
  -8   1  -9    5.07    0.60
  -8  -1   9    5.63    0.71
  -8   1  -9    5.45    0.59
   8  -1  -9    5.43    0.56
   8  -1  -9    5.00    0.62
  -8  -1 -10    9.03    0.81
   8  -1  10    7.03    0.51
  -8   1  10    7.49    0.73
   8   1 -10    9.41    0.85
  -8   1  10    7.25    0.72
   8   1  10    8.43    0.60
  -8   1 -10    7.60    0.80
   8  -1 -10    7.86    0.83
  -8  -1  10    9.62    0.81
  -8  -1  10    9.47    0.82
   8  -1  11    1.37    0.15
  -8   1  11    1.79    0.36
  -8  -1 -11    1.80    0.41
   8  -1  11    1.45    0.15
   8   1 -11    1.65    0.41
  -8   1  11    1.56    0.36
  -8  -1  11    1.70    0.39
   8  -1 -11    2.13    0.47
  -8   1 -11    1.81    0.44
   8   1  11    1.89    0.22
  -8  -1  11    1.57    0.35
   8  -1  12    3.00    0.23
   8  -1  12    2.99    0.23
   8   1 -12    3.58    0.63
  -8  -1 -12    2.46    0.54
  -8   1  12    3.55    0.57
  -8   1  12    3.35    0.53
  -8   1 -12    2.93    0.53
  -8  -1  12    2.58    0.43
   8   1  12    2.50    0.26
  -8  -1  12    3.64    0.57
   8  -1 -12    2.53    0.55
  -8   1  13    0.93    0.34
  -8  -1 -13    1.01    0.38
  -8   1  13    0.96    0.44
   8   1 -13    1.11    0.41
  -8   1 -13    0.96    0.40
   8  -1 -13    0.62    0.35
   8   1  13    1.21    0.18
  -8  -1  13    1.14    0.34
  -8  -1  13    1.53    0.39
  -9  -1   0    0.69    0.14
  -9  -1   0    0.38    0.12
  -9  -1   0    0.40    0.12
  -9  -1  -1    2.04    0.22
   9   1  -1    2.44    0.25
  -9  -1   1    2.53    0.26
   9   1   1    2.39    0.25
  -9  -1   1    2.26    0.26
  -9  -1  -2   15.83    1.10
   9   1  -2   16.88    1.12
   9   1  -2   17.16    1.15
   9  -1   2   19.21    1.14
  -9  -1  -2   16.63    1.14
  -9  -1   2   15.71    1.09
  -9  -1   2   16.20    1.10
   9   1   2   16.51    1.10
  -9  -1   2   16.85    1.14
  -9   1   3   12.39    1.01
   9   1  -3   13.71    0.94
   9   1  -3   13.33    0.91
   9  -1   3   12.68    0.91
  -9  -1  -3   14.19    0.87
  -9  -1  -3   13.24    0.93
  -9   1   3   11.89    0.91
  -9  -1  -3   14.28    0.93
  -9   1  -3   12.51    0.98
   9   1   3   14.86    0.91
  -9  -1   3   14.60    0.97
  -9   1  -3   13.05    0.88
   9  -1  -3   12.80    0.91
  -9  -1   3   14.27    1.00
   9   1   3   14.82    0.97
  -9  -1  -4    4.89    0.43
  -9  -1  -4    5.28    0.44
   9   1  -4    4.52    0.45
  -9   1   4    4.36    0.42
   9  -1   4    5.16    0.44
  -9  -1  -4    5.39    0.37
  -9   1   4    4.30    0.46
  -9  -1   4    4.95    0.46
   9   1   4    5.06    0.45
   9   1   4    4.74    0.35
   9  -1  -4    4.06    0.42
  -9   1  -4    4.97    0.33
  -9   1  -4    4.65    0.42
  -9   1  -4    4.78    0.41
   9  -1  -4    4.49    0.39
  -9  -1   4    4.57    0.48
   9   1  -5   19.56    1.37
  -9  -1  -5   22.14    1.39
   9   1  -5   19.78    1.41
  -9   1  -5   15.21    0.96
   9  -1  -5   14.95    1.08
   9  -1  -5   15.55    1.11
  -9   1  -5   14.94    1.07
   9  -1  -5   15.29    1.09
  -9   1  -5   15.50    1.06
  -9  -1  -6    0.85    0.23
   9   1  -6    0.81    0.23
   9   1  -6    0.90    0.24
  -9  -1  -6    1.23    0.16
   9   1  -6    1.14    0.23
  -9  -1  -6    0.88    0.20
  -9   1  -6    0.53    0.20
  -9  -1   6    1.04    0.24
   9  -1  -6    0.47    0.15
   9  -1  -6    0.38    0.20
  -9   1  -6    0.30    0.15
   9  -1  -6    0.41    0.19
   9   1  -7    5.27    0.49
  -9   1   7    4.01    0.48
  -9  -1  -7    3.58    0.46
   9  -1   7    5.24    0.31
  -9  -1  -7    3.63    0.45
   9  -1   7    5.81    0.59
  -9   1   7    4.93    0.53
   9   1  -7    5.64    0.57
   9   1  -7    4.43    0.50
  -9   1  -7    4.91    0.47
  -9   1  -7    5.48    0.52
  -9  -1   7    5.12    0.53
   9  -1  -7    4.61    0.52
  -9   1  -7    5.07    0.49
  -9  -1   7    4.79    0.50
   9  -1  -7    4.27    0.45
   9  -1  -7    4.03    0.50
  -9   1   8   20.93    1.55
   9  -1   8   18.65    1.53
  -9   1   8   21.11    1.53
   9   1  -8   22.22    1.52
  -9  -1  -8   21.44    1.51
  -9  -1  -8   23.15    1.58
   9   1  -8   22.42    1.57
  -9  -1  -8   21.62    1.52
   9   1  -8   23.27    1.60
  -9  -1   8   22.47    1.54
  -9   1  -8   20.14    1.52
   9  -1  -8   21.41    1.55
   9   1   8   22.81    1.57
   9   1   8   23.13    1.36
  -9  -1   8   21.66    1.53
   9  -1  -8   21.01    1.55
   9  -1  -8   21.32    1.49
  -9   1  -8   19.84    1.48
  -9   1  -8   19.26    1.49
   9   1  -9    8.09    0.71
   9   1  -9    7.09    0.76
  -9   1   9    8.04    0.89
  -9  -1  -9    7.65    0.74
   9  -1  -9    8.93    0.72
  -9   1  -9    7.26    0.68
  -9  -1   9    7.13    0.71
  -9   1  -9    7.00    0.82
  -9  -1   9    7.15    0.71
   9   1   9    7.66    0.54
   9  -1  -9    8.89    0.80
   9   1 -10    0.54    0.27
  -9   1  10    0.46    0.24
  -9   1  10    0.43    0.23
  -9  -1 -10    0.58    0.27
   9  -1 -10    0.30    0.25
  -9   1 -10    0.49    0.29
  -9  -1  10    0.70    0.25
   9   1  10    0.69    0.13
  -9  -1  10    0.70    0.27
  -9   1  11    5.26    0.59
  -9  -1 -11    3.82    0.56
  -9   1  11    4.93    0.59
   9   1 -11    4.20    0.60
  -9  -1  11    4.30    0.54
   9   1  11    3.94    0.33
  -9  -1  11    4.06    0.53
   9  -1 -11    4.57    0.61
  -9   1 -11    4.23    0.56
  -9   1  12    6.12    0.68
  -9  -1 -12    6.68    0.77
  -9   1  12    5.69    0.69
   9   1 -12    6.28    0.78
  -9   1 -12    5.11    0.67
  -9  -1  12    5.76    0.67
   9  -1 -12    5.54    0.73
  -9  -1  12    6.17    0.69
   9   1  12    6.41    0.44
  -9   1  13    0.87    0.33
   9   1 -13    0.63    0.36
  -9   1  13    0.86    0.31
  -9  -1 -13    0.36    0.29
  -9  -1  13    0.73    0.48
   9   1  13    0.65    0.12
  -9  -1  13    1.45    0.38
   9  -1 -13    0.98    0.40
 -10  -1   0    2.11    0.26
 -10  -1   0    2.22    0.25
  10  -1   0    2.59    0.24
  10   1   0    2.49    0.25
 -10   1   0    2.45    0.25
 -10  -1   0    2.48    0.26
 -10   1   0    2.72    0.24
 -10   1   0    2.18    0.25
  10   1  -1    1.36    0.20
 -10  -1  -1    1.33    0.20
 -10  -1  -1    1.60    0.19
 -10   1  -1    2.16    0.22
 -10  -1   1    1.42    0.21
 -10  -1   1    1.43    0.22
  10   1   1    1.65    0.21
 -10   1   2   10.55    0.86
 -10  -1   2    8.52    0.66
  10   1   2    9.42    0.67
 -10  -1   2    8.92    0.66
 -10   1   3    6.26    0.50
 -10  -1  -3    5.39    0.49
  10   1  -3    6.74    0.49
  10   1  -3    6.86    0.52
 -10  -1  -3    5.41    0.44
  10  -1   3    6.75    0.51
 -10   1   3    6.33    0.56
 -10   1  -3    6.40    0.41
 -10   1  -3    6.40    0.47
  10  -1  -3    5.35    0.43
 -10  -1   3    5.85    0.49
  10  -1  -3    5.12    0.46
  10   1   3    4.85    0.42
  10   1   3    5.10    0.47
 -10  -1   3    5.50    0.51
 -10  -1   3    6.77    0.50
 -10  -1  -4   38.95    2.48
 -10   1   4   39.86    2.56
  10   1  -4   40.56    2.58
  10   1  -4   40.01    2.58
 -10  -1  -4   39.44    2.56
 -10  -1  -4   38.93    2.55
  10   1  -4   39.78    2.54
 -10   1   4   40.92    2.61
  10  -1   4   41.21    2.56
 -10   1  -4   38.38    2.51
  10   1   4   37.59    2.44
 -10  -1   4   38.55    2.52
  10  -1  -4   41.82    2.48
 -10   1  -4   39.06    2.50
  10  -1  -4   40.67    2.53
 -10   1  -4   41.09    2.42
  10   1   4   37.56    2.52
 -10  -1   4   39.81    2.57
 -10  -1   4   37.82    2.52
 -10  -1  -5   25.62    1.73
  10   1  -5   23.02    1.75
 -10   1   5   28.33    1.80
 -10  -1  -5   26.28    1.65
  10   1  -5   23.84    1.71
  10  -1   5   29.39    1.77
 -10  -1  -5   25.69    1.75
 -10   1   5   27.58    1.75
  10   1   5   24.76    1.71
  10  -1  -5   28.37    1.84
 -10  -1   5   23.69    1.80
  10  -1  -5   28.85    1.79
  10   1   5   26.49    1.83
 -10   1  -5   29.13    1.70
 -10   1  -5   28.30    1.80
 -10   1  -5   29.37    1.83
  10   1  -6    0.51    0.18
  10   1  -6    1.02    0.26
 -10  -1  -6    0.74    0.20
 -10  -1  -6    0.39    0.20
 -10   1   6    1.19    0.29
 -10   1   6    0.89    0.23
 -10  -1  -6    0.58    0.12
  10  -1   6    1.00    0.24
  10  -1  -6    1.17    0.22
 -10   1  -6    1.05    0.23
 -10  -1   6    0.44    0.21
  10   1   6    0.77    0.13
  10  -1  -6    1.26    0.29
 -10   1  -6    0.97    0.23
  10   1   6    0.75    0.24
 -10  -1   6    0.48    0.20
  10  -1  -6    0.72    0.21
 -10  -1  -7    6.92    0.65
 -10   1   7    8.66    0.69
 -10   1   7    8.77    0.72
 -10  -1  -7    7.24    0.67
  10   1  -7    6.85    0.64
  10   1  -7    7.19    0.70
  10  -1   7    7.93    0.69
 -10   1  -7    7.16    0.64
  10  -1  -7    8.73    0.72
 -10  -1   7    6.26    0.67
 -10   1  -7    7.33    0.67
  10   1   7    6.87    0.52
  10  -1  -7    9.25    0.73
 -10   1  -7    8.41    0.66
  10   1   7    7.18    0.68
 -10  -1   7    7.36    0.67
 -10  -1  -8   15.75    1.23
 -10   1   8   18.29    1.24
 -10   1   8   18.30    1.26
  10  -1   8   17.33    1.25
  10   1  -8   15.29    1.23
 -10  -1  -8   15.70    1.20
  10   1  -8   15.57    1.26
 -10  -1  -8   15.28    1.19
  10   1  -8   14.90    1.23
 -10   1  -8   19.01    1.32
  10   1   8   14.86    1.28
 -10   1  -8   18.68    1.28
  10  -1  -8   18.04    1.25
 -10  -1   8   15.80    1.29
  10  -1  -8   18.23    1.33
 -10  -1   8   15.99    1.28
 -10   1  -8   19.98    1.28
  10   1   8   15.28    1.11
  10  -1  -8   19.26    1.34
 -10   1   9    5.01    0.56
 -10   1   9    5.21    0.59
 -10  -1  -9    4.71    0.56
  10   1  -9    5.19    0.53
  10   1  -9    4.00    0.59
  10   1   9    4.92    0.36
  10  -1  -9    4.63    0.50
  10  -1  -9    5.07    0.59
 -10   1  -9    4.69    0.56
 -10  -1   9    4.91    0.56
 -10  -1   9    4.56    0.56
 -10  -1 -10    1.10    0.33
 -10   1  10    0.77    0.28
  10   1 -10    1.14    0.35
 -10   1  10    0.94    0.30
 -10   1 -10    0.70    0.29
  10   1  10    1.13    0.15
 -10  -1  10    1.29    0.33
 -10  -1  10    0.81    0.29
  10  -1 -10    0.81    0.29
 -10   1  11    4.91    0.61
  10   1 -11    5.39    0.68
 -10   1  11    5.33    0.63
 -10  -1 -11    4.82    0.63
  10   1  11    4.41    0.33
 -10  -1  11    4.20    0.56
  10  -1 -11    4.70    0.64
 -10   1 -11    4.27    0.59
 -10  -1  11    5.27    0.60
 -10   1  12    0.21    0.24
  10   1 -12    0.77    0.34
 -10  -1 -12    0.12    0.30
 -10   1  12    0.49    0.25
 -10  -1  12    0.34    0.26
  10  -1 -12    0.66    0.36
 -10  -1  12    0.57    0.25
 -10   1 -12    0.56    0.32
 -11   1   0    0.20    0.11
  11  -1   0    0.16    0.09
  11   1   0    0.24    0.11
 -11  -1   0    0.37    0.12
 -11   1   0    0.07    0.10
 -11  -1   0    0.18    0.11
 -11   1   0    0.08    0.09
 -11  -1   0    0.14    0.12
  11  -1   1   15.82    1.06
 -11   1  -1   14.07    0.96
 -11   1  -1   14.57    0.98
 -11   1   2   32.09    1.90
 -11   1   2   32.63    1.97
 -11  -1  -2   26.60    1.85
  11   1  -2   26.79    1.90
 -11  -1   2   26.25    1.86
 -11  -1   2   26.69    1.81
  11   1   2   26.84    1.81
  11  -1  -2   31.70    1.81
 -11  -1  -3   22.48    1.46
  11   1  -3   21.53    1.45
  11   1  -3   21.03    1.41
  11  -1  -3   17.31    1.18
 -11   1   4    6.20    0.53
 -11  -1  -4    6.06    0.53
 -11  -1  -4    5.87    0.52
 -11  -1  -4    6.29    0.46
  11   1  -4    6.56    0.56
  11   1  -4    6.50    0.51
  11   1  -4    6.83    0.55
 -11   1   4    6.03    0.58
  11  -1   4    6.29    0.53
  11  -1  -4    6.50    0.55
 -11   1  -4    6.37    0.44
 -11  -1   4    6.71    0.55
 -11   1  -4    6.77    0.54
  11   1   4    6.10    0.54
  11   1   4    6.38    0.46
 -11   1  -4    6.49    0.53
 -11  -1   4    5.99    0.58
  11  -1  -4    6.08    0.53
  11  -1  -4    5.87    0.48
 -11  -1   4    5.95    0.54
  11   1  -5    6.68    0.57
 -11   1   5    5.62    0.62
  11   1  -5    6.64    0.62
 -11  -1  -5    7.95    0.62
 -11  -1  -5    7.35    0.51
 -11  -1  -5    7.78    0.60
  11  -1  -5    4.69    0.46
  11  -1  -5    4.63    0.40
 -11   1  -5    4.22    0.43
 -11   1  -5    4.29    0.42
 -11   1  -5    4.20    0.32
 -11  -1  -6    0.68    0.22
 -11   1   6    1.48    0.28
  11   1  -6    0.37    0.21
 -11   1   6    1.31    0.29
  11   1  -6    0.37    0.17
 -11  -1  -6    0.86    0.15
 -11  -1  -6    0.79    0.22
 -11  -1   6    0.57    0.21
  11   1   6    0.70    0.13
  11  -1  -6    1.22    0.23
  11   1   6    0.69    0.26
 -11  -1   6    0.35    0.19
 -11   1  -6    1.15    0.24
  11  -1  -6    0.97    0.26
 -11   1  -6    0.82    0.24
 -11   1   7   33.95    2.11
  11  -1   7   28.70    2.09
  11   1  -7   30.12    2.12
  11   1  -7   30.04    2.06
 -11  -1  -7   30.19    2.07
 -11  -1  -7   30.30    2.10
 -11   1   7   34.17    2.16
 -11  -1   7   31.67    2.13
  11   1   7   29.10    2.12
 -11   1  -7   29.47    2.08
 -11  -1   7   31.31    2.15
  11  -1  -7   33.74    2.18
  11   1   7   31.27    1.96
 -11   1  -7   30.84    2.11
  11  -1  -7   31.83    2.07
  11  -1  -7   32.52    2.14
 -11   1  -7   31.49    2.09
 -11   1   8    4.09    0.49
 -11  -1  -8    3.95    0.46
 -11  -1  -8    4.07    0.50
 -11   1   8    4.17    0.64
  11   1  -8    3.65    0.51
  11  -1  -8    3.83    0.43
 -11  -1   8    5.11    0.54
 -11  -1   8    3.79    0.48
  11  -1  -8    4.32    0.53
 -11   1  -8    3.54    0.45
 -11   1  -8    4.15    0.74
 -11   1  -8    3.47    0.44
  11   1   8    3.75    0.30
 -11   1   9    4.09    0.52
  11   1  -9    3.48    0.45
 -11   1   9    3.59    0.49
 -11  -1  -9    3.45    0.47
  11  -1  -9    4.08    0.44
  11  -1  -9    4.23    0.53
  11   1   9    3.09    0.27
 -11   1  -9    3.45    0.48
 -11  -1   9    3.35    0.47
 -11  -1   9    3.35    0.48
 -11  -1 -10    4.16    0.54
  11   1 -10    3.87    0.63
 -11   1  10    3.56    0.53
 -11   1  10    3.04    0.51
 -11   1 -10    3.88    0.54
 -11  -1  10    3.37    0.52
 -11  -1  10    3.85    0.52
  11   1  10    3.92    0.29
  11   1 -11    3.77    0.65
 -11   1  11    4.89    0.61
 -11  -1 -11    3.35    0.59
 -11   1  11    4.54    0.57
  11  -1 -11    4.96    0.65
 -11   1 -11    4.74    0.61
 -11  -1  11    3.77    0.56
 -11  -1  11    3.93    0.56
 -11   1  12    2.19    0.45
 -11  -1 -12    2.25    0.51
  11   1 -12    2.02    0.52
 -11  -1  12    1.96    0.45
  11  -1 -12    1.88    0.45
 -11   1 -12    2.19    0.48
 -11  -1  12    1.63    0.47
 -12   1   0   60.57    3.70
 -12   1   0   63.76    3.70
  12  -1   0   64.23    3.69
  12   1   0   56.02    3.70
 -12   1   0   63.17    3.70
 -12  -1   0   54.53    3.71
 -12  -1   0   54.02    3.70
 -12  -1   0   57.22    3.69
  12   1  -1    9.37    0.72
  12  -1   1   10.24    0.71
 -12  -1   1    8.88    0.70
  12   1   1    8.67    0.69
 -12   1  -1   10.90    0.68
 -12  -1   1    8.85    0.70
 -12   1  -1    9.52    0.69
 -12   1   2    6.99    0.61
 -12  -1  -2    6.86    0.56
  12  -1   2    6.09    0.53
 -12   1   2    6.52    0.58
 -12  -1  -2    7.46    0.52
  12   1  -2    6.92    0.56
 -12   1   2    7.37    0.57
 -12   1  -2    6.10    0.49
 -12  -1   2    6.58    0.60
 -12  -1   2    6.93    0.56
  12  -1  -2    7.46    0.54
 -12  -1   2    7.42    0.71
 -12   1  -2    6.30    0.54
  12   1   2    7.11    0.55
 -12  -1  -3    6.18    0.47
 -12   1   3    7.57    0.61
  12   1  -3    5.37    0.52
 -12  -1  -3    5.79    0.53
  12  -1   3    7.69    0.55
  12   1  -3    6.00    0.49
 -12  -1   3    6.36    0.58
  12   1   3    6.59    0.59
 -12   1  -3    8.15    0.59
  12  -1  -3    8.12    0.59
  12   1  -4    3.92    0.36
 -12  -1  -4    3.58    0.31
 -12  -1  -4    2.87    0.37
  12   1  -4    3.92    0.41
  12   1  -4    3.93    0.40
 -12  -1  -4    3.46    0.38
  12  -1  -4    0.89    0.20
  12  -1  -4    1.11    0.18
  12  -1  -4    0.94    0.22
 -12   1  -4    0.80    0.20
 -12   1  -4    1.22    0.15
 -12   1  -4    1.14    0.22
 -12   1   5    5.50    0.53
 -12   1   5    4.97    0.57
 -12  -1  -5    5.61    0.53
  12  -1   5    5.80    0.54
  12   1  -5    6.55    0.58
  12   1  -5    5.94    0.51
 -12  -1  -5    6.01    0.44
 -12  -1  -5    5.85    0.53
  12   1  -5    6.12    0.55
 -12   1  -5    6.12    0.53
  12   1   5    5.68    0.44
 -12  -1   5    5.94    0.55
 -12  -1   5    5.84    0.54
 -12  -1   5    6.41    0.60
  12  -1  -5    5.39    0.47
  12  -1  -5    5.10    0.53
 -12   1  -5    5.88    0.53
 -12   1  -5    5.64    0.41
  12   1   5    5.75    0.55
 -12   1   6    5.53    0.59
 -12  -1  -6    5.69    0.54
  12   1  -6    4.92    0.56
 -12  -1  -6    5.96    0.44
  12  -1   6    5.46    0.54
  12   1  -6    5.85    0.52
 -12   1   6    5.52    0.55
 -12  -1  -6    6.19    0.56
 -12  -1   6    5.42    0.60
  12  -1  -6    5.82    0.59
 -12  -1   6    5.62    0.57
 -12   1  -6    6.53    0.57
 -12  -1   6    5.37    0.57
 -12   1  -6    6.71    0.42
  12   1   6    5.75    0.59
  12   1   6    6.08    0.45
  12  -1  -6    6.22    0.52
 -12   1  -6    6.99    0.75
 -12  -1  -7    5.97    0.58
 -12  -1  -7    6.55    0.61
  12   1  -7    6.88    0.65
 -12   1   7    4.65    0.57
  12   1  -7    6.76    0.57
 -12   1  -7    5.43    0.56
 -12   1  -7    5.58    0.58
 -12  -1   7    6.43    0.61
 -12  -1   7    5.42    0.64
  12   1   7    6.42    0.44
  12   1   7    6.52    0.63
 -12   1   8    0.73    0.32
  12   1  -8    1.39    0.29
  12   1  -8    1.73    0.39
 -12   1   8    1.15    0.30
 -12  -1  -8    1.47    0.33
 -12   1  -8    1.18    0.31
  12  -1  -8    1.26    0.27
  12   1   8    1.65    0.17
 -12  -1   8    1.91    0.38
 -12  -1   8    1.98    0.38
 -12   1   9    0.54    0.25
  12   1  -9    0.28    0.25
  12   1  -9    0.46    0.19
 -12  -1  -9    0.07    0.22
 -12   1   9    0.28    0.21
 -12  -1   9    0.40    0.22
  12   1   9    0.21    0.07
 -12  -1   9    0.28    0.21
 -12   1  -9    0.38    0.22
  12  -1  -9    0.81    0.23
  12  -1  -9    0.76    0.31
 -12  -1 -10    5.10    0.60
 -12   1  10    4.94    0.62
 -12   1  10    5.10    0.63
 -12   1 -10    5.18    0.61
 -12  -1  10    4.80    0.60
 -12  -1  10    4.95    0.61
  12  -1 -10    4.73    0.63
  12   1 -11   -0.08    0.25
 -12   1  11    0.13    0.23
 -12   1  11   -0.04    0.18
 -12  -1 -11    0.02    0.24
 -12  -1  11    0.44    0.26
 -12   1 -11   -0.01    0.18
 -12  -1  11    0.03    0.24
 -12   1  12    0.06    0.22
 -12   1  12    0.25    0.22
 -12  -1  12    0.29    0.25
  12  -1 -12    0.22    0.26
 -12  -1  12    0.10    0.29
 -12   1 -12   -0.07    0.22
  13  -1   0   -0.02    0.09
 -13  -1   0    0.19    0.14
 -13  -1   0    0.05    0.11
 -13   1   0    0.12    0.10
  13   1   0    0.07    0.11
 -13   1   0    0.04    0.11
 -13  -1  -1    3.79    0.40
 -13  -1  -1    3.77    0.36
  13   1  -1    4.54    0.39
  13   1   1    4.44    0.39
 -13  -1   1    3.77    0.40
 -13  -1   1    3.98    0.39
 -13  -1  -2    0.31    0.13
 -13   1   2    0.41    0.18
  13  -1   2    0.57    0.16
 -13   1   2    0.69    0.19
 -13  -1  -2    0.33    0.15
  13   1  -2    0.21    0.12
 -13   1   2    0.61    0.16
 -13  -1   2    0.08    0.11
 -13  -1   2    0.27    0.15
 -13   1  -2    0.52    0.12
 -13   1  -2    0.53    0.16
  13   1   2    0.23    0.15
  13  -1  -2    0.57    0.15
 -13  -1   2    0.02    0.13
 -13   1   3    1.52    0.31
  13  -1   3    1.78    0.27
 -13   1   3    1.23    0.24
 -13  -1  -3    2.16    0.29
  13   1  -3    1.60    0.26
 -13  -1  -3    1.87    0.21
 -13   1   3    1.56    0.27
 -13   1  -3    1.58    0.26
 -13   1  -3    1.21    0.19
  13   1   3    2.33    0.29
 -13  -1   3    2.05    0.29
 -13  -1   3    1.72    0.28
 -13  -1   3    2.06    0.35
  13  -1  -3    1.73    0.27
  13   1  -4   30.73    2.02
  13  -1   4   33.41    2.07
 -13  -1  -4   30.93    2.07
 -13  -1  -4   30.11    2.06
 -13   1   4   32.75    2.14
  13   1  -4   30.65    2.07
  13   1  -4   30.22    2.07
 -13   1   4   31.63    2.06
 -13  -1  -4   30.97    1.98
 -13  -1   4   32.04    2.16
 -13   1  -4   32.46    2.10
 -13   1  -4   31.58    2.08
 -13  -1   4   30.88    2.10
 -13  -1   4   32.29    2.12
 -13   1  -4   32.45    2.00
  13   1   4   31.93    2.11
  13  -1  -4   30.90    2.09
  13   1  -5    8.28    0.63
 -13  -1  -5    7.92    0.56
  13   1  -5    7.74    0.69
  13   1  -5    7.72    0.67
 -13  -1  -5    7.77    0.66
 -13  -1  -5    7.71    0.66
 -13   1   5    7.27    0.66
 -13   1   5    7.85    0.73
 -13  -1   5    7.60    0.65
  13  -1  -5    7.57    0.57
 -13   1  -5    6.96    0.51
 -13   1  -5    6.68    0.65
 -13  -1   5    7.99    0.66
 -13   1  -5    6.03    0.60
 -13  -1   5    7.32    0.69
  13  -1  -5    7.71    0.65
  13  -1  -5    7.51    0.64
  13   1   5    7.76    0.66
  13   1  -6   13.70    1.06
 -13   1   6   12.20    1.02
  13   1  -6   13.49    1.00
 -13  -1  -6   13.92    1.03
  13  -1   6   13.87    1.05
 -13   1   6   13.35    1.09
 -13  -1  -6   14.25    1.05
  13   1  -6   13.65    1.06
 -13  -1  -6   14.41    0.92
 -13  -1   6   13.28    1.01
 -13   1  -6   13.20    1.00
  13  -1  -6   12.30    0.94
  13   1   6   13.91    1.04
 -13   1  -6   13.09    0.85
 -13  -1   6   13.96    1.07
 -13   1  -6   12.97    0.99
 -13  -1   6   13.69    1.03
  13  -1  -6   12.59    1.01
  13   1  -7    2.91    0.47
 -13   1   7    2.39    0.50
 -13   1   7    3.05    0.42
 -13  -1  -7    2.87    0.27
  13   1  -7    3.69    0.40
 -13  -1   7    3.23    0.44
  13  -1  -7    3.27    0.38
  13  -1  -7    3.30    0.46
 -13   1  -7    3.61    0.43
 -13   1  -7    4.03    0.46
 -13  -1   7    3.33    0.54
  13   1  -8    3.90    0.56
  13   1  -8    4.81    0.51
 -13   1   8    5.33    0.60
 -13  -1  -8    4.86    0.55
 -13   1   8    5.64    0.58
 -13  -1   8    4.05    0.53
  13  -1  -8    5.23    0.50
  13  -1  -8    5.04    0.59
 -13  -1   8    4.83    0.59
 -13   1  -8    5.63    0.57
 -13  -1  -9    0.53    0.26
  13   1  -9    0.54    0.24
 -13   1   9    0.29    0.22
  13   1  -9    0.64    0.27
 -13   1   9    0.19    0.20
  13  -1  -9    0.15    0.24
 -13  -1   9    0.50    0.26
 -13  -1   9    0.17    0.23
 -13   1  -9    0.41    0.25
  13  -1  -9    0.77    0.21
 -13   1  10    3.60    0.51
 -13   1  10    3.16    0.53
  13   1 -10    4.10    0.56
 -13  -1 -10    2.75    0.49
 -13  -1  10    4.10    0.56
 -13   1 -10    3.91    0.53
  13  -1 -10    3.80    0.54
 -13  -1  10    3.29    0.49
 -13   1  11    0.17    0.21
 -13  -1 -11   -0.02    0.25
 -13   1  11    0.29    0.24
  13   1 -11    0.72    0.35
 -13  -1  11    0.25    0.25
 -13  -1  11    0.28    0.25
 -13   1 -11    0.25    0.25
  13  -1 -11    0.13    0.27
 -14   1   0    5.25    0.44
  14  -1   0    5.10    0.42
 -14   1   0    5.28    0.45
  14   1   0    4.25    0.43
 -14  -1   0    3.89    0.44
 -14   1   0    5.05    0.44
 -14  -1  -1    2.08    0.27
 -14   1   1    2.13    0.28
 -14  -1  -1    2.23    0.29
 -14  -1  -1    2.35    0.30
 -14   1   1    1.86    0.41
  14   1  -1    1.48    0.26
  14  -1   1    1.81    0.25
 -14  -1   1    1.45    0.25
 -14   1  -1    1.67    0.24
  14  -1  -1    1.63    0.23
 -14  -1   1    1.48    0.27
 -14   1  -1    1.76    0.25
  14   1   1    1.90    0.26
 -14   1   2   12.53    0.90
  14   1  -2   11.25    0.88
 -14   1   2   12.52    0.89
  14  -1   2   13.18    0.88
 -14   1   2   12.71    0.97
 -14  -1  -2   10.64    0.83
  14   1   2   10.10    0.83
 -14  -1   2   11.22    0.92
 -14  -1   2   10.55    0.85
 -14  -1   2   10.35    0.85
 -14   1  -2   13.24    0.81
  14  -1  -2   12.35    0.83
 -14   1   3    7.42    0.64
 -14   1   3    6.39    0.68
 -14  -1  -3    8.79    0.66
 -14   1   3    7.14    0.62
  14   1  -3    7.03    0.68
  14  -1   3    7.85    0.63
 -14  -1  -3    8.06    0.57
 -14   1  -3    8.39    0.66
  14  -1  -3    6.99    0.68
 -14  -1   3    8.30    0.74
 -14  -1   3    8.18    0.68
 -14   1  -3    8.23    0.59
  14   1   3    9.35    0.87
 -14  -1   3    8.07    0.68
  14   1  -4   -0.04    0.14
  14  -1   4    0.41    0.18
 -14   1   4    0.46    0.21
 -14  -1  -4    0.16    0.16
 -14   1   4    0.59    0.21
 -14   1   4    0.48    0.19
 -14  -1  -4    0.05    0.10
 -14  -1  -4    0.04    0.16
  14   1  -4   -0.12    0.11
 -14  -1   4    0.31    0.17
 -14   1  -4    0.49    0.19
 -14  -1   4    0.15    0.18
 -14   1  -4    0.40    0.11
  14  -1  -4    0.33    0.16
  14   1   4    0.08    0.16
 -14  -1  -5   11.99    1.02
  14  -1   5   16.20    1.05
  14   1  -5   13.95    1.06
  14   1  -5   14.07    1.05
 -14  -1  -5   12.62    0.91
 -14   1   5   16.23    1.07
  14   1  -5   13.52    0.98
 -14  -1  -5   12.17    1.02
  14  -1  -5   16.74    1.20
 -14  -1   5   14.03    1.18
  14  -1  -5   18.01    1.18
 -14  -1   5   14.60    1.23
 -14   1  -5   18.31    1.20
  14  -1  -5   17.70    1.20
 -14   1  -5   16.99    1.18
 -14  -1   5   13.74    1.17
 -14   1  -5   16.59    1.06
 -14  -1  -6    4.89    0.51
  14   1  -6    4.00    0.43
 -14   1   6    5.66    0.65
  14   1  -6    3.45    0.48
 -14   1   6    4.58    0.50
 -14  -1  -6    4.37    0.37
 -14   1  -6    5.16    0.51
  14  -1  -6    4.69    0.44
 -14   1  -6    4.83    0.35
 -14  -1   6    4.28    0.52
  14  -1  -6    4.45    0.51
 -14   1  -6    5.29    0.69
 -14  -1   6    4.32    0.55
 -14   1   7    8.25    0.76
  14   1  -7    8.64    0.79
  14   1  -7    8.76    0.71
 -14   1   7    9.12    0.83
 -14  -1  -7    9.18    0.78
 -14  -1  -7    8.02    0.60
 -14   1  -7    8.32    0.75
 -14  -1   7    8.71    0.82
  14  -1  -7    8.52    0.69
  14  -1  -7    8.78    0.79
  14   1  -8    0.91    0.34
 -14   1   8    1.19    0.32
  14   1  -8    1.04    0.26
 -14   1   8    1.11    0.34
 -14  -1   8    0.57    0.27
 -14   1  -8    1.14    0.32
  14  -1  -8    1.38    0.36
  14  -1  -8    1.12    0.24
 -14   1   9    6.50    0.71
  14   1  -9    6.72    0.72
 -14   1   9    5.62    0.65
 -14  -1  -9    5.66    0.64
 -14  -1   9    6.17    0.67
 -14   1  -9    6.63    0.67
  14  -1  -9    6.09    0.58
 -14  -1   9    5.45    0.68
  14  -1  -9    6.46    0.70
 -14  -1 -10    1.63    0.39
 -14   1  10    1.03    0.33
  14   1 -10    1.95    0.45
 -14   1  10    0.66    0.29
 -14  -1  10    1.54    0.38
 -14  -1  10    1.94    0.41
  14  -1 -10    1.28    0.40
  14   1 -11    0.17    0.27
 -14  -1  11    0.53    0.34
 -14   1 -11    0.82    0.43
 -14  -1  11    0.28    0.22
  14  -1 -11    0.38    0.32
  15  -1   0    5.66    0.50
 -15  -1   0    7.35    0.55
 -15  -1   0    7.46    0.57
 -15   1   0    5.58    0.52
 -15   1   0    5.40    0.52
 -15  -1  -1   40.52    2.79
  15  -1   1   47.01    2.83
 -15   1   1   46.66    2.79
 -15  -1  -1   40.15    2.75
 -15  -1  -1   40.68    2.79
 -15   1   1   45.80    2.79
 -15   1  -1   49.04    3.00
 -15  -1   1   40.63    2.99
 -15   1  -1   48.05    2.99
 -15   1  -1   49.77    2.97
 -15  -1  -2    7.65    0.58
 -15   1   2    7.51    0.62
  15   1  -2    7.45    0.61
 -15   1   2    6.80    0.62
 -15  -1  -2    7.79    0.64
 -15   1   2    6.96    0.69
  15   1   2    7.04    0.59
 -15   1  -2    6.11    0.57
 -15  -1   2    7.40    0.62
 -15   1  -2    6.11    0.53
  15  -1  -2    7.08    0.57
 -15  -1   2    7.48    0.62
 -15  -1   2    7.81    0.69
  15   1  -3    4.18    0.41
 -15   1   3    2.31    0.41
 -15   1   3    3.21    0.38
 -15  -1  -3    3.10    0.38
  15  -1   3    3.36    0.37
 -15  -1  -3    3.29    0.32
  15  -1  -3    2.78    0.34
 -15   1  -3    2.95    0.31
 -15  -1   3    3.80    0.48
 -15   1  -3    3.79    0.38
 -15  -1   3    3.97    0.42
 -15  -1   3    2.83    0.39
  15  -1  -3    2.63    0.36
  15   1   3    2.76    0.37
  15  -1   4    4.84    0.49
 -15  -1  -4    5.96    0.44
 -15   1   4    4.80    0.52
 -15  -1  -4    5.46    0.54
  15   1  -4    5.97    0.56
 -15   1   4    4.30    0.50
 -15  -1  -4    5.95    0.54
  15   1  -4    5.60    0.53
  15  -1  -4    4.86    0.50
 -15  -1   4    6.36    0.58
 -15   1  -4    5.28    0.51
 -15  -1   4    6.12    0.57
  15   1   4    5.76    0.54
 -15  -1   4    6.32    0.64
  15   1  -5    8.37    0.69
 -15  -1  -5    9.76    0.66
  15   1  -5    8.26    0.77
 -15  -1  -5   10.14    0.80
 -15   1  -5    5.77    0.43
  15  -1  -5    5.11    0.55
 -15   1  -5    5.99    0.57
 -15   1  -5    6.52    0.60
 -15  -1  -6    6.75    0.66
 -15   1   6    7.87    0.75
  15   1  -6    7.37    0.70
  15   1  -6    6.91    0.60
 -15   1   6    6.89    0.66
 -15  -1  -6    7.20    0.53
 -15  -1   6    6.93    0.67
 -15  -1   6    6.73    0.72
 -15   1  -6    7.09    0.49
 -15   1  -6    7.47    0.65
  15  -1  -6    7.19    0.57
  15  -1  -6    6.44    0.65
 -15   1   7    5.61    0.63
  15   1  -7    4.11    0.57
 -15  -1  -7    5.35    0.41
  15   1  -7    4.66    0.48
 -15   1   7    5.33    0.59
 -15  -1  -7    5.68    0.59
  15  -1  -7    5.26    0.57
 -15  -1   7    4.95    0.60
 -15   1  -7    3.86    0.51
 -15  -1   7    4.32    0.54
  15  -1  -7    5.34    0.47
  15   1  -8    7.90    0.69
 -15   1   8    8.37    0.82
 -15   1   8    7.74    0.76
 -15  -1  -8    7.86    0.76
  15   1  -8    7.74    0.79
  15  -1  -8    7.86    0.67
 -15  -1   8    8.29    0.79
 -15   1  -8    8.97    0.77
 -15  -1   8    7.48    0.81
  15  -1  -8    7.63    0.78
 -15   1   9    2.41    0.46
 -15   1   9    2.54    0.46
 -15  -1  -9    2.31    0.46
  15   1  -9    1.89    0.44
  15  -1  -9    2.72    0.50
  15  -1  -9    2.78    0.36
 -15  -1   9    2.14    0.44
 -15   1  -9    2.35    0.44
 -15   1  10    0.10    0.20
 -15  -1 -10   -0.03    0.21
 -15   1  10    0.29    0.23
  15   1 -10    0.05    0.24
  15  -1 -10   -0.04    0.25
 -15   1 -10   -0.05    0.19
 -15  -1  10   -0.06    0.18
 -15  -1  10   -0.24    0.17
 -15   1  11    3.09    0.55
 -15  -1 -11    3.88    0.56
 -15   1  11    4.51    0.58
  15   1 -11    4.03    0.60
 -15  -1  11    4.63    0.64
  15  -1 -11    3.98    0.87
 -15  -1  11    4.29    0.60
 -15   1 -11    4.54    0.60
 -16  -1   0   23.09    1.57
  16  -1   0   22.34    1.51
 -16   1   0   22.64    1.53
 -16  -1   0   22.16    1.55
  16   1   0   22.61    1.54
 -16   1   0   23.15    1.54
 -16  -1   0   22.48    1.52
 -16  -1  -1    1.29    0.28
 -16   1   1    1.52    0.29
 -16  -1  -1    1.56    0.28
 -16  -1  -1    1.64    0.27
  16  -1   1    1.37    0.25
 -16   1   1    1.67    0.29
  16   1  -1    1.12    0.24
 -16  -1   1    1.36    0.27
  16  -1  -1    1.24    0.23
 -16   1  -1    1.26    0.22
  16   1   1    1.42    0.26
 -16  -1   1    0.95    0.25
 -16   1  -1    1.10    0.24
 -16   1  -1    1.35    0.26
 -16   1   2    4.88    0.55
  16   1  -2    4.32    0.45
 -16   1   2    4.58    0.54
 -16  -1  -2    4.77    0.49
 -16   1   2    4.59    0.47
 -16  -1  -2    4.72    0.43
 -16  -1  -2    4.81    0.48
  16  -1   2    4.83    0.46
 -16   1  -2    4.70    0.48
  16   1   2    5.47    0.50
 -16  -1   2    5.50    0.54
 -16  -1   2    4.65    0.50
 -16   1  -2    5.21    0.44
 -16  -1   2    4.93    0.57
  16  -1  -2    4.74    0.45
  16  -1   3   20.61    1.43
 -16   1   3   20.37    1.45
  16   1  -3   20.24    1.45
 -16   1   3   21.41    1.45
 -16  -1  -3   21.18    1.46
 -16  -1  -3   20.80    1.38
 -16   1   3   20.66    1.55
 -16  -1   3   20.85    1.50
 -16   1  -3   21.97    1.48
  16  -1  -3   21.81    1.48
 -16   1  -3   22.18    1.41
  16   1   3   19.95    1.48
 -16  -1   3   21.47    1.58
 -16  -1   3   20.61    1.50
  16  -1  -3   21.84    1.46
 -16   1   4    5.81    0.60
 -16   1   4    6.65    0.97
 -16   1   4    6.52    0.58
 -16  -1  -4    5.44    0.47
  16   1  -4    5.52    0.56
 -16  -1   4    6.53    0.73
 -16   1  -4    5.48    0.53
 -16  -1   4    5.90    0.58
 -16  -1  -5    1.68    0.22
 -16   1   5    2.09    0.40
  16   1  -5    1.52    0.33
 -16   1   5    1.79    0.34
 -16  -1  -5    1.78    0.33
 -16   1  -5    1.61    0.31
 -16   1  -5    1.57    0.20
 -16  -1   5    1.11    0.32
 -16  -1   5    1.49    0.32
  16   1  -6    1.47    0.25
  16   1  -6    1.06    0.30
 -16  -1  -6    1.51    0.21
 -16  -1  -6    1.74    0.35
 -16   1   6    0.85    0.28
  16  -1  -6    1.20    0.31
 -16   1  -6    0.98    0.26
 -16   1  -6    1.10    0.15
 -16  -1   6    1.03    0.33
 -16  -1   6    1.22    0.34
 -16  -1  -7    1.00    0.28
 -16  -1  -7    0.95    0.16
 -16   1   7    0.43    0.26
  16   1  -7    0.89    0.31
 -16   1   7    0.64    0.26
  16   1  -7    0.91    0.23
 -16  -1   7    1.00    0.30
 -16   1  -7    0.90    0.26
  16  -1  -7    0.69    0.20
  16  -1  -7    0.64    0.27
 -16  -1   7    0.70    0.27
 -16   1   8    1.84    0.41
 -16   1   8    1.61    0.37
 -16  -1  -8    1.26    0.33
  16   1  -8    2.20    0.43
  16   1  -8    2.12    0.33
  16  -1  -8    2.17    0.32
 -16   1  -8    1.65    0.35
 -16  -1   8    1.28    0.37
  16  -1  -8    1.78    0.41
 -16  -1   8    1.83    0.39
 -16   1   9    1.66    0.42
 -16  -1  -9    1.93    0.41
 -16   1   9    2.06    0.44
  16   1  -9    1.93    0.42
 -16   1  -9    1.70    0.37
 -16  -1   9    1.46    0.35
  16  -1  -9    1.86    0.32
 -16  -1   9    1.87    0.41
  16  -1  -9    1.63    0.37
 -16  -1 -10    0.63    0.42
 -16   1  10    1.10    0.33
 -16  -1  10    0.83    0.39
 -16  -1  10    0.47    0.27
  16  -1 -10    1.55    0.42
 -16   1 -10    0.82    0.32
 -17   1   0    2.34    0.33
  17  -1   0    2.52    0.31
 -17   1   0    2.68    0.33
 -17  -1  -1   43.86    2.83
  17  -1   1   42.57    2.83
 -17   1   1   42.62    2.81
 -17  -1  -1   43.48    2.84
 -17   1   1   47.51    2.95
 -17  -1  -1   42.40    2.78
 -17   1   1   42.53    2.82
 -17   1  -1   44.41    2.84
 -17  -1   1   44.93    2.89
  17  -1  -1   40.63    2.87
 -17  -1   1   45.84    2.88
 -17   1  -1   44.31    2.82
 -17   1  -1   44.47    2.85
 -17  -1  -2    0.87    0.21
 -17   1   2    1.30    0.39
 -17  -1  -2    1.50    0.34
 -17  -1  -2    1.49    0.29
 -17   1   2    1.24    0.27
 -17   1   2    1.42    0.27
 -17   1  -2    1.58    0.29
 -17  -1   2    1.22    0.28
 -17  -1   2    1.20    0.37
 -17   1  -2    1.52    0.24
 -17  -1   2    1.01    0.26
 -17   1   3    5.90    0.67
 -17  -1  -3    6.47    0.51
 -17   1   3    5.31    0.56
 -17   1   3    5.50    0.58
 -17  -1  -3    7.20    0.61
  17  -1  -3    5.18    0.51
 -17  -1   3    6.46    0.68
 -17   1  -3    4.55    0.50
 -17   1  -3    4.55    0.44
 -17  -1   3    5.71    0.55
 -17  -1   3    6.39    0.65
 -17  -1  -4    0.69    0.17
 -17   1   4    0.80    0.27
 -17  -1  -4    0.92    0.25
  17   1  -4    0.63    0.24
 -17   1   4    0.70    0.25
 -17   1  -4    1.30    0.28
 -17  -1   4    1.06    0.30
 -17   1  -4    1.27    0.20
 -17  -1   4    0.57    0.23
  17  -1  -4    0.85    0.25
 -17   1   5    8.72    0.79
 -17  -1  -5    9.76    0.80
  17   1  -5    8.60    0.80
 -17  -1  -5    9.47    0.68
 -17   1   5    9.33    0.88
 -17   1  -5    7.88    0.58
 -17  -1   5    8.02    0.80
 -17  -1   5    8.64    0.82
 -17   1  -5    7.82    0.71
  17   1  -6    2.40    0.42
 -17   1   6    3.39    0.54
 -17  -1  -6    2.12    0.40
 -17   1   6    3.40    0.46
 -17   1  -6    3.04    0.42
 -17  -1   6    2.57    0.46
 -17  -1   6    2.08    0.47
  17  -1  -6    3.56    0.46
 -17   1  -6    3.30    0.27
 -17  -1  -7   14.94    1.18
  17   1  -7   15.75    1.21
  17   1  -7   14.76    1.08
 -17   1   7   15.89    1.26
 -17  -1  -7   14.35    0.99
 -17   1   7   14.11    1.18
 -17  -1   7   15.80    1.22
 -17   1  -7   14.84    1.17
 -17  -1   7   16.05    1.28
  17  -1  -7   14.14    1.19
 -17   1   8    6.69    0.73
 -17   1   8    5.52    0.64
 -17  -1  -8    4.97    0.62
  17   1  -8    5.21    0.53
  17   1  -8    5.58    0.65
 -17  -1   8    5.17    0.63
 -17   1  -8    5.47    0.63
 -17  -1   8    5.96    0.71
  17  -1  -8    6.30    0.67
  17  -1  -8    6.20    0.53
  17   1  -9    1.98    0.43
 -17   1   9    2.12    0.48
 -17  -1  -9    2.84    0.48
 -17   1   9    2.96    0.50
 -17  -1   9    2.45    0.46
  17  -1  -9    2.39    0.45
 -17   1  -9    1.97    0.42
 -17  -1   9    2.22    0.47
 -17   1  10    1.13    0.38
  17   1 -10    0.77    0.40
 -17   1  10    1.17    0.38
 -17  -1 -10    0.73    0.30
  17  -1 -10    0.99    0.37
 -17   1 -10    0.67    0.29
 -17  -1  10    0.29    0.22
  17  -1 -10    0.96    0.38
 -17  -1  10    0.66    0.31
 -18  -1   0    8.79    0.71
 -18  -1   0    8.35    0.73
 -18   1   0    8.46    0.72
 -18   1   0    8.71    0.71
 -18   1   1    5.15    0.62
 -18  -1  -1    5.60    0.56
 -18   1   1    5.39    0.54
 -18  -1  -1    5.81    0.51
 -18  -1  -1    5.74    0.56
 -18  -1   1    6.38    0.57
 -18   1  -1    5.12    0.51
 -18   1  -1    5.06    0.51
 -18   1  -1    4.33    0.46
 -18   1   2   11.58    1.02
 -18   1   2   11.51    0.91
 -18  -1  -2   12.31    0.94
 -18  -1  -2   11.58    0.93
 -18  -1  -2   12.32    0.87
 -18   1   2   10.98    0.92
 -18  -1   2   13.10    1.07
 -18   1  -2   11.48    0.93
 -18   1  -2   11.97    0.94
 -18  -1   2   13.08    0.98
 -18   1  -2   10.99    0.88
 -18  -1   2   13.47    1.06
 -18  -1  -3    1.95    0.27
 -18   1   3    1.85    0.41
 -18  -1  -3    2.23    0.37
 -18   1   3    1.85    0.33
 -18   1  -3    1.77    0.33
 -18   1  -3    1.86    0.26
 -18  -1   3    2.20    0.37
 -18  -1   3    2.15    0.45
  18  -1  -3    2.32    0.36
 -18   1   4    4.95    0.65
 -18   1   4    4.73    0.57
 -18  -1  -4    6.36    0.60
 -18  -1  -4    6.48    0.50
  18   1  -4    6.78    0.61
  18  -1  -4    4.62    0.49
 -18   1  -4    3.47    0.36
 -18   1  -4    4.14    0.45
 -18   1   5    0.13    0.21
 -18  -1  -5    0.21    0.13
  18   1  -5    0.42    0.24
 -18  -1  -5    0.25    0.21
 -18   1  -5    0.00    0.16
 -18  -1   5    0.31    0.25
 -18  -1   5    0.10    0.18
  18   1  -6    0.13    0.21
 -18  -1  -6    0.22    0.11
 -18   1   6    0.21    0.24
 -18  -1  -6    0.11    0.19
 -18  -1   6    0.59    0.25
 -18  -1   6    0.12    0.22
 -18   1  -6    0.25    0.10
 -18   1  -6    0.41    0.23
 -18   1   7    1.61    0.42
 -18  -1  -7    2.68    0.26
  18   1  -7    1.59    0.38
 -18  -1  -7    2.53    0.43
 -18   1   7    1.97    0.40
 -18   1  -7    2.12    0.39
 -18  -1   7    2.17    0.44
 -18  -1   7    2.68    0.47
 -18   1   8    0.74    0.28
  18   1  -8    1.12    0.33
 -18   1   8    0.78    0.31
 -18  -1  -8    0.34    0.25
  18   1  -8    0.82    0.23
 -18   1  -8    0.95    0.29
  18  -1  -8    0.57    0.27
 -18  -1   8    0.51    0.28
 -18  -1   8    0.94    0.33
 -18   1   9    0.04    0.23
 -18   1   9    0.03    0.21
 -18  -1  -9   -0.21    0.18
  18   1  -9    0.23    0.28
 -18  -1   9    0.22    0.25
  18  -1  -9   -0.08    0.24
  18  -1  -9   -0.01    0.17
 -18  -1   9    0.23    0.28
 -18   1  -9    0.03    0.21
 -19   1   0    3.55    0.41
 -19   1   0    3.56    0.43
 -19  -1  -1    1.64    0.33
 -19  -1  -1    1.53    0.32
 -19   1   1    1.25    0.29
 -19  -1  -1    1.70    0.29
 -19   1   1    1.39    0.34
 -19   1   1    1.43    0.31
 -19   1  -1    1.36    0.27
 -19   1  -1    1.66    0.31
 -19  -1   1    1.89    0.35
 -19   1   2    5.01    0.57
 -19  -1  -2    6.68    0.55
 -19  -1  -2    6.51    0.61
 -19   1  -2    4.82    0.50
 -19   1  -2    4.87    0.50
 -19   1  -2    4.57    0.45
 -19   1   3    4.00    0.46
 -19  -1  -3    3.13    0.43
 -19   1   3    4.02    0.57
 -19  -1  -3    3.39    0.44
 -19  -1  -3    2.99    0.35
 -19  -1   3    3.95    0.60
 -19   1  -3    3.66    0.43
 -19   1  -3    3.34    0.36
  19  -1  -3    3.64    0.43
 -19  -1   3    3.39    0.50
 -19  -1  -4    6.94    0.54
 -19  -1  -4    6.88    0.64
 -19   1   4    5.70    0.72
 -19   1   4    4.90    0.68
  19  -1  -4    6.28    0.60
 -19  -1   4    6.09    0.63
 -19  -1   4    7.18    0.74
 -19   1  -4    5.48    0.57
 -19   1  -4    4.96    0.46
 -19   1   5   11.84    0.95
  19   1  -5   10.44    0.92
 -19  -1  -5   10.26    0.79
 -19  -1  -5   11.52    0.94
 -19   1   5   11.23    1.04
 -19  -1   5   10.57    1.01
  19  -1  -5   11.33    0.91
 -19   1  -5   11.67    0.92
 -19   1  -5   11.28    0.78
 -19  -1   5    9.71    0.93
  19   1  -6    3.52    0.49
 -19   1   6    4.00    0.52
 -19  -1  -6    4.27    0.38
 -19  -1  -6    3.70    0.51
 -19   1   6    4.34    0.63
 -19  -1   6    4.17    0.61
 -19   1  -6    3.73    0.48
 -19  -1   6    4.37    0.54
 -19   1  -6    3.58    0.33
 -19   1   7    4.95    0.56
 -19  -1  -7    4.00    0.36
  19   1  -7    4.29    0.56
 -19  -1  -7    3.54    0.51
 -19   1   7    4.59    0.63
 -19  -1   7    3.56    0.50
 -19  -1   7    3.09    0.56
  19  -1  -7    2.15    0.42
 -19  -1  -8    1.65    0.37
  19   1  -8    1.95    0.41
 -19   1   8    0.77    0.40
 -19   1   8    1.04    0.32
 -19   1  -8    0.84    0.31
 -19  -1   8    1.65    0.37
  19  -1  -8    1.13    0.34
 -20   1   0    7.68    0.70
 -20   1   0    7.94    0.68
 -20  -1   0    7.50    0.71
 -20   1   1    0.97    0.32
 -20   1   1    0.61    0.23
 -20  -1  -1    1.30    0.31
 -20  -1  -1    1.20    0.31
 -20  -1  -1    0.71    0.20
 -20   1  -1    0.46    0.20
 -20   1  -1    0.74    0.25
 -20  -1   1    1.09    0.31
 -20  -1   1    1.31    0.39
 -20   1   2    6.62    0.74
 -20  -1  -2    6.39    0.56
 -20   1   2    5.81    0.61
 -20  -1  -2    5.86    0.62
 -20  -1   2    6.15    0.73
 -20  -1   2    5.74    0.66
 -20   1  -2    6.95    0.63
  20  -1  -2    6.55    0.60
 -20   1  -2    6.48    0.57
 -20   1  -2    6.86    0.63
 -20  -1  -3    3.96    0.49
 -20  -1  -3    3.51    0.48
 -20  -1  -3    3.48    0.38
 -20   1   3    3.39    0.59
 -20  -1   3    3.08    0.45
 -20   1  -3    3.09    0.44
 -20  -1   3    3.36    0.57
  20  -1  -3    3.38    0.42
 -20   1  -3    3.60    0.44
 -20   1  -3    3.42    0.36
 -20   1   4    2.73    0.52
 -20  -1  -4    4.22    0.39
 -20   1   4    3.83    0.50
 -20  -1  -4    3.97    0.51
 -20  -1   4    3.20    0.57
  20  -1  -4    3.39    0.45
 -20   1  -4    3.57    0.35
 -20   1  -4    3.75    0.46
 -20  -1   4    3.32    0.49
 -20  -1  -5   18.17    1.33
 -20  -1  -5   16.42    1.17
 -20   1   5   17.50    1.34
 -20   1   5   17.06    1.43
 -20  -1   5   18.00    1.33
  20  -1  -5   15.29    1.24
 -20   1  -5   16.16    1.12
 -20   1  -5   16.63    1.26
 -20  -1   5   17.15    1.40
 -20   1   6    4.53    0.71
 -20  -1  -6    4.89    0.56
  20   1  -6    4.09    0.54
 -20  -1  -6    4.46    0.40
 -20   1   6    3.62    0.53
  20  -1  -6    3.87    0.55
 -20  -1   6    4.81    0.64
 -20  -1   6    4.76    0.55
 -20   1  -6    3.44    0.33
 -20   1  -6    3.18    0.48
 -20   1   7    3.82    0.89
 -20  -1  -7    5.29    0.43
  20   1  -7    5.44    0.63
 -20  -1  -7    4.84    0.69
 -20   1   7    5.81    0.63
 -20  -1   7    5.49    1.02
 -20  -1   7    5.04    0.62
 -20   1  -7    4.37    0.61
 -20   1   8    0.64    0.32
  20   1  -8    0.45    0.29
 -20  -1   8    1.01    0.37
  20  -1  -8    0.60    0.32
 -21  -1   0    2.22    0.40
 -21   1   0    1.32    0.32
 -21  -1  -1    0.28    0.21
 -21   1   1   -0.02    0.22
 -21  -1   1    0.10    0.21
 -21  -1   1    0.05    0.23
 -21   1  -1   -0.11    0.15
 -21   1  -1    0.10    0.16
 -21  -1  -2    0.25    0.17
 -21  -1  -2    0.55    0.22
 -21   1   2    0.33    0.29
 -21  -1  -2    0.32    0.22
 -21   1   2    0.31    0.21
  21  -1  -2    0.51    0.20
 -21   1  -2    0.20    0.18
 -21   1  -2    0.45    0.16
 -21  -1   2    0.09    0.20
 -21  -1   2    0.33    0.28
 -21  -1  -3    3.04    0.36
 -21  -1  -3    3.73    0.48
  21   1  -3    3.46    0.44
 -21  -1  -3    2.82    0.43
 -21   1  -3    2.33    0.40
 -21  -1   3    2.84    0.46
 -21   1  -3    2.01    0.38
  21  -1  -3    1.69    0.33
 -21   1  -3    2.00    0.29
 -21  -1   3    3.03    0.53
 -21  -1  -4    2.84    0.46
 -21  -1  -4    2.69    0.34
 -21   1   4    3.16    0.58
 -21   1   4    3.29    0.48
 -21  -1  -4    2.80    0.47
 -21  -1   4    2.11    0.48
 -21   1  -4    3.00    0.33
 -21  -1   4    2.69    0.50
  21  -1  -4    3.00    0.42
 -21   1  -4    3.10    0.43
 -21   1   5    1.34    0.35
 -21   1   5    1.26    0.39
 -21  -1  -5    1.34    0.23
 -21  -1  -5    1.55    0.35
  21  -1  -5    1.05    0.30
 -21   1  -5    1.53    0.34
 -21  -1   5    0.97    0.29
 -21   1  -5    1.38    0.22
 -21  -1   5    1.84    0.44
 -21  -1  -6    3.33    0.59
 -21   1   6    3.95    0.52
 -21   1   6    4.15    0.81
 -21  -1  -6    3.19    0.35
  21   1  -6    3.48    0.52
 -21   1  -6    2.58    0.49
 -21   1  -6    2.50    0.28
 -21  -1   6    3.78    0.50
  21  -1  -6    2.83    0.47
 -21   1   7    2.96    0.60
 -21   1   7    1.73    0.41
 -21  -1  -7    2.24    0.45
  21   1  -7    1.73    0.41
 -21  -1   7    3.00    0.51
 -21  -1   7    1.95    0.48
 -21   1  -7    1.87    0.40
 -22   1   0    0.95    0.34
 -22  -1   0    0.53    0.24
 -22   1   0    0.57    0.23
 -22   1   1    0.02    0.25
 -22  -1  -1    0.23    0.21
 -22   1   1    0.21    0.17
 -22  -1   1    0.07    0.17
 -22  -1   1    0.14    0.23
 -22   1  -1    0.11    0.17
 -22   1   2    0.96    0.35
 -22  -1  -2    0.24    0.23
 -22  -1  -2    0.58    0.24
 -22   1   2    1.28    0.32
 -22   1  -2    1.07    0.29
 -22   1  -2    1.10    0.24
  22  -1  -2    1.26    0.26
 -22  -1   2    0.37    0.30
 -22  -1  -3    1.16    0.32
 -22   1   3    1.14    0.36
 -22  -1  -3    1.32    0.33
 -22   1   3    1.99    0.38
 -22  -1  -3    0.91    0.23
  22   1  -3    1.11    0.31
 -22   1  -3    1.11    0.31
 -22  -1   3    1.11    0.36
 -22   1  -3    2.39    0.41
  22  -1  -3    1.91    0.35
 -22  -1   3    1.53    0.36
 -22   1  -3    1.73    0.28
 -22   1   4    2.53    0.44
 -22  -1  -4    2.37    0.50
 -22   1   4    1.96    0.53
  22   1  -4    2.38    0.42
 -22  -1  -4    1.97    0.30
 -22  -1  -4    2.42    0.43
 -22   1  -4    2.00    0.39
 -22  -1   4    1.57    0.46
 -22  -1   4    2.42    0.44
  22  -1  -4    1.90    0.38
 -22   1  -4    2.06    0.29
 -22   1  -4    2.07    0.39
 -22  -1  -5    5.42    0.62
 -22   1   5    5.42    0.63
 -22  -1  -5    5.90    0.64
 -22  -1  -5    4.47    0.48
 -22   1   5    5.48    0.72
 -22   1  -5    5.18    0.58
  22  -1  -5    5.37    0.63
 -22  -1   5    4.86    0.70
 -22  -1   5    4.97    0.61
 -22   1   6    0.49    0.30
 -22  -1   6    0.32    0.26
 -23   1   0    1.92    0.48
 -23   1   0    2.92    0.43
 -23  -1   0    2.79    0.47
 -23   1   1    0.87    0.35
 -23  -1  -1    1.22    0.34
 -23   1   1    1.05    0.30
 -23  -1   1    1.17    0.31
 -23  -1   1    1.06    0.41
 -23   1  -1    0.93    0.29
 -23  -1  -2    0.53    0.26
  23   1  -2    1.01    0.28
 -23   1   2    0.85    0.30
 -23   1  -2    0.44    0.24
  23  -1  -2    0.65    0.24
 -23  -1   2    0.71    0.27
 -23   1   3    2.89    0.58
 -23  -1  -3    3.32    0.49
 -23  -1  -3    4.07    0.51
  23   1  -3    4.50    0.54
 -23   1   3    3.14    0.52
  23  -1  -3    3.14    0.47
 -23   1  -3    2.95    0.37
 -23  -1   3    4.21    0.54
 -23   1  -3    2.45    0.45
 -23  -1   3    4.48    0.64
 -23   1  -3    3.42    0.49
 -23   1   4    0.65    0.26
 -23   1   4    0.53    0.32
 -23  -1  -4    0.53    0.26
  23   1  -4    0.51    0.29
 -23  -1  -4    0.18    0.21
 -23   1  -4    0.77    0.26
 -23   1  -4    0.89    0.27
 -23  -1   4    0.58    0.33
 -23  -1   4    0.34    0.26
  23  -1  -4   -0.12    0.37
 -24   1   0    1.39    0.34
 -24  -1   0    1.12    0.41
 -24   1   0    1.06    0.39
 -24  -1   0    1.45    0.35
 -24   1   1    3.11    0.47
 -24   1   1    3.27    0.63
 -24  -1  -1    3.42    0.49
 -24   1  -1    3.13    0.45
 -24  -1   1    2.68    0.56
 -24  -1   1    2.63    0.48
 -24   1   2    1.90    0.49
 -24   1   2    1.32    0.32
 -24  -1  -2    1.26    0.33
 -24  -1   2    1.97    0.39
 -24  -1   2    1.28    0.40
 -24   1  -2    1.51    0.34
   0  -2   0   24.47    1.43
   0  -2   0   22.12    1.42
   0   2  -1  264.14   16.34
   0  -2  -1  269.96   16.33
   0  -2   1  251.38   16.29
   0   2   1  260.76   16.31
   0  -2   2   50.35    3.27
   0   2  -2   50.88    3.29
   0   2   2   61.64    3.30
   0  -2  -2   61.99    3.31
   0  -2   2   52.11    3.29
   0  -2   2   49.25    3.28
   0   2  -2   50.04    3.28
   0   2   3   30.10    2.01
   0  -2  -3   31.52    2.02
   0   2  -3   33.72    2.02
   0   2   3   31.02    2.01
   0  -2   3   34.15    2.03
   0   2   3   30.42    2.01
   0  -2   3   34.08    2.00
   0  -2   3   34.19    2.01
   0   2  -3   33.34    2.00
   0  -2  -3   31.07    2.01
   0   2   3   30.05    2.02
   0   2   4    1.69    0.22
   0   2  -4    1.57    0.18
   0  -2  -4    1.64    0.21
   0  -2   4    1.45    0.17
   0  -2  -4    1.63    0.20
   0   2  -4    1.31    0.20
   0   2   4    1.58    0.19
   0   2   4    1.56    0.18
   0  -2   4    1.43    0.19
   0  -2  -4    1.33    0.19
   0  -2   4    1.42    0.18
   0   2   4    1.60    0.19
   0   2  -4    1.39    0.19
   0  -2   5  122.50    7.35
   0   2   5  116.59    7.38
   0   2   5  115.67    7.34
   0  -2   5  119.42    7.37
   0   2   5  119.83    7.35
   0   2  -5  117.24    7.38
   0   2  -5  118.21    7.35
   0  -2  -5  122.26    7.37
   0  -2  -5  121.21    7.39
   0   2  -5  123.08    7.35
   0   2   5  119.07    7.34
   0  -2  -5  119.47    7.36
   0  -2   5  121.71    7.33
   0  -2   6    3.80    0.42
   0  -2  -6    3.55    0.40
   0   2   6    3.81    0.36
   0   2   6    3.60    0.34
   0   2  -6    3.58    0.39
   0   2  -6    3.51    0.37
   0  -2   6    3.68    0.34
   0   2  -6    3.58    0.38
   0  -2  -6    3.68    0.37
   0  -2   6    3.39    0.36
   0  -2  -6    3.67    0.36
   0   2   6    3.68    0.39
   0   2   7    4.94    0.47
   0  -2  -7    4.80    0.48
   0   2   7    4.64    0.50
   0   2  -7    6.12    0.52
   0   2  -7    6.50    0.51
   0   2  -7    6.60    0.56
   0   2   7    5.66    0.49
   0  -2   7    6.34    0.53
   0  -2   7    5.62    0.49
   0  -2  -7    4.78    0.51
   0  -2  -7    5.11    0.49
   0   2   7    5.19    0.49
   0  -2  -8   15.42    1.14
   0  -2   8   15.26    1.10
   0   2  -8   16.31    1.14
   0   2   8   17.30    1.14
   0  -2  -8   15.76    1.18
   0   2  -8   14.80    1.13
   0   2   8   16.28    1.19
   0  -2   8   14.88    1.11
   0  -2   8   15.17    1.16
   0   2   8   15.89    1.11
   0   2  -8   13.94    1.17
   0   2   8   16.37    1.12
   0  -2  -8   16.07    1.14
   0   2   9   21.17    1.38
   0   2   9   20.18    1.40
   0  -2   9   19.63    1.37
   0   2  -9   18.59    1.41
   0   2  -9   19.05    1.40
   0  -2   9   17.51    1.43
   0  -2   9   19.16    1.39
   0  -2  -9   21.76    1.49
   0   2   9   20.81    1.46
   0  -2  -9   19.75    1.42
   0   2   9   20.98    1.40
   0   2  -9   18.46    1.45
   0  -2 -10    5.70    0.64
   0   2 -10    4.91    0.55
   0   2 -10    5.07    0.63
   0   2  10    5.79    0.55
   0   2  10    5.64    0.59
   0  -2  10    4.25    0.61
   0  -2 -10    5.27    0.58
   0  -2  10    5.11    0.52
   0  -2  10    4.80    0.53
   0   2  10    5.05    0.51
   0  -2  11    0.31    0.22
   0  -2  11    0.25    0.18
   0  -2 -11    0.39    0.27
   0   2  11    0.17    0.17
   0  -2  11    0.22    0.17
   0   2  11    0.52    0.28
   0  -2  11    0.44    0.23
   0   2  11    0.44    0.23
   0   2 -11   -0.02    0.27
   0   2  12    2.84    0.42
   0  -2  12    2.53    0.38
   0  -2 -12    2.39    0.50
   0  -2  12    2.63    0.41
   0   2 -12    2.78    0.54
   0   2  12    2.26    0.40
   0  -2  12    2.54    0.33
   0   2  13    0.92    0.33
   0  -2  13    0.93    0.26
   0  -2  13    0.95    0.23
   0  -2 -13    0.98    0.38
   0  -2  13    0.93    0.29
   0   2 -13    0.98    0.39
   0  -2 -14    0.19    0.35
   0   2  14    0.01    0.21
   0  -2  14    0.01    0.20
   0  -2  14    0.16    0.19
   0   2 -14    0.10    0.32
   0   2  14    0.06    0.17
   1  -2   0   50.19    3.16
  -1  -2   0   46.93    3.42
   1   2   0   54.03    3.48
  -1   2   0   49.40    3.16
   1   2  -1   65.20    3.98
  -1  -2   1   64.88    3.95
   1  -2   2  118.69    7.34
   1  -2   2  122.45    7.33
  -1   2  -2  121.43    7.39
   1   2  -3   46.65    2.75
  -1   2   3   47.96    2.77
  -1   2   3   48.91    2.78
  -1  -2  -3   39.20    2.75
  -1  -2  -3   38.69    2.75
  -1   2   3   47.58    2.76
   1   2  -3   45.28    2.76
   1  -2   3   42.30    2.73
   1   2  -3   48.57    2.78
   1  -2   3   44.00    2.75
   1  -2   3   40.37    2.76
  -1   2  -3   40.84    2.69
  -1   2  -3   42.45    2.68
   1  -2  -3   45.95    2.70
  -1  -2   3   44.53    2.69
   1   2   3   38.52    2.67
   1   2   3   38.60    2.68
   1  -2  -3   48.36    2.69
  -1   2  -3   41.24    2.67
  -1  -2   3   46.25    2.68
  -1  -2   3   46.49    2.71
  -1   2   4   58.44    3.58
   1   2  -4   55.41    3.55
  -1   2   4   57.17    3.56
  -1  -2  -4   55.35    3.55
   1  -2   4   59.97    3.55
   1  -2   4   58.32    3.57
  -1  -2  -4   57.36    3.56
   1   2  -4   56.30    3.56
  -1   2   4   57.52    3.55
  -1  -2  -4   56.61    3.58
   1  -2   4   59.43    3.53
   1   2  -4   55.47    3.58
   1  -2  -4   58.06    3.58
   1   2   4   55.61    3.57
   1   2   4   58.76    3.56
  -1   2  -4   60.30    3.58
  -1  -2   4   54.36    3.56
   1   2   4   57.52    3.60
   1  -2  -4   57.78    3.60
  -1  -2   4   55.28    3.59
   1  -2  -4   58.66    3.59
  -1  -2   4   54.44    3.58
  -1   2  -4   60.15    3.60
  -1   2  -4   61.01    3.57
   1   2  -5   25.39    1.50
  -1   2   5   20.84    1.51
  -1   2   5   20.98    1.48
   1  -2   5   22.35    1.51
   1   2  -5   24.23    1.51
   1  -2   5   22.13    1.46
   1  -2   5   22.05    1.48
   1   2  -5   23.98    1.53
   1  -2  -5   20.91    1.48
  -1  -2   5   25.08    1.52
  -1  -2   5   24.44    1.49
   1  -2  -5   21.27    1.50
  -1   2  -5   22.57    1.51
  -1   2  -5   22.11    1.46
   1  -2  -5   20.94    1.47
  -1  -2   5   24.45    1.47
  -1   2  -5   21.25    1.47
  -1   2   6   26.55    1.83
  -1  -2  -6   30.28    1.84
  -1  -2  -6   30.13    1.84
  -1   2   6   26.19    1.85
   1  -2   6   26.15    1.85
   1   2  -6   28.35    1.86
  -1  -2  -6   29.97    1.87
   1   2  -6   29.90    1.85
   1  -2   6   25.95    1.81
   1  -2   6   26.78    1.80
   1  -2  -6   27.19    1.93
   1  -2  -6   27.70    1.97
   1   2   6   31.34    1.93
  -1   2  -6   28.33    1.94
  -1  -2   6   30.83    1.93
  -1  -2   6   30.08    1.94
  -1  -2   6   30.63    1.97
  -1   2  -6   29.51    1.97
   1   2   6   31.70    1.91
   1   2   6   32.28    1.98
   1  -2  -6   27.91    1.94
  -1  -2  -7    5.43    0.51
  -1   2   7    6.95    0.53
  -1  -2  -7    5.50    0.52
   1   2  -7    5.17    0.50
  -1   2   7    7.05    0.54
   1   2  -7    5.21    0.51
  -1  -2  -7    5.63    0.63
  -1  -2   7    5.32    0.51
   1   2   7    5.86    0.48
   1   2   7    6.07    0.51
   1   2   7    5.08    0.49
  -1  -2   7    5.60    0.51
   1  -2  -7    7.13    0.54
   1   2   7    5.60    0.54
  -1  -2   7    5.13    0.52
   1  -2  -7    7.23    0.59
  -1  -2  -8    9.48    0.72
   1  -2   8    8.32    0.68
  -1   2   8    8.11    0.71
   1   2  -8    7.79    0.68
  -1   2   8    8.13    0.69
   1  -2   8    8.07    0.65
  -1   2   8    8.26    0.68
   1   2  -8    7.88    0.73
   1   2  -8    7.83    0.69
   1  -2   8    8.09    0.70
  -1  -2  -8    8.90    0.70
   1  -2  -8    8.19    0.67
  -1   2  -8    8.00    0.65
  -1  -2   8    7.65    0.69
   1  -2  -8    7.46    0.71
   1   2   8    8.36    0.63
  -1   2  -8    7.79    0.67
   1   2   8    7.89    0.64
  -1  -2   8    6.83    0.65
  -1  -2   8    7.49    0.63
   1   2   8    8.79    0.71
  -1   2  -8    8.10    0.72
   1  -2  -8    7.30    0.67
  -1   2   9    8.97    0.74
   1   2  -9   10.08    0.79
  -1  -2  -9    9.99    0.83
  -1   2   9    9.44    0.77
   1   2  -9   10.56    0.86
  -1   2   9    8.72    0.80
   1  -2   9    8.63    0.75
   1  -2   9    8.98    0.74
  -1   2   9    9.28    0.79
  -1  -2  -9    9.66    0.79
  -1  -2  -9    8.95    0.98
   1  -2   9    8.63    0.80
   1   2  -9    8.67    0.77
  -1  -2   9    9.86    0.80
   1   2   9   10.55    0.80
  -1   2  -9    9.64    0.80
  -1   2  -9    9.32    0.81
   1   2   9    9.95    0.75
  -1  -2   9   10.48    0.86
  -1  -2   9   10.46    0.78
   1  -2  -9    9.21    0.86
   1   2   9    9.98    0.85
  -1   2  -9    9.29    0.85
   1  -2  -9    8.77    0.89
   1  -2  -9    8.78    0.79
  -1  -2 -10    4.14    0.57
   1  -2  10    5.51    0.54
   1  -2  10    4.93    0.57
   1   2 -10    4.42    0.61
   1  -2  10    5.52    0.52
  -1   2  10    5.14    0.59
  -1  -2 -10    4.35    0.54
   1   2 -10    5.52    0.56
  -1   2  10    5.46    0.58
   1  -2  10    4.54    0.46
  -1   2  10    5.31    0.54
  -1   2  10    5.18    0.52
  -1  -2  10    5.25    0.51
   1   2  10    4.77    0.51
   1   2  10    4.36    0.46
  -1   2 -10    5.54    0.56
   1  -2 -10    5.32    0.56
   1  -2 -10    4.97    0.58
  -1  -2  10    4.46    0.53
  -1   2 -10    4.92    0.62
   1   2  10    3.54    0.52
  -1  -2  10    4.40    0.54
  -1   2  11    2.95    0.50
   1  -2  11    2.54    0.40
  -1   2  11    2.59    0.40
   1  -2  11    2.22    0.34
  -1   2  11    2.50    0.38
   1  -2  11    2.79    0.54
  -1   2  11    2.99    0.46
  -1  -2  11    0.60    0.26
   1   2  11    0.59    0.22
   1   2  11    0.69    0.24
   1   2  11    0.67    0.27
  -1  -2  11    0.58    0.24
  -1  -2  11    0.70    0.24
   1  -2  12    8.41    0.79
  -1   2  12    9.46    0.83
   1  -2  12    8.92    0.74
  -1   2  12    9.49    0.79
   1  -2  12    8.86    0.72
  -1   2  12    9.40    0.91
  -1  -2  12    6.07    0.63
   1   2  12    7.60    0.71
  -1  -2  12    6.82    0.70
   1   2  12    6.26    0.62
  -1  -2  12    7.36    0.69
  -1   2 -12    8.71    0.85
  -1  -2  12    7.19    0.67
  -1   2  13   10.49    0.93
   1   2 -13    9.18    1.00
  -1   2  13   10.39    0.88
   1  -2  13    9.85    0.90
   1  -2  13   10.49    0.81
   1  -2  13   10.95    0.83
  -1  -2 -13   11.19    1.05
  -1   2 -13   10.41    1.04
   1  -2 -13   11.24    1.08
  -1  -2  13   10.53    0.92
   1   2  13   10.76    0.86
  -1  -2  13   10.35    0.84
   1   2  13   10.36    0.93
  -1  -2  13   10.85    0.88
   1  -2  14    1.67    0.35
   1  -2  14    2.07    0.41
  -1   2  14    1.91    0.37
  -1  -2 -14    1.25    0.41
  -1   2  14    1.95    0.40
   1   2 -14    1.43    0.45
   1  -2  14    1.90    0.33
  -1   2 -14    1.57    0.49
  -1  -2  14    0.98    0.28
   1   2  14    1.19    0.29
  -1  -2  14    1.35    0.34
   1   2  14    1.60    0.39
   1  -2 -14    1.75    0.53
  -2  -2   0    0.42    0.07
   2   2   0    0.35    0.06
  -2  -2   0    0.43    0.07
   2   2   0    0.34    0.06
  -2   2   1  138.97    8.16
   2  -2   1  130.97    8.07
  -2  -2  -1  120.72    8.35
   2   2  -1  116.91    8.38
   2   2   1  122.14    8.41
  -2  -2   1  121.27    8.43
   2  -2  -1  137.65    8.17
  -2   2  -1  127.41    8.07
  -2   2   2   80.99    4.92
  -2   2   2   83.97    4.93
   2  -2   2   76.79    4.90
  -2   2   2   85.70    4.94
   2  -2   2   75.32    4.92
  -2   2  -2   74.70    4.76
   2  -2  -2   80.81    4.80
  -2   2  -2   78.95    4.77
   2  -2  -2   80.33    4.78
  -2   2  -2   74.78    4.78
   2  -2  -2   79.94    4.79
  -2   2   3   87.38    5.77
   2  -2   3   91.36    5.74
  -2  -2  -3   97.59    5.77
   2   2  -3   95.86    5.78
  -2   2   3   89.51    5.76
  -2  -2  -3  101.00    5.79
  -2  -2  -3   99.78    5.77
   2   2  -3   94.94    5.77
   2   2  -3   96.98    5.77
   2  -2   3   87.75    5.77
  -2  -2  -3   98.65    5.75
  -2   2   3   88.93    5.77
   2   2   3   98.96    5.74
   2   2   3   97.24    5.76
  -2   2  -3   91.37    5.75
  -2   2  -3   90.74    5.72
  -2  -2   3   97.98    5.74
   2   2   3   99.41    5.72
   2  -2  -3   89.11    5.73
  -2   2  -3   91.86    5.73
   2  -2  -3   90.07    5.75
   2  -2  -3   88.24    5.75
  -2  -2   3   96.05    5.76
   2  -2   4   95.48    6.29
  -2  -2  -4  110.71    6.29
   2  -2   4   96.03    6.25
  -2  -2  -4  108.47    6.31
  -2   2   4  100.10    6.28
   2  -2   4   96.65    6.26
   2   2  -4  102.96    6.28
  -2  -2  -4  111.59    6.29
  -2   2   4  100.27    6.28
  -2   2   4  103.07    6.30
   2   2  -4   99.78    6.30
   2   2  -4  102.95    6.29
   2   2   4  111.24    6.33
   2  -2  -4  102.87    6.35
  -2  -2   4  105.50    6.33
  -2   2  -4   96.24    6.31
  -2  -2   4  101.09    6.35
   2  -2  -4  104.72    6.36
   2   2   4  106.58    6.36
  -2  -2   4  104.11    6.34
  -2   2  -4   96.48    6.34
   2  -2  -4  102.84    6.33
   2   2   4  111.03    6.31
  -2   2  -4   95.47    6.32
  -2   2   5   22.20    1.51
  -2  -2  -5   22.95    1.52
   2  -2   5   23.40    1.48
   2  -2   5   23.65    1.51
  -2  -2  -5   23.49    1.50
   2  -2   5   24.20    1.47
  -2   2   5   21.12    1.49
   2   2  -5   21.92    1.49
   2   2  -5   22.98    1.52
  -2   2   5   21.33    1.49
  -2   2  -5   23.79    1.46
   2   2   5   23.34    1.46
  -2  -2   5   22.23    1.48
   2   2   5   23.08    1.44
   2  -2  -5   20.88    1.46
   2  -2  -5   19.91    1.48
  -2  -2   5   21.57    1.49
  -2  -2   5   21.66    1.46
  -2   2  -5   23.19    1.50
  -2   2  -5   23.45    1.47
   2   2   5   23.66    1.51
   2  -2  -5   21.82    1.53
  -2  -2  -6    9.47    0.69
   2   2  -6    8.92    0.69
   2  -2   6    8.60    0.70
   2  -2   6    8.73    0.68
  -2  -2  -6    9.63    0.72
  -2  -2  -6    8.90    0.68
   2  -2   6    8.49    0.66
   2   2  -6    9.29    0.68
   2   2  -6    8.60    0.71
   2  -2  -6    7.47    0.65
   2  -2  -6    7.01    0.63
   2   2   6    9.10    0.69
   2   2   6    9.23    0.62
  -2   2  -6    8.63    0.68
   2   2   6    9.52    0.70
   2  -2  -6    7.00    0.66
  -2  -2   6    8.95    0.68
  -2   2  -6    8.80    0.66
  -2  -2   6    8.40    0.70
  -2  -2  -7   11.27    0.85
   2   2  -7    9.72    0.83
   2  -2   7    9.32    0.82
  -2  -2  -7   10.68    0.81
  -2   2   7   11.55    0.82
  -2   2   7   12.29    0.86
   2  -2   7    9.96    0.78
   2   2  -7    9.96    0.80
  -2   2   7   11.56    0.81
  -2  -2  -7   10.88    0.81
   2   2  -7    9.81    0.79
  -2  -2   7    9.45    0.81
   2   2   7   10.96    0.76
  -2   2  -7   10.02    0.84
  -2   2  -7   10.15    0.80
   2   2   7   10.76    0.84
  -2  -2   7    9.77    0.77
  -2  -2   7   10.12    0.80
   2  -2  -7   12.30    0.84
   2  -2  -7   11.59    0.81
   2   2   7   10.70    0.79
   2  -2  -7   11.79    0.87
  -2   2  -7    9.67    0.78
  -2  -2  -8   24.87    1.72
   2   2  -8   23.09    1.75
  -2   2   8   26.71    1.72
  -2   2   8   28.49    1.72
  -2  -2  -8   23.32    1.70
   2  -2   8   26.80    1.76
   2  -2   8   26.02    1.67
  -2   2   8   26.67    1.76
   2   2  -8   23.39    1.70
   2  -2   8   25.78    1.63
  -2  -2  -8   24.85    1.75
   2   2  -8   21.97    1.70
   2  -2  -8   26.79    1.70
  -2  -2   8   23.61    1.65
   2   2   8   23.56    1.66
   2  -2  -8   27.32    1.77
   2   2   8   22.71    1.62
  -2   2  -8   25.93    1.75
  -2   2  -8   25.79    1.70
   2   2   8   23.74    1.72
   2  -2  -8   26.28    1.72
  -2  -2   8   23.57    1.71
  -2   2  -8   25.84    1.68
  -2  -2   8   23.04    1.68
  -2   2   9   14.86    1.02
   2   2  -9   11.40    0.99
   2   2  -9   12.31    1.06
  -2   2   9   13.61    1.05
  -2   2   9   13.48    1.01
   2  -2   9   14.08    0.98
   2   2  -9   11.06    1.00
   2  -2   9   14.73    1.06
  -2  -2   9   11.55    0.89
  -2   2  -9   13.86    1.03
   2  -2  -9   12.72    0.97
  -2  -2   9   11.13    0.91
  -2  -2   9   10.89    0.95
   2  -2  -9   13.16    0.95
   2   2   9    9.68    0.88
   2  -2  10   27.94    1.70
  -2  -2 -10   23.90    1.84
  -2  -2 -10   23.16    1.79
  -2   2  10   25.00    1.83
   2   2 -10   23.42    1.83
   2   2 -10   22.34    1.77
  -2   2  10   27.04    1.77
   2  -2  10   26.34    1.83
   2  -2  10   28.15    1.75
  -2   2  10   27.06    1.78
   2   2  10   23.93    1.73
   2  -2 -10   27.43    1.87
  -2   2 -10   27.87    1.78
  -2   2 -10   28.81    1.87
  -2  -2  10   24.06    1.76
   2   2  10   24.61    1.69
   2  -2 -10   24.49    1.86
   2   2  10   22.79    1.81
   2  -2 -10   27.34    1.85
  -2  -2  10   24.64    1.73
  -2  -2  10   22.88    1.80
  -2  -2 -11   12.52    1.14
  -2   2  11   13.18    1.06
  -2   2  11   14.57    1.11
  -2   2  11   14.05    1.08
   2  -2  11   13.85    0.99
  -2   2  11   13.90    1.15
   2   2 -11   12.80    1.15
   2  -2  11   14.54    1.09
   2   2  11   12.55    1.00
  -2  -2  11   12.81    1.03
   2  -2 -11   13.80    1.11
  -2  -2  11   12.18    1.06
   2   2  11   11.86    0.94
   2   2  11   11.38    1.05
  -2   2 -11   13.99    1.14
   2  -2  12   12.67    1.03
  -2   2  12   13.44    1.06
   2  -2  12   12.43    0.93
  -2   2  12   12.46    1.12
  -2   2  12   11.40    1.05
  -2  -2 -12   15.51    1.53
  -2   2  12   12.95    1.04
   2   2 -12   14.86    1.23
   2  -2  12   12.21    0.94
   2   2  12   14.62    1.08
  -2  -2  12   14.66    1.14
  -2  -2  12   15.41    1.20
  -2   2 -12   13.39    1.25
  -2  -2  12   14.89    1.09
   2  -2 -12   14.35    1.26
   2   2  12   15.26    1.17
   2  -2  13    7.85    0.67
  -2  -2 -13    8.51    0.89
  -2   2  13    8.57    0.81
   2  -2  13    7.55    0.66
   2   2 -13    8.90    0.97
   2  -2  13    8.65    0.80
  -2   2  13    9.02    0.78
  -2   2 -13    8.10    0.95
   2   2  13    8.77    0.75
   2   2  13    8.91    0.84
   2  -2 -13    9.54    1.30
  -2  -2  13    8.87    0.82
  -2  -2  13   10.06    0.88
   2  -2  14    2.33    0.43
   2  -2  14    2.79    0.34
  -2   2  14    2.69    0.46
  -2   2  14    3.30    0.49
   2   2  14    2.71    0.50
   2   2  14    2.30    0.43
  -2  -2  14    2.11    0.42
  -2  -2  14    2.30    0.41
  -3  -2   0    1.52    0.15
   3   2   0    1.62    0.14
   3   2   0    1.46    0.14
  -3  -2   0    1.65    0.15
   3   2   0    1.65    0.14
  -3  -2   0    1.56    0.14
  -3  -2  -1  612.78   39.19
  -3   2   1  664.65   38.89
   3   2  -1  608.77   39.25
   3  -2   1  649.64   38.79
  -3  -2   1  607.31   38.60
   3  -2  -1  638.23   38.20
  -3   2  -1  641.62   38.12
   3   2   1  605.23   38.52
  -3  -2  -2  561.90   35.63
  -3   2   2  563.42   35.41
   3   2  -2  587.56   35.76
  -3   2  -2  526.22   33.77
   3   2   2  577.97   34.17
  -3  -2   2  580.60   34.28
   3  -2  -2  500.67   33.91
   3   2  -3   24.05    1.54
  -3   2   3   25.82    1.56
   3  -2   3   23.86    1.47
   3   2  -3   24.41    1.54
   3  -2   3   23.85    1.54
  -3   2   3   24.68    1.54
   3   2  -3   24.32    1.55
  -3  -2  -3   23.51    1.55
   3  -2   3   24.12    1.51
  -3  -2  -3   23.83    1.53
  -3   2   3   24.08    1.53
  -3  -2  -3   22.95    1.51
  -3  -2   3   24.52    1.58
  -3  -2   3   25.60    1.57
   3  -2  -3   26.37    1.59
  -3   2  -3   24.62    1.56
  -3   2  -3   25.01    1.55
   3   2   3   23.15    1.58
  -3   2  -3   24.43    1.58
   3  -2  -3   24.24    1.58
   3  -2  -3   25.21    1.56
   3   2   3   24.72    1.54
   3   2   3   24.06    1.56
  -3   2   4   36.67    2.33
  -3  -2  -4   32.95    2.30
  -3   2   4   37.96    2.33
  -3  -2  -4   32.96    2.32
   3   2  -4   38.70    2.32
  -3   2   4   37.32    2.31
  -3  -2  -4   34.38    2.30
   3  -2   4   36.72    2.32
  -3  -2  -4   33.39    2.28
   3   2  -4   38.90    2.34
   3  -2   4   37.97    2.28
   3   2  -4   38.89    2.32
   3  -2   4   38.83    2.24
   3  -2  -4   38.80    2.42
  -3   2  -4   39.84    2.39
   3  -2  -4   38.99    2.39
   3   2   4   35.74    2.38
  -3  -2   4   39.74    2.40
   3   2   4   34.97    2.36
   3  -2  -4   38.14    2.42
  -3   2  -4   39.72    2.38
  -3  -2   4   38.94    2.42
  -3   2  -4   39.35    2.42
   3   2   4   34.47    2.41
   3   2  -5   11.54    0.85
   3   2  -5   11.85    0.85
   3   2  -5   12.80    0.89
   3  -2  -5   14.54    0.91
  -3  -2   5   11.71    0.88
  -3  -2   5   11.70    0.91
  -3  -2   5   11.24    0.85
   3   2  -6   62.35    3.65
   3  -2   6   58.08    3.66
  -3  -2  -6   58.67    3.63
  -3  -2  -6   59.45    3.67
  -3   2   6   53.77    3.63
   3   2  -6   60.35    3.68
  -3   2   6   55.50    3.66
   3  -2   6   56.38    3.55
   3   2  -6   61.13    3.65
   3  -2   6   54.93    3.64
  -3  -2  -6   59.68    3.64
  -3   2   6   52.96    3.63
  -3  -2   6   59.60    3.64
  -3   2  -6   58.68    3.66
   3  -2  -6   54.58    3.61
   3   2   6   54.10    3.65
   3  -2  -6   53.89    3.64
  -3   2  -6   57.64    3.62
  -3  -2   6   61.71    3.66
  -3  -2   6   61.25    3.62
   3  -2  -6   56.18    3.66
   3   2   6   59.32    3.57
  -3   2  -6   56.65    3.60
  -3  -2  -7    1.27    0.23
   3  -2   7    1.90    0.24
  -3  -2  -7    1.22    0.24
  -3  -2  -7    1.39    0.29
  -3   2   7    1.51    0.29
   3  -2   7    1.89    0.19
   3   2  -7    0.73    0.29
  -3   2   7    1.52    0.26
  -3   2   7    1.39    0.25
  -3  -2   7    0.81    0.22
   3  -2  -7    1.43    0.25
   3  -2  -7    1.79    0.29
   3   2   7    0.92    0.20
  -3   2  -7    1.90    0.31
   3   2   7    1.38    0.20
   3   2   7    1.36    0.28
   3  -2  -7    1.25    0.26
  -3  -2  -8    0.85    0.24
  -3   2   8    0.93    0.24
  -3  -2  -8    1.07    0.24
  -3   2   8    0.83    0.21
  -3  -2  -8    0.88    0.28
   3  -2   8    0.70    0.24
   3   2  -8    0.94    0.24
  -3   2   8    1.09    0.32
   3   2  -8    0.97    0.23
  -3  -2   8    0.74    0.22
  -3   2  -8    0.48    0.23
   3  -2  -8    0.57    0.26
   3  -2  -8    0.70    0.23
  -3   2  -8    0.57    0.22
   3   2   8    0.70    0.19
   3  -2  -8    0.54    0.20
   3   2   8    0.73    0.25
  -3  -2   8    0.86    0.26
  -3  -2   8    0.72    0.19
  -3   2  -8    0.58    0.18
  -3  -2  -9    4.21    0.46
   3  -2   9    3.15    0.40
  -3   2   9    3.65    0.44
  -3   2   9    3.30    0.45
   3   2  -9    4.56    0.47
   3  -2   9    3.01    0.43
  -3  -2  -9    3.63    0.51
   3   2  -9    4.32    0.47
  -3  -2  -9    4.18    0.46
   3  -2   9    3.44    0.34
   3   2  -9    4.11    0.52
  -3   2   9    2.99    0.45
  -3   2  -9    2.94    0.43
  -3  -2   9    4.18    0.45
   3   2   9    4.48    0.52
   3  -2  -9    4.06    0.49
   3  -2  -9    3.71    0.50
   3   2   9    4.16    0.43
  -3  -2   9    4.76    0.48
  -3  -2   9    3.90    0.49
  -3   2  -9    3.00    0.42
  -3   2  -9    3.33    0.48
   3  -2  -9    3.66    0.46
   3   2   9    4.62    0.45
  -3   2  10    3.24    0.45
  -3  -2 -10    2.70    0.49
   3  -2  10    3.40    0.40
  -3  -2 -10    4.36    0.52
   3  -2  10    3.26    0.41
   3   2 -10    3.85    0.47
   3   2 -10    3.31    0.55
  -3   2  10    3.72    0.48
   3  -2  10    3.01    0.45
  -3   2  10    2.97    0.56
   3  -2 -10    3.50    0.46
  -3   2 -10    3.36    0.54
  -3  -2  10    3.52    0.43
   3   2  10    3.59    0.44
  -3  -2  10    2.93    0.44
  -3   2 -10    2.83    0.42
   3  -2 -10    3.30    0.54
   3   2  10    3.60    0.37
  -3  -2  10    4.05    0.81
   3   2 -11   15.57    1.28
  -3   2  11   14.98    1.18
  -3   2  11   15.29    1.16
  -3   2  11   13.71    1.14
  -3  -2 -11   15.91    1.25
  -3   2  11   14.56    1.22
  -3   2 -11   17.09    1.66
   3   2  11   13.57    1.01
  -3  -2  11   13.97    1.16
   3   2  11   14.34    1.10
   3   2  11   13.61    1.17
  -3  -2  11   13.53    1.16
   3  -2 -11   14.11    1.19
  -3  -2  11   13.71    1.11
   3   2 -12    6.18    0.78
  -3   2  12    8.10    0.76
   3  -2  12    7.28    0.58
  -3  -2 -12    5.62    0.77
  -3   2  12    8.97    0.83
   3  -2  12    7.15    0.59
  -3   2  12    7.73    0.73
   3  -2  12    7.19    0.70
  -3   2  12    7.76    0.73
  -3  -2  12    5.50    0.61
   3   2  12    5.76    0.64
  -3  -2  12    5.89    0.66
  -3   2 -12    6.98    0.74
   3   2  12    5.90    0.54
   3  -2 -12    7.79    0.77
  -3  -2  12    5.33    0.57
   3  -2  13    5.03    0.48
   3  -2  13    5.36    0.47
  -3   2  13    5.66    0.61
  -3  -2 -13    5.58    0.72
   3   2 -13    4.67    0.77
   3  -2  13    5.07    0.60
  -3   2  13    5.11    0.61
  -3   2  13    5.63    0.66
  -3   2 -13    5.47    0.75
   3  -2 -13    6.36    0.75
  -3  -2  13    4.97    0.59
   3   2  13    5.41    0.62
  -3  -2  13    4.99    0.62
   3   2  13    5.12    0.51
  -4  -2   0   57.56    3.79
  -4   2   0   68.64    3.76
  -4  -2   0   58.10    3.78
   4   2   0   59.10    3.79
   4   2   0   60.23    3.78
  -4  -2   0   60.45    3.80
   4  -2   0   68.17    3.76
  -4   2   1   89.16    5.92
  -4   2   1   86.12    5.95
   4   2  -1  101.85    5.95
   4  -2   1   93.18    5.92
  -4  -2  -1  100.57    5.95
   4   2  -1  105.40    5.95
   4   2  -1  105.74    5.96
   4  -2  -1   87.87    5.79
  -4   2  -1   90.07    5.78
   4   2   1   97.36    5.81
  -4  -2   1  105.31    5.82
  -4  -2  -2   18.66    1.28
   4   2  -2   19.98    1.29
  -4  -2  -2   19.64    1.30
   4  -2   2   18.53    1.28
  -4   2   2   22.91    1.32
  -4   2   2   21.58    1.28
  -4   2   2   22.14    1.29
  -4  -2  -2   18.86    1.26
  -4  -2   2   19.47    1.28
  -4  -2   2   19.54    1.27
   4   2   2   19.78    1.25
  -4   2  -2   18.96    1.26
   4   2   2   19.06    1.28
   4  -2  -2   21.22    1.25
   4  -2  -2   21.57    1.30
  -4  -2   2   20.48    1.28
  -4   2  -2   19.70    1.22
  -4  -2  -3    9.76    0.63
  -4  -2  -3    9.95    0.66
  -4   2   3    9.16    0.65
  -4   2   3    9.57    0.66
   4  -2   3   10.24    0.67
  -4  -2  -3    8.97    0.67
  -4   2   3    9.13    0.67
   4  -2  -3    8.83    0.68
   4   2   3   10.26    0.65
   4  -2  -3    9.67    0.70
  -4   2  -3   10.65    0.66
  -4   2  -3   10.57    0.69
   4  -2  -3    9.66    0.66
   4   2   3    9.94    0.67
   4   2   3    9.26    0.69
   4  -2   4   77.39    5.14
   4   2  -4   91.04    5.24
  -4  -2  -4   92.39    5.22
  -4   2   4   81.01    5.24
   4   2  -4   86.93    5.25
  -4  -2  -4   94.57    5.25
  -4   2   4   83.80    5.23
  -4   2   4   79.10    5.21
   4   2  -4   88.14    5.24
   4  -2   4   81.46    5.20
   4  -2   4   76.72    5.22
  -4   2  -4   79.43    5.35
   4   2   4   95.63    5.41
  -4  -2   4   92.66    5.39
  -4   2  -4   81.39    5.36
   4  -2  -4   83.59    5.39
   4   2   4   97.48    5.38
  -4   2  -4   78.38    5.38
   4   2   4   95.06    5.33
   4  -2  -4   84.36    5.40
  -4  -2   4   88.08    5.38
   4  -2  -4   83.53    5.36
   4  -2   5   88.80    5.20
  -4   2   5   90.36    5.32
   4  -2   5   90.17    5.31
  -4   2   5   88.65    5.31
  -4  -2  -5   81.22    5.29
   4   2  -5   82.72    5.30
   4  -2   5   91.66    5.27
   4   2  -5   81.65    5.32
  -4  -2  -5   83.90    5.28
  -4  -2  -5   78.63    5.30
   4   2  -5   82.11    5.29
   4  -2  -5   87.62    5.26
  -4   2  -5   87.57    5.31
   4  -2  -5   87.45    5.26
   4   2   5   78.15    5.25
  -4   2  -5   89.59    5.23
  -4   2  -5   89.42    5.22
   4   2   5   79.63    5.17
   4   2   5   79.83    5.22
   4  -2  -5   86.27    5.23
  -4  -2   5   81.25    5.24
  -4  -2   5   83.19    5.23
   4  -2   6    2.90    0.23
   4  -2   6    2.71    0.29
  -4   2   6    3.14    0.34
   4  -2   6    2.80    0.34
  -4   2   6    3.14    0.34
  -4   2   6    2.79    0.33
   4  -2  -6    3.49    0.35
   4  -2  -6    3.88    0.39
  -4   2  -6    3.12    0.34
  -4   2  -6    3.29    0.33
   4  -2  -6    3.16    0.38
  -4   2  -6    3.16    0.43
  -4  -2  -7    0.74    0.20
  -4   2   7    0.70    0.21
   4  -2   7    0.24    0.09
   4   2  -7    0.39    0.17
   4  -2   7    0.31    0.14
   4  -2   7    0.39    0.17
   4   2  -7    0.26    0.21
  -4  -2  -7    0.66    0.19
  -4   2   7    0.59    0.19
   4   2  -7    0.30    0.15
  -4   2   7    0.68    0.19
  -4  -2  -7    0.53    0.19
   4   2   7    0.59    0.13
   4  -2  -7    0.55    0.18
  -4  -2   7    0.31    0.15
   4   2   7    0.52    0.20
   4  -2  -7    0.37    0.19
  -4   2  -7    0.55    0.17
   4  -2  -7    0.30    0.16
  -4   2  -7    0.27    0.15
  -4   2  -7    0.50    0.22
   4   2   7    0.57    0.17
  -4   2   8    1.34    0.29
   4   2  -8    0.75    0.22
   4   2  -8    0.53    0.27
  -4  -2  -8    1.15    0.31
   4  -2   8    1.12    0.26
  -4   2   8    1.41    0.28
  -4   2   8    1.26    0.30
  -4  -2  -8    0.89    0.24
  -4  -2  -8    0.79    0.22
   4  -2   8    0.97    0.21
   4  -2   8    1.23    0.17
   4   2  -8    0.78    0.23
   4  -2  -8    1.00    0.24
   4  -2  -8    1.32    0.27
  -4  -2   8    0.71    0.23
   4   2   8    0.85    0.18
  -4   2  -8    1.41    0.32
  -4  -2   8    0.51    0.18
   4   2   8    1.02    0.27
   4  -2  -8    1.10    0.27
  -4  -2   8    0.63    0.23
  -4   2  -8    0.98    0.22
   4   2   8    0.71    0.22
  -4  -2  -9   19.14    1.33
  -4   2   9   16.30    1.29
  -4  -2  -9   17.82    1.35
  -4   2   9   15.42    1.32
   4  -2   9   17.75    1.18
   4  -2   9   17.92    1.27
  -4   2   9   16.51    1.30
   4   2  -9   19.34    1.34
   4   2  -9   19.57    1.39
   4   2  -9   19.65    1.35
  -4  -2  -9   19.97    1.34
   4   2   9   19.31    1.31
  -4   2  -9   17.37    1.32
   4  -2  -9   16.53    1.35
   4  -2  -9   16.46    1.37
  -4   2  -9   16.90    1.29
  -4  -2   9   19.26    1.30
  -4  -2   9   18.84    1.33
  -4   2  -9   18.04    1.36
   4   2   9   18.83    1.38
  -4  -2   9   19.22    1.38
   4   2   9   19.74    1.23
   4  -2  -9   16.33    1.33
   4  -2  10    1.37    0.20
  -4   2  10    1.32    0.33
  -4   2  10    1.03    0.29
   4  -2  10    0.68    0.27
   4   2 -10    0.76    0.26
   4   2 -10    0.95    0.34
   4  -2  10    1.09    0.26
  -4   2  10    1.46    0.31
  -4  -2  10    0.51    0.25
   4   2  10    0.56    0.23
  -4   2 -10    1.24    0.30
   4  -2 -10    1.28    0.31
  -4   2 -10    1.08    0.31
   4   2  10    0.63    0.17
   4   2  10    0.47    0.22
  -4  -2  10    0.56    0.25
   4  -2 -10    1.29    0.39
  -4  -2  10    0.67    0.22
  -4   2  11    0.06    0.19
   4  -2  11    0.36    0.16
   4   2 -11    0.47    0.29
   4  -2  11    0.14    0.22
   4  -2  11    0.22    0.12
  -4   2  11    0.11    0.21
  -4  -2 -11    0.23    0.25
  -4   2  11    0.15    0.20
  -4  -2  11    0.34    0.24
   4   2  11    0.36    0.23
  -4  -2  11    0.04    0.20
  -4  -2  11    0.28    0.19
   4   2  11    0.23    0.14
   4  -2 -11    0.21    0.29
  -4   2 -11    0.06    0.21
  -4   2  12    2.73    0.44
  -4   2  12    3.28    0.50
  -4   2  12    3.17    0.53
   4  -2  12    2.30    0.28
   4   2 -12    1.79    0.47
  -4   2  12    3.65    0.57
  -4  -2 -12    2.38    0.49
   4  -2  12    2.12    0.38
  -4  -2  12    2.70    0.48
  -4  -2  12    2.65    0.42
  -4   2 -12    2.47    0.54
   4   2  12    2.59    0.33
   4   2  12    2.32    0.41
   4  -2 -12    2.62    0.52
   4  -2  13    0.87    0.18
  -4  -2 -13    0.53    0.40
  -4   2  13    1.02    0.33
  -4   2  13    1.02    0.31
   4   2 -13    1.12    0.43
   4  -2  13    0.94    0.29
  -4   2  13    0.77    0.30
   4  -2  13    0.75    0.18
  -4  -2  13    1.14    0.31
  -4  -2  13    0.81    0.33
   4   2  13    0.98    0.29
   4  -2 -13    1.17    0.39
  -4   2 -13    0.90    0.38
   4   2  13    0.99    0.23
  -5  -2   0   39.73    2.44
  -5  -2   0   40.97    2.43
   5   2   0   39.75    2.43
   5  -2   0   37.21    2.40
   5   2   0   41.29    2.44
  -5  -2   0   39.36    2.44
  -5   2   0   36.74    2.41
  -5   2   1  336.85   20.37
   5  -2   1  339.63   20.26
  -5  -2  -1  295.85   20.65
  -5  -2   1  286.28   19.72
  -5   2  -1  332.41   19.22
   5   2   1  279.38   19.61
   5  -2  -1  328.18   19.32
   5   2  -2    9.08    0.62
   5  -2   2   10.14    0.62
  -5  -2  -2    8.41    0.59
  -5  -2  -2    8.59    0.62
  -5  -2   2    8.84    0.65
  -5   2  -2    9.47    0.64
  -5  -2   2    9.05    0.66
  -5   2  -2   10.62    0.60
  -5   2   3   83.15    5.17
  -5  -2  -3   85.15    5.19
   5   2  -3   84.75    5.18
   5   2  -3   86.96    5.20
   5  -2   3   84.34    5.17
  -5  -2  -3   84.24    5.14
  -5   2   3   78.91    5.16
   5   2  -3   85.03    5.19
  -5  -2  -3   85.32    5.17
  -5   2   3   83.04    5.19
   5  -2  -3   83.86    5.18
  -5  -2   3   86.47    5.16
  -5  -2   3   88.20    5.17
  -5   2  -3   81.08    5.14
  -5   2  -3   83.19    5.13
  -5  -2   3   88.11    5.15
   5  -2  -3   80.11    5.15
   5  -2  -3   80.50    5.13
   5   2   3   83.64    5.11
   5   2   3   82.17    5.17
  -5  -2  -4   96.61    5.83
  -5   2   4   87.40    5.83
   5  -2   4   89.20    5.84
   5   2  -4  101.10    5.86
  -5   2   4   90.72    5.85
   5   2  -4   99.27    5.87
   5   2  -4   98.15    5.85
  -5  -2  -4   99.40    5.80
  -5  -2  -4   96.76    5.86
  -5   2   4   89.40    5.86
   5   2   4   96.13    5.66
   5   2   4   94.99    5.61
  -5   2  -4   88.00    5.67
   5   2   4   94.75    5.69
  -5   2  -4   89.27    5.64
  -5  -2   4   97.28    5.68
  -5  -2   4   98.58    5.68
   5  -2  -4   88.09    5.69
  -5   2  -4   90.06    5.65
   5  -2  -4   85.71    5.67
   5  -2  -4   88.39    5.65
  -5  -2  -5    1.60    0.24
   5  -2   5    2.21    0.23
  -5  -2  -5    1.34    0.21
   5   2  -5    1.21    0.25
  -5   2   5    2.13    0.27
  -5  -2  -5    1.50    0.19
  -5   2   5    1.96    0.27
  -5   2   5    2.02    0.25
  -5  -2  -5    1.61    0.27
   5   2  -5    1.57    0.24
   5  -2  -5    2.34    0.28
  -5  -2   5    1.37    0.24
   5   2   5    1.50    0.18
   5   2   5    1.44    0.34
   5  -2  -5    2.06    0.24
  -5  -2   5    1.81    0.30
   5  -2  -5    1.96    0.29
   5   2   5    1.58    0.24
   5  -2   6   38.65    2.54
   5   2  -6   41.08    2.62
   5  -2   6   41.04    2.59
  -5  -2  -6   42.50    2.61
   5  -2   6   41.16    2.46
  -5   2   6   36.49    2.57
   5   2  -6   42.08    2.60
   5   2  -6   40.38    2.58
  -5   2   6   36.20    2.58
  -5  -2  -6   41.79    2.58
  -5  -2  -6   41.59    2.57
  -5   2   6   38.22    2.59
   5  -2  -6   36.45    2.54
  -5   2  -6   39.62    2.49
   5  -2  -6   36.53    2.54
  -5   2  -6   39.89    2.51
   5   2   6   40.61    2.51
   5   2   6   41.23    2.45
   5  -2  -6   36.92    2.50
   5   2   6   42.54    2.57
  -5   2  -6   38.93    2.54
  -5  -2   6   38.84    2.52
  -5  -2  -7   31.67    1.90
   5  -2   7   27.65    1.84
  -5  -2  -7   30.47    1.88
  -5   2   7   25.77    1.88
  -5   2   7   25.24    1.89
   5   2  -7   31.99    1.91
   5   2  -7   29.95    1.93
   5  -2   7   24.20    1.87
   5   2  -7   30.32    1.91
  -5   2   7   25.58    1.87
  -5  -2  -7   30.35    1.92
   5  -2   7   26.21    1.75
   5  -2  -7   25.84    1.90
   5   2   7   31.80    1.95
  -5  -2   7   30.53    1.89
  -5   2  -7   25.45    1.86
  -5   2  -7   26.82    1.90
  -5  -2   7   30.33    1.90
   5   2   7   30.26    1.87
  -5   2  -7   26.25    1.84
   5  -2  -7   26.34    1.90
   5  -2  -7   26.13    1.86
   5   2   7   30.64    1.80
  -5  -2  -8   25.84    1.87
   5   2  -8   25.55    1.89
   5   2  -8   24.78    1.85
  -5   2   8   29.10    1.86
   5  -2   8   28.32    1.88
   5  -2   8   28.02    1.71
   5  -2   8   28.89    1.82
  -5  -2  -8   25.33    1.84
  -5   2   8   30.94    1.91
   5   2  -8   24.43    1.83
  -5   2   8   29.63    1.86
  -5  -2  -8   25.76    1.83
   5   2   8   26.22    1.81
   5   2   8   24.91    1.87
   5  -2  -8   29.89    1.85
   5  -2  -8   30.79    1.90
  -5   2  -8   28.94    1.86
  -5  -2   8   24.82    1.84
   5  -2  -8   29.52    1.91
  -5   2  -8   27.03    1.82
   5   2   8   24.69    1.73
  -5   2  -8   27.40    1.88
  -5  -2   8   25.62    1.82
  -5   2   9   17.98    1.24
  -5  -2  -9   14.61    1.23
  -5  -2  -9   13.66    1.18
   5   2  -9   15.67    1.26
   5   2  -9   14.26    1.19
   5  -2   9   16.71    1.24
  -5   2   9   18.38    1.23
   5  -2   9   17.27    1.06
  -5   2   9   17.58    1.26
   5  -2   9   17.97    1.18
  -5  -2  -9   14.08    1.18
  -5   2  -9   17.39    1.27
  -5  -2   9   15.80    1.21
   5  -2  -9   18.60    1.28
  -5   2  -9   18.36    1.21
  -5  -2   9   15.36    1.19
   5   2   9   14.12    1.17
   5   2   9   14.41    1.09
  -5   2  -9   17.78    1.24
  -5  -2 -10    9.34    0.89
   5  -2  10   11.30    0.84
   5  -2  10   10.89    0.71
  -5   2  10   11.16    0.88
  -5   2  10   11.41    1.12
  -5   2  10    8.89    0.88
   5   2 -10    9.10    0.93
   5   2 -10    8.69    0.86
  -5  -2  10    9.14    0.80
   5   2  10    8.64    0.88
   5  -2 -10   10.46    0.84
  -5  -2  10    8.45    0.82
   5   2  10    7.91    0.84
  -5   2 -10   10.42    0.82
   5  -2 -10   10.99    0.94
  -5   2 -10   11.23    0.93
  -5   2  11   12.48    1.11
   5  -2  11   14.38    1.06
   5  -2  11   13.11    0.90
  -5   2  11   13.34    1.08
   5   2 -11   14.62    1.19
  -5  -2 -11   13.91    1.24
  -5   2  11   13.33    1.09
   5  -2  11   12.77    0.90
   5   2  11   13.17    0.97
   5  -2 -11   13.87    1.20
   5   2  11   13.44    1.08
  -5  -2  11   14.96    1.09
  -5  -2  11   14.03    1.12
  -5   2 -11   13.71    1.17
  -5   2  12    3.96    0.52
   5  -2  12    4.02    0.38
  -5  -2 -12    4.43    0.63
  -5   2  12    3.74    0.52
   5  -2  12    4.03    0.52
   5   2 -12    3.87    0.64
  -5   2  12    4.39    0.55
   5   2  12    5.20    0.46
   5   2  12    5.43    0.60
  -5   2 -12    4.43    0.63
   5  -2 -12    3.69    0.67
  -5  -2  12    5.49    0.59
  -5  -2  12    5.04    0.61
   5  -2  13    3.16    0.47
  -5   2  13    3.90    0.62
  -5  -2 -13    2.20    0.55
   5  -2  13    2.91    0.32
  -5   2  13    3.24    0.52
   5  -2  13    2.33    0.27
  -5   2  13    3.39    0.51
  -5   2 -13    2.46    0.52
  -5  -2  13    1.58    0.37
   5   2  13    1.83    0.28
   5   2  13    1.96    0.41
  -5  -2  13    1.44    0.38
   6  -2   0    6.59    0.40
  -6  -2   0    5.70    0.43
  -6   2   0    6.73    0.41
  -6  -2   0    5.76    0.44
  -6  -2   0    5.57    0.42
   6   2   0    5.78    0.44
   6   2   0    5.59    0.42
  -6  -2  -1   45.07    2.81
  -6  -2  -1   46.09    2.79
   6   2  -1   44.10    2.80
   6  -2   1   45.94    2.78
   6   2  -1   44.57    2.81
  -6   2  -1   47.21    2.84
  -6  -2   1   46.20    2.87
  -6  -2   1   45.60    2.88
   6   2   1   45.30    2.87
   6   2   1   46.60    2.85
   6   2  -2   88.62    5.84
  -6  -2  -2  100.26    5.84
   6   2  -2   87.37    5.83
  -6   2   2   98.74    5.86
  -6  -2  -2  101.30    5.80
  -6   2   2   98.91    5.82
   6  -2   2   90.34    5.81
   6  -2  -2   95.37    5.71
  -6  -2   2   86.20    5.75
   6   2   2  100.14    5.77
  -6  -2   2   92.80    5.75
   6   2   2  101.31    5.73
  -6   2  -2   95.02    5.70
  -6   2  -2   90.34    5.73
  -6  -2   2   88.64    5.77
  -6  -2  -3   23.65    1.49
   6   2  -3   20.92    1.52
  -6  -2  -3   24.02    1.54
   6   2  -3   20.55    1.54
  -6   2   3   26.29    1.57
  -6  -2  -3   23.80    1.53
   6  -2   3   24.94    1.53
  -6   2   3   25.67    1.52
  -6   2  -3   23.81    1.50
  -6   2  -3   24.68    1.50
  -6  -2   3   21.55    1.52
   6  -2  -3   20.34    1.49
  -6  -2   3   21.39    1.50
   6  -2  -3   26.06    1.55
  -6  -2   3   21.95    1.51
   6   2   3   23.29    1.52
  -6   2  -3   24.22    1.42
   6   2   3   23.38    1.46
   6  -2  -3   25.64    1.48
  -6  -2  -4    6.66    0.53
   6   2  -4    5.82    0.52
  -6  -2  -4    7.14    0.47
  -6  -2  -4    6.68    0.51
   6   2  -4    5.92    0.53
   6  -2   4    7.49    0.53
   6   2  -4    6.01    0.51
   6  -2  -4    8.35    0.58
   6   2   4    6.74    0.57
   6   2   4    6.42    0.49
  -6   2  -4    7.60    0.54
   6   2  -5    8.11    0.64
  -6   2   5    8.20    0.76
   6   2  -5    8.42    0.65
  -6  -2  -5    7.43    0.64
   6   2  -5    7.86    0.66
  -6  -2  -5    8.28    0.63
  -6   2   5   10.11    0.66
  -6  -2  -5    8.16    0.58
   6   2   5    7.94    0.62
   6  -2  -5    9.97    0.72
   6  -2  -5   10.18    0.74
  -6   2  -5    9.94    0.68
  -6  -2   5    8.01    0.69
  -6   2  -5    9.49    0.70
   6  -2  -5   10.24    0.69
  -6   2   6    8.97    0.73
   6  -2   6    9.48    0.73
   6  -2   6    9.37    0.58
  -6   2  -6    9.78    0.71
   6  -2  -6    9.50    0.76
  -6   2  -6    9.39    0.75
   6  -2  -6    9.11    0.71
   6  -2  -6    8.86    0.75
  -6   2  -6   10.32    0.73
   6  -2   7   17.63    1.22
  -6   2   7   18.43    1.23
  -6  -2  -7   15.13    1.16
   6  -2   7   17.86    1.16
   6   2  -7   14.88    1.21
  -6   2   7   17.99    1.20
  -6   2   7   17.65    1.21
  -6  -2  -7   14.81    1.20
   6   2  -7   15.91    1.19
   6   2  -7   15.28    1.19
   6  -2   7   17.40    1.04
  -6   2  -7   16.87    1.14
   6   2   7   15.63    1.06
   6  -2  -7   17.76    1.21
  -6  -2   7   15.24    1.17
  -6  -2   7   15.25    1.16
   6  -2  -7   17.84    1.22
   6   2   7   15.39    1.14
   6  -2  -7   16.99    1.16
  -6   2  -7   16.02    1.19
  -6   2  -7   17.92    1.17
   6   2   7   14.47    1.18
  -6  -2  -8   77.32    5.03
  -6   2   8   81.28    5.05
   6   2  -8   79.96    5.07
   6   2  -8   78.97    5.09
   6  -2   8   79.92    4.88
  -6   2   8   79.22    5.05
   6   2  -8   79.92    5.05
  -6  -2  -8   80.65    5.08
  -6   2   8   84.04    5.09
   6  -2   8   76.97    5.06
   6  -2   8   82.20    5.01
  -6   2  -8   79.79    5.04
  -6  -2   8   77.93    5.05
   6  -2  -8   80.08    5.11
  -6  -2   8   82.04    5.08
   6  -2  -8   81.25    5.06
   6  -2  -8   80.60    5.12
  -6   2  -8   85.06    5.11
   6   2   8   78.17    4.95
   6   2   8   81.77    5.04
   6   2   8   79.11    5.11
  -6   2  -8   78.31    5.05
   6   2  -9   37.03    2.68
   6   2  -9   36.36    2.72
  -6   2   9   44.86    2.72
  -6  -2  -9   40.50    2.73
   6   2  -9   37.94    2.70
  -6   2   9   44.14    2.74
   6  -2   9   39.89    2.72
  -6   2   9   44.52    2.71
  -6  -2  -9   39.40    2.69
   6  -2   9   41.81    2.52
  -6  -2  -9   39.56    2.69
   6  -2   9   42.15    2.65
   6  -2  -9   43.63    2.76
   6   2   9   35.71    2.81
   6   2   9   39.99    2.65
   6  -2  -9   45.12    2.79
  -6   2  -9   38.36    2.80
  -6  -2   9   39.62    2.69
  -6   2  -9   44.05    2.74
   6   2   9   39.57    2.56
  -6   2  -9   40.23    2.68
  -6  -2   9   38.49    2.66
   6  -2  -9   41.90    2.73
  -6   2  10   18.91    1.41
   6   2 -10   18.85    1.44
  -6  -2 -10   20.98    1.44
   6  -2  10   17.80    1.29
  -6   2  10   19.33    1.37
   6  -2  10   16.67    1.15
  -6   2  10   18.24    1.37
   6  -2  10   16.38    1.16
   6   2 -10   18.54    1.51
   6   2  10   20.16    1.37
   6  -2 -10   17.97    1.53
   6   2  10   19.98    1.23
   6   2  10   18.96    1.43
  -6  -2  10   18.34    1.37
  -6  -2  10   18.49    1.35
  -6   2 -10   16.73    1.32
   6  -2 -10   16.59    1.35
  -6   2 -10   16.89    1.46
   6  -2  11    8.82    0.61
  -6  -2 -11    8.88    0.86
  -6   2  11    8.80    0.84
   6   2 -11    7.66    0.85
   6  -2  11    8.26    0.77
  -6   2  11    9.43    0.84
   6  -2  11    8.93    0.61
  -6   2  11    9.38    0.83
  -6  -2  11    7.46    0.74
  -6   2 -11    9.44    0.86
   6  -2 -11    9.14    0.87
   6   2  11    7.89    0.62
   6   2  11    8.18    0.76
  -6  -2  11    7.71    0.77
   6  -2  12    5.68    0.45
  -6   2  12    5.50    0.73
   6   2 -12    6.25    0.78
   6  -2  12    6.88    0.65
   6  -2  12    6.26    0.45
  -6   2  12    6.69    0.68
  -6  -2 -12    5.37    0.70
  -6   2  12    6.22    0.69
   6   2  12    6.14    0.52
  -6  -2  12    6.05    0.69
   6   2  12    6.95    0.68
  -6  -2  12    6.86    0.68
   6  -2 -12    6.13    0.75
  -6   2 -12    6.25    0.73
   6  -2  13    2.50    0.43
  -6   2  13    2.84    0.56
  -6  -2 -13    3.02    0.58
   6  -2  13    2.18    0.23
  -6   2  13    2.44    0.45
  -6   2  13    2.26    0.43
   6   2 -13    3.02    0.64
  -6  -2  13    2.22    0.42
   6   2  13    2.73    0.47
   6  -2 -13    2.52    0.55
   6   2  13    2.92    0.32
  -6   2 -13    2.17    0.52
  -7  -2   0    4.06    0.31
  -7  -2   0    3.93    0.32
   7   2   0    3.90    0.32
  -7  -2   0    4.00    0.33
   7   2   0    3.53    0.32
  -7  -2  -1   48.54    3.15
  -7   2   1   56.39    3.18
  -7  -2  -1   47.20    3.12
  -7  -2   1   43.08    2.88
   7   2   1   49.93    2.90
   7   2   1   46.11    2.87
  -7   2   2   43.88    2.72
  -7  -2  -2   40.05    2.69
   7  -2   2   44.19    2.67
   7   2  -2   42.84    2.70
  -7   2   2   43.70    2.66
   7   2  -2   43.43    2.68
  -7  -2  -2   42.15    2.65
  -7  -2   2   40.72    2.63
  -7   2  -2   44.43    2.57
  -7   2  -2   40.21    2.60
   7   2   2   42.06    2.60
  -7  -2   2   41.64    2.65
  -7  -2   2   41.82    2.63
   7  -2  -2   42.83    2.62
   7   2   2   41.20    2.63
   7  -2  -2   42.25    2.58
   7   2  -3   47.56    2.90
  -7  -2  -3   44.99    2.85
   7  -2  -3   59.53    3.44
  -7  -2   3   48.09    3.47
  -7   2  -3   60.12    3.46
  -7  -2   3   49.11    3.49
  -7  -2   3   49.82    3.49
  -7   2  -3   59.27    3.39
   7  -2  -3   60.03    3.52
  -7   2  -3   58.75    3.46
   7  -2   4   89.48    5.39
  -7  -2  -4   85.59    5.33
   7   2  -4   92.25    5.45
  -7  -2  -4   86.36    5.38
  -7  -2  -4   82.12    5.39
   7   2  -4   83.58    5.41
  -7   2   4   88.68    5.38
  -7   2   4   89.18    5.42
  -7  -2   4   84.08    5.47
  -7   2  -4   87.97    5.46
  -7   2  -4   90.23    5.45
  -7  -2   4   90.78    5.47
   7  -2  -4   93.03    5.51
   7   2   4   85.54    5.40
   7  -2  -4   91.28    5.48
   7  -2  -4   92.68    5.44
   7   2   4   85.54    5.49
  -7  -2   4   82.82    5.54
  -7   2   5    0.65    0.18
   7   2  -5    0.55    0.19
  -7  -2  -5    0.39    0.15
   7   2  -5    0.46    0.16
  -7   2   5    0.98    0.20
  -7  -2  -5    0.55    0.11
   7   2  -5    0.39    0.15
   7   2   5    0.39    0.18
   7  -2  -5    0.33    0.15
   7  -2  -5    0.74    0.20
  -7  -2   5    0.54    0.19
   7   2   5    0.48    0.10
  -7  -2   5    0.54    0.17
  -7  -2  -6   39.79    2.48
  -7  -2  -6   41.24    2.50
   7   2  -6   36.12    2.52
   7   2  -6   36.83    2.49
  -7  -2  -6   40.43    2.52
  -7   2   6   40.35    2.52
  -7   2   6   37.65    2.48
   7   2  -6   36.43    2.50
  -7   2   6   40.45    2.53
   7  -2   6   35.95    2.49
   7  -2  -6   39.45    2.52
  -7  -2   6   35.09    2.50
   7   2   6   41.92    2.55
  -7   2  -6   36.25    2.50
  -7   2  -6   38.20    2.48
   7  -2  -6   40.10    2.48
   7   2   6   40.60    2.41
  -7   2  -6   38.52    2.47
  -7  -2   6   35.75    2.50
   7  -2  -6   40.87    2.55
  -7  -2  -7   18.27    1.42
  -7   2   7   21.71    1.45
  -7   2   7   22.73    1.48
   7  -2   7   23.08    1.28
  -7   2   7   21.60    1.47
   7   2  -7   19.84    1.44
  -7  -2  -7   19.66    1.42
  -7  -2  -7   19.03    1.45
   7   2  -7   19.27    1.48
   7   2  -7   19.38    1.45
   7  -2   7   23.25    1.48
  -7   2  -7   24.27    1.48
   7  -2  -7   22.96    1.49
   7  -2  -7   22.87    1.55
  -7  -2   7   19.46    1.48
   7  -2  -7   23.28    1.54
  -7   2  -7   24.58    1.54
  -7   2  -7   23.82    1.50
  -7  -2   7   19.13    1.49
   7   2   7   19.85    1.38
   7   2   7   19.49    1.53
   7   2   7   19.84    1.47
  -7   2   8   35.42    2.52
   7  -2   8   34.39    2.62
  -7   2   8   34.63    2.52
  -7   2   8   35.02    2.53
   7   2  -8   40.87    2.61
  -7  -2  -8   39.58    2.56
   7  -2   8   36.37    2.34
   7   2  -8   41.06    2.56
   7   2  -8   42.37    2.55
  -7  -2  -8   43.50    2.55
   7   2   8   42.01    2.55
  -7  -2   8   41.54    2.57
  -7   2  -8   36.63    2.52
   7   2   8   43.08    2.62
   7  -2  -8   34.22    2.52
   7  -2  -8   33.78    2.57
   7   2   8   42.73    2.43
  -7   2  -8   37.80    2.57
  -7  -2   8   42.14    2.59
  -7   2  -8   37.03    2.54
   7  -2  -8   35.06    2.57
   7  -2   9    7.62    0.69
   7   2  -9    5.03    0.62
   7  -2   9    7.49    0.45
  -7   2   9    6.82    0.65
   7   2  -9    5.43    0.65
   7   2  -9    5.16    0.60
  -7  -2  -9    5.09    0.88
   7  -2   9    7.47    0.45
   7  -2   9    7.11    0.62
  -7   2   9    6.10    0.64
  -7  -2   9    5.14    0.54
   7  -2  -9    6.54    0.62
   7  -2  -9    5.46    0.61
   7  -2  -9    6.12    0.61
   7   2   9    4.15    0.56
   7   2   9    5.18    0.54
   7   2   9    4.84    0.41
  -7  -2   9    5.19    0.57
  -7   2  10    2.06    0.38
   7  -2  10    1.91    0.34
   7   2 -10    1.00    0.38
   7  -2  10    1.91    0.18
  -7   2  10    1.84    0.38
   7  -2  10    2.12    0.18
  -7   2  10    2.27    0.41
  -7  -2  10    1.50    0.32
  -7   2 -10    1.91    0.37
  -7   2 -10    1.42    0.35
  -7  -2  10    0.99    0.32
   7   2  10    0.94    0.20
   7   2  10    1.23    0.30
  -7  -2  10    0.63    0.27
  -7   2  11   15.16    1.24
   7  -2  11   15.99    1.00
   7   2 -11   15.71    1.33
   7  -2  11   15.90    1.00
  -7   2  11   14.76    1.26
  -7  -2 -11   15.41    1.28
  -7   2  11   16.27    1.25
   7  -2  11   16.40    1.21
  -7  -2  11   16.08    1.22
  -7   2 -11   17.23    1.30
  -7  -2  11   15.76    1.25
   7   2  11   15.31    1.20
   7   2  11   14.45    1.08
   7  -2 -11   15.49    1.29
   7   2 -12    1.05    0.38
  -7   2  12    1.98    0.43
   7  -2  12    1.85    0.17
  -7   2  12    1.85    0.42
  -7  -2 -12    1.45    0.44
   7  -2  12    1.91    0.18
  -7   2  12    1.91    0.42
   7  -2  12    2.40    0.41
   7   2  12    1.36    0.36
  -7  -2  12    1.64    0.36
  -7   2 -12    1.97    0.44
   7  -2 -12    1.88    0.46
  -7  -2  12    1.54    0.38
   7   2  12    1.20    0.21
  -7  -2 -13    4.10    0.63
  -7   2  13    5.08    0.63
  -7   2  13    4.77    0.60
  -7   2  13    5.24    0.64
   7   2 -13    3.31    0.79
  -7  -2  13    4.07    0.59
  -7  -2  13    3.55    0.53
   7  -2 -13    4.49    0.63
   7   2  13    3.54    0.36
   7   2  13    4.29    0.56
  -7   2 -13    4.84    0.69
  -8  -2   0   10.60    0.73
  -8   2   0   11.81    0.73
  -8  -2   0   10.84    0.75
   8   2   0   10.15    0.74
   8  -2   0   11.11    0.71
   8   2   0   10.21    0.74
  -8  -2   0   10.62    0.75
   8   2  -1   39.44    2.55
  -8   2   1   43.71    2.52
  -8  -2  -1   39.33    2.52
   8  -2   1   38.47    2.52
  -8  -2  -1   42.09    2.56
   8   2   1   38.69    2.46
  -8  -2   1   38.02    2.46
   8   2   1   39.60    2.43
  -8   2  -1   38.35    2.42
  -8   2  -1   36.48    2.42
   8  -2  -1   40.83    2.43
  -8  -2   1   40.97    2.46
  -8  -2   1   39.07    2.47
  -8  -2  -2   20.17    1.40
   8   2  -2   22.15    1.43
  -8   2   2   25.19    1.49
   8   2  -2   21.41    1.45
  -8  -2   2   20.88    1.47
  -8   2  -2   24.23    1.45
   8   2   2   19.92    1.43
  -8  -2   2   21.11    1.46
  -8  -2   2   22.53    1.50
   8  -2  -2   24.81    1.46
   8  -2  -2   24.65    1.46
   8   2  -3   42.46    2.56
   8  -2   3   34.35    2.51
   8   2  -3   43.04    2.54
  -8  -2  -3   41.42    2.54
  -8  -2  -3   40.41    2.48
  -8  -2  -3   38.84    2.55
  -8   2  -3   34.60    2.34
  -8   2  -3   34.24    2.40
   8   2   3   40.23    2.45
   8   2   3   41.58    2.38
  -8  -2   3   41.22    2.45
  -8   2   4  125.37    8.14
  -8  -2  -4  140.99    8.05
   8   2  -4  129.95    8.12
  -8  -2  -4  137.27    8.10
  -8   2   4  124.78    8.09
   8   2  -4  131.81    8.10
  -8  -2  -4  137.20    8.12
   8  -2   4  127.51    8.10
  -8   2  -4  128.70    8.01
   8  -2  -4  124.70    7.98
   8   2   4  137.94    8.05
  -8   2  -4  125.59    8.02
  -8  -2   4  133.18    8.03
   8  -2  -4  126.01    8.02
  -8   2  -4  130.75    7.92
  -8  -2   4  128.02    8.03
   8  -2  -4  128.32    8.06
  -8  -2   4  133.83    8.06
   8   2   4  139.30    7.96
  -8  -2  -5   15.11    1.03
  -8  -2  -5   15.43    1.06
   8   2  -5   13.56    1.03
   8   2  -5   13.98    1.06
   8   2  -5   13.42    1.05
  -8  -2  -5   15.44    0.97
  -8   2   5   16.52    1.09
   8  -2  -5   16.41    1.11
   8   2   5   15.45    1.12
   8   2   5   14.81    1.00
   8  -2  -5   16.75    1.06
  -8  -2   5   13.79    1.07
   8  -2  -5   16.49    1.13
   8   2  -6    0.34    0.14
  -8   2   6    0.18    0.15
  -8  -2  -6    0.35    0.19
  -8  -2  -6    0.51    0.17
   8   2  -6    0.26    0.20
  -8   2   6    0.32    0.16
   8  -2   6    0.51    0.19
   8   2  -6    0.36    0.17
  -8  -2  -6    0.45    0.12
   8   2   6    0.47    0.11
   8  -2  -6    0.39    0.14
  -8   2  -6    0.13    0.16
   8  -2  -6    0.27    0.16
   8  -2  -6    0.12    0.14
  -8   2  -6    0.28    0.15
  -8  -2   6    0.19    0.16
   8   2   6    0.71    0.23
  -8  -2   6    0.26    0.16
  -8   2  -6    0.67    0.18
   8   2  -7   10.42    0.87
  -8  -2  -7   10.48    0.80
   8   2  -7    9.86    0.80
   8   2  -7    9.42    0.81
  -8  -2  -7   10.29    0.84
  -8  -2  -7   10.17    0.80
  -8   2  -7   15.13    1.14
   8  -2  -7   15.85    1.16
  -8   2  -7   15.41    1.12
  -8   2  -7   15.34    1.10
   8  -2  -7   15.81    1.11
  -8  -2  -8   20.02    1.34
   8   2  -8   21.46    1.50
  -8  -2  -8   20.01    1.35
  -8   2   8   15.16    1.33
  -8   2   8   15.32    1.31
   8   2  -8   19.75    1.43
  -8  -2  -8   19.08    1.37
  -8   2  -8   16.25    1.21
   8  -2  -8   15.27    1.21
   8  -2  -8   16.35    1.29
   8  -2  -8   15.92    1.28
  -8  -2   8   20.92    1.30
  -8   2  -8   17.72    1.27
  -8  -2  -9    0.61    0.30
  -8  -2  -9    0.22    0.23
   8   2  -9    0.95    0.46
   8   2  -9    0.09    0.17
  -8   2   9    0.29    0.21
  -8   2   9    0.46    0.24
   8   2  -9    0.32    0.19
  -8  -2   9    0.51    0.23
   8  -2  -9    0.04    0.20
   8   2   9    0.80    0.28
   8   2   9    0.88    0.26
   8   2   9    0.94    0.15
  -8   2  -9    0.22    0.18
   8  -2  -9    0.49    0.25
  -8   2  -9    0.69    0.29
  -8   2  -9    0.50    0.21
  -8  -2 -10    0.38    0.28
  -8   2  10   -0.02    0.18
  -8   2  10    0.32    0.23
   8   2 -10    0.23    0.24
  -8  -2  10    0.25    0.19
   8  -2 -10    0.25    0.18
   8  -2 -10    0.09    0.21
  -8   2 -10    0.25    0.22
   8   2  10    0.25    0.11
  -8  -2  10    0.26    0.23
   8   2  10    0.19    0.21
  -8  -2 -11    5.95    0.67
  -8   2  11    5.52    0.64
   8   2 -11    5.95    0.72
  -8   2  11    5.87    0.65
  -8   2 -11    4.92    0.67
   8   2  11    6.83    0.50
  -8  -2  11    6.82    0.69
   8  -2 -11    4.83    0.68
  -8  -2  11    6.73    0.67
   8   2  11    6.89    0.68
   8   2 -12    1.86    0.45
  -8   2  12    1.70    0.38
  -8   2  12    1.04    0.35
  -8  -2 -12    2.57    0.47
   8   2  12    1.69    0.39
  -8  -2  12    2.05    0.44
  -8  -2  12    2.00    0.39
   8  -2 -12    1.73    0.47
  -8   2 -12    1.68    0.42
   8   2  12    1.99    0.25
  -8  -2 -13    0.00    0.30
  -8   2  13    0.29    0.26
  -8   2  13    0.46    0.39
  -8  -2  13    0.16    0.21
   8  -2 -13    0.05    0.28
  -8  -2  13    0.20    0.23
  -8   2 -13    0.08    0.27
   9   2  -1   86.03    5.41
  -9   2   1   86.68    5.37
  -9  -2  -1   89.81    5.37
   9   2   1   87.89    5.25
  -9  -2   1   86.87    5.27
   9   2   1   86.39    5.27
  -9  -2   1   91.10    5.27
  -9   2  -1   81.80    5.26
   9  -2  -1   81.63    5.26
  -9   2  -1   81.52    5.22
   9  -2   2   24.94    1.77
  -9  -2  -2   29.88    1.82
  -9   2   2   24.90    1.84
   9   2  -2   31.56    1.84
  -9   2   2   25.29    1.78
   9   2  -2   30.02    1.80
  -9  -2  -2   30.13    1.78
   9  -2  -2   24.25    1.69
  -9  -2   2   28.86    1.74
  -9   2  -2   24.46    1.69
  -9   2  -2   24.13    1.66
   9   2   2   29.59    1.74
   9  -2  -2   24.13    1.69
  -9  -2   2   29.99    1.73
   9   2   2   28.04    1.69
  -9  -2  -3   14.41    0.92
  -9  -2  -3   14.27    0.98
  -9  -2  -3   13.17    0.97
   9   2  -3   13.89    0.99
   9   2  -3   14.67    0.97
   9   2   3   14.68    1.00
   9   2   3   13.99    0.93
  -9  -2   3   14.60    1.02
  -9  -2   3   13.33    0.97
  -9  -2   3   14.27    0.99
  -9   2   4    9.07    0.77
   9   2  -4   11.54    0.75
  -9  -2  -4    9.97    0.67
  -9   2   4    8.63    0.80
  -9  -2  -4   10.01    0.74
   9   2  -4   10.96    0.77
  -9  -2  -4   10.06    0.74
   9  -2   4    8.80    0.72
  -9  -2   4   10.61    0.72
  -9   2  -4    8.50    0.68
  -9   2  -4    8.44    0.68
  -9  -2   4   10.06    0.73
  -9   2  -4    8.90    0.60
   9  -2  -4    9.05    0.70
  -9  -2   4   10.99    0.77
   9  -2  -4    8.64    0.66
   9   2   4   10.00    0.64
   9   2   4   10.19    0.74
   9   2  -5    0.11    0.11
   9  -2   5    0.39    0.15
  -9   2   5    0.09    0.12
  -9  -2  -5    0.04    0.11
  -9  -2  -5    0.23    0.09
  -9   2   5    0.19    0.15
   9   2  -5   -0.02    0.14
  -9  -2  -5    0.13    0.13
   9  -2  -5    0.15    0.10
  -9  -2   5    0.09    0.13
   9  -2  -5    0.11    0.14
  -9   2  -5    0.13    0.13
   9  -2  -5    0.14    0.13
   9   2   5    0.15    0.08
  -9  -2   5    0.08    0.13
   9   2   5    0.03    0.14
  -9  -2   5    0.06    0.13
  -9   2  -5    0.16    0.12
  -9  -2  -6    5.60    0.52
  -9   2   6    4.97    0.48
  -9  -2  -6    5.38    0.41
   9   2  -6    5.01    0.52
   9  -2   6    5.20    0.49
  -9   2   6    5.00    0.52
  -9  -2  -6    5.09    0.47
   9   2  -6    4.32    0.46
   9   2  -6    4.93    0.50
  -9   2  -6    4.76    0.44
  -9  -2   6    4.78    0.46
  -9   2  -6    4.26    0.43
   9   2   6    4.88    0.36
  -9  -2   6    4.71    0.49
   9  -2  -6    4.93    0.43
   9  -2  -6    4.81    0.50
  -9  -2   6    3.88    0.46
  -9   2  -6    4.90    0.47
   9   2   6    5.22    0.51
   9  -2  -6    4.99    0.49
  -9  -2  -7   16.09    1.19
  -9  -2  -7   15.97    1.19
  -9  -2  -7   16.19    1.22
  -9   2   7   19.40    1.23
   9   2  -7   17.05    1.25
   9   2  -7   16.07    1.20
   9   2  -7   16.19    1.23
   9  -2  -7   20.70    1.35
  -9  -2   7   16.26    1.28
  -9  -2   7   15.99    1.30
   9  -2  -7   19.50    1.28
  -9   2  -7   20.44    1.29
  -9  -2   7   16.79    1.31
  -9  -2  -8   18.36    1.23
   9  -2   8   14.58    1.21
  -9  -2  -8   18.67    1.27
  -9   2   8   15.59    1.20
  -9   2   8   15.95    1.23
  -9  -2  -8   16.29    1.20
   9   2  -8   16.50    1.36
   9   2  -8   16.16    1.27
   9   2  -8   15.03    1.21
  -9   2  -8   15.20    1.33
  -9   2  -8   14.58    1.19
   9   2   8   17.91    1.26
  -9  -2   8   16.98    1.21
  -9  -2   8   16.21    1.20
  -9   2  -8   15.32    1.17
   9  -2  -8   15.34    1.23
   9   2   8   17.33    1.05
   9  -2  -8   14.94    1.15
  -9  -2   8   16.28    1.18
   9  -2  -8   15.32    1.21
  -9  -2  -9   11.30    1.00
  -9   2   9   12.17    1.01
   9   2  -9   12.14    1.12
   9   2  -9   11.78    0.96
   9   2  -9   12.62    1.10
   9  -2  -9   12.93    1.00
   9   2   9   10.46    0.79
   9  -2  -9   11.60    1.01
  -9  -2   9   11.42    0.97
  -9   2  -9   12.68    0.94
  -9   2  -9   13.17    1.30
  -9  -2   9   12.28    0.98
  -9  -2 -10    2.56    0.48
   9   2 -10    2.18    0.47
  -9   2  10    3.36    0.48
  -9   2  10    2.86    0.46
  -9   2 -10    2.82    0.48
   9  -2 -10    3.31    0.41
   9   2  10    2.28    0.25
  -9  -2  10    2.35    0.44
  -9  -2  10    2.39    0.41
  -9   2  11    4.20    0.55
  -9   2  11    4.01    0.53
   9   2 -11    3.25    0.59
  -9  -2 -11    4.20    0.59
   9  -2 -11    4.30    0.61
  -9  -2  11    3.92    0.55
  -9  -2  11    4.18    0.52
  -9   2 -11    3.56    0.58
   9   2  11    3.99    0.34
  -9  -2 -12   -0.11    0.25
  -9   2  12    0.35    0.27
   9   2 -12    0.34    0.30
  -9   2  12   -0.09    0.17
  -9   2 -12    0.20    0.25
  -9  -2  12   -0.04    0.19
  -9  -2  12    0.19    0.21
   9   2  12    0.10    0.13
   9  -2 -12   -0.15    0.29
  -9  -2 -13    4.41    0.65
   9   2 -13    3.30    0.75
  -9   2  13    4.44    0.60
  -9   2  13    3.59    0.58
  -9  -2  13    2.98    0.50
   9   2  13    2.80    0.35
   9  -2 -13    4.19    0.66
  -9   2 -13    3.45    0.61
  -9  -2  13    3.96    0.58
  10   2   0    6.41    0.47
 -10   2   0    5.21    0.44
 -10   2   0    5.13    0.44
 -10  -2   0    6.18    0.48
  10  -2   0    5.73    0.43
 -10  -2   0    6.26    0.49
 -10  -2   0    5.99    0.46
 -10  -2  -1   47.69    3.07
  10   2  -1   50.74    3.07
  10  -2   1   45.38    3.02
 -10  -2  -1   51.00    3.03
  10   2   1   49.31    2.96
 -10   2  -1   43.91    2.92
 -10  -2   1   49.63    2.97
 -10   2  -1   45.15    2.91
 -10  -2  -2   30.39    2.03
  10   2  -2   30.58    1.95
  10   2  -2   30.71    1.98
  10  -2  -2   23.81    1.70
 -10  -2   2   29.79    1.76
  10   2  -3   37.35    2.43
 -10  -2  -3   33.59    2.35
 -10   2   3   41.39    2.48
  10  -2   3   39.41    2.40
  10   2  -3   37.96    2.43
 -10  -2  -3   34.05    2.41
 -10   2   3   41.19    2.41
 -10  -2   3   36.50    2.40
  10  -2  -3   42.34    2.40
 -10   2  -3   37.02    2.37
  10   2   3   33.32    2.34
  10   2   3   34.43    2.40
 -10  -2   3   35.67    2.42
  10  -2  -3   41.25    2.34
 -10   2  -3   40.08    2.32
 -10  -2   3   36.62    2.44
  10   2  -4    1.02    0.20
 -10  -2  -4    1.65    0.26
 -10   2   4    1.74    0.24
 -10   2   4    1.37    0.25
 -10  -2  -4    1.18    0.17
 -10  -2  -4    1.20    0.23
  10   2  -4    1.19    0.25
  10   2  -4    1.40    0.25
  10   2   4    1.23    0.25
  10  -2  -4    1.58    0.20
 -10   2  -4    1.83    0.15
 -10   2  -4    1.64    0.23
  10   2   4    1.24    0.18
 -10  -2   4    1.07    0.23
 -10  -2   4    1.54    0.27
 -10  -2   4    1.49    0.28
 -10   2  -4    1.92    0.25
  10   2  -5    9.00    0.69
 -10  -2  -5    9.09    0.70
 -10  -2  -5    8.56    0.71
 -10  -2  -5    8.93    0.62
  10   2  -5    9.14    0.74
 -10  -2   5    8.60    0.72
  10   2   5    8.23    0.59
  10   2   5    8.70    0.70
 -10  -2   5    8.08    0.67
 -10  -2   5    8.74    0.69
  10   2  -6    1.52    0.28
 -10   2   6    1.69    0.31
 -10  -2  -6    2.09    0.22
  10  -2   6    1.55    0.29
  10   2  -6    1.67    0.33
 -10  -2  -6    2.15    0.34
 -10  -2  -6    2.04    0.30
 -10   2   6    1.67    0.33
 -10  -2   6    1.99    0.34
  10  -2  -6    1.67    0.27
  10  -2  -6    1.49    0.30
 -10  -2   6    2.03    0.33
 -10   2  -6    1.30    0.27
  10  -2  -6    2.01    0.34
 -10  -2   6    1.81    0.33
  10   2   6    2.12    0.21
  10   2   6    1.98    0.33
 -10  -2  -7    0.38    0.21
 -10   2   7    0.97    0.27
  10   2  -7    0.41    0.23
  10   2  -7    0.48    0.18
 -10  -2  -7    0.54    0.21
 -10   2  -7    1.22    0.24
 -10   2  -7    1.50    0.29
  10  -2  -7    1.07    0.23
  10   2   7    0.63    0.24
 -10   2  -7    1.23    0.27
  10  -2  -7    0.97    0.26
  10  -2  -7    1.01    0.28
 -10  -2  -8    7.93    0.70
  10   2  -8    8.17    0.74
  10   2  -8    8.36    0.78
 -10  -2  -8    7.52    0.72
  10   2  -8    7.71    0.70
 -10  -2  -8    8.53    0.72
 -10  -2   8    8.00    0.67
 -10  -2   8    7.88    0.65
  10  -2  -8    5.96    0.70
  10  -2  -8    5.88    0.57
 -10  -2   8    8.24    0.68
 -10   2  -8    5.40    0.58
 -10   2  -8    5.72    0.61
 -10   2  -8    5.77    0.58
  10  -2  -8    6.35    0.65
  10   2  -9   22.10    1.66
  10   2  -9   21.46    1.60
 -10   2   9   22.82    1.62
 -10  -2  -9   22.64    1.94
 -10   2   9   22.45    1.64
 -10   2  -9   23.14    1.69
  10  -2  -9   23.88    1.67
 -10   2  -9   23.31    1.66
 -10  -2   9   21.08    1.63
  10  -2  -9   23.13    1.68
  10   2   9   22.83    1.46
 -10   2  10    0.65    0.26
 -10  -2 -10    0.37    0.24
 -10   2  10    0.54    0.24
  10   2 -10    0.45    0.27
 -10  -2  10    0.41    0.24
  10   2  10    0.62    0.13
 -10   2 -10    0.27    0.23
  10  -2 -10    0.28    0.21
  10  -2 -10    0.28    0.27
 -10  -2  10    0.22    0.21
 -10   2  11    0.65    0.28
 -10   2  11    1.01    0.31
 -10  -2 -11    0.68    0.31
  10   2 -11    0.62    0.35
 -10  -2  11    0.26    0.24
  10   2  11    0.70    0.13
 -10  -2  11    0.66    0.26
  10   2 -12    0.51    0.35
 -10   2  12    0.25    0.23
 -10  -2 -12    0.37    0.31
 -10   2  12    0.19    0.24
 -10  -2  12    0.39    0.25
 -10  -2  12    0.12    0.25
 -10   2 -12   -0.03    0.25
  10  -2 -12   -0.01    0.29
 -11  -2   0   45.74    2.99
 -11  -2   0   47.02    2.96
 -11   2   0   47.89    2.96
 -11  -2   0   43.88    2.98
 -11   2   0   48.92    2.94
  11  -2   0   49.73    2.94
  11   2   0   44.93    2.97
 -11   2   0   49.30    2.96
  11  -2   1   29.76    1.71
 -11   2   1   24.76    1.70
  11   2  -1   28.81    1.75
 -11  -2  -1   24.88    1.73
 -11  -2  -1   26.41    1.75
 -11  -2  -1   25.25    1.74
 -11   2  -1   28.02    1.74
  11   2   1   26.22    1.76
 -11   2  -1   28.19    1.73
 -11  -2   1   27.53    1.78
  11  -2  -1   24.35    1.72
 -11  -2   1   28.65    1.77
  11   2  -2    2.11    0.26
 -11  -2  -2    2.00    0.22
 -11   2   2    2.67    0.32
  11  -2   2    1.93    0.23
 -11  -2  -2    1.83    0.26
  11  -2  -2    2.56    0.25
  11   2   2    2.12    0.27
 -11   2  -2    2.12    0.22
  11  -2  -2    2.71    0.27
 -11   2  -2    2.45    0.25
 -11  -2   2    2.06    0.27
  11   2   2    2.07    0.25
 -11  -2   2    1.81    0.27
  11   2  -3   44.86    2.86
  11   2  -3   44.36    2.82
 -11  -2  -3   44.21    2.85
 -11  -2  -3   45.16    2.78
 -11  -2   3   44.88    2.90
  11   2   3   45.26    2.80
  11   2   3   45.56    2.87
 -11  -2   3   43.67    2.86
  11   2  -4    1.56    0.23
 -11  -2  -4    1.29    0.18
 -11  -2  -4    1.37    0.26
  11   2  -4    1.70    0.28
 -11   2   4    1.44    0.26
  11   2  -4    1.48    0.28
 -11  -2  -4    1.00    0.22
 -11   2  -4    1.73    0.25
 -11  -2   4    1.19    0.25
 -11   2  -4    2.01    0.28
 -11   2  -4    1.72    0.15
  11   2   4    1.21    0.26
 -11  -2   4    1.34    0.26
  11  -2  -4    1.32    0.18
  11   2   4    1.32    0.19
 -11  -2   4    1.61    0.27
  11  -2   5    2.65    0.32
  11   2  -5    2.28    0.30
 -11  -2  -5    2.33    0.33
 -11   2   5    2.29    0.32
 -11  -2  -5    3.03    0.34
  11   2  -5    2.62    0.36
  11   2  -5    2.38    0.32
 -11   2   5    2.12    0.35
 -11  -2  -5    2.57    0.25
  11   2   5    2.55    0.25
 -11  -2   5    2.10    0.33
 -11   2  -5    2.73    0.32
 -11   2  -5    2.85    0.33
 -11   2  -5    2.70    0.20
 -11  -2   5    2.51    0.36
 -11  -2   5    2.64    0.34
  11  -2  -5    2.20    0.32
  11  -2  -5    2.26    0.27
  11   2   5    2.27    0.34
  11  -2   6    3.26    0.41
 -11   2   6    2.32    0.37
  11   2  -6    2.56    0.34
 -11  -2  -6    2.67    0.39
 -11  -2  -6    2.06    0.25
 -11  -2  -6    2.35    0.38
 -11   2   6    2.51    0.35
  11   2  -6    3.12    0.41
 -11  -2   6    3.37    0.52
 -11  -2   6    2.88    0.37
  11  -2  -6    2.17    0.36
  11  -2  -6    1.96    0.28
 -11   2  -6    2.96    0.35
 -11  -2   6    1.99    0.35
  11   2   6    2.43    0.41
  11   2   6    2.30    0.25
 -11   2  -6    2.35    0.33
 -11  -2  -7    6.88    0.64
  11  -2   7    6.00    0.61
 -11  -2  -7    6.94    0.61
 -11   2   7    6.48    0.65
 -11   2   7    6.28    0.61
  11   2  -7    6.42    0.60
  11   2  -7    5.45    0.62
 -11  -2  -7    7.56    0.51
  11  -2  -7    5.50    0.60
  11   2   7    7.14    0.63
 -11  -2   7    6.56    0.62
 -11   2  -7    5.17    0.55
 -11   2  -7    5.86    0.58
  11   2   7    6.71    0.46
  11  -2  -7    6.27    0.54
  11  -2  -7    5.72    0.61
 -11  -2   7    5.79    0.58
 -11  -2   7    6.81    0.64
  11   2  -8    2.70    0.49
 -11   2   8    4.21    0.79
 -11  -2  -8    2.13    0.40
 -11   2   8    2.85    0.41
  11   2  -8    2.25    0.38
 -11  -2   8    2.56    0.41
 -11  -2   8    2.72    0.63
 -11   2  -8    3.30    0.40
  11   2   8    2.07    0.24
 -11   2  -8    2.86    0.38
  11  -2  -8    3.00    0.44
  11   2  -9    1.76    0.42
 -11   2   9    2.25    0.39
 -11   2   9    2.26    0.42
 -11  -2  -9    1.45    0.36
 -11   2  -9    1.68    0.36
  11  -2  -9    1.55    0.37
  11  -2  -9    2.52    0.43
  11   2   9    1.25    0.18
 -11  -2   9    1.98    0.39
 -11  -2   9    1.45    0.35
 -11  -2 -10    2.99    0.52
 -11   2  10    3.52    0.51
  11   2 -10    3.53    0.58
 -11   2  10    3.57    0.54
 -11   2 -10    3.70    0.51
 -11  -2  10    2.29    0.46
  11  -2 -10    3.75    0.48
 -11  -2  10    3.33    0.51
  11  -2 -10    3.06    0.52
  11   2  10    3.12    0.28
  11   2 -11    2.41    0.50
 -11  -2 -11    2.52    0.49
  11  -2 -11    3.76    0.58
 -11  -2  11    2.93    0.52
  11   2  11    2.58    0.25
 -11  -2  11    2.94    0.48
 -11  -2 -12    5.86    0.71
 -11   2  12    3.44    0.70
  11   2 -12    4.65    0.66
 -11  -2  12    4.86    0.62
 -11  -2  12    4.67    0.61
 -11   2 -12    5.42    0.73
  11   2  12    4.13    0.32
  11  -2 -12    4.69    0.72
 -12  -2   0    1.08    0.21
 -12  -2   0    1.24    0.22
 -12  -2   0    1.45    0.22
  12   2   0    1.20    0.21
 -12   2   1    0.74    0.17
  12  -2   1    0.93    0.16
 -12  -2  -1    0.59    0.16
 -12  -2  -1    0.53    0.18
 -12   2   1    0.89    0.16
  12   2  -1    0.57    0.16
 -12  -2  -1    0.62    0.15
 -12   2  -1    0.66    0.15
  12  -2  -1    0.60    0.13
  12   2   1    0.52    0.16
 -12   2  -1    0.89    0.15
 -12  -2   1    0.50    0.15
  12   2  -2    4.46    0.42
  12  -2   2    5.40    0.41
 -12   2   2    4.67    0.41
 -12   2   2    4.05    0.46
 -12  -2   2    4.53    0.43
  12   2   2    5.30    0.45
 -12  -2   2    4.21    0.43
 -12   2  -2    5.10    0.41
  12  -2  -2    4.45    0.39
 -12   2  -2    5.10    0.38
 -12  -2  -3   23.95    1.62
  12  -2   3   25.29    1.59
 -12  -2  -3   24.02    1.55
 -12   2   3   23.32    1.67
  12   2  -3   23.67    1.62
  12   2  -3   24.62    1.58
 -12   2   3   23.43    1.59
 -12  -2   3   25.62    1.62
  12  -2  -3   23.36    1.59
 -12  -2   3   25.11    1.63
 -12   2  -3   23.29    1.58
  12   2   3   22.88    1.61
  12   2   3   24.86    1.57
 -12  -2   3   24.50    1.67
 -12   2  -3   24.38    1.53
  12  -2  -3   23.37    1.59
 -12   2   4    0.27    0.15
 -12  -2  -4    0.37    0.17
  12  -2   4    0.33    0.15
 -12  -2  -4    0.36    0.15
  12   2  -4    0.40    0.15
  12   2  -4    0.22    0.15
  12   2  -4    0.45    0.17
 -12  -2  -4    0.28    0.11
 -12   2   4    0.34    0.19
  12   2   4    0.36    0.17
 -12   2  -4    0.21    0.16
 -12   2  -4    0.27    0.09
 -12  -2   4    0.43    0.17
 -12  -2   4    0.36    0.15
  12  -2  -4    0.08    0.12
 -12  -2   4    0.27    0.17
 -12   2  -4    0.24    0.14
  12  -2  -4    0.21    0.10
  12   2   4    0.40    0.13
  12   2  -5    1.30    0.24
  12  -2   5    1.99    0.31
  12   2  -5    1.57    0.32
 -12   2   5    1.65    0.31
 -12  -2  -5    1.17    0.26
  12   2  -5    1.25    0.26
 -12  -2  -5    1.40    0.26
 -12  -2  -5    1.38    0.20
  12  -2  -5    1.72    0.22
 -12   2  -5    1.96    0.28
 -12  -2   5    1.39    0.28
 -12   2  -5    1.62    0.15
  12   2   5    0.90    0.26
 -12  -2   5    1.08    0.26
 -12   2  -5    1.90    0.29
  12  -2  -5    1.70    0.30
 -12  -2   5    0.99    0.23
 -12  -2  -6   26.26    1.72
  12  -2   6   22.18    1.70
 -12  -2  -6   26.45    1.61
 -12  -2  -6   27.79    1.75
 -12   2   6   22.41    1.75
 -12   2   6   22.89    1.70
  12   2  -6   25.93    1.70
  12   2  -6   26.09    1.76
  12  -2  -6   21.05    1.70
 -12  -2   6   26.91    1.74
  12   2   6   26.08    1.76
 -12   2  -6   22.11    1.69
 -12  -2   6   27.90    1.79
 -12   2  -6   22.78    1.68
  12   2   6   26.42    1.61
 -12  -2   6   28.27    1.76
 -12   2   7    8.19    0.77
 -12  -2  -7    9.39    0.77
 -12  -2  -7    9.76    0.80
 -12   2   7    8.13    0.81
 -12  -2  -7    9.45    0.66
  12   2  -7   10.04    0.85
  12   2  -7    9.88    0.77
 -12   2  -7    8.30    0.73
 -12  -2   7    9.65    0.78
 -12  -2   7   10.31    0.81
 -12  -2   7    8.83    0.95
 -12   2  -7    7.55    0.70
  12   2   7    9.33    0.61
  12  -2  -7    7.28    0.74
  12  -2  -7    7.43    0.67
  12   2   7    9.05    0.79
 -12   2   8    1.62    0.35
 -12   2   8    1.37    0.33
  12   2  -8    2.06    0.33
  12   2  -8    2.01    0.40
 -12  -2  -8    1.12    0.32
 -12  -2   8    2.26    0.53
 -12  -2   8    2.40    0.42
  12  -2  -8    1.53    0.36
  12   2   8    1.42    0.20
 -12   2  -8    1.14    0.34
 -12   2  -8    1.51    0.33
  12  -2  -8    1.52    0.29
 -12   2  -8    1.77    0.34
 -12   2   9   11.28    0.99
  12   2  -9   12.27    1.03
 -12   2   9   10.90    0.95
 -12  -2  -9   11.18    0.96
 -12   2  -9   11.68    0.99
 -12  -2   9   11.64    0.99
  12  -2  -9   12.13    1.03
 -12  -2   9   12.09    1.01
  12  -2  -9   12.42    1.14
  12   2   9   11.48    0.79
 -12  -2 -10   21.00    1.53
 -12   2  10   18.99    1.48
 -12   2  10   19.31    1.51
  12   2 -10   18.95    1.53
  12  -2 -10   19.28    1.48
 -12  -2  10   19.64    1.51
 -12  -2  10   20.10    1.51
  12   2  10   20.45    1.25
 -12   2 -10   17.56    1.47
  12  -2 -10   19.90    1.53
 -12  -2 -11   12.44    1.04
 -12   2  11   10.07    0.97
  12   2 -11   10.82    1.04
 -12   2  11    9.52    0.95
 -12   2 -11   11.48    0.99
  12  -2 -11   10.21    1.01
 -12  -2  11   12.10    1.00
  12   2  11    9.59    0.67
 -12  -2  11   10.70    0.97
 -12  -2 -12    1.53    0.64
 -12   2  12    1.27    0.36
 -12   2  12    1.74    0.41
  12   2 -12    1.46    0.43
 -12  -2  12    1.61    0.40
 -12   2 -12    1.65    0.44
  12  -2 -12    1.52    0.44
 -12  -2  12    1.51    0.39
 -13  -2   0   13.66    0.84
 -13   2   0    9.98    0.76
 -13   2   0   10.32    0.77
 -13   2   0   10.57    0.78
  13  -2   0   10.14    0.75
 -13  -2  -1   35.82    2.32
 -13  -2  -1   35.49    2.28
  13   2  -1   35.27    2.32
  13  -2   1   36.83    2.28
 -13   2   1   37.06    2.31
 -13  -2  -1   36.33    2.33
 -13   2   1   34.47    2.29
 -13  -2   1   35.06    2.31
  13  -2  -1   35.83    2.28
 -13   2  -1   35.51    2.30
 -13  -2   1   35.38    2.33
 -13   2  -1   37.84    2.29
  13   2   1   36.05    2.32
 -13   2   2    2.47    0.28
 -13  -2  -2    1.85    0.24
 -13  -2  -2    1.96    0.29
 -13   2   2    2.74    0.36
  13   2  -2    1.78    0.27
 -13  -2   2    1.99    0.35
  13  -2  -2    2.50    0.26
  13   2   2    2.07    0.29
 -13  -2   2    1.67    0.29
 -13   2   3    2.20    0.37
  13   2  -3    1.13    0.24
 -13  -2  -3    1.48    0.21
 -13   2   3    2.01    0.33
 -13  -2  -3    1.48    0.27
  13   2   3    1.40    0.26
 -13  -2   3    1.27    0.26
 -13  -2   3    1.31    0.26
 -13  -2   3    1.35    0.26
 -13  -2  -4   21.35    1.39
  13   2  -4   20.62    1.43
 -13  -2  -4   23.04    1.48
  13   2  -4   19.40    1.48
 -13   2   4   21.77    1.54
 -13   2   4   21.49    1.46
 -13  -2  -4   21.85    1.48
  13   2  -4   21.02    1.48
  13   2   4   22.19    1.47
 -13   2  -4   18.85    1.43
  13   2   4   22.60    1.39
 -13   2  -4   17.80    1.41
 -13  -2   4   22.68    1.49
 -13  -2   4   22.29    1.53
  13  -2  -4   21.03    1.44
 -13  -2   4   22.12    1.47
 -13  -2  -5   13.43    0.88
 -13  -2  -5   12.92    0.97
  13  -2   5   12.40    0.96
 -13   2   5   13.53    1.05
  13   2  -5   12.30    0.93
 -13  -2  -5   13.99    0.99
  13   2  -5   12.42    0.98
 -13   2   5   12.82    0.96
  13   2  -5   11.86    0.99
 -13   2  -5   12.32    0.95
  13   2   5   12.84    0.88
 -13   2  -5   13.01    0.97
 -13   2  -5   12.27    0.83
 -13  -2   5   12.84    1.03
  13  -2  -5   13.31    0.89
 -13  -2   5   13.48    0.99
  13  -2  -5   13.31    0.97
  13   2   5   13.72    1.01
 -13  -2   5   12.75    1.00
  13  -2   6    6.28    0.58
 -13   2   6    7.42    0.66
  13   2  -6    5.83    0.53
 -13  -2  -6    5.77    0.57
 -13  -2  -6    6.14    0.46
 -13  -2  -6    5.48    0.56
  13   2  -6    5.27    0.58
  13   2  -6    4.83    0.55
 -13   2  -6    6.69    0.56
  13  -2  -6    6.88    0.60
  13   2   6    5.60    0.45
 -13  -2   6    4.98    0.59
 -13  -2   6    5.58    0.57
 -13  -2   6    5.53    0.56
  13   2   6    5.12    0.57
 -13   2  -6    5.89    0.55
 -13   2   7   22.16    1.70
  13   2  -7   23.47    1.69
 -13  -2  -7   24.38    1.52
 -13   2   7   22.66    1.65
  13   2  -7   23.63    1.62
  13  -2  -7   21.94    1.63
 -13  -2   7   23.32    1.67
  13   2   7   24.48    1.47
 -13   2  -7   22.95    1.60
 -13  -2   7   23.68    1.65
 -13   2  -7   21.93    1.58
  13  -2  -7   21.63    1.53
  13   2  -8    1.73    0.31
  13   2  -8    1.80    0.39
 -13   2   8    1.16    0.31
 -13  -2  -8    1.70    0.37
 -13   2   8    1.13    0.32
 -13  -2   8    1.17    0.33
  13  -2  -8    1.39    0.26
  13   2   8    1.66    0.20
  13  -2  -8    1.45    0.35
 -13  -2   8    1.89    0.39
 -13   2  -8    1.23    0.31
 -13   2   9    3.72    0.57
 -13   2   9    3.86    0.51
 -13  -2   9    6.78    0.69
 -13  -2   9    5.66    0.64
  13   2   9    5.70    0.43
 -13   2  10    0.83    0.29
 -13  -2 -10    0.15    0.24
 -13   2  10    0.66    0.30
  13   2 -10    0.32    0.27
 -13   2 -10    0.43    0.27
 -13  -2  10    0.32    0.25
 -13  -2  10    0.46    0.27
  13  -2 -10    0.66    0.22
  13  -2 -10    0.79    0.33
  13   2 -11    2.25    0.50
 -13   2  11    2.88    0.50
 -13  -2 -11    1.73    0.43
 -13   2  11    3.03    0.51
 -13  -2  11    1.00    0.33
 -13  -2  11    0.96    0.34
  14   2   0    8.16    0.72
 -14  -2   0    8.75    0.74
 -14   2   0   10.80    0.72
 -14  -2   0    8.79    0.73
  14  -2   0   10.46    0.70
 -14  -2   0    9.86    0.72
  14  -2   1    1.18    0.20
 -14  -2  -1    0.51    0.19
 -14  -2  -1    0.62    0.17
 -14   2   1    0.81    0.19
  14   2  -1    0.89    0.20
 -14   2   1    0.87    0.20
 -14  -2  -1    0.60    0.19
 -14  -2   1    0.72    0.20
 -14  -2   1    1.13    0.23
  14  -2  -1    0.74    0.16
  14   2   1    0.59    0.18
 -14  -2  -2    1.60    0.23
 -14   2   2    1.62    0.33
  14   2  -2    1.21    0.24
 -14  -2  -2    2.02    0.31
 -14   2   2    1.33    0.25
  14  -2   2    1.14    0.22
 -14  -2   2    1.32    0.28
 -14  -2   2    1.34    0.27
 -14   2  -2    1.42    0.24
  14   2   2    1.96    0.30
  14  -2  -2    1.39    0.22
 -14  -2   2    1.50    0.27
 -14   2   3    2.19    0.37
 -14   2   3    2.57    0.32
 -14  -2  -3    2.68    0.28
  14  -2   3    2.52    0.31
  14   2  -3    2.97    0.39
 -14  -2  -3    2.41    0.34
  14  -2  -3    2.26    0.32
 -14  -2   3    2.92    0.36
 -14   2  -3    2.86    0.33
 -14   2  -3    3.36    0.28
 -14  -2   3    2.28    0.34
  14  -2  -3    2.45    0.34
 -14  -2   3    2.95    0.41
 -14  -2  -4    1.69    0.30
 -14  -2  -4    1.69    0.23
  14   2  -4    1.90    0.32
  14   2  -4    1.81    0.26
 -14  -2  -4    2.25    0.35
  14   2  -4    2.08    0.36
 -14   2  -4    2.96    0.25
 -14  -2   4    2.20    0.37
 -14   2  -4    3.00    0.34
  14  -2  -4    2.36    0.32
  14  -2  -4    2.50    0.35
 -14  -2   4    1.96    0.38
  14   2  -5    9.35    0.71
 -14   2   5    7.82    0.79
 -14   2   5    7.62    0.73
 -14  -2  -5    9.47    0.68
  14   2  -5    9.47    0.77
  14  -2   5    7.92    0.72
 -14  -2  -5    9.75    0.76
 -14  -2  -5   10.23    0.77
  14   2  -5    9.28    0.78
 -14  -2   5    9.15    0.73
 -14   2  -5    7.96    0.70
  14  -2  -5    7.53    0.68
 -14  -2   5    9.89    0.76
 -14  -2   5    9.45    0.80
  14   2   5   10.12    0.76
 -14   2  -5    7.57    0.56
 -14   2  -5    7.58    0.68
  14   2  -6    1.02    0.30
  14   2  -6    1.18    0.24
 -14   2   6    0.60    0.23
 -14  -2  -6    1.00    0.28
 -14  -2  -6    1.11    0.18
  14  -2  -6    0.69    0.17
  14  -2  -6    0.59    0.22
 -14  -2   6    0.96    0.28
 -14  -2   6    1.16    0.32
 -14   2  -6    0.34    0.19
 -14  -2  -7   13.09    0.87
 -14   2   7   13.31    1.08
 -14   2   7   13.24    1.01
 -14  -2  -7   12.74    1.01
  14   2  -7   11.24    1.02
  14   2  -7   11.44    0.95
 -14   2  -7   12.27    0.99
  14  -2  -7   13.70    1.04
 -14  -2   7   12.84    1.04
 -14  -2   7   11.59    1.05
  14  -2  -7   13.50    0.93
 -14   2   8    4.96    0.55
 -14   2   8    4.53    0.59
  14   2  -8    4.70    0.49
 -14  -2  -8    4.28    0.54
  14   2  -8    4.32    0.58
 -14  -2   8    4.19    0.57
  14  -2  -8    4.51    0.45
 -14  -2   8    4.48    0.56
  14  -2  -8    4.47    0.55
 -14   2  -8    4.87    0.55
 -14  -2  -9    8.78    0.83
 -14   2   9    8.73    0.82
 -14   2   9    8.84    0.87
  14  -2  -9    8.53    0.84
 -14   2  -9    9.35    0.84
 -14  -2   9    9.48    0.90
 -14  -2   9    9.75    0.88
 -14   2  10    6.19    0.74
 -14   2  10    6.50    0.69
  14   2 -10    5.99    0.71
 -14  -2 -10    6.27    0.70
  14  -2 -10    6.19    0.71
 -14  -2  10    6.34    0.69
  14  -2 -10    6.28    0.59
 -14   2 -10    5.09    0.66
 -14  -2  10    6.22    0.70
  14   2 -11    5.05    0.67
 -14   2  11    4.40    0.94
 -14   2  11    3.62    0.73
 -14  -2 -11    5.14    0.74
  14  -2 -11    4.44    0.63
 -14  -2  11    5.86    0.67
 -14   2 -11    4.82    0.64
 -14  -2  11    5.56    0.67
 -15  -2   0   11.72    0.90
 -15  -2   0   11.96    0.88
 -15  -2   0   12.30    0.92
 -15  -2  -1   13.86    1.02
 -15  -2  -1   14.18    0.97
 -15   2   1   13.20    1.07
 -15  -2  -1   13.31    1.00
 -15   2   1   13.31    0.98
  15  -2   1   13.93    0.96
 -15   2   1   12.87    0.97
  15   2  -1   14.07    1.06
  15   2   1   13.83    1.03
 -15  -2   1   14.39    1.01
 -15   2  -1   12.75    0.94
 -15  -2   1   14.52    0.99
 -15   2  -1   12.59    0.96
  15  -2  -1   12.70    0.98
 -15  -2  -2   18.85    1.42
 -15   2   2   24.21    1.50
 -15  -2  -2   19.65    1.48
 -15   2   2   24.36    1.59
 -15  -2  -2   19.11    1.48
  15  -2   2   24.47    1.52
 -15   2  -2   23.64    1.44
  15  -2  -2   25.10    1.50
  15   2   2   20.22    1.49
 -15  -2   2   18.89    1.50
 -15   2  -2   23.73    1.49
 -15  -2   2   19.18    1.55
  15   2  -3    4.97    0.49
 -15   2   3    5.84    0.59
 -15  -2  -3    4.59    0.49
 -15  -2  -3    4.85    0.43
 -15   2   3    4.84    0.47
 -15  -2   3    4.63    0.50
 -15  -2   3    5.64    0.52
 -15  -2   3    4.92    0.56
  15   2   3    4.92    0.51
  15  -2  -3    5.03    0.48
  15  -2  -3    5.12    0.46
  15   2  -4    0.84    0.27
 -15   2   4    0.96    0.24
  15  -2   4    0.97    0.23
 -15   2   4    0.60    0.21
 -15  -2  -4    1.08    0.26
 -15   2   4    1.02    0.29
  15   2  -4    1.08    0.25
 -15  -2  -4    1.07    0.18
 -15  -2  -4    0.94    0.25
  15   2   4    1.09    0.27
 -15  -2   4    1.32    0.33
  15  -2  -4    1.00    0.23
 -15  -2   4    1.31    0.29
 -15  -2   4    1.10    0.24
 -15   2  -4    0.84    0.15
  15  -2  -4    0.72    0.19
 -15   2  -4    0.85    0.21
 -15  -2  -5    8.27    0.64
 -15   2   5    8.79    0.75
  15   2  -5    9.02    0.70
  15   2  -5    8.82    0.77
 -15  -2  -5    8.89    0.77
 -15   2   5   10.36    1.02
 -15  -2   5    8.18    0.80
 -15   2  -5    9.36    0.75
 -15   2  -5    9.11    0.60
 -15  -2   5    8.23    0.76
 -15   2  -5    8.56    0.77
  15   2  -6    0.82    0.22
  15   2  -6    0.74    0.26
 -15   2   6    0.98    0.30
 -15  -2  -6    0.85    0.25
 -15  -2  -6    0.81    0.20
 -15   2   6    1.19    0.29
 -15  -2   6    0.73    0.26
  15  -2  -6    0.92    0.28
  15  -2  -6    1.16    0.26
 -15   2  -6    1.47    0.29
 -15   2  -6    1.33    0.13
  15   2  -7    7.48    0.75
  15   2  -7    7.19    0.86
 -15  -2  -7    7.86    0.73
 -15   2   7    8.05    0.79
 -15  -2  -7    7.37    0.56
  15  -2  -7    7.12    0.71
 -15  -2   7    7.36    0.73
 -15  -2   7    7.73    0.76
 -15   2  -7    7.60    0.70
  15  -2  -7    8.06    0.62
  15   2  -8    4.06    0.45
 -15   2   8    4.24    0.58
  15   2  -8    3.48    0.53
 -15  -2  -8    3.84    0.51
 -15   2   8    3.65    0.51
 -15  -2   8    3.47    0.55
 -15   2  -8    4.31    0.50
  15  -2  -8    4.23    0.41
 -15  -2   8    3.29    0.53
  15  -2  -8    3.61    0.51
 -15   2   9    1.31    0.37
 -15   2   9    0.99    0.31
  15   2  -9    0.69    0.33
  15  -2  -9    0.40    0.27
 -15  -2   9    0.62    0.28
 -15  -2   9    0.50    0.27
  15  -2  -9    0.89    0.22
 -15   2  -9    1.20    0.31
 -15   2  10    0.60    0.28
 -15   2  10    0.75    0.34
 -15  -2 -10    0.37    0.25
  15  -2 -10    0.54    0.21
 -15  -2  10    0.31    0.25
 -15  -2  10    0.45    0.27
  15  -2 -10    1.07    0.34
 -15   2 -10    0.35    0.26
 -15  -2 -11    1.49    0.40
 -15   2  11    0.99    0.37
  15   2 -11    1.37    0.43
 -15   2  11    1.22    0.37
 -15   2 -11    1.13    0.37
 -15  -2  11    1.19    0.36
  15  -2 -11    1.72    0.41
 -15  -2  11    0.97    0.34
 -16  -2   0   18.96    1.31
 -16   2   0   16.99    1.25
 -16   2   0   16.57    1.25
  16   2   0   19.39    1.29
  16  -2   0   17.78    1.24
 -16  -2   0   18.83    1.27
 -16  -2   0   19.71    1.33
  16  -2   1   12.34    0.88
 -16  -2  -1   12.99    0.95
 -16   2   1   10.95    0.89
 -16   2   1   11.17    0.90
 -16  -2  -1   13.31    0.90
 -16   2   1   11.44    1.00
  16   2  -1   12.62    0.93
 -16  -2  -1   12.91    0.95
  16   2   1   12.68    0.95
 -16   2  -1   12.98    0.93
  16  -2  -1   11.21    0.90
 -16   2  -1   13.10    0.94
 -16  -2   1   13.55    0.98
 -16  -2   1   13.78    0.96
 -16   2  -1   12.41    0.91
 -16  -2  -2    3.18    0.40
 -16  -2  -2    2.89    0.33
  16   2  -2    3.13    0.37
 -16  -2  -2    2.92    0.39
 -16  -2   2    3.01    0.44
  16   2   2    2.90    0.38
 -16  -2   2    2.66    0.38
 -16  -2   2    3.36    0.39
  16  -2   3   11.55    0.86
  16   2  -3   11.48    0.89
 -16   2   3   12.21    0.99
 -16  -2  -3   10.92    0.89
 -16   2   3   11.97    0.88
 -16  -2  -3   10.55    0.81
 -16   2   3   10.91    0.88
  16  -2  -3   11.34    0.86
 -16   2  -3   11.70    0.88
 -16   2  -3   11.35    0.81
 -16  -2   3   12.56    1.00
 -16  -2   3   11.25    0.91
 -16  -2   3   12.77    0.94
  16  -2  -3   11.72    0.88
  16   2   3   10.39    0.95
  16   2  -4    1.19    0.30
 -16   2   4    1.08    0.26
 -16  -2  -4    1.05    0.20
 -16   2   4    1.30    0.28
  16  -2  -4    1.09    0.25
 -16  -2   4    0.81    0.28
 -16  -2   4    0.85    0.26
 -16   2  -4    1.15    0.18
 -16  -2  -5    2.79    0.30
 -16  -2  -5    2.63    0.39
  16   2  -5    3.05    0.43
 -16  -2   5    2.99    0.50
  16  -2  -5    3.89    0.68
 -16   2  -5    3.29    0.28
 -16   2  -5    3.16    0.41
 -16  -2   5    3.56    0.45
 -16   2   6    4.01    0.49
  16   2  -6    5.14    0.47
 -16   2   6    4.04    0.56
 -16  -2  -6    4.09    0.37
  16   2  -6    4.22    0.53
 -16  -2  -6    3.62    0.49
 -16  -2   6    4.28    0.52
 -16  -2   6    5.30    0.61
 -16   2  -6    4.47    0.50
 -16   2  -6    4.32    0.32
 -16  -2  -7    0.18    0.20
 -16  -2  -7    0.21    0.11
 -16   2   7    0.04    0.19
 -16   2   7   -0.08    0.17
  16   2  -7    0.20    0.22
 -16  -2   7    0.27    0.21
  16  -2  -7    0.27    0.15
 -16  -2   7    0.67    0.28
 -16   2  -7   -0.05    0.17
  16  -2  -7    0.14    0.20
 -16   2   8    5.01    0.57
  16   2  -8    4.49    0.59
  16   2  -8    4.46    0.50
 -16  -2  -8    4.36    0.56
 -16   2   8    4.80    0.62
 -16  -2   8    4.70    0.61
  16  -2  -8    4.67    0.44
 -16  -2   8    3.72    0.53
  16  -2  -8    3.64    0.53
 -16   2  -8    4.39    0.52
  16   2  -9    1.53    0.42
 -16   2   9    0.19    0.26
 -16   2   9    0.70    0.27
 -16  -2  -9    1.54    0.35
 -16   2  -9    0.42    0.26
 -16  -2   9    1.12    0.33
 -16  -2   9    0.73    0.30
  16  -2  -9    0.59    0.20
  16  -2  -9    0.44    0.26
 -16   2  10    0.60    0.32
 -16   2  10    0.70    0.30
  16   2 -10    0.11    0.27
 -16  -2  10    0.37    0.25
  16  -2 -10    0.80    0.24
  16  -2 -10    0.51    0.29
 -16   2 -10    0.63    0.29
 -17   2   0   17.03    1.20
 -17  -2   0   17.07    1.21
 -17  -2   0   18.95    1.27
 -17   2   0   16.58    1.21
  17  -2   0   15.72    1.17
 -17  -2   0   18.03    1.27
 -17  -2  -1    1.41    0.31
 -17  -2  -1    1.07    0.24
 -17  -2  -1    1.74    0.32
  17  -2   1    1.35    0.24
 -17   2   1    2.07    0.32
 -17  -2   1    0.98    0.24
 -17   2  -1    1.43    0.25
 -17   2  -1    1.64    0.28
  17  -2  -1    2.01    0.26
 -17   2  -1    1.57    0.28
 -17  -2   1    1.02    0.27
 -17  -2  -2    2.63    0.31
 -17   2   2    1.96    0.45
 -17   2   2    2.04    0.35
 -17   2   2    2.19    0.33
 -17  -2  -2    2.59    0.37
  17  -2  -2    2.51    0.34
 -17  -2   2    2.67    0.55
 -17   2  -2    2.23    0.30
 -17   2  -2    1.92    0.32
 -17  -2   2    3.16    0.38
 -17  -2   2    3.09    0.39
 -17   2   3    3.08    0.50
 -17  -2  -3    2.39    0.30
 -17  -2  -3    2.91    0.39
 -17   2   3    2.65    0.39
 -17   2   3    3.10    0.38
 -17  -2   3    2.79    0.42
  17  -2  -3    2.54    0.34
 -17   2  -3    2.36    0.34
 -17  -2   3    2.54    0.44
 -17   2  -3    2.30    0.28
 -17  -2  -4    3.57    0.46
 -17  -2  -4    3.65    0.37
 -17   2   4    3.77    0.55
 -17   2   4    4.59    0.47
  17   2  -4    3.65    0.46
 -17  -2   4    4.14    0.49
 -17   2  -4    3.88    0.44
 -17  -2   4    4.09    0.55
  17  -2  -4    3.95    0.45
 -17   2   5    7.77    0.74
 -17  -2  -5    8.73    0.65
 -17   2   5    7.81    0.83
  17   2  -5    8.74    0.80
 -17  -2  -5   10.29    0.80
 -17   2  -5    7.64    0.57
 -17   2  -5    7.78    0.70
 -17  -2   5    9.85    0.86
 -17  -2   5    8.65    0.81
  17  -2  -5    7.60    0.71
 -17  -2  -6    4.53    0.39
 -17   2   6    4.57    0.60
 -17  -2  -6    3.69    0.50
 -17  -2   6    4.48    0.54
 -17   2  -6    3.79    0.48
 -17  -2   6    5.49    0.62
 -17   2  -6    3.83    0.30
 -17  -2  -7    0.31    0.23
 -17  -2  -7    0.40    0.19
 -17   2   7    0.74    0.31
  17   2  -7    0.54    0.27
 -17   2   7    0.53    0.23
 -17  -2   7    0.30    0.25
 -17   2  -7    0.21    0.20
  17  -2  -7    0.40    0.23
 -17  -2   7    0.24    0.22
  17   2  -8    4.38    0.58
 -17   2   8    3.44    0.55
  17   2  -8    4.20    0.47
 -17  -2  -8    3.02    0.52
 -17   2   8    4.25    0.60
 -17  -2   8    3.46    0.51
  17  -2  -8    3.02    0.51
 -17   2  -8    3.96    0.49
 -17  -2   8    3.94    0.57
 -17  -2  -9    1.62    0.38
 -17   2   9    1.36    0.38
 -17   2   9    1.69    0.39
  17   2  -9    1.50    0.38
 -17  -2   9    2.05    0.44
 -17  -2   9    1.55    0.41
 -17   2  -9    1.91    0.59
  17  -2  -9    1.51    0.26
  17  -2  -9    1.17    0.36
 -17   2  10    0.93    0.41
 -17   2  10    0.52    0.30
  17   2 -10    1.10    0.39
 -17  -2  10    1.54    0.39
 -17  -2  10    1.45    0.41
 -18  -2   0    3.66    0.43
 -18   2   0    2.71    0.37
 -18  -2   0    3.42    0.39
 -18   2   0    2.76    0.37
 -18   2   1    8.15    0.65
 -18   2   1    8.21    0.66
 -18  -2  -1    6.97    0.62
 -18   2   1    6.79    0.73
 -18  -2  -1    6.88    0.67
 -18  -2  -1    6.90    0.66
 -18   2  -1    7.95    0.64
 -18   2  -1    7.69    0.66
 -18  -2   1    7.71    0.67
 -18   2  -1    8.44    0.67
 -18  -2   1    7.11    0.69
 -18  -2  -2    3.95    0.42
 -18  -2  -2    4.25    0.50
 -18   2   2    5.02    0.50
 -18   2   2    4.64    0.59
 -18  -2  -2    4.46    0.50
 -18   2   2    4.63    0.48
  18  -2  -2    4.18    0.44
 -18  -2   2    3.68    0.48
 -18   2  -2    4.47    0.42
 -18   2  -2    5.27    0.48
 -18  -2   2    4.06    0.56
 -18   2  -2    4.34    0.46
 -18   2   3    0.62    0.21
 -18  -2  -3    0.24    0.20
 -18   2   3    0.11    0.21
 -18  -2  -3    0.22    0.14
 -18  -2  -3    0.22    0.20
  18  -2  -3    0.40    0.19
 -18   2  -3    0.28    0.14
 -18   2  -3    0.10    0.15
 -18  -2   3    0.25    0.23
 -18  -2   3    0.25    0.19
 -18   2   4    9.17    0.90
 -18  -2  -4    9.36    0.70
 -18   2   4    8.26    0.78
 -18  -2  -4    9.90    0.81
  18   2  -4    9.40    0.81
  18  -2  -4    7.70    0.69
 -18  -2   4    9.03    0.94
 -18   2  -4    7.41    0.59
 -18   2  -4    8.59    0.70
 -18  -2  -5    7.82    0.71
 -18  -2  -5    6.89    0.56
 -18   2   5    6.01    0.75
  18   2  -5    7.84    0.71
 -18   2   5    6.81    0.67
 -18   2  -5    7.15    0.66
 -18   2  -5    6.68    0.53
  18  -2  -5    6.90    0.67
 -18  -2   5    8.03    0.74
 -18  -2   5    8.51    0.81
 -18  -2  -6    6.22    0.67
 -18   2   6    7.49    0.68
  18   2  -6    6.61    0.68
 -18   2   6    6.93    0.77
 -18  -2  -6    6.33    0.53
 -18  -2   6    6.94    0.75
 -18  -2   6    6.44    0.77
 -18   2  -6    8.51    0.72
 -18   2  -6    8.14    0.53
  18  -2  -6    7.76    0.77
 -18  -2  -7    1.25    0.34
 -18   2   7    0.47    0.31
  18   2  -7    0.95    0.35
 -18  -2  -7    1.21    0.23
 -18  -2   7    1.44    0.35
 -18  -2   7    1.08    0.37
 -18   2  -7    0.83    0.28
  18   2  -8    5.12    0.54
  18   2  -8    5.75    0.66
 -18   2   8    5.61    0.70
 -18   2   8    5.06    0.61
 -18  -2  -8    4.85    0.60
  18  -2  -8    4.62    0.59
 -18  -2   8    4.27    0.61
 -18   2  -8    4.35    0.53
 -18  -2   8    5.06    0.60
 -18   2   9    1.72    0.37
  18   2  -9    1.26    0.37
 -18  -2  -9    1.05    0.35
 -18   2   9    1.17    0.42
  18  -2  -9    1.04    0.33
 -18  -2   9    1.01    0.56
 -18   2  -9    1.13    0.32
 -19   2   0   27.73    1.71
 -19  -2   0   22.10    1.72
 -19  -2   0   21.89    1.68
 -19   2   0   27.75    1.72
 -19   2   1    1.13    0.27
 -19   2   1    1.09    0.32
 -19   2   1    0.64    0.22
 -19   2  -1    0.82    0.23
 -19   2  -1    1.10    0.23
 -19   2   2    7.50    0.82
 -19   2   2    8.27    0.74
 -19  -2  -2    8.60    0.77
 -19  -2  -2    9.21    0.78
 -19  -2  -2    9.50    0.79
 -19   2  -2    7.84    0.69
 -19   2  -2    8.07    0.65
 -19   2  -2    8.43    0.71
 -19  -2   2    8.95    0.77
 -19  -2   2    8.86    0.84
  19  -2  -2    7.22    0.67
 -19  -2  -3    3.85    0.40
 -19   2   3    4.23    0.60
 -19   2   3    4.57    0.49
 -19  -2  -3    4.23    0.51
 -19  -2   3    3.84    0.52
 -19   2  -3    5.15    0.43
 -19   2  -3    4.40    0.49
  19  -2  -3    5.24    0.50
 -19  -2   3    3.44    0.60
  19   2  -4    9.20    0.84
 -19  -2  -4    9.05    0.84
 -19  -2  -4    9.21    0.74
 -19   2   4   12.13    1.01
 -19   2   4   10.76    0.86
 -19   2  -4   10.66    0.76
 -19   2  -4   10.29    0.86
  19  -2  -4   10.97    0.86
 -19  -2   4   10.44    0.91
 -19  -2   4   10.28    1.00
 -19   2   5   11.92    0.96
 -19   2   5   12.03    1.07
 -19  -2  -5   10.81    0.82
  19   2  -5   11.03    0.97
 -19  -2  -5   11.16    0.95
 -19  -2   5   11.94    1.01
 -19  -2   5   11.70    1.07
 -19   2  -5   10.81    0.86
  19  -2  -5   12.26    0.96
 -19   2  -5   11.95    0.95
  19   2  -6    0.17    0.22
 -19   2   6    0.46    0.30
 -19   2   6    0.26    0.21
 -19  -2  -6    0.19    0.13
 -19  -2  -6    0.06    0.19
 -19  -2   6   -0.09    0.18
 -19   2  -6    0.14    0.09
 -19   2  -6    0.07    0.18
  19  -2  -6   -0.06    0.16
 -19  -2   6   -0.06    0.19
 -19  -2  -7    8.17    0.79
 -19   2   7    8.41    0.90
 -19  -2  -7    8.31    0.63
  19   2  -7    7.19    0.79
 -19   2   7    9.48    0.83
 -19   2  -7    9.17    0.81
 -19  -2   7    8.25    0.84
 -19  -2   7    8.50    0.90
  19   2  -8    1.77    0.41
 -19   2   8    1.21    0.35
 -19  -2  -8    1.96    0.42
 -19   2   8    1.56    0.44
 -19  -2   8    1.89    0.65
 -19  -2   8    1.55    0.39
 -19   2  -8    1.46    0.33
 -20  -2   0    2.26    0.50
 -20   2   0    1.86    0.33
 -20   2   0    2.49    0.38
 -20  -2  -1    1.75    0.41
 -20   2   1    1.64    0.37
 -20   2   1    2.21    0.37
 -20  -2  -1    1.67    0.36
 -20  -2  -1    1.84    0.31
 -20   2  -1    1.95    0.34
 -20   2  -1    1.73    0.29
 -20  -2   1    1.72    0.35
 -20   2   2    3.43    0.57
 -20   2   2    3.81    0.46
 -20  -2  -2    3.40    0.48
 -20  -2  -2    3.95    0.48
 -20  -2  -2    3.26    0.40
 -20   2  -2    3.99    0.45
 -20   2  -2    3.68    0.44
 -20   2  -2    3.11    0.38
 -20  -2   2    3.59    0.48
 -20  -2   2    3.45    0.56
  20  -2  -2    3.60    0.41
 -20   2   3    1.48    0.32
 -20  -2  -3    1.55    0.33
 -20   2   3    0.89    0.35
 -20  -2  -3    2.40    0.40
 -20  -2   3    2.03    0.39
 -20   2  -3    1.04    0.20
  20  -2  -3    1.21    0.27
 -20  -2   3    1.39    0.38
 -20   2  -3    1.03    0.27
 -20   2  -3    1.11    0.28
  20   2  -4    0.34    0.22
 -20  -2  -4    0.25    0.13
 -20  -2  -4    0.48    0.23
 -20  -2  -4    0.18    0.21
 -20   2   4    0.28    0.25
 -20   2   4    0.49    0.22
 -20  -2   4    0.22    0.26
 -20   2  -4    0.29    0.13
 -20   2  -4    0.28    0.21
 -20  -2   4    0.42    0.24
  20  -2  -4    0.41    0.20
 -20  -2  -5    3.77    0.38
 -20   2   5    3.20    0.56
 -20  -2  -5    3.55    0.49
 -20   2   5    3.31    0.48
  20   2  -5    4.56    0.52
 -20  -2   5    4.50    0.62
 -20   2  -5    3.21    0.33
 -20  -2   5    4.18    0.54
 -20   2  -5    3.65    0.45
  20  -2  -5    2.81    0.43
 -20   2   6    0.94    0.30
 -20   2   6    0.97    0.37
 -20  -2  -6    1.25    0.35
 -20  -2  -6    0.95    0.21
  20   2  -6    1.63    0.37
 -20   2  -6    0.94    0.14
 -20  -2   6    1.46    0.37
  20  -2  -6    1.23    0.32
 -20  -2   6    1.42    0.40
 -20   2  -6    0.79    0.27
 -20  -2  -7    1.07    0.35
 -20  -2  -7    0.80    0.19
  20   2  -7    0.84    0.30
 -20   2   7    0.30    0.31
 -20  -2   7    0.77    0.30
 -20  -2   7    1.67    0.64
  20  -2  -7    0.78    0.29
 -20   2  -7    0.53    0.28
 -21   2   0    3.00    0.56
 -21  -2   0    4.72    0.52
 -21   2   0    3.44    0.44
 -21  -2  -1    1.06    0.30
 -21   2   1    0.96    0.28
 -21   2  -1    0.79    0.24
 -21  -2   1    0.69    0.25
 -21   2  -1    0.64    0.21
 -21  -2   1    0.95    0.33
 -21  -2  -2    9.40    0.85
 -21  -2  -2   10.09    0.86
 -21   2   2   10.01    1.09
 -21  -2  -2    9.09    0.78
 -21   2   2   10.71    0.99
 -21  -2   2   11.54    1.05
 -21   2  -2   11.83    0.90
 -21   2  -2   10.96    0.90
 -21  -2   2    9.89    0.92
 -21   2  -2   10.53    0.84
  21  -2  -2   10.80    0.86
 -21  -2  -3    7.08    0.61
 -21  -2  -3    7.07    0.70
 -21   2   3    7.12    0.70
 -21   2   3    7.24    0.82
 -21  -2  -3    7.57    0.71
 -21   2  -3    7.20    0.81
 -21  -2   3    8.46    0.85
 -21   2  -3    6.18    0.57
  21  -2  -3    6.61    0.63
 -21   2  -3    6.58    0.65
 -21  -2   3    8.39    0.74
 -21   2   4    1.31    0.33
  21   2  -4    0.90    0.29
 -21  -2  -4    0.97    0.30
 -21   2   4    0.98    0.37
 -21  -2  -4    1.18    0.33
 -21  -2   4    1.15    0.37
 -21   2  -4    1.21    0.29
  21  -2  -4    0.94    0.27
 -21  -2   4    1.10    0.33
  21   2  -5    0.44    0.29
 -21  -2  -5    0.53    0.17
 -21   2   5    0.39    0.24
 -21   2   5    0.77    0.33
 -21  -2  -5    0.35    0.24
 -21  -2   5    0.34    0.24
  21  -2  -5    0.68    0.25
 -21   2  -5    0.63    0.15
 -21  -2   5    0.39    0.24
 -21   2  -5    0.80    0.26
 -21   2   6    0.64    0.27
 -21   2   6    0.28    0.28
 -21  -2  -6    0.52    0.26
  21   2  -6    0.32    0.25
 -21  -2  -6    0.30    0.15
  21  -2  -6    0.61    0.27
 -21   2  -6    0.31    0.11
 -21  -2   6    0.36    0.25
 -21   2  -6    0.71    0.29
  21   2  -7    3.21    0.58
 -21   2   7    5.02    0.69
 -21  -2   7    3.93    0.68
 -22  -2   0    0.19    0.21
 -22   2   0   -0.05    0.15
 -22   2   0    0.15    0.21
 -22   2   1    0.83    0.33
 -22   2   1    1.01    0.29
 -22  -2  -1    1.26    0.32
 -22  -2   1    1.40    0.36
 -22   2  -1    1.07    0.29
 -22  -2   1    1.06    0.36
  22  -2  -1    1.16    0.25
 -22   2   2    4.31    0.62
 -22   2   2    3.79    0.49
 -22  -2  -2    2.87    0.49
 -22  -2  -2    3.61    0.50
 -22   2  -2    4.09    0.50
 -22  -2   2    3.35    0.60
 -22  -2   2    4.70    0.57
  22  -2  -2    4.22    0.46
 -22   2  -2    3.91    0.43
 -22  -2  -3   12.46    1.08
 -22  -2  -3   13.23    1.11
 -22   2   3   15.02    1.26
 -22   2   3   13.23    1.08
  22  -2  -3   12.65    0.99
 -22  -2   3   12.00    1.17
 -22   2  -3   13.62    1.05
 -22  -2   3   12.31    1.08
 -22   2  -3   12.97    1.02
 -22  -2  -4    3.12    0.71
 -22  -2  -4    4.03    0.52
 -22   2   4    2.44    0.68
 -22   2   4    3.64    0.50
 -22  -2  -4    3.84    0.40
 -22  -2   4    4.47    0.55
 -22   2  -4    3.02    0.34
 -22   2  -4    2.58    0.44
 -22  -2   4    4.10    0.70
 -22   2  -4    3.23    0.46
  22  -2  -4    3.65    0.47
 -22  -2  -5    0.06    0.19
 -22  -2  -5   -0.09    0.20
  22   2  -5    0.25    0.26
 -22   2   5   -0.04    0.18
 -22   2   5    0.10    0.24
 -22  -2  -5    0.29    0.21
 -22  -2   5    0.10    0.24
  22  -2  -5    0.12    0.23
 -22   2  -5    0.59    0.25
 -22  -2   5    0.20    0.19
 -23   2   0    8.63    0.88
 -23  -2   0    6.58    0.72
 -23   2   0    7.36    0.72
 -23   2   1    0.78    0.26
 -23  -2  -1    1.17    0.33
 -23   2   1    0.74    0.34
 -23   2  -1    0.80    0.27
 -23  -2   1    0.88    0.44
 -23  -2   1    0.90    0.29
 -23   2   2    1.87    0.38
 -23  -2  -2    2.20    0.40
 -23  -2   2    2.12    0.43
  23  -2  -2    1.85    0.35
 -23   2  -2    2.20    0.40
  23   2  -3    7.19    0.73
 -23  -2  -3    7.50    0.73
 -23   2   3    6.28    0.81
 -23   2   3    6.36    0.70
 -23   2  -3    6.27    0.66
  23  -2  -3    5.09    0.59
 -23   2  -3    6.05    0.67
 -23  -2   3    8.14    0.85
 -23   2  -3    6.09    0.54
 -23  -2  -4    5.90    0.63
 -23   2   4    3.68    0.69
 -23  -2  -4    4.34    0.57
 -23   2   4    4.72    0.58
 -23  -2   4    5.52    0.62
 -23   2  -4    3.81    0.50
 -23  -2   4    5.34    0.72
 -23   2  -4    4.09    0.55
 -24  -2   0    0.35    0.20
 -24   2   0    0.40    0.25
 -24  -2   0   -0.02    0.28
 -24   2   0   -0.10    0.22
 -24   2   1    1.30    0.42
 -24   2   1    1.08    0.31
 -24  -2  -1    0.51    0.25
 -24  -2   1    1.13    0.40
 -24   2  -1    1.23    0.34
 -24   2  -1    0.66    0.31
 -24   2   2    1.12    0.41
 -24  -2  -2    1.58    0.34
 -24   2  -2    1.03    0.33
 -24  -2   2    1.61    0.45
   0   3   0    0.50    0.07
   0   3   0    0.55    0.05
   0  -3   0    0.73    0.07
   0  -3   0    0.63    0.06
   0  -3   0    0.47    0.07
   0   3   0    0.75    0.07
   0   3   0    0.70    0.07
   0  -3   1    4.39    0.28
   0  -3  -1    3.91    0.29
   0   3   1    4.00    0.29
   0   3  -1    4.29    0.28
   0  -3  -1    3.93    0.29
   0  -3   1    4.36    0.29
   0   3  -1    4.50    0.29
   0   3   1    3.99    0.29
   0  -3  -1    3.92    0.30
   0  -3  -1    4.00    0.28
   0  -3   1    4.21    0.26
   0  -3  -2  325.70   21.60
   0   3  -2  353.34   21.69
   0   3   2  356.25   21.72
   0  -3   2  336.69   21.62
   0  -3  -3   73.41    4.57
   0  -3   3   74.20    4.54
   0  -3   3   76.36    4.56
   0   3   3   74.98    4.59
   0  -3  -3   73.34    4.56
   0  -3   3   76.25    4.58
   0   3  -3   77.11    4.58
   0  -3   3   72.87    4.53
   0   3  -3   74.70    4.57
   0   3  -3   73.79    4.55
   0   3   3   74.18    4.57
   0  -3  -3   72.28    4.58
   0   3   3   74.90    4.57
   0   3   3   72.20    4.57
   0  -3  -4   32.63    2.09
   0   3   4   33.51    2.10
   0  -3  -4   31.74    2.11
   0   3  -4   33.45    2.12
   0  -3   4   33.60    2.07
   0   3   4   33.45    2.09
   0  -3   4   33.17    2.09
   0  -3   4   33.54    2.11
   0  -3  -4   32.55    2.10
   0  -3   4   33.33    2.06
   0   3  -4   33.34    2.10
   0   3   4   31.97    2.12
   0   3  -4   34.08    2.08
   0   3   5    7.32    0.54
   0   3   5    6.64    0.53
   0   3  -5    6.49    0.53
   0  -3  -5    7.36    0.54
   0   3  -5    6.29    0.55
   0   3  -5    6.18    0.50
   0  -3   5    6.24    0.49
   0   3   5    6.79    0.52
   0   3   5    7.04    0.57
   0  -3   5    6.99    0.53
   0  -3  -5    7.04    0.57
   0  -3   5    6.46    0.54
   0   3   6   23.44    1.59
   0  -3   6   22.83    1.55
   0  -3  -6   23.00    1.55
   0   3   6   21.49    1.55
   0  -3   6   23.94    1.58
   0  -3  -6   23.29    1.59
   0   3  -6   24.23    1.54
   0   3  -6   23.47    1.56
   0   3   6   26.19    1.66
   0  -3   6   23.55    1.52
   0   3   6   23.51    1.54
   0  -3  -6   22.53    1.56
   0   3   7   43.04    2.72
   0   3   7   44.12    2.71
   0  -3   7   42.04    2.71
   0   3   7   44.47    2.78
   0  -3   7   40.82    2.68
   0  -3  -7   42.92    2.73
   0   3  -7   39.46    2.84
   0  -3  -7   41.89    2.76
   0   3   7   42.94    2.72
   0   3  -7   42.40    2.71
   0  -3   7   40.88    2.74
   0   3  -7   41.97    2.73
   0  -3  -7   43.29    2.74
   0   3  -8    0.85    0.23
   0   3   8    0.66    0.21
   0   3  -8    1.11    0.31
   0   3   8    0.70    0.20
   0   3   8    0.68    0.25
   0  -3   8    0.96    0.20
   0  -3  -8    0.40    0.18
   0  -3  -8    0.61    0.25
   0  -3  -8    0.73    0.21
   0   3  -8    1.08    0.24
   0   3   8    0.93    0.21
   0  -3   8    1.09    0.24
   0   3  -9    0.81    0.23
   0  -3   9    0.65    0.23
   0   3   9    0.76    0.21
   0  -3   9    1.15    0.30
   0   3  -9    0.55    0.24
   0  -3  -9    0.57    0.23
   0   3  -9    0.60    0.30
   0   3   9    0.79    0.22
   0   3   9    0.63    0.26
   0   3   9    0.73    0.24
   0  -3  -9    1.02    0.32
   0  -3  -9    0.74    0.24
   0  -3   9    0.94    0.22
   0   3  10    7.81    0.75
   0   3 -10    7.12    0.69
   0  -3 -10    7.99    0.76
   0   3  10    7.57    0.68
   0  -3  10    7.12    0.60
   0  -3  10    6.82    0.71
   0  -3  10    7.71    0.66
   0   3  10    7.81    0.66
   0  -3  10    7.53    0.69
   0   3 -10    8.60    0.80
   0  -3 -11    0.43    0.27
   0  -3  11    1.23    0.30
   0  -3  11    1.29    0.48
   0   3 -11    1.03    0.44
   0   3  11    0.47    0.27
   0   3  11    0.74    0.23
   0   3 -11    0.86    0.33
   0   3  11    0.88    0.28
   0  -3  11    1.22    0.27
   0  -3  11    0.94    0.21
   0  -3  12    1.74    0.31
   0  -3 -12    1.23    0.40
   0   3 -12    1.51    0.44
   0   3  12    0.99    0.28
   0  -3  12    1.78    0.35
   0   3  12    1.36    0.33
   0   3  12    1.27    0.35
   0  -3  12    1.37    0.26
   0  -3 -13    6.84    0.79
   0   3  13    6.41    0.62
   0  -3  13    6.64    0.60
   0  -3  13    6.32    0.64
   0   3 -13    5.46    0.78
   0  -3  13    5.79    0.55
   0   3  13    5.55    0.66
   0   3  14    0.16    0.22
   0  -3  14    0.04    0.20
   0  -3  14    0.16    0.18
   0  -3  14   -0.26    0.20
   0   3  14    0.28    0.21
  -1  -3   0    1.41    0.11
   1   3   0    1.30    0.12
  -1  -3   0    1.42    0.12
  -1  -3   0    1.34    0.12
   1   3   0    1.51    0.12
   1   3   0    1.52    0.13
  -1  -3   0    1.33    0.13
   1   3  -1   75.75    4.66
   1   3  -1   76.99    4.65
  -1  -3  -1   76.53    4.67
  -1  -3   1   79.64    4.87
  -1  -3   1   80.43    4.88
   1   3  -2  393.09   24.82
  -1  -3  -2  374.66   24.77
   1  -3   2  412.88   24.67
  -1  -3   2  363.63   25.07
  -1   3  -2  422.69   25.08
   1   3   2  388.18   25.15
   1  -3  -2  424.14   25.08
   1  -3   3   86.75    5.07
   1  -3   3   86.49    5.08
  -1   3   3   83.03    5.11
  -1  -3  -3   80.07    5.10
  -1  -3  -3   77.39    5.09
   1  -3   3   88.47    5.05
   1   3  -3   83.47    5.10
  -1  -3  -3   78.70    5.09
  -1   3   3   82.04    5.10
  -1   3   3   81.67    5.09
   1   3  -3   84.17    5.08
  -1  -3  -3   78.80    5.11
  -1   3   3   82.60    5.10
   1  -3   3   88.61    5.11
   1  -3  -3   81.97    4.96
  -1  -3   3   82.43    4.95
  -1  -3   3   82.47    4.97
  -1   3  -3   81.42    4.98
  -1  -3   3   82.13    4.95
   1   3   3   75.90    4.98
   1  -3  -3   80.70    4.98
   1   3   3   77.53    4.96
   1   3   3   77.95    4.96
   1  -3  -3   79.18    4.98
  -1  -3   3   81.33    4.98
  -1   3  -3   84.75    4.95
  -1   3  -3   84.56    4.97
   1  -3   4   41.63    2.49
   1   3  -4   37.05    2.54
   1   3  -4   38.48    2.53
   1  -3   4   40.36    2.56
  -1   3   4   41.45    2.57
  -1  -3  -4   41.30    2.55
   1  -3   4   43.00    2.52
   1   3  -4   37.28    2.56
  -1  -3  -4   40.53    2.55
   1  -3   4   42.08    2.54
  -1  -3  -4   40.21    2.57
  -1   3   4   42.72    2.55
  -1   3   4   40.75    2.54
   1  -3  -4   42.40    2.60
  -1  -3   4   38.22    2.58
   1   3   4   40.13    2.56
  -1  -3   4   40.17    2.55
   1   3   4   40.63    2.57
   1   3   4   40.87    2.60
  -1   3  -4   43.00    2.55
   1  -3  -4   43.05    2.57
   1  -3  -4   40.93    2.58
  -1  -3   4   41.08    2.54
  -1   3  -4   41.95    2.59
  -1  -3   4   38.51    2.57
  -1   3  -4   42.03    2.57
   1  -3   5   25.56    1.73
  -1  -3  -5   25.92    1.74
   1   3  -5   27.43    1.75
   1   3  -5   28.91    1.72
  -1   3   5   25.30    1.71
  -1   3   5   25.82    1.75
   1  -3   5   25.96    1.71
  -1   3   5   26.56    1.73
   1  -3   5   26.79    1.69
  -1  -3   5   28.92    1.81
  -1   3  -5   26.84    1.80
   1   3   5   27.48    1.81
  -1  -3   5   29.72    1.79
  -1  -3   5   29.70    1.84
   1   3   5   26.48    1.83
  -1   3  -5   27.40    1.79
  -1   3  -5   28.04    1.83
   1  -3  -5   27.33    1.84
   1  -3  -5   28.21    1.81
   1   3   5   27.32    1.79
  -1   3   6   20.89    1.40
   1  -3   6   18.18    1.32
  -1   3   6   18.57    1.35
  -1  -3  -6   20.87    1.35
   1   3  -6   22.53    1.40
   1  -3   6   17.77    1.29
  -1  -3  -6   20.69    1.38
  -1   3   6   20.51    1.38
  -1  -3  -6   21.96    1.35
   1  -3   6   17.59    1.35
  -1   3  -6   16.83    1.33
   1   3   6   19.99    1.36
   1  -3  -6   20.31    1.34
   1   3   6   20.24    1.30
   1  -3  -6   19.43    1.32
   1   3   6   19.24    1.36
  -1   3  -6   18.04    1.29
  -1  -3   6   21.73    1.38
   1  -3  -6   19.96    1.35
  -1  -3  -7   95.81    6.22
   1   3  -7   97.98    6.19
  -1   3   7   99.43    6.19
   1   3  -7   98.10    6.24
   1  -3   7  101.30    6.18
   1   3  -7  102.17    6.18
  -1  -3  -7   97.60    6.20
  -1   3   7  101.10    6.23
   1  -3   7   99.09    6.14
  -1  -3  -7   99.23    6.19
  -1   3   7  100.43    6.18
   1  -3   7  100.22    6.21
  -1   3   7  102.27    6.25
  -1  -3   7  101.17    6.28
  -1   3  -7  101.24    6.29
   1  -3  -7  100.16    6.24
  -1   3  -7  104.63    6.24
  -1  -3   7   99.07    6.24
  -1   3  -7  102.55    6.26
  -1  -3   7   98.08    6.22
   1  -3  -7  102.92    6.29
   1   3   7   95.11    6.23
   1  -3  -7  104.06    6.27
   1   3   7   97.75    6.21
  -1   3   8    6.88    0.62
  -1   3   8    7.54    0.62
  -1   3   8    7.28    0.66
   1  -3   8    6.54    0.63
  -1   3   8    7.21    0.60
   1  -3   8    6.88    0.58
   1  -3   8    7.04    0.61
  -1   3  -8    6.96    0.69
   1  -3  -8    8.30    0.79
  -1   3  -8    6.63    0.63
   1  -3  -8    7.66    0.66
  -1   3  -8    7.24    0.61
   1  -3  -8    7.29    0.63
   1  -3   9    0.99    0.24
  -1  -3  -9    0.54    0.21
  -1   3   9    0.43    0.25
   1   3  -9    0.96    0.27
  -1  -3  -9    0.91    0.31
  -1   3   9    0.40    0.21
   1  -3   9    0.84    0.22
  -1  -3  -9    0.84    0.24
   1   3  -9    0.82    0.31
   1  -3   9    1.00    0.27
  -1   3   9    0.61    0.22
  -1   3   9    0.77    0.22
   1   3  -9    1.04    0.25
  -1  -3   9    0.78    0.22
   1  -3  -9    0.36    0.28
  -1   3  -9    1.01    0.31
  -1   3  -9    0.65    0.23
   1   3   9    0.69    0.20
   1   3   9    0.92    0.30
   1  -3  -9    0.47    0.21
  -1  -3   9    0.89    0.26
   1   3   9    0.74    0.23
  -1   3  -9    0.59    0.23
  -1  -3   9    1.20    0.28
  -1   3  10   21.24    1.61
  -1   3  10   22.35    1.56
   1  -3  10   22.09    1.55
   1  -3  10   23.19    1.52
  -1   3  10   23.77    1.55
   1  -3  10   22.99    1.62
   1   3 -10   19.12    1.61
  -1  -3 -10   18.96    1.60
   1  -3  10   22.62    1.46
  -1   3 -10   22.69    1.55
   1   3  10   18.80    1.41
  -1  -3  10   19.19    1.39
   1   3  10   19.53    1.50
  -1   3 -10   22.24    1.46
  -1  -3  10   18.38    1.34
   1   3  10   18.07    1.37
   1  -3 -10   23.03    1.53
  -1  -3  10   17.83    1.41
   1  -3  11   10.07    0.75
  -1   3  11    9.17    0.89
   1   3 -11   10.60    0.96
  -1  -3 -11   10.32    0.93
   1  -3  11    9.87    0.77
  -1   3  11    8.67    0.81
   1  -3  11   11.15    0.83
  -1   3  11    9.05    0.83
   1   3  11    9.73    0.87
  -1   3 -11   11.01    1.00
  -1  -3  11   10.73    0.91
  -1  -3  11   10.72    0.85
   1   3  11   10.67    0.84
   1  -3 -11    9.56    0.95
  -1  -3  11   10.60    0.94
  -1  -3  11    9.95    0.79
  -1   3 -11   11.60    1.19
   1   3  11   10.42    0.94
   1  -3  12    3.03    0.35
   1  -3  12    2.74    0.37
  -1   3  12    3.79    0.52
  -1   3  12    3.06    0.46
  -1   3  12    3.25    0.44
   1  -3  12    2.88    0.43
  -1  -3  12    6.61    0.63
  -1  -3  12    6.13    0.65
   1   3  12    5.52    0.62
   1   3  12    5.66    0.58
  -1  -3  12    6.45    0.63
   1  -3  13    6.11    0.65
   1  -3  13    6.53    0.59
  -1   3  13    5.95    0.63
   1  -3  13    6.63    0.56
  -1   3  13    6.26    0.70
   1   3 -13    8.02    0.84
  -1  -3  13    7.27    0.67
  -1  -3  13    7.25    0.71
   1   3  13    7.32    0.85
  -1   3 -13    7.36    0.84
   1   3  13    7.22    0.73
  -1  -3  13    7.25    0.64
  -1   3  14    1.79    0.38
   1  -3  14    1.86    0.38
  -1   3  14    1.63    0.37
   1  -3  14    1.65    0.31
   1   3  14    2.04    0.36
   1   3  14    2.11    0.41
  -1  -3  14    1.79    0.34
  -1  -3  14    2.11    0.41
  -2  -3   0  370.24   22.94
   2   3   0  362.80   22.89
   2  -3   1  165.42    9.70
  -2  -3  -1  146.32   10.08
   2   3  -1  147.77   10.13
   2  -3  -1  166.33   10.29
   2   3   1  155.40   10.65
  -2   3  -1  169.78   10.26
   2  -3  -1  172.66   10.32
  -2  -3   1  147.80   10.64
   2   3  -2  134.02    8.17
  -2   3  -2  155.68    9.46
   2  -3   3  179.93   10.96
  -2   3  -3  172.22   10.83
  -2   3  -3  180.65   10.80
  -2   3  -3  180.47   10.82
   2  -3   4   34.60    2.09
   2   3  -4   31.30    2.14
   2  -3   4   35.73    2.14
  -2  -3  -4   34.45    2.16
  -2   3   4   33.28    2.16
   2  -3   4   35.70    2.17
   2  -3   4   35.08    2.12
   2   3  -4   31.38    2.17
  -2   3   4   33.85    2.17
  -2  -3  -4   37.19    2.19
  -2   3   4   33.60    2.15
   2   3  -4   31.83    2.16
  -2  -3  -4   34.37    2.15
  -2  -3   4   33.26    2.19
   2  -3  -4   33.92    2.20
   2   3   4   37.63    2.19
   2  -3  -4   33.42    2.22
  -2   3  -4   35.90    2.21
   2   3   4   37.75    2.25
  -2  -3   4   32.69    2.21
  -2  -3   4   32.48    2.22
   2   3   4   36.13    2.21
  -2  -3   4   33.84    2.18
  -2   3  -4   36.00    2.18
   2  -3  -4   33.88    2.23
  -2   3  -4   37.41    2.23
  -2  -3  -5  105.76    6.40
   2   3  -5  102.61    6.38
  -2  -3  -5  106.58    6.38
  -2   3   5  101.40    6.39
   2   3  -5  105.36    6.36
  -2   3   5   99.88    6.37
   2  -3   5  102.37    6.33
   2   3  -5  105.82    6.41
   2  -3   5  100.73    6.38
  -2  -3  -5  107.95    6.38
   2  -3   5   99.13    6.35
   2  -3  -5  101.87    6.34
  -2  -3   5  106.63    6.41
   2  -3  -5   99.37    6.37
   2   3   5  108.41    6.33
  -2   3  -5  100.21    6.37
  -2  -3   5  105.17    6.34
   2   3   5  106.87    6.39
  -2  -3   5  102.78    6.37
  -2   3  -5  101.12    6.32
  -2   3  -5  102.61    6.35
   2  -3  -5   98.64    6.37
   2  -3   6   74.14    4.72
  -2  -3  -6   80.17    4.77
   2  -3   6   73.03    4.78
  -2  -3  -6   79.25    4.77
  -2   3   6   74.30    4.76
  -2   3   6   74.07    4.79
  -2  -3  -6   78.28    4.80
   2   3  -6   80.08    4.78
   2  -3   6   75.29    4.74
   2   3  -6   82.94    4.82
  -2   3   6   69.66    4.76
  -2  -3   6   81.96    4.87
   2  -3  -6   72.48    4.85
  -2   3  -6   76.20    4.82
   2   3   6   81.57    4.89
  -2  -3   6   78.36    4.85
  -2   3  -6   77.66    4.87
  -2   3  -6   75.85    4.84
  -2  -3   6   81.60    4.82
   2  -3  -6   72.88    4.86
   2   3   6   81.60    4.81
   2   3   6   78.41    4.83
   2  -3  -6   73.73    4.83
  -2   3   7    5.41    0.49
   2  -3   7    4.80    0.49
   2  -3   7    4.82    0.46
  -2   3   7    5.11    0.52
   2  -3   7    5.40    0.45
  -2   3   7    5.27    0.48
  -2   3  -7    5.82    0.48
   2  -3  -7    5.41    0.53
  -2   3  -7    5.63    0.53
   2  -3  -7    5.05    0.48
   2  -3  -7    5.23    0.51
  -2   3  -7    5.06    0.49
   2   3  -8    7.89    0.74
  -2  -3  -8    8.71    0.75
   2   3  -8    8.09    0.69
   2   3  -8    7.64    0.69
  -2  -3  -8    9.08    0.72
  -2  -3  -8    9.10    0.71
   2   3   8    9.24    0.70
  -2  -3   8    8.20    0.67
   2   3   8    8.74    0.66
  -2  -3   8    8.06    0.73
   2   3   8    7.93    0.73
  -2  -3   8    8.54    0.71
  -2   3   9   24.75    1.74
  -2   3   9   24.91    1.80
  -2  -3  -9   25.40    1.77
   2   3  -9   27.26    1.78
   2  -3   9   24.64    1.70
   2   3  -9   26.29    1.76
   2   3  -9   25.48    1.82
  -2   3   9   24.05    1.75
  -2  -3  -9   26.88    1.82
   2  -3   9   25.71    1.79
  -2  -3  -9   25.09    1.77
  -2   3   9   24.88    1.74
  -2  -3   9   27.40    1.77
  -2   3  -9   27.23    1.86
   2   3   9   25.94    1.84
  -2   3  -9   25.26    1.81
   2   3   9   26.74    1.78
  -2  -3   9   26.76    1.79
   2  -3  -9   24.71    1.82
   2  -3  -9   24.27    1.82
   2   3   9   26.29    1.74
   2  -3  -9   24.54    1.84
  -2   3  -9   26.95    1.79
  -2  -3   9   27.07    1.84
  -2  -3 -10    9.03    0.79
   2   3 -10    7.78    0.79
   2  -3  10    7.24    0.73
  -2   3  10    7.86    0.95
   2  -3  10    7.57    0.61
  -2   3  10    7.65    0.69
   2   3 -10    8.69    0.73
  -2   3  10    7.34    0.73
  -2   3  10    6.99    0.69
   2  -3  10    7.54    0.59
   2  -3  10    7.98    0.67
  -2  -3  10    8.67    0.72
  -2  -3  10    8.46    0.76
   2  -3 -10    7.08    0.75
  -2   3 -10    7.57    0.73
   2  -3 -10    7.93    0.79
   2   3  10    9.63    0.84
  -2  -3  10    8.26    0.68
   2   3  10    9.56    0.76
  -2  -3  10    8.88    0.81
  -2   3 -10    8.56    0.83
   2   3  10    9.30    0.70
  -2  -3 -11   10.25    0.95
  -2   3  11   10.02    0.87
  -2   3  11   10.35    0.94
   2  -3  11   10.16    0.85
  -2   3  11   10.67    0.91
   2  -3  11   11.29    0.80
   2  -3  11   10.69    0.77
  -2   3  11   10.24    0.88
   2   3 -11   10.51    0.98
  -2  -3  11   10.46    0.95
   2   3  11   11.01    0.84
  -2  -3  11   10.26    0.86
   2   3  11   12.38    0.92
   2   3  11    9.57    0.95
  -2  -3  11   10.22    0.82
  -2   3 -11   11.06    1.08
   2  -3 -11   11.02    0.99
  -2  -3  11    9.97    0.89
  -2   3  12   19.34    1.55
   2   3 -12   16.34    1.67
   2  -3  12   20.09    1.44
   2  -3  12   19.57    1.35
  -2   3  12   21.37    1.57
  -2   3  12   21.53    1.49
   2  -3  12   19.21    1.33
  -2  -3  12   16.79    1.28
   2   3  12   14.71    1.15
  -2  -3  12   16.44    1.22
   2  -3 -12   19.26    1.40
  -2  -3  12   15.02    1.15
   2   3  12   15.05    1.23
   2  -3  13    6.24    0.53
   2  -3  13    5.95    0.52
   2   3 -13    4.71    0.79
  -2   3  13    5.71    0.66
  -2  -3 -13    4.38    0.72
   2  -3  13    6.74    0.65
  -2   3  13    5.63    0.61
   2   3  13    4.62    0.48
  -2  -3  13    4.59    0.58
   2   3  13    3.98    0.55
  -2  -3  13    3.68    0.56
  -2  -3  13    4.41    0.55
   3   3   0  197.55   12.76
  -3  -3   0  195.42   12.78
  -3  -3  -1   10.34    0.68
  -3  -3  -1   10.60    0.68
   3  -3  -1   18.14    1.15
  -3   3  -1   19.01    1.15
   3  -3  -1   18.35    1.18
  -3   3  -1   18.55    1.15
  -3  -3  -2   89.07    5.22
   3   3  -2   77.53    5.20
  -3  -3  -2   86.68    5.19
   3   3  -2   82.75    5.20
  -3  -3  -2   89.07    5.20
   3   3   2   86.81    5.05
   3   3   2   85.79    5.06
  -3  -3   2   82.99    5.06
  -3  -3   2   80.35    5.06
  -3  -3   2   78.43    5.06
   3   3   2   81.39    5.07
   3   3  -3   15.07    1.01
  -3   3   3   16.53    1.01
   3   3  -3   14.86    1.03
  -3   3   3   16.82    1.02
   3  -3   3   13.65    1.00
  -3   3   3   16.71    1.03
   3  -3   3   14.46    0.98
   3  -3  -3   16.42    1.03
  -3   3  -3   13.62    1.01
   3   3   3   17.63    1.05
   3   3   3   16.44    1.01
   3  -3  -3   15.23    1.00
  -3  -3   3   15.21    1.00
   3  -3  -3   16.34    1.03
  -3  -3   3   15.04    1.01
  -3   3  -3   13.49    0.99
   3  -3   4  105.90    6.16
   3   3  -4   93.68    6.19
  -3   3   4  103.89    6.18
   3   3  -4   93.50    6.20
   3  -3   4  102.87    6.19
  -3  -3  -4   96.51    6.20
  -3   3   4  109.17    6.21
  -3  -3  -4   95.94    6.18
   3   3  -4   96.15    6.18
  -3   3   4  108.87    6.21
   3  -3   4  104.74    6.11
  -3  -3  -4   98.01    6.18
  -3  -3  -4   98.51    6.16
   3   3   4   94.63    6.26
  -3  -3   4   98.24    6.25
  -3   3  -4  106.02    6.24
   3   3   4   97.95    6.23
  -3   3  -4  104.34    6.22
  -3  -3   4   96.77    6.23
  -3   3  -4  104.07    6.26
   3  -3  -4  110.10    6.27
  -3  -3   4   97.03    6.22
   3   3   4   96.29    6.21
   3  -3  -4  108.76    6.27
   3  -3  -4  105.31    6.23
  -3  -3  -5   41.82    2.80
  -3   3   5   46.00    2.81
  -3   3   5   50.24    2.84
  -3  -3  -5   42.70    2.80
  -3   3   5   48.78    2.82
   3   3  -5   39.63    2.79
  -3  -3  -5   41.47    2.82
   3  -3  -5   49.60    2.86
   3   3   5   41.79    2.81
   3   3   5   43.53    2.89
   3  -3  -5   48.22    2.89
   3   3   5   40.19    2.83
   3  -3  -5   48.69    2.89
   3   3  -6   35.08    2.21
  -3   3   6   34.15    2.23
   3  -3   6   33.51    2.22
  -3   3   6   32.97    2.19
  -3  -3  -6   35.11    2.21
  -3  -3  -6   33.18    2.20
  -3   3   6   32.92    2.20
   3   3  -6   33.18    2.21
   3  -3   6   34.22    2.16
   3   3  -6   33.91    2.24
  -3  -3  -6   36.17    2.25
   3   3   6   35.26    2.25
   3   3   6   38.16    2.32
  -3  -3   6   35.52    2.29
  -3  -3   6   33.52    2.29
   3  -3  -6   35.84    2.30
  -3   3  -6   35.77    2.26
   3  -3  -6   33.03    2.25
  -3  -3   6   33.51    2.26
   3   3   6   35.38    2.22
   3  -3  -6   34.53    2.28
   3   3  -7    6.43    0.53
  -3  -3  -7    6.05    0.55
  -3   3   7    4.32    0.48
   3  -3   7    5.28    0.41
  -3  -3  -7    6.10    0.51
  -3   3   7    4.36    0.48
  -3   3   7    4.31    0.50
   3   3  -7    6.45    0.52
  -3  -3  -7    6.28    0.52
   3   3  -7    6.83    0.57
   3   3   7    5.93    0.46
   3  -3  -7    4.40    0.51
  -3   3  -7    5.80    0.51
  -3  -3   7    6.73    0.56
  -3   3  -7    4.57    0.46
  -3  -3   7    6.35    0.50
   3   3   7    6.19    0.55
  -3  -3   7    6.40    0.53
  -3   3  -7    4.84    0.53
   3  -3  -7    4.29    0.50
   3   3   7    6.04    0.50
   3  -3   8   22.76    1.44
   3   3  -8   17.31    1.37
  -3   3   8   21.41    1.41
  -3   3   8   20.46    1.44
   3  -3   8   22.10    1.30
  -3  -3  -8   18.39    1.42
  -3   3   8   21.07    1.41
   3  -3   8   21.57    1.36
   3   3  -8   17.72    1.38
   3   3  -8   17.08    1.41
  -3  -3  -8   17.75    1.38
  -3  -3  -8   19.92    1.40
  -3  -3   8   17.66    1.33
   3  -3  -8   21.00    1.38
  -3  -3   8   17.50    1.39
   3   3   8   18.08    1.41
   3   3   8   18.06    1.30
  -3   3  -8   21.59    1.40
  -3   3  -8   21.86    1.37
   3  -3  -8   22.63    1.43
  -3   3  -8   21.78    1.44
  -3  -3   8   17.84    1.37
   3   3   8   18.30    1.35
   3   3  -9   17.60    1.22
  -3   3   9   16.52    1.21
  -3  -3  -9   15.72    1.25
   3  -3   9   16.65    1.32
   3  -3   9   16.41    1.09
   3   3  -9   15.86    1.21
   3  -3   9   15.69    1.15
   3  -3   9   15.84    1.07
   3   3  -9   17.55    1.29
  -3  -3  -9   16.20    1.21
  -3   3   9   16.31    1.20
  -3  -3  -9   15.38    1.20
  -3   3   9   15.53    1.23
  -3   3  -9   16.60    1.27
   3   3   9   16.23    1.19
   3   3   9   15.64    1.14
   3   3   9   15.64    1.25
   3  -3  -9   16.04    1.25
  -3   3  -9   16.00    1.23
  -3   3  -9   16.01    1.20
  -3  -3   9   17.65    1.24
   3  -3  -9   17.69    1.30
  -3  -3   9   18.06    1.29
  -3  -3   9   17.34    1.20
   3  -3  10   36.09    2.32
  -3  -3 -10   35.47    2.43
   3  -3  10   34.01    2.23
   3  -3  10   33.49    2.40
   3  -3  10   35.54    2.24
  -3   3  10   35.83    2.43
  -3   3  10   36.70    2.37
   3   3 -10   35.48    2.39
  -3   3  10   34.35    2.45
   3   3 -10   35.73    2.45
  -3   3  10   33.98    2.41
  -3  -3  10   36.69    2.40
   3  -3 -10   36.53    2.51
  -3  -3  10   36.89    2.38
   3   3  10   36.62    2.43
  -3  -3  10   37.98    2.51
  -3   3 -10   36.25    2.50
   3   3  10   34.71    2.49
  -3   3 -10   36.09    2.43
   3   3  10   35.77    2.35
   3  -3 -10   35.92    2.45
  -3   3  11    1.20    0.32
   3  -3  11    1.42    0.29
   3   3 -11    0.77    0.36
  -3   3  11    1.35    0.35
   3  -3  11    1.10    0.20
   3  -3  11    1.30    0.22
  -3   3  11    1.45    0.35
  -3  -3 -11    0.61    0.31
  -3   3  11    0.97    0.27
  -3  -3  11    0.51    0.27
   3   3  11    0.34    0.23
   3   3  11    0.73    0.20
  -3   3 -11    1.54    0.40
   3   3  11    0.43    0.22
  -3  -3  11    0.72    0.27
   3  -3 -11    1.57    0.39
  -3  -3  11    0.62    0.27
  -3  -3  11    0.83    0.25
   3  -3  12   20.17    1.41
   3  -3  12   20.71    1.39
   3  -3  12   21.72    1.52
  -3   3  12   20.99    1.54
  -3   3  12   21.37    1.56
  -3   3  12   21.40    1.58
  -3   3  12   20.88    1.63
   3   3  12   16.86    1.20
  -3  -3  12   16.01    1.25
   3   3  12   17.11    1.29
   3  -3 -12   19.78    1.43
  -3  -3  12   16.35    1.31
  -3  -3  12   14.88    1.20
  -3   3  13   11.18    0.99
  -3  -3 -13   12.50    1.12
   3  -3  13   10.80    0.85
   3  -3  13   11.75    0.86
  -3   3  13   11.96    1.03
   3  -3  13   11.96    0.99
   3   3 -13   13.83    1.22
  -3  -3  13   13.54    1.09
   3   3  13   12.44    0.94
   3   3  13   12.17    1.04
  -3  -3  13   11.90    1.01
   3  -3 -13   11.05    1.12
  -3   3 -13   12.36    1.14
   4  -3   0  126.81    7.48
  -4  -3   0  121.80    7.53
   4   3   0  121.55    7.53
   4   3   0  123.61    7.52
  -4   3   1   30.07    1.71
  -4   3   1   30.55    1.76
  -4  -3  -1   24.87    1.75
   4  -3   1   28.01    1.71
   4   3  -1   24.87    1.73
   4   3  -1   25.84    1.75
  -4   3   1   30.44    1.72
  -4   3  -1   26.91    1.59
   4  -3  -1   28.86    1.64
   4  -3  -1   28.36    1.60
   4   3   1   22.87    1.60
   4   3   1   23.88    1.62
  -4  -3   1   24.52    1.63
  -4  -3   1   25.26    1.62
   4   3  -2  408.44   27.68
  -4   3   2  480.18   27.34
  -4  -3  -2  417.02   27.60
   4   3   2  412.44   28.21
  -4  -3   2  425.42   28.35
  -4   3  -2  472.56   27.83
   4  -3  -2  450.99   27.87
  -4   3  -2  466.76   27.80
  -4  -3  -3  131.28    8.21
  -4  -3  -3  134.15    8.25
  -4  -3  -3  132.45    8.23
   4   3  -3  136.15    8.25
   4   3  -3  141.28    8.26
   4   3  -3  133.65    8.24
   4  -3  -3  166.51    9.02
  -4  -3   3  132.36    8.97
   4  -3  -3  164.39    8.97
  -4  -3   3  133.90    8.99
   4   3   3  133.07    8.95
  -4  -3   3  138.07    8.98
   4  -3  -3  162.51    9.00
  -4   3   4  146.51    8.74
  -4  -3  -4  145.64    8.70
   4   3  -4  146.66    8.76
  -4  -3  -4  144.58    8.72
   4  -3   4  129.92    8.72
  -4   3   4  143.15    8.75
   4  -3   4  134.47    8.69
   4   3  -4  148.00    8.74
   4   3  -4  148.01    8.74
  -4   3   4  136.57    8.72
  -4  -3  -4  145.43    8.75
   4   3   4  145.02    8.79
  -4  -3   4  145.89    8.84
   4  -3  -4  148.68    8.86
   4  -3  -4  142.34    8.81
  -4   3  -4  138.08    8.83
  -4   3  -4  135.78    8.81
  -4  -3   4  150.86    8.83
  -4   3  -4  137.57    8.80
   4   3   4  147.97    8.82
   4   3   4  146.42    8.86
  -4  -3   4  150.83    8.82
   4  -3  -4  142.24    8.84
  -4   3   5   23.03    1.62
  -4   3   5   22.71    1.62
  -4  -3  -5   26.24    1.62
  -4  -3  -5   25.74    1.65
   4   3  -5   24.89    1.65
  -4  -3  -5   26.33    1.62
   4   3  -5   23.77    1.62
   4   3  -5   24.62    1.62
   4  -3  -5   22.96    1.56
  -4   3  -5   19.96    1.54
   4  -3  -5   22.40    1.56
  -4  -3   5   24.64    1.52
   4   3   5   24.46    1.53
  -4  -3   5   24.40    1.55
   4  -3  -5   22.23    1.52
   4   3   5   25.65    1.50
  -4  -3   5   23.20    1.53
   4  -3   6   22.93    1.50
   4  -3   6   23.08    1.38
   4  -3   6   23.37    1.51
  -4   3   6   22.82    1.50
  -4  -3  -6   20.07    1.47
  -4  -3  -6   19.18    1.56
   4  -3   6   23.80    1.37
  -4   3   6   23.55    1.49
  -4  -3  -6   19.08    1.47
  -4   3  -6   24.90    1.52
   4  -3  -6   24.20    1.51
   4   3   6   20.45    1.45
  -4   3  -6   24.19    1.49
   4  -3  -6   24.74    1.55
  -4   3  -6   23.31    1.54
   4   3   6   19.58    1.48
   4   3   6   19.44    1.53
   4  -3   7   14.92    1.09
  -4   3   7   16.11    1.16
   4  -3   7   16.46    1.03
   4   3  -7   16.80    1.16
  -4  -3  -7   16.96    1.15
  -4   3   7   16.33    1.15
   4   3  -7   16.62    1.15
   4   3  -7   15.59    1.18
   4  -3   7   15.73    1.15
  -4  -3  -7   15.86    1.13
  -4  -3  -7   15.94    1.24
  -4   3   7   14.40    1.12
  -4  -3   7   15.39    1.12
  -4   3  -7   15.91    1.11
   4   3   7   15.45    1.15
   4  -3  -7   14.92    1.13
  -4   3  -7   15.48    1.15
   4  -3  -7   15.45    1.10
   4   3   7   15.86    1.10
  -4  -3   7   16.15    1.10
  -4   3  -7   15.28    1.08
   4   3   7   15.21    1.04
   4  -3  -7   15.85    1.14
   4   3  -8    1.45    0.28
  -4  -3  -8    1.31    0.26
   4   3  -8    0.77    0.27
  -4  -3  -8    1.37    0.27
   4   3  -8    1.57    0.30
  -4  -3  -8    1.34    0.32
   4  -3  -8   -0.03    0.12
  -4   3  -8    0.40    0.17
  -4   3  -8    0.18    0.19
   4  -3  -8    0.30    0.19
   4  -3  -8    0.03    0.21
  -4   3  -8    0.18    0.17
  -4   3   9    6.11    0.62
   4   3  -9    7.23    0.72
   4  -3   9    7.50    0.68
  -4   3   9    6.05    0.63
   4  -3   9    6.80    0.50
  -4  -3  -9    6.32    0.62
  -4   3   9    6.57    0.64
   4   3  -9    6.90    0.64
  -4  -3  -9    6.86    0.64
   4   3  -9    6.92    0.64
   4  -3   9    6.82    0.49
   4  -3   9    6.24    0.58
  -4  -3  -9    6.91    0.68
  -4   3  -9    6.09    0.60
   4   3   9    6.06    0.55
  -4  -3   9    5.89    0.56
  -4  -3   9    5.72    0.59
   4   3   9    6.31    0.63
  -4  -3   9    5.99    0.54
  -4   3  -9    5.86    0.56
   4  -3  -9    6.34    0.63
   4   3   9    5.90    0.57
  -4   3  -9    6.80    0.65
   4  -3  10   13.44    0.88
  -4   3  10   11.79    1.29
  -4  -3 -10   13.03    1.09
   4   3 -10   13.68    1.12
  -4   3  10   11.35    1.05
  -4   3  10   11.60    1.01
   4   3 -10   14.34    1.06
   4  -3  10   12.32    0.86
   4  -3  10   13.11    0.98
   4  -3  10   13.54    1.07
  -4   3 -10   12.75    1.02
   4   3  10   13.63    1.10
   4   3  10   14.15    0.95
  -4   3 -10   12.29    1.09
  -4  -3  10   13.71    1.06
  -4  -3  10   14.21    1.02
  -4  -3  10   13.48    0.99
   4  -3 -10   11.69    1.02
   4  -3 -10   11.80    1.09
  -4  -3 -11    0.44    0.28
   4  -3  11    0.37    0.13
   4  -3  11    0.47    0.13
  -4   3  11    0.19    0.23
   4  -3  11    0.29    0.21
  -4   3  11    0.42    0.25
   4   3 -11   -0.02    0.26
  -4   3  11    0.56    0.29
  -4   3  11    0.38    0.21
  -4  -3  11    0.30    0.22
  -4  -3  11    0.10    0.15
   4   3  11    0.39    0.16
   4   3  11    0.36    0.37
   4   3  11    0.27    0.22
  -4  -3  11    0.06    0.19
   4  -3 -11    0.30    0.26
  -4   3 -11    0.21    0.27
   4  -3  12    5.50    0.60
   4  -3  12    5.31    0.46
  -4   3  12    5.68    0.64
   4  -3  12    5.60    0.46
  -4   3  12    5.83    0.63
  -4   3  12    6.21    0.66
  -4  -3  12    1.11    0.34
  -4  -3  12    2.08    0.37
   4   3  12    2.21    0.41
   4   3  12    1.84    0.30
   4  -3  13    6.10    0.53
  -4  -3 -13    7.53    0.81
  -4   3  13    6.62    0.70
   4   3 -13    8.09    0.89
  -4   3  13    6.99    0.72
  -4   3  13    7.50    0.76
   4  -3  13    5.30    0.66
   4   3  13    7.12    0.63
   4   3  13    7.30    0.75
  -4  -3  13    7.33    0.73
   4  -3 -13    7.83    0.87
  -4  -3  13    7.71    0.79
  -4   3 -13    7.35    0.83
  -5  -3   0    5.01    0.39
   5   3   0    4.92    0.39
  -5   3   0    5.55    0.34
   5  -3   0    5.38    0.34
   5   3   0    5.46    0.38
  -5  -3   0    4.96    0.37
  -5  -3  -1   57.48    3.64
   5  -3   1   65.05    3.63
  -5   3   1   65.77    3.62
  -5   3   1   65.10    3.68
   5   3  -1   53.63    3.66
   5   3  -1   55.05    3.65
  -5  -3  -1   57.72    3.67
   5   3  -1   55.08    3.67
  -5  -3   1   54.92    3.69
   5   3   1   60.01    3.69
   5   3   1   59.67    3.66
   5  -3  -1   66.34    3.65
  -5  -3   1   56.40    3.68
  -5   3  -1   62.79    3.64
  -5  -3   1   57.15    3.67
  -5  -3  -2  111.50    7.03
   5   3  -2  119.01    7.04
  -5  -3  -2  112.46    7.04
  -5  -3  -2  113.01    7.01
   5   3  -2  119.05    7.05
   5  -3  -2  139.43    7.49
   5   3   2  111.20    7.51
  -5  -3   2  118.66    7.53
  -5  -3   2  115.31    7.54
  -5  -3   2  116.36    7.54
   5  -3  -2  138.70    7.53
  -5  -3  -3   23.17    1.57
  -5  -3  -3   23.13    1.62
   5  -3   3   26.20    1.60
  -5   3   3   27.02    1.60
  -5   3   3   27.29    1.64
   5   3  -3   25.38    1.62
  -5  -3  -3   23.55    1.60
   5  -3  -3   28.05    1.67
  -5   3  -3   26.73    1.63
   5   3   3   23.21    1.59
  -5  -3   3   26.03    1.65
  -5  -3   3   25.05    1.63
  -5   3  -3   26.45    1.61
   5  -3  -3   26.33    1.60
   5   3   3   23.07    1.65
  -5  -3   3   24.77    1.64
  -5  -3  -4   24.73    1.69
   5   3  -4   26.99    1.67
  -5  -3  -4   24.73    1.67
   5   3  -4   26.02    1.68
   5   3  -4   26.10    1.66
  -5  -3  -4   24.65    1.62
  -5  -3   4   25.69    1.67
  -5  -3   4   26.06    1.68
   5   3  -5   55.97    3.55
  -5  -3  -5   51.88    3.50
  -5   3   5   57.69    3.57
  -5  -3  -5   52.43    3.53
   5   3  -5   60.85    3.57
  -5  -3  -5   52.86    3.47
   5   3  -5   54.79    3.52
  -5  -3  -5   52.26    3.50
  -5   3   5   62.22    3.54
  -5   3   5   59.73    3.55
   5  -3  -5   60.65    3.68
  -5  -3   5   54.16    3.65
  -5  -3   5   52.99    3.63
   5  -3  -5   60.31    3.63
  -5  -3   5   55.05    3.62
  -5   3  -5   64.96    3.67
   5  -3  -5   58.76    3.66
  -5  -3  -6   38.30    2.37
   5   3  -6   38.63    2.42
   5   3  -6   38.41    2.39
  -5  -3  -6   37.92    2.37
   5  -3   6   34.71    2.24
  -5   3   6   35.98    2.38
   5  -3   6   35.53    2.24
   5   3  -6   38.49    2.38
   5  -3   6   34.40    2.33
   5  -3   6   35.52    2.38
  -5   3   6   36.88    2.39
  -5  -3  -6   37.47    2.40
  -5   3   6   35.49    2.37
   5  -3  -6   36.51    2.41
   5  -3  -6   35.98    2.37
  -5  -3   6   35.62    2.40
   5  -3  -6   35.36    2.41
  -5  -3   6   38.85    2.37
  -5   3  -6   35.63    2.40
   5   3   6   37.79    2.38
  -5   3  -6   37.42    2.38
  -5  -3   6   37.69    2.38
  -5   3  -6   36.83    2.36
   5   3   6   36.90    2.32
   5   3   6   39.08    2.44
   5  -3   7    5.05    0.45
   5  -3   7    5.28    0.34
  -5  -3  -7    4.19    0.46
   5  -3   7    4.94    0.34
   5  -3   7    5.13    0.50
   5   3   7    3.90    0.33
  -5  -3   7    3.04    0.37
   5   3   7    3.60    0.39
   5   3   7    4.47    0.45
  -5  -3   7    3.36    0.39
   5  -3   8    2.84    0.39
  -5   3   8    2.77    0.41
   5   3  -8    2.76    0.38
   5  -3   8    2.75    0.23
   5  -3   8    2.80    0.23
  -5   3   8    2.50    0.37
  -5  -3  -8    3.31    0.46
  -5  -3  -8    2.69    0.36
   5   3  -8    2.56    0.37
   5  -3   8    3.04    0.35
  -5  -3  -8    2.97    0.43
  -5   3   8    2.51    0.37
  -5   3  -8    2.69    0.34
   5   3   8    2.75    0.36
   5   3   8    3.22    0.41
  -5  -3   8    2.61    0.37
  -5   3  -8    2.54    0.36
  -5  -3   8    2.49    0.33
  -5  -3   8    2.27    0.35
   5  -3  -8    2.63    0.36
   5  -3  -8    2.80    0.40
  -5   3  -8    2.65    0.39
   5  -3  -8    2.69    0.42
   5  -3   9   10.78    0.79
  -5   3   9    9.48    0.82
   5  -3   9   10.33    0.66
  -5   3   9    9.79    0.82
   5   3  -9    7.34    0.83
  -5   3   9    8.88    0.85
   5  -3   9   10.11    0.66
   5   3   9    6.43    0.68
  -5  -3   9    7.46    0.62
   5   3   9    7.05    0.56
   5   3   9    6.98    0.64
  -5  -3   9    7.68    0.65
  -5  -3   9    7.27    0.68
  -5   3  10   12.13    1.06
   5   3 -10   13.15    1.10
   5  -3  10   12.34    0.98
  -5  -3 -10   14.53    1.11
  -5   3  10   12.18    1.03
   5   3 -10   12.63    1.03
  -5   3  10   13.48    1.04
   5  -3  10   12.39    0.84
   5  -3  10   12.75    0.85
   5  -3 -10   12.13    1.10
  -5  -3  10   13.09    1.04
  -5  -3  10   13.36    0.99
   5  -3 -10   11.39    1.00
   5   3  10   12.41    1.03
   5   3  10   13.08    0.92
   5   3  10   12.66    1.08
  -5   3 -10   13.52    1.02
  -5   3 -10   14.04    1.11
  -5  -3  10   13.40    1.01
  -5   3  11    0.99    0.29
   5  -3  11    1.03    0.16
  -5   3  11    0.74    0.30
   5  -3  11    1.18    0.17
   5   3 -11    0.73    0.33
  -5   3  11    1.45    0.36
  -5  -3 -11    0.69    0.33
  -5  -3  11    0.81    0.29
  -5   3 -11    1.13    0.36
   5   3  11    1.36    0.24
  -5  -3  11    0.84    0.26
   5  -3 -11    1.04    0.36
   5   3  11    1.03    0.28
  -5  -3  11    1.00    0.26
  -5   3  12    5.75    0.65
  -5   3  12    6.09    0.68
   5  -3  12    5.80    0.44
  -5   3  12    5.49    0.63
   5  -3  12    5.99    0.61
   5  -3  12    6.04    0.44
  -5  -3 -12    4.87    0.70
  -5   3  12    5.93    0.68
   5   3 -12    4.87    0.72
   5  -3 -12    6.91    0.76
  -5   3 -12    6.42    0.71
   5   3  12    5.15    0.48
  -5  -3  12    4.45    0.56
  -5  -3  12    5.35    0.64
   5   3  12    5.08    0.60
  -5   3  13   19.90    1.43
   5   3 -13   15.86    1.48
   5  -3  13   18.53    1.19
  -5   3  13   16.08    1.60
   5  -3  13   19.52    1.38
  -5   3  13   18.89    1.50
   5  -3  13   17.89    1.18
  -5  -3 -13   16.46    1.49
  -5   3  13   18.91    1.43
   5   3  13   17.17    1.33
  -5  -3  13   16.53    1.29
   5   3  13   15.93    1.16
   5  -3 -13   18.91    1.47
  -5  -3  13   15.64    1.34
  -5   3 -13   16.59    1.42
  -6  -3   0   83.48    5.09
   6  -3   0   82.18    5.03
  -6   3   0   86.33    5.04
   6   3   0   82.20    5.07
  -6  -3   0   81.79    5.08
  -6  -3   0   81.55    5.06
   6   3   0   81.15    5.08
   6   3  -1   27.38    1.83
  -6  -3  -1   30.08    1.81
   6   3  -1   27.02    1.82
   6   3  -1   28.25    1.82
  -6   3   1   30.20    1.78
  -6   3   1   30.31    1.85
  -6  -3  -1   29.10    1.84
   6  -3   1   28.60    1.78
  -6   3  -1   28.62    1.84
   6  -3  -1   30.48    1.84
   6   3   1   29.07    1.86
  -6  -3   1   28.68    1.88
   6  -3  -1   31.27    1.84
   6   3   1   29.86    1.88
  -6  -3   1   29.47    1.87
  -6  -3   1   30.48    1.90
  -6  -3  -2   22.32    1.41
  -6  -3  -2   20.64    1.39
  -6  -3  -2   21.73    1.36
   6   3   2   22.47    1.53
   6   3   2   21.79    1.49
  -6   3  -2   26.93    1.50
  -6  -3  -3    3.96    0.32
  -6  -3  -3    3.72    0.36
  -6  -3  -3    4.44    0.36
   6   3   3    4.09    0.35
  -6  -3   3    4.82    0.40
  -6  -3   3    5.30    0.42
  -6  -3   3    5.45    0.42
   6   3  -4   50.16    3.23
  -6   3   4   49.05    3.21
  -6   3   4   48.85    3.23
   6  -3   4   51.14    3.21
  -6  -3  -4   52.39    3.23
  -6  -3  -4   53.77    3.21
  -6   3   4   48.83    3.20
  -6  -3  -4   54.59    3.17
   6   3  -4   51.65    3.22
  -6  -3   4   51.99    3.26
  -6   3  -4   50.47    3.24
   6  -3  -4   50.18    3.27
  -6  -3   4   50.78    3.24
  -6   3  -4   53.04    3.22
   6  -3  -4   51.55    3.21
   6   3   4   52.91    3.19
   6   3   4   53.32    3.27
   6  -3  -4   49.08    3.24
  -6  -3   4   53.58    3.26
   6   3  -5   42.27    2.68
  -6   3   5   43.66    2.69
  -6   3   5   43.19    2.64
   6   3  -5   42.31    2.66
  -6  -3  -5   38.97    2.60
   6   3  -5   42.06    2.66
  -6   3   5   44.57    2.67
  -6  -3  -5   39.26    2.64
  -6  -3  -5   38.01    2.66
   6  -3  -5   43.53    2.61
  -6  -3   5   42.22    2.62
  -6   3  -5   45.89    2.65
   6   3   5   37.13    2.61
  -6  -3   5   39.86    2.63
  -6   3  -5   44.95    2.65
   6   3   5   36.72    2.56
   6   3   5   37.19    2.65
   6  -3  -5   42.89    2.65
   6  -3  -5   43.13    2.67
  -6  -3   5   40.90    2.64
   6  -3   6   27.13    1.74
  -6   3   6   25.72    1.74
  -6   3   6   25.41    1.71
  -6  -3  -6   26.27    1.72
  -6  -3  -6   24.98    1.74
  -6   3   6   26.00    1.74
   6   3  -6   25.63    1.73
   6   3  -6   24.75    1.75
   6   3  -6   25.58    1.73
  -6  -3  -6   26.86    1.72
  -6   3  -6   27.25    1.76
   6  -3  -6   27.56    1.79
   6   3   6   25.30    1.66
  -6   3  -6   28.04    1.73
   6   3   6   26.86    1.78
   6  -3  -6   26.56    1.76
  -6  -3   6   24.94    1.74
   6  -3  -6   27.09    1.72
   6   3   6   24.68    1.72
  -6   3  -6   26.69    1.71
  -6  -3   6   24.46    1.71
  -6  -3   6   24.72    1.74
  -6  -3  -7    4.44    0.44
  -6  -3  -7    4.22    0.46
  -6  -3  -7    4.51    0.45
   6   3  -7    4.56    0.45
  -6   3   7    3.68    0.44
  -6   3   7    4.08    0.45
   6  -3   7    4.13    0.27
   6  -3   7    4.04    0.41
   6  -3   7    4.15    0.45
   6   3  -7    5.08    0.47
  -6   3   7    3.81    0.44
   6   3  -7    4.69    0.49
  -6   3  -7    4.31    0.42
   6  -3  -7    4.06    0.47
  -6  -3   7    4.33    0.46
   6   3   7    4.58    0.49
   6  -3  -7    4.09    0.43
  -6  -3   7    4.93    0.44
  -6   3  -7    4.64    0.46
   6  -3  -7    4.49    0.49
   6   3   7    4.88    0.46
  -6   3  -7    4.30    0.48
  -6  -3   7    4.70    0.46
   6   3   7    5.47    0.39
  -6  -3  -8   18.02    1.41
  -6   3   8   16.66    1.29
  -6  -3  -8   16.57    1.31
   6  -3   8   17.67    1.11
   6   3  -8   17.87    1.36
   6  -3   8   18.50    1.25
  -6   3   8   16.32    1.27
   6  -3   8   19.88    1.39
   6   3  -8   18.90    1.32
   6   3  -8   18.52    1.30
  -6   3   8   16.29    1.30
  -6  -3  -8   16.73    1.30
   6  -3   8   19.03    1.11
  -6   3  -8   19.51    1.32
  -6   3  -8   19.61    1.26
   6   3   8   17.71    1.26
   6   3   8   16.67    1.16
  -6  -3   8   18.40    1.29
  -6   3  -8   18.16    1.27
  -6  -3   8   18.42    1.27
   6  -3  -8   16.43    1.24
   6  -3  -8   15.58    1.29
  -6  -3   8   18.04    1.24
   6   3   8   15.36    1.30
   6  -3   9    7.15    0.51
   6  -3   9    7.80    0.66
   6  -3   9    7.69    0.72
  -6   3   9    8.50    0.82
   6  -3   9    7.41    0.51
  -6   3   9    8.61    0.73
  -6   3   9    8.45    0.72
  -6   3  -9    7.61    0.68
   6  -3  -9    7.80    0.75
   6  -3  -9    7.55    0.74
  -6   3  -9    6.94    0.64
  -6   3  -9    7.32    0.73
  -6  -3 -10   11.84    1.07
   6  -3  10   12.83    0.82
  -6   3  10   13.59    1.05
   6  -3  10   12.76    0.82
   6   3 -10   10.89    1.01
  -6   3  10   14.21    1.05
   6  -3  10   13.00    0.99
   6   3 -10   12.25    1.09
  -6   3  10   13.29    1.07
  -6  -3  10   11.20    0.94
   6   3  10   12.03    1.04
  -6  -3  10   12.22    0.98
   6  -3 -10   13.80    1.01
   6  -3 -10   14.16    1.10
  -6   3 -10   12.84    1.38
  -6   3 -10   13.22    0.99
   6   3  10   11.94    0.87
   6   3  10   12.41    0.99
  -6  -3  10   10.50    0.98
  -6   3  11    3.54    0.54
  -6   3  11    3.55    0.52
  -6  -3 -11    5.63    0.63
   6  -3  11    4.28    0.49
   6  -3  11    4.09    0.31
   6  -3  11    4.07    0.31
   6   3 -11    5.31    0.66
  -6   3  11    3.51    0.50
   6   3  11    5.90    0.60
  -6   3 -11    4.15    0.61
  -6  -3  11    6.10    0.59
   6  -3 -11    3.95    0.66
  -6  -3  11    5.52    0.62
   6   3  11    5.28    0.46
   6  -3  12    2.00    0.37
  -6  -3 -12    2.02    0.47
   6   3 -12    1.96    0.48
  -6   3  12    2.35    0.43
  -6   3  12    2.19    0.44
  -6   3  12    2.38    0.47
  -6   3  12    2.27    0.45
   6  -3  12    1.80    0.19
   6  -3  12    1.78    0.19
  -6  -3  12    2.08    0.38
   6   3  12    2.50    0.30
  -6  -3  12    2.69    0.48
   6   3  12    2.00    0.41
  -6   3 -12    1.93    0.44
   6  -3 -12    2.08    0.48
   6  -3  13    1.14    0.14
   6   3 -13    1.31    0.45
  -6   3  13    1.36    0.50
   6  -3  13    1.01    0.15
   6  -3  13    1.33    0.33
  -6   3  13    0.89    0.31
  -6   3  13    2.14    0.49
  -6   3  13    1.25    0.32
  -6  -3 -13    1.78    0.43
   6   3  13    1.31    0.36
  -6   3 -13    0.83    0.36
   6   3  13    1.43    0.25
  -6  -3  13    1.26    0.34
   6  -3 -13    1.56    0.43
  -7  -3   0   25.47    1.69
   7   3   0   24.78    1.68
  -7  -3   0   25.79    1.68
   7  -3   0   27.33    1.63
  -7   3   0   27.19    1.64
   7   3   0   25.78    1.67
  -7  -3   0   27.42    1.67
   7   3  -1    8.94    0.65
  -7  -3  -1    9.04    0.63
   7   3  -1    9.57    0.67
  -7  -3  -1    9.32    0.66
   7   3  -1    9.64    0.66
   7   3   1    9.32    0.63
  -7  -3   1    9.33    0.66
  -7  -3   1    9.36    0.66
   7   3   1    8.71    0.65
  -7  -3  -2  100.68    6.10
  -7  -3  -2  100.59    6.14
   7   3  -2   97.89    6.15
   7   3   2  101.34    6.11
  -7  -3   2   97.13    6.09
   7   3   2   97.89    6.06
  -7  -3   2  100.50    6.12
   7   3  -3  176.72   10.67
  -7  -3  -3  179.07   10.63
  -7  -3  -3  168.86   10.70
  -7  -3  -3  173.64   10.68
  -7  -3   3  178.48   11.24
   7   3   3  172.11   11.19
  -7  -3   3  177.08   11.19
   7   3   3  173.21   11.13
   7  -3  -3  202.97   11.13
  -7   3  -3  199.02   11.17
  -7  -3   3  177.70   11.19
  -7  -3  -4    8.02    0.56
  -7  -3  -4    8.39    0.63
   7   3  -4    7.24    0.60
   7  -3  -4    9.53    0.67
  -7   3  -4    9.90    0.70
   7  -3  -4    9.45    0.74
   7  -3  -4    9.21    0.70
  -7   3  -4    9.91    0.68
   7  -3   5   26.47    1.74
  -7  -3  -5   26.16    1.73
  -7  -3  -5   27.40    1.69
  -7   3   5   24.69    1.73
  -7  -3  -5   25.47    1.82
   7   3  -5   27.46    1.76
  -7   3   5   25.67    1.74
   7   3  -5   27.35    1.78
  -7   3   5   26.19    1.77
   7   3  -5   27.66    1.75
  -7   3  -5   26.34    1.70
  -7  -3   5   26.88    1.75
  -7   3  -5   25.95    1.73
  -7   3  -5   26.98    1.71
   7   3   5   25.55    1.76
   7  -3  -5   25.61    1.74
   7  -3  -5   26.76    1.78
   7   3   5   26.07    1.66
  -7  -3   5   26.29    1.75
   7  -3  -5   25.87    1.70
  -7  -3   5   27.52    1.73
  -7  -3  -6    2.32    0.29
  -7   3   6    1.88    0.28
   7   3  -6    2.57    0.31
   7   3  -6    1.82    0.29
  -7  -3  -6    2.03    0.30
   7  -3   6    1.66    0.29
  -7  -3  -6    2.33    0.24
  -7   3   6    2.02    0.33
   7   3  -6    2.24    0.32
  -7   3   6    1.62    0.28
  -7  -3   6    1.97    0.29
   7  -3  -6    1.77    0.25
  -7  -3   6    2.17    0.31
   7   3   6    2.01    0.21
   7  -3  -6    1.95    0.32
   7  -3  -6    1.62    0.29
   7   3   6    2.52    0.30
   7   3   6    2.38    0.35
  -7   3  -6    1.54    0.24
  -7   3  -6    1.27    0.26
  -7  -3   6    2.02    0.28
  -7   3  -6    1.23    0.24
  -7  -3  -7   51.15    3.45
   7  -3   7   55.12    3.47
   7   3  -7   54.53    3.48
  -7  -3  -7   52.07    3.48
  -7   3   7   55.67    3.48
  -7   3   7   56.00    3.50
   7   3  -7   54.56    3.52
  -7   3   7   58.33    3.48
   7   3  -7   52.82    3.47
  -7  -3  -7   51.52    3.45
  -7   3  -7   56.94    3.44
   7  -3  -7   57.13    3.49
   7   3   7   49.10    3.47
  -7   3  -7   58.14    3.43
   7   3   7   50.40    3.35
   7   3   7   50.48    3.43
  -7  -3   7   53.36    3.43
  -7   3  -7   55.71    3.47
   7  -3  -7   54.60    3.43
  -7  -3   7   52.33    3.45
   7  -3  -7   58.47    3.52
  -7  -3   7   51.82    3.46
  -7  -3  -8   20.46    1.46
  -7  -3  -8   20.04    1.42
   7   3  -8   20.41    1.48
   7  -3   8   20.91    1.45
  -7  -3  -8   19.72    1.42
   7   3  -8   22.53    1.47
  -7   3   8   19.41    1.44
  -7   3   8   18.32    1.42
  -7   3   8   18.71    1.41
  -7  -3   8   21.63    1.43
  -7   3  -8   20.55    1.45
  -7  -3   8   20.47    1.44
   7   3   8   19.03    1.46
   7   3   8   20.50    1.31
   7  -3  -8   19.41    1.45
  -7   3  -8   19.01    1.40
   7  -3  -8   18.84    1.45
   7  -3  -8   18.41    1.39
   7   3   8   20.43    1.41
  -7   3  -8   19.77    1.39
  -7  -3   8   21.19    1.41
  -7   3   9    3.59    0.47
   7   3  -9    4.69    0.50
  -7  -3  -9    3.41    0.46
   7   3  -9    4.54    0.50
  -7  -3  -9    3.59    0.49
  -7   3   9    3.98    0.48
   7  -3   9    3.15    0.46
   7   3  -9    4.84    0.58
  -7   3   9    4.79    0.52
   7  -3  -9    4.35    0.54
  -7  -3   9    4.91    0.48
  -7  -3   9    3.74    0.47
   7   3   9    4.84    0.50
  -7   3  -9    3.81    0.48
  -7   3  -9    3.99    0.52
   7   3   9    3.96    0.37
  -7  -3   9    4.82    0.52
   7  -3  -9    4.08    0.52
   7   3   9    3.55    0.50
  -7  -3 -10    5.42    0.62
  -7   3  10    4.15    0.55
  -7   3  10    4.75    0.58
  -7   3  10    5.04    0.58
   7   3 -10    6.10    0.67
   7   3  10    6.50    0.59
  -7  -3  10    5.47    0.59
  -7  -3  10    5.66    0.57
   7  -3 -10    4.94    0.64
   7  -3 -10    4.66    0.53
  -7  -3  10    5.94    0.58
   7   3  10    4.54    0.55
  -7   3 -10    4.73    0.60
  -7   3 -10    4.43    0.52
  -7   3  11    2.40    0.46
  -7   3  11    2.68    0.47
  -7   3  11    1.88    0.38
  -7  -3 -11    2.12    0.46
   7   3 -11    1.89    0.44
  -7  -3  11    1.73    0.38
   7  -3 -11    2.36    0.47
  -7   3 -11    2.42    0.47
   7   3  11    2.09    0.40
   7   3  11    2.09    0.26
  -7  -3  11    1.79    0.36
  -7   3  12   14.97    1.28
   7   3 -12   17.39    1.40
  -7   3  12   15.56    1.31
  -7   3  12   14.67    1.26
  -7  -3 -12   17.70    1.37
  -7   3 -12   14.98    1.29
  -7  -3  12   15.87    1.28
  -7  -3  12   16.75    1.25
   7   3  12   15.87    1.24
   7   3  12   15.82    1.08
   7  -3 -12   14.32    1.30
  -7   3  13    1.27    0.35
  -7   3  13    1.23    0.35
   7   3 -13    1.93    0.49
  -7  -3 -13    1.58    0.43
  -7   3  13    0.84    0.34
   7   3  13    1.41    0.23
   7  -3 -13    2.05    0.49
  -7  -3  13    1.30    0.38
   7   3  13    1.48    0.40
  -7   3 -13    0.99    0.39
  -7  -3  13    1.06    0.32
  -8  -3   0    4.40    0.36
   8   3   0    4.41    0.37
  -8  -3   0    4.58    0.37
   8   3   0    4.28    0.35
   8  -3   0    3.62    0.30
  -8  -3   0    3.97    0.34
   8   3  -1   20.07    1.32
  -8   3   1   19.85    1.26
  -8   3   1   18.87    1.33
  -8  -3  -1   20.84    1.32
  -8  -3  -1   21.63    1.29
   8  -3   1   18.56    1.26
   8   3  -1   19.78    1.30
  -8  -3   1   20.37    1.30
   8   3   1   20.11    1.26
  -8   3  -1   17.71    1.23
   8  -3  -1   18.23    1.23
  -8  -3   1   19.29    1.29
  -8  -3   1   20.49    1.28
   8   3   1   20.39    1.29
  -8  -3  -2   62.75    4.03
   8   3  -2   60.63    4.08
   8   3  -2   60.63    4.06
  -8   3   2   72.34    4.12
  -8   3   2   71.30    4.04
   8  -3   2   66.77    4.04
  -8  -3  -2   64.84    4.08
   8   3   2   63.63    4.13
   8  -3  -2   69.77    4.10
   8  -3  -2   70.24    4.13
  -8   3  -2   68.39    4.09
  -8   3  -2   70.42    4.07
   8   3   2   62.84    4.09
  -8  -3   2   59.92    4.13
  -8  -3  -3    1.15    0.17
  -8  -3  -3    1.26    0.20
  -8   3   3    1.90    0.26
  -8  -3  -3    1.60    0.25
   8   3  -3    1.06    0.20
   8   3  -3    1.22    0.22
   8  -3   3    1.30    0.19
  -8  -3   3    1.58    0.25
  -8   3  -3    1.86    0.14
   8   3   3    1.27    0.23
   8  -3  -3    2.13    0.24
   8   3   3    1.39    0.19
  -8   3  -3    1.53    0.20
   8   3  -4   26.86    1.77
  -8   3   4   25.51    1.74
  -8  -3  -4   27.44    1.76
  -8   3   4   25.18    1.79
  -8  -3  -4   28.42    1.71
  -8  -3  -4   27.92    1.79
   8   3  -4   27.57    1.80
   8  -3  -4   25.29    1.63
   8   3   4   27.78    1.63
  -8   3  -4   23.80    1.65
  -8  -3   4   26.43    1.71
  -8   3  -4   22.47    1.65
   8   3   4   28.66    1.73
   8  -3  -4   25.68    1.72
  -8  -3  -5    7.72    0.55
   8   3  -5    7.37    0.61
   8   3  -5    7.09    0.64
  -8  -3  -5    7.69    0.60
  -8  -3  -5    8.11    0.64
  -8  -3   5    6.86    0.62
  -8  -3   5    7.42    0.63
   8   3   5    7.59    0.55
   8   3   5    8.02    0.65
  -8   3  -5    9.66    0.63
  -8  -3   5    7.10    0.61
  -8  -3  -6    9.63    0.69
   8   3  -6    9.38    0.71
   8   3  -6    9.41    0.74
   8   3  -6    9.16    0.70
  -8  -3  -6    8.29    0.70
  -8   3   6    7.00    0.68
  -8   3   6    6.78    0.69
  -8  -3  -6    9.07    0.63
  -8  -3   6    9.85    0.69
   8   3   6    9.53    0.60
   8  -3  -6    7.16    0.69
  -8  -3   6    9.13    0.70
  -8   3  -6    7.56    0.63
   8   3   6    9.52    0.73
   8  -3  -6    7.03    0.62
  -8   3  -6    8.11    0.68
  -8   3  -6    7.73    0.65
  -8  -3  -7   38.12    2.63
   8   3  -7   39.47    2.66
  -8   3   7   42.46    2.64
  -8   3   7   42.52    2.63
  -8  -3  -7   38.12    2.60
   8   3  -7   38.65    2.62
   8  -3   7   39.99    2.63
  -8  -3  -7   40.10    2.61
   8   3  -7   37.96    2.61
  -8   3   7   43.14    2.66
  -8  -3   7   37.88    2.61
  -8   3  -7   39.58    2.57
   8   3   7   40.39    2.65
   8   3   7   38.19    2.49
  -8  -3   7   39.32    2.58
  -8   3  -7   38.62    2.60
  -8  -3   7   38.71    2.61
   8  -3  -7   41.35    2.66
   8  -3  -7   42.75    2.65
  -8   3  -7   41.49    2.60
   8  -3  -7   40.59    2.57
   8   3  -8   13.94    1.08
   8  -3   8   12.66    1.01
   8   3  -8   13.25    1.02
  -8  -3  -8   12.92    1.04
   8   3  -8   12.94    1.02
  -8  -3  -8   13.30    1.01
  -8   3   8   12.63    1.02
  -8  -3  -8   13.56    1.00
  -8   3   8   12.31    1.00
  -8   3   8   12.38    1.02
   8   3   8   13.04    1.27
  -8  -3   8   12.73    0.97
   8  -3  -8   11.66    0.93
   8  -3  -8   12.11    0.99
  -8  -3   8   11.87    1.01
  -8   3  -8   12.76    1.09
   8   3   8   12.02    0.84
  -8   3  -8   12.49    0.97
   8  -3  -8   12.32    1.01
  -8  -3   8   12.76    0.98
  -8   3  -8   12.87    0.94
   8   3  -9    2.31    0.38
  -8  -3  -9    2.50    0.45
   8   3  -9    2.13    0.43
   8   3  -9    1.71    0.35
  -8  -3   9    2.44    0.35
  -8  -3   9    1.56    0.40
   8   3   9    2.36    0.42
  -8  -3   9    2.42    0.39
   8   3   9    2.14    0.37
   8   3 -10   10.68    0.93
  -8   3  10    9.66    0.88
  -8   3  10    9.28    0.86
  -8   3  10    9.27    0.85
   8   3  10   11.40    0.91
   8  -3 -10    8.96    0.85
  -8   3 -10    8.58    0.89
  -8  -3  10   11.81    0.97
   8   3  10   11.60    0.75
   8  -3 -10    9.04    0.93
  -8  -3  10   11.60    0.94
  -8   3  11    0.45    0.25
   8   3 -11    0.62    0.34
  -8  -3 -11    0.38    0.31
  -8   3  11    0.62    0.26
  -8   3  11    0.81    0.28
   8   3  11    0.60    0.17
   8  -3 -11    1.00    0.43
  -8  -3  11    0.29    0.23
  -8   3 -11    0.51    0.28
  -8  -3  11    0.46    0.22
   8   3  11    0.11    0.22
  -8  -3 -12   11.53    1.11
  -8   3  12   12.99    1.10
  -8   3  12   12.11    1.09
   8   3 -12   14.00    1.22
   8   3  12   12.63    1.08
  -8  -3  12   13.44    1.08
  -8   3 -12   12.23    1.14
   8   3  12   12.60    0.89
   8  -3 -12   11.80    1.15
  -8  -3  12   13.81    1.12
  -8   3  13    0.26    0.25
   8   3 -13    0.55    0.35
  -8   3  13    0.42    0.26
  -8   3  13    0.50    0.26
  -8  -3 -13    0.13    0.30
  -8  -3  13    0.40    0.23
  -8  -3  13    0.24    0.23
   8   3  13    0.09    0.11
   8  -3 -13    0.42    0.30
  -9  -3   0    0.31    0.13
  -9  -3   0    0.25    0.15
   9   3   0    0.32    0.16
  -9  -3   0    0.49    0.13
   9   3   0    0.41    0.13
   9   3  -1   58.19    3.76
  -9   3   1   60.61    3.71
  -9  -3  -1   62.14    3.74
   9   3   1   60.95    3.70
  -9   3  -1   57.23    3.67
  -9  -3   1   56.19    3.69
   9   3   1   62.45    3.68
  -9  -3  -2    7.17    0.54
  -9  -3  -2    6.67    0.49
   9   3  -2    6.61    0.51
   9   3  -2    6.34    0.53
   9   3   2    6.94    0.54
   9   3   2    6.43    0.49
  -9  -3   2    6.61    0.52
   9   3  -3   25.52    1.64
  -9  -3  -3   25.43    1.63
  -9  -3  -3   25.76    1.57
  -9  -3  -3   25.14    1.62
  -9   3   3   25.17    1.59
   9  -3   3   23.39    1.58
  -9   3   3   22.14    1.67
   9   3  -3   24.05    1.65
   9  -3  -3   24.10    1.52
  -9   3  -3   22.69    1.50
  -9  -3   3   25.24    1.60
   9  -3  -3   24.23    1.58
  -9  -3   3   24.37    1.61
  -9  -3   3   25.36    1.63
   9   3   3   24.02    1.55
   9   3   3   24.38    1.61
   9   3  -4    6.36    0.55
  -9  -3  -4    6.14    0.46
   9   3  -4    6.55    0.52
  -9  -3  -4    5.83    0.52
  -9  -3  -4    6.29    0.51
   9  -3  -4    9.66    0.67
   9  -3  -4   10.11    0.78
   9   3  -5    6.34    0.56
   9   3  -5    7.27    0.60
  -9  -3  -5    7.00    0.56
  -9  -3  -5    6.41    0.58
  -9  -3  -5    6.76    0.50
   9  -3  -5    8.33    0.63
   9  -3  -5    8.89    0.67
  -9  -3   5    6.79    0.62
   9   3   5    7.02    0.63
  -9  -3   5    6.52    0.61
   9   3  -6    9.05    0.77
  -9   3   6    9.36    0.72
  -9   3   6   10.12    0.78
   9   3  -6    9.03    0.72
   9  -3   6    9.50    0.72
  -9  -3  -6    7.15    0.72
  -9   3  -6    9.96    0.69
  -9   3  -6    9.91    0.73
  -9  -3   6    8.50    0.73
   9  -3  -6    8.99    0.75
   9  -3  -6    9.06    0.73
  -9  -3   6    7.61    0.71
   9  -3  -6    8.91    0.67
  -9  -3   6    7.97    0.69
   9   3  -7   29.24    1.98
   9   3  -7   26.94    1.94
   9   3  -7   28.92    2.00
  -9  -3  -7   26.86    2.07
  -9   3   7   30.05    1.95
  -9   3   7   31.09    2.00
   9  -3   7   30.90    1.98
  -9  -3  -7   27.40    1.97
  -9   3  -7   32.72    2.03
  -9  -3   7   29.76    2.03
   9  -3  -7   30.92    2.04
   9   3   7   26.22    2.04
  -9   3  -7   32.14    2.00
   9  -3  -7   30.99    2.08
  -9  -3   7   29.66    2.03
   9  -3  -7   29.70    1.97
  -9   3  -7   32.43    1.99
  -9  -3   7   29.42    2.00
   9   3   7   26.55    1.89
   9  -3   8    2.58    0.38
   9   3  -8    3.06    0.40
  -9  -3  -8    3.53    0.42
  -9   3   8    1.92    0.36
  -9  -3  -8    3.46    0.46
   9   3  -8    2.58    0.45
  -9  -3  -8    3.51    0.41
   9   3  -8    2.68    0.40
  -9   3   8    2.11    0.39
   9  -3  -8    2.12    0.39
  -9   3  -8    2.38    0.40
  -9   3  -8    2.50    0.35
  -9  -3   8    2.50    0.40
  -9  -3   8    2.70    0.39
  -9   3  -8    1.94    0.37
   9  -3  -8    2.31    0.32
   9  -3  -8    2.24    0.42
  -9  -3   8    3.04    0.38
  -9   3   9   18.74    1.37
   9   3  -9   17.69    1.38
  -9  -3  -9   18.61    1.37
   9   3  -9   16.52    1.33
   9   3   9   18.65    1.24
  -9   3  -9   18.56    1.41
  -9   3  -9   18.55    1.35
   9  -3  -9   19.12    1.44
  -9  -3   9   18.61    1.40
   9  -3  -9   18.61    1.36
  -9  -3   9   19.81    1.41
  -9   3  10    0.48    0.24
   9   3 -10    0.80    0.32
  -9  -3 -10    0.33    0.23
  -9   3  10    0.59    0.27
  -9  -3  10    0.67    0.24
   9   3  10    0.57    0.15
  -9   3 -10    0.75    0.29
  -9  -3  10    0.17    0.22
   9  -3 -10    0.27    0.22
   9  -3 -10    0.38    0.18
  -9  -3 -11    0.80    0.31
   9   3 -11    1.40    0.42
  -9   3  11    0.73    0.30
  -9   3  11    0.75    0.28
   9   3  11    1.01    0.18
  -9  -3  11    1.15    0.31
  -9  -3  11    0.93    0.30
   9  -3 -11    0.78    0.33
  -9   3 -11    0.54    0.29
  -9   3  12    3.05    0.52
   9   3 -12    2.64    0.58
  -9   3  12    2.55    0.44
  -9  -3 -12    1.90    0.46
  -9  -3  12    1.48    0.35
  -9   3 -12    2.36    0.50
  -9  -3  12    1.80    0.43
  -9   3  13    5.49    0.66
   9   3 -13    5.14    0.76
  -9   3  13    5.14    0.66
  -9  -3  13    4.90    0.65
   9   3  13    4.78    0.45
  -9  -3  13    4.81    0.61
  10  -3   0    0.11    0.08
 -10   3   0    0.15    0.08
  10   3   0    0.24    0.12
 -10  -3   0    0.13    0.12
 -10  -3   0    0.00    0.08
 -10   3   1    9.92    0.83
  10  -3   1   12.99    0.77
 -10  -3  -1   10.49    0.82
 -10   3   1   11.23    0.77
  10   3  -1   12.06    0.83
 -10  -3  -1   11.07    0.78
 -10  -3  -1   11.60    0.82
 -10   3  -1   12.77    0.80
 -10  -3   1   12.97    0.87
  10  -3  -1   10.57    0.79
 -10  -3   1   11.95    0.84
 -10  -3   1   11.87    0.85
  10   3   1   11.73    0.84
 -10   3  -1   11.84    0.80
 -10  -3  -2   24.88    1.44
 -10   3   2   20.27    1.49
  10   3  -2   25.03    1.49
 -10  -3  -2   21.99    1.53
 -10   3   2   20.37    1.42
  10  -3   2   20.32    1.42
 -10   3  -2   20.76    1.40
 -10  -3   2   25.31    1.48
  10  -3  -2   19.97    1.43
  10   3   2   23.67    1.44
 -10   3  -2   20.05    1.45
 -10  -3   2   24.68    1.50
  10  -3  -2   20.44    1.43
  10   3   2   23.83    1.49
  10   3  -3    8.96    0.67
 -10   3   3    7.61    0.62
 -10   3   3    7.49    0.68
  10   3  -3    8.67    0.64
 -10  -3  -3    9.50    0.67
  10   3   3    9.45    0.66
  10  -3  -3    7.23    0.60
 -10  -3   3    9.46    0.66
 -10  -3   3    9.20    0.67
  10  -3  -3    7.03    0.60
 -10   3   4   33.03    2.24
  10   3  -4   34.00    2.19
 -10  -3  -4   35.21    2.13
  10   3  -4   34.04    2.22
 -10  -3  -4   33.64    2.20
 -10  -3  -4   35.88    2.20
 -10   3   4   32.18    2.17
  10  -3   4   31.56    2.16
  10   3  -4   34.35    2.22
 -10   3  -4   31.55    2.19
 -10   3  -4   33.88    2.09
  10   3   4   35.10    2.24
  10   3   4   37.03    2.16
  10  -3  -4   34.53    2.14
 -10  -3   4   35.53    2.22
 -10  -3   4   34.33    2.25
 -10  -3   4   33.21    2.23
 -10   3  -4   32.45    2.18
  10   3  -5    4.73    0.48
 -10   3   5    4.58    0.44
  10   3  -5    4.79    0.45
 -10  -3  -5    4.65    0.44
 -10   3   5    5.27    0.50
 -10  -3  -5    4.83    0.47
  10  -3   5    3.92    0.43
 -10  -3  -5    4.97    0.39
 -10  -3   5    3.90    0.46
 -10   3  -5    3.81    0.41
  10  -3  -5    5.67    0.51
 -10  -3   5    5.00    0.48
  10   3   5    5.01    0.38
  10   3   5    4.20    0.45
 -10  -3   5    4.76    0.45
 -10   3  -5    4.41    0.43
  10  -3  -5    4.77    0.45
  10  -3  -5    5.29    0.40
 -10   3   6   22.61    1.70
  10  -3   6   21.71    1.64
 -10   3   6   21.33    1.65
  10   3  -6   26.61    1.73
 -10  -3  -6   26.39    1.71
 -10  -3  -6   26.08    1.67
 -10  -3  -6   25.80    1.59
  10   3  -6   26.07    1.68
 -10   3  -6   22.67    1.55
 -10  -3   6   25.30    1.63
 -10   3  -6   22.57    1.58
  10  -3  -6   21.26    1.59
  10   3   6   24.39    1.63
 -10  -3   6   25.08    1.63
  10  -3  -6   20.33    1.61
  10   3   6   24.64    1.49
 -10  -3   6   25.09    1.60
  10  -3  -6   21.22    1.52
 -10   3   7    7.80    0.74
 -10  -3  -7    9.22    0.75
  10  -3   7    7.54    0.73
 -10  -3  -7   10.03    0.67
 -10   3   7    8.41    0.79
  10   3  -7    9.55    0.76
 -10  -3  -7    9.42    0.80
  10   3  -7   10.34    0.82
  10   3   7   10.55    0.66
 -10   3  -7    8.29    0.72
 -10   3  -7    8.29    0.75
  10  -3  -7    8.33    0.77
 -10  -3   7   10.19    0.81
 -10  -3   7   10.60    0.78
 -10  -3   7   10.85    0.82
  10  -3  -7    8.57    0.79
  10  -3  -7    8.45    0.71
  10   3   7    9.54    0.91
 -10   3  -7    8.19    0.73
 -10   3   8   14.86    1.22
 -10   3   8   14.08    1.19
 -10  -3  -8   17.53    1.28
  10   3  -8   16.64    1.24
 -10  -3  -8   16.51    1.24
  10   3  -8   17.04    1.21
 -10  -3  -8   16.84    1.29
  10   3  -8   16.04    1.27
 -10  -3   8   15.78    1.18
 -10   3  -8   14.38    1.13
  10  -3  -8   15.28    1.11
 -10  -3   8   16.27    1.19
 -10   3  -8   14.15    1.15
  10   3   8   16.53    1.02
 -10   3  -8   13.54    1.11
 -10  -3   8   16.48    1.15
  10   3   8   16.25    1.22
  10  -3  -8   14.47    1.18
 -10   3   9    0.70    0.25
  10   3  -9    0.80    0.31
 -10   3   9    0.83    0.28
 -10   3  -9    0.93    0.24
 -10  -3   9    1.43    0.35
  10   3   9    1.15    0.18
 -10   3  -9    0.97    0.31
 -10  -3   9    1.39    0.36
  10  -3  -9    1.09    0.26
  10  -3  -9    1.09    0.31
  10   3 -10    0.52    0.28
 -10  -3 -10    0.96    0.30
 -10   3  10    0.68    0.28
 -10   3  10    0.23    0.22
 -10  -3  10    0.74    0.27
 -10  -3  10    0.49    0.24
  10  -3 -10    0.71    0.21
 -10   3 -10    0.21    0.24
  10  -3 -10    0.36    0.26
  10   3  10    0.74    0.19
  10   3 -11    4.84    0.65
 -10   3  11    3.58    0.57
 -10   3  11    3.95    0.55
 -10  -3 -11    3.83    0.61
  10  -3 -11    4.30    0.66
 -10  -3  11    4.17    0.54
 -10   3 -11    3.63    0.56
 -10  -3  11    3.82    0.54
  10   3 -12    0.20    0.29
 -10  -3 -12    0.09    0.26
 -10   3  12    0.19    0.25
 -10   3  12   -0.02    0.22
  10   3  12    0.10    0.15
 -10  -3  12   -0.27    0.30
 -10   3 -12    0.07    0.23
  10  -3 -12    0.28    0.32
 -10  -3  12   -0.04    0.17
 -11  -3   0    0.70    0.17
  11   3   0    0.86    0.18
  11  -3   0    0.67    0.13
 -11  -3   0    0.91    0.20
 -11  -3   0    0.82    0.17
 -11   3   0    0.45    0.12
 -11  -3  -1   17.90    1.23
  11  -3   1   17.11    1.16
 -11   3   1   18.95    1.17
 -11  -3  -1   16.64    1.21
 -11   3   1   17.49    1.25
  11   3  -1   18.41    1.22
 -11  -3  -1   18.24    1.18
  11   3   1   17.74    1.18
 -11  -3   1   16.48    1.18
 -11  -3   1   17.25    1.20
  11  -3  -1   18.59    1.13
  11   3   1   17.21    1.21
 -11   3  -1   15.66    1.12
 -11   3  -1   16.39    1.12
 -11  -3   1   18.51    1.17
 -11  -3  -2    9.73    0.68
 -11  -3  -2    8.95    0.72
  11   3  -2   10.01    0.73
  11  -3  -2   12.69    0.77
 -11  -3   2   10.16    0.79
  11   3   2    9.67    0.79
  11   3  -3    1.85    0.29
 -11  -3  -3    1.99    0.22
 -11  -3  -3    1.98    0.26
  11   3  -3    1.82    0.24
 -11  -3  -3    2.00    0.29
 -11  -3   3    1.73    0.28
 -11  -3   3    1.95    0.28
 -11  -3   3    1.48    0.24
  11   3   3    2.07    0.28
  11   3   3    2.06    0.24
  11   3  -4   25.70    1.80
 -11   3   4   28.82    1.85
  11  -3   4   29.83    1.77
 -11  -3  -4   25.08    1.78
 -11   3   4   28.31    1.77
  11   3  -4   26.48    1.77
 -11  -3  -4   25.62    1.71
 -11  -3  -4   24.98    1.77
  11   3   4   25.10    1.80
 -11  -3   4   24.89    1.79
 -11   3  -4   28.38    1.76
 -11  -3   4   27.30    1.83
  11  -3  -4   28.02    1.90
 -11   3  -4   28.40    1.78
  11  -3  -4   28.62    1.71
 -11  -3   4   25.74    1.78
 -11   3  -4   28.48    1.67
  11   3   4   24.12    1.72
  11   3  -5    6.67    0.60
  11   3  -5    8.12    0.65
  11   3  -5    6.71    0.64
 -11   3   5    7.80    0.61
  11  -3   5    8.49    0.62
 -11  -3  -5    6.51    0.53
 -11   3   5    8.83    0.69
 -11  -3  -5    6.52    0.60
 -11  -3  -5    6.54    0.62
  11  -3  -5    8.49    0.58
 -11  -3   5    7.48    0.65
 -11   3  -5    8.11    0.63
  11   3   5    6.59    0.65
 -11   3  -5    8.51    0.63
 -11  -3   5    7.36    0.66
 -11  -3   5    7.39    0.68
 -11   3   6   10.32    0.85
 -11  -3  -6    8.88    0.69
  11  -3   6    9.94    0.78
  11   3  -6    9.93    0.78
 -11  -3  -6    8.58    0.77
 -11   3   6   10.36    0.79
  11   3  -6   10.60    0.85
 -11   3  -6   10.37    0.77
 -11  -3   6    9.61    0.81
 -11  -3   6   10.38    0.80
  11  -3  -6    9.67    0.72
 -11   3  -6    9.94    0.77
 -11  -3   6   10.99    0.84
  11  -3  -6   10.31    0.85
  11   3   6    8.34    0.79
  11   3   6    8.71    0.68
  11  -3  -6    9.79    0.79
 -11   3   7    1.86    0.33
 -11  -3  -7    1.50    0.30
 -11  -3  -7    1.62    0.23
  11   3  -7    2.42    0.43
 -11   3   7    1.39    0.32
  11  -3   7    2.46    0.36
  11   3  -7    1.97    0.33
 -11  -3  -7    1.57    0.32
 -11  -3   7    2.07    0.36
  11  -3  -7    1.50    0.33
  11  -3  -7    2.12    0.28
  11   3   7    1.67    0.37
 -11   3  -7    2.24    0.33
 -11   3  -7    2.13    0.33
 -11  -3   7    2.02    0.35
 -11  -3   7    1.90    0.35
 -11   3  -7    2.56    0.36
  11  -3  -7    1.26    0.32
 -11   3   8    9.58    0.82
 -11   3   8   10.38    0.88
  11   3  -8    9.26    0.81
 -11  -3  -8    9.73    0.85
 -11  -3   8    9.72    0.86
 -11   3  -8    9.78    0.80
  11  -3  -8    9.19    0.77
 -11   3  -8   10.81    0.86
 -11   3  -8   10.62    0.83
  11   3   8    9.49    0.69
  11  -3  -8    9.67    0.86
 -11  -3   8    9.56    0.91
 -11  -3  -9    5.77    0.63
  11   3  -9    4.92    0.63
 -11   3   9    4.62    0.58
 -11   3   9    4.49    0.56
 -11  -3   9    5.30    0.58
  11   3   9    5.22    0.41
 -11  -3   9    5.66    0.60
  11  -3  -9    5.98    0.63
  11  -3  -9    4.61    0.50
 -11   3  -9    4.49    0.58
 -11   3  10    5.12    0.61
 -11  -3 -10    4.87    0.62
 -11   3  10    5.77    0.65
  11   3 -10    4.73    0.64
 -11  -3  10    4.83    0.59
  11   3  10    4.58    0.40
 -11   3 -10    5.43    0.60
  11  -3 -10    4.75    0.52
  11  -3 -10    5.43    0.63
 -11  -3  10    5.09    0.59
 -11   3  11    3.59    0.50
 -11   3  11    2.27    0.45
  11   3 -11    2.79    0.55
 -11  -3 -11    3.01    0.53
 -11  -3  11    2.24    0.43
 -11   3 -11    2.10    0.44
 -11  -3  11    2.52    0.47
  11   3  11    2.80    0.27
  11  -3 -11    3.08    0.63
 -11  -3 -12    2.04    0.50
  11   3 -12    2.24    0.49
 -11   3  12    2.84    0.75
  11  -3 -12    2.78    0.54
 -11  -3  12    1.91    0.43
  11   3  12    1.64    0.22
 -11  -3  12    2.27    0.44
 -12  -3   0   13.11    0.99
 -12  -3   0   13.31    0.95
  12   3   0   12.37    0.96
 -12  -3   0   11.92    0.96
  12  -3   0   15.53    0.92
 -12   3   0   15.55    0.93
  12   3  -1   37.00    2.35
 -12  -3  -1   38.65    2.32
  12  -3   1   36.91    2.29
 -12   3   1   33.00    2.38
 -12  -3  -1   37.41    2.36
 -12   3   1   33.61    2.29
 -12  -3  -1   37.68    2.35
 -12   3  -1   35.87    2.26
  12   3   1   39.96    2.33
  12  -3  -1   33.98    2.25
 -12  -3   1   37.08    2.30
 -12  -3   1   34.63    2.32
 -12   3  -1   33.77    2.26
 -12  -3  -2    4.11    0.37
 -12   3   2    4.57    0.38
  12  -3   2    4.39    0.37
 -12  -3  -2    4.47    0.42
 -12   3   2    4.91    0.47
  12   3  -2    3.56    0.39
 -12   3  -2    4.17    0.37
  12  -3  -2    4.66    0.37
 -12  -3   2    3.64    0.41
  12  -3  -2    4.88    0.39
  12   3   2    3.97    0.41
 -12  -3   2    4.74    0.42
  12   3   2    4.09    0.39
 -12   3  -2    4.73    0.36
  12  -3   3    1.32    0.21
 -12   3   3    1.40    0.29
 -12  -3  -3    1.14    0.20
  12   3  -3    0.78    0.18
 -12   3   3    1.19    0.21
  12   3  -3    0.91    0.20
 -12  -3  -3    0.81    0.21
  12   3   3    0.99    0.22
  12   3   3    0.93    0.23
  12  -3  -3    1.34    0.22
  12  -3  -3    1.28    0.20
 -12  -3   3    0.84    0.20
 -12   3  -3    1.39    0.16
 -12   3  -3    1.27    0.20
 -12  -3   3    0.88    0.22
 -12  -3  -4    0.78    0.22
 -12   3   4    1.20    0.23
 -12  -3  -4    0.70    0.19
 -12   3   4    1.48    0.31
 -12  -3  -4    0.86    0.17
  12   3  -4    0.76    0.19
  12   3  -4    0.64    0.20
  12  -3   4    1.31    0.23
 -12  -3   4    0.75    0.19
 -12   3  -4    1.24    0.22
 -12   3  -4    1.12    0.13
  12  -3  -4    1.11    0.21
  12   3   4    0.73    0.16
 -12  -3   4    0.90    0.23
  12   3   4    0.79    0.23
 -12   3  -4    0.82    0.20
 -12  -3   4    0.62    0.21
  12  -3  -4    1.31    0.24
 -12  -3  -5    0.59    0.15
  12   3  -5    1.00    0.25
 -12  -3  -5    0.48    0.20
  12   3  -5    0.66    0.19
  12   3  -5    0.79    0.26
 -12  -3  -5    0.55    0.22
 -12   3  -5    1.82    0.14
  12  -3  -5    1.47    0.22
 -12   3  -5    2.11    0.28
 -12   3  -5    2.07    0.30
 -12  -3  -6   11.00    0.88
  12   3  -6   12.38    0.94
  12   3  -6   12.27    0.95
 -12  -3  -6   10.94    0.79
  12   3  -6   11.05    0.87
 -12  -3  -6   10.27    0.89
 -12  -3   6   11.46    0.88
 -12  -3   6   11.26    0.87
 -12  -3   6   11.39    0.90
  12   3   6   10.50    0.88
 -12   3  -6    8.61    0.81
  12   3   6   11.14    0.75
 -12   3   7    0.72    0.27
 -12   3   7    0.61    0.23
  12   3  -7    0.55    0.25
  12   3  -7    0.43    0.23
 -12   3  -7    0.43    0.21
  12  -3  -7    0.37    0.16
 -12   3  -7    0.51    0.20
 -12   3  -7    0.48    0.20
 -12  -3   7    0.49    0.22
  12   3   7    0.12    0.17
  12  -3  -7    0.51    0.23
 -12   3   8    8.88    0.84
 -12  -3  -8   10.38    0.85
  12   3  -8    8.77    0.92
 -12   3   8    7.88    0.77
  12   3  -8    9.45    0.78
 -12   3  -8    9.00    0.78
 -12  -3   8    9.66    0.84
  12  -3  -8    8.37    0.81
  12   3   8    9.85    0.66
 -12   3  -8    8.84    0.76
 -12   3  -8    9.42    0.80
  12  -3  -8    8.85    0.73
 -12   3   9    8.33    0.80
 -12   3   9    7.36    0.74
 -12  -3  -9    8.37    0.77
 -12   3  -9    8.58    0.79
 -12  -3   9    8.32    0.80
 -12  -3   9    8.90    0.81
  12  -3  -9    7.86    0.69
  12  -3  -9    8.00    0.80
  12   3   9    8.57    0.60
 -12   3  10    1.82    0.40
  12   3 -10    2.01    0.44
 -12  -3 -10    1.77    0.43
 -12   3  10    1.76    0.40
 -12  -3  10    2.08    0.42
 -12  -3  10    2.34    0.44
 -12   3 -10    2.21    0.43
  12  -3 -10    2.44    0.45
  12  -3 -10    1.89    0.33
  12   3  10    1.52    0.21
 -12  -3 -11    3.09    0.58
  12   3 -11    4.41    0.61
 -12   3  11    4.40    0.57
 -12   3  11    4.19    0.59
  12  -3 -11    4.07    0.59
 -12   3 -11    4.08    0.56
 -12  -3  11    3.91    0.56
  12   3  11    3.26    0.30
 -12  -3  11    4.07    0.56
 -12   3  12    1.32    0.37
 -12  -3 -12    1.49    0.46
  12   3 -12    1.79    0.51
 -12   3  12    1.72    0.41
 -12   3 -12    1.72    0.44
 -12  -3  12    2.77    0.51
  12   3  12    1.93    0.21
 -12  -3  12    1.67    0.37
  12  -3 -12    1.29    0.43
 -13  -3   0    0.12    0.12
  13   3   0    0.05    0.11
 -13   3   0   -0.08    0.09
 -13  -3   0    0.09    0.12
  13  -3   0    0.00    0.08
 -13   3   0   -0.01    0.10
 -13  -3   0    0.26    0.15
 -13   3   1   11.07    0.73
 -13  -3  -1    9.62    0.77
  13   3  -1   10.85    0.78
  13  -3   1    9.28    0.70
 -13  -3  -1    9.13    0.76
 -13   3   1   11.80    0.85
 -13  -3  -1    9.38    0.73
  13  -3  -1   11.18    0.73
 -13   3  -1    9.51    0.73
 -13  -3   1   10.82    0.80
 -13   3  -1    9.96    0.77
 -13  -3   1   11.00    0.78
  13   3   1    9.43    0.76
 -13   3   2    7.97    0.67
  13  -3   2    7.24    0.55
 -13   3   2    8.08    0.66
 -13  -3  -2    6.57    0.60
 -13  -3  -2    6.78    0.55
  13   3  -2    6.94    0.59
  13   3   2    5.86    0.57
 -13  -3   2    6.43    0.59
 -13   3  -2    7.19    0.55
 -13  -3   2    7.02    0.59
  13  -3  -2    7.87    0.56
  13  -3  -2    7.74    0.55
 -13   3  -2    7.50    0.53
 -13   3   3    3.51    0.39
 -13  -3  -3    4.48    0.37
  13   3  -3    4.89    0.45
  13  -3   3    4.15    0.38
 -13  -3  -3    3.93    0.43
 -13   3   3    4.03    0.48
  13   3   3    4.33    0.39
 -13  -3   3    4.54    0.45
  13  -3  -3    3.39    0.37
 -13  -3   3    4.77    0.44
 -13  -3   3    5.06    0.49
 -13   3  -3    4.08    0.38
  13   3   3    4.06    0.43
 -13   3  -3    4.17    0.33
  13  -3  -3    3.70    0.39
 -13   3   4   10.95    0.86
 -13  -3  -4    9.37    0.78
 -13  -3  -4    9.03    0.70
  13   3  -4    9.37    0.78
  13  -3   4   11.05    0.76
 -13  -3  -4    9.46    0.83
  13   3  -4    9.60    0.75
 -13   3   4    9.79    0.76
 -13   3  -4   11.77    0.71
 -13  -3   4   10.12    0.84
 -13   3  -4   11.62    0.80
  13  -3  -4   10.99    0.81
  13   3   4    9.71    0.84
  13  -3  -4   10.48    0.81
 -13  -3   4   10.38    0.88
  13   3   4   10.19    0.77
 -13  -3   4   10.84    0.86
  13   3  -5   10.64    0.89
  13  -3   5    9.30    0.81
 -13  -3  -5   11.25    0.88
 -13   3   5    9.85    0.84
 -13  -3  -5   12.46    0.83
  13   3  -5   11.10    0.84
 -13  -3  -5   11.95    0.87
  13   3  -5   11.11    0.87
 -13  -3   5   10.97    0.81
 -13   3  -5    9.33    0.63
  13  -3  -5    8.19    0.75
 -13   3  -5   10.11    0.77
  13   3   5   11.31    0.77
 -13  -3   5   10.75    0.86
  13  -3  -5    8.51    0.67
 -13   3  -5    9.14    0.77
  13   3   5   10.75    0.82
 -13  -3   5   11.62    0.85
 -13  -3  -6   12.77    1.02
  13   3  -6   13.76    1.01
  13   3  -6   12.91    1.05
  13   3  -6   15.09    1.10
 -13  -3  -6   12.99    0.96
 -13  -3  -6   13.35    1.04
 -13  -3   6   13.06    1.06
  13  -3  -6   14.95    1.03
 -13  -3   6   13.84    1.04
  13   3   6   12.43    1.03
 -13  -3   6   12.46    1.00
  13   3   6   12.26    0.89
  13   3  -7    7.28    0.73
 -13  -3  -7    7.08    0.56
 -13   3   7    7.01    0.68
  13   3  -7    7.59    0.74
 -13  -3  -7    7.74    0.98
 -13   3   7    8.41    0.77
  13  -3  -7    8.75    0.75
 -13   3  -7    8.55    0.70
  13  -3  -7    7.72    0.62
 -13   3  -7    8.91    0.72
 -13  -3   7    7.59    0.74
  13   3   7    6.95    0.58
 -13   3   8    0.27    0.22
 -13  -3  -8    0.29    0.22
  13   3  -8    0.25    0.18
  13   3  -8    0.04    0.22
 -13   3   8    0.31    0.24
  13   3   8    0.04    0.11
 -13  -3   8   -0.10    0.18
 -13   3  -8   -0.05    0.18
  13  -3  -8    0.01    0.20
  13  -3  -8    0.16    0.15
 -13  -3   8    0.17    0.20
 -13   3   9    0.25    0.23
 -13   3   9    0.47    0.26
 -13  -3  -9    0.51    0.26
  13   3  -9    0.69    0.39
  13  -3  -9    0.31    0.23
  13   3   9    0.65    0.14
 -13  -3   9    0.49    0.25
  13  -3  -9    0.34    0.17
 -13  -3   9    0.82    0.29
 -13   3  -9    0.53    0.25
 -13   3  10    2.46    0.46
 -13   3  10    2.33    0.46
  13   3 -10    3.22    0.56
 -13  -3 -10    3.01    0.52
  13   3  10    2.65    0.27
 -13   3 -10    2.64    0.47
  13  -3 -10    2.94    0.53
 -13  -3  10    3.65    0.51
 -13  -3  10    2.87    0.50
  13  -3 -10    2.91    0.39
 -13  -3 -11    1.00    0.36
 -13   3  11    1.47    0.37
  13   3 -11    0.72    0.35
 -13   3  11    0.90    0.34
 -13  -3  11    0.72    0.31
  13  -3 -11    1.66    0.39
 -13  -3  11    1.77    0.48
  13   3  11    0.77    0.13
 -13   3 -11    1.38    0.38
  14  -3   1   29.74    1.94
  14   3  -1   28.42    2.00
 -14  -3  -1   31.34    1.97
 -14   3   1   30.16    1.99
 -14   3   1   30.66    2.07
 -14  -3  -1   31.36    2.03
 -14  -3  -1   30.87    2.01
 -14  -3   1   29.58    1.98
  14   3   1   30.36    2.00
 -14   3  -1   29.50    1.96
 -14  -3   1   30.18    2.02
 -14   3  -1   30.75    1.95
  14  -3  -1   31.36    1.94
 -14  -3  -2    0.15    0.16
 -14  -3  -2    0.32    0.18
 -14  -3  -2    0.16    0.12
  14   3  -2    0.11    0.14
  14  -3  -2    0.85    0.17
 -14  -3   2    0.40    0.19
 -14   3  -2    0.96    0.18
  14  -3  -2    1.26    0.22
 -14   3  -2    0.81    0.19
  14  -3   3   18.11    1.26
 -14   3   3   18.15    1.38
 -14  -3  -3   19.26    1.33
 -14  -3  -3   19.02    1.24
 -14   3   3   18.32    1.28
 -14  -3   3   16.81    1.33
  14  -3  -3   17.45    1.28
 -14  -3   3   17.97    1.29
 -14   3  -3   18.86    1.19
 -14   3  -3   19.06    1.25
  14  -3  -3   18.56    1.25
 -14  -3   3   18.37    1.30
 -14   3   4   10.01    0.90
 -14  -3  -4   10.36    0.76
 -14  -3  -4   10.63    0.85
  14   3  -4   11.80    0.82
 -14   3   4    9.92    0.81
  14  -3   4   10.20    0.80
  14   3  -4   11.21    0.86
 -14  -3  -4   10.75    0.85
 -14  -3   4   11.14    0.84
 -14  -3   4   11.58    0.87
  14   3   4   10.04    0.84
 -14  -3   4   11.81    0.91
  14   3   4   10.03    0.76
  14  -3  -4    9.70    0.78
 -14   3  -4    9.73    0.78
 -14   3  -4   10.10    0.69
  14  -3  -4   10.50    0.81
  14   3  -5    2.77    0.44
 -14   3   5    4.19    0.42
 -14   3   5    3.84    0.49
 -14  -3  -5    3.27    0.42
  14   3  -5    3.01    0.37
  14   3  -5    2.43    0.38
 -14  -3  -5    3.16    0.32
  14  -3   5    4.04    0.40
 -14  -3  -5    3.20    0.40
  14   3   5    3.56    0.47
  14  -3  -5    4.69    0.45
 -14  -3   5    3.13    0.49
  14  -3  -5    4.31    0.46
 -14   3  -5    4.45    0.31
 -14   3  -5    4.65    0.44
 -14   3  -5    4.38    0.46
 -14  -3  -6   13.20    1.03
 -14   3   6   13.42    1.01
  14   3  -6   12.43    0.97
 -14   3   6   12.93    1.17
 -14  -3  -6   13.11    0.91
  14   3  -6   12.74    1.04
 -14  -3   6   12.17    1.02
 -14   3  -6   12.28    1.18
 -14  -3   6   13.15    1.06
  14  -3  -6   14.20    0.90
 -14   3  -6   12.36    0.98
 -14   3   7    4.37    0.55
 -14   3   7    4.70    0.50
 -14  -3  -7    2.91    0.46
  14   3  -7    4.14    0.53
  14   3  -7    3.63    0.44
 -14  -3   7    3.57    0.48
 -14  -3   7    3.33    0.49
  14   3   7    2.91    0.33
  14  -3  -7    4.24    0.50
  14  -3  -7    4.44    0.38
  14   3  -8    1.31    0.36
 -14  -3  -8    1.62    0.37
 -14   3   8    2.03    0.38
 -14   3   8    2.70    0.45
  14   3  -8    1.89    0.35
 -14  -3   8    2.15    0.39
 -14   3  -8    2.45    0.39
  14  -3  -8    1.84    0.37
 -14  -3   8    1.97    0.41
  14   3   8    1.45    0.22
  14   3  -9    1.40    0.39
 -14   3   9    2.62    0.47
 -14   3   9    2.69    0.45
 -14  -3  -9    1.82    0.40
 -14  -3   9    1.39    0.38
 -14  -3   9    1.77    0.40
  14   3   9    1.37    0.20
  14  -3  -9    2.07    0.41
 -14   3  10    2.16    0.46
  14   3 -10    2.29    0.49
 -14  -3 -10    2.28    0.47
 -14   3  10    2.47    0.47
 -14  -3  10    2.82    0.50
 -14   3 -10    3.05    0.48
 -14  -3  10    2.48    0.48
  14  -3 -10    2.91    0.52
  14   3  10    1.93    0.22
  14  -3 -10    2.53    0.34
 -14   3  11   11.22    1.04
 -14   3  11   10.57    1.16
 -14  -3 -11   10.29    1.09
  14   3 -11   10.68    1.05
 -14  -3  11   10.72    0.99
 -14  -3  11    9.89    0.96
 -14   3 -11   10.70    0.96
  14  -3 -11    8.79    0.94
 -15  -3   0   15.37    1.05
 -15   3   0   12.61    0.97
  15  -3   0   13.03    0.94
 -15   3   0   12.21    0.96
 -15  -3   0   16.07    1.07
 -15  -3   0   14.59    1.00
  15   3   0   13.99    1.08
 -15   3   1   16.73    1.22
  15  -3   1   15.30    1.08
 -15  -3  -1   16.65    1.17
 -15   3   1   16.38    1.11
 -15   3   1   15.46    1.12
  15   3  -1   14.28    1.13
 -15  -3  -1   16.70    1.16
 -15  -3  -1   15.97    1.11
  15   3   1   15.69    1.12
 -15  -3   1   14.87    1.13
 -15  -3   1   14.94    1.10
 -15   3  -1   15.40    1.07
 -15   3  -1   15.98    1.08
  15  -3  -1   15.96    1.06
 -15  -3  -2   22.62    1.61
 -15  -3  -2   22.60    1.63
 -15   3   2   24.81    1.70
 -15   3   2   24.12    1.61
  15   3  -2   23.32    1.61
 -15  -3  -2   23.30    1.56
 -15   3   2   24.25    1.58
 -15  -3   2   24.63    1.65
 -15  -3   2   23.48    1.66
 -15   3  -2   23.48    1.56
  15  -3  -2   24.68    1.59
  15   3   2   23.85    1.65
 -15   3  -2   24.38    1.61
  15  -3  -2   24.45    1.60
 -15   3   3   14.04    1.10
 -15   3   3   12.99    0.97
  15   3  -3   13.80    1.01
 -15  -3  -3   12.69    0.93
 -15  -3  -3   13.37    1.02
  15  -3  -3   14.01    0.94
 -15  -3   3   13.69    0.99
 -15  -3   3   13.49    1.01
  15   3   3   12.68    0.99
  15  -3  -3   12.90    0.95
 -15   3  -3   11.53    0.88
 -15  -3   3   13.76    1.06
 -15  -3  -4    0.46    0.22
 -15  -3  -4    0.53    0.22
 -15  -3  -4    0.68    0.17
  15   3  -4    0.50    0.20
 -15  -3   4    0.82    0.25
 -15   3  -4    1.35    0.25
 -15   3  -4    1.16    0.17
 -15  -3   4    0.80    0.29
  15  -3  -4    1.38    0.27
  15   3   4    0.70    0.24
  15  -3  -4    1.62    0.26
 -15  -3  -5    1.64    0.34
 -15   3   5    1.76    0.33
  15   3  -5    1.52    0.34
 -15  -3  -5    1.48    0.23
  15   3  -5    1.71    0.30
  15  -3  -5    1.46    0.30
 -15   3  -5    1.72    0.30
 -15   3  -5    1.51    0.16
 -15  -3   5    1.75    0.35
 -15  -3   5    1.22    0.32
 -15  -3  -6    3.72    0.46
  15   3  -6    3.48    0.48
 -15   3   6    2.59    0.42
  15   3  -6    4.25    0.43
 -15  -3  -6    3.54    0.34
 -15   3   6    2.70    0.48
 -15  -3   6    4.34    0.80
 -15  -3   6    3.26    0.49
  15   3   6    3.55    0.36
 -15   3   7    1.64    0.39
 -15  -3  -7    1.86    0.26
  15   3  -7    2.02    0.40
 -15   3   7    1.59    0.39
  15   3  -7    2.42    0.37
 -15  -3  -7    1.84    0.38
  15  -3  -7    1.58    0.25
 -15  -3   7    2.73    0.44
 -15  -3   7    2.18    0.39
  15  -3  -7    1.49    0.34
 -15   3  -7    1.67    0.33
 -15  -3  -8    3.05    0.33
 -15   3   8    3.51    0.52
 -15   3   8    2.54    0.48
  15   3  -8    3.96    0.59
 -15  -3  -8    3.73    0.50
 -15  -3   8    4.22    0.54
 -15   3  -8    3.56    0.45
  15  -3  -8    3.20    0.37
 -15  -3   8    3.66    0.50
  15  -3  -8    3.51    0.48
 -15   3   9   10.62    0.92
  15   3  -9   10.15    0.97
 -15  -3  -9   10.11    0.93
 -15   3   9    9.78    0.96
  15  -3  -9   10.23    0.92
 -15  -3   9    9.69    0.93
 -15  -3   9    9.34    0.90
  15  -3  -9   10.28    0.78
 -15   3  -9    9.64    0.87
  15   3 -10    1.96    0.51
 -15   3  10    1.60    0.40
 -15  -3 -10    1.78    0.41
 -15   3  10    1.65    0.38
  15  -3 -10    1.94    0.41
 -15   3 -10    1.55    0.40
 -15  -3  10    1.78    0.39
  15  -3 -10    1.48    0.28
 -15  -3  10    2.12    0.45
 -16  -3   0    9.38    0.75
  16  -3   0    7.83    0.63
  16   3   0    9.19    0.71
 -16  -3   0    9.30    0.69
 -16  -3   0    8.61    0.72
 -16   3   0    7.51    0.65
 -16   3   0    7.54    0.66
 -16  -3  -1   43.43    2.66
 -16   3   1   38.35    2.75
 -16   3   1   39.74    2.65
 -16  -3  -1   42.85    2.71
 -16   3   1   39.59    2.66
  16  -3   1   40.44    2.62
  16   3  -1   42.62    2.69
 -16  -3  -1   43.23    2.72
 -16  -3   1   44.44    2.72
 -16  -3   1   45.34    2.71
 -16   3  -1   40.37    2.63
 -16   3  -1   41.06    2.64
 -16   3  -1   39.25    2.62
  16   3   1   41.53    2.68
  16  -3  -1   36.87    2.60
 -16   3   2   11.91    0.98
  16   3  -2   12.20    0.90
 -16  -3  -2   11.95    0.92
  16  -3   2   11.85    0.84
 -16   3   2   10.69    0.89
 -16  -3  -2   11.16    0.84
 -16   3   2   11.31    0.86
 -16  -3  -2   10.96    0.90
 -16  -3   2   13.18    0.94
  16  -3  -2   10.42    0.84
 -16  -3   2   12.65    0.91
  16   3   2   10.97    0.89
 -16   3  -2   11.22    0.86
  16  -3  -2   11.07    0.83
 -16   3  -2   11.62    0.83
 -16  -3   2   12.76    1.00
  16   3  -3    2.77    0.44
 -16   3   3    3.45    0.40
 -16   3   3    4.06    0.52
 -16  -3  -3    2.99    0.42
 -16   3   3    4.02    0.45
 -16  -3  -3    3.55    0.36
  16  -3   3    4.44    0.40
 -16   3  -3    4.00    0.37
 -16  -3   3    3.23    0.45
 -16  -3   3    3.91    0.45
  16  -3  -3    3.90    0.41
 -16   3  -3    3.99    0.40
  16  -3  -3    3.91    0.39
 -16  -3   3    3.99    0.51
 -16   3   4    1.24    0.40
 -16  -3  -4    1.08    0.20
 -16   3   4    1.68    0.30
  16   3  -4    1.13    0.30
 -16   3  -4    1.22    0.18
 -16  -3   4    1.57    0.33
  16  -3  -4    1.30    0.28
 -16  -3   4    1.03    0.32
 -16   3   5    6.05    0.61
 -16  -3  -5    6.76    0.54
 -16  -3  -5    7.22    0.66
  16   3  -5    6.91    0.67
  16   3  -5    7.34    0.61
 -16   3   5    6.50    0.71
  16  -3  -5    6.95    0.63
 -16   3  -5    6.05    0.46
 -16  -3   5    7.05    0.68
 -16   3  -5    7.11    0.60
 -16  -3   5    7.22    0.71
 -16  -3  -6    0.37    0.15
 -16   3   6    1.00    0.28
 -16  -3  -6    0.06    0.19
  16   3  -6    0.53    0.19
 -16   3   6    1.02    0.30
  16   3  -6    0.46    0.25
 -16  -3   6    0.46    0.25
 -16   3  -6    1.09    0.26
  16  -3  -6    1.06    0.30
 -16  -3   6    0.72    0.27
  16   3  -7    3.70    0.50
  16   3  -7    3.94    0.44
 -16   3   7    3.06    0.46
 -16   3   7    3.69    0.57
 -16  -3  -7    3.98    0.36
 -16  -3  -7    3.74    0.49
 -16  -3   7    4.06    0.55
 -16   3  -7    2.73    0.42
 -16  -3   7    3.50    0.50
 -16   3   8    3.18    0.53
  16   3  -8    3.96    0.58
 -16   3   8    3.16    0.48
 -16  -3  -8    4.67    0.55
 -16  -3   8    3.95    0.52
  16  -3  -8    3.63    0.36
 -16  -3   8    4.32    0.56
  16  -3  -8    3.48    0.49
 -16   3  -8    2.59    0.45
  16   3  -9   10.18    0.99
 -16   3   9    9.71    0.90
 -16   3   9   11.09    1.01
 -16  -3  -9    9.62    0.93
  16  -3  -9    9.74    0.96
 -16  -3   9   11.91    1.03
  16  -3  -9   10.92    0.84
 -16   3  -9   11.67    0.97
 -16  -3   9   11.59    1.03
 -16   3  10    1.26    0.35
  16   3 -10    0.79    0.37
 -16   3  10    1.29    0.36
 -16  -3  10    1.36    0.40
  16  -3 -10    1.60    0.40
 -16   3 -10    2.04    0.42
 -16  -3  10    1.31    0.37
  17  -3   0    3.57    0.33
 -17  -3   0    3.24    0.42
 -17   3   0    3.14    0.37
 -17  -3   0    2.85    0.42
 -17   3   0    3.01    0.37
 -17  -3  -1   27.26    1.84
  17  -3   1   26.34    1.80
 -17   3   1   27.74    1.85
 -17  -3  -1   28.08    1.89
 -17   3   1   28.25    1.97
 -17   3   1   27.54    1.84
 -17  -3  -1   28.75    1.91
 -17  -3   1   24.95    1.75
 -17   3  -1   26.51    1.74
 -17   3  -1   26.41    1.73
 -17   3  -1   25.65    1.74
 -17  -3   1   26.50    1.81
  17  -3  -1   26.35    1.71
  17  -3   2    8.75    0.80
 -17  -3  -2    7.15    0.63
 -17   3   2    8.29    0.69
 -17   3   2   10.28    1.10
 -17   3   2    8.07    0.66
 -17  -3  -2    7.14    0.69
 -17   3  -2    8.55    0.61
 -17   3  -2    8.63    0.65
 -17  -3   2    6.62    0.88
 -17  -3   2    6.31    0.65
  17  -3  -2    8.21    0.63
 -17  -3  -3    2.81    0.33
 -17  -3  -3    3.34    0.42
 -17  -3  -3    3.07    0.41
 -17   3  -3    6.10    0.48
 -17   3  -3    5.82    0.54
  17  -3  -3    5.48    0.53
 -17  -3  -4    5.41    0.56
 -17  -3  -4    4.63    0.45
 -17   3   4    5.06    0.52
  17   3  -4    5.02    0.56
 -17   3   4    5.65    0.64
 -17   3  -4    5.63    0.43
 -17  -3   4    4.64    0.61
 -17  -3   4    5.07    0.57
 -17   3  -4    5.87    0.53
  17  -3  -4    5.56    0.54
 -17   3   5    5.37    0.56
  17   3  -5    5.53    0.61
 -17   3   5    5.11    0.65
 -17  -3  -5    5.40    0.47
 -17  -3  -5    5.82    0.59
 -17   3  -5    5.39    0.41
 -17  -3   5    5.60    0.60
 -17   3  -5    5.78    0.54
  17  -3  -5    5.32    0.55
 -17  -3   5    5.09    0.63
  17   3  -6    1.40    0.30
 -17   3   6    1.38    0.37
 -17   3   6    1.92    0.41
 -17  -3  -6    1.03    0.29
  17   3  -6    1.03    0.34
 -17  -3  -6    1.06    0.21
 -17   3  -6    1.30    0.28
 -17  -3   6    1.08    0.33
  17  -3  -6    0.96    0.27
 -17  -3   6    1.31    0.35
  17   3  -7    0.49    0.20
 -17  -3  -7   -0.02    0.19
  17   3  -7    0.52    0.28
 -17   3   7    0.85    0.27
 -17   3   7    0.42    0.28
 -17  -3  -7    0.42    0.15
 -17  -3   7    0.39    0.27
 -17   3  -7    0.64    0.24
 -17  -3   7    0.15    0.24
 -17   3   8   10.56    0.99
  17   3  -8    9.88    0.95
 -17   3   8    8.87    0.88
 -17  -3  -8   10.56    0.92
 -17  -3   8    9.79    0.90
 -17  -3   8    9.55    0.93
 -17   3  -8    9.37    0.84
  17   3  -9    1.83    0.42
 -17   3   9    1.84    0.41
 -17   3   9    1.64    0.60
 -17  -3  -9    1.33    0.36
  17  -3  -9    1.36    0.24
 -17  -3   9    1.38    0.38
  17  -3  -9    1.03    0.34
 -17  -3   9    1.75    0.43
 -18  -3   0    1.78    0.35
 -18  -3   0    1.69    0.29
 -18  -3  -1    2.74    0.38
 -18   3   1    1.71    0.31
 -18   3   1    2.34    0.33
 -18  -3  -1    2.78    0.40
 -18   3   1    1.99    0.43
 -18  -3   1    1.84    0.31
 -18  -3   1    1.90    0.36
 -18   3  -1    2.14    0.31
 -18   3  -1    2.25    0.31
 -18   3   2    8.04    0.66
 -18   3   2    7.83    0.78
 -18   3   2    7.26    0.67
 -18  -3  -2    7.24    0.62
 -18  -3  -2    7.97    0.71
 -18  -3  -2    7.24    0.68
 -18  -3   2    7.76    0.74
 -18  -3   2    6.53    0.65
 -18   3  -2    6.53    0.56
 -18   3  -2    6.71    0.59
  18  -3  -2    7.05    0.59
 -18   3   3    2.13    0.44
 -18   3   3    2.15    0.36
 -18  -3  -3    2.37    0.31
 -18  -3  -3    2.51    0.40
 -18  -3  -3    2.64    0.40
 -18   3  -3    2.23    0.27
 -18   3  -3    2.10    0.32
 -18  -3   3    1.84    0.39
  18  -3  -3    2.22    0.34
 -18  -3   3    3.07    0.47
 -18  -3  -4    3.00    0.42
 -18  -3  -4    3.09    0.34
  18   3  -4    2.61    0.44
 -18   3   4    2.65    0.48
 -18   3   4    2.66    0.40
 -18  -3   4    3.17    0.45
  18  -3  -4    2.97    0.39
 -18   3  -4    3.22    0.38
 -18  -3   4    2.38    0.45
 -18   3  -4    2.72    0.30
 -18  -3  -5    1.23    0.22
 -18  -3  -5    1.62    0.35
  18   3  -5    1.26    0.33
 -18   3   5    0.71    0.30
 -18   3  -5    0.63    0.21
  18  -3  -5    0.69    0.24
 -18   3  -5    0.49    0.12
 -18  -3   5    1.24    0.34
 -18  -3  -6    1.03    0.30
 -18   3   6    1.20    0.32
 -18  -3  -6    1.13    0.21
 -18   3   6    0.61    0.28
  18   3  -6    2.02    0.40
 -18  -3   6    1.08    0.32
  18  -3  -6    0.78    0.26
 -18   3  -6    0.95    0.27
 -18  -3   6    1.16    0.32
  18   3  -7    1.32    0.36
 -18  -3  -7    1.45    0.24
 -18  -3  -7    1.37    0.35
 -18   3   7    1.36    0.34
 -18   3   7    1.46    0.41
  18   3  -7    1.68    0.31
 -18  -3   7    2.18    0.47
  18  -3  -7    1.63    0.34
 -18  -3   7    1.17    0.35
 -18   3  -7    1.26    0.31
 -18  -3  -8    3.37    0.45
  18   3  -8    3.15    0.54
 -18  -3  -8    3.09    0.51
 -18   3   8    3.02    0.46
 -18   3   8    3.21    0.59
 -18   3  -8    3.61    0.50
 -18  -3   8    3.51    0.52
 -18  -3   8    3.76    0.61
 -18  -3  -9    6.72    0.74
 -18   3   9    6.45    0.80
 -18   3   9    6.80    0.71
 -18  -3   9    7.61    0.82
 -18   3  -9    6.49    0.70
  18  -3  -9    6.46    0.74
 -19   3   0    0.33    0.17
 -19   3   0    0.29    0.18
 -19  -3   0    0.45    0.19
 -19  -3   0    0.65    0.24
 -19  -3  -1    3.08    0.44
 -19   3   1    2.56    0.40
 -19   3   1    3.11    0.38
 -19   3   1    2.56    0.47
 -19  -3  -1    2.68    0.44
 -19  -3  -1    3.11    0.37
  19  -3  -1    2.77    0.34
 -19  -3   1    2.37    0.48
 -19   3  -1    2.99    0.35
 -19   3  -1    2.94    0.37
 -19  -3  -2    6.47    0.58
 -19   3   2    6.55    0.61
 -19  -3  -2    7.09    0.67
 -19   3   2    6.40    0.72
 -19   3  -2    6.98    0.56
 -19   3  -2    6.17    0.58
  19  -3  -2    6.83    0.58
 -19  -3   2    6.15    0.73
 -19   3  -2    6.84    0.61
 -19  -3   2    6.64    0.73
 -19  -3  -3    2.34    0.31
 -19  -3  -3    3.01    0.43
 -19   3   3    1.94    0.37
 -19   3   3    1.77    0.42
 -19  -3  -3    2.80    0.45
 -19   3  -3    1.80    0.26
 -19   3  -3    1.55    0.30
  19  -3  -3    1.73    0.30
 -19  -3   3    2.57    0.43
 -19  -3   3    1.81    0.40
  19   3  -4    0.43    0.26
 -19   3   4    1.24    0.29
 -19   3   4    1.13    0.34
 -19  -3  -4    0.86    0.21
 -19  -3  -4    1.00    0.29
 -19  -3  -4    1.07    0.30
 -19  -3   4    0.77    0.28
 -19  -3   4    1.13    0.37
 -19   3  -4    1.66    0.31
  19  -3  -4    1.25    0.28
 -19   3  -4    1.51    0.21
 -19   3   5    0.52    0.29
 -19  -3  -5    1.01    0.20
 -19   3   5    0.33    0.22
 -19  -3  -5    0.97    0.29
  19   3  -5    0.68    0.28
 -19   3  -5    0.64    0.22
 -19   3  -5    0.66    0.13
 -19  -3   5    1.17    0.34
 -19  -3   5    0.56    0.27
  19  -3  -5    0.78    0.26
 -19   3   6    4.46    0.53
 -19  -3  -6    4.32    0.55
 -19  -3  -6    4.05    0.41
  19   3  -6    4.03    0.58
 -19   3   6    5.20    0.65
 -19  -3   6    3.52    0.56
  19  -3  -6    5.38    0.54
 -19   3  -6    5.52    0.56
  19   3  -7    5.10    0.62
 -19   3   7    4.79    0.67
 -19   3   7    5.76    0.63
 -19  -3  -7    5.11    0.61
 -19  -3  -7    5.02    0.45
 -19  -3   7    4.92    0.64
 -19  -3   7    4.81    0.66
 -19   3  -7    6.62    0.61
  19  -3  -7    5.14    0.60
  19   3  -8    0.36    0.28
 -19   3   8    0.24    0.30
 -19   3   8    0.46    0.25
 -19  -3  -8    0.61    0.28
 -19  -3   8    0.33    0.38
 -19  -3   8    0.04    0.21
 -19   3  -8    0.14    0.20
 -20   3   0    0.80    0.22
 -20   3   0    0.94    0.25
 -20   3   0    0.58    0.31
 -20  -3   0    1.06    0.31
 -20   3   1    4.55    0.62
 -20   3   1    4.40    0.50
 -20  -3  -1    5.47    0.58
 -20  -3  -1    5.03    0.57
 -20   3  -1    4.54    0.49
  20  -3  -1    4.43    0.45
 -20  -3   1    4.47    0.55
 -20   3  -1    4.76    0.48
 -20   3   2    1.31    0.38
 -20  -3  -2    2.07    0.33
 -20  -3  -2    2.08    0.39
 -20   3   2    1.52    0.31
 -20  -3  -2    1.58    0.34
 -20  -3   2    1.32    0.41
  20  -3  -2    1.67    0.29
 -20  -3   2    1.83    0.39
 -20   3  -2    1.32    0.29
 -20   3  -2    1.50    0.30
 -20   3  -2    1.52    0.27
 -20  -3  -3    0.18    0.20
 -20   3   3    0.08    0.23
 -20   3   3    0.48    0.22
 -20  -3  -3    0.15    0.19
 -20  -3  -3    0.03    0.13
 -20   3  -3    0.15    0.13
  20  -3  -3    0.23    0.17
 -20  -3   3    0.39    0.26
 -20   3  -3    0.54    0.20
 -20  -3   3    0.11    0.19
  20   3  -4    3.21    0.45
 -20   3   4    2.53    0.49
 -20  -3  -4    2.85    0.47
 -20  -3  -4    2.29    0.40
 -20  -3  -4    2.42    0.43
 -20   3  -4    2.49    0.39
 -20   3  -4    2.41    0.29
 -20  -3   4    2.65    0.51
 -20  -3   4    3.13    0.51
  20  -3  -4    2.60    0.37
  20   3  -5    0.50    0.22
 -20  -3  -5    0.62    0.17
 -20   3   5    0.60    0.31
 -20   3   5    0.41    0.22
 -20  -3  -5    0.64    0.25
 -20   3  -5    0.50    0.14
  20  -3  -5    0.45    0.22
 -20   3  -5    0.36    0.20
 -20  -3   5    0.31    0.26
 -20  -3   5    0.74    0.28
  20   3  -6    1.21    0.33
 -20   3   6    1.55    0.41
 -20   3   6    1.40    0.33
 -20  -3  -6    1.43    0.37
 -20  -3  -6    1.66    0.26
  20  -3  -6    1.62    0.33
 -20  -3   6    1.84    0.41
 -20   3  -6    1.94    0.36
 -20  -3   6    1.58    0.40
 -20  -3  -7    0.79    0.20
 -20   3   7    0.47    0.24
 -20   3   7    0.44    0.28
  20   3  -7    0.58    0.29
 -20  -3  -7    0.74    0.28
 -20   3  -7    0.32    0.21
 -20  -3   7    0.89    0.50
  20  -3  -7    0.55    0.29
 -20  -3   7    0.73    0.31
 -21   3   0    0.60    0.23
 -21  -3   0    0.96    0.28
 -21   3   0    0.49    0.27
 -21  -3  -1    6.99    0.71
 -21   3   1    8.95    0.72
 -21  -3  -1    6.26    0.71
 -21   3   1    8.58    0.85
 -21   3  -1    7.83    0.67
 -21   3  -1    8.76    0.72
  21  -3  -1    8.16    0.65
 -21  -3   1    6.83    0.73
 -21  -3  -2    1.04    0.29
 -21   3   2    0.72    0.29
 -21  -3  -2    1.45    0.35
 -21   3   2    0.65    0.25
  21  -3  -2    0.93    0.21
 -21  -3   2    0.82    0.29
 -21  -3   2    1.12    0.36
 -21   3  -2    0.93    0.26
 -21  -3  -3    2.03    0.41
 -21   3   3    1.63    0.41
 -21   3   3    1.68    0.46
 -21  -3  -3    2.39    0.33
 -21  -3  -3    2.51    0.45
 -21  -3   3    2.66    0.51
 -21   3  -3    2.41    0.39
 -21   3  -3    2.58    0.37
 -21   3  -3    2.10    0.30
  21  -3  -3    1.91    0.32
 -21  -3   3    2.16    0.41
 -21   3   4    1.39    0.39
  21   3  -4    1.33    0.32
 -21   3   4    1.91    0.38
 -21  -3  -4    1.39    0.34
 -21  -3  -4    1.28    0.26
 -21  -3  -4    1.52    0.36
 -21   3  -4    1.69    0.33
 -21   3  -4    1.75    0.25
 -21  -3   4    2.01    0.46
  21  -3  -4    1.55    0.32
 -21  -3  -5    1.80    0.40
 -21   3   5    0.95    0.38
 -21   3   5    1.66    0.37
  21   3  -5    2.29    0.42
 -21  -3  -5    1.90    0.39
  21  -3  -5    1.44    0.30
 -21   3  -5    1.11    0.29
 -21  -3   5    1.58    0.41
 -21  -3   5    1.89    0.40
 -21  -3  -6    3.38    0.50
 -21   3   6    3.07    0.58
 -21   3   6    3.71    0.49
 -21  -3  -6    3.23    0.37
  21   3  -6    4.22    0.55
 -21   3  -6    3.92    0.53
  21  -3  -6    3.76    0.52
 -21  -3   6    4.20    0.57
 -22  -3   0    1.67    0.36
 -22   3   0    0.95    0.33
 -22   3   0    1.29    0.38
 -22  -3  -1    1.15    0.31
 -22   3   1    0.79    0.29
 -22  -3   1    1.61    0.43
  22  -3  -1    0.89    0.28
 -22  -3   1    1.42    0.36
 -22   3   2    2.91    0.44
 -22  -3  -2    3.32    0.47
 -22   3   2    2.83    0.58
 -22  -3  -2    3.87    0.53
 -22   3  -2    2.91    0.37
 -22   3  -2    3.00    0.50
 -22  -3   2    3.21    0.56
 -22  -3   2    3.29    0.52
 -22  -3  -3    0.48    0.23
 -22   3   3    0.63    0.30
 -22   3   3    0.17    0.21
 -22  -3  -3    0.68    0.27
  22  -3  -3    0.80    0.24
 -22  -3   3    1.09    0.31
 -22   3  -3    0.78    0.20
 -22  -3   3    0.71    0.32
 -22   3  -3    0.59    0.23
 -22   3  -3    0.37    0.23
 -22   3   4    1.95    0.81
 -22  -3  -4    1.58    0.38
  22   3  -4    1.54    0.37
 -22  -3  -4    1.34    0.25
 -22   3   4    1.91    0.39
  22  -3  -4    1.71    0.33
 -22  -3   4    2.03    0.41
 -22   3  -4    2.00    0.39
 -22   3  -4    2.27    0.37
 -22  -3   4    1.78    0.48
 -22   3  -4    2.02    0.26
 -22  -3  -5    3.34    0.37
 -22   3   5    3.22    0.48
 -22  -3  -5    3.49    0.51
  22   3  -5    2.74    0.51
 -22   3   5    2.00    0.49
 -22  -3  -5    3.06    0.53
 -22  -3   5    3.79    0.51
 -22   3  -5    2.72    0.41
 -22  -3   5    3.20    0.60
  22  -3  -5    2.43    0.40
 -23  -3   0    0.81    0.30
 -23   3   0    0.53    0.23
  23  -3   0    0.74    0.20
 -23   3   0    0.61    0.32
 -23   3   1    2.49    0.52
 -23  -3  -1    1.91    0.41
 -23   3   1    2.64    0.43
 -23   3  -1    1.57    0.45
 -23   3  -1    2.49    0.41
 -23  -3   1    1.84    0.41
 -23   3   2    2.05    0.39
 -23  -3  -2    1.74    0.38
 -23  -3  -2    1.80    0.47
 -23   3   2    2.47    0.72
  23  -3  -2    1.89    0.33
 -23   3  -2    1.66    0.33
 -23   3  -2    2.03    0.38
 -23  -3   2    1.43    0.48
 -23  -3   2    2.29    0.44
 -23   3   3    9.28    0.85
 -23  -3  -3    9.62    0.90
 -23   3   3   10.05    1.01
 -23  -3  -3    9.69    0.90
 -23   3  -3    9.13    0.77
 -23  -3   3   10.18    0.94
  23  -3  -3   10.35    0.83
 -23   3  -3   10.06    0.87
 -23  -3   3   11.19    1.07
 -23   3   4    2.76    0.57
 -23   3   4    3.25    0.47
  23   3  -4    2.68    0.48
 -23  -3  -4    2.47    0.48
 -23  -3  -4    2.53    0.45
 -23  -3   4    2.91    0.58
 -23   3  -4    3.08    0.49
 -23   3  -4    2.95    0.43
 -23  -3   4    2.52    0.48
 -24  -3   0    3.66    0.49
 -24   3   0    3.39    0.64
 -24   3   0    2.86    0.49
 -24  -3  -1    0.29    0.20
 -24   3   1    0.03    0.23
 -24   3   1    0.15    0.20
 -24   3  -1    0.19    0.21
 -24   3  -1   -0.07    0.23
 -24  -3   1    0.38    0.22
 -24  -3   1    0.37    0.33
   0  -4   0   66.25    4.09
   0   4   0   68.13    4.10
   0  -4   0   65.74    4.10
   0   4   0   68.02    4.11
   0  -4   0   68.56    4.11
   0   4   0   66.73    4.08
   0   4   0   67.41    4.10
   0  -4   1   44.41    2.81
   0   4   1   47.74    2.82
   0  -4  -1   46.55    2.81
   0   4   1   48.12    2.84
   0   4   1   47.06    2.81
   0   4  -1   43.87    2.80
   0  -4  -1   48.18    2.81
   0  -4  -1   43.68    2.81
   0   4  -1   44.47    2.81
   0  -4  -1   46.98    2.82
   0  -4   1   43.25    2.80
   0   4  -2  755.67   46.06
   0  -4  -2  746.80   46.04
   0   4   2  734.47   46.04
   0  -4   2  740.01   46.03
   0  -4  -3    1.89    0.20
   0  -4   3    1.74    0.16
   0   4  -3    1.93    0.20
   0   4  -3    1.99    0.21
   0   4   3    1.91    0.20
   0  -4   3    1.72    0.16
   0   4  -3    1.99    0.17
   0   4   3    1.95    0.20
   0  -4  -3    1.73    0.19
   0   4   3    1.75    0.19
   0   4   3    1.79    0.20
   0  -4   3    2.06    0.19
   0  -4  -3    2.15    0.21
   0   4   4    4.26    0.33
   0  -4   4    3.31    0.32
   0  -4   4    3.43    0.27
   0  -4   4    3.21    0.27
   0  -4   4    3.62    0.31
   0   4  -4    3.36    0.31
   0   4  -4    3.00    0.33
   0   4  -4    3.07    0.28
   0  -4   5   86.23    5.07
   0   4  -5   82.28    5.15
   0  -4  -5   80.61    5.15
   0   4   5   78.66    5.16
   0  -4   5   84.31    5.12
   0  -4  -5   82.55    5.14
   0  -4   5   84.11    5.09
   0   4   5   81.01    5.12
   0   4  -5   84.00    5.10
   0  -4  -5   83.71    5.13
   0  -4   5   82.56    5.14
   0   4   5   82.95    5.16
   0   4   6   35.75    2.56
   0   4  -6   41.74    2.59
   0  -4   6   41.83    2.57
   0   4  -6   41.87    2.62
   0  -4  -6   39.28    2.58
   0  -4   6   41.32    2.51
   0   4   6   38.84    2.57
   0  -4  -6   39.89    2.59
   0   4  -6   42.79    2.56
   0  -4  -6   37.93    2.60
   0   4   6   38.51    2.61
   0  -4   6   42.02    2.54
   0  -4   6   41.76    2.60
   0   4  -7   16.67    1.14
   0   4   7   15.30    1.18
   0   4   7   16.03    1.15
   0   4   7   15.12    1.14
   0  -4   7   17.51    1.09
   0   4  -7   16.45    1.17
   0  -4  -7   16.51    1.18
   0   4  -7   16.12    1.19
   0  -4   7   15.75    1.14
   0  -4   7   16.97    1.12
   0  -4  -7   17.44    1.21
   0  -4  -7   16.80    1.16
   0  -4   7   16.37    1.18
   0   4  -8    1.38    0.29
   0   4  -8    1.68    0.35
   0  -4  -8    3.02    0.50
   0  -4  -8    2.46    0.34
   0  -4   8    1.52    0.25
   0   4   8    2.02    0.32
   0  -4  -8    2.26    0.32
   0   4   8    2.23    0.30
   0   4  -8    1.35    0.27
   0   4   8    2.32    0.38
   0  -4   8    1.74    0.27
   0  -4   8    1.52    0.29
   0  -4   8    1.58    0.32
   0   4   8    2.23    0.32
   0   4  -9    5.23    0.61
   0   4   9    6.64    0.63
   0  -4   9    5.31    0.51
   0  -4   9    4.87    0.56
   0   4   9    7.00    0.59
   0  -4  -9    6.22    0.62
   0   4  -9    5.52    0.57
   0   4   9    7.00    0.57
   0  -4   9    5.27    0.48
   0  -4  -9    6.22    0.61
   0  -4  -9    6.42    0.58
   0  -4   9    5.17    0.55
   0   4  10    0.62    0.26
   0  -4  10    0.41    0.16
   0  -4  10    0.55    0.23
   0   4 -10    0.36    0.26
   0   4  10    0.33    0.19
   0  -4 -10    0.41    0.27
   0  -4  10    0.70    0.22
   0   4  10    0.53    0.28
   0  -4  10    0.37    0.20
   0  -4  11    9.60    0.84
   0   4  11    9.40    0.91
   0  -4  11   10.01    0.75
   0  -4  11    9.82    0.81
   0   4 -11    9.13    0.84
   0  -4 -11    9.88    0.93
   0   4  11   10.35    0.86
   0   4 -11   10.69    0.99
   0   4  11    9.65    0.81
   0   4  12   10.12    0.83
   0  -4  12    9.66    0.79
   0   4  12    9.69    0.88
   0  -4 -12    9.90    0.95
   0  -4  12    9.30    0.75
   0  -4  12   10.33    0.84
   0   4  12    9.48    0.93
   0   4 -12    9.58    0.96
   0   4  13    0.28    0.21
   0   4  13    0.32    0.23
   0  -4  13    0.23    0.19
   0   4 -13    0.58    0.37
   0  -4  13    0.32    0.21
   0  -4 -13    0.31    0.35
   1  -4   0  604.22   38.30
   1   4   0  656.02   38.63
  -1  -4   0  660.37   38.68
  -1   4   0  585.82   38.27
  -1  -4  -1   43.27    2.45
  -1   4   1   39.19    2.46
  -1   4   1   37.66    2.44
  -1   4   1   37.42    2.44
  -1   4   1   38.08    2.43
  -1  -4  -1   42.80    2.46
   1   4   1   45.19    2.51
   1  -4  -1   37.45    2.49
   1   4   1   45.73    2.50
   1  -4  -1   38.17    2.50
   1   4   1   44.85    2.52
  -1   4  -1   37.09    2.49
   1  -4  -1   36.84    2.48
   1   4  -2  211.97   13.85
   1  -4   2  200.57   13.93
  -1  -4  -2  207.58   13.76
  -1   4   2  221.04   14.12
   1   4   2  211.83   13.89
  -1  -4   2  212.18   13.94
   1   4  -3    6.64    0.45
  -1  -4  -3    5.91    0.47
   1   4  -3    6.43    0.49
   1   4  -3    7.07    0.48
  -1  -4   3    5.96    0.41
  -1  -4   3    6.17    0.44
   1   4   3    5.09    0.42
  -1  -4   3    6.38    0.41
  -1   4   4   33.63    2.10
  -1   4   4   32.38    2.11
  -1   4   4   33.57    2.09
  -1   4   4   32.39    2.09
   1   4   4   24.94    1.76
   1   4   4   24.82    1.72
   1  -4  -4   31.89    1.77
   1   4  -5   26.37    1.49
  -1   4   5   22.70    1.59
  -1   4   5   22.21    1.46
  -1   4   5   21.94    1.46
   1  -4   5   20.65    1.44
  -1   4   5   22.08    1.48
   1  -4   5   20.83    1.41
   1  -4   5   20.43    1.47
  -1  -4   5   28.45    1.79
  -1  -4   5   27.95    1.80
  -1  -4   5   28.90    1.86
  -1  -4  -6    3.54    0.35
  -1   4   6    3.26    0.34
   1  -4   6    2.98    0.26
   1   4  -6    2.99    0.36
  -1   4   6    3.45    0.37
  -1  -4  -6    3.34    0.38
   1  -4   6    2.96    0.29
   1   4  -6    3.40    0.33
  -1  -4  -6    3.31    0.35
   1  -4   6    2.93    0.32
   1   4  -6    3.13    0.34
   1  -4   6    2.51    0.33
  -1   4   6    3.09    0.34
  -1   4   6    3.18    0.34
   1  -4  -6    3.04    0.33
   1  -4  -6    3.08    0.38
  -1  -4   6    3.16    0.30
  -1  -4   6    3.05    0.36
  -1   4  -6    2.69    0.30
   1   4   6    3.51    0.33
  -1   4  -6    2.90    0.34
   1   4   6    3.61    0.39
  -1   4  -6    2.65    0.37
  -1  -4   6    3.36    0.29
   1  -4  -6    3.62    0.36
   1   4   6    3.23    0.34
   1  -4   7   34.53    2.07
  -1   4   7   30.98    2.01
  -1   4   7   31.21    2.06
  -1   4   7   30.77    2.01
   1   4  -7   29.50    2.00
   1  -4   7   33.82    1.94
  -1  -4  -7   28.08    2.04
   1  -4   7   33.58    2.01
   1  -4   7   34.52    1.98
  -1   4   7   31.22    2.02
   1   4  -7   28.41    2.05
  -1  -4  -7   27.30    2.01
   1   4  -7   26.43    2.00
  -1  -4  -7   27.63    2.01
  -1   4  -7   33.27    1.93
  -1  -4   7   28.20    1.96
   1   4   7   28.19    1.97
   1  -4  -7   30.44    1.97
   1  -4  -7   29.98    1.94
   1   4   7   28.54    1.91
  -1   4  -7   32.58    1.97
  -1  -4   7   28.76    1.94
  -1  -4   7   27.80    1.87
   1  -4  -7   30.06    1.98
   1   4   7   27.30    1.92
  -1  -4   7   27.82    1.90
  -1   4   8   28.56    1.96
  -1  -4  -8   32.69    2.05
   1   4  -8   30.06    1.97
  -1   4   8   30.12    1.96
   1  -4   8   27.38    2.00
   1  -4   8   26.57    1.87
  -1  -4  -8   31.11    2.00
   1   4  -8   29.70    1.99
   1  -4   8   29.00    1.92
  -1   4   8   28.07    1.96
   1  -4   8   28.05    1.95
  -1   4   8   30.28    2.13
   1   4  -8   30.73    2.04
  -1  -4  -8   32.54    2.02
   1  -4  -8   28.96    2.00
   1   4   8   29.64    1.96
   1  -4  -8   29.34    1.98
  -1  -4   8   30.43    2.02
  -1  -4   8   30.77    1.94
  -1  -4   8   29.87    1.97
   1   4   8   30.77    2.03
   1   4   8   31.03    1.95
  -1   4  -8   26.78    1.97
  -1  -4   8   30.56    1.91
   1  -4  -8   29.81    2.03
  -1   4  -8   27.56    2.02
  -1   4  -8   28.30    1.95
  -1   4   9    5.29    0.55
   1   4  -9    6.30    0.63
   1   4  -9    5.79    0.58
   1  -4   9    5.17    0.50
   1  -4   9    5.51    0.58
  -1   4   9    5.62    0.54
  -1  -4  -9    6.53    0.64
   1   4  -9    5.94    0.56
  -1  -4  -9    6.54    0.59
   1  -4   9    5.29    0.54
  -1  -4  -9    6.44    0.60
  -1   4   9    4.98    0.55
  -1   4   9    4.73    0.57
   1  -4   9    5.04    0.49
   1  -4  -9    4.58    0.54
   1   4   9    6.31    0.63
  -1   4  -9    4.97    0.55
  -1   4  -9    5.32    0.63
  -1  -4   9    6.05    0.58
  -1  -4   9    6.72    0.50
   1   4   9    6.96    0.58
  -1   4  -9    5.51    0.55
  -1  -4   9    5.96    0.60
  -1  -4   9    6.18    0.53
   1  -4  -9    4.92    0.61
   1  -4  -9    4.65    0.57
   1   4   9    6.51    0.54
   1  -4  10    9.66    0.80
  -1  -4 -10    7.74    0.83
   1  -4  10    9.45    0.84
  -1   4  10   10.32    0.81
  -1   4  10    9.95    0.88
   1  -4  10    9.98    0.71
  -1   4  10   10.06    0.89
  -1   4  10    9.83    0.93
   1  -4  10   10.06    0.78
   1   4 -10    8.59    0.89
  -1  -4  10    8.05    0.69
   1   4  10    8.97    0.85
   1   4  10    9.48    0.75
  -1  -4  10    8.60    0.77
  -1   4 -10   10.28    0.89
   1  -4 -10   10.40    0.86
  -1   4 -10   10.40    0.93
  -1  -4  10    8.15    0.73
  -1  -4  10    8.89    0.81
   1   4  10    8.96    0.84
  -1  -4 -11    8.61    0.80
   1  -4  11    6.61    0.59
  -1   4  11    6.69    0.73
  -1   4  11    7.01    0.66
  -1   4  11    6.93    0.67
   1  -4  11    7.06    0.57
   1  -4  11    7.11    0.64
   1   4  11    8.77    0.76
[truncated: 1,649,610 more chars]
