# Supplementary material for: Surface‐Decoupled Altitudinal and Azimuthal Triptycene‐Fused Tetrapodal Molecular Motors
Source: Angew Chem Int Ed Engl. 2025 Oct 23;65(2):e202513922. doi: 10.1002/anie.202513922 (PMC12790369; doi:10.1002/anie.202513922)
Supplement: Supplementary file 2 — Supporting Information [file ANIE-65-e202513922-s001.zip › 4_cu_ls517_kaleta.cif]

 
data_cu_ls517_kaleta
 
_audit_creation_method            'SHELXL-2019/3'
_shelx_SHELXL_version_number      '2019/3'
_chemical_name_systematic         ?
_chemical_name_common             ?
_chemical_melting_point           ?
_chemical_formula_moiety  'C18 H18' 
_chemical_formula_sum
 'C18 H18' 
_chemical_formula_weight          234.32
_chemical_compound_source   'synthesized by the authors'

loop_
 _atom_type_symbol
 _atom_type_description
 _atom_type_scat_dispersion_real
 _atom_type_scat_dispersion_imag
 _atom_type_scat_source
 'C'  'C'   0.0181   0.0091
 'International Tables Vol C Tables 4.2.6.8 and 6.1.1.4'
 'H'  'H'   0.0000   0.0000
 'International Tables Vol C Tables 4.2.6.8 and 6.1.1.4'
 
_space_group_crystal_system       monoclinic
_space_group_IT_number            14
_space_group_name_H-M_alt         'P 21/n'
_space_group_name_Hall            '-P 2yn'
 
_shelx_space_group_comment
;
The symmetry employed for this shelxl refinement is uniquely defined
by the following loop, which should always be used as a source of
symmetry information in preference to the above space-group names.
They are only intended as comments.
;
 
loop_
 _space_group_symop_operation_xyz
 'x, y, z'
 '-x+1/2, y+1/2, -z+1/2'
 '-x, -y, -z'
 'x-1/2, -y-1/2, z-1/2'
 
_cell_length_a                    6.1522(2)
_cell_length_b                    7.6178(2)
_cell_length_c                    26.3596(8)
_cell_angle_alpha                 90
_cell_angle_beta                  91.9710(10)
_cell_angle_gamma                 90
_cell_volume                      1234.64(6)
_cell_formula_units_Z             4
_cell_measurement_temperature     120(2)
_cell_measurement_reflns_used     7171 
_cell_measurement_theta_min       3.3553 
_cell_measurement_theta_max       74.4769 
 
_exptl_crystal_description        prism 
_exptl_crystal_colour             colourless 
_exptl_crystal_density_meas       ?
_exptl_crystal_density_method     ?
_exptl_crystal_density_diffrn     1.261          
_exptl_crystal_F_000              504
_exptl_transmission_factor_min    ?
_exptl_transmission_factor_max    ?
_exptl_crystal_size_max           0.220
_exptl_crystal_size_mid           0.201
_exptl_crystal_size_min           0.030
_exptl_absorpt_coefficient_mu     0.528
_shelx_estimated_absorpt_T_min    0.893
_shelx_estimated_absorpt_T_max    0.984
_exptl_absorpt_correction_type    multi-scan 
_exptl_absorpt_correction_T_min   0.87 
_exptl_absorpt_correction_T_max   0.98 
_exptl_absorpt_process_details    
;
Krause, L., Herbst-Irmer, R., Sheldrick, G. M., Stalke, D. (2015).
"Comparison of silver and molybdenum microfocus X-ray sources for
single-crystal structure determination"
J. Appl. Cryst. 48, 3-10.
doi:10.1107/S1600576714022985
;
_exptl_absorpt_special_details    ?
_diffrn_ambient_temperature       120(2)
_diffrn_radiation_wavelength      1.54178
_diffrn_radiation_type            CuK\a
_diffrn_source                    'I\mS  micro-focus sealed tube'
_diffrn_radiation_monochromator   'Helios Cu  multilayer optic' 
_diffrn_measurement_device_type   'Bruker D8 VENTURE Kappa Duo PHOTONIII CMOS' 
_diffrn_measurement_method        '\f and \w scans' 
_diffrn_detector_area_resol_mean  ?
_diffrn_reflns_number             19154
_diffrn_reflns_av_unetI/netI      0.0223
_diffrn_reflns_av_R_equivalents   0.0378
_diffrn_reflns_limit_h_min        -7
_diffrn_reflns_limit_h_max        7
_diffrn_reflns_limit_k_min        -9
_diffrn_reflns_limit_k_max        9
_diffrn_reflns_limit_l_min        -32
_diffrn_reflns_limit_l_max        32
_diffrn_reflns_theta_min          3.355
_diffrn_reflns_theta_max          74.470
_diffrn_reflns_theta_full         67.679
_diffrn_measured_fraction_theta_max   0.996
_diffrn_measured_fraction_theta_full  0.997
_diffrn_reflns_Laue_measured_fraction_max    0.996
_diffrn_reflns_Laue_measured_fraction_full   0.997
_diffrn_reflns_point_group_measured_fraction_max   0.996
_diffrn_reflns_point_group_measured_fraction_full  0.997
_reflns_number_total              2513
_reflns_number_gt                 2075
_reflns_threshold_expression      'I > 2\s(I)'
_reflns_Friedel_coverage          0.000
_reflns_Friedel_fraction_max      .
_reflns_Friedel_fraction_full     .
 
_reflns_special_details
;
 Reflections were merged by SHELXL according to the crystal
 class for the calculation of statistics and refinement.
 
 _reflns_Friedel_fraction is defined as the number of unique
 Friedel pairs measured divided by the number that would be
 possible theoretically, ignoring centric projections and
 systematic absences.
;
 
_computing_data_collection  'Bruker Instrument Service v8.5.1.2 Release' 
_computing_cell_refinement       'SAINT V8.40B (Bruker AXS LLC, 2019)' 
_computing_data_reduction        'SAINT V8.40B (Bruker AXS LLC, 2019)' 
_computing_structure_solution     'SHELXT 2018/2 (Sheldrick, 2018)'
_computing_structure_refinement 'SHELXL-2019/2 (Sheldrick, 2019)'
_computing_molecular_graphics     ?
_computing_publication_material   ?
_refine_special_details           ?
_refine_ls_structure_factor_coef  Fsqd
_refine_ls_matrix_type            full
_refine_ls_weighting_scheme       calc
_refine_ls_weighting_details
'w=1/[\s^2^(Fo^2^)+(0.0791P)^2^+0.2671P] where P=(Fo^2^+2Fc^2^)/3'
_atom_sites_solution_primary     direct 
_atom_sites_solution_secondary   difmap 
_atom_sites_solution_hydrogens    geom
_refine_ls_hydrogen_treatment     constr
_refine_ls_extinction_method      none
_refine_ls_extinction_coef        .
_refine_ls_number_reflns          2513
_refine_ls_number_parameters      167
_refine_ls_number_restraints      0
_refine_ls_R_factor_all           0.0545
_refine_ls_R_factor_gt            0.0459
_refine_ls_wR_factor_ref          0.1453
_refine_ls_wR_factor_gt           0.1370
_refine_ls_goodness_of_fit_ref    1.101
_refine_ls_restrained_S_all       1.101
_refine_ls_shift/su_max           0.001
_refine_ls_shift/su_mean          0.000
 
loop_
 _atom_site_label
 _atom_site_type_symbol
 _atom_site_fract_x
 _atom_site_fract_y
 _atom_site_fract_z
 _atom_site_U_iso_or_equiv
 _atom_site_adp_type
 _atom_site_occupancy
 _atom_site_site_symmetry_order  
 _atom_site_calc_flag
 _atom_site_refinement_flags_posn
 _atom_site_refinement_flags_adp
 _atom_site_refinement_flags_occupancy
 _atom_site_disorder_assembly
 _atom_site_disorder_group
C1 C 0.80262(18) 0.61953(14) 0.65201(4) 0.0177(3) Uani 1 1 d . . . . .
H1 H 0.939728 0.566448 0.659491 0.021 Uiso 1 1 calc R U . . .
C2 C 0.74392(18) 0.65510(14) 0.60263(4) 0.0177(3) Uani 1 1 d . . . . .
C3 C 0.53648(18) 0.73560(14) 0.59066(4) 0.0177(3) Uani 1 1 d . . . . .
C4 C 0.40147(18) 0.77739(15) 0.62894(4) 0.0174(3) Uani 1 1 d . . . . .
H4 H 0.265922 0.831877 0.620694 0.021 Uiso 1 1 calc R U . . .
C5 C 0.45759(18) 0.74177(14) 0.68097(4) 0.0159(3) Uani 1 1 d . . . . .
C6 C 0.31770(18) 0.78188(14) 0.72002(4) 0.0165(3) Uani 1 1 d . . . . .
H6 H 0.182530 0.837483 0.712118 0.020 Uiso 1 1 calc R U . . .
C7 C 0.37371(17) 0.74141(14) 0.77054(4) 0.0160(3) Uani 1 1 d . . . . .
C8 C 0.23193(18) 0.77809(15) 0.81106(4) 0.0170(3) Uani 1 1 d . . . . .
H8 H 0.096250 0.833461 0.803557 0.020 Uiso 1 1 calc R U . . .
C9 C 0.28602(18) 0.73570(14) 0.86041(4) 0.0175(3) Uani 1 1 d . . . . .
C10 C 0.49205(18) 0.65299(14) 0.87227(4) 0.0175(3) Uani 1 1 d . . . . .
C11 C 0.63084(18) 0.61604(14) 0.83429(4) 0.0175(3) Uani 1 1 d . . . . .
H11 H 0.765810 0.560730 0.842602 0.021 Uiso 1 1 calc R U . . .
C12 C 0.57878(18) 0.65819(14) 0.78246(4) 0.0159(3) Uani 1 1 d . . . . .
C13 C 0.71956(18) 0.61988(15) 0.74338(4) 0.0169(3) Uani 1 1 d . . . . .
H13 H 0.855601 0.565709 0.751321 0.020 Uiso 1 1 calc R U . . .
C14 C 0.66339(18) 0.65999(14) 0.69281(4) 0.0162(3) Uani 1 1 d . . . . .
C15 C 0.8918(2) 0.60776(16) 0.56034(5) 0.0238(3) Uani 1 1 d . . . . .
H15A H 1.026716 0.557043 0.574707 0.036 Uiso 1 1 calc R U . . .
H15B H 0.925573 0.713502 0.540959 0.036 Uiso 1 1 calc R U . . .
H15C H 0.819166 0.521942 0.537838 0.036 Uiso 1 1 calc R U . . .
C16 C 0.4697(2) 0.76968(16) 0.53601(5) 0.0236(3) Uani 1 1 d . . . . .
H16A H 0.326870 0.826667 0.534358 0.035 Uiso 1 1 calc R U . . .
H16B H 0.461922 0.658132 0.517518 0.035 Uiso 1 1 calc R U . . .
H16C H 0.577049 0.846391 0.520619 0.035 Uiso 1 1 calc R U . . .
C17 C 0.5547(2) 0.60802(16) 0.92655(4) 0.0227(3) Uani 1 1 d . . . . .
H17A H 0.693074 0.544148 0.927619 0.034 Uiso 1 1 calc R U . . .
H17B H 0.441455 0.534433 0.940872 0.034 Uiso 1 1 calc R U . . .
H17C H 0.570345 0.716271 0.946433 0.034 Uiso 1 1 calc R U . . .
C18 C 0.12965(19) 0.77143(16) 0.90197(5) 0.0213(3) Uani 1 1 d . . . . .
H18A H 0.201078 0.844560 0.928195 0.032 Uiso 1 1 calc R U . . .
H18B H 0.084657 0.660065 0.916984 0.032 Uiso 1 1 calc R U . . .
H18C H 0.001546 0.832882 0.887756 0.032 Uiso 1 1 calc R U . . .
 
loop_
 _atom_site_aniso_label
 _atom_site_aniso_U_11
 _atom_site_aniso_U_22
 _atom_site_aniso_U_33
 _atom_site_aniso_U_23
 _atom_site_aniso_U_13
 _atom_site_aniso_U_12
C1 0.0158(5) 0.0139(5) 0.0235(6) -0.0007(4) 0.0009(4) 0.0005(4)
C2 0.0183(6) 0.0135(5) 0.0212(6) -0.0021(4) 0.0014(4) -0.0020(4)
C3 0.0194(6) 0.0134(5) 0.0201(6) -0.0002(4) -0.0013(4) -0.0026(4)
C4 0.0166(5) 0.0149(5) 0.0206(6) 0.0004(4) -0.0014(4) 0.0007(4)
C5 0.0159(5) 0.0116(5) 0.0202(6) 0.0001(4) -0.0007(4) -0.0015(4)
C6 0.0148(5) 0.0129(5) 0.0219(6) 0.0001(4) -0.0003(4) 0.0013(4)
C7 0.0154(5) 0.0122(5) 0.0204(6) -0.0007(4) 0.0000(4) -0.0019(4)
C8 0.0151(5) 0.0143(5) 0.0215(6) -0.0003(4) 0.0000(4) 0.0002(4)
C9 0.0184(6) 0.0138(5) 0.0204(6) -0.0011(4) 0.0016(4) -0.0030(4)
C10 0.0198(6) 0.0133(5) 0.0193(6) 0.0010(4) -0.0018(4) -0.0029(4)
C11 0.0162(5) 0.0141(5) 0.0218(6) 0.0011(4) -0.0025(4) 0.0006(4)
C12 0.0162(5) 0.0115(5) 0.0198(6) 0.0003(4) -0.0017(4) -0.0013(4)
C13 0.0151(5) 0.0137(5) 0.0219(6) 0.0002(4) -0.0013(4) 0.0014(4)
C14 0.0162(5) 0.0115(5) 0.0209(6) -0.0004(4) -0.0003(4) -0.0014(4)
C15 0.0242(6) 0.0235(6) 0.0239(6) -0.0025(5) 0.0029(5) 0.0017(5)
C16 0.0255(6) 0.0249(6) 0.0203(6) -0.0008(5) 0.0005(5) 0.0013(5)
C17 0.0246(6) 0.0223(6) 0.0211(6) 0.0015(5) -0.0010(4) 0.0008(5)
C18 0.0212(6) 0.0222(6) 0.0206(6) -0.0015(5) 0.0028(4) -0.0011(5)
 
_geom_special_details
;
 All esds (except the esd in the dihedral angle between two l.s. planes)
 are estimated using the full covariance matrix.  The cell esds are taken
 into account individually in the estimation of esds in distances, angles
 and torsion angles; correlations between esds in cell parameters are only
 used when they are defined by crystal symmetry.  An approximate (isotropic)
 treatment of cell esds is used for estimating esds involving l.s. planes.
;
 
loop_
 _geom_bond_atom_site_label_1
 _geom_bond_atom_site_label_2
 _geom_bond_distance
 _geom_bond_site_symmetry_2
 _geom_bond_publ_flag
C1 C2 1.3659(16) . ?
C1 C14 1.4312(16) . ?
C1 H1 0.9500 . ?
C2 C3 1.4411(16) . ?
C2 C15 1.5067(16) . ?
C3 C4 1.3664(16) . ?
C3 C16 1.5068(16) . ?
C4 C5 1.4288(16) . ?
C4 H4 0.9500 . ?
C5 C6 1.3981(16) . ?
C5 C14 1.4357(16) . ?
C6 C7 1.3984(16) . ?
C6 H6 0.9500 . ?
C7 C8 1.4296(16) . ?
C7 C12 1.4370(16) . ?
C8 C9 1.3701(16) . ?
C8 H8 0.9500 . ?
C9 C10 1.4401(16) . ?
C9 C18 1.5074(15) . ?
C10 C11 1.3671(16) . ?
C10 C17 1.5086(15) . ?
C11 C12 1.4292(15) . ?
C11 H11 0.9500 . ?
C12 C13 1.3991(16) . ?
C13 C14 1.3994(16) . ?
C13 H13 0.9500 . ?
C15 H15A 0.9800 . ?
C15 H15B 0.9800 . ?
C15 H15C 0.9800 . ?
C16 H16A 0.9800 . ?
C16 H16B 0.9800 . ?
C16 H16C 0.9800 . ?
C17 H17A 0.9800 . ?
C17 H17B 0.9800 . ?
C17 H17C 0.9800 . ?
C18 H18A 0.9800 . ?
C18 H18B 0.9800 . ?
C18 H18C 0.9800 . ?
 
loop_
 _geom_angle_atom_site_label_1
 _geom_angle_atom_site_label_2
 _geom_angle_atom_site_label_3
 _geom_angle
 _geom_angle_site_symmetry_1
 _geom_angle_site_symmetry_3
 _geom_angle_publ_flag
C2 C1 C14 121.86(10) . . ?
C2 C1 H1 119.1 . . ?
C14 C1 H1 119.1 . . ?
C1 C2 C3 119.75(10) . . ?
C1 C2 C15 120.74(10) . . ?
C3 C2 C15 119.50(10) . . ?
C4 C3 C2 119.59(10) . . ?
C4 C3 C16 120.88(10) . . ?
C2 C3 C16 119.52(10) . . ?
C3 C4 C5 122.12(10) . . ?
C3 C4 H4 118.9 . . ?
C5 C4 H4 118.9 . . ?
C6 C5 C4 122.05(10) . . ?
C6 C5 C14 119.70(10) . . ?
C4 C5 C14 118.24(10) . . ?
C5 C6 C7 121.01(10) . . ?
C5 C6 H6 119.5 . . ?
C7 C6 H6 119.5 . . ?
C6 C7 C8 122.12(10) . . ?
C6 C7 C12 119.41(10) . . ?
C8 C7 C12 118.46(10) . . ?
C9 C8 C7 121.92(10) . . ?
C9 C8 H8 119.0 . . ?
C7 C8 H8 119.0 . . ?
C8 C9 C10 119.49(10) . . ?
C8 C9 C18 120.47(10) . . ?
C10 C9 C18 120.02(10) . . ?
C11 C10 C9 119.90(10) . . ?
C11 C10 C17 120.14(10) . . ?
C9 C10 C17 119.96(10) . . ?
C10 C11 C12 121.91(10) . . ?
C10 C11 H11 119.0 . . ?
C12 C11 H11 119.0 . . ?
C13 C12 C11 122.20(10) . . ?
C13 C12 C7 119.49(10) . . ?
C11 C12 C7 118.31(10) . . ?
C12 C13 C14 121.12(10) . . ?
C12 C13 H13 119.4 . . ?
C14 C13 H13 119.4 . . ?
C13 C14 C1 122.29(10) . . ?
C13 C14 C5 119.26(10) . . ?
C1 C14 C5 118.44(10) . . ?
C2 C15 H15A 109.5 . . ?
C2 C15 H15B 109.5 . . ?
H15A C15 H15B 109.5 . . ?
C2 C15 H15C 109.5 . . ?
H15A C15 H15C 109.5 . . ?
H15B C15 H15C 109.5 . . ?
C3 C16 H16A 109.5 . . ?
C3 C16 H16B 109.5 . . ?
H16A C16 H16B 109.5 . . ?
C3 C16 H16C 109.5 . . ?
H16A C16 H16C 109.5 . . ?
H16B C16 H16C 109.5 . . ?
C10 C17 H17A 109.5 . . ?
C10 C17 H17B 109.5 . . ?
H17A C17 H17B 109.5 . . ?
C10 C17 H17C 109.5 . . ?
H17A C17 H17C 109.5 . . ?
H17B C17 H17C 109.5 . . ?
C9 C18 H18A 109.5 . . ?
C9 C18 H18B 109.5 . . ?
H18A C18 H18B 109.5 . . ?
C9 C18 H18C 109.5 . . ?
H18A C18 H18C 109.5 . . ?
H18B C18 H18C 109.5 . . ?
 
_refine_diff_density_max    0.336
_refine_diff_density_min   -0.210
_refine_diff_density_rms    0.046

_shelx_res_file
;
TITL cu_ls517_kaleta_a.res in P2(1)/n
    cu_ls517_kaleta.res
    created by SHELXL-2019/3 at 14:38:13 on 10-Oct-2024
REM Old TITL cu_ls517_kaleta in P2(1)/n
REM SHELXT solution in P2(1)/n: R1 0.118, Rweak 0.001, Alpha 0.024
REM <I/s>   0.538 for  197 systematic absences,  Orientation as input
REM Formula found by SHELXT:  C18
CELL  1.54178   6.1522   7.6178  26.3596   90.000   91.971   90.000
ZERR    4.000   0.0002   0.0002   0.0008    0.000    0.001    0.000
LATT  1
SYMM 1/2-X, 1/2+Y, 1/2-Z
SFAC C H
UNIT 72 72
TEMP -153.150
SIZE 0.03 0.201 0.22
L.S. 10
BOND $H
LIST 4
ACTA
FMAP 2
PLAN -20
WGHT    0.079100    0.267100
FVAR       0.71884
C1    1    0.802616    0.619535    0.652014    11.00000    0.01583    0.01386 =
         0.02348   -0.00067    0.00087    0.00053
AFIX  43
H1    2    0.939728    0.566448    0.659491    11.00000   -1.20000
AFIX   0
C2    1    0.743921    0.655101    0.602635    11.00000    0.01835    0.01351 =
         0.02122   -0.00211    0.00139   -0.00197
C3    1    0.536480    0.735599    0.590665    11.00000    0.01936    0.01336 =
         0.02010   -0.00023   -0.00126   -0.00259
C4    1    0.401468    0.777387    0.628942    11.00000    0.01662    0.01494 =
         0.02057    0.00039   -0.00139    0.00075
AFIX  43
H4    2    0.265922    0.831877    0.620694    11.00000   -1.20000
AFIX   0
C5    1    0.457593    0.741767    0.680973    11.00000    0.01586    0.01165 =
         0.02020    0.00010   -0.00070   -0.00154
C6    1    0.317704    0.781881    0.720024    11.00000    0.01477    0.01294 =
         0.02187    0.00011   -0.00033    0.00132
AFIX  43
H6    2    0.182530    0.837483    0.712118    11.00000   -1.20000
AFIX   0
C7    1    0.373712    0.741413    0.770544    11.00000    0.01541    0.01221 =
         0.02041   -0.00066    0.00003   -0.00188
C8    1    0.231928    0.778086    0.811065    11.00000    0.01512    0.01434 =
         0.02153   -0.00029    0.00001    0.00015
AFIX  43
H8    2    0.096250    0.833461    0.803557    11.00000   -1.20000
AFIX   0
C9    1    0.286022    0.735697    0.860413    11.00000    0.01844    0.01377 =
         0.02044   -0.00110    0.00158   -0.00296
C10   1    0.492054    0.652989    0.872266    11.00000    0.01981    0.01329 =
         0.01934    0.00095   -0.00182   -0.00288
C11   1    0.630839    0.616037    0.834292    11.00000    0.01623    0.01415 =
         0.02180    0.00109   -0.00252    0.00060
AFIX  43
H11   2    0.765810    0.560730    0.842602    11.00000   -1.20000
AFIX   0
C12   1    0.578777    0.658194    0.782455    11.00000    0.01621    0.01148 =
         0.01984    0.00031   -0.00167   -0.00129
C13   1    0.719559    0.619878    0.743384    11.00000    0.01506    0.01369 =
         0.02188    0.00024   -0.00132    0.00141
AFIX  43
H13   2    0.855601    0.565709    0.751321    11.00000   -1.20000
AFIX   0
C14   1    0.663389    0.659987    0.692811    11.00000    0.01620    0.01149 =
         0.02088   -0.00036   -0.00033   -0.00139
C15   1    0.891765    0.607759    0.560338    11.00000    0.02421    0.02355 =
         0.02387   -0.00252    0.00286    0.00175
AFIX 137
H15A  2    1.026716    0.557043    0.574707    11.00000   -1.50000
H15B  2    0.925573    0.713502    0.540959    11.00000   -1.50000
H15C  2    0.819166    0.521942    0.537838    11.00000   -1.50000
AFIX   0
C16   1    0.469747    0.769676    0.536013    11.00000    0.02551    0.02494 =
         0.02031   -0.00075    0.00054    0.00131
AFIX 137
H16A  2    0.326870    0.826667    0.534358    11.00000   -1.50000
H16B  2    0.461922    0.658132    0.517518    11.00000   -1.50000
H16C  2    0.577049    0.846391    0.520619    11.00000   -1.50000
AFIX   0
C17   1    0.554721    0.608022    0.926552    11.00000    0.02463    0.02231 =
         0.02108    0.00147   -0.00102    0.00076
AFIX 137
H17A  2    0.693074    0.544148    0.927619    11.00000   -1.50000
H17B  2    0.441455    0.534433    0.940872    11.00000   -1.50000
H17C  2    0.570345    0.716271    0.946433    11.00000   -1.50000
AFIX   0
C18   1    0.129648    0.771426    0.901972    11.00000    0.02117    0.02224 =
         0.02056   -0.00146    0.00275   -0.00112
AFIX 137
H18A  2    0.201078    0.844560    0.928195    11.00000   -1.50000
H18B  2    0.084657    0.660065    0.916984    11.00000   -1.50000
H18C  2    0.001546    0.832882    0.887756    11.00000   -1.50000
REM #####
AFIX   0
HKLF 4


REM  cu_ls517_kaleta_a.res in P2(1)/n
REM wR2 = 0.1453, GooF = S = 1.101, Restrained GooF = 1.101 for all data
REM R1 = 0.0459 for 2075 Fo > 4sig(Fo) and 0.0545 for all 2513 data
REM 167 parameters refined using 0 restraints

END

WGHT      0.0793      0.2669

REM Highest difference peak  0.336,  deepest hole -0.210,  1-sigma level  0.046
Q1    1   0.4791  0.6991  0.7765  11.00000  0.05    0.34
Q2    1   0.5634  0.6961  0.6866  11.00000  0.05    0.33
Q3    1   0.2137  0.7529  0.8802  11.00000  0.05    0.33
Q4    1   0.3072  0.7535  0.7898  11.00000  0.05    0.32
Q5    1   0.7192  0.6275  0.6714  11.00000  0.05    0.31
Q6    1   0.6335  0.6230  0.7614  11.00000  0.05    0.31
Q7    1   0.6363  0.6829  0.5945  11.00000  0.05    0.30
Q8    1   0.4021  0.7716  0.7005  11.00000  0.05    0.28
Q9    1   0.5511  0.6246  0.8527  11.00000  0.05    0.28
Q10   1   0.8058  0.6231  0.5820  11.00000  0.05    0.28
Q11   1   0.4798  0.7621  0.6100  11.00000  0.05    0.27
Q12   1   0.3990  0.7093  0.8694  11.00000  0.05    0.26
Q13   1   0.4550  0.7781  0.6578  11.00000  0.05    0.24
Q14   1   0.6000  0.6360  0.8069  11.00000  0.05    0.23
Q15   1   0.6573  0.6067  0.7127  11.00000  0.05    0.22
Q16   1   0.3690  0.7827  0.7486  11.00000  0.05    0.22
Q17   1   0.7147  0.6608  0.7192  11.00000  0.05    0.21
Q18   1   0.7962  0.6640  0.6294  11.00000  0.05    0.20
Q19   1   0.5139  0.6272  0.8965  11.00000  0.05    0.20
Q20   1   0.7383  0.6030  0.6236  11.00000  0.05    0.20
;
_shelx_res_checksum    3902

_shelx_hkl_file
;
   1   0   0   -0.10    0.30
  -2   0   0    6.70    1.70
  -5   0   0    0.60    1.30
  -5   0   0    0.50    1.40
  -5   0   0    0.40    1.50
  -5   0   0   -0.40    1.00
  -6   0   0   13.20    2.30
  -6   0   0   12.00    2.10
  -6   0   0   15.80    2.10
  -6   0   0   15.90    2.50
   0  -1   0    0.10    0.40
   0   1   0    0.00    0.40
  -1  -1   0  592.44   19.40
   1  -1   0  565.34   19.00
  -1  -1   0  564.14   19.60
   1   1   0  550.04   19.60
  -2  -1   0   20.40    1.70
   2  -1   0   17.20    1.20
   2   1   0   18.10    2.00
   3  -1   0    7.50    1.40
   3   1   0   10.20    1.90
  -4  -1   0    1.20    1.30
  -4  -1   0    1.60    1.10
  -4   1   0   -0.20    1.50
  -4   1   0    1.20    1.20
   4   1   0    1.30    2.10
  -4   1   0    0.70    1.10
  -5  -1   0    5.90    1.50
  -5  -1   0    9.80    1.60
  -5  -1   0    6.90    1.70
  -5  -1   0    5.90    1.80
  -5   1   0    6.60    1.50
  -5   1   0    6.60    1.40
  -5   1   0    5.50    1.70
  -5   1   0    9.10    2.00
  -5   1   0    5.20    1.80
  -6  -1   0    7.50    1.90
  -6  -1   0    9.10    1.80
  -6  -1   0    9.70    1.60
  -6  -1   0    9.10    2.10
  -6   1   0    9.10    1.90
  -6   1   0    9.50    1.70
  -6   1   0    9.10    1.80
  -6   1   0    7.50    1.60
   6   1   0   11.50    1.40
  -7  -1   0    0.40    0.90
  -7  -1   0    0.30    0.90
  -7  -1   0    1.00    1.30
  -7  -1   0   -0.40    1.20
  -7   1   0    1.20    1.10
  -7   1   0    1.40    0.90
  -7   1   0    0.20    1.10
  -1  -2   0 7966.20  268.87
  -1   2   0 8510.25  266.17
  -1   2   0 7612.54  266.17
  -2  -2   0   24.70    2.20
  -2  -2   0   23.60    2.30
   2   2   0   26.60    2.90
  -3  -2   0   21.10    1.90
   3   2   0   16.00    3.30
  -4  -2   0   18.80    1.70
  -4  -2   0   16.10    2.00
  -4  -2   0   20.30    2.20
  -4   2   0   18.20    1.90
   4   2   0   17.10    3.20
  -4   2   0   17.50    2.00
  -4   2   0   14.70    1.90
  -4   2   0   19.40    2.00
  -4   2   0   19.50    2.10
  -4   2   0   20.30    2.80
  -4   2   0   17.80    2.20
  -5  -2   0   10.00    1.90
  -5  -2   0   14.50    1.80
  -5  -2   0    8.90    2.00
  -5  -2   0   12.10    2.00
  -5   2   0   12.80    2.00
   5   2   0   11.30    1.60
  -5   2   0   13.30    1.90
  -5   2   0   14.00    2.00
  -5   2   0   11.10    1.90
  -5   2   0    7.90    1.60
  -6  -2   0    3.20    1.70
  -6  -2   0   -0.40    1.20
  -6  -2   0    0.20    1.00
  -6  -2   0    0.80    1.70
   6   2   0    1.40    0.90
  -6   2   0    2.30    1.40
  -6   2   0    0.00    1.10
  -6   2   0    0.80    1.10
  -6   2   0   -0.50    1.30
  -7  -2   0   11.40    1.60
  -7  -2   0    9.40    1.20
  -7  -2   0   11.70    2.00
  -7  -2   0    9.00    1.20
  -7   2   0    8.70    1.30
  -7   2   0   11.80    1.60
   0  -3   0    0.20    0.90
   0  -3   0    0.30    0.90
   0  -3   0    0.50    0.90
   0   3   0    0.20    0.70
   1  -3   0  800.72   28.70
  -1  -3   0  837.82   28.40
  -1  -3   0  806.12   29.10
   1   3   0  816.72   29.00
  -2  -3   0  474.65   17.40
  -2  -3   0  451.15   18.20
   2  -3   0  479.05   17.50
  -2  -3   0  483.95   17.90
   2   3   0  469.75   18.50
   3  -3   0    0.50    1.00
  -3  -3   0    1.30    0.90
  -3  -3   0    0.60    1.30
   3   3   0   -0.60    1.20
  -3   3   0    0.50    0.80
  -3   3   0   -1.00    1.30
  -4  -3   0   11.40    1.70
  -4  -3   0   12.50    1.50
  -4  -3   0   14.30    2.20
  -4   3   0   12.80    1.80
  -4   3   0   14.00    1.80
  -4   3   0    9.90    1.70
  -4   3   0   12.20    1.70
   4   3   0    9.10    2.70
   4   3   0   10.70    1.50
  -4   3   0   11.20    1.90
  -4   3   0   11.80    1.80
  -4   3   0   11.50    1.70
  -5  -3   0   15.40    2.10
  -5  -3   0   16.20    2.40
  -5  -3   0   10.90    1.60
  -5   3   0   11.70    1.70
   5   3   0   15.00    1.80
  -5   3   0   11.90    1.80
  -5   3   0   14.00    2.10
  -5   3   0   11.00    2.00
  -5   3   0   11.00    1.60
  -6  -3   0   29.60    2.10
  -6  -3   0   24.40    2.30
  -6  -3   0   27.30    3.20
  -6  -3   0   26.10    2.70
  -6   3   0   23.00    2.50
  -6   3   0   25.00    2.30
  -6   3   0   25.40    2.10
  -7  -3   0    0.00    1.90
  -7  -3   0    1.30    0.80
  -7  -3   0    1.10    1.30
  -7   3   0    0.80    1.00
  -7   3   0    1.00    0.70
   0  -4   0    0.80    1.10
   0  -4   0   -0.20    1.20
   0  -4   0    0.60    1.00
   0   4   0   -0.30    0.80
  -1  -4   0  397.46   15.40
  -1  -4   0  400.56   16.50
   1  -4   0  398.86   15.40
  -1  -4   0  380.46   16.40
   1  -4   0  398.26   16.10
   1  -4   0  444.76   18.70
   1   4   0  390.56   16.00
   2  -4   0   80.39    5.70
   2  -4   0   92.89    5.40
  -2  -4   0   90.19    5.90
   2  -4   0   87.09    4.80
  -2  -4   0   91.29    5.00
   2   4   0   85.69    5.90
  -2   4   0   76.49    4.30
  -2   4   0   77.49    4.00
  -2   4   0   73.59    3.90
  -3  -4   0    2.10    1.40
  -3  -4   0    1.10    1.20
  -3  -4   0   -0.50    1.70
  -3  -4   0    1.80    0.90
  -3  -4   0   -0.30    1.10
   3  -4   0   -1.60    0.90
   3  -4   0    0.10    1.00
  -3  -4   0    1.60    1.20
  -3   4   0    0.60    1.00
   3   4   0    0.80    1.10
  -3   4   0    0.00    1.10
  -3   4   0    0.80    0.90
  -3   4   0   -0.70    1.00
   3   4   0    0.80    1.30
  -3   4   0    0.40    0.90
   3   4   0    0.70    0.90
  -3   4   0    1.90    1.20
  -4  -4   0    0.20    1.10
  -4  -4   0   -1.40    1.50
  -4  -4   0    0.00    1.00
  -4   4   0    0.60    1.30
  -4   4   0    0.30    1.10
   4   4   0   -0.30    1.10
  -4   4   0    0.40    1.30
  -4   4   0    1.50    1.00
  -4   4   0    1.10    1.10
   4   4   0    0.90    2.10
  -5  -4   0    3.90    1.10
  -5  -4   0    6.70    2.00
  -5   4   0    3.40    1.20
  -5   4   0    1.00    1.20
  -5   4   0    2.90    1.10
   5   4   0   -6.10    3.90
  -5   4   0    3.00    1.40
  -6  -4   0    3.10    2.60
  -6  -4   0    2.40    0.90
  -6  -4   0    0.90    1.60
  -6   4   0    2.70    1.80
  -6   4   0    2.20    1.90
  -6   4   0    1.30    0.80
   0  -5   0    4.30    1.90
   1  -5   0   -0.50    1.00
  -1  -5   0   -0.50    1.00
  -1  -5   0    1.00    1.20
   1  -5   0    0.70    1.40
  -1  -5   0    0.70    0.80
  -1  -5   0   -0.30    1.00
  -1  -5   0   -0.10    0.60
   1  -5   0    0.40    0.90
   1  -5   0    0.50    0.70
   1  -5   0    0.20    0.80
   1   5   0    0.60    0.70
   1   5   0    1.30    1.10
  -1   5   0    0.40    0.60
   1   5   0   -0.70    0.90
  -1   5   0    0.80    1.10
  -1   5   0    0.80    0.90
   2  -5   0  521.15   18.70
  -2  -5   0  504.75   18.60
  -2  -5   0  544.75   20.70
   2  -5   0  530.55   20.20
   2  -5   0  547.55   21.40
  -2  -5   0  533.65   18.20
   2  -5   0  563.44   22.60
  -2  -5   0  556.54   22.50
   2  -5   0  537.85   18.50
  -2  -5   0  533.05   21.60
  -2   5   0  512.65   19.00
   2   5   0  549.74   19.10
  -2   5   0  522.05   19.20
  -2   5   0  503.45   18.30
   2   5   0  560.04   22.00
  -2   5   0  506.75   18.80
   3  -5   0    6.20    1.60
  -3  -5   0    9.50    1.80
  -3  -5   0    3.20    2.60
  -3  -5   0    8.00    2.20
  -3  -5   0    6.10    1.80
  -3  -5   0    9.40    1.50
   3  -5   0    6.00    2.00
  -3   5   0    8.90    1.70
   3   5   0    8.80    1.80
  -3   5   0    5.60    1.50
  -3   5   0    8.10    1.80
   3   5   0    8.00    2.80
  -3   5   0    7.00    1.70
  -4  -5   0    0.80    1.60
  -4  -5   0    3.30    1.80
  -4   5   0   -1.70    1.30
  -4   5   0    1.60    1.00
  -4   5   0    1.50    1.10
  -4   5   0   -1.40    1.40
   4   5   0   -1.00    2.30
  -4   5   0    2.20    1.20
  -5  -5   0    1.60    1.60
  -5   5   0    0.30    1.10
  -5   5   0    1.00    1.10
  -6  -5   0    5.00    1.50
  -6   5   0    3.30    1.00
  -6   5   0    4.90    1.30
   0  -6   0  366.66   15.40
   0  -6   0  372.16   17.50
   0  -6   0  341.77   13.50
   0  -6   0  367.76   17.10
   1  -6   0   72.49    4.10
  -1  -6   0   73.39    5.30
   1  -6   0   74.29    5.10
   1  -6   0   65.89    7.40
  -1  -6   0   66.69    6.40
  -1  -6   0   68.29    6.10
   1  -6   0   72.69    6.00
  -1  -6   0   68.19    3.30
  -1  -6   0   66.69    3.60
   1   6   0   67.79    5.00
   1   6   0   68.29    3.90
  -1   6   0   67.09    4.00
  -1   6   0   63.19    3.70
  -1   6   0   64.39    3.50
   2  -6   0   19.40    3.00
  -2  -6   0   20.20    1.60
  -2  -6   0   18.80    2.10
  -2  -6   0   21.70    3.10
   2  -6   0   20.70    2.10
  -2  -6   0   26.40    5.40
   2  -6   0   20.40    1.90
  -2   6   0   17.80    1.70
  -2   6   0   19.60    2.10
  -2   6   0   17.30    2.40
   2   6   0   13.90    3.10
   2   6   0   21.30    2.40
  -3  -6   0   10.30    5.60
   3  -6   0    2.70    1.60
  -3  -6   0    3.00    1.10
   3  -6   0    4.80    1.10
   3  -6   0    0.60    2.60
  -3  -6   0    3.50    1.70
   3   6   0    6.30    1.50
  -3   6   0    4.10    1.50
  -3   6   0    5.20    1.30
  -3   6   0    4.20    1.50
   3   6   0    2.90    2.20
   4  -6   0   12.40    1.50
  -4  -6   0   12.20    3.60
  -4   6   0    9.40    1.90
  -4   6   0   10.30    1.70
   4   6   0   11.70    1.60
  -4   6   0   10.80    1.50
  -5   6   0   -0.90    0.80
  -5   6   0    0.30    1.00
   0  -7   0   -0.20    0.70
   0  -7   0   -0.90    0.90
   0  -7   0    0.40    2.50
   0  -7   0   -0.60    2.00
   0  -7   0   -1.00    2.50
   0   7   0    0.50    0.90
  -1  -7   0   84.99    4.30
   1  -7   0   61.09    9.50
   1  -7   0   80.39    7.00
  -1  -7   0   90.49    6.10
  -1  -7   0   85.89    7.60
   1  -7   0   84.39    5.90
  -1  -7   0   85.29    3.80
   1  -7   0   78.69    3.90
  -1  -7   0   80.49    7.50
   1  -7   0   80.19    4.20
  -1   7   0   78.79    4.00
  -1   7   0   84.09    4.00
  -1   7   0   82.69    4.50
   1   7   0   81.69    4.30
  -2  -7   0   62.29    8.20
  -2  -7   0   69.19    3.00
   2  -7   0   67.79    5.00
  -2  -7   0   74.79    5.40
  -2  -7   0   70.79    7.00
   2  -7   0   77.89    6.90
   2  -7   0   69.29    3.70
   2  -7   0   73.89    3.50
  -2  -7   0   77.69    3.90
  -2   7   0   72.39    3.90
   2   7   0   71.69    4.00
  -2   7   0   77.49    4.10
  -2   7   0   74.09    3.30
  -3  -7   0    0.00    0.70
  -3  -7   0   -1.80    1.30
   3  -7   0    0.10    0.80
   3   7   0    0.40    1.00
  -3   7   0   -0.30    0.90
  -3   7   0   -1.20    0.90
  -3   7   0    1.10    1.00
   4  -7   0    4.20    0.90
  -4   7   0    3.10    1.00
  -4   7   0    3.90    1.30
   4   7   0    4.10    0.90
  -5  -7   0   -0.60    0.80
  -5   7   0   -0.30    0.80
   0  -8   0  798.72   27.50
   0  -8   0  824.22   29.90
   0  -8   0  797.92   27.10
   0   8   0  788.12   27.40
   1  -8   0   17.10    1.80
   1  -8   0   16.50    2.70
   1  -8   0   18.40    1.90
  -1  -8   0   15.70    1.50
  -1  -8   0   22.50    3.80
  -1  -8   0   17.00    1.90
  -1   8   0   18.20    1.60
   1   8   0   17.80    1.90
   2  -8   0   -0.50    0.70
  -2  -8   0    0.40    1.20
   2  -8   0   -0.20    1.70
   2  -8   0    0.90    0.80
  -2  -8   0   -0.40    0.70
  -2   8   0    1.00    1.10
   2   8   0    0.20    0.70
  -2   8   0    0.90    0.80
   3  -8   0   35.80    2.00
  -3  -8   0   34.00    2.00
  -3   8   0   34.80    2.10
   3   8   0   37.30    2.20
   4  -8   0    2.70    0.60
  -4   8   0    1.80    0.70
   0  -9   0    0.20    0.60
   0  -9   0   -0.50    0.70
   0   9   0   -0.10    0.60
   1  -9   0   10.50    1.20
   1  -9   0    9.70    1.00
  -1  -9   0    9.50    1.20
   1   9   0   10.00    1.20
  -2  -9   0    0.60    0.50
   2  -9   0    0.40    0.60
   2  -9   0    1.70    0.80
   2   9   0    0.60    0.50
  -6   0   1    1.80    1.50
  -6   0   1    0.20    1.40
  -6   0   1   -0.50    1.10
  -6   0   1   -0.70    1.10
  -5   0   1    3.80    1.30
  -5   0   1    3.70    1.50
  -5   0   1    4.40    1.60
  -5   0   1    5.70    1.80
   3   0  -1   20.60    2.80
   2   0  -1    0.50    0.90
   1   0  -1   89.89    3.50
  -1   0   1   98.69    3.50
   0   0   1    0.00    0.10
   1   0   1    4.00    0.50
   1   0   1    3.30    0.50
   3   0   1   46.40    3.70
  -4   0  -1   -1.90    1.20
  -5   0  -1   -0.60    1.10
  -5   0  -1   -1.00    1.40
  -5   0  -1    0.00    1.30
  -5   0  -1    0.10    1.40
  -5   0  -1   -1.30    1.80
  -6   0  -1    1.00    1.60
  -6   0  -1   -0.20    1.10
  -6   0  -1    2.00    1.70
  -6   0  -1   -1.30    1.10
  -7   0  -1    0.00    1.20
  -7   0  -1    3.00    1.20
  -7   0  -1    3.40    2.20
  -7   0  -1    1.70    1.80
  -7  -1   1    8.70    1.40
  -7  -1   1    8.70    1.60
  -7  -1   1   11.80    1.60
  -7  -1   1   10.70    1.60
  -7   1   1   10.60    1.80
  -7   1   1    8.80    1.40
  -7   1   1   13.00    1.90
  -6  -1   1    3.10    1.70
  -6  -1   1    1.70    1.30
  -6  -1   1    3.60    1.80
  -6  -1   1    2.60    1.30
  -6   1   1    1.80    1.30
   6   1  -1    3.10    1.00
  -6   1   1    3.30    1.80
  -6   1   1    3.30    1.30
  -6   1   1    2.50    1.30
  -5  -1   1   20.70    2.10
  -5  -1   1   23.50    2.50
  -5  -1   1   21.50    2.80
  -5   1   1   21.40    2.20
  -5   1   1   25.30    3.00
  -5   1   1   21.80    2.60
  -5   1   1   19.90    2.30
  -5   1   1   16.80    2.40
  -4  -1   1    0.40    1.20
  -4   1   1   -0.10    0.90
  -4   1   1    1.10    1.10
   3   1  -1  118.49    6.50
  -2  -1   1   19.20    1.60
  -1  -1   1 1426.46   46.40
  -1  -1   1 1366.66   46.40
   1   1  -1 1378.26   46.50
   0  -1   1    3.30    0.60
   0  -1  -1    2.60    0.60
   0  -1   1    3.40    0.60
   0   1   1    3.10    0.60
   0   1  -1    2.90    0.50
  -1  -1  -1 9733.53  327.17
  -1   1  -1 9982.60  324.37
  -1   1  -1 9999.00  324.37
  -2  -1  -1  825.92   27.70
   2  -1   1  795.02   26.90
   2   1   1  812.02   28.10
  -3  -1  -1  378.86   14.60
   3  -1   1  405.06   14.40
   3   1   1  446.96   16.10
  -4  -1  -1    7.00    1.40
  -4  -1  -1    5.70    1.60
  -4   1  -1    4.80    1.40
  -4   1  -1    1.90    1.30
  -4   1  -1    4.50    1.20
  -5  -1  -1   -0.50    1.60
  -5  -1  -1    0.90    1.20
  -5  -1  -1    1.70    1.70
  -5  -1  -1    1.70    1.30
  -5   1  -1    1.70    1.40
  -5   1  -1    1.50    1.40
  -5   1  -1    1.10    1.20
  -5   1  -1   -0.70    1.40
  -5   1  -1   -0.30    2.00
  -5   1  -1    1.30    1.10
  -6  -1  -1    2.50    1.20
  -6  -1  -1    1.70    1.60
  -6  -1  -1    2.20    1.20
  -6   1  -1    0.60    1.20
  -6   1  -1    1.10    1.50
  -6   1  -1    1.20    1.30
  -6   1  -1    2.00    1.30
   6   1   1    1.20    1.10
  -7  -1  -1   20.50    2.20
  -7  -1  -1   17.00    1.80
  -7  -1  -1   18.60    1.70
  -7  -1  -1   20.60    2.30
  -7   1  -1   17.00    2.00
  -7   1  -1   15.60    1.70
  -7   1  -1   19.60    1.70
  -7  -2   1   10.60    1.30
  -7  -2   1   16.40    2.20
  -7  -2   1   10.90    1.40
  -7  -2   1   12.60    1.70
  -7   2   1   11.80    1.60
  -7   2   1   11.90    1.40
  -6  -2   1    6.80    1.90
  -6  -2   1    3.00    1.80
  -6  -2   1    3.60    1.20
  -6  -2   1    4.30    1.40
  -6   2   1    0.20    1.40
  -6   2   1    7.20    1.80
  -6   2   1    3.30    1.20
  -6   2   1    4.90    1.40
   6   2  -1    3.40    1.00
  -5  -2   1    1.30    1.30
  -5  -2   1    2.30    1.60
  -5  -2   1    3.10    1.20
   5   2  -1    1.00    1.10
  -5   2   1    1.00    1.50
  -5   2   1    0.20    1.20
  -5   2   1    0.80    1.20
  -5   2   1    1.40    1.20
  -5   2   1    0.30    1.20
  -4  -2   1   60.59    3.60
  -4  -2   1   61.89    3.10
  -4  -2   1   54.79    3.40
   4   2  -1   63.39    3.00
   4   2  -1   52.99    3.20
  -4   2   1   58.69    3.50
   4   2  -1   55.49    5.70
  -4   2   1   60.49    3.50
  -4   2   1   59.19    3.20
  -4   2   1   49.00    3.20
  -4   2   1   51.09    3.10
  -4   2   1   56.49    3.30
  -3  -2   1    2.00    1.20
  -3  -2   1    4.00    1.10
   3   2  -1    5.00    1.70
  -2  -2   1  105.69    5.40
  -2  -2   1  102.79    4.70
  -2  -2   1  103.49    4.90
   2   2  -1  104.39    5.70
   1  -2  -1   33.50    2.30
  -1  -2   1   34.90    2.60
  -1  -2   1   36.40    2.80
   1   2  -1   33.50    2.80
   0  -2   1 5610.04  187.88
   0   2   1 5554.84  187.48
   1  -2   1 7762.72  254.37
  -2  -2  -1  307.77   11.80
  -2  -2  -1  322.17   12.30
   2  -2   1  299.67   11.30
  -2  -2  -1  319.37   11.70
   2   2   1  317.57   12.60
   3  -2   1   35.90    2.80
  -3  -2  -1   39.70    2.80
   3   2   1   40.80    4.00
  -4  -2  -1   21.10    1.80
  -4  -2  -1   19.00    2.00
  -4  -2  -1   21.30    2.40
  -4   2  -1   20.70    2.10
  -4   2  -1   20.40    2.00
  -4   2  -1   19.10    2.20
  -4   2  -1   18.20    2.00
  -4   2  -1   15.00    2.00
   4   2   1   14.80    3.30
   4   2   1   17.70    1.90
  -4   2  -1   19.40    1.90
  -4   2  -1   21.80    2.60
  -5  -2  -1    1.00    1.20
  -5  -2  -1    1.80    1.70
  -5  -2  -1    0.80    1.30
  -5  -2  -1    1.60    1.70
  -5   2  -1    1.20    1.10
  -5   2  -1    0.50    1.20
  -5   2  -1   -3.40    1.70
  -5   2  -1    1.00    1.20
  -5   2  -1    1.70    1.20
  -5   2  -1    1.60    1.30
   5   2   1    1.80    1.10
  -5   2  -1    2.50    1.30
  -6  -2  -1    0.30    1.10
  -6  -2  -1    0.70    1.10
  -6  -2  -1    1.80    1.70
  -6  -2  -1   -1.00    1.60
  -6   2  -1   -1.10    1.20
  -6   2  -1    1.20    1.10
  -6   2  -1    0.40    1.10
  -6   2  -1    0.10    1.40
  -6   2  -1   -2.00    1.20
   6   2   1    1.50    0.90
  -7  -2  -1    1.70    1.20
  -7  -2  -1    0.40    0.80
  -7  -2  -1   -0.20    1.20
  -7  -2  -1    0.40    0.80
  -7   2  -1    0.50    1.00
  -7   2  -1    0.00    0.70
  -7  -3   1    4.20    1.10
  -7  -3   1    2.50    1.50
  -7  -3   1    5.50    2.00
  -7   3   1    1.90    1.00
  -7   3   1    3.40    1.10
  -6  -3   1    9.20    1.90
  -6  -3   1    9.30    1.40
  -6  -3   1    8.70    1.50
  -6  -3   1    7.30    2.00
  -6   3   1    6.10    1.60
  -6   3   1    8.60    1.70
   6   3  -1    7.90    1.30
  -6   3   1    8.00    1.40
  -5  -3   1    2.50    1.10
  -5  -3   1    3.00    1.90
  -5  -3   1    2.40    1.30
  -5   3   1    4.30    1.70
  -5   3   1    5.20    1.20
  -5   3   1    4.40    1.30
  -5   3   1    1.90    1.60
  -5   3   1    2.80    1.20
   5   3  -1    4.50    4.20
   5   3  -1    2.40    1.00
  -4  -3   1    1.70    1.50
  -4  -3   1    2.50    1.00
  -4  -3   1    2.40    1.00
   4   3  -1    0.50    1.90
  -4   3   1    3.80    1.30
  -4   3   1    1.90    1.30
  -4   3   1    2.60    1.10
   4   3  -1    2.70    1.00
  -4   3   1    2.30    1.10
  -4   3   1    2.80    1.30
  -4   3   1    2.60    2.40
  -3  -3   1    0.20    0.80
  -3  -3   1   -0.50    1.30
   3   3  -1    0.70    1.30
  -3   3   1    2.90    1.20
  -3   3   1    2.10    1.00
  -2  -3   1    1.10    0.90
  -2  -3   1    0.00    1.00
   2  -3  -1    1.30    0.80
  -2  -3   1    1.00    0.90
   2   3  -1    0.80    1.10
  -1  -3   1  299.67   12.00
  -1  -3   1  286.17   11.20
  -1  -3   1  292.57   12.00
   1  -3  -1  281.87   11.50
   1  -3  -1  293.17   11.10
   1   3  -1  294.37   11.90
   0  -3  -1    1.00    1.00
   0  -3   1    0.80    1.00
   0  -3  -1    0.70    1.00
   0  -3  -1    1.50    1.30
   0  -3   1    1.50    1.00
   0  -3   1    0.70    0.80
   0   3  -1    0.10    0.80
   0   3   1    1.20    0.90
  -1  -3  -1  614.54   22.80
   1  -3   1  620.34   23.00
  -1  -3  -1  609.34   22.00
   1  -3   1  622.04   23.10
   1   3   1  636.94   22.90
   2  -3   1 1221.48   43.10
  -2  -3  -1 1255.77   43.10
  -2  -3  -1 1296.67   43.60
  -2  -3  -1 1231.08   44.10
   2   3   1 1296.47   44.60
   3  -3   1   28.70    2.30
  -3  -3  -1   27.80    2.50
  -3  -3  -1   29.10    2.60
   3   3   1   26.60    3.70
  -3   3  -1   20.90    2.10
  -3   3  -1   27.80    2.30
  -3   3  -1   22.20    2.60
  -4  -3  -1    0.10    1.00
  -4  -3  -1    0.60    0.90
  -4  -3  -1   -3.00    1.40
  -4  -3  -1   -0.60    1.10
   4   3   1   -0.10    1.60
  -4   3  -1   -1.30    1.00
   4   3   1    0.60    0.90
  -4   3  -1    1.50    1.60
  -4   3  -1   -0.70    1.00
  -4   3  -1    0.20    1.10
  -4   3  -1    0.60    0.90
  -4   3  -1   -0.30    1.20
  -4   3  -1   -0.30    1.20
  -4   3  -1   -0.20    0.80
  -5  -3  -1    4.10    1.40
  -5  -3  -1    4.40    1.20
  -5  -3  -1    4.50    1.80
  -5   3  -1    5.20    1.40
  -5   3  -1    2.80    1.20
   5   3   1    7.00    1.30
  -5   3  -1   -1.50    2.30
   5   3   1    8.30    4.30
  -5   3  -1    0.70    1.70
  -5   3  -1    5.40    1.70
  -5   3  -1    4.20    1.20
  -5   3  -1    4.40    1.60
  -6  -3  -1    5.00    1.70
  -6  -3  -1    5.60    1.30
  -6  -3  -1    4.40    1.20
  -6  -3  -1    4.00    1.90
  -6   3  -1    3.80    1.40
  -6   3  -1    5.50    1.20
  -6   3  -1    5.50    1.50
  -7  -3  -1    2.30    1.30
  -7  -3  -1    1.30    0.70
  -7  -3  -1    1.50    1.20
  -7   3  -1    1.70    1.50
  -7   3  -1    1.10    0.70
  -6  -4   1    1.90    1.50
  -6  -4   1    1.40    0.80
  -6  -4   1    1.90    1.60
  -6   4   1    1.00    1.80
  -6   4   1   -0.20    0.80
  -5  -4   1   15.10    2.30
  -5  -4   1   12.10    1.80
   5   4  -1   20.40    4.80
  -5   4   1   13.80    1.70
  -5   4   1   14.70    2.40
  -4  -4   1    9.20    2.10
  -4  -4   1    8.30    1.50
  -4   4   1    8.70    1.80
  -4   4   1    9.80    1.60
   4   4  -1    5.70    2.80
  -4   4   1    9.40    2.10
  -4   4   1    9.50    1.70
   4   4  -1    8.50    1.50
  -3  -4   1    7.80    2.30
  -3  -4   1   14.60    2.10
   3  -4  -1   12.20    2.20
  -3  -4   1   17.20    2.60
  -3  -4   1   14.50    1.60
  -3  -4   1   13.60    1.60
   3  -4  -1   15.90    2.10
  -3  -4   1   18.60    2.20
  -3   4   1   12.90    1.60
   3   4  -1    8.40    2.30
  -3   4   1   16.50    2.00
  -3   4   1   16.50    2.10
   3   4  -1   13.60    1.50
   3   4  -1   12.00    1.70
  -3   4   1   10.90    1.60
   2  -4  -1   34.60    3.20
  -2  -4   1   29.30    3.30
   2  -4  -1   33.10    2.80
  -2  -4   1   33.60    3.00
  -2  -4   1   29.90    2.30
   2  -4  -1   30.80    3.90
  -2  -4   1   32.60    3.50
   2   4  -1   33.00    3.80
  -2   4   1   28.40    2.40
  -2   4   1   25.90    2.30
   1  -4  -1  465.05   18.20
  -1  -4   1  445.36   17.20
  -1  -4   1  456.65   18.30
   1  -4  -1  450.95   18.20
  -1  -4   1  452.75   18.40
   1  -4  -1  445.66   17.10
   1   4  -1  472.65   17.90
   0  -4   1   13.80    2.40
   0  -4   1   17.90    2.70
   0  -4   1   16.30    2.60
   0  -4  -1   20.50    3.40
   0  -4  -1   13.20    2.20
   0   4   1   11.30    1.80
   0   4  -1   12.60    1.90
   1  -4   1 8062.79  264.67
  -1  -4  -1 8213.98  265.67
   1   4   1 7756.32  264.67
  -2  -4  -1  454.95   17.90
   2  -4   1  451.55   17.10
  -2  -4  -1  429.46   16.80
   2  -4   1  480.35   17.60
   2  -4   1  477.05   18.30
  -2  -4  -1  468.25   18.60
  -2  -4  -1  476.45   17.40
  -2   4  -1  422.26   16.10
  -2   4  -1  423.86   16.30
   2   4   1  454.75   18.60
  -2   4  -1  424.96   16.00
   3  -4   1   91.79    4.90
  -3  -4  -1   91.29    4.10
  -3  -4  -1   88.59    4.50
  -3  -4  -1   90.39    5.30
   3  -4   1   85.59    4.80
  -3   4  -1   86.09    4.50
  -3   4  -1   90.19    4.70
  -3   4  -1   91.59    4.50
  -3   4  -1   85.29    4.30
  -3   4  -1   85.79    4.50
   3   4   1   90.39    4.10
   3   4   1   89.89    6.90
  -4  -4  -1    3.30    1.80
  -4  -4  -1    3.00    1.10
  -4  -4  -1    0.70    1.40
   4   4   1    1.50    2.20
  -4   4  -1    1.40    1.40
  -4   4  -1    2.60    1.30
  -4   4  -1    2.30    1.10
   4   4   1    2.70    1.20
  -4   4  -1    0.80    0.90
  -4   4  -1    1.40    1.30
  -5  -4  -1    0.60    1.60
  -5  -4  -1    1.30    1.00
  -5   4  -1    3.20    1.30
  -5   4  -1    1.30    1.20
   5   4   1    3.60    5.80
  -5   4  -1    1.10    1.00
  -5   4  -1   -2.90    1.90
  -5   4  -1    0.50    1.20
  -6  -4  -1    3.60    1.70
  -6  -4  -1    6.40    1.20
  -6   4  -1    7.00    1.80
  -6   4  -1    5.50    1.40
  -6   4  -1    6.70    1.10
  -6  -5   1    0.10    1.30
  -6   5   1    0.00    0.90
  -6   5   1    1.50    1.00
  -5  -5   1   12.30    2.00
  -5   5   1    9.30    1.70
  -5   5   1   12.00    2.00
  -4  -5   1   -3.10    1.60
  -4  -5   1    1.00    1.60
  -4   5   1    1.90    1.20
  -4   5   1    2.20    1.50
  -4   5   1    1.50    1.30
  -4   5   1   -0.50    1.10
   4   5  -1   -1.10    2.10
   3  -5  -1    1.40    1.60
  -3  -5   1    0.40    1.80
  -3  -5   1   -0.20    0.90
   3  -5  -1    3.40    1.20
  -3  -5   1    1.20    1.10
  -3  -5   1   -1.70    2.60
  -3  -5   1    2.40    1.80
  -3   5   1    1.30    1.20
  -3   5   1    0.50    1.40
   3   5  -1    1.70    1.80
   3   5  -1    1.10    1.30
  -3   5   1    1.60    1.20
  -2  -5   1    9.70    1.30
   2  -5  -1   13.70    1.70
   2  -5  -1    8.10    1.80
  -2  -5   1    6.10    1.90
  -2  -5   1   10.40    2.30
  -2  -5   1    7.70    2.40
   2  -5  -1   10.00    3.20
  -2  -5   1   10.70    1.20
   2  -5  -1    8.70    2.10
   2  -5  -1    9.00    1.60
  -2   5   1   11.40    1.40
   2   5  -1    9.10    1.50
  -2   5   1   10.00    1.60
  -2   5   1   12.30    2.00
   2   5  -1    7.10    2.00
  -2   5   1   10.90    1.60
  -1  -5   1   20.10    1.70
  -1  -5   1   14.10    2.80
  -1  -5   1   17.90    2.50
   1  -5  -1   18.80    3.00
   1  -5  -1   18.10    1.70
   1  -5  -1   17.20    2.60
  -1  -5   1   11.70    2.60
  -1  -5   1   16.20    1.80
   1  -5  -1   18.60    1.70
   1  -5  -1   15.70    3.00
   1   5  -1   18.20    2.10
   1   5  -1   14.90    2.40
   1   5  -1   15.50    1.90
  -1   5   1   16.10    2.00
  -1   5   1   15.90    1.80
  -1   5   1   16.40    1.60
   0  -5  -1    6.70    2.00
   0  -5  -1    2.60    0.90
   0  -5  -1    2.20    1.60
   0  -5  -1    3.60    2.20
   0  -5   1    2.60    1.50
   0  -5   1    3.40    2.00
   0  -5   1    4.50    1.00
   0  -5   1    3.30    1.60
   0  -5   1    2.00    0.90
   0  -5  -1    2.60    1.30
   0   5   1    4.10    1.10
   0   5   1    1.90    0.80
   0   5   1    3.60    2.10
   0   5  -1    3.30    0.90
   0   5  -1    5.50    1.40
   1  -5   1   -0.90    1.50
  -1  -5  -1    1.40    1.20
   1  -5   1    1.70    0.80
   1  -5   1   -0.20    0.90
  -1  -5  -1    0.80    1.50
  -1  -5  -1    2.00    0.90
  -1  -5  -1   -0.20    0.90
  -1  -5  -1    0.00    0.70
   1  -5   1    0.40    1.00
  -1   5  -1    0.60    0.60
  -1   5  -1    2.20    1.10
  -1   5  -1    0.40    0.90
  -1   5  -1    0.80    0.90
   1   5   1    1.40    1.00
   1   5   1    0.20    1.10
  -2  -5  -1    3.00    1.60
   2  -5   1    0.30    2.70
   2  -5   1    4.40    1.70
   2  -5   1    2.50    1.40
  -2  -5  -1    4.40    1.10
  -2  -5  -1    3.70    1.50
  -2  -5  -1    4.90    0.80
  -2  -5  -1    2.30    1.30
   2   5   1    2.00    1.30
   2   5   1    5.20    1.20
  -2   5  -1    6.40    1.50
  -2   5  -1    4.80    1.40
  -2   5  -1    5.40    1.40
  -3  -5  -1    8.50    1.30
  -3  -5  -1   10.50    2.00
   3  -5   1    7.20    2.10
   3  -5   1    4.60    1.60
  -3  -5  -1    4.80    1.90
  -3  -5  -1    8.10    2.10
   3   5   1    6.90    1.50
   3   5   1    3.60    2.00
  -3   5  -1    7.10    1.50
  -3   5  -1    5.70    1.60
  -3   5  -1    8.60    1.70
  -3   5  -1    9.00    2.00
  -4  -5  -1    1.70    1.60
  -4  -5  -1    3.20    1.80
  -4   5  -1    3.90    1.50
  -4   5  -1    4.70    1.50
  -4   5  -1    3.50    1.20
   4   5   1    1.30    2.50
  -4   5  -1    3.90    1.50
  -5  -5  -1    6.00    1.70
  -5   5  -1    4.80    1.40
  -5   5  -1    4.70    1.40
  -6  -5  -1   -0.30    1.20
  -6   5  -1    0.40    1.40
  -6   5  -1   -0.10    0.90
  -5   6   1    1.00    1.00
  -5   6   1    0.80    1.00
   4  -6  -1    8.50    1.20
  -4  -6   1    1.60    2.00
  -4   6   1    5.00    1.50
   4   6  -1    7.90    1.40
  -4   6   1    8.30    1.80
  -3  -6   1   52.29    4.40
   3  -6  -1   46.70    5.30
   3  -6  -1   47.50    2.70
  -3  -6   1   44.30    7.20
  -3  -6   1   45.20    2.90
   3  -6  -1   43.00    4.90
   3   6  -1   49.60    3.30
  -3   6   1   51.99    3.50
  -3   6   1   45.00    3.00
  -3   6   1   43.00    3.20
   3   6  -1   41.60    5.50
   2  -6  -1   15.60    5.60
  -2  -6   1   19.40    3.40
   2  -6  -1   19.40    2.20
   2  -6  -1   25.80    3.00
  -2  -6   1   23.10    1.80
  -2  -6   1   25.20    3.20
   2  -6  -1   23.40    2.00
  -2  -6   1   23.80    2.20
  -2  -6   1   19.40    3.70
   2   6  -1   20.30    3.70
  -2   6   1   25.00    1.90
  -2   6   1   24.30    2.60
   2   6  -1   23.40    2.50
  -2   6   1   26.20    2.50
  -1  -6   1   96.59    6.30
  -1  -6   1   94.79    4.10
   1  -6  -1   93.69    8.40
  -1  -6   1   93.79    4.60
   1  -6  -1   93.99    7.10
  -1  -6   1   97.99    7.40
   1  -6  -1   99.69    6.00
  -1  -6   1   92.59    7.70
  -1   6   1   87.99    4.60
  -1   6   1   92.89    4.90
   1   6  -1   93.29    5.80
   1   6  -1   94.99    4.80
  -1   6   1   94.59    4.50
   0  -6   1  783.72   28.00
   0  -6   1  791.02   29.90
   0  -6  -1  867.01   29.40
   0  -6  -1  774.62   31.80
   0  -6  -1  796.92   29.90
   0  -6  -1  785.82   32.10
   0  -6   1  781.62   32.10
   0  -6   1  792.52   31.70
   0   6   1  842.42   29.50
  -1  -6  -1  585.54   25.00
   1  -6   1  589.64   22.70
  -1  -6  -1  577.64   20.00
  -1  -6  -1  607.44   23.10
   1  -6   1  632.44   21.80
   1  -6   1  558.14   25.10
  -1  -6  -1  571.94   24.60
   1  -6   1  591.24   24.30
   1   6   1  589.54   20.80
  -1   6  -1  557.04   20.70
  -1   6  -1  583.04   20.40
  -1   6  -1  566.64   20.70
   1   6   1  565.74   22.00
  -2  -6  -1  638.84   22.80
  -2  -6  -1  702.53   28.70
  -2  -6  -1  676.03   25.90
   2  -6   1  672.73   23.20
   2  -6   1  637.94   23.40
  -2  -6  -1  689.13   23.60
   2  -6   1  687.23   25.60
  -2  -6  -1  714.53   27.40
   2   6   1  724.43   24.20
  -2   6  -1  656.73   23.80
  -2   6  -1  665.53   24.10
   2   6   1  698.93   27.20
  -2   6  -1  646.54   23.00
  -3  -6  -1  147.49    7.90
  -3  -6  -1  141.59    5.80
   3  -6   1  139.49    5.60
  -3  -6  -1  113.79   12.10
   3  -6   1  138.09    8.20
   3  -6   1  127.49    7.70
  -3   6  -1  139.29    6.40
  -3   6  -1  143.29    6.20
   3   6   1  125.99    9.00
  -3   6  -1  136.09    6.20
   3   6   1  145.19    6.30
  -4  -6  -1   13.10    3.60
   4   6   1    9.50    1.50
  -4   6  -1   10.30    1.40
  -4   6  -1    8.80    1.60
  -4   6  -1   11.80    2.20
  -5  -6  -1    4.90    1.70
  -5   6  -1    5.30    1.50
  -5   6  -1    2.90    1.00
  -5  -7   1    7.30    1.20
  -5   7   1    7.90    1.20
   4  -7  -1    0.90    0.80
  -4   7   1   -0.20    1.00
   4   7  -1    0.20    0.70
  -4   7   1    0.60    1.00
  -3  -7   1   11.70    2.80
   3  -7  -1   12.00    1.40
  -3  -7   1   12.00    1.40
  -3   7   1   12.80    1.70
   3   7  -1    9.90    1.50
  -3   7   1   12.90    2.00
  -3   7   1   10.40    1.50
   2  -7  -1    2.50    1.00
  -2  -7   1    1.60    1.40
   2  -7  -1   -0.20    2.80
   2  -7  -1    3.40    1.10
  -2  -7   1    1.30    0.70
   2  -7  -1    1.50    1.40
  -2  -7   1    0.00    2.50
  -2  -7   1    5.90    3.80
  -2  -7   1    1.10    1.10
   2   7  -1    3.00    1.10
  -2   7   1    2.80    1.30
  -2   7   1    4.30    1.00
  -2   7   1    3.30    1.10
   1  -7  -1   23.70    4.00
  -1  -7   1   18.40    2.20
  -1  -7   1   22.60    4.70
   1  -7  -1   18.80    4.20
   1  -7  -1   19.30    2.20
  -1  -7   1   24.60    3.50
  -1  -7   1   24.40    4.60
  -1  -7   1   18.30    1.90
   1  -7  -1   18.80    1.90
   1   7  -1   19.90    2.10
  -1   7   1   19.30    2.50
  -1   7   1   19.20    1.90
  -1   7   1   17.80    1.80
   0  -7   1    6.50    1.30
   0  -7  -1    4.80    1.40
   0  -7   1    5.10    2.50
   0  -7  -1    7.00    3.20
   0  -7   1   -0.30    2.80
   0  -7   1    4.10    1.00
   0  -7  -1    5.00    2.40
   0  -7  -1    0.90    2.60
   0  -7   1    6.10    2.30
   0  -7  -1    5.60    1.20
   0   7  -1    6.00    1.20
   0   7  -1    6.70    1.70
   0   7   1    6.60    1.40
  -1  -7  -1   89.29    4.00
  -1  -7  -1  102.89    6.80
   1  -7   1   90.29    6.60
   1  -7   1   98.29   10.20
  -1  -7  -1   96.59    7.80
  -1  -7  -1   85.69    7.80
   1  -7   1   92.69    4.20
   1  -7   1   86.99    7.20
  -1  -7  -1   92.99    4.60
   1  -7   1   89.99    4.50
  -1   7  -1   82.39    4.30
  -1   7  -1   87.69    4.80
  -1   7  -1   93.99    4.30
   1   7   1   85.89    4.60
   2  -7   1  133.39    5.40
   2  -7   1  132.29    7.20
  -2  -7  -1  126.09    8.90
   2  -7   1  127.49    8.60
  -2  -7  -1  141.29    5.80
  -2  -7  -1  128.29   10.60
   2  -7   1  130.39    5.60
  -2  -7  -1  130.09    7.60
  -2   7  -1  124.89    5.90
  -2   7  -1  136.69    6.10
   2   7   1  133.79    6.10
  -2   7  -1  131.39    5.10
  -2   7  -1  125.39    5.70
  -3  -7  -1    6.20    1.10
  -3  -7  -1    4.50    1.90
   3  -7   1    8.80    1.20
  -3   7  -1    4.90    1.30
   3   7   1    4.30    1.10
  -3   7  -1    6.70    1.60
  -3   7  -1    6.40    1.30
   4  -7   1    3.60    0.80
  -4   7  -1    2.80    1.50
   4   7   1    4.40    1.00
  -4   7  -1    4.00    1.30
  -5   7  -1   11.30    1.50
   4  -8  -1    2.80    0.60
  -4   8   1    0.50    0.70
  -3  -8   1    5.10    1.10
   3  -8  -1    3.60    0.80
  -3   8   1    5.50    1.70
   3   8  -1    5.30    1.00
  -3   8   1    5.10    1.10
   2  -8  -1    1.10    0.80
  -2  -8   1    0.40    1.20
   2  -8  -1   -1.10    2.00
  -2  -8   1    2.00    1.00
   2  -8  -1    1.80    1.40
  -2   8   1    1.80    1.00
   2   8  -1    1.40    0.90
  -2   8   1    1.20    0.90
   1  -8  -1    4.50    1.60
   1  -8  -1    6.30    1.30
  -1  -8   1    5.00    1.00
  -1  -8   1    3.50    1.10
  -1  -8   1    5.40    2.20
   1  -8  -1    4.10    1.10
  -1   8   1    5.50    1.10
   1   8  -1    5.50    1.20
   0  -8  -1  136.09    7.60
   0  -8   1  144.19    5.60
   0  -8  -1  137.79    5.90
   0  -8   1  140.99    6.00
   0  -8  -1  140.99    5.60
   0  -8   1  146.89    7.70
   0   8  -1  136.19    5.80
   0   8   1  139.69    5.90
  -1  -8  -1    1.70    0.90
   1  -8   1    2.20    1.50
  -1  -8  -1    3.50    1.90
   1  -8   1    2.40    1.00
   1  -8   1    2.80    1.00
  -1  -8  -1    2.10    0.80
   1   8   1    0.80    0.90
  -1   8  -1    1.60    0.80
  -2  -8  -1   28.90    2.00
   2  -8   1   27.10    2.00
   2  -8   1   27.50    2.00
  -2  -8  -1   28.40    3.20
   2  -8   1   24.50    3.10
   2   8   1   27.10    2.10
  -2   8  -1   27.50    1.90
   3  -8   1   98.59    3.80
  -3  -8  -1   83.79    3.60
  -3   8  -1   94.29    4.10
   3   8   1   96.59    4.10
  -4   8  -1   -1.20    0.60
  -2  -9   1    0.90    0.50
   2  -9  -1   -0.40    0.60
   2  -9  -1    0.90    0.60
   2   9  -1    0.20    0.60
   1  -9  -1   22.60    1.60
  -1  -9   1   21.20    1.60
   1  -9  -1   21.80    1.50
   1   9  -1   21.90    1.60
   0  -9   1    2.20    0.70
   0  -9  -1    2.00    0.70
   0  -9  -1    1.80    0.80
   0  -9   1    1.60    0.70
   0   9  -1    2.60    0.70
   0   9   1    1.80    0.70
  -1  -9  -1  163.58    6.10
   1  -9   1  164.18    6.10
   1  -9   1  160.88    5.90
   1   9   1  164.58    6.20
  -2  -9  -1   11.70    1.00
   2  -9   1   14.00    1.10
   2   9   1   13.50    1.20
  -7   0   2    1.60    1.30
  -7   0   2   -0.60    1.00
  -7   0   2   -1.40    1.30
  -6   0   2   14.80    2.20
  -6   0   2   17.60    2.10
  -6   0   2   14.60    2.20
  -6   0   2   13.30    1.90
  -5   0   2    0.50    1.60
  -5   0   2    0.30    1.10
  -5   0   2    0.30    1.50
  -5   0   2    0.50    1.20
   3   0  -2   -0.50    1.10
   2   0  -2   35.00    2.30
   1   0  -2    0.00    0.50
  -1   0   2    0.20    0.30
  -1   0   2    0.20    0.30
  -1   0   2    0.20    0.40
   0   0  -2 2511.15   82.39
   1   0   2   -0.20    0.30
  -4   0  -2  280.37   10.80
  -4   0  -2  282.77   11.00
  -5   0  -2   -0.50    1.20
  -5   0  -2   -4.20    1.60
  -5   0  -2    1.00    1.60
  -5   0  -2    0.50    1.10
  -5   0  -2   -0.30    1.50
  -6   0  -2   29.20    2.50
  -6   0  -2   34.10    3.40
  -6   0  -2   29.00    2.70
  -6   0  -2   33.50    3.10
  -7   0  -2   -0.50    1.10
  -7   0  -2    0.40    0.80
  -7   0  -2    2.60    1.80
  -7   0  -2    0.80    0.90
  -7  -1   2    1.90    1.00
  -7  -1   2    2.60    1.20
  -7  -1   2    0.90    1.30
  -7  -1   2    2.30    0.90
  -7   1   2    1.40    0.80
  -7   1   2    1.60    1.40
  -7   1   2    2.00    1.10
   7   1  -2    3.80    0.90
  -6  -1   2    0.30    1.60
  -6  -1   2   -0.50    1.10
  -6  -1   2    1.90    1.70
  -6  -1   2   -2.60    1.10
  -6   1   2    1.10    1.60
  -6   1   2   -0.30    1.10
  -6   1   2   -0.50    1.10
   6   1  -2    2.30    1.00
  -6   1   2    0.30    1.10
  -5  -1   2   10.50    2.00
  -5  -1   2    9.50    1.70
  -5  -1   2    7.90    1.80
  -5   1   2   11.00    1.80
   5   1  -2   12.10    1.60
  -5   1   2    9.00    1.90
  -5   1   2   10.10    1.90
  -5   1   2    8.50    2.20
  -4  -1   2   12.90    1.90
  -4  -1   2   13.50    2.20
  -4   1   2    9.60    2.30
  -4   1   2   13.30    1.70
  -4   1   2   16.90    2.00
   3  -1  -2    1.60    1.40
  -3  -1   2   -1.10    0.90
   3   1  -2    0.10    1.00
   2  -1  -2    6.90    1.00
  -2  -1   2   11.90    1.90
  -2  -1   2    8.50    0.80
   2   1  -2    6.70    1.20
   1  -1  -2    4.70    0.70
  -1  -1   2    4.60    0.90
  -1   1   2    4.50    0.70
   0  -1  -2  125.29    4.80
   0  -1   2  118.29    4.70
   0  -1   2  119.09    4.60
   0   1   2  120.59    4.70
   0   1   2  117.89    4.70
   0   1  -2  117.79    4.50
  -1  -1  -2  900.21   29.20
  -1  -1  -2  921.51   28.90
  -1  -1  -2  759.02   29.00
   1   1   2  851.61   29.10
   1   1   2  855.51   29.10
  -2  -1  -2   71.29    3.40
   2   1   2   71.49    3.90
   3  -1   2  355.86   11.80
  -3  -1  -2  316.67   12.40
  -4  -1  -2    4.00    1.10
  -4  -1  -2    4.30    1.30
  -4  -1  -2    5.50    1.60
  -4   1  -2    7.30    1.60
  -4   1  -2    4.40    1.30
  -4   1  -2    4.00    1.10
  -4   1  -2    3.60    1.20
  -5  -1  -2    5.20    2.40
  -5  -1  -2    3.10    1.80
  -5  -1  -2    3.40    1.30
  -5  -1  -2    3.40    1.70
  -5  -1  -2    4.80    1.40
  -5   1  -2    2.90    1.60
  -5   1  -2    0.70    1.70
  -5   1  -2    4.70    1.40
  -5   1  -2    3.00    1.60
  -5   1  -2    2.30    1.20
  -5   1  -2    2.50    1.30
  -6  -1  -2    0.90    1.10
  -6  -1  -2    0.90    1.50
  -6  -1  -2    2.20    1.50
  -6  -1  -2    2.30    1.30
  -6   1  -2    2.10    1.40
  -6   1  -2    0.40    1.20
  -6   1  -2    1.50    1.30
  -6   1  -2    2.10    1.20
   6   1   2    0.70    0.90
  -7  -1  -2    0.50    1.10
  -7  -1  -2    1.00    0.90
  -7  -1  -2    0.60    0.90
  -7  -1  -2    0.30    1.10
  -7   1  -2    0.10    1.40
  -7   1  -2    0.60    1.10
  -7   1  -2    1.50    0.80
  -7   1  -2    1.50    0.90
  -7  -2   2    5.20    1.60
  -7  -2   2    4.70    1.20
  -7  -2   2    4.40    1.00
  -7  -2   2    6.50    1.40
  -7   2   2    4.70    1.00
  -7   2   2    3.90    1.30
  -6  -2   2   19.40    2.00
  -6  -2   2   28.80    2.90
  -6  -2   2   26.00    3.10
  -6  -2   2   26.00    2.60
  -6   2   2   26.60    2.30
  -6   2   2   19.10    2.30
   6   2  -2   23.60    2.00
  -6   2   2   24.90    2.30
  -6   2   2   22.40    2.70
  -5  -2   2    6.10    2.00
  -5  -2   2    4.30    1.60
  -5  -2   2    4.40    1.30
   5   2  -2    4.60    1.30
  -5   2   2    2.40    1.10
  -5   2   2    4.90    1.40
  -5   2   2    0.20    1.80
  -5   2   2    5.40    1.60
  -5   2   2    5.70    1.40
  -4  -2   2    1.70    1.00
  -4  -2   2    0.50    1.30
  -4   2   2    1.90    1.20
   4   2  -2    2.80    1.10
   4   2  -2   -1.20    1.70
  -4   2   2    1.40    1.30
  -4   2   2    0.70    1.10
  -4   2   2    1.20    1.20
  -4   2   2    2.80    1.20
   4   2  -2   -0.20    0.90
  -3  -2   2    7.50    1.70
  -3  -2   2   12.10    1.60
   3   2  -2   12.60    2.30
  -2  -2   2   21.70    1.80
  -2  -2   2   19.70    2.30
   2  -2  -2   20.20    2.50
   2   2  -2   20.90    2.70
  -1  -2   2  381.36   14.20
  -1  -2   2  391.36   14.20
   1  -2  -2  371.46   13.70
   1   2  -2  376.16   14.10
   0  -2   2  924.31   31.10
   0  -2   2  904.91   31.10
   0  -2  -2  908.81   31.20
   0   2   2  896.21   31.10
   0   2   2  896.21   31.00
   0   2  -2  921.61   30.70
  -1  -2  -2 5307.97  173.88
   1  -2   2 5440.36  173.38
  -1  -2  -2 5122.89  173.48
  -1  -2  -2 5351.66  174.08
   1   2   2 5305.47  174.08
   1   2   2 5125.79  173.98
  -2  -2  -2  790.02   27.50
  -2  -2  -2  805.12   28.10
   2  -2   2  792.12   27.00
   2   2   2  801.32   28.50
  -3  -2  -2   51.49    3.30
   3   2   2   49.99    4.40
  -4  -2  -2  154.08    6.60
  -4  -2  -2  159.68    6.70
  -4  -2  -2  156.98    6.40
   4   2   2  152.38    6.90
  -4   2  -2  162.48    6.60
  -4   2  -2  163.08    6.70
  -4   2  -2  151.58    6.60
  -4   2  -2  157.88    6.40
   4   2   2  154.38    9.70
  -4   2  -2  159.98    6.70
  -4   2  -2  159.08    6.80
  -5  -2  -2    8.50    1.80
  -5  -2  -2    8.40    1.60
  -5  -2  -2   10.20    1.80
  -5  -2  -2   14.50    2.40
  -5   2  -2    9.10    1.70
   5   2   2   10.90    1.50
  -5   2  -2   10.60    1.80
  -5   2  -2    9.40    1.90
  -5   2  -2    7.60    1.70
  -5   2  -2    8.30    1.70
  -5   2  -2    8.20    1.60
  -5   2  -2    5.00    1.60
  -6  -2  -2    9.00    1.80
  -6  -2  -2   13.70    2.40
  -6  -2  -2    9.90    1.70
  -6  -2  -2    8.90    2.20
  -6   2  -2    8.20    1.60
  -6   2  -2    9.10    1.50
  -6   2  -2    9.00    1.90
  -6   2  -2    8.30    1.60
   6   2   2    7.70    1.30
  -7  -2  -2    1.70    1.50
  -7  -2  -2    0.80    1.20
  -7  -2  -2   -0.20    0.80
  -7  -2  -2    1.40    0.80
  -7   2  -2    1.50    0.80
  -7   2  -2    0.40    1.10
  -7  -3   2   22.50    2.00
  -7  -3   2   18.20    1.80
  -7   3   2   14.50    1.70
  -6  -3   2   43.20    3.20
  -6  -3   2   46.70    3.70
  -6  -3   2   44.70    2.70
  -6  -3   2   42.80    3.10
  -6   3   2   42.20    3.10
   6   3  -2   41.70    2.70
  -6   3   2   44.40    2.80
  -6   3   2   43.90    3.00
  -5  -3   2   21.20    2.40
  -5  -3   2   22.80    2.00
  -5  -3   2   24.40    2.80
  -5   3   2   23.60    2.20
   5   3  -2   18.50    2.10
   5   3  -2   17.60    4.30
  -5   3   2   22.10    2.60
  -5   3   2   20.20    2.10
  -5   3   2   22.10    2.40
  -4  -3   2   23.50    2.70
  -4  -3   2   27.10    2.00
  -4  -3   2   21.50    2.30
   4   3  -2   19.20    3.30
  -4   3   2   25.30    2.40
  -4   3   2   23.70    2.20
  -4   3   2   24.90    2.30
  -4   3   2   24.00    2.50
   4   3  -2   29.00    2.20
  -4   3   2   24.00    2.20
  -3  -3   2   21.20    2.20
  -3   3   2   19.00    1.90
  -3   3   2   22.20    2.40
   3   3  -2   13.40    2.40
  -2  -3   2  194.18    9.10
   2  -3  -2  184.98    7.80
   2  -3  -2  190.18    8.60
  -2  -3   2  199.88    8.80
  -2  -3   2  192.38    8.10
   2   3  -2  197.58    9.30
  -1  -3   2    2.40    1.10
   1  -3  -2    2.60    1.10
  -1  -3   2    3.30    1.30
   1  -3  -2    3.80    1.10
  -1  -3   2    2.90    1.20
   1   3  -2    3.30    1.30
   0  -3  -2   41.00    2.80
   0  -3  -2   39.60    3.50
   0  -3   2   42.50    3.40
   0   3  -2   41.90    2.80
  -1  -3  -2 1372.06   46.60
   1  -3   2 1294.67   47.80
  -1  -3  -2 1401.76   47.40
   1   3   2 1423.66   47.60
  -2  -3  -2 3706.33  122.79
  -2  -3  -2 3448.05  120.89
  -2  -3  -2 3639.84  120.89
   2  -3   2 3663.83  120.39
   2   3   2 3702.43  122.09
  -3  -3  -2  250.97    9.60
  -3  -3  -2  263.67   10.60
   3  -3   2  263.67    9.60
  -3   3  -2  242.48    9.60
  -3   3  -2  233.08    9.50
  -3   3  -2  245.48    9.80
   3   3   2  271.37   12.40
  -4  -3  -2   14.80    1.80
  -4  -3  -2   21.30    2.60
  -4  -3  -2   15.80    2.00
  -4   3  -2   17.10    2.10
  -4   3  -2   17.90    2.20
  -4   3  -2   19.00    2.20
  -4   3  -2   19.10    1.90
   4   3   2   14.40    3.10
  -4   3  -2   20.10    2.50
  -4   3  -2   14.90    2.00
  -4   3  -2   15.00    1.90
   4   3   2   16.70    1.90
  -4   3  -2   16.60    2.00
  -5  -3  -2    0.20    1.20
  -5  -3  -2    2.10    1.10
  -5  -3  -2    0.60    1.30
  -5   3  -2    0.10    1.00
  -5   3  -2    0.90    1.20
  -5   3  -2    3.60    1.60
  -5   3  -2   -2.30    1.20
  -5   3  -2    0.30    1.10
  -5   3  -2    1.50    1.20
   5   3   2    1.20    0.90
  -6  -3  -2    8.30    1.90
  -6  -3  -2    8.00    1.40
  -6  -3  -2   10.80    2.00
  -6  -3  -2    7.60    1.40
  -6   3  -2    8.50    1.40
  -6   3  -2    9.00    1.70
  -6   3  -2    8.10    1.70
  -7  -3  -2   -0.40    1.10
  -7  -3  -2    0.50    1.20
  -7  -3  -2   -0.30    0.60
  -7   3  -2   -0.20    0.60
  -7   3  -2    0.20    0.90
  -6  -4   2   21.40    3.10
  -6  -4   2   32.10    2.90
  -6  -4   2   26.90    2.00
  -6   4   2   28.10    2.60
  -6   4   2   29.40    2.00
  -5  -4   2    3.90    1.20
  -5  -4   2    7.70    2.00
  -5   4   2    4.80    1.30
  -5   4   2    6.10    1.60
   5   4  -2    5.90    1.40
  -5   4   2    4.70    1.70
   5   4  -2    7.80    4.20
  -4  -4   2    3.10    1.80
  -4  -4   2    2.90    1.20
   4   4  -2    1.40    2.20
  -4   4   2    1.20    1.30
  -4   4   2    2.40    1.40
   4   4  -2    3.00    1.20
  -4   4   2    2.90    1.20
  -4   4   2    3.10    1.20
  -3  -4   2    0.40    0.80
  -3  -4   2    0.40    1.20
  -3  -4   2    1.80    0.90
  -3  -4   2   -0.10    1.00
  -3  -4   2    2.40    1.40
  -3  -4   2    1.40    1.90
   3   4  -2    0.90    1.30
  -3   4   2    0.50    0.90
  -3   4   2   -0.30    0.90
  -3   4   2    1.10    1.00
   3   4  -2    0.20    0.90
   3   4  -2    2.40    1.10
   2  -4  -2   35.40    4.10
  -2  -4   2   41.00    2.50
  -2  -4   2   41.50    3.90
   2  -4  -2   43.70    3.10
  -2  -4   2   41.40    3.20
  -2  -4   2   39.00    3.90
  -2   4   2   40.60    2.70
   2   4  -2   38.60    2.20
   2   4  -2   38.60    4.10
  -2   4   2   39.70    2.70
   1  -4  -2   13.60    2.50
  -1  -4   2    8.80    1.80
   1  -4  -2   11.30    1.90
  -1  -4   2   12.70    2.10
  -1  -4   2   10.30    2.20
   1  -4  -2    9.30    2.60
   1   4  -2   10.20    2.10
   0  -4   2    1.10    1.20
   0  -4   2    0.30    0.80
   0  -4  -2    0.40    1.20
   0  -4   2    0.70    1.30
   0  -4  -2    0.80    1.30
   0  -4  -2    0.50    1.10
   0   4  -2    0.70    0.80
   0   4   2    0.80    0.90
   0   4  -2   -3.60    1.80
   1  -4   2  201.48    9.70
  -1  -4  -2  204.88    9.00
  -1  -4  -2  204.38   10.10
   1  -4   2  195.98    9.30
  -1  -4  -2  206.98   10.00
   1   4   2  217.28    9.90
  -2  -4  -2   23.80    1.90
  -2  -4  -2   24.60    3.80
  -2  -4  -2   19.70    2.40
   2  -4   2   20.10    2.40
  -2  -4  -2   19.90    3.00
   2  -4   2   19.50    3.00
   2   4   2   21.50    3.30
  -2   4  -2   21.80    2.00
  -2   4  -2   19.10    2.10
  -2   4  -2   17.60    2.00
  -3  -4  -2    0.00    1.00
  -3  -4  -2    1.00    1.80
  -3  -4  -2    1.90    0.90
  -3  -4  -2    2.10    1.40
   3  -4   2    1.50    1.00
   3  -4   2    1.80    1.10
   3   4   2    1.60    1.50
  -3   4  -2   -1.20    1.70
  -3   4  -2    0.10    1.10
  -3   4  -2    1.80    1.40
  -3   4  -2    1.90    1.20
  -3   4  -2    1.80    1.10
  -3   4  -2    2.60    1.20
  -4  -4  -2   19.10    1.90
  -4  -4  -2   12.50    2.40
  -4  -4  -2   14.30    2.10
  -4   4  -2   19.90    2.20
  -4   4  -2   19.10    2.40
   4   4   2   13.50    3.70
  -4   4  -2   17.60    2.00
  -4   4  -2   17.70    2.00
  -4   4  -2   22.50    2.60
  -4   4  -2   18.60    2.30
  -5  -4  -2    2.60    1.10
  -5  -4  -2   -1.50    1.00
  -5  -4  -2    2.50    1.80
  -5   4  -2    0.30    1.10
  -5   4  -2   -0.10    1.10
  -5   4  -2    0.90    1.00
  -5   4  -2    0.80    1.20
  -6  -4  -2    0.20    0.80
  -6  -4  -2    0.00    1.60
  -6  -4  -2    2.20    1.90
  -6   4  -2   -0.10    0.70
  -6   4  -2   -0.70    0.90
  -6  -5   2   24.40    2.50
  -6   5   2   24.40    2.00
  -6   5   2   29.00    2.20
  -5  -5   2    1.80    1.40
  -5   5   2    0.40    1.10
  -5   5   2    1.80    1.20
  -4  -5   2    4.80    1.80
   4   5  -2    1.40    1.10
  -4   5   2    2.50    1.40
  -4   5   2   -1.60    1.30
  -4   5   2   -0.60    1.00
  -4   5   2    3.90    1.50
   4   5  -2    3.40    2.40
  -3  -5   2   -0.30    0.80
   3  -5  -2   -2.80    1.10
  -3  -5   2   -0.90    1.80
   3  -5  -2    2.10    1.70
  -3  -5   2    1.40    2.70
  -3  -5   2    0.30    1.10
  -3  -5   2    1.30    2.30
  -3   5   2   -0.10    1.00
  -3   5   2    0.80    0.80
   3   5  -2   -1.00    1.40
  -2  -5   2  206.18   10.60
  -2  -5   2  194.68    7.20
   2  -5  -2  202.18    9.00
   2  -5  -2  209.68   10.40
   2  -5  -2  185.98   11.40
  -2  -5   2  201.78    9.40
  -2  -5   2  194.38    7.80
  -2  -5   2  201.48   11.00
   2   5  -2  201.98   10.40
  -2   5   2  187.28    7.40
  -2   5   2  193.48    8.10
   2   5  -2  193.28    8.00
  -2   5   2  187.88    7.90
  -1  -5   2    0.40    1.00
   1  -5  -2    1.10    1.30
   1  -5  -2    1.20    0.80
   1  -5  -2    0.10    1.00
  -1  -5   2    0.60    1.30
  -1  -5   2    0.80    0.80
  -1  -5   2   -0.20    0.70
   1  -5  -2    1.10    0.80
   1  -5  -2    1.80    1.50
  -1  -5   2    0.40    1.10
   1   5  -2   -0.20    1.10
  -1   5   2    0.10    0.70
   1   5  -2    0.30    0.90
  -1   5   2    1.30    0.80
   1   5  -2    0.00    0.80
  -1   5   2   -0.80    0.90
   0  -5   2    1.40    1.50
   0  -5  -2    2.60    1.40
   0  -5  -2    2.80    1.80
   0  -5  -2    0.20    1.30
   0  -5   2    1.90    1.20
   0  -5  -2    3.50    1.30
   0  -5   2    2.30    0.90
   0  -5   2    3.30    1.60
   0  -5   2    2.40    0.80
   0   5   2    1.10    1.00
   0   5  -2    1.70    0.90
   0   5  -2    2.30    1.00
   0   5   2    2.50    0.90
   0   5   2    1.80    1.10
   1  -5   2   13.80    3.00
  -1  -5  -2   18.20    2.80
   1  -5   2   14.60    2.40
  -1  -5  -2   15.00    3.20
   1  -5   2   20.70    2.10
  -1  -5  -2   14.80    1.40
   1  -5   2   12.70    2.30
   1  -5   2   15.30    1.60
  -1  -5  -2   19.20    1.80
  -1  -5  -2   18.80    3.10
  -1   5  -2   15.50    1.60
  -1   5  -2   15.80    2.00
   1   5   2   15.10    2.50
  -1   5  -2   17.00    2.00
  -1   5  -2   17.50    1.90
  -2  -5  -2 2935.11   95.99
   2  -5   2 3034.40   98.49
  -2  -5  -2 2998.30   95.79
  -2  -5  -2 3051.79  100.19
  -2  -5  -2 2963.10   97.89
  -2  -5  -2 2813.32   98.69
  -2  -5  -2 2734.53   95.09
   2   5   2 2995.80   96.29
  -2   5  -2 2696.83   95.19
  -2   5  -2 2858.31   96.39
  -2   5  -2 2797.12   96.09
  -2   5  -2 2849.81   95.99
  -3  -5  -2  228.48   10.70
   3  -5   2  221.28   10.00
   3  -5   2  222.78   10.20
  -3  -5  -2  228.88    9.20
  -3  -5  -2  217.88    8.60
  -3   5  -2  223.38    9.10
   3   5   2  239.38   12.60
  -3   5  -2  224.88    9.20
  -3   5  -2  223.18    9.50
  -3   5  -2  218.78    9.00
   3   5   2  249.18   10.10
  -4  -5  -2   -3.40    1.50
  -4  -5  -2   -1.30    1.50
  -4   5  -2   -0.20    1.00
  -4   5  -2    1.10    1.30
   4   5   2    0.00    2.60
  -4   5  -2   -0.50    1.20
  -4   5  -2   -1.00    1.10
  -5  -5  -2    5.40    1.70
  -5   5  -2    2.10    1.20
  -5   5  -2    3.90    1.30
  -6  -5  -2    3.20    1.30
  -6   5  -2    0.70    0.80
  -6   5  -2    2.30    1.00
  -5   6   2    0.90    0.90
  -5   6   2    0.90    1.20
  -4   6   2   12.70    2.20
   4   6  -2   10.50    1.50
  -4   6   2   10.40    1.80
  -3  -6   2    3.20    4.50
   3  -6  -2   11.10    1.40
  -3  -6   2    8.20    2.10
   3  -6  -2   11.00    1.50
  -3  -6   2    9.50    1.60
  -3  -6   2   11.50    4.60
   3  -6  -2    9.40    3.10
  -3   6   2   12.60    2.10
   3   6  -2    6.20    2.40
  -3   6   2    9.30    1.60
  -3   6   2   15.40    2.40
   3   6  -2   10.10    1.60
  -2  -6   2   -0.80    3.10
   2  -6  -2   -1.80    1.70
   2  -6  -2    1.30    0.90
   2  -6  -2    2.00    1.30
  -2  -6   2    1.20    0.90
   2  -6  -2    0.70    1.00
  -2  -6   2    0.60    1.60
  -2  -6   2   -0.70    1.30
  -2  -6   2    0.60    0.70
   2  -6  -2    1.80    3.70
  -2   6   2    0.80    1.20
   2   6  -2    1.40    1.40
  -2   6   2    0.80    1.10
   2   6  -2    0.20    1.80
  -2   6   2    1.00    0.90
   1  -6  -2    4.60    1.60
  -1  -6   2    4.90    1.70
  -1  -6   2    0.60    1.60
   1  -6  -2    4.30    1.10
   1  -6  -2    3.90    2.60
   1  -6  -2    3.10    2.00
  -1  -6   2    4.70    1.30
  -1  -6   2    3.20    1.00
  -1  -6   2    1.70    1.50
  -1   6   2    4.50    1.20
  -1   6   2    4.10    1.20
   1   6  -2    2.80    1.70
  -1   6   2    3.90    1.40
   1   6  -2    3.60    1.10
   1   6  -2    3.90    1.50
   0  -6   2    2.10    1.60
   0  -6   2    2.90    1.60
   0  -6  -2    1.80    2.00
   0  -6   2    2.30    1.40
   0  -6   2    0.00    1.80
   0  -6  -2    5.60    2.40
   0  -6  -2    1.20    1.40
   0   6   2    1.90    0.90
   0   6   2    2.90    1.80
   0   6  -2    2.90    1.80
   0   6  -2    3.00    1.20
  -1  -6  -2   64.29    3.60
   1  -6   2   62.19    5.00
   1  -6   2   66.09    4.60
  -1  -6  -2   64.69    3.20
   1  -6   2   65.89    7.10
   1  -6   2   61.39    5.60
  -1  -6  -2   66.59    6.20
  -1  -6  -2   67.09    6.40
  -1  -6  -2   63.09    4.90
   1   6   2   62.89    3.70
  -1   6  -2   66.49    3.80
  -1   6  -2   65.09    3.40
   1   6   2   63.49    5.10
  -1   6  -2   60.59    3.80
   2  -6   2  299.67   11.70
  -2  -6  -2  317.17   14.00
  -2  -6  -2  315.27   14.90
   2  -6   2  318.37   13.70
  -2  -6  -2  318.67   16.80
  -2  -6  -2  300.27   11.00
   2  -6   2  312.27   11.50
   2  -6   2  357.76   18.90
  -2  -6  -2  317.07   11.80
  -2   6  -2  299.27   11.20
   2   6   2  327.97   12.20
  -2   6  -2  326.77   12.20
  -2   6  -2  309.17   12.30
   2   6   2  328.77   15.10
  -3  -6  -2   54.99    5.00
   3  -6   2   47.80    5.20
   3  -6   2   52.49    2.80
   3  -6   2   47.60    5.50
  -3  -6  -2   50.79    3.00
  -3   6  -2   53.19    3.50
  -3   6  -2   51.59    3.30
  -3   6  -2   60.79    3.70
   3   6   2   50.19    6.00
   3   6   2   53.89    3.30
  -4  -6  -2    1.40    2.20
  -4   6  -2    2.40    1.00
  -4   6  -2    1.00    1.20
   4   6   2   -0.70    1.10
  -4   6  -2    2.20    1.20
  -5  -6  -2    4.20    1.50
  -5   6  -2    3.50    1.70
  -5   6  -2    1.80    0.90
  -5  -7   2   -0.40    0.90
  -5   7   2    1.90    0.80
   4  -7  -2   -0.70    0.70
  -4   7   2    0.50    0.90
   4   7  -2   -0.10    0.70
  -4   7   2    1.10    1.00
   3  -7  -2    6.30    1.10
  -3  -7   2    6.00    2.40
  -3  -7   2    4.90    1.20
  -3   7   2    7.30    1.70
  -3   7   2    5.70    1.40
   3   7  -2    4.30    1.10
  -2  -7   2   18.30    4.70
   2  -7  -2   22.80    2.00
   2  -7  -2   24.20    2.80
  -2  -7   2   19.90    3.00
  -2  -7   2   19.10    4.00
  -2  -7   2   20.40    1.60
   2  -7  -2   19.00    2.00
  -2  -7   2   20.50    2.10
   2  -7  -2   16.40    4.00
  -2   7   2   20.50    2.30
  -2   7   2   19.90    2.00
   2   7  -2   19.30    2.20
  -2   7   2   18.90    1.70
   1  -7  -2   -1.20    3.40
  -1  -7   2    2.80    2.50
  -1  -7   2    1.40    2.00
   1  -7  -2   -2.40    1.80
  -1  -7   2    0.80    0.90
   1  -7  -2    1.10    1.00
   1  -7  -2   -0.60    1.70
  -1  -7   2    1.20    1.00
  -1  -7   2    1.80    2.60
   1  -7  -2   -0.10    0.90
   1   7  -2    0.50    0.90
  -1   7   2   -0.10    0.80
  -1   7   2    0.00    0.90
   0  -7   2    0.20    0.80
   0  -7  -2    0.30    1.00
   0  -7   2   -3.80    2.80
   0  -7  -2   -1.00    1.80
   0  -7  -2    1.10    1.50
   0  -7   2    0.10    1.50
   0  -7  -2   -1.10    2.20
   0  -7   2   -1.20    1.50
   0  -7   2    0.90    0.90
   0  -7  -2    0.50    1.00
   0   7  -2   -0.60    0.70
   0   7  -2    0.70    1.30
   0   7   2    0.10    1.00
  -1  -7  -2   54.59    6.40
   1  -7   2   54.49    6.30
   1  -7   2   60.99    3.40
   1  -7   2   58.99    3.20
   1  -7   2   65.69    6.10
  -1  -7  -2   56.19    3.00
   1  -7   2   47.60    7.60
  -1  -7  -2   56.79    3.40
  -1  -7  -2   58.19    6.50
  -1   7  -2   50.79    3.20
  -1   7  -2   57.99    3.10
   1   7   2   58.19    3.60
  -1   7  -2   60.49    3.90
   2  -7   2  276.37   10.40
  -2  -7  -2  296.27   13.20
   2  -7   2  299.07   15.10
   2  -7   2  284.87   10.70
  -2  -7  -2  285.47   14.30
  -2  -7  -2  288.57   10.80
   2  -7   2  285.47   12.60
  -2  -7  -2  257.47   16.00
   2   7   2  300.37   11.20
  -2   7  -2  283.07   11.10
  -2   7  -2  283.97   10.00
  -2   7  -2  291.27   11.10
  -3  -7  -2  212.28    8.30
   3  -7   2  230.78    8.30
  -3  -7  -2  224.38   10.90
   3   7   2  223.18    8.90
  -3   7  -2  237.58    9.20
  -3   7  -2  222.18    8.80
   4  -7   2   51.29    2.80
  -4  -7  -2   44.50    3.00
   4   7   2   52.39    3.60
  -4   7  -2   44.60    2.50
  -4   7  -2   54.69    3.30
  -5   7  -2    0.60    0.70
  -4   8   2    1.30    0.70
   3  -8  -2    1.30    0.90
  -3  -8   2    1.90    0.70
   3  -8  -2    1.70    0.80
   3   8  -2    1.10    0.70
  -3   8   2    3.00    0.90
  -3   8   2    1.80    0.90
   2  -8  -2    2.10    0.90
   2  -8  -2    2.50    1.30
   2  -8  -2    3.00    1.80
  -2  -8   2    0.80    0.90
  -2  -8   2    1.70    1.30
  -2   8   2    4.40    1.00
   2   8  -2    2.80    1.10
  -2   8   2    2.20    1.00
   1  -8  -2   18.10    1.80
  -1  -8   2   17.50    1.60
  -1  -8   2   31.20    6.10
   1  -8  -2   18.70    1.90
  -1  -8   2   20.10    2.00
   1  -8  -2   19.50    2.60
  -1   8   2   18.90    1.70
   1   8  -2   19.80    2.00
   0  -8  -2   31.70    2.20
   0  -8   2   35.90    2.50
   0  -8   2   32.90    2.20
   0  -8  -2   30.10    3.40
   0  -8  -2   31.50    2.40
   0  -8   2   35.40    3.60
   0   8  -2   31.60    2.20
   0   8   2   34.50    2.40
   1  -8   2   14.80    2.50
   1  -8   2   17.90    1.80
  -1  -8  -2   15.40    1.50
  -1  -8  -2   19.30    1.90
   1  -8   2   16.20    1.80
  -1  -8  -2   20.10    4.50
  -1   8  -2   17.30    1.50
   1   8   2   18.20    1.90
  -2  -8  -2  162.88    8.30
  -2  -8  -2  170.08    6.50
   2  -8   2  154.08    8.10
   2  -8   2  167.68    6.60
   2  -8   2  163.88    6.40
  -2   8  -2  168.18    6.60
   2   8   2  170.98    6.80
  -3  -8  -2  654.63   21.80
   3  -8   2  667.93   21.90
  -3   8  -2  630.24   22.20
   3   8   2  642.44   22.30
  -4   8  -2   -0.20    0.60
  -2  -9   2   -0.80    0.40
   2  -9  -2    0.00    0.50
   2  -9  -2   -0.50    0.70
   2   9  -2    0.10    0.50
   1  -9  -2    0.40    0.70
  -1  -9   2    0.80    0.80
   1  -9  -2   -1.10    0.60
   1   9  -2    0.30    0.70
   0  -9  -2    1.90    0.70
   0  -9   2    1.60    0.80
   0  -9   2    1.80    0.70
   0   9  -2    3.00    0.70
   0   9   2    1.30    0.70
   1  -9   2    3.50    0.80
  -1  -9  -2    2.90    0.80
   1  -9   2    3.70    1.00
   1   9   2    3.80    0.90
  -2  -9  -2    2.40    0.90
   2  -9   2    3.90    0.70
   2   9   2    4.00    0.80
  -7   0   3   23.50    2.90
  -7   0   3   19.90    1.90
   7   0  -3   18.20    1.60
  -7   0   3   17.70    1.90
  -6   0   3    0.90    1.40
  -6   0   3   -0.30    1.10
  -6   0   3    0.10    1.10
   6   0  -3   -2.70    1.10
  -6   0   3    0.80    1.70
  -5   0   3   84.49    4.70
  -5   0   3   87.89    4.70
  -5   0   3   74.09    4.60
  -3   0   3   22.90    2.00
   3   0  -3   23.30    2.90
  -2   0   3    0.10    0.50
   2   0  -3   -0.10    0.60
   1   0  -3  165.08    6.50
  -1   0   3  176.88    6.30
  -1   0   3  173.78    6.40
   0   0  -3    0.00    0.40
   0   0   3   -0.10    0.30
   0   0   3    0.20    0.30
  -1   0  -3   30.40    1.30
   1   0   3   36.60    1.70
   2   0   3    0.30    0.40
  -4   0  -3   -0.30    1.00
  -4   0  -3   -1.70    0.80
  -4   0  -3   -0.20    1.20
  -4   0  -3    0.20    1.20
  -5   0  -3   -0.10    1.10
  -5   0  -3    0.80    1.20
  -5   0  -3    1.50    1.50
  -5   0  -3    3.30    1.60
  -6   0  -3    1.20    1.50
  -6   0  -3    0.50    1.10
  -6   0  -3   -3.40    1.80
  -6   0  -3    0.20    1.50
  -6   0  -3    0.50    1.10
  -7   0  -3   -0.10    0.90
  -7   0  -3    1.10    1.10
  -7   0  -3    2.90    1.30
  -7   0  -3    0.70    0.90
  -7  -1   3    3.50    1.30
  -7  -1   3    2.80    0.90
  -7  -1   3    1.90    1.40
  -7  -1   3    3.50    1.00
   7   1  -3    2.60    0.80
  -7   1   3    3.90    1.30
  -6  -1   3    3.30    1.20
  -6  -1   3    5.80    1.60
  -6  -1   3    2.10    1.50
  -6  -1   3    1.10    1.50
   6   1  -3    3.60    1.00
  -6   1   3    1.00    1.20
  -6   1   3    2.40    1.60
  -6   1   3    3.50    1.30
  -5  -1   3  123.19    5.50
  -5  -1   3  112.99    5.80
  -5  -1   3  131.49    6.10
  -5   1   3  123.49    5.60
  -5   1   3  114.79    5.80
   5   1  -3  121.59    5.40
  -5   1   3  117.09    5.70
  -4  -1   3   -1.10    1.40
  -4   1   3   -0.10    0.90
   4   1  -3   -1.80    1.60
  -4   1   3   -0.40    1.10
   3  -1  -3   55.19    3.90
  -3  -1   3   49.90    3.00
   3   1  -3   49.60    4.10
   2  -1  -3    0.20    0.60
  -2  -1   3    0.60    0.50
  -2  -1   3    0.90    0.80
  -2  -1   3    0.30    0.60
   2   1  -3   -0.10    0.70
  -1  -1   3  730.43   23.80
   1  -1  -3  701.83   23.60
  -1  -1   3  731.23   23.90
  -1   1   3  699.23   23.50
  -1   1   3  601.44   22.80
   1   1  -3  701.13   23.90
   0  -1   3    8.80    1.40
   0  -1  -3    7.00    1.00
   0   1   3   10.90    1.30
   0   1   3    7.50    1.10
  -1  -1  -3  652.73   22.90
  -1  -1  -3  665.83   22.50
   1  -1   3  662.33   22.10
   1   1   3  665.13   22.90
   1   1   3  670.23   22.80
  -2  -1  -3  471.95   16.60
  -2  -1  -3  469.75   16.70
   2   1   3  471.45   17.00
   2   1   3  481.55   17.10
  -3  -1  -3 3476.75  115.09
  -4  -1  -3  149.49    6.40
  -4  -1  -3  154.38    6.20
  -4  -1  -3  147.39    6.40
  -4   1  -3  148.59    6.40
  -4   1  -3  154.38    6.40
  -4   1  -3  135.09    6.30
  -4   1  -3  151.68    6.30
  -4   1  -3  154.28    6.20
  -5  -1  -3   19.80    2.30
  -5  -1  -3   16.40    2.60
  -5  -1  -3   18.40    2.50
  -5  -1  -3   17.80    2.10
  -5  -1  -3   17.10    2.30
  -5   1  -3   21.10    2.80
  -5   1  -3   19.00    2.30
  -5   1  -3   22.80    2.80
  -5   1  -3   20.40    2.50
  -5   1  -3   20.30    2.30
  -6  -1  -3    2.80    1.70
  -6  -1  -3    5.50    1.90
  -6  -1  -3    3.70    1.40
  -6  -1  -3    3.50    1.30
  -6   1  -3    3.80    1.60
  -6   1  -3    3.70    1.40
  -6   1  -3    3.80    1.50
   6   1   3    3.90    1.30
  -6   1  -3    4.40    1.40
  -7  -1  -3   19.20    1.90
  -7  -1  -3   20.10    2.30
  -7  -1  -3   20.20    1.70
  -7  -1  -3   22.30    2.20
  -7   1  -3   20.70    1.70
  -7   1  -3   17.50    1.60
  -7   1  -3   20.60    2.20
  -7   1  -3   21.00    2.00
  -7  -2   3   22.10    2.10
  -7  -2   3   25.90    2.50
  -7  -2   3   25.60    1.90
  -7  -2   3   23.00    1.90
  -7   2   3   20.00    1.70
  -7   2   3   23.60    2.20
  -7   2   3   20.80    1.70
  -6  -2   3    1.50    1.00
  -6  -2   3    1.70    1.60
  -6  -2   3    1.80    1.70
  -6   2   3    1.20    1.60
  -6   2   3    4.40    1.30
   6   2  -3    1.20    0.90
  -6   2   3   -0.30    0.90
  -5  -2   3   22.80    2.20
  -5  -2   3   23.90    2.90
  -5  -2   3   24.30    2.70
   5   2  -3   23.90    2.00
  -5   2   3   25.10    2.50
  -5   2   3   24.00    2.70
  -5   2   3   20.90    2.30
  -5   2   3   21.80    2.30
  -4  -2   3   39.00    3.00
  -4  -2   3   39.20    2.50
  -4   2   3   42.60    2.80
  -4   2   3   40.20    2.70
  -4   2   3   39.20    2.80
  -4   2   3   39.00    3.00
   4   2  -3   43.80    3.40
   4   2  -3   42.40    4.90
  -3  -2   3    0.00    0.90
  -3  -2   3    3.20    0.90
   3   2  -3    1.40    1.20
  -2  -2   3   80.29    4.30
  -2  -2   3   70.49    3.60
   2  -2  -3   72.19    4.10
  -2  -2   3   74.49    4.40
  -1  -2   3   38.60    2.70
  -1  -2   3   37.70    2.90
   1  -2  -3   37.90    2.70
  -1   2   3   36.60    2.40
   1   2  -3   38.60    2.90
   0  -2   3  388.66   14.00
   0  -2  -3  379.26   14.20
   0  -2   3  384.16   14.10
   0   2  -3  384.36   13.60
   0   2   3  383.86   14.10
   0   2   3  395.06   14.10
  -1  -2  -3  120.89    5.30
   1  -2   3  127.89    5.20
  -1  -2  -3  125.89    5.90
  -1  -2  -3  121.99    5.70
   1   2   3  124.09    5.90
   1   2   3  125.89    5.80
  -2  -2  -3   79.29    4.50
  -2  -2  -3   82.49    4.20
   2  -2   3   79.49    3.40
  -2  -2  -3   79.49    3.80
   2   2   3   83.49    5.10
  -3  -2  -3   93.19    4.90
   3   2   3   98.89    6.10
  -4  -2  -3   60.29    3.10
  -4  -2  -3   53.79    3.30
  -4  -2  -3   61.19    3.70
  -4   2  -3   58.59    3.60
  -4   2  -3   54.39    3.40
  -4   2  -3   59.19    3.40
  -4   2  -3   57.19    3.40
  -4   2  -3   53.99    3.20
  -4   2  -3   56.59    3.40
  -4   2  -3   56.69    3.40
   4   2   3   50.59    6.30
  -4   2  -3   59.59    3.40
   4   2   3   54.59    3.00
  -5  -2  -3   -2.20    1.60
  -5  -2  -3    0.30    1.20
  -5  -2  -3   -0.70    1.00
  -5  -2  -3    2.00    1.40
  -5  -2  -3   -1.30    1.50
  -5   2  -3   -0.50    1.10
  -5   2  -3    2.00    1.40
   5   2   3    1.90    1.00
  -5   2  -3   -1.30    1.10
  -5   2  -3    2.10    1.70
  -5   2  -3   -1.80    1.20
  -5   2  -3    2.60    1.50
  -5   2  -3    0.20    1.30
  -5   2  -3    0.50    1.20
  -6  -2  -3    0.10    1.50
  -6  -2  -3    1.50    1.10
  -6  -2  -3   -3.50    1.40
  -6  -2  -3   -0.40    1.50
  -6  -2  -3   -0.10    1.00
  -6   2  -3    1.70    1.20
   6   2   3    0.60    1.00
  -6   2  -3    0.60    1.00
  -6   2  -3    0.90    1.30
  -6   2  -3    0.20    1.40
  -7  -2  -3    5.10    1.30
  -7  -2  -3    7.20    1.30
  -7  -2  -3    4.40    1.00
  -7  -2  -3    6.40    1.60
  -7   2  -3    5.30    1.30
  -7   2  -3    4.80    1.00
  -7  -3   3  216.78    7.70
  -7  -3   3  208.58    8.50
  -7   3   3  207.88    7.90
  -6  -3   3    4.00    1.60
  -6  -3   3    3.30    1.70
  -6  -3   3    2.80    1.20
  -6   3   3    3.00    1.30
   6   3  -3    2.80    1.10
  -6   3   3    2.20    1.40
  -6   3   3    3.70    1.50
  -5  -3   3   11.40    1.90
  -5  -3   3    8.90    2.00
  -5  -3   3    9.10    1.40
  -5   3   3    8.80    1.50
  -5   3   3    9.40    1.90
   5   3  -3   11.20    1.60
  -5   3   3   12.60    2.00
  -5   3   3   12.30    2.00
   5   3  -3    7.60    3.80
  -4  -3   3    2.00    1.10
  -4  -3   3    2.80    1.40
   4   3  -3    4.60    1.20
  -4   3   3    3.20    1.50
  -4   3   3    3.00    1.30
   4   3  -3    3.30    1.90
  -4   3   3    5.10    1.30
  -4   3   3    2.80    1.20
  -4   3   3    2.50    1.40
  -3  -3   3    6.00    1.30
  -3  -3   3    5.70    1.10
  -3  -3   3    3.50    1.70
  -3   3   3    9.60    1.60
   3   3  -3    8.00    1.20
   3   3  -3    5.10    1.70
   3   3  -3    7.50    1.40
  -2  -3   3   27.50    2.40
   2  -3  -3   24.80    2.00
  -2  -3   3   24.50    2.10
  -2  -3   3   28.60    3.00
  -2  -3   3   24.50    2.90
   2  -3  -3   27.80    3.10
   2   3  -3   26.10    3.20
  -1  -3   3  182.28    7.60
   1  -3  -3  174.48    8.10
   1  -3  -3  174.78    7.40
  -1  -3   3  183.98    8.40
  -1  -3   3  175.88    8.20
   1   3  -3  182.08    8.20
   0  -3   3    1.00    0.90
   0  -3  -3    1.80    1.00
   0  -3   3    1.20    1.00
   0   3   3    2.90    1.10
   0   3  -3    1.00    0.80
   1  -3   3   63.99    5.40
  -1  -3  -3   60.99    4.40
  -1  -3  -3   65.59    4.60
  -1  -3  -3   60.29    3.60
   1   3   3   60.29    4.40
  -2  -3  -3  748.13   26.60
  -2  -3  -3  744.33   26.50
  -2  -3  -3  766.12   28.70
   2  -3   3  736.23   26.00
   2   3   3  737.53   27.70
   3  -3   3  101.19    4.40
  -3  -3  -3  105.79    4.90
  -3  -3  -3  113.19    5.70
  -3   3  -3  102.79    4.90
  -3   3  -3  107.69    5.00
   3   3   3  109.69    7.00
  -3   3  -3  107.99    4.90
  -4  -3  -3  160.48    6.80
  -4  -3  -3  159.78    6.50
  -4  -3  -3  154.68    7.80
  -4  -3  -3  172.88    7.20
  -4   3  -3  161.98    7.00
  -4   3  -3  153.48    6.60
  -4   3  -3  168.78    7.10
  -4   3  -3  157.08    6.90
  -4   3  -3  157.18    6.80
  -4   3  -3  160.18    6.90
   4   3   3  169.28   10.30
  -4   3  -3  164.18    7.20
  -4   3  -3  160.48    6.50
   4   3   3  167.68    6.50
  -5  -3  -3   39.30    2.60
  -5  -3  -3   38.30    3.40
  -5  -3  -3   36.80    2.90
   5   3   3   44.00    2.80
  -5   3  -3   38.70    3.00
  -5   3  -3   38.20    2.80
  -5   3  -3   38.90    2.80
  -5   3  -3   41.40    3.10
  -5   3  -3   40.10    2.90
  -5   3  -3   36.10    2.70
  -5   3  -3   39.60    2.90
  -6  -3  -3    2.60    1.00
  -6  -3  -3    3.50    1.60
  -6  -3  -3    3.00    1.10
  -6  -3  -3    3.50    1.80
  -6   3  -3    2.90    1.90
  -6   3  -3    2.10    1.30
  -6   3  -3    1.50    1.10
  -6   3  -3    1.90    1.00
  -7  -3  -3   -0.80    1.10
  -7  -3  -3    0.40    0.60
  -7  -3  -3    1.00    1.40
  -7   3  -3    0.30    0.90
  -7   3  -3    0.90    0.70
  -6  -4   3    8.00    1.40
  -6  -4   3    9.10    1.70
  -6  -4   3   10.70    2.00
  -6   4   3    6.40    2.20
  -6   4   3    8.20    1.30
  -6   4   3    7.70    1.80
  -5  -4   3    1.60    1.40
  -5  -4   3    1.40    1.00
  -5   4   3    0.60    1.00
  -5   4   3    1.90    1.40
   5   4  -3    1.30    1.10
  -5   4   3    0.90    1.30
  -4  -4   3   17.70    2.00
   4  -4  -3   19.00    2.80
  -4  -4   3   22.80    2.40
   4   4  -3   20.10    2.20
   4   4  -3   15.60    3.50
  -4   4   3   24.90    3.00
  -4   4   3   21.70    2.40
  -4   4   3   19.70    2.10
  -3  -4   3    9.80    1.70
  -3  -4   3    2.90    1.80
  -3  -4   3    8.40    1.80
  -3  -4   3    5.80    1.50
  -3  -4   3    7.70    1.20
  -3   4   3    7.50    1.40
   3   4  -3    7.80    1.20
  -3   4   3    7.10    1.60
  -3   4   3    7.80    1.10
   3   4  -3    8.00    1.40
  -3   4   3    7.00    1.30
   3   4  -3    3.80    1.80
  -2  -4   3   -0.90    1.00
  -2  -4   3    0.60    1.00
   2  -4  -3   -0.40    0.80
  -2  -4   3    0.60    1.50
   2  -4  -3   -1.50    1.30
  -2  -4   3   -0.10    0.70
  -2   4   3    0.00    0.80
   2   4  -3   -0.20    0.70
  -2   4   3    0.70    0.80
   2   4  -3    0.80    1.30
  -1  -4   3  177.28    8.90
  -1  -4   3  180.68    9.20
   1  -4  -3  180.98    8.00
   1  -4  -3  173.78    8.90
  -1  -4   3  185.28    8.30
   1   4  -3  190.68    8.70
   0  -4   3   28.90    3.10
   0  -4  -3   32.00    3.50
   0  -4  -3   29.30    3.80
   0  -4   3   29.30    3.40
   0  -4   3   30.00    3.10
   0  -4  -3   28.50    2.80
   0   4   3   31.70    3.00
   0   4  -3   27.00    2.20
  -1  -4  -3  402.56   15.30
   1  -4   3  389.36   15.70
  -1  -4  -3  407.56   16.50
   1  -4   3  380.66   16.00
  -1  -4  -3  386.26   16.60
   1   4   3  401.26   16.20
  -2  -4  -3  401.46   14.20
  -2  -4  -3  420.66   16.20
  -2  -4  -3  413.76   17.10
  -2  -4  -3  398.76   14.40
  -2  -4  -3  398.26   15.60
   2  -4   3  428.46   15.70
  -2   4  -3  373.96   14.30
  -2   4  -3  382.16   14.60
  -2   4  -3  380.16   14.40
   2   4   3  437.56   17.50
  -2   4  -3  371.96   14.40
  -3  -4  -3   17.20    1.70
  -3  -4  -3   22.00    4.00
   3  -4   3   16.50    1.90
  -3  -4  -3   20.80    2.50
  -3  -4  -3   10.30    3.20
  -3   4  -3   17.00    2.10
   3   4   3   15.90    2.90
  -3   4  -3   17.20    2.20
  -3   4  -3   20.20    2.20
  -3   4  -3   17.50    2.10
  -3   4  -3   13.70    2.10
  -3   4  -3   17.90    2.20
  -4  -4  -3  284.47   12.80
  -4  -4  -3  323.87   12.00
  -4  -4  -3  295.57   11.50
  -4  -4  -3  275.67   11.60
  -4   4  -3  326.37   11.90
  -4   4  -3  307.17   11.70
  -4   4  -3  308.77   11.80
   4   4   3  343.77   17.70
  -4   4  -3  312.07   11.90
  -4   4  -3  299.07   11.20
  -4   4  -3  322.77   12.30
  -5  -4  -3    2.20    1.00
  -5  -4  -3   -0.80    1.00
  -5  -4  -3    1.20    1.80
  -5   4  -3    1.90    1.00
  -5   4  -3    0.90    1.20
  -5   4  -3    1.50    1.30
  -5   4  -3    1.70    1.20
  -6  -4  -3    4.30    1.10
  -6  -4  -3    5.70    2.10
  -6  -4  -3    8.50    2.40
  -6   4  -3    7.00    1.50
  -6   4  -3    5.90    1.30
  -6   4  -3    4.80    1.00
  -6  -5   3   -0.10    1.20
  -6   5   3    1.30    1.00
  -6   5   3    1.00    0.90
  -5  -5   3   10.30    1.80
  -5   5   3   12.20    2.00
  -5   5   3    8.50    1.80
  -4  -5   3    2.80    1.30
  -4  -5   3    6.70    1.80
   4   5  -3    3.40    1.30
   4   5  -3    4.10    2.40
  -4   5   3    5.90    1.70
  -4   5   3    2.70    1.00
  -4   5   3    7.10    1.70
  -3  -5   3    3.40    1.50
  -3  -5   3    7.10    2.60
  -3  -5   3    4.00    2.00
   3  -5  -3    2.20    1.80
   3  -5  -3    1.30    1.40
  -3  -5   3    2.90    1.10
  -3   5   3    4.70    1.60
  -3   5   3    4.70    1.00
   3   5  -3    2.30    1.50
   3   5  -3    2.50    1.80
   2  -5  -3    1.80    2.20
  -2  -5   3    4.80    0.90
   2  -5  -3    3.90    1.80
  -2  -5   3    3.50    1.50
   2  -5  -3    3.90    1.10
  -2  -5   3    4.80    1.10
  -2  -5   3    5.50    2.00
   2  -5  -3    4.90    1.10
   2  -5  -3    4.70    1.40
  -2  -5   3    3.80    1.40
   2   5  -3    5.00    1.30
  -2   5   3    3.90    1.20
   2   5  -3    3.40    1.60
  -2   5   3    5.00    1.20
  -2   5   3    3.40    0.90
   1  -5  -3   14.50    3.00
   1  -5  -3   19.90    2.20
  -1  -5   3   17.90    3.40
   1  -5  -3   15.50    2.30
  -1  -5   3   14.10    2.80
  -1  -5   3   14.20    1.80
  -1  -5   3   14.00    1.60
  -1  -5   3   21.60    3.20
   1  -5  -3   18.00    3.20
  -1   5   3   16.40    2.00
  -1   5   3   13.70    1.70
  -1   5   3   12.90    1.60
   1   5  -3   15.80    1.90
   1   5  -3   15.80    1.80
   1   5  -3   18.90    2.80
   0  -5   3    4.50    1.60
   0  -5   3    5.90    1.20
   0  -5  -3    3.00    1.60
   0  -5   3    4.70    1.60
   0  -5  -3    3.50    1.40
   0  -5  -3    2.50    1.40
   0  -5  -3    6.60    1.70
   0  -5   3    2.90    1.50
   0  -5   3    5.90    1.80
   0  -5  -3    5.00    1.00
   0   5   3    5.20    1.30
   0   5  -3    2.70    0.90
   0   5  -3    4.50    1.30
   0   5   3    5.80    1.30
   0   5   3    5.10    1.20
   1  -5   3   20.40    2.10
  -1  -5  -3   14.00    1.50
  -1  -5  -3   17.80    2.60
   1  -5   3   16.20    3.10
   1  -5   3   17.00    2.70
  -1  -5  -3   11.70    2.70
  -1  -5  -3   15.20    1.80
   1  -5   3   10.90    2.40
   1  -5   3   16.40    1.60
  -1   5  -3   16.10    2.10
   1   5   3   14.50    2.60
   1   5   3   17.00    1.90
  -1   5  -3   15.40    2.00
  -1   5  -3   16.00    2.20
  -1   5  -3   14.40    1.50
   2  -5   3   33.50    3.50
   2  -5   3   34.30    3.50
  -2  -5  -3   29.50    3.30
  -2  -5  -3   32.20    2.90
  -2  -5  -3   24.70    3.90
  -2  -5  -3   32.60    3.80
  -2  -5  -3   29.40    1.80
  -2  -5  -3   37.90    2.60
  -2   5  -3   36.70    2.90
  -2   5  -3   33.60    4.20
  -2   5  -3   35.50    2.90
   2   5   3   34.50    2.50
  -2   5  -3   32.90    1.90
  -2   5  -3   31.20    2.60
   2   5   3   32.50    4.00
  -2   5  -3   33.80    2.80
  -3  -5  -3    6.70    1.90
  -3  -5  -3    5.60    2.00
  -3  -5  -3    3.90    1.10
   3  -5   3    3.50    1.30
   3  -5   3    1.30    1.70
  -3  -5  -3    1.80    3.40
   3   5   3    2.80    2.10
  -3   5  -3    4.80    1.50
  -3   5  -3    2.50    0.90
  -3   5  -3    4.40    1.50
  -3   5  -3    5.40    1.50
  -3   5  -3    4.70    1.50
  -4  -5  -3    1.50    1.60
  -4   5  -3   -0.40    1.10
  -4   5  -3    1.00    1.10
  -4   5  -3   -0.30    1.10
   4   5   3   -3.90    2.40
  -4   5  -3    1.40    1.30
  -5  -5  -3    4.80    1.80
  -5  -5  -3    1.60    1.70
  -5   5  -3    4.00    1.20
  -5   5  -3    3.00    1.20
  -6  -5  -3   -0.90    0.90
  -6   5  -3    1.10    0.90
  -6   5  -3   -0.30    0.90
   5  -6  -3    8.80    1.10
  -5   6   3   11.50    2.10
  -5   6   3    8.40    1.30
   4  -6  -3    1.50    0.90
   4   6  -3    1.40    1.10
  -4   6   3    2.50    1.40
  -4   6   3    1.70    1.20
   3  -6  -3   10.10    1.50
  -3  -6   3    9.50    1.60
   3  -6  -3   12.80    3.60
  -3  -6   3    3.40    4.40
  -3  -6   3    8.70    2.50
  -3  -6   3    8.10    3.40
   3   6  -3    8.50    2.40
  -3   6   3   10.80    1.60
   3   6  -3    8.20    1.50
  -3   6   3    8.90    2.00
  -3   6   3   14.60    2.30
  -2  -6   3    0.20    0.80
  -2  -6   3   -0.40    1.50
   2  -6  -3   -0.90    0.90
  -2  -6   3   -0.60    2.10
   2  -6  -3    1.00    1.60
  -2  -6   3   -1.20    1.40
   2  -6  -3   -0.50    1.30
   2  -6  -3    0.10    0.80
  -2  -6   3   -0.70    0.70
   2  -6  -3   -0.40    3.70
   2   6  -3    0.80    1.70
   2   6  -3    0.70    1.00
  -2   6   3    0.10    0.80
  -2   6   3   -0.40    1.00
  -2   6   3    1.00    1.10
  -1  -6   3   12.20    1.50
   1  -6  -3   12.70    1.70
  -1  -6   3   15.60    2.00
   1  -6  -3    8.90    3.10
  -1  -6   3   11.90    3.10
   1  -6  -3   14.40    1.70
   1  -6  -3   12.40    2.40
   1  -6  -3   12.20    3.00
  -1  -6   3    9.30    2.30
  -1  -6   3   20.50    3.30
   1   6  -3   10.50    2.00
  -1   6   3   17.10    2.00
  -1   6   3   12.40    1.70
  -1   6   3   17.30    2.10
   1   6  -3   14.80    2.10
   1   6  -3   12.00    1.90
   0  -6  -3    8.30    2.50
   0  -6  -3   12.60    3.00
   0  -6   3    9.50    2.70
   0  -6   3   16.70    3.20
   0  -6  -3   14.60    2.70
   0  -6  -3   20.10    2.90
   0  -6  -3   14.30    1.70
   0  -6   3   20.80    2.50
   0  -6   3   10.30    2.40
   0   6  -3   16.20    2.10
   0   6  -3   16.50    1.80
   0   6   3   13.40    1.70
  -1  -6  -3   89.19    5.90
   1  -6   3   85.09    4.30
   1  -6   3   87.79    6.00
  -1  -6  -3   84.19    3.90
  -1  -6  -3   87.59    7.20
  -1  -6  -3   95.99    7.50
  -1  -6  -3   90.09    4.50
   1  -6   3   90.79    8.00
   1  -6   3   85.79    6.60
   1   6   3   88.69    4.50
  -1   6  -3   84.29    4.70
   1   6   3   87.39    6.10
  -1   6  -3   86.89    4.10
   2  -6   3  424.76   15.70
   2  -6   3  449.86   17.90
   2  -6   3  429.26   15.40
  -2  -6  -3  451.05   18.20
  -2  -6  -3  419.66   15.00
   2  -6   3  445.26   18.90
  -2  -6  -3  442.76   19.00
  -2  -6  -3  446.66   15.80
   2   6   3  469.45   19.50
  -2   6  -3  439.06   16.10
  -2   6  -3  448.36   16.40
  -2   6  -3  413.36   15.70
  -2   6  -3  429.76   15.20
   2   6   3  440.16   16.10
   3  -6   3  473.35   15.70
  -3  -6  -3  426.66   15.60
  -3   6  -3  431.66   16.10
   3   6   3  450.55   16.30
  -3   6  -3  448.36   16.60
  -3   6  -3  447.46   16.10
   3   6   3  424.96   20.10
  -3   6  -3  428.36   16.20
  -4  -6  -3  199.48   11.70
  -4   6  -3  189.48    8.20
   4   6   3  213.98    8.90
  -4   6  -3  180.58    7.50
  -4   6  -3  187.08    7.80
  -5  -6  -3    7.10    1.60
  -5   6  -3    3.50    1.10
  -5   6  -3    6.70    1.70
  -5  -7   3   23.20    1.80
  -5   7   3   21.80    1.70
   4  -7  -3    4.00    0.90
  -4   7   3    2.10    1.00
   4   7  -3    2.50    1.00
  -4   7   3    3.90    1.50
   3  -7  -3    4.70    1.10
   3  -7  -3    0.70    1.30
  -3  -7   3    2.70    1.00
  -3  -7   3    4.50    2.00
   3   7  -3    3.40    1.20
  -3   7   3    6.30    1.50
  -3   7   3    5.10    1.50
  -2  -7   3   25.30    1.70
  -2  -7   3   27.30    2.40
   2  -7  -3   24.70    2.20
   2  -7  -3   23.60    3.00
   2  -7  -3   24.90    2.10
   2  -7  -3   19.00    4.50
  -2  -7   3   28.90    3.50
  -2  -7   3   16.80    4.70
  -2   7   3   24.50    1.90
   2   7  -3   27.70    2.50
  -2   7   3   23.10    2.20
   1  -7  -3   14.40    4.40
  -1  -7   3   11.60    3.20
  -1  -7   3    9.80    3.20
  -1  -7   3   15.20    1.60
   1  -7  -3   15.70    1.90
  -1  -7   3   14.30    1.80
   1  -7  -3   19.20    2.00
  -1   7   3   17.10    2.00
  -1   7   3   17.40    2.70
   1   7  -3   15.60    2.00
   0  -7   3   -4.10    2.60
   0  -7   3    1.20    0.90
   0  -7   3   -0.50    1.50
   0  -7  -3    0.60    1.00
   0  -7  -3    0.30    1.00
   0  -7  -3    1.60    1.40
   0  -7  -3   -0.10    1.90
   0  -7   3    0.10    0.80
   0  -7  -3   -1.10    2.20
   0  -7   3   -1.50    1.20
   0   7  -3    0.10    0.70
   0   7   3   -0.40    0.90
   0   7  -3    2.30    1.40
  -1  -7  -3    2.00    2.40
   1  -7   3    0.80    0.80
  -1  -7  -3    0.80    1.00
   1  -7   3    0.00    1.70
  -1  -7  -3   -2.20    2.00
  -1  -7  -3    1.30    0.90
   1  -7   3   -0.20    0.80
  -1   7  -3    1.10    1.30
  -1   7  -3    1.00    0.90
   1   7   3    1.20    1.10
  -1   7  -3    0.30    1.30
   2  -7   3  189.78    9.40
  -2  -7  -3  204.88   10.00
   2  -7   3  184.38    7.60
  -2  -7  -3  197.68    7.80
   2  -7   3  191.38    7.40
  -2   7  -3  192.18    8.10
  -2   7  -3  193.38    8.10
   2   7   3  201.28    8.10
  -2   7  -3  193.38    6.90
   3  -7   3  220.18   12.10
  -3  -7  -3  228.88    8.90
   3  -7   3  252.97    8.90
   3   7   3  238.78    9.40
  -3   7  -3  253.87    9.50
  -3   7  -3  259.97    9.80
   4  -7   3  134.19    5.70
  -4  -7  -3  136.79    5.70
  -4   7  -3  121.09    6.60
   4   7   3  139.49    5.60
  -4   7  -3  128.69    5.20
  -5   7  -3    7.20    1.10
  -4   8   3    1.10    0.90
   3  -8  -3    0.00    0.70
   3  -8  -3   -0.60    0.80
  -3  -8   3    0.90    0.70
  -3   8   3   -0.20    0.80
   3   8  -3    0.80    0.70
  -3   8   3    1.70    1.20
   2  -8  -3    8.30    1.20
  -2  -8   3    6.90    1.20
   2  -8  -3    7.50    1.80
  -2  -8   3    5.60    1.60
  -2   8   3    5.60    1.20
   2   8  -3    9.20    1.50
  -2   8   3    9.30    1.50
  -1  -8   3    5.70    3.30
   1  -8  -3    1.50    1.30
   1  -8  -3    2.40    1.00
  -1  -8   3    2.40    0.90
  -1  -8   3    2.00    1.10
   1  -8  -3    2.40    1.00
   1   8  -3    2.30    1.00
  -1   8   3    1.80    0.90
   0  -8  -3    4.00    1.80
   0  -8  -3    5.10    1.20
   0  -8   3    5.60    1.10
   0  -8  -3    6.30    1.10
   0  -8   3    4.20    1.20
   0  -8   3    5.90    2.00
   0   8   3    7.30    1.30
   0   8  -3    6.00    1.20
  -1  -8  -3    0.50    0.80
   1  -8   3    0.00    0.80
  -1  -8  -3   -0.10    1.30
   1  -8   3   -0.30    1.20
   1  -8   3    1.30    0.90
  -1  -8  -3    1.40    1.10
  -1   8  -3    0.40    0.60
   1   8   3   -0.80    0.90
   2  -8   3   12.60    2.10
  -2  -8  -3   12.80    2.10
   2  -8   3   13.40    1.50
  -2  -8  -3    9.00    1.90
  -2   8  -3   10.60    1.50
  -2   8  -3   13.10    2.30
   2   8   3   13.40    2.00
   3  -8   3  212.58    7.70
   3   8   3  223.18    8.20
  -3   8  -3  215.48    8.10
  -4   8  -3    3.00    0.80
   2  -9  -3   10.30    1.30
  -2  -9   3    8.40    1.00
   2  -9  -3    9.80    0.90
   2   9  -3    8.40    1.00
   1  -9  -3   14.50    1.20
  -1  -9   3   14.80    1.40
   1  -9  -3   18.20    1.50
   1   9  -3   16.80    1.30
   0  -9   3   -0.60    0.60
   0  -9  -3    1.70    0.70
   0  -9  -3   -0.30    0.60
   0  -9   3   -0.10    0.70
   0   9  -3    0.10    0.50
   0   9   3   -0.60    0.60
   1  -9   3   15.50    1.70
  -1  -9  -3   19.90    1.50
   1  -9   3   20.50    1.40
   1   9   3   21.50    1.60
   2  -9   3   28.30    1.50
   2   9   3   30.00    1.70
  -7   0   4   -0.10    1.30
  -7   0   4    2.60    1.00
  -7   0   4    0.80    0.90
  -6   0   4  109.19    5.40
   6   0  -4  105.89    4.70
  -6   0   4   93.89    5.20
  -6   0   4  103.69    5.00
  -6   0   4  106.89    5.20
  -5   0   4    1.20    1.20
  -5   0   4    2.40    1.30
  -5   0   4    1.00    1.50
  -4   0   4   60.69    3.50
   3   0  -4    0.10    1.20
  -3   0   4   -0.60    0.80
   2   0  -4  174.88    7.30
  -2   0   4  175.88    6.90
   1   0  -4    0.40    0.60
  -1   0   4    0.40    0.60
   0   0   4 1634.74   54.59
   0   0  -4 1666.73   54.49
   0   0   4 1644.24   54.59
   1   0   4    0.00    0.40
   1   0   4    0.40    0.40
   2   0   4   33.00    1.90
  -4   0  -4  187.28    7.60
  -4   0  -4  187.08    7.60
  -4   0  -4  185.38    7.90
  -4   0  -4  190.28    7.60
  -4   0  -4  189.28    7.40
  -5   0  -4    0.00    1.40
  -5   0  -4    2.60    1.60
  -5   0  -4    0.00    1.10
  -5   0  -4   -0.50    1.10
  -5   0  -4    2.40    1.60
  -5   0  -4    0.90    2.10
  -6   0  -4   60.29    3.70
  -6   0  -4   52.29    3.70
  -6   0  -4   57.09    3.40
  -6   0  -4   59.19    4.10
  -7   0  -4    1.00    0.80
  -7   0  -4    0.80    1.30
  -7   0  -4    0.00    0.80
  -7   0  -4    1.10    1.20
  -7  -1   4  193.18    8.00
  -7  -1   4  198.58    7.70
  -7  -1   4  188.88    7.80
  -7  -1   4  197.98    7.50
  -7   1   4  194.38    7.70
   7   1  -4  199.38    7.30
  -7   1   4  206.58    7.60
  -7   1   4  199.48    7.70
  -6  -1   4  317.17   12.60
  -6  -1   4  359.26   13.00
  -6  -1   4  311.27   12.90
  -6  -1   4  367.76   12.60
  -6   1   4  345.57   12.90
  -6   1   4  306.17   12.40
   6   1  -4  323.27   12.10
  -6   1   4  343.57   12.90
  -5  -1   4    1.90    1.40
  -5  -1   4    2.90    1.70
  -5  -1   4    1.00    1.20
  -5   1   4    0.60    1.20
  -5   1   4   -0.50    1.40
   5   1  -4    1.70    1.20
  -5   1   4    1.10    1.20
  -5   1   4    0.30    1.20
  -4  -1   4   84.59    4.20
  -4   1   4   73.99    3.90
   4   1  -4   71.79    6.30
  -4   1   4   82.79    4.30
  -4   1   4   79.09    4.00
  -3  -1   4    1.20    0.80
   3  -1  -4    1.30    1.20
  -3  -1   4    0.60    0.80
   3   1  -4    0.40    1.00
   2  -1  -4   63.09    3.50
  -2  -1   4   65.69    3.60
  -2  -1   4   69.79    3.20
   2   1  -4   63.49    4.00
  -2   1   4   68.09    3.10
  -1  -1   4   18.40    1.70
   1  -1  -4   19.90    1.80
  -1  -1   4   19.80    2.10
  -1   1   4   20.50    1.50
  -1   1   4   19.90    1.60
   1   1  -4   19.70    2.10
   0  -1   4  324.97   11.60
   0  -1  -4  308.77   11.60
   0  -1   4  328.97   11.50
   0   1   4  317.67   11.60
   0   1  -4  318.97   11.30
   0   1   4  339.77   11.70
  -1  -1  -4   83.89    3.70
  -1  -1  -4   91.59    3.90
   1  -1   4   91.19    3.60
   1   1   4   87.69    4.10
   1   1   4   88.69    4.10
  -2  -1  -4   17.40    1.60
  -2  -1  -4   21.90    1.90
   2  -1   4   19.50    1.00
   2   1   4   19.00    2.10
   2   1   4   18.70    1.90
  -3  -1  -4  173.68    7.30
  -4  -1  -4   20.60    2.40
  -4  -1  -4   19.90    2.00
  -4  -1  -4   17.60    2.10
  -4   1  -4   17.00    1.90
  -4   1  -4   16.10    2.00
  -4   1  -4   16.30    1.90
  -4   1  -4   17.60    2.00
  -4   1  -4   17.00    1.80
  -4   1  -4   19.50    2.30
  -4   1  -4   16.60    2.20
  -5  -1  -4    1.70    1.40
  -5  -1  -4    1.10    1.30
  -5  -1  -4    0.40    1.10
  -5  -1  -4    3.40    1.70
  -5  -1  -4    0.80    1.80
  -5   1  -4   -1.60    1.60
  -5   1  -4    0.80    1.50
  -5   1  -4   -0.30    1.90
  -5   1  -4    2.70    1.30
  -5   1  -4    1.80    1.50
  -5   1  -4   -0.60    1.10
  -5   1  -4    2.20    1.50
  -5   1  -4    2.10    1.30
  -6  -1  -4    4.70    2.00
  -6  -1  -4    6.10    1.50
  -6  -1  -4    7.10    1.60
  -6  -1  -4    6.70    2.00
  -6  -1  -4    5.70    1.50
  -6   1  -4    7.40    1.50
  -6   1  -4    7.10    1.70
  -6   1  -4    7.50    1.80
  -6   1  -4    5.20    1.40
  -7  -1  -4    1.50    0.90
  -7  -1  -4    2.60    1.20
  -7  -1  -4    1.80    1.00
  -7  -1  -4    1.70    1.20
  -7   1  -4    2.00    0.90
  -7   1  -4    2.70    1.20
  -7   1  -4    2.30    1.00
  -7   1  -4    3.80    1.30
  -7  -2   4   27.40    2.00
  -7  -2   4   30.70    2.20
  -7  -2   4   27.40    1.80
  -7   2   4   28.40    1.90
  -7   2   4   29.40    2.40
  -7   2   4   29.00    1.90
   7   2  -4   28.00    1.90
  -6  -2   4  212.58    8.40
  -6  -2   4  200.38    8.80
  -6  -2   4  210.78    8.00
  -6  -2   4  210.28    8.50
  -6   2   4  187.28    8.10
  -6   2   4  204.48    8.30
  -6   2   4  207.68    8.20
   6   2  -4  193.68    7.90
  -6   2   4  194.08    8.40
  -5  -2   4    1.50    0.90
  -5  -2   4    4.00    1.90
   5   2  -4   -6.20    4.60
   5   2  -4    0.80    1.00
  -5   2   4    0.10    1.10
   5   2  -4    3.80    1.30
  -5   2   4   -1.30    1.40
  -5   2   4    0.30    1.10
  -5   2   4    2.00    1.10
  -4  -2   4    0.00    0.70
  -4  -2   4   -0.40    1.30
   4   2  -4    0.30    1.10
  -4   2   4    1.00    1.00
  -4   2   4    0.30    1.10
  -4   2   4    2.70    1.40
  -4   2   4   -0.10    0.90
   4   2  -4   -2.20    1.50
   4   2  -4    0.70    0.90
  -3  -2   4    8.20    1.50
   3  -2  -4    9.00    2.10
  -3  -2   4    4.80    1.20
  -3  -2   4    4.50    1.30
   3   2  -4    7.10    1.80
   2  -2  -4    0.80    1.10
  -2  -2   4    1.00    1.00
  -2  -2   4    1.30    1.00
  -2  -2   4    1.40    0.70
   2   2  -4    2.30    1.20
  -1  -2   4    7.70    1.30
  -1  -2   4   13.60    1.70
   1  -2  -4   12.10    1.70
  -1   2   4   11.30    1.20
  -1   2   4   10.30    1.10
   1   2  -4    8.70    1.50
   0  -2   4  268.77   10.30
   0  -2  -4  261.17   10.50
   0  -2   4  269.07   10.40
   0   2   4  273.47   10.40
   0   2  -4  272.97    9.80
   0   2   4  271.57   10.40
   1  -2   4  243.98    9.10
  -1  -2  -4  237.08    9.90
   1  -2   4  242.58    9.10
  -1  -2  -4  246.98    9.70
  -1  -2  -4  251.57    9.80
   1   2   4  236.98    9.80
   1   2   4  246.98    9.90
  -2  -2  -4    2.20    1.10
  -2  -2  -4    2.90    0.70
  -2  -2  -4    2.60    1.10
   2  -2   4    3.40    0.60
  -2  -2  -4    2.40    0.80
   2   2   4    2.90    1.20
   2   2   4    3.40    1.50
  -3  -2  -4    2.10    1.10
  -3  -2  -4    0.50    1.50
   3   2   4    1.00    1.20
  -4  -2  -4   91.89    4.20
  -4  -2  -4   95.59    4.80
  -4  -2  -4   92.99    4.50
  -4   2  -4   95.09    4.70
  -4   2  -4   93.89    4.60
  -4   2  -4   88.69    4.50
  -4   2  -4   91.99    4.50
   4   2   4   88.79    7.40
  -4   2  -4   91.29    4.30
  -4   2  -4   90.39    4.50
   4   2   4   92.69    4.10
  -4   2  -4   93.99    4.60
  -4   2  -4   91.99    4.70
  -5  -2  -4    1.90    1.90
  -5  -2  -4    3.50    1.40
  -5  -2  -4    2.40    1.70
  -5  -2  -4    5.30    1.90
  -5  -2  -4    3.60    1.30
  -5   2  -4    1.30    1.40
  -5   2  -4    5.10    1.50
   5   2   4    1.70    1.10
  -5   2  -4    3.50    1.40
  -5   2  -4    3.70    1.50
  -5   2  -4    4.40    1.30
  -5   2  -4    4.00    1.50
  -5   2  -4    3.10    1.40
  -5   2  -4    3.90    1.50
  -6  -2  -4   25.70    2.60
  -6  -2  -4   27.70    2.50
  -6  -2  -4   25.70    3.00
  -6  -2  -4   26.80    2.90
  -6  -2  -4   30.70    2.30
  -6   2  -4   27.80    2.40
  -6   2  -4   26.50    2.20
  -6   2  -4   29.70    2.60
  -6   2  -4   23.20    2.50
  -7  -2  -4    2.10    0.80
  -7  -2  -4    1.00    1.10
  -7  -2  -4    0.30    1.20
  -7  -2  -4    0.90    0.80
  -7   2  -4    0.60    0.70
  -7   2  -4    1.30    1.00
  -7   2  -4    0.60    0.70
  -7  -3   4  228.18    8.20
  -7  -3   4  239.38    8.60
  -7  -3   4  243.88    8.80
  -7   3   4  215.28    8.50
  -7   3   4  225.58    8.90
  -6  -3   4    6.40    1.70
  -6  -3   4    6.00    1.80
  -6   3   4    3.50    1.50
   6   3  -4    5.20    1.20
  -6   3   4    6.60    1.60
  -5  -3   4   11.80    1.60
  -5  -3   4   10.00    2.00
  -5  -3   4   13.70    2.10
   5   3  -4    2.70    3.90
   5   3  -4   11.20    1.60
  -5   3   4   12.30    2.10
  -5   3   4   13.20    2.30
  -5   3   4    8.50    1.60
  -5   3   4    8.90    1.50
  -4  -3   4  104.59    4.80
  -4  -3   4  118.99    5.40
  -4   3   4  103.39    5.00
   4   3  -4  117.49    5.00
  -4   3   4  120.59    5.60
  -4   3   4  116.39    5.20
   4   3  -4  110.69    8.00
   4   3  -4  118.79    5.40
  -4   3   4  106.39    5.10
  -4   3   4  121.19    5.60
  -3  -3   4   10.40    2.20
  -3  -3   4   16.60    2.40
  -3  -3   4   15.40    2.10
   3   3  -4    9.90    2.20
   3   3  -4   15.40    1.70
   3   3  -4   13.90    1.60
  -3   3   4   13.80    1.70
  -2  -3   4   46.60    3.20
   2  -3  -4   51.69    4.00
   2  -3  -4   46.80    2.90
  -2  -3   4   51.99    4.00
  -2  -3   4   49.30    3.90
   2   3  -4   49.70    4.30
   1  -3  -4   70.59    3.70
  -1  -3   4   68.99    4.70
  -1  -3   4   65.29    4.30
   1  -3  -4   64.39    4.40
   1   3  -4   70.39    4.50
   0  -3  -4   51.79    4.10
   0  -3  -4   52.39    3.30
   0  -3   4   57.49    3.90
   0  -3   4   55.29    3.60
   0   3  -4   56.99    3.10
   0   3   4   61.69    3.90
   0   3   4   52.79    3.70
  -1  -3  -4   32.30    3.50
  -1  -3  -4   30.50    2.70
   1  -3   4   31.40    2.50
  -1  -3  -4   31.00    3.20
   1   3   4   30.60    3.10
   1   3   4   32.70    3.30
  -2  -3  -4  156.98    7.20
  -2  -3  -4  154.98    7.20
   2  -3   4  160.48    6.80
  -2  -3  -4  169.98    8.40
   2   3   4  157.38    8.20
  -3  -3  -4  203.88    8.90
  -3  -3  -4  196.98    8.60
   3  -3   4  190.88    7.20
   3   3   4  183.38   10.00
  -3   3  -4  188.58    7.70
  -3   3  -4  191.58    8.20
  -3   3  -4  192.08    7.70
   3   3   4  187.78    8.10
  -3   3  -4  183.98    7.60
  -4  -3  -4  442.56   15.60
  -4  -3  -4  434.96   17.20
  -4  -3  -4  447.56   17.20
  -4  -3  -4  448.76   16.10
  -4   3  -4  471.15   16.60
  -4   3  -4  431.56   15.70
  -4   3  -4  447.56   16.20
  -4   3  -4  424.66   15.80
   4   3   4  451.25   15.60
   4   3   4  455.45   20.40
  -4   3  -4  449.66   16.30
  -4   3  -4  442.76   16.10
  -4   3  -4  427.56   16.10
  -4   3  -4  439.56   16.10
  -5  -3  -4  187.08    7.80
  -5  -3  -4  181.28    7.30
  -5  -3  -4  190.98    7.90
  -5   3  -4  174.38    7.70
  -5   3  -4  198.48    7.70
  -5   3  -4  183.18    7.40
  -5   3  -4  182.28    7.70
  -5   3  -4  171.18    7.60
  -5   3  -4  181.18    7.50
  -5   3  -4  179.98    7.50
  -5   3  -4  185.68    7.90
  -6  -3  -4   20.10    2.60
  -6  -3  -4   15.80    1.80
  -6  -3  -4   16.60    2.30
  -6  -3  -4   17.40    1.80
  -6   3  -4   15.30    2.00
  -6   3  -4   13.60    1.80
  -6   3  -4   17.40    1.70
  -6   3  -4   20.00    2.80
  -7  -3  -4    0.70    0.60
  -7  -3  -4    3.50    1.70
  -7   3  -4   -0.80    0.70
  -7   3  -4    0.60    0.70
  -6  -4   4  267.17   10.50
  -6  -4   4  292.87   12.20
  -6  -4   4  279.47   10.50
  -6   4   4  309.77   11.60
  -6   4   4  280.97   10.60
  -5  -4   4    1.90    1.50
  -5  -4   4    1.60    1.00
  -5   4   4    0.60    1.10
  -5   4   4    2.70    1.20
  -5   4   4    1.60    1.30
   5   4  -4    1.50    4.20
   5   4  -4    1.40    1.20
  -4  -4   4   45.10    3.00
  -4  -4   4   51.69    3.50
  -4   4   4   48.90    3.00
  -4   4   4   50.29    3.50
  -4   4   4   50.69    3.70
   4   4  -4   48.90    3.10
  -3  -4   4    0.30    1.20
  -3  -4   4    0.40    1.20
  -3  -4   4    1.30    0.80
  -3  -4   4    0.20    1.40
  -3  -4   4    0.50    1.30
   3   4  -4    0.60    0.90
  -3   4   4    0.70    0.70
  -3   4   4    0.30    0.80
  -3   4   4    1.60    1.00
   3   4  -4    1.30    1.30
  -2  -4   4    9.50    2.00
  -2  -4   4   13.10    1.20
  -2  -4   4   13.70    2.30
  -2  -4   4   15.20    1.70
   2  -4  -4   14.60    1.90
  -2  -4   4   14.90    2.30
   2  -4  -4    8.50    2.10
   2   4  -4   11.60    2.30
   2   4  -4   13.50    1.40
  -2   4   4   13.70    1.60
  -1  -4   4   23.90    2.90
  -1  -4   4   27.00    3.50
   1  -4  -4   21.00    3.00
  -1  -4   4   28.20    2.80
   1  -4  -4   22.10    2.50
   1   4  -4   25.40    3.00
   0  -4  -4    1.40    1.10
   0  -4   4    2.20    1.20
   0  -4  -4    0.90    1.40
   0  -4  -4    3.70    1.70
   0  -4   4    2.00    1.20
   0   4  -4    2.50    0.80
   0   4   4    3.20    1.20
  -1  -4  -4   12.80    2.40
  -1  -4  -4   17.00    2.80
  -1  -4  -4   17.30    2.30
   1  -4   4   13.50    2.20
   1  -4   4   10.40    2.30
   1   4   4   13.40    2.50
  -2  -4  -4   -0.10    1.10
  -2  -4  -4    1.20    1.40
   2  -4   4    0.40    0.80
  -2  -4  -4    0.70    1.10
  -2  -4  -4    0.70    0.80
  -2  -4  -4    0.70    1.00
  -2   4  -4    1.10    1.00
  -2   4  -4    1.80    1.00
   2   4   4    0.70    1.20
  -2   4  -4   -0.10    1.00
  -2   4  -4   -1.20    0.90
  -3  -4  -4    4.20    1.60
  -3  -4  -4    3.10    1.60
  -3  -4  -4    3.70    0.90
  -3  -4  -4   -2.60    1.90
   3  -4   4    0.70    1.00
  -3   4  -4    1.10    1.30
  -3   4  -4    2.20    1.40
  -3   4  -4    2.90    1.40
  -3   4  -4    2.40    1.30
   3   4   4    1.70    1.90
  -3   4  -4    3.80    1.30
  -3   4  -4    1.80    1.10
  -4  -4  -4   14.80    2.20
  -4  -4  -4   13.20    1.80
  -4  -4  -4   10.80    1.60
  -4  -4  -4   13.00    2.40
  -4   4  -4   13.00    1.90
  -4   4  -4    8.90    1.80
  -4   4  -4   14.00    2.00
  -4   4  -4   16.30    2.20
  -4   4  -4   14.70    1.90
  -4   4  -4   14.30    1.60
  -4   4  -4   13.30    2.00
  -5  -4  -4    2.00    0.90
  -5  -4  -4   -0.30    1.80
  -5  -4  -4    1.10    1.70
  -5   4  -4    0.70    1.10
  -5   4  -4    1.80    1.20
  -5   4  -4    0.10    1.20
  -5   4  -4    0.30    0.90
  -5   4  -4    0.00    1.10
  -6  -4  -4    2.10    0.80
  -6  -4  -4    1.30    1.00
  -6  -4  -4    1.50    1.60
  -6  -4  -4   -1.50    2.00
  -6   4  -4    3.10    1.10
  -6   4  -4    1.10    1.10
  -6   4  -4    0.60    0.70
  -6  -5   4   46.90    3.20
  -6   5   4   46.10    2.70
  -6   5   4   38.80    2.50
  -5  -5   4    6.10    1.70
  -5   5   4    4.00    1.40
  -5   5   4    4.60    1.40
  -4  -5   4   33.50    2.40
  -4  -5   4   29.00    2.90
   4   5  -4   36.20    2.70
  -4   5   4   34.80    2.90
  -4   5   4   29.20    3.10
  -4   5   4   37.10    2.70
  -3  -5   4    0.40    0.80
   3  -5  -4    1.70    1.10
   3  -5  -4   -0.20    1.80
  -3  -5   4   -1.00    1.10
  -3  -5   4   -0.20    1.80
  -3  -5   4    1.00    2.40
   3   5  -4    1.30    1.70
  -3   5   4    1.00    1.10
  -3   5   4    0.40    0.80
  -3   5   4    1.60    1.40
  -3   5   4    2.40    2.00
   3   5  -4    0.10    0.90
   2  -5  -4   25.50    2.00
  -2  -5   4   19.60    3.30
  -2  -5   4   26.60    3.00
   2  -5  -4   21.80    2.10
   2  -5  -4   21.70    3.50
  -2  -5   4   24.30    2.10
  -2  -5   4   20.70    1.60
   2  -5  -4   23.60    4.10
   2  -5  -4   21.00    2.50
   2   5  -4   15.90    2.90
  -2   5   4   20.10    2.10
   2   5  -4   21.60    2.40
  -2   5   4   22.70    2.20
  -2   5   4   20.00    1.80
  -1  -5   4    7.50    2.10
   1  -5  -4   10.40    1.50
   1  -5  -4   11.60    2.70
  -1  -5   4   11.80    2.60
  -1  -5   4    9.70    2.20
   1  -5  -4   12.60    2.30
   1  -5  -4    9.20    2.60
   1  -5  -4   13.50    1.50
  -1  -5   4   12.00    1.50
  -1  -5   4   11.10    1.30
  -1   5   4   13.50    1.90
   1   5  -4   13.80    1.80
   1   5  -4   12.20    2.10
  -1   5   4   13.50    1.60
  -1   5   4    9.90    1.50
   1   5  -4   13.70    1.90
   0  -5   4   10.10    2.30
   0  -5  -4    8.70    1.90
   0  -5  -4   12.80    3.00
   0  -5  -4   12.10    1.30
   0  -5  -4    9.90    1.40
   0  -5   4   16.50    2.80
   0  -5   4   14.60    2.40
   0  -5   4   14.50    3.10
   0   5   4    8.30    1.20
   0   5   4   14.40    1.80
   0   5  -4   13.40    1.70
   0   5  -4   12.30    1.80
   0   5   4   12.60    1.90
   0   5  -4   13.50    1.80
   1  -5   4    1.00    1.00
   1  -5   4   -0.20    1.40
  -1  -5  -4    1.30    1.30
  -1  -5  -4    0.20    0.70
   1  -5   4    0.50    1.20
  -1  -5  -4    0.70    1.50
   1  -5   4    2.10    0.90
  -1  -5  -4    0.20    0.80
  -1  -5  -4   -0.20    1.20
   1  -5   4    1.10    0.80
  -1   5  -4    1.10    1.00
  -1   5  -4   -1.00    1.00
   1   5   4    0.30    1.10
  -1   5  -4    0.50    0.60
  -1   5  -4   -0.20    1.00
  -1   5  -4    0.90    0.80
   1   5   4   -0.70    0.70
  -1   5  -4    1.80    1.20
  -2  -5  -4  259.67    9.50
   2  -5   4  287.37   12.10
  -2  -5  -4  280.27   12.10
  -2  -5  -4  277.97   10.20
  -2  -5  -4  280.57   13.80
   2  -5   4  270.07   12.10
  -2  -5  -4  285.87   12.80
  -2   5  -4  271.07   10.60
   2   5   4  273.17   13.40
  -2   5  -4  261.17   10.70
  -2   5  -4  278.07   10.80
  -2   5  -4  270.77   10.60
  -2   5  -4  247.48   10.30
  -2   5  -4  263.07    9.70
   2   5   4  284.17   10.60
  -3  -5  -4   79.29    3.90
   3  -5   4   82.19    5.20
  -3  -5  -4   87.59    4.80
  -3  -5  -4   89.49    5.80
   3  -5   4   83.99    5.30
  -3   5  -4   83.29    4.60
  -3   5  -4   89.19    4.60
  -3   5  -4   80.89    4.60
  -3   5  -4   81.89    4.70
   3   5   4   84.49    7.50
  -3   5  -4   80.09    4.20
  -4  -5  -4   24.40    3.90
  -4  -5  -4   27.40    3.20
  -4   5  -4   25.80    2.80
  -4   5  -4   21.20    2.60
  -4   5  -4   26.20    2.80
  -4   5  -4   24.90    2.50
   4   5   4   15.00    3.80
  -5  -5  -4  685.63   22.70
  -5  -5  -4  635.24   23.00
  -5   5  -4  598.54   23.40
  -5   5  -4  678.13   22.70
  -5   5  -4  609.74   22.50
  -5   5  -4  662.13   23.00
  -6  -5  -4   13.30    1.80
  -6   5  -4   12.40    1.70
   5  -6  -4    3.80    0.90
  -5   6   4    7.10    2.10
  -5   6   4    6.70    1.30
   4  -6  -4   -1.00    0.80
   4   6  -4    1.00    0.90
  -4   6   4    2.60    1.40
  -4   6   4   -0.30    1.20
   3  -6  -4   26.00    4.50
  -3  -6   4   17.50    3.60
  -3  -6   4   26.20    2.20
   3  -6  -4   20.80    2.00
   3  -6  -4   25.90    2.20
  -3  -6   4   18.60    5.00
  -3   6   4   25.40    2.80
   3   6  -4   28.00    2.60
   3   6  -4   18.80    3.40
  -3   6   4   25.20    3.00
  -3   6   4   28.20    2.50
  -2  -6   4   -0.20    2.10
  -2  -6   4    4.10    0.90
  -2  -6   4    1.60    1.60
  -2  -6   4    3.50    1.10
   2  -6  -4    4.80    1.20
   2  -6  -4    3.90    2.10
  -2  -6   4    7.40    2.00
   2  -6  -4    4.60    1.50
   2  -6  -4    5.00    1.30
   2   6  -4    0.60    1.90
  -2   6   4    4.70    1.10
  -2   6   4    6.60    1.70
  -2   6   4    4.10    1.30
   2   6  -4    3.90    1.40
   1  -6  -4    3.00    2.50
   1  -6  -4    2.90    1.80
   1  -6  -4    1.70    1.40
  -1  -6   4    8.40    2.30
   1  -6  -4    3.40    1.20
   1  -6  -4    4.70    1.40
  -1  -6   4    4.40    2.20
  -1  -6   4    4.70    1.30
  -1  -6   4    3.80    1.10
  -1   6   4    3.30    1.10
   1   6  -4    1.80    1.00
  -1   6   4    4.50    1.20
  -1   6   4    3.60    1.30
   1   6  -4    5.00    1.60
   0  -6  -4    7.80    1.50
   0  -6   4    7.00    2.00
   0  -6  -4    5.50    2.00
   0  -6  -4    7.10    1.40
   0  -6   4    8.80    1.40
   0  -6   4    7.10    2.60
   0  -6   4    7.30    2.30
   0  -6  -4    4.10    2.50
   0  -6   4    6.00    2.30
   0  -6  -4    4.00    1.90
   0   6   4    6.10    1.30
   0   6  -4    8.00    1.70
   0   6  -4    5.00    1.20
  -1  -6  -4   10.10    1.40
  -1  -6  -4    6.40    2.20
   1  -6   4    4.80    1.60
   1  -6   4    9.00    1.90
   1  -6   4    6.90    2.10
  -1  -6  -4    6.30    1.90
  -1  -6  -4    5.70    1.80
  -1  -6  -4   10.00    1.60
   1  -6   4    7.90    1.30
  -1   6  -4    8.30    1.40
   1   6   4    8.20    2.20
  -1   6  -4   14.90    2.90
   1   6   4   12.00    1.90
  -1   6  -4   10.50    1.90
   2  -6   4    1.80    1.80
   2  -6   4    0.50    1.30
  -2  -6  -4    2.50    2.00
  -2  -6  -4    1.50    0.90
  -2  -6  -4    1.70    1.00
   2  -6   4    1.70    0.90
  -2  -6  -4    1.10    2.90
   2  -6   4    1.80    0.80
  -2  -6  -4    3.10    1.70
  -2   6  -4    3.00    1.30
   2   6   4    3.60    1.40
   2   6   4    0.10    1.70
  -2   6  -4    1.30    0.70
  -2   6  -4    1.70    1.30
  -2   6  -4    2.50    1.30
  -2   6  -4    3.60    1.40
  -3  -6  -4   62.19    6.50
  -3  -6  -4   56.89    3.80
   3  -6   4   60.19    5.30
   3   6   4   57.69    6.40
  -3   6  -4   60.89    3.90
   3   6   4   65.09    3.70
  -3   6  -4   61.89    3.90
  -3   6  -4   63.69    3.90
  -4  -6  -4   98.49    6.70
  -4   6  -4   85.69    4.30
  -4   6  -4   84.19    4.70
  -4   6  -4   96.49    4.50
  -5  -6  -4   -0.70    1.20
  -5   6  -4    1.00    1.00
  -5  -7   4    1.60    0.90
  -5   7   4   -0.20    0.90
  -5   7   4    2.30    0.80
   4  -7  -4    4.50    0.90
  -4   7   4    4.20    1.70
  -4   7   4    4.30    1.20
   4   7  -4    3.00    0.90
   3  -7  -4    9.60    1.50
  -3  -7   4   10.30    1.40
  -3  -7   4    7.90    2.00
   3  -7  -4   12.20    1.40
   3   7  -4    7.30    1.40
  -3   7   4   11.30    1.90
  -3   7   4    9.00    1.80
  -2  -7   4    5.10    0.90
  -2  -7   4    6.60    1.40
  -2  -7   4    3.60    4.50
  -2  -7   4    3.60    3.70
   2  -7  -4    6.40    1.80
  -2  -7   4    8.60    2.40
   2  -7  -4    6.70    1.30
   2  -7  -4    4.80    1.20
   2  -7  -4    9.20    4.00
   2   7  -4    2.80    1.10
  -2   7   4    8.60    1.60
  -2   7   4    8.60    1.20
  -1  -7   4    1.20    2.20
  -1  -7   4   -1.30    2.70
   1  -7  -4    4.30    6.30
   1  -7  -4    0.60    1.00
   1  -7  -4   -0.20    1.60
  -1  -7   4    2.30    1.10
   1  -7  -4    1.90    1.10
  -1  -7   4    1.10    0.90
  -1  -7   4    3.90    2.40
   1  -7  -4    1.70    1.40
   1   7  -4    1.50    0.90
  -1   7   4    1.60    0.90
   0  -7   4   11.60    1.70
   0  -7  -4    9.10    1.50
   0  -7  -4    9.70    1.40
   0  -7  -4   11.60    2.60
   0  -7   4    9.00    1.40
   0  -7   4   12.30    3.00
   0  -7  -4    7.80    2.90
   0  -7   4    5.50    3.40
   0  -7  -4    7.30    3.00
   0  -7   4    8.10    2.60
   0   7  -4   10.20    1.80
   0   7  -4   10.10    1.50
   0   7   4   14.20    1.90
   1  -7   4    0.70    1.00
   1  -7   4   -8.20    5.60
   1  -7   4    1.10    1.60
   1  -7   4    0.30    2.30
  -1  -7  -4    0.90    1.00
  -1  -7  -4    0.00    2.30
  -1  -7  -4    2.60    1.80
  -1  -7  -4    0.00    2.30
  -1  -7  -4    0.30    1.00
   1  -7   4    1.00    0.90
  -1   7  -4    1.60    1.30
   1   7   4    0.60    1.00
  -1   7  -4    2.10    1.00
  -2  -7  -4   56.69    4.70
   2  -7   4   48.40    4.30
   2  -7   4   55.79    2.90
  -2  -7  -4   55.79    3.20
   2  -7   4   52.49    3.00
  -2   7  -4   48.60    3.20
   2   7   4   56.39    3.50
  -2   7  -4   55.79    2.30
  -2   7  -4   54.59    3.70
   3  -7   4   78.69    5.00
  -3  -7  -4   74.19    3.50
  -3  -7  -4   70.39    6.70
   3  -7   4   83.99    3.70
  -3   7  -4   84.49    4.20
  -3   7  -4   82.59    4.30
   3   7   4   81.09    4.10
   4  -7   4  204.68    6.90
  -4   7  -4  188.58    8.30
  -4   7  -4  173.28    7.10
   4   7   4  189.28    7.30
  -5   7  -4   77.59    3.40
   4  -8  -4    2.60    0.80
  -4   8   4    1.00    1.20
  -3  -8   4   18.30    1.40
   3  -8  -4   17.60    1.40
   3  -8  -4   18.90    1.50
  -3   8   4   16.30    1.90
   3   8  -4   15.20    1.60
  -3   8   4   19.20    2.20
  -2  -8   4    0.60    1.30
   2  -8  -4   -2.10    1.10
   2  -8  -4   -0.10    0.80
  -2  -8   4    0.40    0.80
  -2   8   4    0.00    1.10
  -2   8   4    1.10    0.50
   2   8  -4    0.60    0.80
  -2   8   4    0.20    0.90
   1  -8  -4   16.20    2.50
   1  -8  -4   18.50    1.80
  -1  -8   4   19.00    1.60
  -1  -8   4   17.90    2.00
  -1  -8   4   20.40    2.90
   1  -8  -4   20.10    2.00
  -1   8   4   18.40    1.70
   1   8  -4   21.40    2.00
   0  -8   4   23.50    2.00
   0  -8   4   25.00    2.20
   0  -8  -4   23.90    2.10
   0  -8  -4   24.70    1.90
   0  -8   4   26.80    3.60
   0   8  -4   23.70    2.00
   0   8   4   23.60    2.10
   1  -8   4    7.90    1.20
  -1  -8  -4    8.30    2.30
  -1  -8  -4    9.80    1.60
   1  -8   4    5.60    1.90
   1  -8   4   11.60    1.40
  -1   8  -4    9.40    1.20
   1   8   4    6.30    1.20
   2  -8   4    1.10    1.60
   2  -8   4    2.40    0.90
  -2  -8  -4    1.70    0.90
   2  -8   4    1.70    0.90
  -2  -8  -4    0.50    1.20
  -2   8  -4    2.80    1.00
   2   8   4    2.20    1.20
   3  -8   4  437.96   15.20
  -3   8  -4  438.56   15.60
   3   8   4  462.55   15.70
  -4   8  -4   -0.20    0.70
  -2  -9   4    1.20    0.50
   2  -9  -4    1.00    0.60
   2  -9  -4   -0.20    0.80
   2   9  -4    0.70    0.50
  -1  -9   4    3.50    0.80
   1  -9  -4    4.00    0.70
   1  -9  -4    4.40    0.80
   1   9  -4    4.60    0.80
   0  -9   4    5.30    0.80
   0  -9  -4    5.80    1.00
   0  -9   4    5.50    1.10
   0   9   4    4.80    0.90
   0   9  -4    4.30    1.00
   1  -9   4    9.20    1.00
   1  -9   4    7.60    1.00
  -1  -9  -4    8.30    1.00
   1   9   4    8.90    1.10
   2  -9   4    0.40    0.50
   2   9   4   -0.60    0.60
  -7   0   5   73.29    3.80
  -7   0   5   71.69    3.50
  -7   0   5   76.29    3.80
  -6   0   5   -0.80    0.90
  -6   0   5    2.20    1.60
  -6   0   5    1.50    1.20
   6   0  -5    0.20    0.90
  -6   0   5    1.80    1.30
  -5   0   5 1390.86   44.90
  -5   0   5 1179.68   44.40
  -5   0   5 1320.17   44.60
  -5   0   5 1345.07   44.40
  -4   0   5   -0.20    1.10
  -4   0   5    0.30    0.70
   4   0  -5   -1.40    2.30
  -4   0   5   -0.10    1.00
   3   0  -5   95.09    5.50
  -3   0   5   89.19    4.30
   2   0  -5   -0.70    0.70
  -2   0   5    0.00    0.60
  -1   0   5  192.38    7.70
   1   0  -5  200.98    7.80
  -1   0   5  205.48    7.60
   0   0   5    0.10    0.60
   0   0   5    0.20    0.60
   0   0  -5   -0.10    0.70
   1   0   5   67.09    3.00
   1   0   5   64.49    3.00
   2   0   5    0.20    0.60
  -4   0  -5    1.10    1.10
  -4   0  -5    0.60    1.10
  -4   0  -5   -0.50    1.00
  -4   0  -5    1.50    1.50
  -4   0  -5    0.10    1.20
  -5   0  -5    4.40    1.40
  -5   0  -5    2.70    1.80
  -5   0  -5    3.30    1.30
  -5   0  -5    3.50    1.70
  -5   0  -5    4.00    1.60
  -5   0  -5    3.80    1.40
  -6   0  -5    1.80    1.20
  -6   0  -5    1.80    1.10
  -6   0  -5    0.20    1.50
  -6   0  -5    2.50    1.40
  -6   0  -5    3.30    1.50
  -7   0  -5    6.90    1.20
  -7   0  -5    8.10    1.40
  -7   0  -5    6.50    1.50
  -7   0  -5    6.40    1.40
   7  -1  -5    3.70    0.90
  -7  -1   5    7.20    1.50
  -7   1   5    6.40    1.40
  -7   1   5    7.60    1.20
   7   1  -5    4.80    0.90
  -7   1   5    6.10    1.10
  -6  -1   5  275.97   11.20
  -6  -1   5  302.37   11.80
  -6  -1   5  302.77   11.50
  -6  -1   5  314.37   11.70
  -6   1   5  270.87   11.50
  -6   1   5  329.27   11.80
   6   1  -5  288.47   11.00
  -6   1   5  308.67   11.40
  -5  -1   5  193.58    8.20
  -5  -1   5  197.48    8.40
  -5  -1   5  200.68    7.90
  -5   1   5  188.88    8.00
  -5   1   5  199.38    8.10
  -5   1   5  197.18    8.40
   5   1  -5  187.98    7.60
  -5   1   5  199.98    8.30
  -4  -1   5    1.20    0.80
  -4  -1   5    0.20    1.10
  -4  -1   5    0.30    0.90
  -4   1   5   -0.80    1.00
   4   1  -5   -1.40    1.70
  -4   1   5    1.90    1.10
   3  -1  -5   82.89    5.30
  -3  -1   5   90.39    4.30
  -2  -1   5    4.80    1.20
   2  -1  -5    4.60    1.10
  -2  -1   5    4.90    1.10
  -2   1   5    5.90    1.20
   2   1  -5    4.50    1.30
  -1  -1   5  300.67   11.50
   1  -1  -5  328.07   12.00
  -1  -1   5  309.07   11.60
  -1   1   5  309.97   11.20
   1   1  -5  306.47   11.60
  -1   1   5  312.17   11.90
   0  -1  -5    0.90    0.90
   0  -1   5    0.30    0.60
   0  -1   5    0.80    0.70
   0   1   5    0.60    0.50
   0   1   5    0.80    0.70
   0   1  -5    0.30    0.60
   1  -1   5  108.49    4.20
  -1  -1  -5  111.49    4.50
  -1  -1  -5   97.99    4.50
   1   1   5  110.49    4.90
  -2  -1  -5   44.50    2.80
   2  -1   5   46.20    2.00
  -2  -1  -5   41.50    2.50
   2   1   5   42.20    3.30
   2   1   5   42.90    3.00
  -3  -1  -5  140.19    6.40
   3   1   5  138.89    7.50
  -4  -1  -5   40.00    2.90
  -4  -1  -5   36.20    3.10
  -4  -1  -5   43.30    3.10
  -4  -1  -5   33.20    2.60
  -4  -1  -5   42.50    2.70
  -4   1  -5   34.10    2.70
  -4   1  -5   40.20    3.00
  -4   1  -5   38.20    2.80
  -4   1  -5   43.10    2.90
  -4   1  -5   42.20    3.40
  -4   1  -5   42.50    2.90
  -4   1  -5   40.20    2.60
  -4   1  -5   38.60    2.80
  -5  -1  -5    0.20    1.30
  -5  -1  -5    1.30    1.70
  -5  -1  -5    1.20    1.20
  -5  -1  -5   -1.00    1.60
  -5  -1  -5   -1.20    1.50
  -5  -1  -5   -0.30    1.10
  -5   1  -5   -1.60    1.40
  -5   1  -5    1.10    1.50
  -5   1  -5    1.00    1.20
  -5   1  -5    1.30    1.20
  -5   1  -5    0.30    1.50
  -5   1  -5   -1.70    1.10
  -5   1  -5    1.50    1.60
  -6  -1  -5   68.99    3.90
  -6  -1  -5   71.39    3.80
  -6  -1  -5   64.59    4.00
  -6  -1  -5   71.99    4.80
  -6  -1  -5   75.49    4.10
  -6   1  -5   72.69    3.80
  -6   1  -5   63.59    3.70
  -6   1  -5   66.79    4.20
  -6   1  -5   63.99    3.90
  -6   1  -5   67.49    3.90
  -7  -1  -5   97.09    4.20
  -7  -1  -5   91.49    4.50
  -7  -1  -5   87.49    3.90
  -7  -1  -5   93.79    4.10
  -7   1  -5   85.59    4.10
  -7   1  -5   93.59    4.00
  -7   1  -5   86.09    4.10
  -7   1  -5   93.29    4.30
  -7  -2   5   33.90    2.30
  -7  -2   5   32.50    1.90
  -7  -2   5   34.30    2.40
  -7  -2   5   35.00    2.70
  -7   2   5   36.90    2.20
   7   2  -5   33.60    2.00
  -7   2   5   33.10    2.40
  -7   2   5   34.60    2.00
  -6  -2   5  206.18    8.30
  -6  -2   5  223.58    9.30
  -6  -2   5  227.58    8.90
  -6  -2   5  211.98    8.70
   6   2  -5  208.38    8.30
  -6   2   5  188.68    8.50
  -6   2   5  234.98    8.80
  -6   2   5  211.88    8.60
  -6   2   5  231.18    9.00
  -5  -2   5  518.05   18.70
  -5  -2   5  552.74   19.10
  -5  -2   5  556.64   19.40
   5   2  -5  526.45   19.00
   5   2  -5  534.65   18.60
   5   2  -5  554.14   29.90
  -5   2   5  501.55   19.00
  -5   2   5  536.75   19.40
  -5   2   5  496.85   18.90
  -5   2   5  541.75   19.00
  -4  -2   5   15.40    2.00
  -4  -2   5   15.30    1.80
  -4   2   5   17.80    2.30
  -4   2   5   14.30    1.80
   4   2  -5   17.80    2.00
   4   2  -5   11.60    2.90
   4   2  -5   14.70    1.60
  -4   2   5   15.00    1.90
   3  -2  -5    2.20    1.80
  -3  -2   5    3.20    1.50
  -3  -2   5    3.20    1.10
   3   2  -5    2.60    1.50
  -2  -2   5   43.20    2.70
   2  -2  -5   45.80    3.50
  -2  -2   5   47.00    3.40
  -2   2   5   41.70    2.70
   2   2  -5   43.60    3.90
  -1  -2   5   30.50    2.50
  -1  -2   5   28.10    2.70
   1  -2  -5   25.80    2.60
   1   2  -5   25.20    3.10
  -1   2   5   26.20    2.20
  -1   2   5   27.10    2.00
   0  -2  -5    6.00    1.10
   0  -2   5    5.10    1.10
   0  -2  -5    5.40    1.30
   0  -2   5    4.30    1.00
   0   2   5    8.60    1.70
   0   2  -5    6.40    1.00
   0   2   5    5.60    1.30
  -1  -2  -5  220.68    8.70
   1  -2   5  204.18    8.40
   1  -2   5  220.28    8.50
  -1  -2  -5  241.48   11.10
   1   2   5  231.28    9.40
  -2  -2  -5   39.60    2.90
   2  -2   5   38.30    2.10
  -2  -2  -5   38.60    3.10
  -2  -2  -5   42.70    2.00
   2   2   5   36.80    3.60
   2   2   5   38.80    3.30
  -3  -2  -5    4.30    1.50
  -4  -2  -5   97.79    4.70
  -4  -2  -5   96.49    5.40
  -4  -2  -5   97.99    4.90
  -4  -2  -5   96.79    4.40
  -4   2  -5   93.79    4.80
  -4   2  -5   93.79    4.60
  -4   2  -5   95.89    4.60
  -4   2  -5   98.29    4.80
   4   2   5   90.39    4.20
  -4   2  -5   98.69    4.50
  -4   2  -5   96.69    4.70
  -4   2  -5   98.29    4.80
  -4   2  -5   97.29    4.80
   4   2   5   88.79    8.00
  -5  -2  -5   15.50    2.10
  -5  -2  -5   20.60    2.70
  -5  -2  -5   15.80    2.90
  -5  -2  -5   16.50    2.30
  -5  -2  -5   12.70    1.70
  -5   2  -5   19.50    2.50
  -5   2  -5   12.80    1.90
  -5   2  -5   15.90    2.10
  -5   2  -5   14.40    2.00
  -5   2  -5   15.30    2.20
  -5   2  -5   12.70    2.10
   5   2   5   15.10    1.80
  -5   2  -5   13.30    2.00
  -5   2  -5   15.10    2.00
  -6  -2  -5   91.29    5.00
  -6  -2  -5   78.09    4.20
  -6  -2  -5   98.29    4.60
  -6  -2  -5   87.89    4.50
  -6   2  -5   99.69    4.50
  -6   2  -5   87.09    4.60
  -6   2  -5   88.39    4.20
  -6   2  -5   90.69    4.50
  -6   2  -5   74.39    4.60
  -7  -2  -5    3.40    1.10
  -7  -2  -5    1.50    0.80
  -7  -2  -5    2.50    1.10
  -7  -2  -5    1.80    1.00
  -7   2  -5    1.30    1.00
  -7   2  -5    1.50    0.70
  -7   2  -5    1.70    0.80
  -7  -3   5  628.54   22.30
  -7  -3   5  630.24   22.40
  -7   3   5  688.63   22.30
  -7   3   5  664.03   22.30
  -6  -3   5  325.47   11.70
  -6  -3   5  303.87   11.50
  -6  -3   5  308.67   12.40
  -6  -3   5  326.47   11.90
   6   3  -5  309.27   11.50
  -6   3   5  329.77   11.70
  -6   3   5  316.67   12.00
  -6   3   5  296.17   11.40
  -6   3   5  323.57   11.90
  -5  -3   5    6.20    1.60
  -5  -3   5    3.60    1.10
  -5  -3   5    5.30    1.90
   5   3  -5    3.90    1.30
  -5   3   5    6.80    1.80
  -5   3   5    4.30    1.40
   5   3  -5    2.60    3.30
  -5   3   5    4.90    1.20
  -5   3   5    7.00    1.70
  -4  -3   5   -0.30    1.40
  -4  -3   5    1.70    1.00
  -4   3   5    1.30    1.60
   4   3  -5    1.50    1.30
  -4   3   5    0.10    1.00
   4   3  -5    1.80    1.00
   4   3  -5   -1.00    1.60
  -4   3   5   -1.70    1.20
  -3  -3   5   55.79    3.50
  -3  -3   5   43.10    4.20
   3   3  -5   51.89    2.70
   3   3  -5   53.49    4.90
   3   3  -5   49.70    3.10
   2  -3  -5   44.00    2.80
  -2  -3   5   49.90    3.90
  -2  -3   5   49.40    4.00
  -2  -3   5   43.00    2.70
  -2  -3   5   47.90    3.20
   2  -3  -5   46.70    4.00
   2   3  -5   47.90    4.20
   1  -3  -5   81.09    4.10
   1  -3  -5   77.19    4.90
  -1  -3   5   83.69    5.00
  -1  -3   5   82.79    5.20
  -1   3   5   81.39    4.50
   1   3  -5   82.29    4.90
  -1   3   5   78.79    3.70
  -1   3   5   80.99    4.50
   0  -3   5   32.00    2.80
   0  -3   5   27.00    3.00
   0  -3  -5   29.20    3.50
   0  -3  -5   30.80    2.50
   0   3  -5   32.10    2.30
   0   3   5   30.30    3.40
   0   3   5   31.50    3.10
   1  -3   5   15.50    1.90
   1  -3   5   11.10    2.00
  -1  -3  -5   15.00    2.00
  -1  -3  -5   17.50    3.00
  -1  -3  -5   12.80    2.30
   1   3   5   16.20    2.70
   1   3   5   12.70    2.20
   2  -3   5    2.00    0.80
  -2  -3  -5    0.80    1.00
  -2  -3  -5    0.80    1.30
  -2  -3  -5    1.90    1.30
   2   3   5    1.20    1.20
  -3  -3  -5   55.39    3.20
  -3  -3  -5   50.89    3.70
  -3   3  -5   48.40    3.80
   3   3   5   49.40    2.70
   3   3   5   51.79    5.00
  -3   3  -5   47.40    3.20
  -3   3  -5   56.79    4.00
  -3   3  -5   58.29    4.20
  -4  -3  -5   39.40    2.60
  -4  -3  -5   37.90    3.70
  -4  -3  -5   36.60    2.70
  -4  -3  -5   38.70    3.50
  -4   3  -5   35.90    2.70
   4   3   5   35.80    2.50
  -4   3  -5   38.40    3.50
  -4   3  -5   39.40    3.00
   4   3   5   39.70    6.00
  -4   3  -5   32.50    2.50
  -4   3  -5   31.70    2.90
  -4   3  -5   35.80    2.60
  -4   3  -5   36.70    3.20
  -4   3  -5   43.50    3.30
  -5  -3  -5  127.49    5.70
  -5  -3  -5  126.39    5.40
  -5  -3  -5  126.79    6.00
  -5  -3  -5  119.89    6.50
  -5   3  -5  110.19    5.70
  -5   3  -5  133.09    6.00
  -5   3  -5  126.59    6.00
  -5   3  -5  125.99    5.70
  -5   3  -5  127.29    5.50
  -5   3  -5  119.09    5.70
  -5   3  -5  125.69    5.80
  -5   3  -5  119.59    5.50
  -6  -3  -5   34.60    2.30
  -6  -3  -5   39.80    2.50
  -6  -3  -5   39.20    3.00
  -6  -3  -5   31.20    3.10
  -6   3  -5   28.60    2.60
  -6   3  -5   33.40    2.50
  -6   3  -5   26.20    2.80
  -6   3  -5   36.00    2.20
  -7  -3  -5    0.70    0.60
  -7  -3  -5    2.20    1.10
  -7  -3  -5    1.70    1.00
  -6  -4   5   40.60    2.70
  -6   4   5   47.40    2.90
  -6   4   5   40.00    2.50
  -5  -4   5   12.70    1.70
  -5  -4   5   13.30    2.00
  -5   4   5   14.60    2.30
   5   4  -5   10.00    1.60
  -5   4   5    8.80    1.60
  -5   4   5   11.30    1.70
  -4  -4   5   39.90    3.20
   4   4  -5   39.70    2.80
  -4   4   5   39.30    2.80
  -4   4   5   39.80    3.40
  -4   4   5   37.10    3.00
  -3  -4   5   59.09    6.60
  -3  -4   5   58.29    3.10
  -3  -4   5   61.19    4.10
  -3  -4   5   57.89    4.50
  -3  -4   5   54.69    3.60
  -3   4   5   58.09    3.50
   3   4  -5   61.39    5.50
   3   4  -5   58.29    3.50
   3   4  -5   54.49    3.00
  -3   4   5   58.29    2.80
  -2  -4   5    7.40    2.00
  -2  -4   5    7.60    2.20
  -2  -4   5   10.30    1.40
  -2  -4   5    8.40    1.50
   2  -4  -5    7.90    1.50
  -2  -4   5    7.70    1.00
  -2  -4   5    9.90    2.10
   2  -4  -5    5.30    2.00
   2   4  -5    7.30    1.90
   2   4  -5    8.40    1.20
  -2   4   5   10.80    1.30
  -2   4   5   10.00    1.50
  -1  -4   5   27.00    3.50
  -1  -4   5   31.40    3.30
  -1  -4   5   32.80    3.10
   1  -4  -5   29.20    2.70
   1  -4  -5   32.70    3.70
   1   4  -5   30.60    3.20
   0  -4  -5   64.59    5.00
   0  -4  -5   59.19    4.00
   0  -4  -5   56.89    4.70
   0  -4   5   62.09    4.80
   0  -4   5   56.29    4.20
   0   4   5   62.69    4.30
   1  -4   5  231.48   10.20
  -1  -4  -5  234.98   11.00
  -1  -4  -5  232.08   11.30
  -1  -4  -5  216.88    9.80
   1   4   5  240.58   11.00
  -2  -4  -5    9.10    2.20
  -2  -4  -5   18.10    2.50
  -2  -4  -5   12.70    2.20
   2  -4   5   12.70    2.10
  -2  -4  -5   10.80    2.00
  -2  -4  -5   14.70    1.60
   2   4   5    9.70    2.20
  -2   4  -5   13.40    1.70
  -2   4  -5   12.70    2.20
  -3  -4  -5   52.59    2.80
  -3  -4  -5   49.40    3.50
  -3  -4  -5   49.30    4.00
   3  -4   5   45.40    3.20
  -3   4  -5   57.79    3.20
  -3   4  -5   51.79    3.40
  -3   4  -5   51.29    3.60
  -3   4  -5   49.99    3.50
  -3   4  -5   49.60    3.20
   3   4   5   58.29    5.80
  -3   4  -5   48.10    3.40
  -4  -4  -5  236.08    9.10
  -4  -4  -5  215.88   10.00
  -4  -4  -5  205.68    8.20
  -4  -4  -5  211.88    8.40
  -4   4  -5  214.58    8.60
  -4   4  -5  227.38    9.00
  -4   4  -5  229.88    9.10
  -4   4  -5  201.28    8.60
  -4   4  -5  215.28    8.80
  -4   4  -5  221.98    9.30
   4   4   5  206.38   13.60
  -4   4  -5  214.98    8.20
  -5  -4  -5   24.20    3.20
  -5  -4  -5   28.20    2.20
  -5  -4  -5   37.30    3.20
  -5   4  -5   30.70    2.70
  -5   4  -5   33.10    2.70
  -5   4  -5   29.50    2.20
  -5   4  -5   28.00    2.40
  -5   4  -5   34.80    3.00
  -6  -4  -5   27.20    2.70
  -6  -4  -5   29.40    2.10
  -6  -4  -5   30.40    2.20
  -6   4  -5   26.80    2.00
  -6   4  -5   24.70    1.70
  -6   4  -5   25.80    2.10
  -6  -5   5   46.70    3.20
  -6   5   5   45.60    2.70
  -6   5   5   53.39    2.90
   5  -5  -5   15.10    1.70
  -5   5   5   12.50    1.80
  -5   5   5   16.10    2.00
   4  -5  -5    2.30    1.40
  -4  -5   5   -0.70    1.60
  -4   5   5   -0.40    1.30
  -4   5   5    2.00    1.20
   4   5  -5    0.10    1.50
   4   5  -5    1.50    2.30
  -3  -5   5   66.59    4.80
  -3  -5   5   68.89    6.50
   3  -5  -5   75.09    4.50
  -3  -5   5   70.09    3.70
   3  -5  -5   69.39    5.70
  -3  -5   5   65.39    5.70
   3   5  -5   69.89    4.10
  -3   5   5   70.29    4.20
  -3   5   5   69.29    3.20
   3   5  -5   79.09    8.10
  -2  -5   5    5.00    1.70
   2  -5  -5    4.40    1.10
   2  -5  -5    2.80    2.00
   2  -5  -5   -3.40    2.80
  -2  -5   5    3.10    0.80
   2  -5  -5    2.50    1.00
   2  -5  -5    1.50    1.00
  -2  -5   5    3.80    1.00
  -2  -5   5    4.90    1.90
  -2  -5   5    2.70    1.50
  -2   5   5    1.90    1.00
   2   5  -5    4.00    1.40
   2   5  -5    2.50    1.50
  -2   5   5    4.00    1.10
  -2   5   5    2.20    1.20
  -1  -5   5   10.20    1.40
   1  -5  -5    9.80    2.80
  -1  -5   5   15.10    3.60
  -1  -5   5   11.10    1.40
   1  -5  -5    9.90    1.80
   1  -5  -5   11.80    1.30
   1  -5  -5   11.20    3.10
  -1  -5   5    7.00    2.10
   1  -5  -5   11.50    1.50
   1   5  -5   14.50    1.90
  -1   5   5   12.60    2.60
  -1   5   5   10.80    1.40
   1   5  -5    7.10    1.80
   1   5  -5   11.80    1.70
  -1   5   5    7.30    1.40
   0  -5  -5   10.80    1.50
   0  -5  -5   10.30    2.50
   0  -5   5    8.10    2.20
   0  -5  -5   11.40    2.70
   0  -5   5   10.20    2.30
   0  -5   5   12.60    1.50
   0  -5   5    9.80    2.30
   0  -5  -5    6.70    1.70
   0  -5  -5   15.10    1.60
   0   5  -5   16.40    2.50
   0   5   5   11.60    1.50
   0   5  -5   10.10    1.40
   0   5  -5   12.40    1.90
   0   5   5    8.60    1.70
   1  -5   5   37.90    4.70
  -1  -5  -5   46.30    4.60
  -1  -5  -5   45.10    4.70
   1  -5   5   39.60    2.50
   1  -5   5   39.20    2.60
  -1  -5  -5   44.60    2.30
  -1  -5  -5   47.90    5.10
  -1  -5  -5   45.20    2.80
   1  -5   5   42.70    3.90
   1   5   5   41.30    2.80
   1   5   5   44.90    4.40
  -1   5  -5   43.10    3.10
  -1   5  -5   41.20    2.50
  -1   5  -5   43.00    2.90
  -1   5  -5   40.50    3.00
  -1   5  -5   42.60    2.90
   2  -5   5   44.20    3.90
  -2  -5  -5   51.99    4.30
  -2  -5  -5   45.00    4.50
  -2  -5  -5   47.20    2.90
  -2  -5  -5   41.10    2.20
  -2  -5  -5   46.40    4.60
  -2   5  -5   49.00    3.40
  -2   5  -5   46.10    3.20
  -2   5  -5   47.60    3.50
   2   5   5   44.60    5.10
  -2   5  -5   41.10    3.10
  -2   5  -5   46.90    3.30
   2   5   5   50.69    3.10
  -2   5  -5   49.90    3.40
  -2   5  -5   44.30    2.30
  -3  -5  -5   -4.30    4.30
   3  -5   5    0.00    1.70
  -3  -5  -5    1.30    1.50
  -3  -5  -5    0.00    0.90
   3  -5   5    0.10    1.30
  -3  -5  -5    2.90    1.80
  -3   5  -5   -0.70    1.40
  -3   5  -5    2.60    1.40
  -3   5  -5    1.10    1.40
  -3   5  -5    2.40    1.50
  -3   5  -5    1.80    1.40
   3   5   5    3.50    1.40
  -3   5  -5    2.90    1.40
  -4  -5  -5    5.90    2.00
  -4  -5  -5    2.30    1.50
  -4   5  -5    4.10    1.50
  -4   5  -5    5.80    1.90
   4   5   5    7.40    3.90
  -4   5  -5    5.50    2.30
  -5  -5  -5   10.70    1.90
  -5  -5  -5   10.60    2.10
  -5   5  -5    7.00    1.80
  -5   5  -5    8.80    1.70
  -5   5  -5    9.30    1.60
  -5   5  -5    8.70    2.00
  -6  -5  -5    1.90    1.20
  -6   5  -5    0.90    1.00
   5  -6  -5   24.40    1.80
  -5   6   5   30.70    2.30
   4  -6  -5    2.50    1.10
   4   6  -5    2.00    1.10
  -4   6   5    2.60    1.30
  -4   6   5    1.70    1.30
  -3  -6   5    1.60    0.80
   3  -6  -5    2.10    1.00
  -3  -6   5   -3.90    3.90
  -3  -6   5   -4.70    3.20
  -3  -6   5    1.90    1.50
   3  -6  -5   -5.30    2.60
   3   6  -5    2.70    1.30
  -3   6   5    1.20    1.10
   3   6  -5   -1.50    2.10
   2  -6  -5    8.40    2.00
  -2  -6   5   13.30    2.90
  -2  -6   5    7.70    1.50
   2  -6  -5    6.90    1.30
   2  -6  -5    7.70    1.40
   2  -6  -5    1.10    4.10
  -2  -6   5   13.60    3.70
   2  -6  -5    7.80    2.70
  -2  -6   5    6.60    2.50
  -2  -6   5    7.10    1.10
  -2   6   5    9.00    1.60
  -2   6   5    9.50    1.50
   2   6  -5    6.80    1.30
  -2   6   5    7.20    1.50
   2   6  -5    5.50    2.40
   1  -6  -5    1.10    1.00
  -1  -6   5    1.00    1.70
   1  -6  -5    1.80    2.60
  -1  -6   5    0.30    1.80
   1  -6  -5    1.30    1.00
   1  -6  -5    0.70    1.60
   1  -6  -5    1.50    1.30
  -1  -6   5    0.00    0.80
  -1  -6   5   -0.70    0.80
  -1  -6   5    1.90    1.60
   1   6  -5    1.80    1.20
   1   6  -5    0.50    1.30
  -1   6   5    1.40    1.00
   0  -6  -5   -0.30    0.90
   0  -6   5   -1.00    1.90
   0  -6   5    1.60    0.90
   0  -6  -5   -0.40    1.20
   0  -6   5    0.80    0.90
   0  -6  -5   -3.10    1.80
   0  -6  -5    0.30    1.00
   0  -6   5    0.40    1.30
   0  -6   5    2.10    1.70
   0  -6  -5   -0.20    1.10
   0   6   5    0.20    0.90
   0   6  -5   -0.20    0.80
   0   6  -5    1.40    1.20
   0   6  -5    0.30    1.20
  -1  -6  -5   33.30    2.70
   1  -6   5   36.60    4.20
   1  -6   5   41.70    6.30
   1  -6   5   34.70    2.30
  -1  -6  -5   33.10    2.30
   1  -6   5   38.70    2.60
  -1  -6  -5   37.10    4.90
  -1  -6  -5   34.70    4.60
  -1  -6  -5   39.80    3.90
   1  -6   5   35.60    4.10
  -1   6  -5   29.60    2.70
   1   6   5   38.10    4.40
  -1   6  -5   35.00    3.20
  -1   6  -5   37.30    2.40
   1   6   5   34.40    2.80
   2  -6   5    2.40    2.00
  -2  -6  -5    3.20    0.90
  -2  -6  -5    6.50    2.40
   2  -6   5    5.70    1.10
  -2  -6  -5    8.40    1.50
   2  -6   5    5.30    1.80
  -2  -6  -5    3.20    3.10
  -2  -6  -5    5.60    1.90
   2  -6   5    3.40    1.10
  -2   6  -5    5.50    0.90
  -2   6  -5    7.30    1.60
   2   6   5    5.80    1.50
   2   6   5    5.10    2.10
  -2   6  -5    3.50    1.30
  -2   6  -5    4.50    1.30
  -2   6  -5    6.90    1.70
  -3  -6  -5   48.90    4.30
   3  -6   5   51.89    4.30
   3  -6   5   55.59    3.10
  -3   6  -5   52.99    3.60
  -3   6  -5   55.09    3.80
   3   6   5   42.30    5.90
   3   6   5   39.30    4.30
  -4  -6  -5   93.59    5.90
  -4  -6  -5  109.29    5.30
  -4   6  -5  113.89    5.40
  -4   6  -5  108.49    5.10
  -4   6  -5  108.99    5.00
  -5  -6  -5   11.10    1.60
  -5   6  -5   12.50    1.80
  -5   6  -5    7.90    1.10
  -5  -7   5   25.00    1.90
  -5   7   5   23.00    1.80
  -5   7   5   21.80    1.90
   4  -7  -5    2.80    0.80
  -4   7   5    4.00    1.30
  -4   7   5    2.40    1.10
   4   7  -5    2.00    0.70
   3  -7  -5   25.80    2.20
  -3  -7   5   21.50    1.90
  -3  -7   5   17.60    2.80
   3  -7  -5   21.60    1.80
  -3   7   5   20.60    2.10
  -3   7   5   22.90    2.50
   3   7  -5   21.10    2.20
  -2  -7   5   37.90    2.60
   2  -7  -5   41.30    2.60
  -2  -7   5   35.20    3.80
   2  -7  -5   34.50    3.60
   2  -7  -5   40.20    2.60
  -2  -7   5   36.60    2.10
  -2   7   5   36.20    2.60
  -2   7   5   36.10    2.30
   1  -7  -5    2.40    1.20
   1  -7  -5    4.40    1.50
  -1  -7   5    2.70    1.00
  -1  -7   5    3.00    1.60
   1  -7  -5    5.60    1.80
  -1  -7   5    0.90    4.70
  -1  -7   5    3.20    1.10
   1  -7  -5    3.00    2.30
  -1  -7   5    2.30    2.40
  -1   7   5    3.50    1.30
  -1   7   5    5.70    1.40
   1   7  -5    3.10    1.20
   0  -7   5    3.10    1.10
   0  -7  -5   -0.10    2.20
   0  -7  -5    3.60    1.30
   0  -7   5   -0.20    2.10
   0  -7  -5    3.50    1.10
   0  -7   5    5.00    3.30
   0  -7  -5    3.60    2.70
   0  -7   5    3.60    1.10
   0  -7  -5    3.20    2.50
   0  -7   5   -2.20    2.80
   0   7  -5    3.20    1.50
   0   7   5    3.80    1.20
   0   7  -5    2.40    0.90
  -1  -7  -5    0.90    2.90
   1  -7   5   -4.50    4.60
   1  -7   5   -2.30    2.60
  -1  -7  -5    0.10    1.00
  -1  -7  -5   -0.20    1.20
   1  -7   5   -0.20    1.50
  -1   7  -5   -0.20    1.60
  -1   7  -5    0.00    0.90
   1   7   5   -0.10    1.00
  -2  -7  -5   21.80    3.10
   2  -7   5   15.40    1.70
   2  -7   5   15.40    2.70
   2  -7   5   15.00    1.80
  -2  -7  -5   20.00    2.00
  -2   7  -5   17.30    2.00
  -2   7  -5   17.00    2.10
   2   7   5   19.70    2.20
   3  -7   5    6.30    1.20
  -3  -7  -5    4.10    2.40
   3  -7   5    4.90    1.80
  -3   7  -5    7.10    1.40
   3   7   5    5.00    1.20
  -3   7  -5    6.70    1.50
   4  -7   5   41.20    2.10
  -4  -7  -5   47.60    2.60
  -4   7  -5   39.20    2.30
  -4   7  -5   39.50    2.70
   4   7   5   35.50    2.50
  -5   7  -5  100.99    4.10
   4  -8  -5    2.80    0.80
  -3  -8   5    2.80    0.90
   3  -8  -5    5.10    0.90
   3  -8  -5    6.00    0.90
  -3   8   5    5.30    1.20
  -3   8   5    4.70    1.40
   3   8  -5    3.60    0.90
  -2  -8   5   22.50    3.20
   2  -8  -5   16.60    1.90
   2  -8  -5   18.40    2.00
  -2  -8   5   21.40    2.00
   2   8  -5   21.60    2.00
  -2   8   5   19.60    2.80
  -2   8   5   20.80    1.20
  -2   8   5   18.20    1.90
  -1  -8   5   -0.80    1.20
   1  -8  -5    2.10    1.40
  -1  -8   5   -1.00    0.70
   1  -8  -5    0.20    0.90
  -1  -8   5    0.80    0.90
   1  -8  -5   -0.20    0.90
  -1   8   5    2.10    0.90
   1   8  -5    0.80    0.80
   0  -8  -5    8.10    1.40
   0  -8   5    1.80    2.20
   0  -8  -5    6.80    1.10
   0  -8   5    6.50    1.30
   0  -8  -5    6.00    1.80
   0  -8   5    6.70    1.20
   0   8  -5    7.80    1.30
   0   8   5    5.20    1.10
   1  -8   5    3.60    1.00
  -1  -8  -5    4.50    1.30
   1  -8   5    4.90    1.80
   1  -8   5    3.40    0.90
  -1  -8  -5    1.30    1.20
   1   8   5    5.30    1.30
  -1   8  -5    1.40    1.20
  -1   8  -5    3.80    1.00
   2  -8   5    3.90    1.00
   2  -8   5    3.50    1.80
   2  -8   5    5.60    1.00
  -2  -8  -5    3.50    1.30
  -2  -8  -5    3.30    1.50
  -2   8  -5    5.60    1.20
  -2   8  -5    5.60    1.60
   2   8   5    6.50    1.30
   3  -8   5   44.10    2.20
  -3   8  -5   47.20    2.50
   3   8   5   50.49    2.90
  -3   8  -5   43.90    2.50
   2  -9  -5   14.20    1.60
   2  -9  -5   18.40    1.10
  -2  -9   5   17.10    1.10
   2   9  -5   16.50    1.20
  -1  -9   5    5.90    0.90
   1  -9  -5    6.40    1.30
   1  -9  -5    5.00    1.00
   1   9  -5    4.90    0.80
   0  -9   5    1.70    0.70
   0  -9   5    1.30    0.60
   0  -9  -5    1.80    0.70
   0   9  -5    1.20    0.50
   0   9   5    1.60    0.60
   1  -9   5    4.70    0.80
  -1  -9  -5    5.20    0.90
   1  -9   5    4.00    0.80
   1   9   5    5.70    0.90
   2  -9   5    2.20    0.50
   2   9   5    2.80    0.70
  -7   0   6    1.40    0.90
  -7   0   6   -0.70    1.10
  -7   0   6    1.40    0.90
  -6   0   6   89.29    4.90
  -6   0   6  106.49    5.20
  -6   0   6  106.39    5.30
  -6   0   6  117.39    5.10
   6   0  -6  103.19    4.60
  -5   0   6    7.20    1.90
  -4   0   6   38.10    2.70
  -4   0   6   40.90    2.90
  -4   0   6   38.90    2.60
   4   0  -6   34.30    4.80
   3   0  -6    0.80    1.00
  -3   0   6   -0.50    1.30
  -2   0   6  308.17   11.30
  -2   0   6  334.47   11.20
  -2   0   6  326.27   12.30
   2   0  -6  321.77   12.50
  -1   0   6    0.10    0.70
  -1   0   6    0.20    0.60
   1   0  -6    0.80    0.80
   0   0  -6  741.33   25.40
   0   0   6  761.02   25.60
   0   0   6  732.83   25.50
   1   0   6    0.20    0.60
   1   0   6    0.30    0.60
   2   0   6    1.30    0.70
   2   0   6    1.60    0.80
   3   0   6    0.40    0.70
  -4   0  -6  157.88    6.60
  -4   0  -6  157.78    6.30
  -4   0  -6  161.68    6.60
  -4   0  -6  140.99    6.30
  -4   0  -6  150.48    6.40
  -4   0  -6  143.99    6.70
  -5   0  -6   -1.10    1.10
  -5   0  -6    0.20    1.80
  -5   0  -6    0.60    1.40
  -5   0  -6    2.30    1.30
  -5   0  -6   -1.10    1.10
  -5   0  -6    1.40    1.60
  -6   0  -6  442.36   16.60
  -6   0  -6  420.06   16.10
  -6   0  -6  483.45   16.50
  -6   0  -6  411.16   16.00
  -6   0  -6  473.35   16.30
  -7   0  -6    1.00    1.20
  -7   0  -6    0.10    0.80
  -7   0  -6    0.20    1.20
  -7   0  -6    0.80    0.90
  -7  -1   6   60.79    3.00
   7  -1  -6   64.89    2.90
  -7  -1   6   60.89    3.40
  -7  -1   6   69.79    3.40
  -7   1   6   70.49    3.50
  -7   1   6   62.19    3.20
   7   1  -6   62.39    3.00
  -7   1   6   63.99    3.30
  -6  -1   6 1055.39   36.90
  -6  -1   6 1041.70   36.50
   6  -1  -6 1092.79   36.20
  -6  -1   6 1058.59   36.90
  -6  -1   6 1094.19   36.50
   6   1  -6 1040.00   36.20
  -6   1   6 1061.99   36.90
  -6   1   6 1083.09   36.80
  -6   1   6 1106.99   36.60
  -5  -1   6  212.78    8.60
  -5  -1   6  222.28    8.90
   5   1  -6  212.08    8.50
  -5   1   6  220.58    8.90
   5   1  -6  202.98    8.20
  -5   1   6  206.58    8.90
  -5   1   6  212.98    8.80
  -5   1   6  214.88    8.70
  -4  -1   6  253.77    9.30
  -4  -1   6  243.88    9.50
  -4  -1   6  253.77    9.90
  -4  -1   6  239.98    9.10
   4   1  -6  237.18    9.00
  -4   1   6  236.78    8.80
   4   1  -6  244.88    9.40
  -4   1   6  255.17   10.80
  -4   1   6  250.07    9.70
   4   1  -6  244.28   12.20
   3  -1  -6    0.80    1.40
  -3  -1   6    3.10    1.20
  -3   1   6    5.40    1.30
  -2  -1   6  316.87   12.70
   2  -1  -6  327.17   12.70
  -2  -1   6  336.17   12.20
   2   1  -6  328.97   13.00
  -2   1   6  334.07   12.30
  -1  -1   6   20.60    2.20
   1  -1  -6   23.00    2.20
  -1  -1   6   21.60    2.00
  -1   1   6   22.00    2.00
   1   1  -6   20.60    2.20
  -1   1   6   21.20    1.90
   0  -1   6  396.46   14.60
   0  -1   6  389.06   13.90
   0  -1  -6  389.96   14.00
   0   1  -6  380.56   13.50
   0   1   6  378.86   14.00
   0   1   6  379.56   14.00
  -1  -1  -6    0.90    0.70
  -1  -1  -6    2.20    0.80
   1  -1   6    2.70    0.70
  -1  -1  -6    3.10    1.00
   1   1   6    1.90    0.70
   1   1   6    2.00    0.80
  -2  -1  -6   -0.30    0.70
   2  -1   6    0.20    0.40
  -2  -1  -6   -0.80    0.70
   2   1   6    1.10    1.00
  -3  -1  -6   16.20    2.40
   3   1   6   13.00    2.40
   3   1   6   17.30    2.20
  -4  -1  -6   20.70    2.30
  -4  -1  -6   16.10    1.90
  -4  -1  -6   18.50    2.20
  -4  -1  -6   19.40    2.60
  -4   1  -6   17.90    2.00
  -4   1  -6   17.50    2.10
  -4   1  -6   22.50    2.60
  -4   1  -6   17.00    2.20
  -4   1  -6   20.60    2.40
  -4   1  -6   19.70    2.20
  -4   1  -6   19.10    2.20
  -4   1  -6   18.40    2.20
  -5  -1  -6    2.70    1.80
  -5  -1  -6    2.60    1.50
  -5  -1  -6    3.10    1.40
  -5  -1  -6    1.80    1.20
  -5  -1  -6    1.50    1.30
  -5  -1  -6    4.20    1.60
  -5   1  -6   -0.50    1.40
  -5   1  -6   -1.60    1.40
  -5   1  -6    0.30    1.20
  -5   1  -6    0.90    1.20
  -5   1  -6    0.90    1.40
  -5   1  -6    1.70    1.60
  -5   1  -6    0.50    1.30
  -6  -1  -6    1.30    1.80
  -6  -1  -6    0.90    1.10
  -6  -1  -6    1.20    1.30
  -6  -1  -6    1.40    1.60
  -6  -1  -6    1.50    1.20
  -6   1  -6   -0.40    1.50
  -6   1  -6    1.80    1.30
  -6   1  -6    1.90    1.20
  -6   1  -6    1.30    1.30
  -6   1  -6    0.90    1.40
  -6   1  -6    2.10    1.40
  -7  -1  -6   52.39    3.10
  -7  -1  -6   52.69    2.60
  -7  -1  -6   48.50    2.90
  -7  -1  -6   51.19    2.70
  -7   1  -6   52.39    2.70
  -7   1  -6   50.79    2.60
  -7   1  -6   50.29    2.80
  -7   1  -6   50.79    3.00
  -7  -2   6    7.60    1.20
  -7  -2   6    7.10    1.40
  -7  -2   6    8.40    1.70
  -7  -2   6    5.50    1.10
  -7   2   6    5.70    1.00
  -7   2   6    6.60    1.40
   7   2  -6    7.20    1.00
  -7   2   6    8.20    1.20
  -6  -2   6  425.46   15.20
  -6  -2   6  431.06   15.60
  -6  -2   6  391.76   14.90
  -6  -2   6  426.96   15.80
  -6   2   6  402.16   15.20
  -6   2   6  420.26   15.30
  -6   2   6  429.96   15.20
   6   2  -6  419.16   14.90
  -6   2   6  425.26   15.60
  -5  -2   6  533.95   18.80
  -5  -2   6  535.65   18.60
   5   2  -6  523.45   18.70
  -5   2   6  520.15   19.20
  -5   2   6  543.45   18.80
   5   2  -6  494.35   18.40
  -5   2   6  530.85   18.90
   5   2  -6  530.45   24.00
  -5   2   6  509.15   18.90
  -4  -2   6  110.39    5.20
  -4  -2   6  106.49    4.80
  -4   2   6  109.89    5.40
   4   2  -6  108.29    9.70
  -4   2   6  107.99    5.20
   4   2  -6  110.39    4.70
   4   2  -6  116.69    5.10
  -3  -2   6    0.30    0.90
  -3  -2   6    0.90    1.20
   3   2  -6    0.70    1.10
  -2  -2   6    0.80    1.10
  -2  -2   6    1.60    0.80
  -2  -2   6    0.60    0.80
   2  -2  -6    2.00    1.20
  -2  -2   6    1.60    0.90
   2   2  -6    1.00    1.20
  -2   2   6    0.20    1.00
   1  -2  -6   19.20    2.50
  -1  -2   6   23.20    2.80
  -1   2   6   18.80    2.00
  -1   2   6   20.00    2.10
   1   2  -6   16.80    2.30
   0  -2  -6   17.40    1.70
   0  -2   6   14.70    2.00
   0  -2  -6   10.80    1.70
   0  -2   6   13.90    1.70
   0   2   6   14.00    1.80
   0   2   6   15.50    2.30
   0   2  -6   10.40    1.80
   0   2  -6   15.20    1.60
   1  -2   6  111.89    5.20
   1  -2   6  120.99    5.20
  -1  -2  -6  122.09    5.80
  -1  -2  -6  119.19    5.40
   1   2   6  118.89    6.00
   1   2   6  123.59    5.90
   2  -2   6    8.90    1.20
  -2  -2  -6    8.20    1.70
  -2  -2  -6    9.30    1.80
   2   2   6    9.40    2.10
   2   2   6    6.80    1.80
  -3  -2  -6    1.10    1.10
   3   2   6    1.70    1.60
  -4  -2  -6   79.39    5.00
  -4  -2  -6   85.99    4.40
  -4  -2  -6   83.39    4.00
  -4  -2  -6   77.49    4.10
  -4   2  -6   74.49    3.90
  -4   2  -6   79.19    3.90
  -4   2  -6   72.89    4.00
  -4   2  -6   76.09    4.10
  -4   2  -6   79.09    4.30
   4   2   6   73.29    7.50
  -4   2  -6   80.29    4.40
  -4   2  -6   86.79    4.40
  -4   2  -6   83.39    4.40
  -5  -2  -6    3.00    1.50
  -5  -2  -6    5.80    2.10
  -5  -2  -6    3.40    1.30
  -5  -2  -6    2.60    1.20
  -5  -2  -6    1.70    1.90
  -5   2  -6    1.00    1.40
  -5   2  -6    1.90    1.40
   5   2   6    3.30    1.10
  -5   2  -6    2.70    1.20
  -5   2  -6    2.40    1.30
  -5   2  -6    1.70    1.30
  -5   2  -6    4.30    1.50
  -5   2  -6    2.50    1.50
  -5   2  -6    5.10    1.50
  -6  -2  -6  221.88    8.00
  -6  -2  -6  196.48    8.20
  -6  -2  -6  201.28    8.20
  -6  -2  -6  221.78    8.30
  -6  -2  -6  213.18    8.80
  -6   2  -6  195.38    8.10
  -6   2  -6  190.08    8.00
  -6   2  -6  199.88    7.90
  -6   2  -6  198.78    8.30
  -6   2  -6  196.58    8.20
  -6   2  -6  189.18    8.10
  -7  -2  -6   54.59    2.90
  -7  -2  -6   61.79    3.00
  -7  -2  -6   59.79    3.20
  -7   2  -6   55.79    2.60
  -7   2  -6   53.99    2.70
  -7   2  -6   52.69    2.60
  -7  -3   6  122.49    5.20
  -7  -3   6  109.89    4.70
  -7   3   6  116.59    4.70
  -7   3   6  124.09    5.50
  -6  -3   6    1.30    1.10
  -6  -3   6    0.50    1.40
  -6  -3   6   -0.70    1.00
   6   3  -6    2.50    1.10
  -6   3   6   -0.40    1.10
  -6   3   6    1.10    1.40
  -6   3   6    2.60    1.20
  -6   3   6    1.60    1.20
  -5  -3   6  204.48    8.00
  -5  -3   6  220.28    8.60
  -5  -3   6  210.78    8.80
  -5   3   6  206.18    8.70
   5   3  -6  194.18   12.80
  -5   3   6  213.38    8.50
   5   3  -6  214.58    8.20
  -4  -3   6  339.37   12.70
   4   3  -6  346.57   16.50
   4   3  -6  337.17   12.90
   4   3  -6  347.07   12.80
  -3  -3   6   10.30    1.20
  -3  -3   6   12.60    1.60
  -3  -3   6   10.40    1.70
  -3  -3   6    8.80    2.20
  -3   3   6   11.00    1.30
   3   3  -6    7.50    2.00
  -3   3   6   12.10    1.70
  -2  -3   6   40.20    3.70
  -2  -3   6   35.00    3.50
  -2  -3   6   35.70    2.70
  -2  -3   6   32.90    2.40
   2  -3  -6   34.70    2.40
   2  -3  -6   34.60    3.70
   2   3  -6   33.50    3.60
  -1  -3   6   97.89    5.40
   1  -3  -6   84.19    4.30
   1  -3  -6   86.69    5.30
  -1  -3   6   81.19    5.20
   1   3  -6   83.69    5.00
  -1   3   6   79.89    4.30
  -1   3   6   82.49    4.80
   0  -3   6   44.40    3.60
   0  -3  -6   43.30    3.00
   0  -3  -6   46.70    4.10
   0  -3   6   43.50    3.30
   0   3   6   50.19    3.80
   0   3  -6   40.50    3.10
   0   3   6   46.50    3.70
   0   3  -6   46.50    2.70
  -1  -3  -6   13.50    2.30
   1  -3   6   18.10    2.50
  -1  -3  -6   18.90    2.40
   1  -3   6   17.00    2.00
  -1  -3  -6   13.20    2.70
   1   3   6   22.10    2.70
   1   3   6   14.50    2.40
  -2  -3  -6   78.29    4.30
   2  -3   6   70.69    3.90
  -2  -3  -6   77.29    5.20
  -2  -3  -6   73.79    4.50
   2   3   6   69.99    5.40
   2   3   6   72.49    5.20
  -3  -3  -6   11.00    1.70
  -3  -3  -6    7.60    1.30
  -3  -3  -6    9.50    2.10
  -3   3  -6   11.40    2.00
   3   3   6    4.50    1.80
  -3   3  -6    7.00    1.20
  -3   3  -6    8.80    1.50
  -3   3  -6    7.60    1.40
  -3   3  -6   10.10    1.70
  -4  -3  -6    4.60    1.20
  -4  -3  -6    2.80    1.40
  -4  -3  -6    3.20    1.20
  -4  -3  -6    5.30    1.90
  -4   3  -6    2.50    1.30
  -4   3  -6    2.40    1.40
   4   3   6    0.90    2.60
  -4   3  -6    5.10    1.20
  -4   3  -6    3.20    1.40
  -4   3  -6    3.80    1.50
  -4   3  -6    2.60    1.20
  -4   3  -6    3.80    1.10
  -5  -3  -6  110.19    5.10
  -5  -3  -6  106.59    4.90
  -5  -3  -6  107.89    5.50
  -5  -3  -6  104.19    5.90
  -5   3  -6  116.79    5.60
  -5   3  -6  110.89    5.50
  -5   3  -6  109.59    4.90
  -5   3  -6  104.69    5.70
  -5   3  -6  104.79    5.20
  -5   3  -6  111.69    5.40
  -5   3  -6  107.79    5.30
  -5   3  -6  110.49    5.40
  -6  -3  -6  109.99    5.00
  -6  -3  -6   96.79    5.10
  -6  -3  -6  112.49    5.80
  -6  -3  -6   95.39    4.60
  -6   3  -6  102.99    4.60
  -6   3  -6  102.29    4.60
  -6   3  -6   88.09    4.40
  -6   3  -6   95.39    4.60
  -7  -3  -6    0.50    1.00
  -7  -3  -6   -0.10    0.70
  -7  -3  -6    0.60    1.10
  -6  -4   6  712.63   26.10
  -6  -4   6  719.53   25.70
  -6   4   6  764.62   25.90
  -6   4   6  819.62   27.10
  -6   4   6  776.32   26.20
  -5  -4   6    1.30    1.40
  -5  -4   6    0.10    1.00
  -5   4   6    0.70    1.00
  -5   4   6   -1.90    1.30
   5   4  -6    1.60    1.20
  -5   4   6    1.50    1.30
  -4  -4   6  855.71   29.80
  -4   4   6  859.11   29.90
   4   4  -6  882.61   29.60
  -4   4   6  870.61   30.50
  -4   4   6  873.81   30.50
  -3  -4   6    1.40    2.00
  -3  -4   6    0.70    1.30
  -3  -4   6    2.30    1.20
  -3  -4   6    3.80    1.00
   3   4  -6    1.80    1.10
  -3   4   6    1.10    0.80
  -3   4   6    1.00    1.00
   3   4  -6   -0.30    1.30
   3   4  -6    1.20    0.90
  -2  -4   6    1.10    0.80
   2  -4  -6    1.30    1.00
  -2  -4   6    1.50    1.50
  -2  -4   6    0.90    0.70
  -2  -4   6    0.70    1.00
  -2  -4   6    1.80    1.20
   2  -4  -6    0.90    1.60
  -2   4   6    1.10    0.80
   2   4  -6    1.50    1.00
   2   4  -6    0.80    0.90
  -2   4   6    0.90    0.90
   2   4  -6    0.50    1.00
  -1  -4   6   42.90    2.70
  -1  -4   6   52.09    4.40
   1  -4  -6   50.69    3.50
   1  -4  -6   51.99    4.60
  -1  -4   6   53.19    3.90
  -1  -4   6   49.50    4.40
   1   4  -6   51.89    3.90
   0  -4   6    5.60    1.90
   0  -4  -6    3.00    1.20
   0  -4   6    2.90    1.40
   0  -4  -6    4.70    1.90
   0   4   6    3.90    1.40
  -1  -4  -6    1.30    1.20
  -1  -4  -6   -0.30    1.00
   1  -4   6    0.10    1.20
  -1  -4  -6    0.30    1.20
   1  -4   6   -0.90    0.70
   1   4   6    0.60    1.20
  -2  -4  -6   47.20    4.00
   2  -4   6   42.60    3.30
  -2  -4  -6   44.80    3.00
  -2  -4  -6   42.30    4.40
  -2  -4  -6   44.90    3.70
  -2  -4  -6   41.50    2.50
  -2   4  -6   35.20    3.00
  -2   4  -6   43.30    2.90
  -2   4  -6   41.40    3.10
  -2   4  -6   41.40    3.00
  -2   4  -6   42.00    3.10
  -3  -4  -6    0.30    1.10
  -3  -4  -6    0.80    1.60
  -3  -4  -6    0.40    0.90
   3  -4   6   -0.50    1.00
  -3  -4  -6   -1.70    3.00
  -3   4  -6    0.90    1.10
  -3   4  -6    0.80    1.30
   3   4   6   -0.10    1.60
  -3   4  -6    1.90    1.40
  -3   4  -6   -0.40    1.30
  -3   4  -6    0.50    1.30
  -4  -4  -6    6.20    1.30
  -4  -4  -6    8.10    1.90
  -4  -4  -6   11.10    2.20
  -4   4  -6    6.90    1.70
  -4   4  -6   10.50    2.10
  -4   4  -6    4.80    1.20
  -4   4  -6    5.60    1.50
  -4   4  -6    9.90    1.90
   4   4   6    3.30    2.80
  -4   4  -6    9.60    1.80
  -4   4  -6    8.70    1.70
  -5  -4  -6    6.50    1.20
  -5  -4  -6    9.10    2.20
  -5  -4  -6    6.50    1.80
  -5   4  -6    6.00    1.40
  -5   4  -6    4.40    1.40
  -5   4  -6    8.20    1.90
  -5   4  -6    6.20    1.60
  -5   4  -6    7.70    1.50
  -5   4  -6    7.20    1.50
  -5   4  -6    4.60    1.10
  -6  -4  -6    4.50    2.10
  -6  -4  -6    5.00    2.20
  -6  -4  -6    7.90    1.30
  -6   4  -6    3.90    1.00
  -6   4  -6    5.20    1.10
  -6  -5   6   25.30    2.30
  -6   5   6   28.50    2.10
  -6   5   6   28.00    2.20
   5  -5  -6   39.40    2.40
  -5   5   6   41.50    3.10
  -5   5   6   42.30    3.00
  -4   5   6  127.99    6.40
  -4   5   6  142.59    6.40
   4   5  -6  116.89    9.00
  -3  -5   6   -0.60    1.90
  -3  -5   6    3.70    1.50
  -3  -5   6   -1.60    2.60
   3  -5  -6    4.20    1.10
   3  -5  -6    4.10    1.30
   3  -5  -6    0.70    1.80
  -3  -5   6    2.10    1.00
  -3   5   6    3.60    1.00
   3   5  -6    1.10    2.10
   3   5  -6    4.50    1.60
  -3   5   6    5.00    1.60
  -2  -5   6   -1.10    1.00
  -2  -5   6   -0.20    1.80
  -2  -5   6   -0.80    0.90
   2  -5  -6   -0.90    0.80
  -2  -5   6   -1.00    1.20
  -2  -5   6    0.40    0.70
   2  -5  -6   -0.40    0.90
   2  -5  -6    0.40    1.90
   2  -5  -6    1.20    0.90
  -2   5   6    0.70    1.00
   2   5  -6   -0.30    1.00
  -2   5   6    0.10    0.90
   2   5  -6    1.60    1.40
  -2   5   6    0.00    0.80
  -1  -5   6   28.30    3.80
   1  -5  -6   24.00    2.10
   1  -5  -6   25.40    3.50
  -1  -5   6   29.20    3.40
  -1  -5   6   22.00    1.80
   1  -5  -6   25.00    2.70
   1  -5  -6   20.50    1.90
  -1  -5   6   23.50    3.30
  -1  -5   6   24.20    2.10
   1  -5  -6   21.10    3.80
   1   5  -6   26.00    3.10
  -1   5   6   20.40    1.90
   1   5  -6   26.40    2.40
   1   5  -6   25.10    2.20
  -1   5   6   24.40    2.10
  -1   5   6   23.90    2.00
   0  -5  -6   10.70    2.80
   0  -5  -6    5.50    2.10
   0  -5   6   14.80    3.60
   0  -5  -6   10.40    1.30
   0  -5   6   12.50    1.70
   0  -5  -6   12.10    1.70
   0  -5   6   10.50    1.30
   0   5  -6    9.20    1.80
   0   5  -6   11.70    2.00
   0   5   6   13.60    1.90
   0   5  -6   10.50    1.60
   0   5  -6    9.40    2.00
   0   5  -6    9.80    1.50
   0   5   6    6.40    1.60
   1  -5   6    0.70    1.10
  -1  -5  -6   -0.60    1.00
  -1  -5  -6    0.40    0.90
  -1  -5  -6    0.00    1.10
   1  -5   6   -0.20    1.50
   1  -5   6    1.10    0.90
  -1  -5  -6    0.20    0.70
  -1  -5  -6    0.50    1.20
  -1   5  -6    1.20    1.20
  -1   5  -6    1.80    1.30
  -1   5  -6    0.80    1.20
   1   5   6    0.40    1.30
  -1   5  -6    1.80    1.20
  -1   5  -6    1.00    0.70
   1   5   6    0.30    1.10
  -1   5  -6    1.40    1.10
  -2  -5  -6   81.39    5.80
  -2  -5  -6   72.69    6.70
   2  -5   6   82.09    5.40
  -2  -5  -6   83.49    5.50
  -2  -5  -6   76.79    3.90
  -2  -5  -6   71.59    3.20
   2   5   6   78.99    6.60
  -2   5  -6   80.99    4.50
  -2   5  -6   76.79    4.20
  -2   5  -6   71.99    3.30
  -2   5  -6   78.59    4.50
  -2   5  -6   76.69    4.30
   2   5   6   81.69    4.20
  -2   5  -6   77.39    4.40
  -3  -5  -6    0.60    0.80
   3  -5   6   -1.20    1.10
  -3  -5  -6    1.00    1.90
  -3  -5  -6    1.70    1.50
   3  -5   6   -3.30    1.80
  -3   5  -6    0.40    1.30
  -3   5  -6    0.30    1.30
  -3   5  -6    0.00    1.20
   3   5   6    2.70    1.30
  -3   5  -6   -1.00    1.30
  -3   5  -6    0.80    1.40
  -3   5  -6   -2.40    1.40
   3   5   6    0.10    1.90
  -4  -5  -6    3.80    1.40
  -4   5  -6    1.00    1.70
   4   5   6   -3.10    3.30
  -4   5  -6    0.70    1.20
  -4   5  -6    1.30    2.40
  -4   5  -6    2.30    1.90
  -4   5  -6    0.00    1.10
  -5  -5  -6  248.18   10.20
  -5  -5  -6  273.37   10.00
  -5   5  -6  241.98    9.30
  -5   5  -6  260.07   10.20
  -5   5  -6  253.97   10.20
  -5   5  -6  262.87   10.00
  -6  -5  -6   27.30    2.50
  -6   5  -6   26.20    1.80
  -5   6   6  412.56   14.60
  -5   6   6  395.36   14.50
   4  -6  -6  170.58    6.80
   4   6  -6  192.68    7.70
  -4   6   6  172.48    7.50
  -4   6   6  179.68    7.70
  -3  -6   6   14.60    6.10
  -3  -6   6   17.50    2.70
  -3  -6   6   20.30    2.70
   3  -6  -6   19.80    2.60
  -3   6   6   15.60    2.20
   3   6  -6   12.60    3.40
   2  -6  -6   24.40    2.20
  -2  -6   6   24.00    1.80
   2  -6  -6   26.10    2.20
  -2  -6   6   28.20    5.30
  -2  -6   6   26.00    3.50
  -2  -6   6   15.90    3.00
   2  -6  -6   19.90    4.10
   2  -6  -6   20.40    2.90
  -2  -6   6   24.70    2.30
  -2   6   6   24.00    2.30
  -2   6   6   22.50    2.10
   2   6  -6   25.90    2.50
   2   6  -6   19.20    3.10
  -1  -6   6   -1.00    0.80
   1  -6  -6    3.80    2.40
   1  -6  -6    1.80    1.30
   1  -6  -6    0.90    1.00
  -1  -6   6    0.40    0.90
   1  -6  -6    2.10    1.10
  -1  -6   6   -0.30    1.50
   1  -6  -6    0.30    1.70
  -1  -6   6   -0.50    1.70
  -1  -6   6    0.10    1.40
   1   6  -6    1.20    1.30
  -1   6   6    0.00    0.90
  -1   6   6    0.40    0.90
   1   6  -6   -0.30    1.00
   0  -6  -6    3.60    2.20
   0  -6  -6    6.50    1.20
   0  -6   6    6.20    2.10
   0  -6  -6    4.70    1.90
   0  -6   6    4.40    2.20
   0  -6   6    5.70    1.20
   0  -6  -6    3.00    1.60
   0  -6   6    6.40    1.30
   0  -6   6    2.50    1.60
   0  -6  -6    4.90    1.20
   0   6   6    8.00    1.50
   0   6  -6    6.50    1.80
   0   6  -6    4.90    1.40
   0   6  -6    2.30    1.30
   1  -6   6    2.40    0.90
   1  -6   6    3.10    1.00
   1  -6   6    3.40    2.20
  -1  -6  -6    2.20    1.70
  -1  -6  -6    1.00    2.50
   1  -6   6    3.70    2.00
  -1  -6  -6    2.90    1.10
  -1  -6  -6    2.30    2.50
   1  -6   6   -1.40    2.60
  -1  -6  -6    1.60    0.90
  -1   6  -6    2.30    1.30
  -1   6  -6    2.30    0.90
  -1   6  -6    2.90    1.30
   1   6   6    0.90    1.80
  -1   6  -6    3.60    1.60
   1   6   6    2.70    1.10
   2  -6   6   35.40    3.90
   2  -6   6   36.40    2.30
   2  -6   6   32.40    4.20
  -2  -6  -6   34.70    2.60
  -2  -6  -6   36.10    5.10
  -2  -6  -6   39.50    4.10
   2  -6   6   35.80    2.60
  -2  -6  -6   41.50    6.60
  -2   6  -6   39.00    3.20
  -2   6  -6   30.00    2.70
  -2   6  -6   37.70    3.20
  -2   6  -6   38.20    3.10
   2   6   6   38.70    2.90
  -2   6  -6   35.00    1.90
   3  -6   6    6.10    2.00
  -3  -6  -6    7.00    1.20
   3  -6   6    7.00    1.10
  -3  -6  -6    9.40    2.50
   3   6   6   10.30    1.50
  -3   6  -6    8.10    2.20
  -3   6  -6    5.10    1.90
  -4  -6  -6    8.90    2.00
  -4  -6  -6   12.10    1.90
  -4   6  -6   10.70    2.00
  -4   6  -6   10.50    1.70
  -4   6  -6    9.70    1.50
  -5  -6  -6   11.60    1.50
  -5   6  -6   11.10    1.60
  -5   6  -6    8.60    1.10
  -5  -7   6   37.50    2.20
  -5   7   6   36.40    2.30
  -5   7   6   35.70    2.10
   4  -7  -6    9.10    1.10
   4   7  -6    9.20    1.30
  -4   7   6   12.20    1.80
  -4   7   6    9.10    1.40
  -3  -7   6   -1.30    1.40
   3  -7  -6    1.70    0.90
   3  -7  -6    4.00    1.50
  -3  -7   6    2.30    0.90
  -3   7   6    2.50    1.40
   3   7  -6    1.10    1.00
  -3   7   6    1.60    1.10
  -2  -7   6    5.20    1.30
   2  -7  -6    6.50    1.80
   2  -7  -6    4.90    1.20
  -2  -7   6    4.40    1.80
   2  -7  -6    5.10    1.30
  -2  -7   6    4.20    0.90
  -2   7   6    4.70    1.10
  -2   7   6    4.60    1.30
   2   7  -6    2.20    1.20
   1  -7  -6    4.70    1.70
  -1  -7   6    3.80    1.50
  -1  -7   6    8.60    4.10
  -1  -7   6    8.90    3.90
   1  -7  -6    2.30    2.40
  -1  -7   6    7.30    2.40
   1  -7  -6    1.50    4.00
   1  -7  -6   10.10    2.50
  -1   7   6   13.20    2.80
  -1   7   6    6.20    1.50
   0  -7  -6    7.80    1.50
   0  -7  -6    4.30    1.70
   0  -7   6    7.40    4.50
   0  -7  -6    2.20    2.80
   0  -7   6    7.30    2.70
   0  -7   6    7.90    1.50
   0  -7  -6    8.00    1.30
   0  -7   6    8.00    1.40
   0  -7   6    6.90    2.20
   0  -7  -6    6.00    2.40
   0   7  -6    9.20    1.90
   0   7   6    7.90    1.40
   0   7  -6    6.80    1.30
   1  -7   6   16.10    3.60
  -1  -7  -6   15.50    1.70
   1  -7   6   15.90    1.80
  -1  -7  -6   18.50    2.30
   1  -7   6   14.90    5.70
  -1  -7  -6   12.60    4.70
   1  -7   6    9.80    2.50
  -1  -7  -6    9.10    4.30
   1  -7   6   14.60    1.80
   1   7   6   17.50    2.30
  -1   7  -6   15.30    1.60
  -1   7  -6   16.20    2.80
  -1   7  -6   16.70    2.00
   2  -7   6    5.60    1.10
   2  -7   6    3.30    1.70
  -2  -7  -6    5.60    1.20
   2  -7   6    5.60    1.00
  -2  -7  -6    5.20    2.00
  -2   7  -6    6.20    1.70
   2   7   6    4.50    1.20
  -2   7  -6    3.90    1.40
  -3  -7  -6   15.20    2.60
   3   7   6   16.60    2.00
  -3   7  -6   14.30    1.90
  -3   7  -6   14.50    1.80
   4  -7   6    5.80    0.80
  -4   7  -6    4.00    1.20
  -4   7  -6    3.20    1.00
   3  -8  -6   22.10    1.50
  -3  -8   6   20.90    1.80
   3  -8  -6   17.20    1.40
  -3   8   6   15.80    1.70
  -3   8   6   18.10    1.60
   3   8  -6   17.40    1.60
  -2  -8   6    1.40    1.20
  -2  -8   6    1.70    1.30
   2  -8  -6    0.90    0.80
  -2   8   6    1.30    1.10
  -2   8   6    0.70    0.50
   2   8  -6    1.10    1.00
   1  -8  -6   12.30    1.40
  -1  -8   6   12.50    1.30
   1  -8  -6   11.90    1.50
  -1  -8   6   12.80    2.60
   1  -8  -6    7.10    1.90
  -1  -8   6    9.90    1.40
   1   8  -6   12.00    1.60
  -1   8   6   12.90    1.50
   0  -8  -6    0.50    1.20
   0  -8  -6    2.60    1.10
   0  -8  -6    2.70    1.00
   0  -8   6    2.50    1.00
   0  -8   6    2.80    1.80
   0  -8   6    2.30    0.90
   0   8   6    2.80    1.10
   0   8  -6    2.50    0.90
   1  -8   6   19.90    2.10
  -1  -8  -6   19.00    1.90
  -1  -8  -6   20.60    2.80
   1  -8   6   20.90    2.90
   1  -8   6   18.00    1.60
   1   8   6   18.90    1.90
  -1   8  -6   20.30    2.30
  -1   8  -6   20.50    1.70
  -2  -8  -6    3.60    0.90
   2  -8   6    0.90    1.80
   2  -8   6    5.60    1.00
   2   8   6    4.30    1.60
  -2   8  -6    4.00    1.30
  -2   8  -6    4.60    1.10
   3   8   6   38.80    2.20
  -3   8  -6   39.40    2.80
  -3   8  -6   39.70    2.30
  -2  -9   6   19.20    1.10
   2  -9  -6   19.30    1.10
   2  -9  -6   17.40    1.30
   2   9  -6   19.80    1.30
   1  -9  -6   15.20    1.90
   1  -9  -6   11.70    1.00
  -1  -9   6   11.20    1.20
   1   9  -6   11.20    1.50
   0  -9   6    1.40    0.60
   0  -9  -6    2.50    0.80
   0  -9   6    3.00    0.90
   0   9   6    3.00    0.80
   0   9  -6    2.40    0.50
  -1  -9  -6    6.20    1.10
   1  -9   6    6.80    0.90
   1  -9   6    6.90    0.90
   1   9   6    7.30    1.00
   2  -9   6    0.20    0.50
   2   9   6    0.60    0.60
  -7   0   7   30.50    2.10
  -7   0   7   32.50    2.30
  -7   0   7   29.90    2.30
  -6   0   7    1.30    1.30
  -6   0   7    0.30    1.10
  -6   0   7    1.00    1.30
   6   0  -7   -0.90    0.90
  -6   0   7    1.60    1.50
  -5   0   7 3243.08  104.89
  -5   0   7 3486.65  105.29
  -5   0   7 2988.00  104.79
   5   0  -7 3146.99  104.29
   5   0  -7 2941.81  105.89
  -4   0   7    0.10    1.00
   4   0  -7    1.70    1.80
  -4   0   7    0.30    0.70
  -4   0   7    1.10    1.00
  -3   0   7 1172.78   39.30
   3   0  -7 1146.89   41.50
   2   0  -7    0.60    0.90
  -2   0   7    0.30    0.90
  -2   0   7   -0.30    0.60
  -2   0   7    0.40    0.90
  -1   0   7  151.88    6.30
  -1   0   7  152.18    6.50
   1   0  -7  142.59    6.40
   0   0  -7    0.20    0.80
   0   0   7    0.30    0.70
   0   0   7    0.00    0.70
   1   0   7    1.30    0.80
  -1   0  -7    1.30    0.70
   1   0   7    1.20    0.80
   2   0   7    0.30    0.90
   2   0   7   -0.10    0.60
   3   0   7   37.60    2.60
  -4   0  -7   -0.20    1.00
  -4   0  -7    1.40    1.20
  -4   0  -7    3.00    1.50
  -4   0  -7    0.40    1.00
  -4   0  -7   -1.60    1.20
  -4   0  -7    1.00    1.10
  -4   0  -7    1.60    1.20
  -5   0  -7    3.90    1.40
  -5   0  -7    2.70    1.30
  -5   0  -7    5.20    1.50
  -5   0  -7    5.80    1.80
  -5   0  -7    4.10    1.70
  -5   0  -7    2.80    1.80
  -5   0  -7   -0.40    1.70
  -6   0  -7    2.10    1.30
  -6   0  -7    0.40    1.40
  -6   0  -7    0.20    1.20
  -6   0  -7    1.00    1.30
  -6   0  -7   -0.10    1.40
  -7   0  -7    7.90    1.30
  -7   0  -7    8.80    1.20
  -7   0  -7    7.10    1.40
  -7   0  -7    7.60    1.40
  -7  -1   7    4.10    1.10
  -7  -1   7    5.10    1.20
  -7  -1   7    2.60    1.20
   7  -1  -7    2.40    0.80
  -7   1   7    4.50    1.40
   7   1  -7    2.40    0.90
  -7   1   7    3.00    1.00
  -7   1   7    3.40    0.90
   6  -1  -7   55.99    3.00
  -6  -1   7   54.99    3.20
  -6  -1   7   55.79    3.70
  -6  -1   7   58.89    3.80
  -6  -1   7   53.79    3.70
  -6   1   7   54.39    3.60
   6   1  -7   61.49    3.20
  -6   1   7   55.79    3.40
  -5  -1   7  120.99    5.60
   5  -1  -7   96.69    5.30
  -5  -1   7  106.69    5.20
  -5   1   7  119.99    5.80
   5   1  -7  120.09    5.10
   5   1  -7  108.39    5.30
  -5   1   7  117.99    5.70
  -5   1   7  117.89    5.50
  -5   1   7  112.89    5.60
  -4  -1   7    3.70    1.30
  -4  -1   7    7.20    1.40
  -4  -1   7    4.10    0.90
  -4  -1   7    6.80    1.50
  -4   1   7    6.70    1.50
  -4   1   7    5.20    1.00
   4   1  -7    4.80    1.50
  -4   1   7    4.10    1.40
   4   1  -7    4.10    1.80
   3  -1  -7  289.67   12.40
  -3  -1   7  295.07   11.00
   3   1  -7  301.57   12.70
  -3   1   7  275.17   10.70
   2  -1  -7    2.70    1.20
  -2  -1   7    2.50    1.00
  -2  -1   7    4.50    1.40
  -2   1   7    1.70    0.90
  -1  -1   7   98.99    4.90
  -1  -1   7   96.99    4.80
   1  -1  -7   99.39    4.90
  -1   1   7   99.49    4.80
   1   1  -7   96.29    4.90
  -1   1   7   97.09    4.60
   0  -1   7   11.10    1.60
   0  -1  -7    8.20    1.40
   0  -1   7    8.40    1.30
   0   1  -7   11.60    1.60
   0   1   7    8.70    1.40
   0   1   7    7.00    1.20
  -1  -1  -7    4.60    1.00
   1  -1   7    5.10    0.90
   1  -1   7    7.30    1.10
  -1  -1  -7    5.90    1.00
   1   1   7    5.90    1.20
   1   1   7    7.80    1.60
   2  -1   7   15.20    1.40
  -2  -1  -7   19.80    2.00
  -2  -1  -7   14.90    2.10
   2   1   7   16.20    2.10
   2   1   7   12.30    1.80
  -3  -1  -7   63.99    4.10
   3  -1   7   61.69    3.90
   3   1   7   53.39    4.70
   3   1   7   58.89    4.00
  -4  -1  -7    6.80    1.70
  -4  -1  -7    3.30    1.30
  -4  -1  -7    2.50    1.70
  -4  -1  -7    3.40    1.60
  -4  -1  -7    4.20    1.30
  -4   1  -7    6.90    1.70
  -4   1  -7    6.10    1.40
  -4   1  -7    5.60    1.40
  -4   1  -7    4.50    1.20
  -4   1  -7    4.80    1.80
  -4   1  -7    5.50    1.30
  -4   1  -7    3.10    1.20
  -5  -1  -7    9.50    1.80
  -5  -1  -7   10.20    1.90
  -5  -1  -7    5.20    2.00
  -5  -1  -7    7.70    1.70
  -5  -1  -7    8.60    2.10
  -5  -1  -7    8.30    1.80
  -5   1  -7    6.00    1.70
  -5   1  -7    8.10    1.70
  -5   1  -7    7.80    1.70
  -5   1  -7    8.40    1.70
  -5   1  -7    8.40    2.00
  -5   1  -7    9.30    1.70
  -5   1  -7    7.60    1.90
  -6  -1  -7   17.40    2.10
  -6  -1  -7   19.10    2.20
  -6  -1  -7   17.20    2.60
  -6  -1  -7   15.20    2.00
  -6  -1  -7   15.00    2.10
  -6   1  -7   17.60    2.20
  -6   1  -7   12.40    2.00
  -6   1  -7   14.90    1.90
  -6   1  -7   17.10    2.00
  -6   1  -7   14.70    1.90
  -6   1  -7   16.70    2.10
  -7  -1  -7  290.57   11.30
  -7  -1  -7  312.67   11.10
  -7  -1  -7  326.17   11.20
  -7  -1  -7  299.77   10.90
  -7   1  -7  300.87   10.90
  -7   1  -7  308.87   10.90
  -7   1  -7  323.97   11.10
  -7   1  -7  297.07   11.30
  -7  -2   7   13.60    1.40
  -7  -2   7   10.70    1.30
  -7   2   7   12.70    1.40
   7   2  -7   12.70    1.40
  -7   2   7   15.50    1.80
  -6  -2   7   62.09    3.60
  -6  -2   7   48.10    3.50
  -6  -2   7   58.59    3.80
  -6  -2   7   50.09    2.90
  -6   2   7   56.79    3.40
  -6   2   7   57.99    3.70
   6   2  -7   55.89    3.10
  -6   2   7   49.40    3.60
  -6   2   7   62.99    3.40
  -5  -2   7 1064.99   36.90
  -5  -2   7 1046.10   37.10
  -5   2   7 1145.29   37.30
  -5   2   7 1096.69   37.40
   5   2  -7 1102.19   37.10
  -5   2   7 1106.49   37.40
  -5   2   7 1091.99   37.60
   5   2  -7 1081.89   42.10
   5   2  -7 1061.89   36.70
  -4  -2   7 1458.05   50.39
  -4  -2   7 1556.04   50.69
  -4  -2   7 1511.85   50.49
  -4  -2   7 1511.65   51.29
  -4   2   7 1459.95   49.80
  -4   2   7 1507.45   50.89
   4   2  -7 1468.75   50.09
   4   2  -7 1566.24   54.39
   4   2  -7 1526.65   50.59
  -4   2   7 1489.25   50.79
  -3  -2   7   90.89    4.40
   3  -2  -7   82.09    5.70
  -3  -2   7   73.59    5.10
   3   2  -7   82.69    5.90
  -2  -2   7    9.40    1.80
  -2  -2   7   10.90    1.50
   2  -2  -7   10.60    2.00
  -2  -2   7   11.90    2.00
   2   2  -7    8.00    1.80
  -2   2   7   17.30    3.50
   1  -2  -7   59.39    3.40
   1  -2  -7   59.09    4.10
  -1  -2   7   62.29    4.20
  -1  -2   7   62.49    4.00
   1   2  -7   65.99    4.10
  -1   2   7   62.19    3.80
  -1   2   7   64.09    3.60
   0  -2  -7    8.20    1.30
   0  -2   7    5.80    1.20
   0  -2   7    8.20    1.40
   0   2   7    5.80    1.20
   0   2   7    7.90    1.50
   0   2  -7    7.00    1.00
   0   2  -7    6.40    1.30
   1  -2   7   78.59    4.20
   1  -2   7   76.59    4.30
  -1  -2  -7   85.59    4.70
  -1  -2  -7   85.99    4.30
   1   2   7   80.69    5.10
   1   2   7   83.59    4.70
  -2  -2  -7   42.40    3.40
  -2  -2  -7   45.60    3.50
   2   2   7   43.60    6.00
   2   2   7   49.40    3.80
  -3  -2  -7    7.60    1.70
  -3  -2  -7    6.70    1.60
  -3   2  -7    5.40    1.10
  -3   2  -7    7.40    1.40
   3   2   7    7.00    2.00
  -3   2  -7    6.30    1.20
  -4  -2  -7   -0.20    1.50
  -4  -2  -7    0.30    1.00
  -4  -2  -7   -0.10    1.70
  -4  -2  -7    1.20    1.10
  -4  -2  -7    1.20    1.30
  -4   2  -7    1.10    1.10
  -4   2  -7    2.20    1.40
   4   2   7   -1.50    0.90
  -4   2  -7    1.40    1.40
   4   2   7   -3.20    2.80
  -4   2  -7    2.80    1.30
  -4   2  -7    2.80    1.20
  -4   2  -7    1.50    1.20
  -4   2  -7    2.50    1.30
  -4   2  -7    2.30    1.10
  -5  -2  -7   16.20    2.40
  -5  -2  -7   17.30    2.50
  -5  -2  -7   16.20    2.10
  -5  -2  -7   10.90    2.30
  -5  -2  -7   13.70    1.90
  -5   2  -7   10.80    1.90
  -5   2  -7   13.70    2.30
  -5   2  -7   11.70    2.00
  -5   2  -7   13.90    2.10
  -5   2  -7   12.20    2.10
  -5   2  -7   13.70    1.80
  -5   2  -7   13.50    2.10
  -5   2  -7   12.60    1.90
  -6  -2  -7   22.50    2.50
  -6  -2  -7   24.30    2.30
  -6  -2  -7   26.70    2.80
  -6  -2  -7   29.00    3.30
  -6  -2  -7   25.80    2.30
  -6   2  -7   24.20    2.20
  -6   2  -7   26.10    2.60
  -6   2  -7   26.70    2.20
  -6   2  -7   25.40    2.30
  -6   2  -7   17.80    2.40
  -7  -2  -7   70.49    3.50
  -7  -2  -7   70.99    3.40
  -7  -2  -7   72.89    3.30
  -7   2  -7   64.79    3.00
  -7   2  -7   64.99    3.50
  -7   2  -7   62.39    2.90
  -7  -3   7    3.70    0.80
  -7   3   7    3.60    0.80
  -7   3   7    6.00    1.10
   6  -3  -7   75.69    3.50
  -6  -3   7   80.29    4.50
  -6   3   7   77.69    4.00
   6   3  -7   77.19    3.70
  -6   3   7   77.59    4.20
  -6   3   7   82.59    5.00
  -5  -3   7   84.39    4.10
  -5  -3   7   84.59    4.70
  -5  -3   7   88.69    4.50
   5   3  -7   68.19    8.50
   5   3  -7   92.99    4.20
  -5   3   7   88.79    4.70
  -5   3   7   90.69    4.90
  -5   3   7   85.39    4.40
   4   3  -7    6.60    1.40
   4   3  -7    2.90    2.00
  -4   3   7    7.10    1.00
  -4   3   7    9.30    1.90
  -4   3   7    6.60    1.60
  -3  -3   7  382.36   14.30
  -3  -3   7  383.76   16.80
  -3  -3   7  414.76   15.20
  -3  -3   7  399.86   14.80
   3  -3  -7  405.56   17.10
  -3  -3   7  378.46   13.90
   3   3  -7  397.06   13.80
   3   3  -7  388.56   14.20
  -3   3   7  401.86   14.50
  -3   3   7  392.56   13.80
  -2  -3   7   15.70    2.70
   2  -3  -7   13.00    1.60
  -2  -3   7   17.80    1.80
  -2  -3   7   11.40    2.10
  -2  -3   7   17.80    2.10
   2   3  -7   11.40    2.20
  -1  -3   7   46.30    3.70
   1  -3  -7   41.60    2.90
  -1  -3   7   40.50    3.90
   1  -3  -7   43.80    3.90
  -1   3   7   43.10    3.00
   1   3  -7   45.30    3.70
  -1   3   7   45.10    3.60
   0  -3  -7   79.59    5.30
   0  -3  -7   76.89    4.40
   0  -3   7   84.09    4.90
   0   3   7   83.29    5.20
   0   3  -7   86.99    3.90
   0   3   7   80.79    5.10
   0   3  -7   79.69    4.10
  -1  -3  -7   48.60    4.10
  -1  -3  -7   50.39    3.50
   1  -3   7   48.00    3.40
   1  -3   7   49.50    3.80
  -1  -3  -7   47.70    4.20
   1   3   7   46.00    4.00
   1   3   7   51.89    4.40
  -2  -3  -7   -1.10    1.10
   2  -3   7    1.10    0.80
  -2  -3  -7    1.40    0.90
  -2  -3  -7    1.20    1.10
   2   3   7    1.70    1.60
   2   3   7    1.50    1.50
  -3  -3  -7   23.20    2.40
  -3  -3  -7   21.80    2.70
  -3  -3  -7   22.40    2.00
  -3  -3  -7   21.50    1.80
  -3   3  -7   24.40    2.20
  -3   3  -7   21.50    2.30
  -3   3  -7   19.70    2.40
  -3   3  -7   19.50    2.10
  -3   3  -7   21.20    2.40
   3   3   7   17.70    3.00
  -3   3  -7   21.70    2.30
  -4  -3  -7   -0.20    1.20
  -4  -3  -7    0.70    1.50
  -4  -3  -7    2.00    1.20
  -4   3  -7    0.10    1.20
  -4   3  -7    0.40    1.40
  -4   3  -7    3.80    1.50
  -4   3  -7    1.50    1.30
  -4   3  -7    1.60    1.40
   4   3   7    4.50    3.00
  -5  -3  -7    1.00    2.00
  -5  -3  -7    1.70    1.90
  -5  -3  -7   -1.60    1.60
  -5   3  -7    1.50    1.70
  -6  -3  -7   15.90    2.30
  -6  -3  -7   12.50    2.00
  -6   3  -7   12.30    1.60
  -6   3  -7   11.00    1.70
  -6   3  -7   12.40    1.70
  -6   3  -7   14.10    1.70
  -6   3  -7   15.60    1.80
  -6   3  -7    8.60    1.40
  -7  -3  -7    2.70    1.00
  -7  -3  -7    1.90    0.90
  -6  -4   7   16.20    1.60
   6  -4  -7   11.80    1.40
  -6   4   7   18.50    2.10
  -6   4   7   18.30    1.70
  -5  -4   7   17.10    2.10
   5  -4  -7   22.40    1.90
  -5  -4   7   20.80    2.30
  -5   4   7   21.50    2.10
   5   4  -7   18.70    2.10
  -5   4   7   20.20    2.60
  -5   4   7   20.10    2.50
  -4  -4   7  248.48    9.70
   4  -4  -7  251.37    9.40
   4   4  -7  236.68    9.50
  -4   4   7  261.37   10.60
  -4   4   7  262.97   10.40
   4   4  -7  282.97   11.70
   4   4  -7  248.58   13.60
  -3  -4   7  194.08    7.50
   3  -4  -7  181.88   10.90
  -3  -4   7  199.38    9.30
   3  -4  -7  180.88    7.40
  -3  -4   7  183.28   10.50
   3  -4  -7  182.48    7.20
  -3  -4   7  194.48    8.80
   3   4  -7  194.48    8.00
   3   4  -7  195.68    7.20
   3   4  -7  182.28   10.30
  -3   4   7  186.38    7.90
  -3   4   7  183.98    7.20
  -2  -4   7    9.00    2.10
   2  -4  -7   10.10    1.80
  -2  -4   7   14.00    1.70
  -2  -4   7    9.70    1.50
   2  -4  -7    8.80    2.10
  -2  -4   7   10.20    2.40
  -2  -4   7   14.00    2.40
   2   4  -7    8.90    2.20
   2   4  -7   13.70    1.40
   2   4  -7    9.60    1.40
  -2   4   7   11.50    1.70
   1  -4  -7    5.60    1.80
  -1  -4   7    2.80    1.40
   1  -4  -7    3.90    1.20
  -1  -4   7    6.50    2.10
   1   4  -7    3.20    1.30
   0  -4   7   55.59    4.30
   0  -4   7   55.79    4.80
   0  -4  -7   57.49    3.90
   0  -4  -7   58.19    5.10
   0   4   7   56.99    4.40
   0   4   7   59.69    4.40
  -1  -4  -7   57.39    3.00
  -1  -4  -7   58.79    5.00
  -1  -4  -7   58.99    4.00
   1  -4   7   49.99    3.90
  -1  -4  -7   60.39    5.00
  -1   4  -7   53.49    3.30
   1   4   7   62.59    5.00
  -2  -4  -7    4.90    1.50
  -2  -4  -7    3.40    1.80
  -2  -4  -7    2.10    1.30
   2  -4   7    2.70    1.20
  -2   4  -7    4.80    1.40
  -2   4  -7    3.80    1.40
  -2   4  -7    3.60    1.50
   2   4   7    2.50    1.50
  -2   4  -7    5.20    1.40
  -2   4  -7    4.70    1.30
  -3  -4  -7   13.30    2.10
  -3  -4  -7   12.80    1.40
  -3   4  -7   18.20    2.40
  -3   4  -7   12.50    2.00
  -3   4  -7   16.50    2.20
  -3   4  -7   17.20    2.30
   3   4   7   10.60    2.90
  -3   4  -7   15.50    2.50
  -3   4  -7   10.50    1.80
  -4  -4  -7    9.40    2.10
  -4  -4  -7   14.20    1.80
  -4  -4  -7   19.10    2.50
  -4   4  -7   16.70    2.70
   4   4   7   11.90    3.80
  -4   4  -7   13.00    1.80
  -4   4  -7   12.90    1.80
  -4   4  -7   14.60    2.20
  -4   4  -7   14.30    2.10
  -4   4  -7   13.50    2.10
  -5  -4  -7   21.60    2.90
  -5  -4  -7   21.10    2.00
  -5  -4  -7   29.90    2.90
  -5   4  -7   26.20    2.40
  -5   4  -7   20.20    1.80
  -5   4  -7   18.40    2.40
  -5   4  -7   22.20    2.60
  -5   4  -7   23.90    2.40
  -5   4  -7   23.20    2.50
  -5   4  -7   21.70    2.10
  -6  -4  -7    9.00    1.60
  -6  -4  -7   12.90    1.90
  -6  -4  -7   11.80    1.90
  -6  -4  -7    8.50    1.20
  -6   4  -7    7.10    1.20
  -6   4  -7    9.40    1.30
  -6   4  -7    6.50    1.20
  -6   4  -7   11.60    1.50
  -6  -5   7   11.30    1.70
  -6   5   7    9.30    1.40
   5  -5  -7   60.49    3.20
  -5  -5   7   53.09    3.90
  -5   5   7   69.19    4.30
  -5   5   7   61.89    3.80
  -5   5   7   64.09    3.70
  -4  -5   7   72.79    3.40
   4  -5  -7   76.39    3.60
   4  -5  -7   59.39    6.50
  -4  -5   7   76.69    3.90
  -4   5   7   79.69    3.90
   4   5  -7   81.39    4.20
   3  -5  -7  500.15   17.50
   3  -5  -7  496.15   17.70
  -3  -5   7  499.45   19.40
  -3  -5   7  493.45   22.00
  -3  -5   7  491.05   17.80
  -3   5   7  492.05   17.40
   3   5  -7  514.55   18.40
   3   5  -7  502.95   21.40
  -3   5   7  521.15   18.50
   2  -5  -7   -0.70    0.70
   2  -5  -7    0.80    1.70
  -2  -5   7    0.80    0.80
  -2  -5   7   -0.20    0.90
  -2  -5   7    0.20    1.60
  -2  -5   7    0.00    1.20
  -2  -5   7   -0.50    1.30
   2  -5  -7    2.70    2.20
   2  -5  -7    0.90    0.90
  -2   5   7   -0.10    0.90
   2   5  -7   -0.40    1.00
   2   5  -7   -1.10    1.50
  -2   5   7    1.90    1.20
  -2   5   7    0.40    1.00
   1  -5  -7   14.20    1.60
  -1  -5   7   15.60    1.70
  -1  -5   7   16.80    3.00
  -1  -5   7   18.00    3.80
   1  -5  -7   13.10    2.30
  -1  -5   7   18.10    2.10
  -1  -5   7    9.80    2.50
   1  -5  -7    9.20    2.50
   1  -5  -7   13.00    3.10
   1  -5  -7   14.70    1.80
   1   5  -7   15.90    2.10
   1   5  -7   11.20    2.00
   1   5  -7   18.70    2.20
  -1   5   7   17.70    1.90
  -1   5   7   13.50    1.70
   0  -5  -7   27.50    2.20
   0  -5   7   27.40    3.40
   0  -5   7   26.20    2.20
   0  -5   7   27.60    2.10
   0  -5  -7   32.50    2.00
   0  -5   7   28.20    5.20
   0  -5  -7   28.60    4.00
   0  -5   7   32.80    3.70
   0  -5  -7   20.70    3.30
   0   5   7   29.90    2.20
   0   5  -7   27.90    2.20
   0   5  -7   23.70    2.70
   0   5   7   31.60    3.40
   0   5  -7   27.20    2.50
   0   5  -7   22.30    2.20
   1  -5   7   26.40    3.10
  -1  -5  -7   22.70    2.10
   1  -5   7   26.10    2.10
   1  -5   7   25.90    1.90
  -1  -5  -7   18.90    3.10
  -1  -5  -7   18.10    3.50
  -1  -5  -7   24.80    3.00
  -1  -5  -7   22.70    1.80
   1  -5   7   22.20    3.40
  -1   5  -7   25.10    2.40
   1   5   7   24.40    3.50
  -1   5  -7   21.90    2.50
  -1   5  -7   28.00    2.70
  -1   5  -7   24.00    2.60
   1   5   7   23.30    2.20
  -1   5  -7   22.50    1.90
  -1   5  -7   26.40    2.40
  -2  -5  -7    3.10    1.10
   2  -5   7    2.90    1.50
  -2  -5  -7    3.00    1.70
  -2  -5  -7    3.70    1.70
  -2   5  -7    5.20    1.50
  -2   5  -7    5.70    2.00
  -2   5  -7    2.90    1.40
  -2   5  -7    4.40    0.80
   2   5   7    3.40    1.30
  -2   5  -7    5.10    1.80
  -2   5  -7    6.80    2.50
   2   5   7    2.80    1.80
  -3  -5  -7   12.30    1.40
  -3  -5  -7    9.80    2.30
   3   5   7    9.30    1.70
  -3   5  -7    8.70    1.80
  -3   5  -7   13.10    2.50
  -3   5  -7   14.40    2.40
  -3   5  -7   13.40    2.00
  -3   5  -7   11.90    2.10
   3   5   7    9.60    3.10
  -4  -5  -7   14.50    2.20
  -4  -5  -7   12.70    2.10
  -4  -5  -7   15.30    2.50
  -4   5  -7   14.30    2.10
  -4   5  -7   19.60    2.70
  -4   5  -7   16.50    2.20
  -4   5  -7   14.90    2.10
   4   5   7   12.90    4.10
  -4   5  -7   12.90    1.90
  -5  -5  -7    1.20    1.30
  -5  -5  -7    3.30    1.70
  -5   5  -7    0.70    1.20
  -5   5  -7    0.90    1.10
  -5   5  -7    0.10    1.10
  -6  -5  -7    1.10    1.00
  -6   5  -7    0.00    0.80
  -5   6   7  100.19    4.70
  -5   6   7  106.49    4.70
   4  -6  -7   59.09    3.00
  -4   6   7   59.39    3.60
  -4   6   7   58.99    3.80
   4   6  -7   65.19    3.70
  -3  -6   7   -2.30    3.40
  -3  -6   7    3.80    1.60
  -3  -6   7    2.80    4.40
  -3  -6   7    3.30    1.10
   3  -6  -7    5.20    1.30
   3  -6  -7    2.20    3.30
   3  -6  -7    3.10    1.20
   3   6  -7    2.40    4.00
  -3   6   7    5.70    2.00
   3   6  -7    6.50    1.60
  -3   6   7    4.00    0.90
  -2  -6   7    4.20    2.20
  -2  -6   7    2.10    1.10
  -2  -6   7    3.60    2.70
   2  -6  -7    2.10    1.10
   2  -6  -7    4.30    1.20
  -2  -6   7    3.00    0.90
  -2  -6   7    1.90    1.60
   2  -6  -7    2.70    1.50
   2  -6  -7   -0.60    1.80
  -2   6   7    3.20    1.30
  -2   6   7    2.60    1.00
   2   6  -7    2.60    1.20
   2   6  -7    2.00    2.10
   1  -6  -7   37.50    7.40
  -1  -6   7   29.90    2.20
  -1  -6   7   27.10    2.50
   1  -6  -7   26.20    2.40
  -1  -6   7   25.20    3.50
  -1  -6   7   24.90    6.40
   1  -6  -7   27.60    2.30
   1   6  -7   28.30    2.80
   1   6  -7   29.80    2.60
  -1   6   7   25.30    2.20
  -1   6   7   28.00    2.40
   0  -6  -7    0.10    1.90
   0  -6  -7    0.50    1.00
   0  -6  -7   -0.20    1.00
   0  -6  -7    0.10    1.80
   0  -6   7    0.80    1.00
   0  -6  -7    0.20    1.30
   0  -6   7   -1.00    0.80
   0  -6   7   -0.10    1.10
   0  -6   7    1.50    1.70
   0  -6   7    0.70    1.90
   0   6  -7    1.60    1.50
   0   6  -7    0.80    1.40
   0   6  -7    1.20    0.90
   0   6   7   -0.10    0.90
   1  -6   7    2.80    0.90
  -1  -6  -7    0.50    0.90
  -1  -6  -7    0.00    1.50
   1  -6   7    2.40    1.80
  -1  -6  -7    0.90    1.00
  -1  -6  -7   -1.10    1.60
   1  -6   7   -0.30    0.80
  -1  -6  -7    0.80    1.50
  -1   6  -7    0.90    1.40
  -1   6  -7    0.50    0.80
  -1   6  -7    1.20    1.20
   1   6   7    1.70    1.00
  -1   6  -7    4.20    1.40
  -1   6  -7    2.00    1.30
   2  -6   7   13.80    3.30
   2  -6   7   11.80    1.40
  -2  -6  -7   12.00    2.80
  -2  -6  -7    7.60    2.10
   2  -6   7   15.70    1.70
  -2  -6  -7   13.00    1.80
   2  -6   7   11.80    2.50
  -2  -6  -7   11.80    4.00
  -2   6  -7   13.00    2.10
   2   6   7   16.50    2.00
  -2   6  -7   15.00    2.20
   2   6   7    9.70    2.90
  -2   6  -7   13.90    2.10
  -2   6  -7   12.80    1.90
  -2   6  -7   12.40    1.10
   3  -6   7    6.70    1.90
  -3  -6  -7    5.00    1.30
   3  -6   7    5.10    1.00
  -3  -6  -7    5.60    1.70
  -3   6  -7    4.10    1.50
  -3   6  -7    7.00    1.80
   3   6   7    9.10    1.70
  -3   6  -7    6.20    1.20
   3   6   7    4.00    2.50
  -3   6  -7    6.00    1.60
  -4  -6  -7   17.00    2.80
  -4  -6  -7   17.10    2.20
  -4   6  -7   15.90    2.20
  -4   6  -7   17.10    2.20
  -4   6  -7   17.50    2.10
  -5  -6  -7    7.90    1.70
  -5   6  -7    5.70    1.00
  -5   6  -7    9.30    1.50
  -5   7   7   25.30    1.70
   4  -7  -7    0.80    0.80
  -4   7   7    0.20    1.10
   4   7  -7   -0.80    0.50
  -4   7   7    1.10    1.00
  -3  -7   7  273.27   10.20
  -3  -7   7  270.67   12.00
   3  -7  -7  283.77   10.00
  -3   7   7  280.37   10.80
  -3   7   7  276.67   10.60
   3   7  -7  282.17   10.70
   2  -7  -7    6.80    1.30
  -2  -7   7    5.00    1.20
   2  -7  -7    2.00    1.90
  -2  -7   7    5.60    1.90
   2  -7  -7    5.70    1.20
  -2  -7   7    6.10    1.00
   2   7  -7    4.30    1.20
  -2   7   7    6.10    1.20
  -2   7   7    6.40    1.50
  -1  -7   7    1.60    1.60
   1  -7  -7    2.70    1.10
  -1  -7   7    4.50    2.90
   1  -7  -7    0.70    2.50
   1  -7  -7   -5.70    3.50
   1  -7  -7    1.90    1.10
  -1  -7   7    3.00    2.60
  -1  -7   7    3.40    1.20
   1  -7  -7    1.50    1.40
  -1  -7   7    2.70    1.00
  -1   7   7    2.90    1.10
  -1   7   7    0.00    1.30
   1   7  -7    1.50    0.80
   0  -7   7    9.10    2.40
   0  -7   7    9.30    3.50
   0  -7   7    3.20    3.70
   0  -7  -7    8.80    2.20
   0  -7  -7    7.70    3.00
   1  -7   7    1.20    2.50
   1  -7   7    2.80    1.00
   1  -7   7    2.20    1.00
  -1  -7  -7   -0.60    3.30
  -1  -7  -7    2.60    1.00
   1  -7   7    3.70    1.90
  -1  -7  -7    1.70    2.70
  -1  -7  -7    2.20    1.30
  -1  -7  -7    3.10    1.10
  -1   7  -7    1.50    1.20
   1   7   7    1.10    1.00
  -1   7  -7    1.20    1.40
  -1   7  -7    2.70    0.90
   2  -7   7    1.60    0.90
  -2  -7  -7    0.30    1.10
  -2  -7  -7   -0.80    0.90
   2  -7   7    1.10    1.40
   2  -7   7    1.10    0.80
  -2   7  -7    1.40    1.10
  -2   7  -7    1.20    1.20
   2   7   7    0.30    0.90
  -3  -7  -7   10.70    2.00
  -3  -7  -7    9.90    1.30
   3  -7   7   10.00    2.00
  -3   7  -7   10.70    1.60
  -3   7  -7    9.30    1.60
   3   7   7   16.40    2.20
   4  -7   7    0.60    0.70
  -4   7  -7    1.70    1.00
  -4   7  -7    0.60    0.90
   3  -8  -7   17.80    1.40
  -3  -8   7   18.40    1.40
   3  -8  -7   18.00    1.50
  -3   8   7   17.60    1.60
   3   8  -7   17.30    1.50
  -3   8   7   13.60    1.70
  -2  -8   7    9.50    1.40
   2  -8  -7   10.90    1.20
  -2  -8   7   13.20    3.10
   2  -8  -7   13.30    1.50
   2   8  -7    6.70    1.10
  -2   8   7   10.60    1.60
  -2   8   7    9.50    0.90
  -1  -8   7   -0.20    0.70
   1  -8  -7   -0.50    1.20
   1  -8  -7   -0.40    0.90
  -1  -8   7    0.50    0.80
   1  -8  -7   -2.20    0.80
  -1  -8   7    1.60    1.50
   1   8  -7    1.40    0.80
  -1   8   7   -0.10    0.80
   0  -8   7    8.70    2.20
   0  -8   7    7.90    1.40
   0  -8  -7    9.00    1.20
   0  -8   7    7.30    1.20
   0  -8  -7    9.40    1.40
   0  -8  -7    5.70    1.70
   0   8   7    9.40    1.40
   0   8  -7    9.30    1.30
   1  -8   7    2.70    1.10
  -1  -8  -7    0.40    1.20
  -1  -8  -7    1.70    0.90
   1  -8   7    1.60    0.80
   1  -8   7    1.30    1.30
   1   8   7    1.40    0.80
  -1   8  -7    2.30    1.20
  -1   8  -7    2.70    0.70
   2  -8   7    0.10    1.20
  -2  -8  -7    0.50    1.30
   2  -8   7    1.70    0.80
  -2  -8  -7   -0.50    0.70
   2  -8   7    0.00    0.60
  -2   8  -7   -0.30    1.20
  -2   8  -7    2.20    1.00
   2   8   7    1.00    0.90
   3  -8   7    0.20    0.50
  -3   8  -7    1.60    0.90
   3   8   7    1.20    0.70
  -3   8  -7    1.40    0.80
   1  -9  -7    1.20    0.80
   1  -9  -7    2.40    0.60
  -1  -9   7    1.70    0.80
   1   9  -7    0.40    0.50
  -1   9   7    0.90    0.90
   0  -9   7    8.20    1.40
   0  -9  -7    5.70    0.90
   0  -9   7    6.80    0.90
   0   9   7    6.40    0.90
   1  -9   7    0.50    0.70
   1  -9   7    0.30    0.50
  -1  -9  -7    1.50    0.60
   1   9   7    1.20    0.90
  -7   0   8   -0.10    1.00
  -7   0   8   -0.50    0.90
  -7   0   8   -0.40    0.70
  -6   0   8    4.20    1.50
   6   0  -8    3.30    1.10
  -6   0   8    4.70    1.40
  -5   0   8    2.10    1.30
  -5   0   8    3.80    1.70
   5   0  -8   -0.80    1.10
  -5   0   8   -0.40    1.30
   5   0  -8    2.00    1.10
  -4   0   8   26.60    2.50
  -4   0   8   25.30    1.90
   4   0  -8   18.50    3.10
  -4   0   8   19.80    2.60
   4   0  -8   23.80    2.10
  -4   0   8   23.90    2.30
  -3   0   8    0.30    1.30
  -3   0   8    0.00    0.90
   3   0  -8   -0.40    1.30
  -2   0   8  603.34   21.70
  -2   0   8  595.14   21.80
   2   0  -8  597.04   21.80
  -1   0   8   -0.50    0.70
   1   0  -8   -0.20    0.80
  -1   0   8    0.30    0.90
   0   0   8  147.69    6.40
   0   0  -8  155.28    6.40
   0   0   8  147.29    6.50
   1   0   8   -0.10    0.50
  -1   0  -8   -0.10    0.70
   1   0   8   -0.10    0.70
   2   0   8   15.10    2.20
   2   0   8   15.50    1.80
   3   0   8   -0.60    0.60
  -4   0  -8   60.99    3.80
  -4   0  -8   64.99    4.20
  -4   0  -8   68.69    3.60
  -4   0  -8   66.29    3.60
  -4   0  -8   68.89    3.80
  -4   0  -8   67.59    3.80
  -4   0  -8   68.59    3.80
  -5   0  -8    0.60    1.20
  -5   0  -8   -0.50    1.30
  -5   0  -8   -2.10    1.00
  -5   0  -8    0.00    1.40
  -5   0  -8    1.40    1.60
  -5   0  -8   -0.50    1.30
  -5   0  -8    1.30    1.70
  -6   0  -8    1.70    1.30
  -6   0  -8    1.30    1.30
  -6   0  -8    1.20    1.30
  -6   0  -8    2.20    1.30
  -6   0  -8    1.60    1.50
  -7   0  -8   -0.50    0.80
  -7   0  -8    0.30    0.80
  -7   0  -8    0.40    1.10
  -7   0  -8    0.80    1.00
   7  -1  -8    5.00    0.90
  -7  -1   8    7.00    1.10
  -7  -1   8    8.20    1.70
  -7  -1   8    6.50    1.30
  -7   1   8    7.20    1.30
  -7   1   8    8.00    1.20
  -7   1   8    8.90    1.40
   7   1  -8    7.60    1.10
   6  -1  -8   15.50    1.80
  -6  -1   8   20.60    2.40
  -6  -1   8   18.60    2.30
  -6  -1   8   16.30    1.90
  -6  -1   8   17.00    2.20
  -6   1   8   19.60    2.50
   6   1  -8   18.50    2.00
  -6   1   8   18.70    2.20
  -6   1   8   21.40    2.40
   6   1  -8   18.40    2.20
  -5  -1   8   21.50    2.30
  -5  -1   8   22.40    2.80
   5  -1  -8   19.40    1.90
  -5   1   8   20.10    2.40
   5   1  -8   22.30    2.20
   5   1  -8   21.00    2.30
  -5   1   8   21.30    2.60
  -5   1   8   18.60    2.80
  -4  -1   8  329.67   12.40
  -4  -1   8  347.47   12.80
  -4  -1   8  345.37   12.60
  -4  -1   8  357.86   13.40
   4  -1  -8  349.27   15.90
   4   1  -8  353.46   12.30
  -4   1   8  347.47   12.30
  -4   1   8  351.86   13.10
   4   1  -8  350.96   15.90
   4   1  -8  343.37   12.70
  -4   1   8  336.17   12.90
  -4   1   8  352.96   13.10
   3  -1  -8  154.68    9.50
  -3  -1   8  154.38    6.60
   3   1  -8  155.48    8.20
  -2  -1   8 2273.77   75.39
  -2  -1   8 2250.17   75.89
  -2  -1   8 2190.68   74.99
   2  -1  -8 2217.18   75.89
  -2   1   8 2319.37   75.69
  -1  -1   8   11.40    2.30
   1  -1  -8    9.00    1.60
  -1  -1   8    7.10    1.30
  -1   1   8    5.20    1.00
   1   1  -8    8.30    2.20
   0  -1  -8  185.78    7.50
   0  -1   8  193.98    8.10
   0  -1  -8  193.78    8.00
   0  -1   8  194.48    8.00
   0   1   8  187.88    8.10
   0   1  -8  205.48    7.70
   0   1   8  203.88    8.20
  -1  -1  -8    0.60    0.80
   1  -1   8    0.60    0.70
  -1  -1  -8   -0.20    0.70
   1  -1   8    0.10    0.60
   1   1   8    0.00    0.80
   1   1   8   -0.20    0.60
   2  -1   8   22.60    1.90
  -2  -1  -8   18.40    2.10
  -2  -1  -8   22.10    2.50
   2   1   8   24.60    2.60
   2   1   8   21.20    2.70
   3  -1   8    2.70    1.10
  -3  -1  -8    3.90    1.60
   3   1   8    3.50    1.30
   3   1   8   -0.40    1.70
  -4  -1  -8   36.70    3.00
  -4  -1  -8   37.50    3.30
  -4  -1  -8   37.90    2.80
  -4  -1  -8   37.50    2.70
  -4  -1  -8   31.70    2.80
  -4   1  -8   33.30    2.80
  -4   1  -8   35.50    2.60
  -4   1  -8   38.30    2.60
  -4   1  -8   37.00    3.10
  -4   1  -8   33.20    2.70
  -4   1  -8   42.40    3.40
  -4   1  -8   36.50    2.80
  -4   1  -8   35.60    2.90
  -5  -1  -8    1.60    1.50
  -5  -1  -8    0.10    1.10
  -5  -1  -8   -1.00    1.70
  -5  -1  -8    0.20    1.40
  -5  -1  -8    1.30    1.30
  -5  -1  -8    0.80    1.30
  -5   1  -8    3.00    1.40
  -5   1  -8    1.80    1.60
  -5   1  -8    1.80    1.30
  -5   1  -8   -4.50    2.10
  -5   1  -8   -1.20    1.40
  -5   1  -8    0.10    1.30
  -5   1  -8    0.80    1.60
  -5   1  -8   -1.10    1.20
  -6  -1  -8    5.10    1.50
  -6  -1  -8    4.20    1.30
  -6  -1  -8    5.80    1.80
  -6  -1  -8    5.00    1.80
  -6  -1  -8    5.70    1.60
  -6   1  -8    6.30    1.50
  -6   1  -8    5.30    1.40
  -6   1  -8    4.30    1.60
  -6   1  -8    3.80    1.50
  -6   1  -8    8.60    1.70
  -6   1  -8    3.80    1.20
  -7  -1  -8   10.70    1.60
  -7  -1  -8   12.00    1.30
  -7  -1  -8   11.20    1.50
  -7  -1  -8    9.60    1.20
  -7   1  -8    8.70    1.20
  -7   1  -8    6.50    1.30
  -7   1  -8    9.60    1.20
  -7   1  -8   12.40    1.70
  -7  -2   8   -0.10    0.60
  -7   2   8    1.30    1.10
   7   2  -8    2.20    0.80
  -7   2   8    1.10    0.80
  -6  -2   8   19.60    2.50
  -6  -2   8   20.40    2.40
  -6  -2   8   14.10    1.70
  -6  -2   8   17.40    2.20
  -6   2   8   16.90    1.90
  -6   2   8   16.50    2.10
  -6   2   8   11.80    2.30
  -6   2   8   16.30    2.00
   6   2  -8   15.60    1.90
  -5  -2   8  121.29    5.40
   5  -2  -8  115.69    5.10
  -5  -2   8  118.79    5.70
  -5   2   8  130.29    6.10
  -5   2   8  126.29    5.80
   5   2  -8  128.79    5.40
  -5   2   8  130.59    6.10
   5   2  -8  109.39   10.30
   5   2  -8  112.99    5.60
  -5   2   8  124.89    5.70
  -4  -2   8  498.65   18.00
  -4  -2   8  485.15   17.70
  -4  -2   8  506.25   18.70
  -4  -2   8  514.15   17.90
   4   2  -8  521.65   17.60
  -4   2   8  505.25   18.20
  -4   2   8  506.65   18.30
   4   2  -8  495.45   17.90
   4   2  -8  522.15   21.60
  -4   2   8  498.95   17.30
  -3  -2   8  682.83   23.90
  -3  -2   8  699.33   26.10
  -3  -2   8  703.33   24.40
  -3   2   8  674.73   24.10
  -3   2   8  698.43   24.20
   3   2  -8  741.93   26.80
  -3   2   8  662.53   24.40
  -2  -2   8    2.00    1.20
   2  -2  -8    0.10    1.40
  -2  -2   8    1.80    1.20
  -2  -2   8    1.10    1.00
   2   2  -8    1.00    1.20
  -2   2   8    0.70    1.10
  -1  -2   8   29.30    3.10
  -1  -2   8   29.40    2.70
   1  -2  -8   24.80    2.00
  -1   2   8   26.70    2.70
  -1   2   8   27.00    2.80
   1   2  -8   29.40    3.00
   0  -2  -8   52.69    3.10
   0  -2   8   56.79    3.80
   0   2   8   54.79    3.80
   0   2  -8   54.99    3.10
  -1  -2  -8  116.19    5.50
   1  -2   8  112.49    5.60
   1  -2   8  111.79    5.30
  -1  -2  -8  116.29    5.80
   1   2   8  114.99    6.20
   1   2   8  120.49    6.10
  -2  -2  -8    2.30    1.40
  -2  -2  -8    2.90    1.20
   2   2   8    3.60    2.40
   2   2   8    4.10    1.80
  -3  -2  -8   39.90    3.30
  -3  -2  -8   32.90    2.80
  -3  -2  -8   35.50    2.40
  -3   2  -8   37.40    2.80
  -3   2  -8   40.10    2.90
   3   2   8   40.20    3.70
  -3   2  -8   45.90    3.50
   3   2   8   38.70    4.70
  -3   2  -8   36.10    2.80
  -3   2  -8   41.00    2.80
  -3   2  -8   40.20    2.70
  -4  -2  -8   20.90    2.20
  -4  -2  -8   21.00    3.00
  -4  -2  -8   25.00    2.80
  -4  -2  -8   20.50    2.30
  -4   2  -8   27.10    2.70
  -4   2  -8   26.00    2.50
  -4   2  -8   18.70    2.30
  -4   2  -8   28.40    2.80
  -4   2  -8   21.40    2.10
  -4   2  -8   22.70    2.30
  -4   2  -8   26.00    2.50
  -4   2  -8   22.50    2.70
  -5  -2  -8   10.40    1.90
  -5  -2  -8    6.80    1.80
  -5  -2  -8   10.00    2.10
  -5  -2  -8    7.10    2.10
  -5  -2  -8    8.40    1.90
  -5  -2  -8    8.30    1.70
  -5   2  -8    8.20    1.90
  -5   2  -8    6.40    1.50
  -5   2  -8    6.20    1.70
  -5   2  -8    9.80    1.80
  -5   2  -8   10.10    2.00
  -5   2  -8    8.40    1.60
  -5   2  -8    7.90    1.50
  -5   2  -8    8.70    1.90
  -6  -2  -8    3.20    1.70
  -6  -2  -8    0.90    1.10
  -6  -2  -8   -0.60    1.10
  -6  -2  -8    1.20    1.10
  -6  -2  -8    0.20    1.40
  -6   2  -8    2.00    1.10
  -6   2  -8   -0.60    2.00
  -6   2  -8    2.70    1.40
  -6   2  -8    0.00    1.20
  -6   2  -8    0.00    1.00
  -7  -2  -8   21.40    1.60
  -7  -2  -8   21.80    2.60
  -7  -2  -8   21.20    2.30
  -7   2  -8   20.60    1.50
  -7   2  -8   22.10    1.50
  -7  -3   8    2.70    0.70
  -7   3   8    4.80    1.00
  -7   3   8    2.10    0.70
  -6  -3   8   18.30    2.00
  -6  -3   8   14.30    1.80
  -6   3   8   16.60    2.20
  -6   3   8   15.60    1.80
  -6   3   8   24.30    3.30
   6   3  -8   18.10    1.90
   5   3  -8   35.40    2.60
  -5   3   8   34.00    2.80
  -5   3   8   40.00    3.30
  -5   3   8   38.40    3.20
  -4  -3   8  290.97   11.30
   4   3  -8  309.07   11.60
  -4   3   8  313.87   12.00
   4   3  -8  300.87   11.10
   4   3  -8  310.47   15.30
  -4   3   8  293.87   10.60
  -4   3   8  307.57   11.80
   3  -3  -8  322.07   14.70
  -3  -3   8  317.97   11.80
  -3  -3   8  316.17   12.20
  -3  -3   8  300.57   14.20
  -3  -3   8  317.37   11.60
   3   3  -8  318.87   11.80
  -3   3   8  302.47   11.30
  -3   3   8  319.97   12.00
   3   3  -8  322.07   11.30
   3   3  -8  321.67   14.50
  -2  -3   8  178.48    9.00
   2  -3  -8  167.28    7.30
  -2  -3   8  189.88    9.00
  -2  -3   8  179.68    7.40
   2  -3  -8  180.98    9.00
   2   3  -8  186.48    9.10
   1  -3  -8   43.60    4.00
  -1  -3   8   43.10    3.70
  -1  -3   8   42.60    3.90
   1  -3  -8   41.90    2.90
  -1  -3   8   41.20    2.80
  -1   3   8   43.10    3.10
  -1   3   8   39.10    3.60
   1   3  -8   45.00    3.70
   0  -3  -8   15.00    2.00
   0  -3   8   10.60    1.90
   0  -3  -8   12.60    2.50
   0  -3   8   14.90    2.40
   0   3  -8   18.60    2.00
   0   3   8   14.10    2.30
   0   3  -8   13.50    2.00
   0   3   8   13.80    2.20
   1  -3   8   33.50    2.80
  -1  -3  -8   31.30    2.90
  -1  -3  -8   36.60    3.80
   1  -3   8   35.70    3.40
   1   3   8   33.10    3.40
   1   3   8   34.90    3.90
   2  -3   8    2.30    0.90
  -2  -3  -8    2.70    1.20
  -2  -3  -8    2.70    1.00
  -2  -3  -8    2.10    1.50
   2   3   8    3.10    1.60
   2   3   8    1.70    1.40
   3  -3   8    0.30    1.00
  -3  -3  -8    2.30    0.90
  -3  -3  -8    0.50    1.20
  -3  -3  -8   -0.60    0.90
  -3  -3  -8    1.70    1.40
  -3   3  -8   -1.30    1.00
  -3   3  -8    0.30    1.10
  -3   3  -8   -0.80    1.20
  -3   3  -8   -0.10    1.20
  -3   3  -8    0.00    0.90
   3   3   8   -1.80    1.40
  -3   3  -8    1.20    1.30
  -4  -3  -8    5.40    1.80
  -4  -3  -8    5.50    1.30
  -4  -3  -8    5.30    1.70
  -4  -3  -8    4.20    1.40
  -4  -3  -8    3.40    1.60
  -4   3  -8    5.10    1.40
  -4   3  -8    5.70    1.70
  -4   3  -8    7.10    1.80
  -4   3  -8    5.10    1.90
   4   3   8    4.90    3.80
  -4   3  -8    5.00    1.50
  -4   3  -8    7.50    1.40
  -4   3  -8    4.50    1.70
  -4   3  -8    6.40    1.60
  -5  -3  -8    3.20    1.40
  -5  -3  -8    1.70    1.70
  -5  -3  -8    1.80    2.20
  -5  -3  -8    3.00    1.20
  -5   3  -8    4.40    1.40
  -5   3  -8    3.20    1.20
  -5   3  -8    1.30    1.40
  -5   3  -8    2.00    1.60
  -5   3  -8    2.70    1.60
  -5   3  -8    1.90    1.40
  -5   3  -8    3.70    1.30
  -5   3  -8    1.40    1.30
  -6  -3  -8    1.30    1.00
  -6  -3  -8    2.10    1.70
  -6  -3  -8    1.30    1.40
  -6  -3  -8    1.60    1.50
  -6   3  -8    1.10    1.30
  -6   3  -8    1.40    1.00
  -6   3  -8    2.40    1.10
  -6   3  -8    4.00    1.20
  -6   3  -8    0.60    1.00
  -6  -4   8    8.00    1.30
  -6   4   8   10.80    1.40
  -6   4   8    9.80    1.80
   5  -4  -8   14.20    1.60
  -5  -4   8   16.00    2.10
  -5  -4   8   15.80    2.00
   5   4  -8   14.00    1.70
  -5   4   8   17.00    2.40
  -5   4   8   20.60    2.70
  -5   4   8   17.20    1.90
  -4   4   8 1899.91   67.39
  -4   4   8 2074.39   67.79
   4   4  -8 2086.59   66.69
   4   4  -8 2025.30   67.49
   4   4  -8 1950.20   71.59
  -3  -4   8  173.68   10.00
  -3  -4   8  173.18    8.70
   3  -4  -8  164.98    6.50
   3  -4  -8  165.28    6.70
  -3  -4   8  167.38    6.80
  -3  -4   8  165.18    7.50
   3   4  -8  160.68    7.10
   3   4  -8  173.08    6.60
  -3   4   8  168.58    7.30
  -3   4   8  162.98    6.60
   3   4  -8  178.58    7.40
   3   4  -8  168.08    9.70
   2  -4  -8   12.90    1.60
  -2  -4   8   11.20    1.30
   2  -4  -8    8.90    2.10
   2  -4  -8   16.90    1.60
  -2  -4   8   12.70    2.10
   2  -4  -8   10.40    1.80
  -2  -4   8   14.30    1.70
  -2  -4   8    7.50    2.00
   2   4  -8   13.60    1.70
   2   4  -8   11.00    2.30
   2   4  -8   15.50    1.70
   2   4  -8   12.40    1.40
   2   4  -8   10.40    1.90
  -2   4   8   13.10    1.40
  -2   4   8   13.80    1.90
  -1  -4   8   46.30    4.40
  -1  -4   8   41.50    2.40
  -1  -4   8   42.80    2.70
   1  -4  -8   47.50    4.70
  -1  -4   8   39.70    3.80
   1  -4  -8   44.80    3.30
  -1  -4   8   43.90    2.70
   1   4  -8   47.90    3.10
  -1   4   8   45.80    2.60
  -1   4   8   37.80    3.80
   1   4  -8   49.00    3.80
   1   4  -8   45.30    2.80
  -1   4   8   48.40    2.60
   0  -4  -8    6.20    1.70
   0  -4  -8    5.50    2.20
   0  -4   8    3.70    1.30
   0  -4   8    4.10    1.50
   0   4   8    5.50    1.60
   0   4   8    4.20    1.50
   1  -4   8    6.60    1.80
   1  -4   8    8.50    1.80
  -1  -4  -8    8.30    2.10
  -1  -4  -8    8.20    1.80
  -1  -4  -8   11.10    1.20
  -1  -4  -8    9.50    1.30
  -1  -4  -8    7.70    2.00
  -1   4  -8    9.20    1.50
   1   4   8   10.70    2.80
   1   4   8    9.20    2.30
  -1   4  -8    7.80    2.40
  -1   4  -8   12.40    2.00
  -1   4  -8   11.50    1.90
  -2  -4  -8    8.70    1.80
   2  -4   8    9.20    1.80
  -2  -4  -8    7.90    1.90
  -2  -4  -8   10.00    2.90
  -2  -4  -8    8.80    1.20
  -2  -4  -8   12.60    2.00
  -2   4  -8   10.90    1.90
  -2   4  -8   13.60    2.00
   2   4   8   10.50    2.20
  -2   4  -8   10.40    1.60
   2   4   8    7.70    2.30
  -2   4  -8   10.10    1.90
  -2   4  -8   10.70    1.80
  -3  -4  -8    0.50    1.40
   3  -4   8    1.30    1.90
  -3  -4  -8    0.60    1.20
   3   4   8   -0.20    2.00
  -3   4  -8    1.40    2.30
  -3   4  -8    1.40    1.40
  -4  -4  -8    1.70    1.70
  -4  -4  -8   -0.60    1.20
   4   4   8    1.10    3.20
  -4   4  -8    1.80    1.30
  -4   4  -8    0.10    1.50
  -4   4  -8    1.10    1.40
  -4   4  -8    0.70    1.30
  -4   4  -8   -2.00    1.20
  -4   4  -8    0.50    1.30
  -5  -4  -8    6.70    1.30
  -5  -4  -8    6.90    1.80
  -5  -4  -8   10.50    2.10
  -5   4  -8    7.20    1.70
  -5   4  -8    6.90    1.30
  -5   4  -8    8.60    1.70
  -5   4  -8    8.40    1.70
  -5   4  -8    7.50    1.50
  -5   4  -8    8.50    1.70
  -5   4  -8    8.40    1.20
  -6  -4  -8    1.30    0.80
  -6  -4  -8    1.80    0.80
  -6  -4  -8    2.90    1.30
  -6  -4  -8    2.80    1.40
  -6   4  -8    0.90    1.10
  -6   4  -8    1.70    1.00
  -6   4  -8    1.70    1.00
  -6  -5   8   -0.50    1.00
  -6   5   8   -0.90    0.90
  -6   5   8    2.90    1.60
   5  -5  -8   -0.50    0.90
  -5  -5   8   -0.10    0.80
  -5   5   8    1.10    1.10
  -5   5   8   -0.10    1.30
  -5   5   8    3.00    1.40
   4  -5  -8   60.89    3.40
  -4  -5   8   66.09    3.20
  -4  -5   8   57.99    3.40
   4  -5  -8   69.89    3.30
   4   5  -8   67.29    3.80
  -4   5   8   68.69    3.50
   4   5  -8   54.99    6.80
  -4   5   8   71.19    4.10
  -4   5   8   68.49    4.30
   3  -5  -8   68.29    3.50
   3  -5  -8   68.39    3.30
  -3  -5   8   58.39    5.80
  -3  -5   8   64.79    3.50
  -3  -5   8   61.89    4.50
   3   5  -8   63.59    6.20
   3   5  -8   69.79    4.00
  -3   5   8   64.89    4.00
  -3   5   8   64.59    3.30
   2  -5  -8    9.00    2.70
   2  -5  -8    9.30    1.60
   2  -5  -8    7.80    2.00
  -2  -5   8    8.10    2.20
  -2  -5   8    5.10    1.30
   2  -5  -8    6.60    1.40
  -2  -5   8    5.10    2.10
  -2  -5   8    4.80    2.10
   2   5  -8    7.50    2.30
   2   5  -8    8.80    1.50
  -2   5   8   10.20    1.80
   1  -5  -8   17.80    1.90
  -1  -5   8   16.90    1.80
  -1  -5   8   17.60    3.50
  -1  -5   8   12.30    2.60
   1  -5  -8   17.20    3.70
   1  -5  -8   18.30    1.80
  -1  -5   8   24.40    3.60
  -1  -5   8   17.90    2.10
   1   5  -8   18.50    2.20
   1   5  -8   17.10    2.50
  -1   5   8   17.50    1.90
   1   5  -8   19.60    2.20
  -1   5   8   19.00    1.90
   0  -5  -8   14.00    1.60
   0  -5  -8    9.80    2.60
   0  -5  -8   12.90    2.90
   0  -5  -8   14.60    2.50
   0  -5   8   14.20    1.60
   0  -5   8    9.60    2.50
   0  -5  -8    9.80    1.40
   0  -5   8   11.50    1.50
   0  -5   8    7.90    1.90
   0   5  -8   16.70    2.00
   0   5  -8   13.90    2.00
   0   5   8   10.40    2.00
   0   5  -8   17.00    2.10
   0   5  -8   12.60    1.90
   0   5  -8   13.40    1.90
   0   5   8   14.30    2.10
   1  -5   8    1.90    0.90
   1  -5   8    1.40    1.30
  -1  -5  -8    0.10    0.80
  -1  -5  -8    1.70    0.90
   1  -5   8    1.60    0.90
  -1  -5  -8    1.00    1.40
  -1  -5  -8    1.30    1.80
  -1  -5  -8    1.50    1.20
  -1   5  -8    1.70    1.20
  -1   5  -8    1.60    1.50
   1   5   8    0.50    1.00
  -1   5  -8    0.00    1.10
   1   5   8    1.50    1.50
  -1   5  -8    0.90    1.30
  -1   5  -8    0.70    1.30
  -1   5  -8    0.80    0.80
   2  -5   8    2.50    1.40
  -2  -5  -8    3.30    1.80
  -2  -5  -8    2.40    1.40
  -2  -5  -8    2.90    2.60
  -2   5  -8    2.90    1.40
  -2   5  -8    5.90    1.60
   2   5   8    3.20    1.30
  -2   5  -8    4.70    1.60
  -2   5  -8    4.70    1.70
   2   5   8    2.10    1.70
  -2   5  -8    2.60    1.40
  -2   5  -8    3.10    0.60
  -3  -5  -8    0.80    1.50
  -3  -5  -8    2.90    1.00
  -3  -5  -8    0.30    1.80
  -3   5  -8    1.90    1.30
  -3   5  -8    2.60    1.50
  -3   5  -8    0.90    1.30
   3   5   8    0.90    1.20
   3   5   8    0.90    1.90
  -3   5  -8    2.40    1.40
  -3   5  -8    2.60    1.50
  -4  -5  -8    2.50    1.50
  -4  -5  -8    0.90    1.80
  -4  -5  -8   -2.70    1.20
  -4   5  -8   -0.40    1.20
  -4   5  -8    0.30    1.30
  -4   5  -8   -0.70    1.20
  -4   5  -8    1.10    1.40
  -4   5  -8    0.30    1.00
  -5  -5  -8    8.50    1.80
  -5  -5  -8    8.40    2.90
  -5   5  -8    5.30    1.40
  -5   5  -8    9.60    2.00
  -5   5  -8    6.60    1.50
  -6  -5  -8    3.80    1.00
  -6   5  -8    4.90    0.90
  -5   6   8   55.39    3.20
  -5   6   8   51.49    3.00
   4  -6  -8  433.26   14.50
  -4  -6   8  380.16   14.70
   4  -6  -8  378.56   14.20
  -4   6   8  421.56   15.20
   4   6  -8  420.46   15.10
  -4   6   8  417.76   15.10
  -3  -6   8  874.91   35.90
  -3  -6   8 1009.30   33.00
   3  -6  -8  978.20   32.50
   3  -6  -8  942.51   32.70
   3  -6  -8  942.31   37.00
  -3  -6   8  991.00   34.80
  -3  -6   8  952.60   38.40
   3   6  -8  922.01   36.00
   3   6  -8 1001.70   33.40
  -3   6   8  997.30   33.40
  -3   6   8  961.40   32.30
   2  -6  -8  264.87   11.70
   2  -6  -8  252.77   15.30
  -2  -6   8  282.17   14.00
  -2  -6   8  282.77   10.50
   2  -6  -8  270.77   10.00
   2  -6  -8  265.97   14.50
  -2  -6   8  278.37   12.40
  -2  -6   8  272.47   14.50
   2  -6  -8  271.87   10.30
  -2  -6   8  258.77    9.70
   2   6  -8  258.17   11.80
  -2   6   8  271.57   10.10
   2   6  -8  288.17   10.80
  -2   6   8  262.97   10.50
  -1  -6   8   20.20    2.00
   1  -6  -8   18.30    4.10
  -1  -6   8   13.60    3.00
   1  -6  -8   19.90    4.10
  -1  -6   8   23.50    4.50
   1  -6  -8   22.00    2.20
   1  -6  -8   14.90    2.50
   1  -6  -8   20.40    2.20
  -1  -6   8   21.10    3.50
  -1  -6   8   20.20    2.30
  -1   6   8   18.70    2.10
  -1   6   8   21.40    2.10
   1   6  -8   22.20    2.40
   1   6  -8   19.30    2.30
   0  -6  -8   23.00    6.20
   0  -6  -8   21.80    3.20
   0  -6   8   26.10    3.70
   0  -6   8   20.90    2.30
   0  -6   8   19.90    2.00
   0  -6  -8   27.60    6.10
   0  -6   8   21.90    4.10
   0  -6  -8   20.90    2.10
   0  -6  -8   23.20    2.30
   0   6  -8   22.90    2.20
   0   6   8   31.00    3.10
   0   6  -8   24.30    2.30
   0   6  -8   24.00    2.70
   1  -6   8    6.80    1.30
  -1  -6  -8    6.90    1.30
  -1  -6  -8    3.40    2.00
   1  -6   8    5.50    2.10
   1  -6   8    8.00    2.80
  -1  -6  -8    3.40    1.50
  -1  -6  -8    7.60    1.50
  -1  -6  -8    7.60    2.90
   1  -6   8    7.00    1.20
   1   6   8    2.70    2.10
  -1   6  -8   10.80    1.80
  -1   6  -8    7.50    1.30
  -1   6  -8    5.50    1.50
  -1   6  -8    7.70    1.80
  -1   6  -8    9.70    1.80
   1   6   8    5.10    1.30
  -2  -6  -8   25.80    2.20
   2  -6   8   16.70    2.90
  -2  -6  -8   24.60    3.50
   2  -6   8   26.90    1.90
  -2  -6  -8   23.10    3.80
   2  -6   8   29.20    3.80
   2  -6   8   25.50    2.10
  -2  -6  -8   25.60    5.00
   2   6   8   25.30    2.40
  -2   6  -8   26.10    2.90
  -2   6  -8   25.20    2.70
   2   6   8   19.60    3.60
  -2   6  -8   23.60    2.90
  -2   6  -8   26.90    2.80
  -3  -6  -8    3.20    1.90
   3  -6   8    2.80    0.90
  -3  -6  -8    2.30    0.90
   3  -6   8    3.60    1.70
  -3   6  -8    3.60    1.30
   3   6   8    3.00    1.20
   3   6   8   -0.50    2.30
  -3   6  -8    1.40    0.90
  -3   6  -8    4.50    1.50
  -3   6  -8    2.80    1.40
  -4  -6  -8    3.40    1.50
  -4  -6  -8   -1.60    1.20
  -4   6  -8    1.30    1.10
  -4   6  -8    0.70    1.20
  -4   6  -8    0.00    1.10
  -5  -6  -8    5.70    1.10
  -5   6  -8    3.80    0.90
  -5   6  -8    4.90    1.30
   4  -7  -8    1.90    0.80
  -4   7   8    0.80    1.00
  -4   7   8    1.30    1.10
   4   7  -8    2.50    0.80
  -3  -7   8   78.89    3.70
   3  -7  -8   84.09    4.20
   3  -7  -8   80.79    3.60
  -3  -7   8   69.79    5.20
   3   7  -8   79.49    4.10
  -3   7   8   85.99    4.40
  -3   7   8   82.59    4.10
   2  -7  -8    6.60    1.20
  -2  -7   8    6.90    1.00
  -2  -7   8    7.30    2.30
   2  -7  -8    6.20    1.30
   2   7  -8    6.20    1.40
  -2   7   8    5.90    1.20
  -2   7   8    6.60    1.50
  -1  -7   8    8.80    1.30
   1  -7  -8    9.50    6.30
   1  -7  -8   12.60    2.50
  -1  -7   8   10.20    3.80
  -1  -7   8   12.60    1.90
   1  -7  -8    5.20    3.00
  -1  -7   8    9.40    2.70
   1  -7  -8    8.00    1.30
   1  -7  -8    7.80    1.50
   1   7  -8   10.60    1.70
   0  -7  -8   17.40    2.00
   0  -7   8   14.30    1.90
   0  -7   8   10.50    2.60
   0  -7  -8   15.40    1.60
   0  -7   8    4.10    3.70
   0  -7   8   13.20    1.60
   0  -7   8   12.80    2.60
   0  -7  -8   13.50    2.60
   0  -7  -8    6.90    3.20
   0   7  -8   12.20    1.70
   0   7  -8   14.70    2.10
  -1  -7  -8   31.40    5.70
   1  -7   8   37.00    5.20
  -1  -7  -8   32.30    2.50
   1  -7   8   32.80    2.30
  -1  -7  -8   25.30    4.80
  -1  -7  -8   35.40    3.80
   1  -7   8   33.60    4.00
  -1  -7  -8   34.10    2.10
   1  -7   8   34.20    2.50
  -1   7  -8   35.80    2.60
   1   7   8   33.00    2.70
  -1   7  -8   33.60    3.00
  -1   7  -8   33.70    2.20
  -2  -7  -8   -1.10    0.90
   2  -7   8    0.20    0.70
  -2  -7  -8    0.40    1.30
   2  -7   8   -0.20    0.80
   2  -7   8   -0.60    1.40
  -2   7  -8    0.80    1.10
   2   7   8   -0.90    0.80
  -2   7  -8    0.50    1.20
  -3  -7  -8    5.30    1.70
   3  -7   8    2.10    0.80
   3  -7   8    5.70    1.70
  -3   7  -8    4.20    1.30
   3   7   8    3.70    1.30
  -3   7  -8    4.70    1.50
  -4   7  -8    0.60    0.90
  -4   7  -8    0.20    0.90
   3  -8  -8  107.89    4.30
  -3  -8   8  110.19    4.10
   3  -8  -8  113.99    4.20
   3   8  -8  111.19    4.60
  -3   8   8  108.59    4.60
  -3   8   8  109.79    4.80
   2  -8  -8  256.87    9.20
  -2  -8   8  224.78   10.30
   2  -8  -8  243.48    8.80
  -2   8   8  225.68    8.30
  -2   8   8  245.38    9.10
   1  -8  -8    0.50    1.00
  -1  -8   8    0.10    0.70
   1  -8  -8    1.40    1.60
   1  -8  -8   -0.60    0.80
  -1  -8   8    1.00    1.60
   1   8  -8    0.80    0.70
  -1   8   8    0.80    0.90
   0  -8   8   -0.40    1.30
   0  -8   8   -0.20    0.70
   0  -8  -8   -1.10    1.00
   0  -8   8    0.50    0.70
   0  -8  -8    1.20    1.10
   0  -8  -8    0.40    0.90
   0   8  -8   -0.10    0.70
   0   8   8   -0.10    0.80
   1  -8   8   27.30    1.90
  -1  -8  -8   29.30    3.10
  -1  -8  -8   26.60    2.10
   1  -8   8   30.20    3.20
  -1   8  -8   27.60    1.40
   1   8   8   28.90    2.20
  -1   8  -8   28.90    2.50
  -2  -8  -8    2.00    1.30
   2  -8   8    3.10    0.80
   2  -8   8    0.70    0.60
  -2  -8  -8    1.40    0.70
   2   8   8    2.10    0.90
  -2   8  -8    1.90    1.20
   3  -8   8    0.90    0.50
   3   8   8    1.20    0.70
  -3   8  -8    1.70    0.80
  -3   8  -8    0.60    0.80
   1  -9  -8    4.10    0.80
  -1  -9   8    4.40    0.70
   1   9  -8    4.50    0.60
  -1   9   8    4.30    0.90
   0  -9   8    2.40    0.70
   0  -9   8    2.10    0.60
   0  -9  -8    1.30    0.90
   0   9   8    2.70    1.00
   1  -9   8   27.70    1.40
   1  -9   8   26.00    2.00
  -1  -9  -8   25.40    1.50
   1   9   8   26.50    1.60
  -7   0   9   17.70    1.70
  -7   0   9   21.70    1.70
  -7   0   9   19.70    1.80
  -6   0   9    0.10    1.20
   6   0  -9    1.10    1.10
  -6   0   9   -1.00    1.40
  -6   0   9   -1.50    1.00
   6   0  -9   -0.80    0.90
  -5   0   9    8.10    1.70
   5   0  -9   11.70    1.60
  -5   0   9   11.80    2.00
   5   0  -9    8.40    1.60
   4   0  -9    0.40    1.40
  -4   0   9   -0.40    0.70
   4   0  -9   -1.90    1.80
  -4   0   9   -0.50    1.00
  -4   0   9    0.50    1.00
   3   0  -9 1676.63   57.99
  -3   0   9 1668.63   56.19
  -2   0   9   -0.40    0.90
  -2   0   9    0.00    0.90
   2   0  -9   -0.20    1.20
  -1   0   9  192.38    8.00
  -1   0   9  191.08    8.20
   1   0  -9  178.28    8.30
   0   0   9    0.30    0.70
   0   0   9    0.30    0.80
   0   0  -9    0.30    0.90
   1   0   9  311.17   11.90
   2   0   9   -1.10    1.00
   2   0   9    0.90    0.90
   3   0   9    6.10    1.40
  -4   0  -9    0.00    1.00
  -4   0  -9    1.20    1.20
  -4   0  -9   -1.10    1.00
  -4   0  -9    0.10    1.10
  -4   0  -9   -0.40    1.20
  -4   0  -9    0.20    1.70
  -4   0  -9   -1.10    1.00
  -5   0  -9    8.10    1.80
  -5   0  -9   12.20    2.30
  -5   0  -9    6.50    1.50
  -5   0  -9    8.60    2.10
  -5   0  -9    7.90    1.80
  -5   0  -9    7.70    1.70
  -5   0  -9   11.20    1.80
  -6   0  -9    0.90    1.10
  -6   0  -9    0.30    1.10
  -6   0  -9    2.20    1.40
  -6   0  -9    0.50    1.50
  -6   0  -9    0.20    1.20
  -7   0  -9    6.50    1.30
  -7   0  -9    6.30    1.50
  -7   0  -9    6.60    1.10
  -7   0  -9    6.40    1.00
  -7  -1   9    0.00    1.00
   7  -1  -9   -0.70    0.60
  -7  -1   9    1.40    1.00
  -7  -1   9    0.40    0.70
   7   1  -9    0.10    0.70
  -7   1   9    0.00    1.00
  -7   1   9    0.00    0.80
  -6  -1   9   12.80    1.80
  -6  -1   9   14.20    2.10
   6  -1  -9   10.90    1.50
  -6  -1   9   15.40    2.10
  -6  -1   9   14.30    1.90
  -6   1   9   11.70    1.90
   6   1  -9   13.30    1.90
  -6   1   9   12.20    1.70
  -6   1   9   15.00    2.00
   6   1  -9   12.50    1.50
   5  -1  -9    7.60    1.40
  -5  -1   9   11.00    1.90
  -5  -1   9   10.50    2.00
   5   1  -9    8.70    4.20
   5   1  -9   10.30    1.60
  -5   1   9    8.20    1.90
   5   1  -9   11.70    1.70
  -5   1   9    4.50    2.10
  -5   1   9    9.40    2.00
  -4  -1   9    4.50    1.50
   4  -1  -9    1.10    2.60
  -4  -1   9    5.20    1.20
  -4  -1   9    3.50    1.30
  -4   1   9    5.20    1.10
  -4   1   9    6.50    1.80
  -4   1   9    6.20    1.60
   4   1  -9    0.30    2.20
  -4   1   9    3.80    1.40
   4   1  -9    5.10    1.10
   4   1  -9    5.40    1.20
   3  -1  -9  203.98   10.00
  -3  -1   9  210.88    8.50
  -3   1   9  210.38    8.30
   3   1  -9  211.98   10.20
   2  -1  -9  220.08   10.50
  -2  -1   9  212.68    8.80
  -2  -1   9  191.58    7.90
  -2  -1   9  203.38    9.00
  -2   1   9  199.68    8.30
  -2   1   9  202.48    8.80
   2   1  -9  209.58    9.40
  -2   1   9  191.18    7.90
   1  -1  -9   71.79    5.60
  -1  -1   9   69.49    4.30
  -1  -1   9   68.69    4.30
  -1   1   9   70.59    4.30
   1   1  -9   70.49    5.20
   0  -1  -9   25.70    2.90
   0  -1   9   19.10    2.30
   0  -1  -9   21.50    2.50
   0   1  -9   23.50    2.20
   0   1   9   19.90    2.60
   0   1   9   23.90    2.40
  -1  -1  -9  129.49    5.50
   1  -1   9  126.19    5.90
  -1  -1  -9  130.59    5.80
   1  -1   9  122.29    6.40
   1   1   9  131.29    6.30
  -2  -1  -9    5.90    1.40
  -2  -1  -9    8.00    1.80
   2   1   9    8.10    1.90
   2   1   9    9.40    1.70
  -3  -1  -9    1.30    1.00
   3  -1   9    1.30    0.80
  -3  -1  -9    2.30    1.50
  -3  -1  -9    2.00    1.40
  -3   1  -9    1.00    1.00
   3   1   9    1.40    1.20
  -3   1  -9    0.80    0.90
  -3   1  -9   -0.40    1.00
  -3   1  -9    0.30    1.20
   3   1   9    1.70    1.80
  -4  -1  -9   12.30    1.70
  -4  -1  -9   10.70    1.70
  -4  -1  -9   12.10    1.90
  -4  -1  -9   17.40    2.20
  -4  -1  -9   14.60    2.20
  -4   1  -9   12.60    1.80
  -4   1  -9   14.10    1.80
  -4   1  -9    9.60    1.80
  -4   1  -9   13.70    1.90
  -4   1  -9   18.30    2.50
  -4   1  -9   14.50    2.10
  -4   1  -9   16.00    2.20
  -4   1  -9   10.30    1.80
  -5  -1  -9   10.20    1.70
  -5  -1  -9    8.90    1.80
  -5  -1  -9    9.90    1.90
  -5  -1  -9    9.90    1.80
  -5  -1  -9   10.60    2.20
  -5  -1  -9    9.70    1.80
  -5   1  -9    9.40    1.80
  -5   1  -9   10.40    2.10
  -5   1  -9   12.40    2.10
  -5   1  -9   12.20    1.90
  -5   1  -9   10.10    1.80
  -5   1  -9   10.30    1.80
  -5   1  -9   10.20    1.90
  -6  -1  -9    2.60    1.40
  -6  -1  -9    2.60    1.10
  -6  -1  -9    3.90    1.40
  -6  -1  -9    3.00    1.40
  -6  -1  -9    2.00    1.60
  -6   1  -9    4.90    1.40
  -6   1  -9    4.00    1.30
  -6   1  -9    4.00    1.90
  -6   1  -9    3.70    1.30
  -6   1  -9    2.30    1.60
  -6   1  -9    2.00    1.30
  -7  -1  -9    1.10    0.70
  -7  -1  -9    1.30    1.00
  -7   1  -9    1.70    1.00
  -7   1  -9    1.30    0.80
  -7   1  -9    2.30    1.10
  -7   1  -9    2.00    0.70
  -7  -2   9    8.80    1.20
  -7   2   9   10.50    1.20
   7   2  -9   10.00    1.20
  -7   2   9   10.30    1.70
  -6  -2   9   12.30    1.90
  -6  -2   9   13.30    1.60
  -6  -2   9   11.00    1.90
  -6   2   9   12.40    1.70
  -6   2   9   13.70    1.80
   6   2  -9   10.50    1.50
  -6   2   9   12.30    1.90
  -5  -2   9    2.40    1.60
   5  -2  -9    0.30    0.90
  -5  -2   9   -0.90    1.00
  -5   2   9    0.30    1.40
  -5   2   9   -0.80    1.20
   5   2  -9   -0.50    1.00
  -5   2   9   -0.90    1.00
   5   2  -9   -0.30    1.10
  -5   2   9    0.10    1.40
   5   2  -9   -6.40    3.20
   4  -2  -9  180.58    7.10
  -4  -2   9  190.18    7.60
  -4  -2   9  180.58    7.30
  -4  -2   9  185.48    7.60
   4  -2  -9  163.68    7.20
  -4  -2   9  192.28    8.30
   4   2  -9  187.58    7.60
  -4   2   9  182.08    7.80
  -4   2   9  198.38    8.00
  -4   2   9  186.38    7.10
   4   2  -9  195.98    7.20
   4   2  -9  193.88   10.70
   3  -2  -9  174.48    9.10
  -3  -2   9  158.58    8.50
  -3  -2   9  163.98    6.80
   3   2  -9  174.28    9.20
  -3   2   9  163.58    6.50
   3   2  -9  164.78    6.70
   3   2  -9  166.88    6.40
  -3   2   9  160.08    6.90
  -3   2   9  185.88    7.50
  -2  -2   9 1106.19   39.30
  -2  -2   9 1136.39   38.90
   2  -2  -9 1049.79   40.80
  -2  -2   9 1078.79   37.50
   2   2  -9 1127.19   39.20
  -2   2   9 1117.19   38.70
  -1  -2   9  400.36   15.70
  -1  -2   9  395.86   15.70
   1  -2  -9  409.46   17.00
  -1   2   9  415.16   15.30
  -1   2   9  396.46   15.60
   1   2  -9  394.36   15.30
   0  -2   9   -0.20    0.90
   0  -2  -9    0.30    0.70
   0  -2   9    0.40    1.00
   0  -2  -9    0.20    1.20
   0   2  -9    0.00    0.80
   0   2   9    0.50    1.20
   0   2   9    0.50    0.80
   1  -2   9    0.00    1.00
   1  -2   9    0.90    0.90
  -1  -2  -9    0.50    1.20
  -1  -2  -9    0.40    1.00
   1   2   9   -0.50    1.10
   1   2   9    0.70    1.20
  -2  -2  -9   54.19    3.90
   2  -2   9   51.49    3.00
  -2  -2  -9   45.60    3.70
   2   2   9   48.90    4.40
   2   2   9   51.99    4.00
   3  -2   9    4.60    1.00
  -3  -2  -9    2.70    1.60
  -3  -2  -9    5.30    1.10
  -3  -2  -9    7.60    1.80
  -3  -2  -9    9.50    1.90
   3   2   9    5.20    2.00
  -3   2  -9    6.80    1.50
   3   2   9    2.60    2.10
  -3   2  -9    6.20    1.30
  -3   2  -9    6.00    1.30
  -3   2  -9    5.20    1.10
  -3   2  -9    7.90    1.80
  -4  -2  -9   15.90    2.50
  -4   2  -9   21.60    3.10
  -4   2  -9   17.00    2.30
  -4   2  -9   12.50    2.50
  -4   2  -9   11.60    1.80
  -4   2  -9   12.20    1.60
  -5  -2  -9    9.70    2.20
  -5  -2  -9   13.20    1.90
  -5  -2  -9   14.90    2.40
  -5  -2  -9   14.10    2.20
  -5  -2  -9   11.00    2.00
  -5  -2  -9   16.00    2.10
  -5   2  -9   12.30    1.80
  -5   2  -9   12.10    2.00
  -5   2  -9   12.40    1.90
  -5   2  -9   11.90    2.10
  -5   2  -9   15.80    2.50
  -5   2  -9   11.90    2.00
  -5   2  -9   13.90    2.10
  -5   2  -9   12.40    1.90
  -6  -2  -9    3.70    1.80
  -6  -2  -9    2.70    1.60
  -6  -2  -9    2.40    1.10
  -6  -2  -9    2.90    1.10
  -6  -2  -9    2.50    1.30
  -6   2  -9    1.70    1.40
  -6   2  -9    2.80    1.70
  -6   2  -9    0.10    1.40
  -6   2  -9    1.70    1.10
  -6   2  -9    3.00    1.10
  -7  -2  -9    3.60    1.10
  -7  -2  -9    3.20    0.70
  -7  -2  -9    3.00    1.10
  -7  -3   9    8.40    1.00
  -7   3   9    7.00    0.90
  -7   3   9   10.40    1.40
  -6  -3   9   13.20    1.80
   6  -3  -9   12.70    1.40
  -6  -3   9   17.50    2.00
  -6   3   9   21.80    2.90
  -6   3   9   15.50    1.80
  -6   3   9   16.40    2.00
   6   3  -9   14.50    1.80
   5  -3  -9   -0.60    0.80
  -5  -3   9    0.20    1.30
  -5   3   9   -1.40    1.00
  -5   3   9    2.60    2.10
   5   3  -9   -4.00    3.30
  -4  -3   9   15.30    2.10
   4  -3  -9    9.90    1.30
   4  -3  -9   12.50    1.60
  -4  -3   9    8.00    2.00
  -4  -3   9   14.20    2.00
   4   3  -9   12.60    1.60
   4   3  -9   16.90    2.10
  -4   3   9   14.70    2.10
  -4   3   9   12.60    1.40
   4   3  -9   13.60    3.30
  -3  -3   9  671.13   24.10
  -3  -3   9  641.44   23.00
  -3  -3   9  676.83   23.60
  -3  -3   9  637.24   25.80
   3  -3  -9  633.64   22.60
  -3  -3   9  648.74   22.60
   3  -3  -9  665.73   25.90
   3  -3  -9  629.04   22.30
  -3   3   9  643.54   23.10
  -3   3   9  647.94   22.50
   3   3  -9  671.73   22.40
   3   3  -9  711.43   26.30
   3   3  -9  672.43   23.00
  -2  -3   9   94.09    5.90
  -2  -3   9   91.39    6.00
  -2  -3   9   94.49    4.90
   2  -3  -9   86.59    4.30
  -2  -3   9   90.69    4.50
   2  -3  -9   93.59    6.10
   2   3  -9   94.29    6.00
   2   3  -9   73.99    5.20
   1  -3  -9   69.29    5.00
  -1  -3   9   66.49    4.60
  -1  -3   9   58.69    3.30
   1  -3  -9   57.89    3.70
  -1  -3   9   68.09    4.90
   1   3  -9   72.29    4.50
  -1   3   9   70.39    4.20
  -1   3   9   59.19    4.60
   0  -3   9  114.19    6.50
   0  -3  -9  116.59    6.20
   0  -3   9  118.29    6.40
   0  -3  -9  113.39    6.80
   0   3   9  123.09    6.60
   0   3   9  111.49    6.50
   1  -3   9   65.29    4.20
   1  -3   9   58.69    4.60
  -1  -3  -9   63.59    4.10
  -1  -3  -9   68.59    4.80
   1   3   9   65.19    5.00
   1   3   9   63.89    4.70
  -2  -3  -9    1.10    1.30
  -2  -3  -9    1.00    1.30
  -2  -3  -9    1.60    1.30
  -2  -3  -9    0.60    0.90
   2  -3   9    1.50    1.00
  -2   3  -9    1.50    1.10
   2   3   9    1.70    1.50
  -2   3  -9   -0.50    1.80
  -2   3  -9    0.90    0.80
  -2   3  -9    1.50    1.10
  -2   3  -9    2.00    1.10
   2   3   9    0.70    1.60
   3  -3   9    1.80    1.20
  -3  -3  -9    0.80    1.30
  -3  -3  -9   -0.30    1.40
  -3  -3  -9    0.30    1.00
  -3  -3  -9   -0.80    1.20
  -3  -3  -9    0.70    1.00
  -3   3  -9   -2.20    0.90
  -3   3  -9   -0.80    1.30
   3   3   9   -1.20    2.20
  -3   3  -9   -1.00    1.20
  -3   3  -9    0.10    1.20
  -3   3  -9    0.90    1.10
  -3   3  -9    1.10    1.20
  -3   3  -9   -0.30    1.20
  -4  -3  -9    5.60    1.50
  -4  -3  -9    1.00    1.30
  -4  -3  -9    2.70    1.90
  -4  -3  -9    2.70    1.20
  -4  -3  -9    3.70    1.90
  -4   3  -9    4.50    1.40
  -4   3  -9    7.20    1.80
  -4   3  -9    4.80    1.20
  -4   3  -9    4.10    1.50
  -4   3  -9    4.50    1.40
  -4   3  -9    6.90    1.90
  -4   3  -9    1.20    1.40
   4   3   9   -2.70    3.30
  -4   3  -9    3.90    1.60
  -5  -3  -9   -0.10    1.00
  -5  -3  -9   -0.30    1.10
  -5  -3  -9    0.00    1.60
  -5  -3  -9    2.20    1.70
  -5  -3  -9   -0.10    1.50
  -5   3  -9    1.70    1.40
  -5   3  -9    0.70    1.10
  -5   3  -9    1.50    1.00
  -5   3  -9    0.50    1.30
  -5   3  -9    0.50    1.10
  -5   3  -9   -1.00    1.30
  -5   3  -9   -0.80    1.20
  -5   3  -9    2.50    1.10
  -6  -3  -9    0.50    1.70
  -6  -3  -9    0.80    0.90
  -6  -3  -9    3.50    2.00
  -6  -3  -9    0.40    1.00
  -6   3  -9   -0.10    1.20
  -6   3  -9   -1.10    0.90
  -6   3  -9    0.60    1.10
  -6   3  -9    1.10    0.90
  -6   3  -9    0.00    0.90
  -6   3  -9    0.70    1.00
  -6   3  -9    0.80    1.10
  -6   4   9    1.80    0.90
  -6   4   9    3.80    1.50
  -6   4   9    2.20    1.10
   5  -4  -9   -0.50    0.90
  -5  -4   9    0.20    1.00
  -5   4   9    1.50    1.50
  -5   4   9   -0.90    1.40
   5   4  -9    0.30    1.00
  -5   4   9   -0.80    1.00
   4  -4  -9   55.99    3.10
  -4  -4   9   51.69    2.90
   4  -4  -9   56.09    3.00
   4   4  -9   64.49    3.70
  -4   4   9   64.59    3.90
  -4   4   9   61.99    4.20
   4   4  -9   56.39    6.60
   4   4  -9   62.39    3.20
  -4   4   9   53.19    2.50
  -3  -4   9   85.89    5.90
  -3  -4   9   74.49    3.90
   3  -4  -9   83.99    3.70
   3  -4  -9   73.39    7.20
  -3  -4   9   76.89    4.50
  -3  -4   9   79.49    6.60
   3  -4  -9   74.99    3.80
   3   4  -9   86.09    6.80
  -3   4   9   73.79    3.80
   3   4  -9   80.59    4.40
  -2  -4   9    4.00    1.50
  -2  -4   9    1.00    1.30
   2  -4  -9    3.50    1.60
  -2  -4   9    2.10    1.00
  -2  -4   9    1.20    1.10
   2  -4  -9    2.30    0.90
  -2  -4   9    3.60    1.50
   2  -4  -9    1.60    0.90
  -2  -4   9    1.70    0.70
   2  -4  -9    1.60    1.10
  -2   4   9    3.00    1.10
   2   4  -9    0.50    1.40
   2   4  -9    3.40    1.20
   2   4  -9    3.40    0.90
  -2   4   9    1.50    0.80
   2   4  -9    1.60    1.10
   2   4  -9    3.10    1.00
  -1  -4   9  136.59    6.00
   1  -4  -9  138.99    5.80
   1  -4  -9  142.19    5.60
   1  -4  -9  138.39    6.80
  -1  -4   9  143.79    8.20
   1  -4  -9  152.98    8.60
  -1  -4   9  139.29    5.60
  -1  -4   9  141.99    6.00
  -1  -4   9  145.69    8.20
  -1   4   9  138.69    7.80
   1   4  -9  149.09    7.20
   1   4  -9  140.49    6.50
  -1   4   9  144.09    6.10
  -1   4   9  147.79    6.10
   0  -4  -9   11.90    1.40
   0  -4   9    7.30    1.60
   0  -4  -9   12.50    1.60
   0  -4   9    7.80    1.90
   0  -4  -9    8.00    2.30
   0  -4  -9    8.80    1.70
   0   4   9   12.00    2.20
   0   4  -9   14.40    2.40
   0   4   9   19.40    3.50
   0   4   9   14.00    1.50
   0   4  -9   15.50    2.20
  -1  -4  -9    4.70    0.90
  -1  -4  -9    3.90    1.40
  -1  -4  -9    4.20    1.00
  -1  -4  -9    4.40    2.00
   1  -4   9    3.30    1.20
  -1   4  -9    6.60    1.50
  -1   4  -9    6.00    1.50
  -1   4  -9    4.00    0.90
  -1   4  -9    4.40    1.30
  -1   4  -9    4.70    1.50
   1   4   9    3.00    1.60
  -1   4  -9    5.50    1.70
  -2  -4  -9    2.20    1.50
  -2  -4  -9    0.60    0.90
  -2  -4  -9    1.10    1.30
  -2  -4  -9    0.40    2.00
  -2  -4  -9    3.60    1.60
  -2   4  -9    0.40    1.20
  -2   4  -9    0.50    1.20
  -2   4  -9    1.70    1.10
  -2   4  -9    0.80    1.30
   2   4   9    0.70    0.80
   2   4   9    1.80    1.50
  -2   4  -9   -0.10    0.60
  -2   4  -9    1.40    1.40
  -3  -4  -9    1.00    1.80
  -3  -4  -9   -0.30    1.30
  -3   4  -9    1.30    1.50
  -3   4  -9    0.60    1.30
  -3   4  -9    0.70    1.20
   3   4   9    0.90    2.10
  -3   4  -9    0.30    1.50
  -4  -4  -9   -0.70    0.80
  -4  -4  -9    2.50    1.90
  -4  -4  -9    0.10    2.00
  -4  -4  -9    3.30    1.90
  -4   4  -9   -2.70    1.10
  -4   4  -9   -2.60    1.80
  -4   4  -9   -1.20    1.10
  -4   4  -9    0.50    1.50
  -4   4  -9    1.60    1.30
  -4   4  -9    0.30    1.50
  -4   4  -9   -1.10    1.10
  -4   4  -9    0.80    1.50
   4   4   9    2.10    3.60
  -5  -4  -9    6.90    1.90
  -5  -4  -9    7.80    1.40
  -5  -4  -9    7.30    1.70
  -5   4  -9    7.00    1.60
  -5   4  -9   10.10    2.00
  -5   4  -9    9.60    1.90
  -5   4  -9    9.00    1.60
  -5   4  -9    8.70    1.80
  -6  -4  -9    0.70    1.30
  -6  -4  -9    0.20    0.80
  -6  -4  -9   -0.90    1.10
  -6   4  -9   -0.50    0.90
  -6   4  -9    0.20    1.00
  -6   4  -9    0.50    0.90
  -6  -5   9   -1.00    1.10
  -6   5   9    0.80    0.90
  -6   5   9    1.70    1.20
   5  -5  -9    1.50    0.90
  -5  -5   9    1.10    0.80
  -5   5   9    1.00    1.30
  -5   5   9    3.90    1.50
  -5   5   9    1.70    1.30
   4  -5  -9   32.20    2.20
  -4  -5   9   30.70    2.30
   4  -5  -9   33.10    2.30
  -4  -5   9   32.20    2.10
  -4   5   9   36.70    3.00
  -4   5   9   32.60    2.50
   4   5  -9   30.10    2.60
   4   5  -9   22.70    3.80
  -4   5   9   31.80    3.30
  -3  -5   9  756.42   28.80
  -3  -5   9  775.92   26.20
  -3  -5   9  747.03   30.70
   3  -5  -9  731.93   31.70
   3  -5  -9  784.32   25.80
  -3  -5   9  757.42   27.90
   3  -5  -9  740.13   26.00
   3   5  -9  768.92   26.70
   3   5  -9  731.63   29.50
  -3   5   9  763.52   26.70
  -3   5   9  763.12   25.90
  -2  -5   9   25.00    2.30
  -2  -5   9   34.30    5.30
  -2  -5   9   27.50    2.00
  -2  -5   9   20.80    3.40
   2  -5  -9   21.60    3.80
   2  -5  -9   23.20    2.70
  -2  -5   9   24.70    3.20
  -2   5   9   30.10    2.70
   2   5  -9   20.00    3.10
   2   5  -9   28.00    2.60
  -2   5   9   25.40    2.20
   1  -5  -9   -0.60    0.90
   1  -5  -9   -1.00    1.80
   1  -5  -9   -0.60    0.90
  -1  -5   9    1.10    0.90
   1  -5  -9    0.20    0.90
  -1  -5   9    1.50    1.30
  -1  -5   9    1.10    1.30
  -1  -5   9    1.10    0.90
  -1  -5   9   -0.30    1.30
  -1  -5   9   -0.90    0.80
  -1   5   9    0.70    0.90
   1   5  -9    0.40    1.20
  -1   5   9    0.80    0.90
   1   5  -9    2.90    1.20
   1   5  -9    1.40    1.10
   0  -5  -9   54.69    4.30
   0  -5  -9   52.69    5.50
   0  -5   9   53.09    3.20
   0  -5   9   55.39    2.90
   0  -5   9   61.19    5.10
   0  -5  -9   57.39    2.90
   0  -5  -9   63.79    6.00
   0  -5   9   57.59    5.50
   0  -5  -9   56.29    3.20
   0   5  -9   49.90    3.70
   0   5  -9   58.29    3.30
   0   5   9   64.59    4.70
   0   5  -9   56.09    3.50
   0   5  -9   57.69    3.50
   0   5  -9   52.59    3.50
   0   5   9   58.99    3.30
   0   5  -9   48.80    3.10
  -1  -5  -9   -0.60    1.30
  -1  -5  -9    1.40    1.30
   1  -5   9    1.80    0.90
  -1  -5  -9    2.90    1.10
  -1  -5  -9    1.40    0.90
   1  -5   9    0.60    1.30
   1  -5   9   -0.10    2.70
   1  -5   9    3.30    0.90
  -1  -5  -9    1.00    1.60
  -1   5  -9    2.10    1.20
  -1   5  -9    2.80    1.30
   1   5   9    2.60    1.50
  -1   5  -9    2.30    1.40
   1   5   9    1.70    1.00
  -1   5  -9    2.20    1.40
  -1   5  -9    2.10    0.90
  -1   5  -9    4.00    1.50
  -2  -5  -9    2.40    1.70
  -2  -5  -9    1.20    1.30
   2  -5   9    1.50    1.30
  -2  -5  -9    1.60    1.00
  -2  -5  -9    0.40    2.60
  -2   5  -9    3.70    1.80
  -2   5  -9    1.50    1.50
  -2   5  -9    2.40    1.50
  -2   5  -9    2.60    1.50
   2   5   9    3.40    1.40
   2   5   9    0.80    1.80
  -2   5  -9    0.40    1.40
  -2   5  -9    0.80    0.60
  -3  -5  -9    4.50    2.10
  -3  -5  -9    1.70    1.70
   3   5   9   -1.30    1.20
  -3   5  -9    4.90    1.90
  -3   5  -9    4.80    1.60
  -3   5  -9    3.60    1.40
  -3   5  -9    5.30    1.80
  -3   5  -9    1.50    1.30
   3   5   9    3.50    2.50
   4  -5   9    9.80    2.30
  -4  -5  -9    8.00    2.00
  -4  -5  -9   11.30    2.10
  -4  -5  -9   11.20    1.90
  -4   5  -9   10.50    1.70
  -4   5  -9   13.90    2.30
  -4   5  -9   12.70    2.20
  -4   5  -9    9.90    1.80
  -5  -5  -9    6.30    2.20
  -5   5  -9    8.60    2.00
  -5   5  -9    8.40    2.00
  -5   5  -9    7.70    1.90
  -6  -5  -9    0.80    0.80
  -6   5  -9    0.80    0.70
   5  -6  -9   16.60    2.00
  -5   6   9   24.40    2.20
  -5   6   9   24.50    2.00
   4  -6  -9   21.40    1.80
   4  -6  -9   17.50    1.80
  -4  -6   9   16.50    1.40
  -4   6   9   20.10    2.30
  -4   6   9   17.30    2.20
   3  -6  -9   40.30    7.20
   3  -6  -9   54.29    3.00
  -3  -6   9   48.10    3.00
  -3  -6   9   39.70    3.90
   3  -6  -9   48.00    2.90
  -3   6   9   52.69    3.40
   3   6  -9   52.09    3.40
  -3   6   9   47.50    2.60
  -2  -6   9   23.80    4.40
  -2  -6   9   28.80    5.50
   2  -6  -9   39.80    5.30
  -2  -6   9   32.00    2.10
   2  -6  -9   34.70    5.50
   2  -6  -9   39.00    2.70
  -2  -6   9   33.30    5.00
  -2  -6   9   31.10    2.50
   2  -6  -9   37.30    2.60
   2   6  -9   34.70    3.00
  -2   6   9   32.60    2.50
   2   6  -9   25.70    3.40
  -2   6   9   33.50    2.70
   1  -6  -9  119.59    6.90
   1  -6  -9  119.89    5.40
   1  -6  -9  111.69    5.00
  -1  -6   9  116.49    5.50
   1  -6  -9  117.29    8.90
  -1  -6   9  121.69    5.10
  -1  -6   9  111.59    8.50
  -1  -6   9  111.09    8.20
  -1  -6   9  118.79    7.40
   1  -6  -9  114.89    9.50
   1   6  -9  125.89    5.70
   1   6  -9  119.49    5.60
  -1   6   9  122.19    5.40
  -1   6   9  108.99    5.40
   0  -6   9    7.20    1.30
   0  -6   9    9.30    2.80
   0  -6   9    9.20    1.70
   0  -6  -9    7.90    2.20
   0  -6   9    8.00    3.50
   0  -6  -9    8.80    3.10
   0  -6  -9    7.00    2.80
   0  -6  -9   12.20    1.80
   0  -6   9    8.50    2.40
   0  -6  -9    9.60    1.50
   0   6  -9    8.80    1.50
   0   6  -9    8.60    1.70
   0   6  -9    9.30    1.90
   0   6   9    6.90    1.40
   1  -6   9   14.10    2.70
   1  -6   9   10.90    4.00
   1  -6   9   11.50    1.60
   1  -6   9   15.30    1.70
   1  -6   9   15.60    3.30
  -1  -6  -9   14.60    1.50
  -1  -6  -9   14.80    1.90
  -1  -6  -9    8.80    2.70
  -1  -6  -9   13.60    2.90
  -1  -6  -9   12.50    3.90
  -1   6  -9   13.00    2.10
  -1   6  -9   14.30    1.60
  -1   6  -9   12.50    1.90
  -1   6  -9   15.10    2.30
  -1   6  -9   15.20    2.00
   1   6   9   13.00    2.70
   1   6   9   15.60    1.90
  -2  -6  -9   36.30    2.60
   2  -6   9   34.30    4.40
  -2  -6  -9   36.70    4.10
   2  -6   9   35.60    2.30
   2  -6   9   29.40    4.10
  -2  -6  -9   28.60    4.00
  -2  -6  -9   35.20    6.50
   2  -6   9   37.50    2.40
  -2   6  -9   36.80    3.10
   2   6   9   30.50    2.70
  -2   6  -9   36.10    3.10
  -2   6  -9   36.30    3.10
  -2   6  -9   35.50    3.20
   3  -6   9    4.90    1.80
  -3  -6  -9    8.70    2.50
   3  -6   9    7.90    1.00
  -3   6  -9    5.90    1.60
  -3   6  -9    8.20    1.50
   3   6   9    7.10    1.50
  -3   6  -9    5.20    1.50
  -3   6  -9    4.80    1.50
  -4  -6  -9    2.70    1.20
  -4  -6  -9    1.40    1.50
  -4   6  -9    5.20    1.40
  -4   6  -9    4.60    1.40
  -4   6  -9    3.50    1.30
  -5   6  -9    0.60    0.70
  -5   6  -9    1.80    1.00
   4  -7  -9    2.30    0.90
  -4   7   9    2.10    1.10
  -4   7   9    2.90    1.20
   4   7  -9    1.20    0.80
   3  -7  -9  474.45   16.20
  -3  -7   9  434.56   15.70
   3  -7  -9  418.16   15.40
  -3  -7   9  485.35   19.70
  -3   7   9  446.76   16.20
  -3   7   9  454.65   16.30
   3   7  -9  436.56   16.20
  -2  -7   9  231.88   11.10
   2  -7  -9  230.88    8.90
  -2  -7   9  238.68    9.10
  -2  -7   9  227.18    8.30
   2  -7  -9  233.58    8.60
  -2   7   9  230.78    8.70
  -2   7   9  230.38    9.10
   2   7  -9  238.18    9.30
   1  -7  -9   25.10    3.00
   1  -7  -9   20.20    2.10
  -1  -7   9   23.70    5.40
  -1  -7   9   19.90    1.90
  -1  -7   9   28.20    4.20
   1  -7  -9   23.10    2.10
   1  -7  -9   26.40    6.90
  -1  -7   9   23.70    2.30
   1   7  -9   22.50    2.20
  -1   7   9   23.40    2.20
   0  -7   9    8.20    1.40
   0  -7   9    9.80    2.50
   0  -7   9    5.80    2.80
   0  -7   9    9.00    1.40
   0  -7  -9    5.60    2.90
   0  -7  -9    8.30    2.10
   0  -7  -9   11.00    1.50
   0  -7  -9    5.50    1.30
   0  -7  -9    7.30    3.10
   0   7  -9    7.50    1.30
   0   7   9    7.00    1.30
   0   7  -9    8.80    1.70
   1  -7   9    1.10    0.90
   1  -7   9    3.60    1.90
  -1  -7  -9    3.70    1.70
  -1  -7  -9    2.40    1.20
   1  -7   9    3.40    1.00
  -1  -7  -9    1.30    0.90
  -1   7  -9    3.00    1.40
  -1   7  -9    3.50    1.30
   1   7   9    1.50    1.00
  -1   7  -9    2.40    0.80
  -2  -7  -9    2.20    1.50
   2  -7   9    5.30    1.00
   2  -7   9    5.40    1.10
   2  -7   9    4.50    1.70
  -2  -7  -9    3.80    1.10
  -2   7  -9    4.90    1.40
  -2   7  -9    4.70    1.50
   2   7   9    6.00    1.40
  -3  -7  -9    2.20    1.40
   3  -7   9    1.80    0.70
   3  -7   9    2.60    2.00
  -3   7  -9    1.10    1.10
  -3   7  -9    3.10    1.20
   3   7   9    1.90    1.00
  -4   7  -9    1.40    0.90
  -4   7  -9    1.50    1.00
  -3  -8   9   76.29    3.00
   3  -8  -9   77.29    3.10
   3  -8  -9   73.89    3.10
   3   8  -9   75.69    3.40
  -3   8   9   76.49    3.80
   2  -8  -9  936.11   30.90
  -2  -8   9  959.60   31.30
   2  -8  -9  937.31   31.10
   2   8  -9  890.41   31.30
  -2   8   9  955.90   31.50
  -2   8   9  875.21   30.70
  -1  -8   9   17.10    2.80
  -1  -8   9   16.90    1.60
  -1  -8   9   15.70    1.70
   1  -8  -9   21.80    2.60
  -1   8   9   11.50    1.90
   1   8  -9   17.80    1.70
   0  -8   9    5.40    1.20
   0  -8   9    7.10    2.10
   0  -8  -9    7.30    1.30
   0  -8   9    4.70    1.00
   0  -8  -9    5.10    1.60
   0   8  -9    7.40    1.30
   0   8   9    5.50    1.20
  -1  -8  -9   -0.30    1.10
   1  -8   9    0.10    1.30
   1  -8   9    0.20    0.70
  -1  -8  -9    0.00    1.20
   1   8   9   -0.70    1.40
  -1   8  -9    0.60    1.20
  -2  -8  -9   12.10    1.20
  -2  -8  -9   16.40    2.60
   2  -8   9   12.60    1.30
  -2   8  -9   15.00    2.10
  -2   8  -9   12.10    1.50
   2   8   9   12.60    1.60
   3  -8   9   -0.20    0.40
   3   8   9   -0.70    0.50
  -3   8  -9   -0.10    0.90
  -3   8  -9    0.10    0.60
   1  -9  -9   23.60    1.50
  -1  -9   9   24.80    1.50
  -1   9   9   22.90    1.50
   1   9  -9   23.40    1.20
   0  -9  -9    1.20    0.60
   0  -9   9    0.90    0.50
   0  -9   9    1.60    0.60
   0   9   9    0.30    0.50
  -1  -9  -9   17.20    1.40
   1  -9   9   19.20    1.10
   1   9   9   17.10    1.30
  -7   0  10   -0.30    0.80
  -7   0  10    0.10    0.90
  -7   0  10    1.10    0.80
   6   0 -10    0.60    1.10
  -6   0  10    2.20    1.30
   6   0 -10    1.00    1.00
  -6   0  10    2.10    1.20
  -6   0  10    0.30    1.30
  -5   0  10    0.80    1.50
   5   0 -10    1.50    1.00
  -5   0  10   -1.20    1.10
   5   0 -10    0.60    1.10
  -5   0  10    0.00    0.80
  -4   0  10   -0.80    0.90
   4   0 -10    0.00    0.80
   4   0 -10   -0.60    0.80
  -4   0  10    0.60    0.90
  -4   0  10    0.30    1.10
  -3   0  10   -0.90    0.80
   3   0 -10   -0.10    1.20
  -3   0  10   -1.00    1.40
  -2   0  10  185.78    7.50
   2   0 -10  167.78    8.10
  -2   0  10  158.08    6.70
  -2   0  10  151.88    8.70
  -1   0  10    1.20    1.30
   0   0  10    4.40    1.00
   0   0  10    6.30    1.30
   0   0 -10    7.40    1.30
   1   0  10   -0.40    0.80
   2   0  10   29.00    4.20
   2   0  10   36.10    2.80
  -3   0 -10    0.60    1.00
  -3   0 -10    1.10    0.90
  -3   0 -10   -0.10    1.30
   3   0  10   -1.10    0.80
  -3   0 -10    0.60    1.00
  -4   0 -10   12.20    1.90
  -4   0 -10   13.10    2.50
  -4   0 -10   10.40    1.80
  -4   0 -10    9.70    1.80
  -4   0 -10   10.70    1.80
  -4   0 -10   10.60    1.80
  -4   0 -10    8.80    1.70
  -5   0 -10   -0.10    1.50
  -5   0 -10    0.50    1.50
  -5   0 -10   -0.50    1.30
  -5   0 -10    1.80    1.70
  -5   0 -10    0.50    1.30
  -5   0 -10    0.30    1.20
  -5   0 -10   -0.30    1.20
  -6   0 -10    2.70    1.30
  -6   0 -10    1.10    1.40
  -6   0 -10    0.10    1.00
  -6   0 -10    2.40    1.40
  -6   0 -10   -0.60    1.00
  -7   0 -10   -1.00    1.20
  -7   0 -10   -0.50    0.60
  -7   0 -10   -1.60    0.80
  -7  -1  10    0.40    0.80
   7  -1 -10    0.10    0.60
  -7  -1  10    0.30    0.60
  -7   1  10    0.50    0.70
   7   1 -10    2.10    0.80
  -7   1  10    1.00    0.80
  -6  -1  10   27.00    2.20
  -6  -1  10   27.40    2.70
   6  -1 -10   29.90    2.20
  -6  -1  10   22.20    2.50
   6   1 -10   27.70    2.60
  -6   1  10   31.30    2.70
  -6   1  10   28.50    2.40
  -6   1  10   29.10    2.40
   6   1 -10   29.20    2.30
  -5  -1  10    1.40    1.20
  -5  -1  10    3.40    1.60
   5  -1 -10    3.30    1.00
  -5   1  10    2.10    2.20
  -5   1  10    2.00    1.40
  -5   1  10    1.40    1.40
  -5   1  10    2.40    0.80
   5   1 -10    3.30    1.20
   5   1 -10    1.80    1.20
   4  -1 -10    2.30    1.00
   4  -1 -10    2.10    1.00
   4  -1 -10    0.40    2.40
  -4  -1  10   -0.10    0.80
  -4  -1  10    0.50    1.20
  -4  -1  10   -1.00    1.10
  -4   1  10   -0.30    1.20
  -4   1  10    0.10    0.80
  -4   1  10    0.30    1.10
   4   1 -10    0.10    0.90
  -4   1  10   -0.20    1.30
   4   1 -10    1.70    1.90
   4   1 -10    0.10    1.00
  -3  -1  10   78.69    3.80
   3  -1 -10   80.09    5.80
  -3  -1  10   82.49    4.30
   3   1 -10   85.79    5.90
  -3   1  10   80.29    4.10
  -3   1  10   76.29    3.70
  -2  -1  10 2267.17   79.89
   2  -1 -10 2415.36   81.49
  -2  -1  10 2375.76   81.39
  -2  -1  10 2509.25   81.09
   2   1 -10 2409.16   81.59
  -2   1  10 2398.16   81.29
  -2   1  10 2480.45   80.09
   1  -1 -10  485.25   17.80
  -1  -1  10  522.15   19.00
  -1  -1  10  525.05   19.10
   1  -1 -10  534.55   22.00
  -1   1  10  459.55   19.90
   1   1 -10  504.25   18.80
  -1   1  10  528.95   18.90
   0  -1  10    6.20    1.30
   0  -1 -10    6.30    1.50
   0  -1 -10    7.50    1.30
   0   1  10    8.30    1.70
   0   1  10    6.60    1.60
   0   1 -10    6.80    1.30
  -1  -1 -10    1.20    0.90
  -1  -1 -10    1.40    1.10
   1  -1  10    1.80    1.00
   1  -1  10   -0.70    0.90
   1   1  10    1.80    1.30
   1   1  10    1.60    1.10
  -2  -1 -10  133.19    6.50
   2  -1  10  132.69    6.60
   2  -1  10  132.09    6.10
   2   1  10  127.29    6.90
   2   1  10  142.69    7.00
  -3  -1 -10    8.80    1.50
  -3  -1 -10   10.00    1.30
   3  -1  10    7.30    1.50
  -3  -1 -10   11.00    1.60
   3   1  10   10.40    2.30
  -3   1 -10   13.80    2.10
  -3   1 -10   14.20    1.80
  -3   1 -10    8.20    1.50
  -3   1 -10   10.40    1.30
   3   1  10    6.50    2.40
  -3   1 -10   11.90    1.70
  -3   1 -10    8.10    1.50
  -4  -1 -10    7.40    1.80
  -4  -1 -10    5.60    1.50
  -4  -1 -10    5.60    1.60
  -4  -1 -10    7.20    1.60
  -4  -1 -10    6.60    1.60
  -4  -1 -10    8.80    2.00
  -4   1 -10    5.20    1.50
  -4   1 -10    5.80    1.60
  -4   1 -10    3.40    1.50
  -4   1 -10    5.80    1.60
  -4   1 -10    6.10    1.70
  -4   1 -10    6.30    1.60
  -4   1 -10    4.70    1.50
  -4   1 -10    5.20    1.80
  -5  -1 -10    6.20    2.10
  -5  -1 -10    3.10    1.80
  -5  -1 -10   10.10    1.80
  -5  -1 -10    7.00    1.80
  -5  -1 -10    6.90    1.80
  -5  -1 -10    9.40    1.80
  -5  -1 -10   10.20    2.00
  -5   1 -10    5.50    1.70
  -5   1 -10    7.40    1.60
  -5   1 -10    5.00    1.60
  -5   1 -10    7.00    1.60
  -5   1 -10    5.70    1.40
  -5   1 -10   10.20    2.10
  -5   1 -10    6.90    1.90
  -6  -1 -10   -1.10    1.10
  -6  -1 -10    1.00    1.90
  -6  -1 -10    0.50    1.40
  -6  -1 -10    0.60    1.40
  -6  -1 -10   -0.30    1.20
  -6  -1 -10   -0.40    1.10
  -6   1 -10    0.80    1.30
  -6   1 -10    1.20    1.10
  -6   1 -10    0.50    1.10
  -6   1 -10   -0.10    1.10
  -6   1 -10   -0.50    1.60
  -6   1 -10    2.30    1.30
  -7  -1 -10    4.20    1.00
  -7  -1 -10    2.60    1.60
  -7  -1 -10    1.90    1.00
  -7   1 -10    3.30    0.80
  -7   1 -10    1.70    1.00
   7  -2 -10    1.10    0.70
  -7  -2  10    1.80    1.00
  -7   2  10    2.50    0.90
  -7   2  10    2.10    1.00
  -6  -2  10    0.60    1.10
  -6   2  10    0.30    1.40
   6   2 -10    0.70    1.00
  -6   2  10    1.60    1.40
  -6   2  10    0.20    1.10
  -6   2  10    0.00    1.40
  -5  -2  10   25.40    2.30
  -5  -2  10   30.50    2.80
   5  -2 -10   29.50    2.10
   5  -2 -10   28.70    2.40
   5   2 -10   26.00    2.70
  -5   2  10   26.10    2.50
  -5   2  10   31.00    2.70
  -5   2  10   28.40    2.80
  -5   2  10   33.20    3.30
   5   2 -10   17.50    4.60
   5   2 -10   30.70    2.40
   4  -2 -10   19.20    4.30
  -4  -2  10   19.70    2.50
  -4  -2  10   19.30    2.00
   4  -2 -10   19.00    2.00
  -4  -2  10   18.90    2.30
   4  -2 -10   17.90    1.90
  -4   2  10   18.20    1.80
   4   2 -10   14.70    3.10
  -4   2  10   29.40    3.70
   4   2 -10   19.70    2.00
  -4   2  10   21.30    2.60
   4   2 -10   18.60    2.10
  -3  -2  10   15.00    1.80
  -3  -2  10   11.40    1.50
  -3  -2  10    8.50    1.80
  -3  -2  10   13.70    2.00
   3  -2 -10   16.30    3.00
  -3   2  10   15.50    2.00
  -3   2  10   13.70    1.80
   3   2 -10   11.80    2.30
  -2  -2  10   79.39    5.30
  -2  -2  10   81.99    5.20
   2  -2 -10   76.99    5.30
  -2  -2  10   76.19    4.10
  -2   2  10   75.99    5.00
   2   2 -10   80.39    5.40
  -1  -2  10    8.80    2.10
   1  -2 -10    6.70    1.70
  -1  -2  10    7.70    1.20
  -1  -2  10    5.00    1.60
   1  -2 -10    8.10    1.40
  -1   2  10    7.50    1.70
   1   2 -10    6.50    1.70
  -1   2  10    4.20    1.50
   0  -2 -10  697.13   24.60
   0  -2  10  669.93   25.60
   0  -2  10  711.63   25.30
   0  -2 -10  720.23   25.50
   0   2  10  696.73   25.50
   0   2  10  694.23   25.50
   1  -2  10   91.19    5.40
   1  -2  10   97.09    5.10
  -1  -2 -10  101.19    5.50
   1   2  10   96.09    5.80
   1   2  10   93.29    5.90
   2  -2  10    6.50    1.30
  -2  -2 -10    9.40    2.00
   2   2  10    7.50    1.90
   2   2  10    5.40    1.80
  -3  -2 -10   82.79    5.10
  -3  -2 -10   81.89    4.00
  -3  -2 -10   81.59    4.10
   3  -2  10   83.69    4.10
  -3  -2 -10   77.29    4.50
  -3   2 -10   85.39    4.60
   3   2  10   80.09    6.70
  -3   2 -10   81.49    4.50
  -3   2 -10   83.39    3.80
   3   2  10   85.59    5.70
  -3   2 -10   80.99    4.30
  -3   2 -10   83.49    4.30
  -3   2 -10   80.99    4.30
  -3   2 -10   87.79    4.30
  -4  -2 -10    6.30    1.60
  -4  -2 -10    7.60    1.60
  -4  -2 -10    9.00    2.00
  -4  -2 -10   10.60    1.80
  -4   2 -10    6.80    1.70
  -4   2 -10    8.80    1.70
  -4   2 -10    5.70    1.70
  -4   2 -10    9.50    2.00
  -4   2 -10    7.40    2.60
  -4   2 -10    7.10    1.50
  -4   2 -10   10.80    2.00
  -4   2 -10    9.30    1.90
  -5  -2 -10    3.00    1.70
  -5  -2 -10    5.40    1.50
  -5  -2 -10    5.90    1.60
  -5  -2 -10    3.20    1.50
  -5  -2 -10    3.10    1.80
  -5   2 -10    5.70    1.90
  -5   2 -10    5.00    1.40
  -5   2 -10    5.90    1.70
  -5   2 -10    3.20    1.70
  -5   2 -10    2.80    1.60
  -6  -2 -10    0.20    1.00
  -6  -2 -10   -0.10    1.40
  -6  -2 -10    0.70    1.50
  -6  -2 -10    0.60    1.40
  -6  -2 -10    0.60    1.00
  -6   2 -10    0.90    1.00
  -6   2 -10    1.20    1.80
  -6   2 -10    0.20    1.00
  -6   2 -10    0.10    1.40
  -6   2 -10   -2.20    1.10
  -6   2 -10    1.70    1.20
  -6   2 -10    0.80    1.00
  -7  -2 -10    2.10    0.60
  -7  -2 -10    2.30    0.90
  -7  -2 -10    2.50    1.00
   6  -3 -10    5.10    0.90
  -6  -3  10    3.40    1.40
  -6   3  10    5.50    1.80
  -6   3  10    2.80    1.40
   6   3 -10    3.80    1.10
  -6   3  10    2.10    1.00
   5  -3 -10    2.60    0.90
  -5  -3  10    4.30    1.50
  -5   3  10   -1.10    0.90
  -5   3  10    3.20    1.70
   5   3 -10    0.50    1.50
  -5   3  10    1.00    1.40
   5   3 -10   -5.60    3.20
   5   3 -10    2.70    1.10
  -5   3  10    1.80    1.50
  -4  -3  10   -0.30    1.80
   4  -3 -10    2.40    1.60
   4  -3 -10    1.70    1.00
   4   3 -10    0.90    1.10
  -4   3  10    0.50    1.40
  -4   3  10    0.50    0.80
   4   3 -10    0.50    1.30
  -4   3  10    0.20    1.60
   4   3 -10    0.40    3.10
  -3  -3  10   72.29    3.60
  -3  -3  10   72.79    4.90
   3  -3 -10   70.69    6.20
  -3  -3  10   67.79    3.90
   3  -3 -10   67.19    3.30
   3  -3 -10   72.79    3.80
  -3  -3  10   69.19    5.70
  -3  -3  10   70.99    4.20
   3   3 -10   75.19    3.40
  -3   3  10   72.29    4.00
   3   3 -10   71.79    4.00
  -3   3  10   71.49    3.50
   3   3 -10   77.39    6.10
  -2  -3  10  127.39    7.40
  -2  -3  10  135.59    7.30
   2  -3 -10  117.59    5.60
  -2  -3  10  124.99    5.30
   2  -3 -10  120.79    7.40
  -2  -3  10  129.29    5.80
  -2  -3  10  132.59    6.30
  -2  -3  10  120.79    4.90
  -2   3  10  126.19    5.50
   2   3 -10  129.59    7.30
   2   3 -10  125.99    4.90
   2   3 -10  120.19    5.40
  -2   3  10  124.59    5.20
   1  -3 -10  546.75   21.40
  -1  -3  10  555.14   21.40
  -1  -3  10  530.05   19.30
   1  -3 -10  521.35   19.80
  -1  -3  10  555.54   21.40
  -1   3  10  545.25   21.20
  -1   3  10  581.34   20.50
   1   3 -10  566.24   20.60
   0  -3  10   54.59    3.90
   0  -3  10   53.79    4.50
   0  -3 -10   52.39    4.70
   0  -3 -10   51.19    3.60
   0   3  10   56.09    4.50
   0   3  10   52.19    4.30
  -1  -3 -10    4.70    1.60
   1  -3  10    4.90    1.40
  -1  -3 -10    3.90    1.60
   1   3  10    4.80    1.80
   1   3  10    3.20    1.70
  -2  -3 -10   17.30    2.00
  -2  -3 -10   14.10    1.70
   2  -3  10   11.20    1.90
   2   3  10   11.20    2.40
   2   3  10   10.80    2.90
  -2   3 -10   11.90    1.90
  -2   3 -10   16.70    2.10
  -2   3 -10   16.00    2.00
  -2   3 -10   14.40    2.00
  -2   3 -10   18.60    2.20
   3  -3  10   -2.20    1.20
  -3  -3 -10    3.20    1.50
  -3  -3 -10    1.20    1.50
  -3  -3 -10    0.20    1.40
  -3  -3 -10    1.20    0.90
  -3  -3 -10    0.70    1.10
  -3   3 -10    1.40    1.40
  -3   3 -10    0.70    1.00
   3   3  10   -2.20    1.80
  -3   3 -10   -1.50    1.00
  -3   3 -10    0.80    1.40
  -3   3 -10    0.30    1.30
  -3   3 -10    1.00    1.10
  -3   3 -10    1.20    1.40
  -4  -3 -10    2.40    1.80
  -4  -3 -10    0.10    1.20
  -4  -3 -10   -0.20    0.90
  -4  -3 -10    0.10    1.50
  -4  -3 -10   -1.10    1.70
  -4   3 -10    0.10    1.00
  -4   3 -10   -1.40    1.20
   4   3  10   -7.90    4.70
  -4   3 -10   -1.10    1.40
  -4   3 -10    2.10    1.50
  -4   3 -10    0.00    1.50
  -4   3 -10   -0.40    0.90
  -4   3 -10    0.10    1.30
  -4   3 -10    0.40    1.40
  -5  -3 -10    3.20    1.70
  -5  -3 -10    5.50    1.70
  -5  -3 -10    6.90    1.90
  -5  -3 -10    5.40    1.40
  -5  -3 -10    8.10    1.80
  -5   3 -10    2.70    1.50
  -5   3 -10    5.80    1.60
  -5   3 -10    2.90    1.50
  -5   3 -10    6.80    1.70
  -5   3 -10    6.20    1.70
  -5   3 -10    4.60    1.40
  -5   3 -10    4.60    1.20
  -6  -3 -10    8.00    1.20
  -6  -3 -10    6.40    1.60
  -6  -3 -10    4.90    1.30
  -6  -3 -10    5.60    1.60
  -6   3 -10    4.10    1.10
  -6   3 -10    6.00    1.40
  -6   3 -10    4.60    1.60
  -6   3 -10    5.70    1.20
  -6   3 -10    5.40    1.30
  -6   3 -10    4.10    1.40
   6  -4 -10    0.50    0.60
  -6  -4  10   -0.20    0.70
  -6   4  10    2.00    1.40
  -6   4  10    2.60    1.20
  -6   4  10   -1.20    0.80
  -5  -4  10    0.80    1.10
   5  -4 -10   -0.10    0.90
   5   4 -10    0.00    1.00
  -5   4  10    0.90    1.40
  -5   4  10   -0.70    1.00
  -5   4  10   -0.10    1.30
   4  -4 -10   18.00    1.90
  -4  -4  10   20.00    1.80
   4  -4 -10   16.00    1.90
  -4   4  10   17.60    1.50
   4   4 -10   14.80    2.00
   4   4 -10   11.70    3.30
   4   4 -10   22.20    2.00
  -3  -4  10   13.00    3.60
   3  -4 -10   15.60    1.80
  -3  -4  10    8.50    2.20
   3  -4 -10    7.90    3.20
  -3  -4  10   12.40    2.20
   3  -4 -10   11.60    1.50
  -3  -4  10   11.70    1.70
  -3   4  10   13.40    1.70
  -3   4  10   12.40    1.90
   3   4 -10   11.00    2.80
   3   4 -10   12.10    1.90
   3   4 -10   13.30    2.00
   3   4 -10   15.00    1.70
  -2  -4  10   71.19    5.60
  -2  -4  10   63.59    3.60
   2  -4 -10   72.69    3.30
  -2  -4  10   68.79    3.90
   2  -4 -10   74.79    8.50
   2  -4 -10   68.59    4.10
   2  -4 -10   69.19    3.50
  -2  -4  10   69.79    4.60
  -2  -4  10   70.79    5.80
  -2  -4  10   66.49    3.20
   2   4 -10   72.89    3.20
   2   4 -10   69.59    3.80
   2   4 -10   64.09    3.50
  -2   4  10   70.29    3.60
  -2   4  10   68.69    3.80
   2   4 -10   72.09    5.50
  -1  -4  10 1889.71   64.69
  -1  -4  10 2070.29   67.89
   1  -4 -10 1970.10   65.79
  -1  -4  10 1918.51   63.99
   1  -4 -10 2026.20   67.99
  -1  -4  10 1969.60   64.59
   1   4 -10 1818.82   64.49
  -1   4  10 1971.40   67.39
   1   4 -10 2027.20   65.79
   1   4 -10 1837.62   64.69
  -1   4  10 1805.92   64.49
  -1   4  10 1834.52   64.29
  -1   4  10 2007.00   64.99
   0  -4 -10  201.28   11.00
   0  -4  10  169.68    7.10
   0  -4 -10  170.78    7.50
   0  -4 -10  170.78    8.20
   0  -4  10  174.88    9.10
   0  -4 -10  187.58    7.70
   0  -4  10  176.58    9.40
   0   4  10  175.38    7.10
   0   4  10  176.68    9.50
   0   4  10  188.38   10.00
   0   4 -10  169.88    7.20
  -1  -4 -10   14.70    3.30
  -1  -4 -10   12.40    2.20
  -1  -4 -10   18.20    1.70
  -1  -4 -10   15.60    1.40
   1  -4  10   10.00    2.30
  -1  -4 -10   12.60    2.40
  -1   4 -10   18.40    2.10
  -1   4 -10   19.10    2.10
   1   4  10   11.70    2.40
  -1   4 -10   16.80    2.20
   1   4  10   14.20    1.70
  -1   4 -10   18.20    2.30
  -2  -4 -10   28.60    2.10
  -2  -4 -10   33.00    2.90
  -2  -4 -10   36.50    4.60
  -2  -4 -10   24.90    2.60
  -2  -4 -10   30.70    3.20
  -2  -4 -10   30.90    3.50
   2  -4  10   28.00    3.00
  -2   4 -10   29.10    2.80
   2   4  10   27.60    4.20
  -2   4 -10   26.30    2.60
  -2   4 -10   30.10    3.00
  -2   4 -10   33.00    3.00
  -2   4 -10   29.00    2.80
  -3  -4 -10   11.20    2.60
  -3  -4 -10    8.10    2.30
  -3   4 -10    9.80    1.80
  -3   4 -10   13.40    2.40
  -3   4 -10    9.40    1.60
  -3   4 -10    8.70    1.80
  -3   4 -10    9.50    1.80
   3   4  10    8.30    3.10
  -3   4 -10   12.90    2.10
  -4  -4 -10    3.20    1.80
  -4  -4 -10    2.40    1.00
  -4  -4 -10    5.60    2.00
  -4  -4 -10    3.40    1.60
  -4   4 -10    3.80    1.80
  -4   4 -10    3.10    1.60
   4   4  10   -0.30    3.80
  -4   4 -10    4.00    1.80
  -4   4 -10    2.60    1.30
  -4   4 -10    7.00    1.90
  -5  -4 -10   -0.10    1.10
  -5  -4 -10   -3.80    2.30
  -5  -4 -10    1.20    1.50
  -5  -4 -10   -0.20    1.40
  -5   4 -10    1.30    1.10
  -5   4 -10   -0.30    1.30
  -5   4 -10    0.90    1.30
  -5   4 -10    0.70    1.30
  -5   4 -10   -0.60    1.10
  -6  -4 -10    7.20    1.50
  -6  -4 -10    6.50    1.50
  -6  -4 -10    4.90    1.10
  -6   4 -10    7.10    1.00
  -6   4 -10    6.50    1.20
  -6   4 -10    5.70    1.50
  -6  -5  10    0.10    1.10
  -6   5  10    1.50    0.90
  -6   5  10    0.80    1.00
  -5  -5  10    2.10    0.90
   5  -5 -10    1.80    0.90
  -5   5  10    3.00    1.00
  -5   5  10    2.80    1.60
  -5   5  10    3.10    1.50
   4  -5 -10    3.00    1.00
  -4  -5  10    1.00    0.80
   4  -5 -10    0.20    1.00
  -4  -5  10    1.40    0.80
  -4   5  10    0.50    1.40
  -4   5  10    0.90    1.10
  -4   5  10    0.20    1.20
   4   5 -10    0.10    1.10
   3  -5 -10    4.00    1.20
  -3  -5  10    1.90    1.10
   3  -5 -10   -6.10    4.10
  -3  -5  10    2.40    3.10
  -3  -5  10    1.20    2.30
   3  -5 -10    2.70    1.00
  -3   5  10    2.00    1.00
  -3   5  10    2.10    1.20
   3   5 -10   -0.80    1.90
   3   5 -10    1.50    1.10
  -2  -5  10   -0.90    0.80
   2  -5 -10   -0.80    1.00
   2  -5 -10    1.50    1.10
   2  -5 -10    0.00    1.20
  -2  -5  10    0.20    1.40
  -2  -5  10    0.40    1.90
  -2  -5  10    0.70    1.10
  -2  -5  10   -0.10    0.70
  -2  -5  10    0.10    1.30
   2  -5 -10    1.70    2.50
   2   5 -10   -0.50    1.10
  -2   5  10   -0.10    1.00
  -2   5  10   -0.50    1.00
   2   5 -10    2.40    1.80
  -1  -5  10  175.18    8.90
  -1  -5  10  171.68    6.70
  -1  -5  10  157.98    7.00
   1  -5 -10  168.58    8.20
   1  -5 -10  166.98    6.90
   1  -5 -10  183.88   11.10
   1  -5 -10  161.58    6.50
  -1  -5  10  167.78    9.70
  -1  -5  10  172.98    7.10
  -1  -5  10  164.28    9.80
  -1   5  10  166.68    7.00
   1   5 -10  165.38    7.10
   1   5 -10  175.68    7.30
  -1   5  10  158.28    7.00
   0  -5 -10    4.80    1.30
   0  -5 -10    6.60    1.20
   0  -5 -10    5.20    2.30
   0  -5  10    6.70    1.30
   0  -5  10    3.40    1.90
   0  -5  10    5.70    1.30
   0  -5  10    4.10    1.50
   0  -5 -10    2.70    1.90
   0   5 -10    6.60    1.60
   0   5 -10    5.00    1.80
   0   5 -10    4.70    1.50
   0   5  10    5.40    1.30
   0   5 -10    4.90    1.60
   0   5 -10    5.20    1.30
   0   5 -10    4.30    1.30
   0   5  10    5.20    1.80
  -1  -5 -10    1.00    1.00
  -1  -5 -10    2.20    1.00
  -1  -5 -10    1.30    1.60
   1  -5  10    3.50    0.90
   1  -5  10    0.60    0.90
  -1  -5 -10    0.20    1.60
  -1  -5 -10   -0.70    1.60
   1  -5  10    2.20    1.60
   1   5  10    1.50    1.00
  -1   5 -10    2.30    1.40
   1   5  10    2.10    1.60
  -1   5 -10    2.00    1.40
  -1   5 -10    1.70    1.50
  -1   5 -10    2.20    1.40
  -1   5 -10    4.10    1.60
  -1   5 -10    3.50    1.00
  -2  -5 -10   19.80    4.50
   2  -5  10   24.60    2.10
  -2  -5 -10   22.50    2.10
  -2  -5 -10   24.70    3.40
  -2  -5 -10   20.30    2.80
   2  -5  10   23.50    3.50
  -2   5 -10   23.00    2.80
   2   5  10   25.30    2.50
  -2   5 -10   22.70    2.80
  -2   5 -10   20.90    2.60
  -2   5 -10   25.50    2.90
   2   5  10   16.60    3.30
  -2   5 -10   25.20    2.90
  -3  -5 -10   14.00    3.40
  -3   5 -10   13.70    2.10
   3   5  10   13.30    1.90
  -3   5 -10   10.20    1.70
   3   5  10   13.00    3.60
  -3   5 -10    9.80    1.80
  -3   5 -10   11.00    2.10
  -3   5 -10   14.60    2.30
  -4  -5 -10    7.80    1.70
  -4  -5 -10    5.00    2.00
   4  -5  10    6.50    2.40
  -4   5 -10    7.20    1.70
  -4   5 -10    8.50    1.90
  -4   5 -10    4.20    1.60
  -4   5 -10    8.00    1.90
  -5  -5 -10    0.90    1.20
  -5   5 -10   -0.60    1.60
  -5   5 -10   -0.60    1.10
  -5   5 -10    0.60    1.10
  -5   5 -10    1.90    1.10
  -5   6  10    6.30    1.20
  -4  -6  10    2.50    0.70
   4  -6 -10    3.40    1.00
   4  -6 -10    5.80    1.20
   4   6 -10    3.20    1.10
  -4   6  10    4.60    1.50
  -4   6  10    5.20    1.70
  -3  -6  10   90.39    4.30
  -3  -6  10   82.89    5.40
   3  -6 -10   87.79    4.20
   3  -6 -10   92.09    4.20
   3   6 -10   93.29    4.80
  -3   6  10   92.19    4.80
  -3   6  10   89.59    4.00
   2  -6 -10  343.57   12.40
  -2  -6  10  344.27   12.90
  -2  -6  10  348.67   15.20
  -2  -6  10  334.87   12.20
   2  -6 -10  338.57   12.70
  -2  -6  10  334.87   17.00
   2  -6 -10  311.37   16.80
  -2  -6  10  350.86   16.40
   2  -6 -10  360.16   18.40
   2  -6 -10  366.46   16.90
   2   6 -10  365.86   13.30
  -2   6  10  339.07   13.10
  -2   6  10  337.27   12.60
   1  -6 -10  764.32   27.80
   1  -6 -10  758.82   25.30
  -1  -6  10  739.83   25.80
   1  -6 -10  730.33   30.70
   1  -6 -10  714.43   30.90
  -1  -6  10  742.43   30.30
  -1  -6  10  722.93   29.90
  -1  -6  10  747.23   25.40
  -1  -6  10  755.12   28.40
   1  -6 -10  743.53   25.70
   1   6 -10  750.12   25.90
  -1   6  10  702.73   25.70
   1   6 -10  742.53   26.00
  -1   6  10  736.13   25.70
   0  -6  10  144.69    8.30
   0  -6 -10  139.29    7.80
   0  -6  10  134.99    6.00
   0  -6 -10  140.09    5.50
   0  -6 -10  140.79    9.80
   0  -6 -10  136.89    5.90
   0  -6 -10  135.59    9.80
   0  -6  10  127.79    8.50
   0  -6  10  120.69    9.70
   0  -6  10  133.89    5.70
   0   6 -10  125.79    6.10
   0   6  10  134.19    6.10
   0   6 -10  135.59    5.90
   0   6 -10  121.19    6.00
   1  -6  10    2.70    1.70
   1  -6  10    7.50    3.90
   1  -6  10    0.20    1.50
   1  -6  10    3.60    1.10
   1  -6  10    2.20    1.00
  -1  -6 -10   -1.80    1.70
  -1  -6 -10    0.50    1.70
  -1  -6 -10    3.60    1.00
  -1  -6 -10    1.40    1.10
  -1  -6 -10   -0.90    2.80
  -1   6 -10    4.10    1.50
   1   6  10    0.80    2.00
  -1   6 -10    2.20    0.80
   1   6  10    1.50    1.20
  -1   6 -10    2.30    1.60
  -1   6 -10    3.20    1.50
  -1   6 -10    3.20    1.30
   2  -6  10    9.70    4.20
  -2  -6 -10    4.40    2.30
  -2  -6 -10    8.00    5.30
   2  -6  10    6.00    1.10
   2  -6  10    2.20    2.40
   2  -6  10    5.30    1.40
  -2  -6 -10    7.20    1.30
  -2   6 -10    5.60    1.70
  -2   6 -10    5.50    1.70
  -2   6 -10    5.40    1.80
  -2   6 -10    6.60    1.50
   2   6  10    5.00    1.30
  -2   6 -10    6.00    1.70
   2   6  10    5.70    2.40
   3  -6  10    5.50    1.80
   3  -6  10    7.00    1.10
  -3  -6 -10    6.50    2.00
  -3   6 -10    5.50    1.50
  -3   6 -10    5.90    1.50
  -3   6 -10    6.50    1.60
  -3   6 -10   11.90    2.30
  -4  -6 -10    0.40    1.30
  -4   6 -10    6.30    2.20
  -4   6 -10    2.10    1.30
  -4   6 -10   -0.30    1.00
  -4   6 -10    1.00    1.00
  -5  -6 -10    0.30    0.90
  -5   6 -10    0.50    0.70
  -5   6 -10   -1.20    0.80
   4  -7 -10    0.00    0.80
   4   7 -10   -0.50    0.50
  -4   7  10    2.30    1.20
  -4   7  10   -0.70    0.90
   3  -7 -10   70.89    3.30
   3  -7 -10   69.19    4.10
   3   7 -10   69.49    4.10
  -3   7  10   72.19    4.00
  -3   7  10   75.69    4.10
  -2  -7  10    3.80    0.80
   2  -7 -10    2.70    1.10
  -2  -7  10   -1.50    1.50
  -2  -7  10    1.60    0.90
   2  -7 -10    2.00    1.10
   2   7 -10    1.90    1.10
  -2   7  10    2.00    0.90
  -2   7  10    1.20    1.40
  -1  -7  10  188.98    7.10
  -1  -7  10  186.18    7.60
  -1  -7  10  184.48    9.60
   1  -7 -10  185.48    7.00
   1  -7 -10  167.68    8.70
   1  -7 -10  180.18    7.40
   1   7 -10  187.68    7.60
  -1   7  10  183.38    7.40
   0  -7  10    8.80    1.30
   0  -7  10    8.60    2.40
   0  -7 -10    4.40    1.60
   0  -7 -10    8.20    1.50
   0  -7 -10    9.10    1.30
   0  -7  10    7.90    1.50
   0   7 -10    6.80    1.30
   0   7 -10    9.20    1.70
   0   7  10   10.10    1.50
   1  -7  10   42.40    2.70
  -1  -7 -10   41.80    2.80
  -1  -7 -10   44.70    4.20
  -1  -7 -10   38.40    2.10
   1  -7  10   45.20    4.40
   1  -7  10   41.40    2.60
  -1   7 -10   46.40    3.40
  -1   7 -10   43.00    2.90
  -1   7 -10   44.20    2.40
   1   7  10   44.50    3.00
  -2  -7 -10   13.00    1.60
  -2  -7 -10   12.00    2.50
   2  -7  10   17.10    3.20
   2  -7  10   16.90    1.60
  -2   7 -10   16.10    1.90
   2   7  10   17.30    2.10
  -2   7 -10   15.10    1.90
   3  -7  10    2.50    0.70
   3  -7  10   -0.70    1.80
  -3  -7 -10    1.20    1.40
   3   7  10    0.90    0.90
  -3   7 -10    0.90    1.20
  -3   7 -10    3.10    2.20
  -4   7 -10    1.60    0.90
  -4   7 -10    0.10    0.80
  -3  -8  10   17.60    1.30
   3  -8 -10   18.60    1.40
   3  -8 -10   22.30    1.50
  -3   8  10   24.60    2.10
   3   8 -10   22.70    1.90
   2  -8 -10  272.97    9.50
   2  -8 -10  265.17    9.20
  -2  -8  10  262.57    9.50
   2   8 -10  256.07    9.60
  -2   8  10  261.37    9.80
  -2   8  10  257.47    9.10
  -1  -8  10   20.30    2.90
   1  -8 -10   23.00    2.10
  -1  -8  10   22.00    2.00
   1  -8 -10   22.70    2.00
  -1  -8  10   23.30    2.00
  -1   8  10   23.10    1.80
   1   8 -10   25.60    2.00
   0  -8 -10   76.49    3.20
   0  -8  10   83.89    3.80
   0  -8 -10   81.29    3.80
   0  -8 -10   65.79    4.60
   0  -8  10   72.49    3.80
   0  -8  10   73.69    5.10
   0   8 -10   76.99    3.50
   0   8  10   77.09    3.80
   1  -8  10    2.60    1.50
   1  -8  10    1.20    0.80
  -1  -8 -10    2.60    1.40
   1  -8  10    3.70    0.90
  -1  -8 -10    2.70    1.60
  -1   8 -10    4.10    1.30
   1   8  10    2.50    1.20
  -2  -8 -10    4.20    1.10
   2  -8  10    3.70    0.90
  -2  -8 -10    3.10    1.60
   2  -8  10    3.00    0.70
  -2   8 -10    3.30    1.10
   2   8  10    2.50    0.80
  -2   8 -10    2.40    0.90
   3  -8  10    0.10    0.40
  -3   8 -10   -0.30    0.70
  -3   8 -10    0.00    0.60
  -1   9  10  190.98    7.40
   0  -9  10   85.09    3.30
   0  -9 -10   81.29    3.20
   0   9  10   79.09    3.20
  -7   0  11   -0.90    1.20
  -7   0  11    0.20    0.90
   7   0 -11    0.60    0.70
  -7   0  11   -0.10    0.70
   6   0 -11    0.10    1.20
  -6   0  11    0.50    1.20
   6   0 -11    0.30    1.00
  -6   0  11   -0.10    1.00
  -6   0  11    0.70    1.30
  -5   0  11    7.20    1.70
  -5   0  11    6.30    1.20
  -5   0  11    7.70    1.70
   5   0 -11    8.80    1.50
   5   0 -11    9.00    1.40
  -4   0  11    0.10    1.00
  -4   0  11   -1.50    0.80
   4   0 -11   -0.90    0.90
  -4   0  11   -4.10    1.60
  -4   0  11   -0.20    1.00
   4   0 -11    0.30    0.90
  -3   0  11  112.99    4.90
   3   0 -11  116.79    7.00
  -3   0  11  114.79    5.40
  -2   0  11    0.00    1.00
  -2   0  11    0.20    1.10
  -2   0  11   -1.40    1.00
   2   0 -11   -0.50    1.20
  -1   0  11   46.60    3.60
   1   0 -11   43.20    3.60
   0   0  11    0.00    0.70
   0   0 -11    0.10    1.00
   1   0  11 4257.37  144.59
   1   0  11 4460.65  144.79
   2   0  11    0.30    0.90
   3   0  11   32.20    2.90
  -4   0 -11    0.70    1.20
  -4   0 -11    1.80    1.40
  -4   0 -11    2.30    1.50
  -5   0 -11   23.00    2.50
  -5   0 -11   20.10    2.70
  -5   0 -11   21.60    2.50
  -5   0 -11   25.50    3.00
  -5   0 -11   23.00    2.70
  -5   0 -11   21.30    2.80
  -5   0 -11   24.10    2.50
  -6   0 -11    0.50    1.30
  -6   0 -11    0.90    1.20
  -6   0 -11    0.50    1.00
  -6   0 -11    0.00    1.10
  -6   0 -11   -1.10    1.20
  -7   0 -11    1.50    1.20
  -7   0 -11    1.00    0.80
  -7  -1  11    0.60    0.80
   7  -1 -11    0.20    0.60
  -7  -1  11    0.60    0.60
  -7   1  11    0.60    0.60
  -7   1  11   -0.70    0.70
  -7   1  11    0.50    0.90
   6  -1 -11    1.10    0.90
  -6  -1  11    1.50    1.10
  -6  -1  11   -0.10    1.00
  -6  -1  11   -2.30    1.40
  -6   1  11    0.20    1.00
  -6   1  11   -0.10    1.00
   6   1 -11   -2.70    1.10
  -6   1  11    2.80    1.50
   6   1 -11    0.60    0.90
  -5  -1  11    0.50    1.40
   5  -1 -11    0.70    0.90
  -5  -1  11    0.30    1.10
   5   1 -11    1.10    1.20
  -5   1  11    0.10    1.40
  -5   1  11    0.20    1.40
   5   1 -11   -0.60    1.00
  -5   1  11   -1.10    0.70
   5   1 -11   -6.90    3.40
  -5   1  11    0.30    2.10
  -4  -1  11    1.00    0.90
   4  -1 -11   -0.30    0.90
   4  -1 -11    1.40    0.90
  -4  -1  11    0.50    1.20
  -4  -1  11   -1.50    1.20
   4  -1 -11    1.80    2.30
  -4   1  11    0.60    1.70
   4   1 -11    0.90    1.00
  -4   1  11    2.20    1.30
  -4   1  11    0.90    0.90
  -4   1  11    1.20    1.30
   4   1 -11   -0.50    2.00
   4   1 -11    1.50    1.10
  -3  -1  11    3.80    1.00
   3  -1 -11    4.80    1.50
   3   1 -11    4.30    1.70
   3   1 -11    6.60    1.00
  -3   1  11    4.10    1.00
  -3   1  11    6.00    1.40
  -3   1  11    0.40    2.40
   3   1 -11    6.00    1.10
  -3   1  11    5.90    1.60
  -2  -1  11   37.20    2.70
   2  -1 -11   40.00    3.80
  -2  -1  11   41.00    3.50
  -2  -1  11   39.50    3.50
  -2   1  11   36.90    2.60
  -2   1  11   40.90    3.50
   2   1 -11   43.60    4.10
  -2   1  11   42.60    3.10
  -1  -1  11    7.50    1.20
  -1  -1  11   10.00    2.00
  -1  -1  11    5.30    1.60
   1  -1 -11    7.40    1.60
   1  -1 -11    6.80    1.90
  -1   1  11    8.00    1.80
   1   1 -11    6.70    1.60
  -1   1  11   12.00    2.50
   0  -1  11  129.79    6.80
   0  -1 -11  134.29    6.60
   0  -1 -11  129.29    5.80
   0  -1  11  130.99    6.40
   0   1 -11  133.59    6.00
   0   1  11  123.29    6.70
   0   1  11  133.59    6.70
  -1  -1 -11  746.33   27.30
   1  -1  11  781.12   28.00
   1  -1  11  812.42   28.00
  -1  -1 -11  803.42   27.70
   1   1  11  794.52   28.40
  -2  -1 -11   -1.00    1.30
   2  -1  11   -1.50    1.50
  -2  -1 -11    2.40    1.50
   2  -1  11    1.40    0.80
   2   1  11    1.10    1.30
   2   1  11   -0.10    1.20
  -3  -1 -11   16.60    1.70
   3  -1  11   14.90    2.00
  -3  -1 -11   20.10    2.80
  -3  -1 -11   14.60    2.70
  -3  -1 -11   13.90    1.80
  -3   1 -11   16.50    2.20
   3   1  11   10.30    3.50
  -3   1 -11   15.40    1.90
  -3   1 -11   14.60    1.90
  -3   1 -11   14.90    2.20
  -3   1 -11   19.70    2.40
   3   1  11   15.00    2.60
  -3   1 -11   18.40    2.20
  -4  -1 -11   42.50    3.40
  -4  -1 -11   39.80    3.80
  -4  -1 -11   35.80    3.10
  -4  -1 -11   46.00    3.40
  -4  -1 -11   43.80    3.10
  -4   1 -11   43.80    3.00
  -4   1 -11   50.29    3.00
  -4   1 -11   48.40    3.90
  -4   1 -11   35.70    3.00
  -4   1 -11   46.90    3.60
  -4   1 -11   43.70    3.40
  -4   1 -11   49.30    3.20
  -5  -1 -11   21.60    3.10
  -5  -1 -11   20.30    2.80
  -5  -1 -11   24.00    2.40
  -5  -1 -11   22.80    2.90
  -5  -1 -11   20.50    2.40
  -5   1 -11   24.70    2.60
  -5   1 -11   21.60    2.90
  -5   1 -11   21.50    2.70
  -5   1 -11   22.40    2.60
  -5   1 -11   19.30    2.50
  -5   1 -11   21.50    2.20
  -5   1 -11   18.00    2.40
  -6  -1 -11    4.20    1.60
  -6  -1 -11    4.80    1.40
  -6  -1 -11    2.70    1.50
  -6  -1 -11    3.50    1.10
  -6  -1 -11    2.20    1.30
  -6   1 -11    1.30    1.20
  -6   1 -11    2.90    1.40
  -6   1 -11    4.20    1.20
  -6   1 -11    1.50    1.10
  -6   1 -11    3.30    1.50
  -6   1 -11    5.70    2.00
  -7  -1 -11   -0.10    0.90
  -7  -1 -11    0.30    0.90
  -7  -1 -11    0.10    0.60
  -7   1 -11    0.80    0.90
  -7   1 -11    0.60    0.70
  -7  -2  11    1.20    0.70
   7  -2 -11    0.00    0.60
  -7   2  11    1.50    0.80
  -7   2  11    0.20    0.80
   7   2 -11    1.90    0.70
   6  -2 -11    8.30    1.30
  -6  -2  11    8.30    1.70
  -6  -2  11   10.60    1.80
  -6  -2  11   11.60    1.50
  -6  -2  11    9.10    1.70
  -6   2  11   11.60    1.90
   6   2 -11    9.60    1.40
  -6   2  11   10.00    1.80
  -6   2  11    8.10    1.50
  -5  -2  11    5.40    1.20
  -5  -2  11    3.50    2.00
   5  -2 -11    4.00    1.60
   5  -2 -11    4.00    1.10
  -5   2  11    4.90    1.60
   5   2 -11    2.40    1.10
  -5   2  11    4.30    1.40
   5   2 -11    7.20    3.80
  -5   2  11    3.40    1.60
   5   2 -11    3.60    1.50
  -5   2  11    7.10    2.30
  -4  -2  11   37.60    2.60
  -4  -2  11   38.90    2.80
  -4  -2  11   44.60    3.50
   4  -2 -11   37.50    2.60
  -4  -2  11   32.00    3.00
   4  -2 -11   35.60    2.50
   4   2 -11   42.20    2.60
  -4   2  11   41.10    3.20
   4   2 -11   37.30    3.00
  -4   2  11   39.60    3.30
   4   2 -11   41.90    5.50
   3  -2 -11    7.90    1.10
  -3  -2  11   11.60    1.80
  -3  -2  11    6.30    1.60
  -3  -2  11    5.40    1.90
  -3  -2  11    9.30    1.70
   3  -2 -11    7.70    2.30
  -3   2  11    9.20    1.70
  -3   2  11    9.50    1.60
  -3   2  11    8.30    1.30
   3   2 -11    7.00    2.10
   3   2 -11    7.90    1.20
  -3   2  11   11.50    1.90
   3   2 -11   12.30    1.70
  -2  -2  11   -0.50    1.00
  -2  -2  11    0.60    1.20
   2  -2 -11   -0.80    1.30
  -2  -2  11   -0.60    1.00
   2   2 -11    0.50    1.20
  -2   2  11    0.00    1.30
  -2   2  11   -0.30    0.90
  -1  -2  11  477.85   18.30
  -1  -2  11  476.75   18.40
   1  -2 -11  472.45   18.30
   1  -2 -11  446.46   16.80
  -1   2  11  476.75   17.80
   1   2 -11  469.85   17.70
  -1   2  11  445.46   18.10
   0  -2  11  948.21   36.40
   0  -2 -11  950.60   32.20
   0  -2  11  957.20   33.10
   0  -2 -11  936.71   33.00
   0   2 -11  922.21   31.50
   0   2 -11  845.92   31.70
   0   2  11  910.01   33.20
   0   2  11  942.41   33.30
  -1  -2 -11  546.95   20.10
   1  -2  11  509.85   20.30
   1  -2  11  548.05   20.20
  -1  -2 -11  556.74   20.10
   1   2  11  567.84   21.20
   1   2  11  540.95   21.00
   2  -2  11   67.99    4.10
  -2  -2 -11   74.19    4.60
   2   2  11   73.39    5.20
   2   2  11   64.09    5.30
  -3  -2 -11    0.00    1.30
  -3  -2 -11    1.10    0.90
   3  -2  11   -1.50    1.00
  -3  -2 -11   -1.00    1.40
  -3  -2 -11   -0.20    1.20
  -3  -2 -11    0.30    1.10
   3   2  11   -3.80    1.70
  -3   2 -11    0.80    1.20
   3   2  11   -0.40    1.20
  -3   2 -11   -0.10    1.00
  -3   2 -11    0.00    1.30
  -3   2 -11   -0.10    1.10
  -3   2 -11    0.20    0.80
  -3   2 -11    0.10    1.00
  -3   2 -11    1.70    1.30
  -4  -2 -11   13.50    2.00
  -4  -2 -11   16.40    2.20
  -4  -2 -11   12.90    2.00
  -4  -2 -11   16.30    2.40
  -4   2 -11   13.40    2.20
  -4   2 -11   12.70    1.70
  -4   2 -11   16.60    2.50
  -4   2 -11   10.80    1.70
  -4   2 -11   10.60    1.90
  -4   2 -11   14.80    2.30
  -4   2 -11   16.90    2.50
  -5  -2 -11   11.00    2.20
  -5  -2 -11   11.10    3.10
  -5  -2 -11   14.00    2.30
  -5  -2 -11    8.50    1.90
  -5  -2 -11    8.20    1.90
  -5  -2 -11    8.60    1.80
  -5   2 -11    8.80    2.00
  -5   2 -11    8.80    2.00
  -5   2 -11    8.80    1.60
  -5   2 -11    8.10    1.70
  -5   2 -11    8.40    1.80
  -5   2 -11    7.30    1.50
  -5   2 -11    8.00    1.70
  -5   2 -11    6.40    1.80
  -6  -2 -11   -0.90    1.30
  -6  -2 -11    0.20    1.20
  -6  -2 -11    1.90    1.50
  -6  -2 -11   -0.30    1.10
  -6   2 -11    1.70    1.50
  -6   2 -11    0.80    1.10
  -6   2 -11    1.20    1.10
  -6   2 -11    1.40    1.80
  -6   2 -11    2.20    1.20
  -6   2 -11   -1.40    1.00
  -6   2 -11    0.70    1.50
   6  -3 -11    1.00    0.70
  -6  -3  11    0.10    1.20
  -6   3  11    0.10    1.40
  -6   3  11    0.50    1.40
  -6   3  11    1.20    1.30
   6   3 -11    1.00    1.20
   5  -3 -11    2.30    1.00
   5   3 -11   -0.10    1.40
  -5   3  11    0.30    1.30
   5   3 -11    1.00    1.00
  -5   3  11    3.20    1.80
  -5   3  11    0.80    1.30
  -5   3  11   -0.10    1.00
   4  -3 -11    2.70    1.20
   4  -3 -11    0.30    0.90
  -4  -3  11    0.70    0.90
  -4  -3  11    0.70    1.20
  -4   3  11    0.30    0.80
   4   3 -11   -0.90    0.90
   4   3 -11   -2.20    1.30
  -4   3  11   -0.50    1.40
   4   3 -11    2.60    2.30
  -4   3  11    0.90    1.40
  -4   3  11   -2.10    1.60
  -3  -3  11    1.30    1.80
  -3  -3  11    1.00    1.00
  -3  -3  11   -0.70    0.90
   3  -3 -11    2.70    1.10
   3  -3 -11    0.00    0.90
  -3  -3  11   -0.40    1.20
  -3  -3  11    0.40    1.10
   3  -3 -11    2.00    3.00
   3   3 -11    1.70    1.80
  -3   3  11   -0.20    1.00
   3   3 -11    1.60    0.90
   3   3 -11   -0.70    1.20
  -3   3  11    1.30    1.10
   2  -3 -11   28.90    3.80
  -2  -3  11   29.80    3.70
  -2  -3  11   28.50    2.50
   2  -3 -11   26.50    2.10
  -2  -3  11   24.80    1.80
  -2  -3  11   37.70    4.70
  -2  -3  11   28.10    2.40
   2  -3 -11   30.60    1.90
   2   3 -11   27.70    1.90
   2   3 -11   22.30    4.10
   1  -3 -11  108.09    6.80
  -1  -3  11  113.69    6.60
  -1  -3  11  110.59    6.70
  -1  -3  11   99.89    4.90
   1  -3 -11   97.59    5.30
   1   3 -11  104.59    5.80
  -1   3  11  104.49    6.50
  -1   3  11  112.99    6.00
   0  -3 -11 1170.18   40.80
   0  -3 -11 1222.68   42.20
   0  -3  11 1154.68   41.90
   0  -3  11 1223.28   42.00
   0  -3  11 1109.69   39.80
   0   3  11 1211.58   42.10
   0   3  11 1174.98   42.40
  -1  -3 -11  265.57   10.90
   1  -3  11  242.18   13.10
  -1  -3 -11  263.47   11.30
   1  -3  11  232.68    9.30
   1  -3  11  264.27   11.10
   1   3  11  255.37   11.80
   1   3  11  246.28   11.90
   2  -3  11   16.40    2.30
  -2  -3 -11   16.70    2.80
  -2  -3 -11   16.50    2.00
  -2   3 -11   15.60    2.00
  -2   3 -11   18.60    2.10
  -2   3 -11   17.10    2.10
  -2   3 -11   16.50    1.90
   2   3  11   13.20    2.80
  -2   3 -11   14.50    2.10
  -2   3 -11   15.40    2.00
   2   3  11   16.40    3.10
  -3  -3 -11   76.39    5.20
  -3  -3 -11   74.89    4.20
  -3  -3 -11   71.29    3.80
   3  -3  11   77.69    4.20
  -3  -3 -11   74.59    4.30
  -3   3 -11   74.59    3.80
   3   3  11   80.19    7.30
  -3   3 -11   75.59    4.40
  -3   3 -11   72.49    4.30
  -3   3 -11   79.49    4.50
  -3   3 -11   76.89    4.60
  -3   3 -11   69.59    3.60
  -3   3 -11   76.99    4.40
  -4  -3 -11   43.70    4.20
  -4  -3 -11   45.80    2.90
  -4  -3 -11   41.70    3.60
  -4  -3 -11   48.00    3.60
  -4   3 -11   47.80    3.60
  -4   3 -11   43.10    3.00
  -4   3 -11   45.60    3.60
  -4   3 -11   43.50    3.30
  -4   3 -11   43.20    2.70
  -4   3 -11   47.60    3.60
   4   3  11   32.10    6.10
  -4   3 -11   46.70    3.60
  -5  -3 -11    2.70    1.50
  -5  -3 -11    3.80    1.80
  -5  -3 -11    1.40    1.00
  -5  -3 -11    2.10    1.70
  -5  -3 -11    3.60    1.70
  -5   3 -11    1.60    1.50
  -5   3 -11    1.90    1.40
  -5   3 -11    0.70    1.30
  -5   3 -11    2.80    1.30
  -5   3 -11    2.90    1.10
  -5   3 -11    2.00    1.50
  -5   3 -11    1.90    1.20
  -6  -3 -11    1.80    1.30
  -6  -3 -11   -1.10    0.90
  -6  -3 -11    0.00    0.80
  -6  -3 -11   -1.40    1.20
  -6   3 -11   -1.10    1.00
  -6   3 -11   -0.90    0.90
  -6   3 -11    0.80    0.90
  -6   3 -11    0.50    1.10
   6  -4 -11   -0.20    0.60
  -6  -4  11    0.80    0.80
  -6   4  11    0.80    1.30
  -6   4  11    0.90    1.10
  -6   4  11   -0.20    0.70
   5  -4 -11    1.00    0.90
  -5  -4  11    0.50    1.00
  -5   4  11   -1.50    1.00
  -5   4  11    2.10    1.70
  -5   4  11    1.00    1.20
   5   4 -11   -0.50    0.90
   4  -4 -11    2.60    1.00
  -4  -4  11    1.20    0.90
   4  -4 -11   -1.00    0.80
   4   4 -11   -1.10    1.00
   4   4 -11   -2.60    2.20
  -4   4  11   -1.20    1.60
   4   4 -11   -1.40    0.90
  -4   4  11    0.90    1.30
  -4   4  11   -0.30    0.70
   3  -4 -11    0.80    1.50
  -3  -4  11   -1.00    2.10
   3  -4 -11   -0.10    1.00
   3  -4 -11   -3.00    2.80
  -3  -4  11   -2.40    1.40
  -3  -4  11    1.00    1.10
  -3  -4  11    0.30    0.90
  -3  -4  11    1.30    1.70
   3   4 -11    1.10    1.80
   3   4 -11    2.00    1.30
   3   4 -11    1.70    1.40
  -3   4  11    0.40    1.10
   3   4 -11   -0.30    0.80
  -3   4  11   -0.30    1.00
  -2  -4  11    1.00    1.60
  -2  -4  11    0.90    1.00
   2  -4 -11    0.00    1.30
  -2  -4  11   -0.30    0.90
   2  -4 -11    1.40    1.00
  -2  -4  11    0.00    0.70
  -2  -4  11    0.50    1.30
  -2  -4  11   -0.20    1.30
  -2  -4  11   -0.60    1.00
   2  -4 -11    1.20    0.90
   2  -4 -11    0.60    2.00
   2   4 -11    1.50    1.40
  -2   4  11    0.10    0.90
   2   4 -11    0.10    1.20
   2   4 -11    0.70    0.80
   2   4 -11    2.00    1.20
  -2   4  11   -0.20    1.00
   1  -4 -11  102.69    4.40
  -1  -4  11  108.69    7.20
   1  -4 -11  117.99    7.60
  -1  -4  11  106.89    4.90
  -1  -4  11  108.59    4.60
   1  -4 -11  107.69    5.70
  -1  -4  11   99.59    4.90
   1  -4 -11  106.99    4.70
  -1  -4  11  110.69    7.00
  -1   4  11  103.39    4.80
   1   4 -11  108.09    5.40
  -1   4  11  113.19    7.20
  -1   4  11  111.69    5.60
   1   4 -11  104.29    4.90
   0  -4 -11   79.99    3.90
   0  -4  11   76.49    4.00
   0  -4 -11   86.59    3.60
   0  -4 -11   89.99    6.70
   0  -4 -11   86.89    5.20
   0  -4  11   84.69    5.70
   0  -4  11   83.99    6.10
   0   4 -11   86.99    4.70
   0   4  11   87.49    5.90
   0   4  11   86.99    6.30
   0   4  11   84.69    4.70
   0   4 -11   78.89    4.40
  -1  -4 -11    1.70    1.50
  -1  -4 -11    3.30    1.00
   1  -4  11    1.60    1.10
  -1  -4 -11    4.20    1.10
  -1  -4 -11    1.90    1.30
  -1  -4 -11    2.60    1.70
   1  -4  11   -1.30    1.60
  -1   4 -11    4.10    1.30
   1   4  11    2.70    2.20
  -1   4 -11    5.60    1.40
  -1   4 -11    2.90    0.80
  -1   4 -11    5.10    1.30
  -1   4 -11    1.40    1.00
  -1   4 -11    1.90    1.40
   1   4  11   -0.30    1.40
  -2  -4 -11    8.60    2.30
  -2  -4 -11   10.20    2.10
  -2  -4 -11    4.50    1.50
  -2  -4 -11    7.40    1.20
  -2  -4 -11    3.60    2.20
   2  -4  11    6.60    1.70
  -2   4 -11    8.90    1.80
  -2   4 -11   11.10    2.10
   2   4  11    9.20    2.90
   2   4  11    4.80    2.00
  -2   4 -11    7.90    1.70
  -2   4 -11    4.90    0.80
  -2   4 -11    6.40    1.70
  -2   4 -11    6.60    1.50
  -3  -4 -11   12.00    2.30
  -3  -4 -11   11.00    2.70
  -3   4 -11    7.30    1.80
  -3   4 -11    8.20    1.80
  -3   4 -11    7.10    1.60
  -3   4 -11   11.10    2.10
  -3   4 -11    8.70    2.20
  -3   4 -11    6.70    1.40
   3   4  11    6.70    3.00
  -4  -4 -11    2.50    1.50
  -4  -4 -11   -0.70    1.50
  -4  -4 -11   -0.40    1.60
  -4   4 -11    1.10    1.70
  -4   4 -11    1.90    1.20
  -4   4 -11    0.40    1.50
  -4   4 -11    1.90    1.60
  -4   4 -11    3.10    1.90
  -5  -4 -11    1.60    1.50
  -5  -4 -11    2.30    1.60
  -5  -4 -11    1.40    1.60
  -5   4 -11    0.50    0.90
  -5   4 -11    1.00    1.30
  -5   4 -11    0.70    1.10
  -5   4 -11    0.60    1.30
  -5   4 -11    2.30    1.40
  -6  -4 -11    1.80    1.30
  -6  -4 -11    1.60    1.10
  -6   4 -11    2.60    0.80
  -6   4 -11    0.20    0.90
  -6   4 -11    1.50    1.10
  -6  -5  11    0.30    0.80
  -6   5  11    0.40    0.70
  -6   5  11    0.70    0.90
   5  -5 -11    3.20    0.90
  -5  -5  11    3.80    0.90
  -5   5  11    6.00    1.70
  -5   5  11    5.10    1.10
  -5   5  11    2.80    1.30
  -4  -5  11    0.30    0.70
   4  -5 -11   -0.20    1.00
   4  -5 -11    1.60    1.00
  -4   5  11    1.70    1.70
   4   5 -11    1.70    1.10
  -4   5  11    0.70    1.40
  -4   5  11    1.80    1.30
   3  -5 -11    0.90    1.10
  -3  -5  11    3.00    3.70
   3  -5 -11   -5.70    4.30
  -3  -5  11    0.70    2.30
  -3  -5  11    1.90    1.10
   3  -5 -11    1.20    1.00
  -3   5  11    4.00    1.10
   3   5 -11   -0.90    1.90
   3   5 -11    3.10    1.40
  -3   5  11    4.10    1.70
  -2  -5  11    3.10    1.20
  -2  -5  11    1.70    2.30
  -2  -5  11    1.30    1.50
   2  -5 -11    1.80    1.50
  -2  -5  11    1.70    0.90
  -2  -5  11    1.70    0.90
   2  -5 -11    3.50    1.30
   2  -5 -11    2.20    1.20
   2  -5 -11    1.90    2.70
  -2   5  11    3.30    1.40
   2   5 -11   -0.50    1.80
   2   5 -11    2.30    1.30
  -2   5  11    2.70    1.10
   1  -5 -11    1.90    2.10
  -1  -5  11   -0.20    1.00
  -1  -5  11    0.90    1.40
  -1  -5  11   -0.50    1.40
  -1  -5  11    0.60    0.90
   1  -5 -11    0.20    1.20
  -1  -5  11    0.20    1.00
   1  -5 -11    1.20    1.20
  -1   5  11    1.70    0.90
   1   5 -11   -0.40    1.30
   1   5 -11    0.50    1.20
   1   5 -11    0.30    1.80
  -1   5  11   -0.60    0.90
   0  -5 -11 1136.49   41.00
   0  -5  11 1166.28   43.10
   0  -5  11 1105.39   38.90
   0  -5 -11 1195.08   38.50
   0  -5 -11 1186.48   43.10
   0  -5  11 1141.19   42.30
   0  -5 -11 1184.78   39.00
   0  -5  11 1148.39   38.60
   0   5 -11 1121.29   39.00
   0   5  11 1167.08   41.10
   0   5 -11 1138.89   39.00
   0   5 -11 1139.79   39.10
   0   5  11 1148.19   39.10
   0   5 -11 1124.99   39.40
   0   5 -11 1113.29   38.90
   0   5 -11 1147.99   39.40
  -1  -5 -11   60.49    6.30
   1  -5  11   66.09    3.30
  -1  -5 -11   61.59    3.50
  -1  -5 -11   60.49    2.90
   1  -5  11   56.29    3.40
   1  -5  11   64.19    5.10
  -1  -5 -11   66.09    5.80
  -1  -5 -11   62.49    4.90
   1   5  11   66.69    5.90
  -1   5 -11   61.79    3.80
  -1   5 -11   60.89    3.80
  -1   5 -11   59.29    3.90
  -1   5 -11   69.79    6.40
   2  -5  11   58.69    4.80
  -2  -5 -11   55.09    4.90
   2  -5  11   50.09    3.10
  -2  -5 -11   55.09    4.90
  -2  -5 -11   48.10    6.50
  -2  -5 -11   58.19    3.10
  -2   5 -11   55.39    3.80
   2   5  11   54.69    3.50
  -2   5 -11   56.49    3.80
  -2   5 -11   51.19    3.60
  -2   5 -11   54.59    3.90
   2   5  11   54.09    6.40
  -2   5 -11   54.29    3.90
  -3  -5 -11   14.80    3.00
  -3  -5 -11   16.60    2.30
  -3   5 -11   13.40    2.00
  -3   5 -11   15.10    2.20
   3   5  11   12.20    3.60
  -3   5 -11   12.90    1.90
  -3   5 -11   11.30    2.10
  -3   5 -11   17.80    2.60
  -4  -5 -11    5.60    1.50
  -4  -5 -11    4.10    1.70
   4  -5  11    7.20    2.90
  -4   5 -11    8.60    1.80
  -4   5 -11    7.50    1.80
  -4   5 -11    6.60    1.70
  -4   5 -11    5.10    1.40
  -4   5 -11    7.80    1.70
  -5  -5 -11    3.20    1.20
  -5  -5 -11    3.60    1.40
  -5   5 -11    2.10    1.30
  -5   5 -11    2.90    1.50
  -5   5 -11    3.50    1.20
  -5   5 -11    3.10    1.10
   5  -6 -11    2.90    0.70
  -5   6  11    4.60    1.20
   4  -6 -11   12.80    1.60
   4  -6 -11   18.60    1.70
  -4  -6  11   13.40    1.30
   4   6 -11   11.10    1.90
  -4   6  11   15.50    2.10
  -4   6  11   15.70    2.30
   3  -6 -11   32.00    2.40
  -3  -6  11   29.20    2.30
  -3  -6  11   27.00    5.30
   3  -6 -11   30.60    2.40
  -3   6  11   36.20    2.90
   3   6 -11   33.50    2.80
  -3   6  11   29.90    2.10
   2  -6 -11   14.30    1.90
   2  -6 -11   21.90    6.60
  -2  -6  11   11.00    3.20
  -2  -6  11   14.00    2.70
   2  -6 -11   13.10    1.70
  -2  -6  11   13.90    1.90
  -2  -6  11   14.10    1.60
  -2  -6  11    8.90    2.70
  -2   6  11   14.50    1.90
  -2   6  11   16.10    2.60
   2   6 -11   11.20    1.90
  -1  -6  11  156.38    6.30
   1  -6 -11  150.38    8.00
  -1  -6  11  151.48    6.70
   1  -6 -11  155.98    6.60
  -1  -6  11  159.88    8.80
  -1  -6  11  147.09   10.30
  -1  -6  11  151.28    9.80
   1  -6 -11  159.08   10.90
   1  -6 -11  154.48   10.60
   1  -6 -11  155.28    6.20
   1   6 -11  160.68    6.80
  -1   6  11  140.49    6.60
  -1   6  11  152.38    6.60
   1   6 -11  153.28    6.70
   0  -6  11    0.50    1.50
   0  -6 -11    4.70    1.20
   0  -6 -11    5.00    1.40
   0  -6  11    4.70    1.30
   0  -6  11    1.80    1.60
   0  -6 -11    5.50    1.90
   0  -6  11    4.50    1.20
   0  -6 -11    3.90    3.20
   0  -6 -11    4.20    2.50
   0  -6  11    1.90    2.60
   0   6 -11    6.10    1.50
   0   6  11    3.20    1.20
   0   6 -11    6.90    1.50
   0   6 -11    3.50    1.70
   0   6 -11    4.00    1.30
  -1  -6 -11  145.39    9.30
  -1  -6 -11  153.78    6.40
   1  -6  11  161.08    9.40
   1  -6  11  143.99    9.10
   1  -6  11  146.39    6.30
   1  -6  11  140.39   11.90
  -1  -6 -11  147.59    8.60
   1  -6  11  149.19    6.10
  -1  -6 -11  148.29   10.70
  -1  -6 -11  144.69    5.60
  -1   6 -11  147.19    6.50
  -1   6 -11  150.28    6.80
  -1   6 -11  153.08    6.10
  -1   6 -11  151.48    6.80
   1   6  11  150.18    9.00
   1   6  11  152.58    6.60
  -1   6 -11  146.19    6.90
   2  -6  11   53.19    3.10
   2  -6  11   59.79    7.80
   2  -6  11   57.39    3.30
  -2  -6 -11   76.19   13.10
   2  -6  11   60.99    5.10
  -2  -6 -11   65.39    5.20
  -2   6 -11   53.69    4.70
   2   6  11   68.09    4.40
  -2   6 -11   54.49    4.80
  -2   6 -11   55.39    5.50
   3  -6  11    4.70    0.90
   3  -6  11    3.20    1.70
  -3  -6 -11    2.90    1.60
  -3   6 -11    5.40    1.50
   3   6  11    3.10    1.30
  -3   6 -11    4.40    1.40
  -3   6 -11    4.10    1.40
  -3   6 -11    4.30    1.70
  -3   6 -11    4.50    1.40
  -4   6 -11    2.10    1.10
  -4   6 -11    4.50    1.40
  -4   6 -11    2.00    1.30
  -5  -6 -11    2.40    1.10
  -5   6 -11    2.00    0.70
   4  -7 -11    0.70    0.70
  -4   7  11    2.50    1.10
   4   7 -11   -0.50    0.50
  -4   7  11   -0.10    0.90
   3  -7 -11    4.30    1.10
  -3  -7  11    4.00    1.20
   3  -7 -11    4.90    1.60
   3   7 -11    4.70    1.10
  -3   7  11    6.30    1.80
  -3   7  11    9.60    2.30
  -2  -7  11    9.80    1.50
  -2  -7  11    8.90    2.40
   2  -7 -11   10.30    1.40
   2  -7 -11   12.50    1.70
  -2  -7  11   14.00    1.20
  -2   7  11   14.30    2.10
   2   7 -11    8.50    1.60
  -2   7  11    9.90    1.40
   1  -7 -11   25.70    3.20
  -1  -7  11   34.10    2.20
   1  -7 -11   29.90    2.60
  -1  -7  11   30.10    2.50
  -1  -7  11   30.00    3.70
   1  -7 -11   34.70    2.40
  -1   7  11   34.10    2.50
   1   7 -11   32.00    2.50
   0  -7  11  188.48    7.20
   0  -7  11  185.98    7.50
   0  -7 -11  183.18    6.90
   0  -7 -11  174.08    9.10
   0  -7 -11  182.68    7.40
   0  -7  11  186.58    9.70
   0   7 -11  182.58    7.30
   0   7  11  180.78    7.50
   0   7 -11  178.58    7.70
   1  -7  11  253.67   12.00
   1  -7  11  249.18    9.60
   1  -7  11  252.77    9.40
  -1  -7 -11  260.37    9.60
  -1   7 -11  251.57   10.00
  -1   7 -11  253.57    9.10
   1   7  11  253.87    9.90
  -1   7 -11  248.78    9.90
  -2  -7 -11   15.80    1.70
   2  -7  11   11.50    2.40
   2  -7  11   14.70    1.50
   2  -7  11   13.40    2.00
  -2   7 -11   11.40    1.70
   2   7  11   15.30    1.80
  -2   7 -11   13.20    1.80
   3  -7  11    0.10    0.60
  -3  -7 -11   -1.80    1.30
   3  -7  11   -2.20    2.00
  -3   7 -11    0.60    1.00
  -3   7 -11    1.30    1.80
   3   7  11    1.20    0.80
  -4   7 -11    6.40    1.30
  -4   7 -11    7.20    1.20
   3  -8 -11    6.80    0.90
   3  -8 -11    5.10    1.10
  -3   8  11    5.90    1.00
   3   8 -11    4.60    0.80
   2  -8 -11   86.49    3.50
  -2  -8  11   92.39    3.80
   2  -8 -11   87.49    3.80
  -2   8  11   82.69    4.00
   2   8 -11   85.29    3.80
  -1  -8  11    0.00    2.10
   1  -8 -11    3.20    1.50
   1  -8 -11    3.40    0.90
  -1  -8  11    4.00    0.80
  -1   8  11    3.00    1.00
   1   8 -11    3.10    1.10
   0  -8 -11  455.95   18.80
   0  -8 -11  472.25   16.40
   0  -8  11  468.25   18.40
   0  -8  11  433.96   16.90
   0  -8  11  496.35   16.20
   0   8  11  473.25   16.40
   0   8 -11  473.55   16.10
  -1  -8 -11  187.28   11.30
   1  -8  11  222.98    8.00
  -1  -8 -11  220.68    8.00
   1  -8  11  232.78   10.30
   1  -8  11  229.38    8.20
  -1   8 -11  221.18    8.70
   1   8  11  211.88    8.20
   2  -8  11   53.59    2.50
   2   8  11   54.39    2.70
  -2   8 -11   54.29    2.90
  -2   8 -11   50.39    2.50
   3  -8  11    0.30    0.50
  -3   8 -11    0.50    0.70
  -3   8 -11    0.90    0.60
  -7   0  12    0.40    0.60
   7   0 -12    1.30    0.70
  -7   0  12   -0.80    0.70
  -6   0  12    1.80    1.20
   6   0 -12    0.40    0.90
  -6   0  12    0.90    1.00
  -6   0  12    0.50    1.30
   5   0 -12   -0.90    1.00
  -5   0  12    0.20    1.20
  -5   0  12    0.00    1.20
  -5   0  12   -0.20    0.80
   5   0 -12    5.10    3.90
   5   0 -12    2.70    1.20
   4   0 -12   -1.50    2.00
  -4   0  12    0.20    1.10
  -4   0  12    0.40    1.20
  -4   0  12   -1.10    0.90
   4   0 -12   -1.40    0.90
  -4   0  12   -0.20    1.60
   4   0 -12    0.30    1.00
   3   0 -12    0.40    0.90
   3   0 -12    0.40    1.40
  -3   0  12   -0.90    1.50
  -3   0  12   -2.10    1.50
  -3   0  12    0.10    1.10
  -3   0  12    0.30    0.90
   3   0 -12    0.00    0.70
  -2   0  12    1.00    1.10
  -2   0  12    1.40    1.10
  -2   0  12    1.60    1.20
   2   0 -12    1.30    1.30
   1   0 -12    0.20    1.40
  -1   0  12    0.00    0.80
  -1   0  12   -1.40    1.30
   0   0  12   21.90    3.20
   0   0 -12   24.70    2.80
   0   0  12   20.10    2.80
   1   0  12   -0.30    0.80
   1   0  12    0.40    1.10
   2   0  12  240.58   10.50
  -3   0 -12    0.40    1.10
  -3   0 -12   -2.00    2.00
  -3   0 -12    1.90    1.30
   3   0  12    0.60    1.10
  -3   0 -12   -1.50    1.00
  -3   0 -12   -0.30    1.00
  -4   0 -12    1.50    1.30
  -4   0 -12    0.40    1.30
  -4   0 -12    2.50    1.60
  -4   0 -12    1.10    1.20
  -4   0 -12    0.90    1.50
  -4   0 -12    2.90    1.60
  -5   0 -12   -0.10    2.00
  -5   0 -12    0.90    1.30
  -5   0 -12   -1.00    1.50
  -5   0 -12   -0.10    1.30
  -5   0 -12    1.30    1.50
  -5   0 -12   -0.10    2.00
  -6   0 -12    4.50    1.40
  -6   0 -12    5.80    1.60
  -6   0 -12    4.20    1.30
  -6   0 -12    3.50    1.40
  -6   0 -12    3.90    1.50
  -6   0 -12    3.00    1.20
  -7   0 -12    0.00    0.80
  -7   0 -12   -0.10    0.70
   7  -1 -12    0.10    0.60
  -7   1  12    0.30    0.90
   7   1 -12   -0.30    0.70
  -7   1  12   -2.40    1.40
  -6  -1  12    9.90    1.80
  -6  -1  12    6.10    2.30
  -6  -1  12   12.00    1.50
   6  -1 -12   10.10    1.40
  -6   1  12   11.50    1.70
  -6   1  12   10.30    1.70
   6   1 -12    9.60    1.80
   6   1 -12    8.90    1.40
  -6   1  12   10.40    1.80
  -5  -1  12    0.00    0.90
   5  -1 -12    2.00    1.00
  -5  -1  12    0.40    1.10
  -5  -1  12   -1.70    1.20
  -5   1  12    0.00    0.80
  -5   1  12   -1.80    1.70
   5   1 -12    0.00    1.10
   5   1 -12    0.30    1.10
  -5   1  12    0.90    1.30
   5   1 -12   -3.30    3.60
  -5   1  12    0.10    1.40
   4  -1 -12   10.30    1.30
   4  -1 -12   12.00    1.60
  -4  -1  12   10.30    1.50
  -4  -1  12   13.10    2.20
   4  -1 -12    7.60    2.80
  -4  -1  12   11.20    1.90
   4   1 -12    7.20    2.60
   4   1 -12   10.80    1.60
  -4   1  12   14.90    2.20
  -4   1  12   14.90    2.60
  -4   1  12   11.30    1.80
  -3  -1  12   27.80    2.30
   3  -1 -12   24.30    3.60
   3  -1 -12   28.90    2.10
  -3  -1  12   31.20    2.60
  -3  -1  12   23.10    2.20
   3  -1 -12   29.80    1.90
   3   1 -12   27.20    3.90
  -3   1  12   31.40    3.90
  -3   1  12   29.40    2.30
  -3   1  12   29.80    2.20
   3   1 -12   28.80    2.00
  -3   1  12   25.80    2.40
  -2  -1  12   10.20    1.60
   2  -1 -12    9.50    2.10
   2   1 -12    8.20    2.00
  -2   1  12    9.50    1.90
  -2   1  12    9.50    1.70
  -2   1  12   10.50    1.60
  -1  -1  12    3.70    1.50
   1  -1 -12    3.10    1.70
  -1  -1  12    6.00    1.50
  -1  -1  12    4.90    1.70
  -1   1  12    2.70    1.30
   1   1 -12    4.40    1.40
  -1   1  12    5.20    1.20
  -1   1  12    3.20    1.40
   0  -1  12  464.75   17.90
   0  -1 -12  475.75   17.30
   0  -1 -12  481.75   17.80
   0   1  12  470.25   18.20
   0   1 -12  465.45   17.00
   0   1  12  479.25   18.40
   1  -1  12   14.00    2.20
   1  -1  12   19.10    2.40
  -1  -1 -12   17.80    2.00
  -1  -1 -12   18.60    2.60
   1   1  12   20.30    2.70
   1   1  12   13.00    2.20
   2  -1  12 1300.17   45.00
   2  -1  12 1301.77   45.50
  -2  -1 -12 1314.47   45.10
   2   1  12 1280.17   45.70
  -3  -1 -12   35.90    2.50
  -3  -1 -12   36.40    2.60
   3  -1  12   36.60    2.90
  -3  -1 -12   30.00    2.90
  -3   1 -12   33.10    2.60
  -3   1 -12   30.80    2.30
  -3   1 -12   36.40    2.80
   3   1  12   26.10    3.80
   3   1  12   39.10    3.80
  -3   1 -12   32.40    2.80
  -3   1 -12   33.60    2.90
  -3   1 -12   36.60    2.90
  -4  -1 -12   57.19    3.90
  -4  -1 -12   58.49    3.80
  -4  -1 -12   62.69    3.80
  -4  -1 -12   53.69    4.20
  -4  -1 -12   58.79    3.60
  -4  -1 -12   60.89    3.60
  -4   1 -12   59.99    4.00
  -4   1 -12   53.99    3.90
  -4   1 -12   58.99    4.60
  -4   1 -12   55.49    3.90
  -4   1 -12   55.99    3.80
  -4   1 -12   57.39    3.70
  -4   1 -12   61.59    3.40
  -4   1 -12   54.79    4.00
  -5  -1 -12   27.10    2.60
  -5  -1 -12   30.60    4.20
  -5  -1 -12   18.20    3.10
  -5  -1 -12   29.50    3.80
  -5  -1 -12   32.80    4.40
  -5   1 -12   22.90    2.80
  -5   1 -12   20.40    2.50
  -5   1 -12   30.50    4.60
  -5   1 -12   29.70    4.50
  -6  -1 -12    7.20    2.10
  -6  -1 -12    9.10    1.90
  -6  -1 -12    6.40    2.30
  -6  -1 -12    7.20    1.50
  -6  -1 -12    5.40    1.40
  -6  -1 -12   10.60    1.50
  -6   1 -12    6.50    1.90
  -6   1 -12    7.40    1.50
  -6   1 -12    5.50    1.30
  -6   1 -12    7.40    2.00
  -6   1 -12    9.30    1.60
  -6   1 -12   11.10    2.20
  -6   1 -12    8.50    1.70
  -7  -1 -12    2.60    0.70
  -7  -1 -12    3.30    0.90
  -7   1 -12    3.60    0.90
  -7   1 -12    1.00    1.10
  -7  -2  12    7.00    1.10
   7   2 -12    5.00    0.80
  -7   2  12    7.40    1.20
  -7   2  12    7.50    0.90
  -6  -2  12    0.30    0.80
   6  -2 -12    1.50    1.20
  -6  -2  12    0.60    1.10
  -6  -2  12    0.40    1.20
  -6   2  12    0.90    1.30
   6   2 -12    0.40    0.90
  -6   2  12   -0.30    0.90
  -6   2  12   -0.10    0.80
   5  -2 -12    4.40    1.20
  -5  -2  12    2.90    1.20
   5  -2 -12    2.90    1.40
   5   2 -12   -1.20    3.40
  -5   2  12    4.50    1.60
  -5   2  12    1.80    0.70
   5   2 -12   -1.70    1.80
  -5   2  12    9.00    2.80
  -4  -2  12    0.70    1.30
   4  -2 -12    1.30    1.00
   4  -2 -12   -1.00    3.40
  -4  -2  12   -0.70    1.00
  -4   2  12    0.70    1.00
  -4   2  12    1.30    1.70
   4   2 -12    1.20    1.10
  -4   2  12   -0.30    1.50
   4   2 -12    1.20    1.20
   4   2 -12   -0.50    2.10
  -4   2  12   -1.00    1.50
   3  -2 -12    6.90    1.20
   3  -2 -12    5.70    2.40
  -3  -2  12    6.10    1.60
   3  -2 -12    6.00    1.10
  -3  -2  12    5.20    2.40
  -3  -2  12    5.90    1.60
  -3  -2  12    8.00    1.50
  -3  -2  12    6.80    1.20
  -3   2  12    6.80    1.30
  -3   2  12   10.00    1.80
   3   2 -12    6.00    1.10
   3   2 -12    5.40    1.30
   3   2 -12    5.10    1.90
  -3   2  12    5.50    1.50
  -3   2  12    6.50    1.50
   2  -2 -12   67.09    5.40
  -2  -2  12   56.29    4.60
  -2  -2  12   69.99    5.00
  -2  -2  12   60.59    3.70
  -2   2  12   56.99    3.60
  -2   2  12   60.79    3.20
   2   2 -12   67.19    5.10
  -2   2  12   67.19    3.50
   2   2 -12   72.69    4.10
  -2   2  12   62.89    4.80
  -2   2  12   65.79    3.90
  -1  -2  12  172.88    8.50
   1  -2 -12  168.78    7.10
   1  -2 -12  172.48    8.70
  -1  -2  12  176.68    8.60
  -1  -2  12  162.08    6.90
   1   2 -12  166.58    7.80
  -1   2  12  179.98    8.60
  -1   2  12  150.28    6.60
  -1   2  12  172.08    8.20
   0  -2  12  490.45   19.10
   0  -2 -12  492.95   19.00
   0  -2  12  504.65   19.10
   0  -2  12  466.15   17.40
   0   2  12  513.25   19.40
   0   2 -12  488.75   17.20
   0   2  12  500.65   19.30
  -1  -2 -12  890.61   31.50
   1  -2  12  887.91   32.50
  -1  -2 -12  892.61   31.60
   1  -2  12  914.31   32.00
   1   2  12  934.51   33.10
   1   2  12  870.11   32.80
  -2  -2 -12  158.88    7.50
   2  -2  12  153.38    7.10
   2   2  12  153.08    8.50
  -2   2 -12  138.69    6.40
  -2   2 -12  144.79    6.40
  -2   2 -12  142.59    6.20
   2   2  12  153.08    8.30
  -2   2 -12  141.99    6.30
  -3  -2 -12  137.99    6.00
  -3  -2 -12  136.99    6.20
  -3  -2 -12  138.99    6.00
  -3  -2 -12  147.39    7.70
   3  -2  12  139.39    6.40
  -3  -2 -12  146.89    5.90
  -3   2 -12  139.59    6.10
  -3   2 -12  140.99    6.30
   3   2  12  119.59    8.70
  -3   2 -12  139.29    5.70
  -3   2 -12  137.69    6.60
  -3   2 -12  141.39    6.40
  -3   2 -12  126.79    6.20
  -3   2 -12  140.39    6.30
   3   2  12  142.39    8.20
  -4  -2 -12    2.20    1.60
  -4  -2 -12    1.00    1.70
  -4  -2 -12    2.00    1.40
  -4  -2 -12    2.00    1.40
  -4   2 -12    1.90    1.60
  -4   2 -12    1.20    1.40
  -4   2 -12    2.80    1.60
  -4   2 -12    1.50    1.20
  -4   2 -12    1.90    1.40
  -4   2 -12    2.60    1.70
  -4   2 -12    2.40    1.60
  -5  -2 -12    1.90    1.20
  -5  -2 -12    1.70    1.60
  -5  -2 -12   -0.20    1.00
  -5  -2 -12    0.80    1.60
  -5  -2 -12    3.70    1.50
  -5  -2 -12   -0.20    1.40
  -5   2 -12    2.50    1.50
  -5   2 -12    2.10    1.30
  -5   2 -12    3.50    1.20
  -5   2 -12    2.10    1.50
  -5   2 -12    0.80    1.50
  -5   2 -12    3.90    1.40
  -5   2 -12    3.00    1.80
  -6  -2 -12    0.70    2.40
  -6  -2 -12   -1.90    2.10
  -6  -2 -12    0.20    1.80
  -6  -2 -12    1.00    1.10
  -6   2 -12    0.80    0.90
  -6   2 -12   -0.10    1.10
  -6   2 -12   -2.70    1.40
  -6   2 -12    0.50    1.00
  -6   2 -12   -0.10    1.20
  -6   2 -12    1.40    1.10
   6  -3 -12    2.10    0.80
  -6  -3  12    2.40    1.20
  -6   3  12    0.50    1.30
   6   3 -12    1.60    1.00
  -6   3  12    4.40    1.80
  -6   3  12    3.00    1.80
   5  -3 -12   -1.50    1.00
   5  -3 -12    0.50    0.90
   5   3 -12   -1.30    1.30
  -5   3  12   -1.00    1.10
   5   3 -12    0.10    1.00
  -5   3  12    2.40    1.70
  -5   3  12    0.80    1.50
   4  -3 -12    0.00    1.00
   4  -3 -12    0.80    1.00
  -4  -3  12    0.80    1.30
  -4  -3  12    3.00    1.00
   4   3 -12   -2.50    2.10
  -4   3  12    0.70    0.90
  -4   3  12    0.90    1.60
   4   3 -12    1.20    1.00
   4   3 -12    2.00    1.40
  -4   3  12   -1.20    1.30
   4   3 -12   -0.30    1.30
   3  -3 -12    2.00    2.10
   3  -3 -12    6.60    1.20
  -3  -3  12    7.50    1.70
  -3  -3  12    5.90    1.20
  -3  -3  12    4.20    1.60
  -3  -3  12    4.00    2.30
  -3  -3  12    7.60    1.90
   3  -3 -12    6.30    1.20
   3   3 -12    7.20    1.20
  -3   3  12    9.60    1.80
  -3   3  12    6.80    1.40
   3   3 -12    7.90    1.60
  -2  -3  12    0.00    1.40
  -2  -3  12   -0.20    1.10
  -2  -3  12   -0.60    0.60
   2  -3 -12   -1.00    1.40
   2  -3 -12    0.40    1.20
  -2  -3  12    0.40    1.00
   2   3 -12   -1.40    1.20
  -2   3  12    0.30    1.90
  -2   3  12    1.20    0.80
   2   3 -12   -0.30    0.90
   2   3 -12    0.00    0.70
  -2   3  12    0.90    1.00
  -1  -3  12   12.20    1.60
   1  -3 -12    8.00    1.10
  -1  -3  12    7.10    2.00
   1  -3 -12    8.10    1.60
  -1  -3  12    5.70    1.60
   1  -3 -12    9.80    2.30
   1  -3 -12    7.70    1.10
  -1   3  12    9.00    1.90
  -1   3  12    8.00    2.30
   1   3 -12    9.10    1.70
   1   3 -12    7.90    1.60
  -1   3  12    9.60    1.50
  -1   3  12    5.70    1.00
   0  -3  12  135.59    7.70
   0  -3 -12  144.49    7.90
   0  -3 -12  139.99    6.80
   0  -3  12  134.89    5.90
   0  -3  12  144.89    7.60
   0   3  12  139.39    7.90
   0   3  12  137.99    7.80
  -1  -3 -12   10.70    2.10
   1  -3  12    9.40    1.90
   1  -3  12   11.20    1.50
   1  -3  12    7.80    1.90
  -1  -3 -12    8.60    1.40
  -1  -3 -12   11.90    2.10
  -1   3 -12   10.30    1.70
  -1   3 -12   11.00    1.50
   1   3  12   13.00    2.70
   1   3  12    9.10    2.30
  -2  -3 -12  137.39    5.60
   2  -3  12  147.19    7.10
  -2  -3 -12  142.69    6.20
  -2  -3 -12  152.38    7.70
   2   3  12  134.09   12.20
  -2   3 -12  153.08    6.90
  -2   3 -12  139.39    6.30
  -2   3 -12  142.49    6.50
  -2   3 -12  145.59    6.30
  -2   3 -12  141.29    6.40
   2   3  12  150.18    8.60
  -3  -3 -12   53.29    4.60
  -3  -3 -12   47.90    3.50
   3  -3  12   51.19    3.70
  -3  -3 -12   57.49    4.60
  -3  -3 -12   51.29    3.10
  -3   3 -12   48.70    3.20
   3   3  12   55.59    6.40
  -3   3 -12   48.20    2.90
   3   3  12   52.69    5.30
  -4  -3 -12    3.90    1.80
  -4  -3 -12    0.90    1.60
  -4  -3 -12    1.20    1.10
  -4   3 -12    0.30    1.40
  -4   3 -12    1.00    1.40
   4   3  12   -7.40    4.10
  -4   3 -12    2.40    1.50
  -4   3 -12    2.80    1.70
  -4   3 -12    1.60    1.10
  -4   3 -12    1.90    1.30
  -4   3 -12    0.50    1.40
  -5  -3 -12   28.10    2.30
  -5  -3 -12   33.30    3.00
  -5  -3 -12   26.60    2.90
  -5  -3 -12   34.20    2.80
  -5  -3 -12   29.90    3.10
  -5   3 -12   28.90    2.90
  -5   3 -12   24.40    2.80
  -5   3 -12   27.60    2.40
  -5   3 -12   29.00    2.10
  -5   3 -12   28.30    2.60
  -5   3 -12   29.30    2.50
  -5   3 -12   28.80    3.00
  -6  -3 -12   11.20    1.50
  -6  -3 -12   10.70    1.50
  -6  -3 -12   11.80    1.60
  -6  -3 -12   10.20    1.30
  -6   3 -12   13.50    1.90
  -6   3 -12   11.70    1.60
  -6   3 -12   11.10    1.40
  -6  -4  12    3.90    1.30
   6  -4 -12    2.90    0.70
  -6   4  12    2.90    1.10
  -6   4  12    2.80    0.90
  -6   4  12    2.70    1.30
  -5  -4  12    8.80    1.60
   5  -4 -12    6.50    1.20
   5   4 -12    8.80    1.30
  -5   4  12   11.50    2.00
  -5   4  12   11.20    1.80
   4  -4 -12    1.40    1.10
   4  -4 -12    0.60    1.10
   4   4 -12    1.20    2.40
  -4   4  12    2.70    1.70
  -4   4  12    2.10    1.00
   4   4 -12    3.20    1.10
  -4   4  12    2.10    1.70
   3  -4 -12    5.40    1.30
  -3  -4  12    4.80    1.20
  -3  -4  12    2.10    2.60
   3  -4 -12    3.70    1.20
  -3  -4  12    7.30    2.40
   3   4 -12    4.90    1.20
   3   4 -12    6.60    1.60
   3   4 -12    5.50    1.70
  -3   4  12    8.30    2.00
  -3   4  12    6.70    1.40
  -2  -4  12   83.69    4.60
  -2  -4  12   84.29    6.40
  -2  -4  12   80.09    4.20
   2  -4 -12   85.59    3.90
  -2  -4  12   81.49    4.60
  -2  -4  12   83.89    3.70
   2  -4 -12   75.59    7.10
   2  -4 -12   83.09    4.20
  -2  -4  12   83.29    5.40
  -2  -4  12   89.79    6.70
   2  -4 -12   83.89    5.00
   2   4 -12   82.29    4.30
   2   4 -12   81.49    5.90
  -2   4  12   83.39    4.50
   2   4 -12   85.69    3.50
  -2   4  12   83.49    4.10
  -1  -4  12  189.88   10.00
  -1  -4  12  187.38   10.10
  -1  -4  12  182.38    7.00
   1  -4 -12  184.98    8.40
   1  -4 -12  179.38    7.20
  -1  -4  12  173.68    7.60
   1  -4 -12  181.68    6.90
   1  -4 -12  183.08   10.20
  -1   4  12  177.38    9.80
   1   4 -12  181.08    7.80
   1   4 -12  182.28    8.00
  -1   4  12  165.48    9.90
  -1   4  12  179.18    7.30
  -1   4  12  172.18    7.40
   0  -4 -12  145.99    6.00
   0  -4  12  154.38    8.40
   0  -4  12  140.59    6.20
   0  -4 -12  150.28    7.50
   0  -4 -12  160.68    9.20
   0  -4 -12  146.89    5.70
   0  -4  12  137.09    8.30
   0   4 -12  128.39    6.70
   0   4  12  145.09    6.20
   0   4  12  162.98    9.70
   0   4  12  153.68    8.30
   0   4 -12  142.49    6.50
   0   4 -12  151.48    6.30
  -1  -4 -12   42.60    4.50
  -1  -4 -12   39.30    3.80
  -1  -4 -12   44.30    4.90
  -1  -4 -12   40.20    2.60
   1  -4  12   45.70    4.80
   1  -4  12   38.00    3.80
  -1  -4 -12   39.40    2.10
  -1   4 -12   36.60    3.00
   1   4  12   43.90    5.00
   1   4  12   38.50    4.50
  -1   4 -12   38.30    2.70
  -1   4 -12   38.20    2.80
  -1   4 -12   38.20    2.40
  -1   4 -12   44.50    3.00
   1   4  12   39.50    2.70
  -1   4 -12   40.50    3.30
  -1   4 -12   43.00    3.10
   2  -4  12 1128.69   39.00
  -2  -4 -12 1095.79   36.50
  -2  -4 -12 1098.69   39.20
  -2   4 -12 1073.89   37.10
  -2   4 -12 1108.19   37.30
  -2   4 -12 1127.29   37.90
   2   4  12 1137.99   41.40
  -2   4 -12  995.00   36.60
  -2   4 -12 1054.79   37.10
  -2   4 -12 1143.19   37.30
   2   4  12 1119.29   41.40
   2   4  12 1055.09   37.10
  -2   4 -12  988.10   36.00
  -3  -4 -12   92.19    4.80
  -3  -4 -12   97.59    5.10
  -3  -4 -12   93.89    6.20
  -3   4 -12   98.09    5.10
  -3   4 -12   86.59    4.90
  -3   4 -12   80.69    4.50
  -3   4 -12   93.29    5.30
  -3   4 -12   92.29    5.00
   3   4  12   88.99    8.40
  -3   4 -12   94.79    5.20
  -4  -4 -12    2.70    1.50
  -4  -4 -12    7.20    2.20
  -4  -4 -12    2.90    1.90
  -4   4 -12    3.00    1.90
   4   4  12    5.20    4.70
  -4   4 -12    6.80    2.20
  -4   4 -12    5.60    1.90
  -4   4 -12    2.20    1.40
  -4   4 -12    4.80    1.80
  -4   4 -12    4.10    1.80
  -5  -4 -12    6.20    1.20
  -5  -4 -12    9.20    1.60
  -5  -4 -12    4.50    1.60
  -5  -4 -12    1.50    1.30
  -5  -4 -12    4.60    1.50
  -5   4 -12    3.90    1.40
  -5   4 -12    5.60    1.50
  -5   4 -12    3.60    1.40
  -5   4 -12    5.20    2.20
  -5   4 -12    4.90    1.60
  -6  -4 -12   17.00    1.60
  -6  -4 -12   17.30    1.60
  -6   4 -12   20.60    1.70
  -6   4 -12   15.10    1.50
  -6  -5  12   -0.20    0.80
  -6   5  12    0.40    0.80
  -5  -5  12    0.20    0.70
   5  -5 -12   -1.00    0.70
  -5   5  12   -0.20    1.10
  -5   5  12    3.90    1.60
  -5   5  12    0.40    0.80
   4  -5 -12    0.40    1.10
  -4  -5  12    0.30    0.70
   4  -5 -12    0.60    1.00
  -4   5  12    0.30    1.50
   4   5 -12   -0.60    1.00
  -4   5  12   -1.10    0.60
  -4   5  12   -0.20    1.30
  -4   5  12   -0.90    0.90
  -3  -5  12   -2.40    2.10
  -3  -5  12   -5.50    3.60
   3  -5 -12    3.60    1.30
   3  -5 -12   -1.50    4.30
   3  -5 -12    1.50    1.10
  -3  -5  12    3.50    1.20
   3   5 -12    3.40    1.50
  -3   5  12    4.70    1.60
   3   5 -12    0.50    2.20
  -3   5  12    3.10    1.20
  -2  -5  12    1.20    1.80
  -2  -5  12    0.70    0.80
   2  -5 -12   -0.40    3.60
   2  -5 -12    1.60    1.20
  -2  -5  12   -1.10    0.90
  -2  -5  12   -3.40    2.80
  -2  -5  12   -0.30    1.30
   2  -5 -12    1.60    1.10
  -2   5  12    1.80    1.40
   2   5 -12    0.80    1.30
  -2   5  12    0.60    1.00
  -1  -5  12    0.40    1.40
   1  -5 -12    3.70    1.20
  -1  -5  12    1.20    0.80
  -1  -5  12    2.00    1.10
  -1  -5  12    0.90    1.20
   1  -5 -12    0.90    1.10
   1  -5 -12    2.00    1.20
   1  -5 -12   -0.10    2.40
  -1  -5  12    2.10    2.00
  -1  -5  12    0.60    1.70
  -1   5  12    1.00    1.80
   1   5 -12   -0.50    1.10
  -1   5  12    2.50    1.10
   1   5 -12    1.40    1.50
   0  -5  12    4.20    1.90
   0  -5  12    2.70    1.50
   0  -5 -12    4.40    1.30
   0  -5 -12    3.60    1.20
   0  -5 -12    2.40    1.50
   0  -5  12    1.10    1.50
   0  -5 -12    5.50    2.40
   0  -5  12    5.60    2.20
   0  -5 -12    2.40    2.20
   0   5 -12    3.00    1.40
   0   5  12    5.30    1.30
   0   5 -12    7.70    1.60
   0   5 -12    4.80    1.50
   0   5 -12    6.00    1.90
   0   5 -12    4.80    1.30
   0   5  12    5.00    1.90
   1  -5  12    7.60    2.90
  -1  -5 -12    6.90    3.00
   1  -5  12   15.90    2.50
  -1  -5 -12   15.40    1.80
   1  -5  12   11.20    2.70
  -1  -5 -12   13.60    1.80
  -1  -5 -12    7.30    2.30
   1   5  12   12.90    1.80
  -1   5 -12    8.00    1.70
  -1   5 -12   12.00    1.80
  -1   5 -12   12.30    2.00
  -1   5 -12    8.70    1.30
  -1   5 -12   14.00    2.20
   1   5  12   10.80    2.50
   2  -5  12  203.58   10.00
  -2  -5 -12  203.38    7.70
  -2   5 -12  192.18    8.40
  -2   5 -12  203.58    8.40
   2   5  12  197.08   11.90
  -2   5 -12  195.88    8.30
  -2   5 -12  192.28    8.30
   2   5  12  195.18    8.20
  -2   5 -12  197.38    8.70
  -3  -5 -12    7.80    3.60
   3   5  12    4.10    3.10
  -3   5 -12    7.00    1.80
  -3   5 -12    4.20    1.70
  -3   5 -12    6.80    2.80
  -3   5 -12    4.60    1.50
  -3   5 -12    6.40    1.80
  -4  -5 -12   12.50    2.50
  -4   5 -12   13.20    2.00
  -4   5 -12   11.40    2.30
  -4   5 -12   14.70    2.10
  -4   5 -12   12.00    2.00
  -4   5 -12   10.00    1.70
  -5  -5 -12    2.90    1.20
  -5  -5 -12    3.60    1.00
  -5   5 -12    2.60    1.10
  -5   5 -12    4.10    1.20
  -5   5 -12    5.30    1.30
  -5   5 -12    6.40    1.20
   5  -6 -12    7.30    0.90
  -5   6  12    8.20    1.30
   4  -6 -12   12.20    1.40
   4  -6 -12   14.00    1.90
   4   6 -12   12.10    1.80
  -4   6  12   13.90    2.00
  -4   6  12   18.80    2.30
  -3  -6  12    6.40    1.30
   3  -6 -12    6.60    1.30
   3  -6 -12    8.10    1.50
  -3   6  12   10.30    2.10
   3   6 -12    6.00    1.40
  -3   6  12    6.90    1.30
  -3   6  12    8.10    1.20
   2  -6 -12    4.80    4.20
  -2  -6  12    2.60    1.00
  -2  -6  12   -2.20    4.10
   2  -6 -12   -2.00    2.70
  -2  -6  12    3.20    1.70
  -2  -6  12    4.90    3.40
   2  -6 -12    2.50    1.90
  -2  -6  12    1.60    1.60
  -2   6  12    3.60    1.70
  -2   6  12    3.90    1.40
   2   6 -12    2.40    1.60
   1  -6 -12   47.90    5.00
  -1  -6  12   36.70    5.10
  -1  -6  12   56.79    5.00
  -1  -6  12   53.69    6.40
   1  -6 -12   50.49    3.30
   1  -6 -12   46.90    2.90
   1  -6 -12   38.00    5.40
   1  -6 -12   38.60    5.70
  -1  -6  12   47.60    3.20
  -1  -6  12   44.50    2.80
   1   6 -12   49.00    3.20
  -1   6  12   42.80    3.10
   1   6 -12   48.00    3.20
   0  -6 -12  109.19    9.20
   0  -6 -12  141.49    5.40
   0  -6 -12  135.79    9.50
   0  -6  12  137.99    5.60
   0  -6  12  129.79    9.80
   0  -6 -12  136.39    5.90
   0  -6 -12  126.69    8.10
   0  -6  12  132.69    5.90
   0  -6  12  126.79    8.70
   0   6  12  132.09    6.00
   0   6 -12  127.39    6.10
   0   6 -12  136.09    5.90
   0   6 -12  129.99    6.40
   0   6 -12  123.09    5.90
  -1  -6 -12  183.88    6.50
  -1  -6 -12  187.18   10.30
   1  -6  12  180.38    9.90
  -1  -6 -12  181.98   12.00
   1  -6  12  174.48   10.20
   1  -6  12  181.18   12.50
  -1  -6 -12  176.98    9.50
   1  -6  12  183.38    7.20
  -1  -6 -12  179.38    7.30
   1  -6  12  171.38    7.30
  -1   6 -12  191.78    7.80
  -1   6 -12  183.88    7.50
  -1   6 -12  170.58    7.80
  -1   6 -12  176.08    7.80
   1   6  12  179.38   10.20
  -1   6 -12  185.48    7.10
   1   6  12  175.08    7.60
  -2  -6 -12  287.27   10.80
   2  -6  12  286.67   10.70
  -2  -6 -12  294.87   13.40
   2  -6  12  295.87   10.90
   2  -6  12  296.67   13.60
   2  -6  12  292.47   15.80
  -2   6 -12  297.47   11.40
  -2   6 -12  301.07   11.30
   2   6  12  275.97   14.60
   2   6  12  297.07   11.30
  -2   6 -12  292.27   11.40
  -2   6 -12  308.87   11.50
  -2   6 -12  297.47   11.70
   3  -6  12   -1.50    1.40
  -3  -6 -12   -0.30    1.20
   3  -6  12   -0.60    0.60
  -3   6 -12   -0.90    1.20
  -3   6 -12    0.20    1.20
  -3   6 -12   -0.10    1.20
   3   6  12   -0.90    1.20
  -3   6 -12   -0.70    1.10
  -3   6 -12    1.40    1.20
  -4   6 -12    4.90    1.50
  -4   6 -12    4.70    1.30
  -4   6 -12    4.10    1.30
  -5  -6 -12    1.00    0.80
  -5   6 -12    0.00    0.70
  -5   6 -12    0.20    0.80
   4  -7 -12    0.00    0.70
   4   7 -12    0.10    0.50
  -4   7  12    0.60    0.80
  -4   7  12    1.40    1.10
  -3  -7  12   22.70    1.80
   3  -7 -12   25.10    1.90
   3  -7 -12   27.30    2.00
  -3   7  12   23.30    2.30
  -3   7  12   27.10    2.30
   3   7 -12   18.20    2.30
   2  -7 -12    0.00    1.00
  -2  -7  12    0.00    0.80
  -2  -7  12   -1.90    1.60
   2  -7 -12    0.10    1.00
  -2   7  12   -0.40    1.40
   2   7 -12    0.70    0.90
  -2   7  12    0.20    0.90
   1  -7 -12    1.70    1.10
   1  -7 -12    4.60    1.90
  -1  -7  12    1.70    1.00
   1  -7 -12    1.40    1.10
  -1  -7  12    1.60    0.90
  -1  -7  12    2.10    1.70
   1   7 -12    1.80    1.00
  -1   7  12    1.80    1.10
   0  -7 -12    8.90    1.50
   0  -7 -12   10.20    2.40
   0  -7  12   15.40    3.00
   0  -7 -12   10.70    1.30
   0  -7  12    9.00    1.50
   0  -7  12    9.30    1.40
   0   7 -12   12.90    1.60
   0   7 -12   10.60    1.70
   0   7  12   13.90    1.90
  -1  -7 -12  683.03   25.70
   1  -7  12  665.23   23.40
   1  -7  12  683.53   26.10
   1  -7  12  670.63   23.10
  -1  -7 -12  671.73   23.20
  -1   7 -12  674.63   22.70
  -1   7 -12  666.63   23.60
  -1   7 -12  685.13   23.70
   1   7  12  670.93   23.60
  -2  -7 -12  345.57   13.80
   2  -7  12  366.46   13.00
   2  -7  12  351.86   12.90
   2  -7  12  382.36   15.50
  -2  -7 -12  366.16   15.10
  -2   7 -12  371.36   13.60
   2   7  12  373.16   13.40
  -2   7 -12  375.96   13.50
  -3  -7 -12    6.80    2.60
   3  -7  12    3.10    0.70
  -3   7 -12    3.00    1.20
  -3   7 -12    5.30    1.30
   3   7  12    3.30    1.10
  -4   7 -12   20.40    1.60
  -4   7 -12   21.80    1.80
   3  -8 -12   -0.20    0.60
   3  -8 -12    0.60    0.60
   3   8 -12    0.70    0.50
  -3   8  12    0.10    0.70
   2  -8 -12   12.00    1.30
   2  -8 -12   13.50    1.40
  -2  -8  12   12.90    1.30
   2   8 -12   11.50    1.30
  -2   8  12   11.30    1.00
  -2   8  12   11.10    1.50
  -1  -8  12    1.30    0.70
   1  -8 -12    1.00    0.80
  -1  -8  12    0.10    0.60
  -1  -8  12   -0.60    1.60
   1  -8 -12    1.40    0.90
  -1   8  12    1.20    0.80
   1   8 -12    0.30    0.60
   0  -8 -12   82.59    3.80
   0  -8 -12   72.99    6.30
   0  -8  12   75.99    3.60
   0  -8  12   74.99    3.50
   0  -8  12   75.39    5.10
   0   8  12   82.09    3.80
   0   8 -12   75.89    3.20
   1  -8  12   12.30    1.40
   1  -8  12    9.30    1.80
  -1  -8 -12   15.30    1.50
  -1  -8 -12    9.20    1.90
   1  -8  12   14.40    1.30
  -1   8 -12   11.40    1.50
   1   8  12   13.20    1.60
   2  -8  12    4.90    0.80
   2   8  12    6.90    1.30
  -2   8 -12    6.60    1.30
  -2   8 -12    6.30    1.10
  -7   0  13    9.60    0.90
   7   0 -13    7.50    0.90
  -7   0  13    8.00    1.10
  -6   0  13    0.30    1.10
  -6   0  13   -0.80    0.90
   6   0 -13    5.40    2.10
  -6   0  13   -1.20    1.40
   6   0 -13   -1.10    0.90
  -5   0  13   24.20    2.50
   5   0 -13   26.10    2.30
   5   0 -13   15.50    7.20
  -5   0  13   26.60    2.10
   5   0 -13   28.40    2.50
  -5   0  13   27.90    2.50
   4   0 -13   -4.40    2.10
  -4   0  13    0.60    1.40
  -4   0  13    1.40    1.70
  -4   0  13   -1.30    1.00
  -4   0  13    0.00    1.00
   3   0 -13   45.30    2.70
   3   0 -13   48.20    4.70
  -3   0  13   43.00    3.10
  -3   0  13   43.00    2.80
   3   0 -13   38.60    2.40
  -2   0  13    0.40    1.00
   2   0 -13    0.60    1.10
  -2   0  13    0.80    1.10
  -2   0  13    0.20    1.00
  -1   0  13  217.88    8.60
   1   0 -13  218.08    9.90
  -1   0  13  219.68   10.20
   0   0  13    0.10    1.30
   0   0  13   -0.10    1.10
   0   0 -13   -0.40    1.10
   1   0  13 2971.20  103.59
   1   0  13 3196.48  103.99
   2   0  13   -0.40    0.90
  -3   0 -13  711.03   24.00
  -3   0 -13  724.43   24.50
  -3   0 -13  632.24   23.90
  -3   0 -13  708.63   24.70
  -3   0 -13  683.63   24.30
  -3   0 -13  720.03   24.30
  -4   0 -13    0.30    1.30
  -4   0 -13    0.10    1.40
  -4   0 -13    1.80    1.40
  -4   0 -13    0.40    1.50
  -4   0 -13   -2.70    1.10
  -4   0 -13   -0.40    1.50
  -4   0 -13    2.20    1.40
  -5   0 -13    2.20    1.40
  -5   0 -13    3.50    1.50
  -5   0 -13    1.20    1.60
  -5   0 -13    1.50    1.40
  -5   0 -13   -0.40    1.40
  -5   0 -13    2.20    1.50
  -5   0 -13    2.60    1.80
  -6   0 -13   -0.30    1.00
  -6   0 -13    1.60    1.40
  -6   0 -13   -0.20    1.30
  -6   0 -13    1.50    1.00
  -6   0 -13    0.60    1.10
  -6   0 -13   -1.10    1.10
  -7  -1  13    0.60    0.70
   7  -1 -13    0.70    0.60
  -7   1  13    0.90    0.60
   7   1 -13   -0.10    0.60
   6  -1 -13    2.00    0.90
   6  -1 -13    2.10    1.20
  -6  -1  13    0.60    1.10
  -6  -1  13    3.40    1.30
  -6   1  13    3.50    2.50
   6   1 -13    0.80    1.30
   6   1 -13    1.80    1.00
  -6   1  13    0.20    1.00
  -6   1  13   -0.20    1.00
   5  -1 -13    1.50    1.20
  -5  -1  13    0.30    1.00
  -5  -1  13    1.70    1.30
  -5   1  13   -0.10    1.20
   5   1 -13    0.40    1.20
   5   1 -13    1.40    1.10
  -5   1  13    1.30    1.50
   4  -1 -13    2.60    2.60
  -4  -1  13   -1.10    1.20
  -4  -1  13    0.90    1.60
   4  -1 -13    0.70    1.00
  -4  -1  13    0.90    1.00
   4   1 -13    1.90    2.20
  -4   1  13    4.10    2.20
  -4   1  13    1.30    1.10
   4   1 -13    2.50    1.20
  -4   1  13   -1.50    1.10
   4   1 -13    0.80    1.10
  -3  -1  13    0.60    1.10
   3  -1 -13    2.50    1.60
  -3  -1  13    4.60    1.70
  -3  -1  13    4.30    1.20
  -3  -1  13    0.10    1.40
   3  -1 -13    2.20    1.00
   3   1 -13    1.70    1.70
  -3   1  13    4.60    1.20
  -3   1  13    2.00    1.40
  -3   1  13    3.50    1.20
  -3   1  13    2.50    1.60
  -3   1  13    1.10    3.10
   3   1 -13    3.20    1.10
   3   1 -13    4.00    1.00
   2  -1 -13   14.60    2.50
  -2  -1  13   12.30    2.50
  -2  -1  13   17.70    2.20
  -2   1  13   15.60    2.80
  -2   1  13   17.30    1.90
   2   1 -13   13.60    2.30
  -2   1  13   19.00    2.70
  -1  -1  13    0.60    0.80
   1  -1 -13    2.80    1.50
  -1  -1  13    1.90    1.10
  -1  -1  13    1.40    1.30
  -1   1  13    0.90    1.50
  -1   1  13    0.50    1.30
   1   1 -13    0.00    1.20
  -1   1  13    1.30    1.30
   0  -1 -13   73.79    4.30
   0  -1  13   68.29    5.00
   0  -1  13   72.39    4.80
   0  -1 -13   69.19    4.80
   0   1  13   70.09    5.10
   0   1  13   73.79    5.00
   0   1 -13   69.59    4.00
   1  -1  13   66.09    4.50
   1  -1  13   61.99    4.80
  -1  -1 -13   64.59    3.30
  -1  -1 -13   65.99    4.40
   1   1  13   58.49    4.70
   1   1  13   65.99    4.70
   2  -1  13   29.70    4.30
  -2  -1 -13   30.50    3.30
  -2  -1 -13   29.00    2.20
   2  -1  13   33.10    3.10
   2   1  13   27.60    3.70
  -2   1 -13   28.50    2.50
  -2   1 -13   30.00    3.70
   2   1  13   28.40    3.40
   3  -1  13  272.97   11.20
  -3  -1 -13  273.47   10.00
  -3  -1 -13  266.07   10.30
  -3  -1 -13  252.17   10.00
  -3  -1 -13  271.07   10.50
   3   1  13  281.17   13.70
  -3   1 -13  266.37   10.30
  -3   1 -13  260.57   10.50
  -3   1 -13  279.97   10.90
  -3   1 -13  262.87   10.40
  -3   1 -13  260.47   10.40
   3   1  13  275.47   12.20
  -3   1 -13  268.27   10.50
  -3   1 -13  259.87    9.90
  -4  -1 -13   76.09    4.30
  -4  -1 -13   74.89    4.60
  -4  -1 -13   75.39    4.70
  -4  -1 -13   74.49    4.30
  -4  -1 -13   79.59    4.30
  -4   1 -13   81.29    4.60
  -4   1 -13   76.29    4.00
  -4   1 -13   79.79    4.70
  -4   1 -13   71.79    4.30
  -4   1 -13   75.89    4.30
  -4   1 -13   73.39    4.60
  -4   1 -13   77.99    4.60
  -5  -1 -13   19.00    2.40
  -5  -1 -13   17.50    2.40
  -5  -1 -13   17.40    2.30
  -5  -1 -13   16.80    2.40
  -5  -1 -13   17.30    2.40
  -5  -1 -13   18.50    2.20
  -5  -1 -13   19.30    2.40
  -5   1 -13   16.40    1.90
  -5   1 -13   19.90    2.40
  -5   1 -13   15.10    2.30
  -5   1 -13   16.80    2.30
  -5   1 -13   15.40    1.90
  -5   1 -13   15.60    2.10
  -5   1 -13   19.40    2.50
  -6  -1 -13    5.50    1.40
  -6  -1 -13    7.60    1.50
  -6  -1 -13    3.70    1.30
  -6  -1 -13    4.60    1.60
  -6  -1 -13    9.30    2.00
  -6   1 -13    6.60    1.40
  -6   1 -13   10.10    2.00
  -6   1 -13    5.50    1.20
  -6   1 -13    5.10    2.30
   6  -2 -13    1.80    1.40
  -6  -2  13    0.70    0.90
  -6  -2  13    1.90    1.20
  -6   2  13    2.40    1.00
  -6   2  13   -0.20    1.20
  -6   2  13    1.20    1.10
   6   2 -13    1.30    0.90
  -5  -2  13    9.20    1.40
   5  -2 -13    8.30    1.30
   5  -2 -13    9.10    1.40
  -5   2  13    5.00    1.60
  -5   2  13   13.20    2.50
  -5   2  13    9.90    1.80
   5   2 -13    5.50    1.70
  -5   2  13    9.60    1.20
   5   2 -13    7.90    1.40
   4  -2 -13   17.50    2.10
  -4  -2  13   14.90    1.90
   4  -2 -13   14.20    4.00
  -4  -2  13   16.90    2.50
   4  -2 -13   21.00    2.10
   4   2 -13   21.80    2.40
  -4   2  13   19.50    2.60
  -4   2  13   20.80    2.10
   4   2 -13   22.50    2.20
  -4   2  13   22.40    3.20
  -3  -2  13    2.00    0.90
  -3  -2  13    0.70    1.60
   3  -2 -13    1.90    0.90
  -3  -2  13    1.90    1.40
   3  -2 -13    3.40    1.10
   3  -2 -13    2.50    1.90
  -3  -2  13    2.40    1.20
  -3  -2  13    4.40    1.70
  -3   2  13    1.70    1.50
   3   2 -13    3.20    1.00
   3   2 -13    0.30    1.20
  -3   2  13    2.50    1.30
  -3   2  13    2.00    1.10
   3   2 -13    0.80    1.70
  -2  -2  13    0.10    0.60
  -2  -2  13   -0.50    1.00
   2  -2 -13    1.50    0.90
  -2  -2  13    0.20    1.00
   2  -2 -13    1.20    1.40
  -2  -2  13    1.70    1.30
   2  -2 -13   -0.90    0.70
  -2  -2  13   -1.00    1.00
  -2   2  13    1.20    1.50
  -2   2  13    0.00    1.20
  -2   2  13   -0.90    0.90
  -2   2  13    1.50    1.10
  -2   2  13    1.30    0.90
   2   2 -13    0.80    0.90
   2   2 -13    0.10    0.80
   2   2 -13    1.30    1.40
  -1  -2  13   18.20    2.20
   1  -2 -13   16.10    2.70
  -1  -2  13   18.20    2.80
  -1  -2  13   22.80    3.10
   1  -2 -13   20.10    2.20
   1   2 -13   19.70    2.80
  -1   2  13   22.60    3.00
  -1   2  13   20.30    1.90
  -1   2  13   21.90    3.20
   0  -2 -13    0.60    1.20
   0  -2 -13   -0.10    1.30
   0  -2  13    1.30    0.80
   0  -2  13    0.40    1.10
   0  -2  13   -0.10    1.10
   0   2 -13    1.00    0.70
   0   2 -13   -1.60    1.40
   0   2  13    0.30    1.30
   0   2  13    0.60    1.50
   1  -2  13  460.85   18.50
  -1  -2 -13  448.76   17.30
  -1  -2 -13  468.05   17.50
   1  -2  13  461.85   17.90
   1   2  13  485.25   19.10
   1   2  13  456.75   18.80
  -2  -2 -13 1340.27   45.10
  -2  -2 -13 1187.38   43.20
   2  -2  13 1319.77   45.00
   2   2  13 1257.47   46.50
  -2   2 -13 1335.37   43.50
  -3  -2 -13   81.49    4.30
  -3  -2 -13   77.89    4.60
  -3  -2 -13   87.69    5.80
  -3  -2 -13   82.29    4.40
  -3  -2 -13   90.69    4.20
  -3   2 -13   84.49    4.70
   3   2  13   86.69    6.20
  -3   2 -13   80.99    4.60
  -3   2 -13   82.99    4.00
  -3   2 -13   85.29    4.70
  -3   2 -13   88.29    4.40
  -3   2 -13   89.29    4.90
  -3   2 -13   79.39    4.50
  -4  -2 -13    6.00    1.90
  -4  -2 -13    2.70    1.70
  -4  -2 -13    3.00    1.20
  -4  -2 -13    3.00    1.50
  -4   2 -13    2.20    1.70
  -4   2 -13    2.90    1.30
  -4   2 -13    3.70    1.60
  -4   2 -13    3.10    1.60
  -4   2 -13    3.20    1.80
  -4   2 -13    4.70    1.80
  -4   2 -13    2.90    1.40
  -5  -2 -13    0.30    1.60
  -5  -2 -13   -1.70    1.60
  -5  -2 -13   -0.50    1.40
  -5  -2 -13    0.60    1.20
  -5  -2 -13    0.60    1.10
  -5  -2 -13    0.20    1.50
  -5   2 -13   -0.50    1.40
  -5   2 -13   -0.80    1.20
  -5   2 -13    2.50    1.20
  -5   2 -13   -0.30    1.20
  -5   2 -13   -0.30    1.40
  -5   2 -13   -0.50    1.70
  -5   2 -13   -0.40    1.20
  -6  -2 -13    8.10    1.50
  -6  -2 -13    9.10    1.30
  -6  -2 -13    8.50    1.50
  -6   2 -13    7.20    1.30
  -6   2 -13    8.50    1.50
  -6   2 -13    8.20    1.50
  -6   2 -13    9.20    1.40
  -6   2 -13    8.10    1.60
  -6  -3  13   14.40    1.70
   6  -3 -13   14.00    1.30
  -6   3  13   13.70    1.80
   6   3 -13   16.30    1.60
  -6   3  13   16.90    1.70
   5  -3 -13    1.40    0.90
   5  -3 -13   -2.50    1.00
  -5   3  13   -0.80    1.30
  -5   3  13    4.20    2.00
  -5   3  13    0.50    1.40
   5   3 -13   -0.50    1.00
   5   3 -13   -1.80    1.30
  -4  -3  13   -0.90    0.90
  -4  -3  13    0.10    1.40
  -4  -3  13    1.80    1.40
   4  -3 -13    0.80    1.10
   4  -3 -13   -3.70    4.00
   4   3 -13   -1.40    2.40
  -4   3  13    1.00    1.60
  -4   3  13    2.00    1.60
   4   3 -13   -1.10    1.10
   4   3 -13    0.80    1.40
   4   3 -13    0.90    1.00
  -4   3  13   -1.00    0.90
   3  -3 -13   27.00    2.20
   3  -3 -13   27.00    2.30
  -3  -3  13   20.90    2.60
   3  -3 -13   20.30    3.70
  -3  -3  13   21.10    2.30
  -3  -3  13   18.40    3.90
   3   3 -13   32.90    4.00
  -3   3  13   28.50    3.40
   3   3 -13   16.10    3.10
  -2  -3  13    1.70    1.40
   2  -3 -13    2.40    1.00
  -2  -3  13    2.90    0.80
   2  -3 -13    2.80    2.00
  -2  -3  13    4.80    1.50
  -2  -3  13    5.10    1.40
   2  -3 -13    5.80    1.30
  -2  -3  13    3.30    2.10
  -2   3  13    4.40    1.60
  -2   3  13    4.20    1.10
   2   3 -13    2.50    1.20
   2   3 -13    2.60    1.60
   2   3 -13    4.40    0.90
  -1  -3  13   22.10    2.30
   1  -3 -13   15.50    2.80
  -1  -3  13   16.50    2.80
  -1  -3  13   13.40    2.60
   1  -3 -13   19.70    1.90
   1  -3 -13   18.80    2.30
   1  -3 -13   19.10    2.10
  -1   3  13   21.60    3.20
   1   3 -13   21.70    2.70
  -1   3  13   20.10    2.20
  -1   3  13   26.30    4.20
  -1   3  13   18.90    1.90
  -1   3  13   17.90    2.20
   1   3 -13   18.10    2.10
   1   3 -13   20.00    2.50
   0  -3 -13  103.79    5.60
   0  -3  13  104.59    6.30
   0  -3 -13  110.59    6.80
   0  -3 -13   97.89    4.40
   0  -3 -13  101.59    4.10
   0  -3  13   98.69    6.60
   0  -3  13   98.99    4.70
   0   3 -13   99.29    5.00
   0   3  13  101.19    6.60
   0   3  13  108.29    6.80
  -1  -3 -13    7.10    1.80
   1  -3  13    8.00    1.70
  -1  -3 -13    7.90    2.00
  -1  -3 -13    8.30    1.20
   1  -3  13    9.70    1.40
   1  -3  13    7.00    2.00
  -1   3 -13   10.00    1.50
   1   3  13    8.40    2.40
  -1   3 -13   10.80    2.10
  -1   3 -13    8.80    1.40
  -1   3 -13    7.20    1.50
   1   3  13    9.30    2.80
  -2  -3 -13   26.60    2.60
   2  -3  13   30.40    3.00
   2  -3  13   22.70    2.10
  -2  -3 -13   26.60    2.60
  -2  -3 -13   32.50    3.60
  -2  -3 -13   23.00    2.30
   2   3  13   27.00    4.40
  -2   3 -13   29.10    2.90
  -2   3 -13   26.20    2.90
  -2   3 -13   31.90    2.70
  -2   3 -13   27.00    2.80
  -2   3 -13   29.40    2.80
  -2   3 -13   27.00    2.50
   2   3  13   29.50    4.60
  -3  -3 -13 1663.63   58.59
   3  -3  13 1820.02   59.59
  -3  -3 -13 1736.63   60.99
  -3  -3 -13 1759.12   58.79
  -3   3 -13 1713.53   59.09
  -3   3 -13 1821.62   59.79
   3   3  13 1789.22   62.99
  -3   3 -13 1762.02   58.99
  -3   3 -13 1647.24   58.19
  -3   3 -13 1827.42   59.29
   3   3  13 1740.53   63.69
  -3   3 -13 1762.12   59.19
  -4  -3 -13  103.39    4.90
  -4  -3 -13  110.89    5.40
  -4  -3 -13  102.69    5.50
  -4   3 -13  108.89    5.50
  -4   3 -13  103.89    5.30
  -4   3 -13  100.09    4.60
  -4   3 -13  101.19    5.50
  -4   3 -13  106.29    5.60
   4   3  13   78.29   10.90
  -4   3 -13  105.09    5.00
  -4   3 -13  105.09    5.40
  -5  -3 -13   48.60    3.40
  -5  -3 -13   49.20    3.60
  -5  -3 -13   48.00    2.90
  -5  -3 -13   58.99    3.50
  -5  -3 -13   52.39    3.40
  -5   3 -13   47.90    3.50
  -5   3 -13   45.30    3.50
  -5   3 -13   47.70    2.60
  -5   3 -13   49.90    3.40
  -5   3 -13   47.90    3.10
  -5   3 -13   50.89    3.10
  -5   3 -13   51.09    3.40
  -6  -3 -13   -0.80    0.90
  -6  -3 -13    0.40    1.00
  -6  -3 -13    1.30    1.20
  -6   3 -13    0.50    0.90
  -6   3 -13   -2.00    1.00
  -6   3 -13    0.10    1.10
  -6   3 -13   -0.80    1.20
   6  -4 -13    1.70    0.60
  -6  -4  13    2.60    1.00
  -6  -4  13    2.30    0.70
  -6   4  13    2.80    1.10
  -6   4  13    2.10    1.00
   5  -4 -13    0.40    0.90
   5  -4 -13    2.10    1.00
   5   4 -13   -0.40    0.90
  -5   4  13    0.00    1.30
  -5   4  13   -0.70    1.00
   4  -4 -13   -0.10    1.00
  -4  -4  13   -0.80    0.80
   4  -4 -13    0.90    1.30
  -4   4  13    0.40    0.80
   4   4 -13    0.50    0.90
   4   4 -13    1.30    2.90
  -4   4  13   -1.00    1.70
  -4   4  13    2.90    3.60
   3  -4 -13    2.80    1.20
   3  -4 -13    0.20    1.20
  -3  -4  13    1.80    2.20
  -3  -4  13    2.30    1.30
  -3  -4  13   -0.70    1.90
  -3  -4  13    1.10    1.10
   3   4 -13    0.40    1.90
   3   4 -13   -0.30    1.20
   3   4 -13   -0.20    1.00
  -3   4  13    0.90    1.50
   3   4 -13   -0.40    1.40
  -3   4  13    1.10    1.20
  -2  -4  13    2.00    0.90
   2  -4 -13    1.10    1.00
  -2  -4  13    1.40    1.30
  -2  -4  13    0.00    1.10
   2  -4 -13    0.40    1.00
  -2  -4  13   -0.30    1.50
  -2  -4  13    0.40    1.20
  -2  -4  13   -0.30    1.40
   2  -4 -13   -2.00    2.00
  -2  -4  13   -1.50    1.70
   2   4 -13   -0.50    1.50
   2   4 -13    1.70    0.90
  -2   4  13    0.90    1.20
   2   4 -13    0.50    1.40
  -1  -4  13    3.50    1.10
   1  -4 -13    2.50    1.90
   1  -4 -13    4.50    1.10
  -1  -4  13    4.40    1.30
  -1  -4  13    4.50    1.80
   1  -4 -13    3.60    1.10
  -1  -4  13    4.20    1.70
   1  -4 -13    2.30    1.20
  -1   4  13    2.90    1.40
  -1   4  13    2.90    1.40
   1   4 -13    5.80    1.70
   1   4 -13    4.30    1.30
  -1   4  13    1.20    2.40
   1   4 -13    2.00    1.20
  -1   4  13    2.50    1.00
   0  -4  13    0.20    1.40
   0  -4  13   -0.30    1.00
   0  -4 -13    0.00    0.90
   0  -4  13    1.60    1.50
   0  -4 -13    0.50    1.60
   0  -4 -13    0.00    0.90
   0   4  13   -0.90    1.30
   0   4 -13   -0.20    1.20
   0   4  13   -2.30    0.90
   0   4  13   -0.60    1.50
   0   4 -13    0.00    1.50
   0   4 -13   -1.00    1.10
   0   4  13   -0.20    0.80
   0   4 -13   -1.10    1.30
   1  -4  13   -0.90    1.70
  -1  -4 -13   -0.20    1.30
  -1  -4 -13    0.40    0.80
  -1  -4 -13    1.50    1.00
  -1  -4 -13    1.00    1.40
  -1  -4 -13   -0.10    1.80
   1  -4  13    1.10    1.30
   1   4  13    0.10    0.90
  -1   4 -13    1.40    1.50
  -1   4 -13    0.50    1.10
   1   4  13   -0.80    1.30
  -1   4 -13   -0.20    1.00
  -1   4 -13    1.80    1.30
  -1   4 -13    2.70    1.10
   1   4  13   -2.40    1.30
  -2  -4 -13   32.90    2.30
  -2  -4 -13   33.10    3.90
   2  -4  13   28.40    3.30
   2   4  13   32.90    4.60
  -2   4 -13   29.90    1.80
  -2   4 -13   33.00    3.20
  -2   4 -13   30.50    3.00
  -2   4 -13   38.50    3.60
   2   4  13   27.50    4.50
  -2   4 -13   29.50    3.00
  -2   4 -13   35.90    3.40
   2   4  13   33.80    2.90
  -3  -4 -13  171.08    7.50
  -3  -4 -13  151.18    7.00
  -3  -4 -13  176.98    9.10
  -3   4 -13  153.98    7.00
  -3   4 -13  176.78    7.60
  -3   4 -13  168.88    7.40
  -3   4 -13  170.78    7.90
  -3   4 -13  173.38    7.60
   3   4  13  166.28   11.40
  -3   4 -13  177.08    7.60
  -4  -4 -13    1.10    1.40
  -4  -4 -13    1.80    1.70
  -4  -4 -13    4.10    1.30
  -4  -4 -13    1.30    1.30
  -4   4 -13    0.50    1.40
  -4   4 -13   -1.00    1.30
  -4   4 -13   -0.80    1.10
  -4   4 -13   -1.10    1.30
  -4   4 -13    0.60    1.50
  -4   4 -13    0.00    1.50
  -5  -4 -13   -1.30    1.10
  -5  -4 -13   -0.20    1.50
  -5  -4 -13    4.00    1.40
  -5  -4 -13    0.50    1.20
  -5   4 -13    1.10    1.90
  -5   4 -13    3.10    1.70
  -5   4 -13    1.60    1.40
  -5   4 -13    0.00    1.10
  -5   4 -13   -1.30    1.10
  -6  -4 -13    2.20    0.90
  -6  -4 -13    2.00    0.80
  -6   4 -13    1.30    1.00
  -6   4 -13    0.80    0.80
   5  -5 -13   -0.10    0.80
  -5  -5  13    1.00    0.90
  -5   5  13    5.10    1.80
  -5   5  13   -0.20    1.00
  -5   5  13    0.10    0.80
   4  -5 -13    1.20    1.10
  -4  -5  13    0.90    0.70
  -4   5  13   -1.00    1.30
  -4   5  13    0.80    0.80
   4   5 -13   -0.80    1.00
  -4   5  13    2.50    1.60
   3  -5 -13   25.20    2.40
  -3  -5  13   26.10    4.70
   3  -5 -13   27.90    2.50
  -3  -5  13   26.00    2.40
  -3   5  13   29.10    2.40
   3   5 -13   34.40    3.10
  -3   5  13   31.10    3.10
   2  -5 -13    0.10    1.10
  -2  -5  13    0.40    0.80
  -2  -5  13    3.10    2.00
  -2  -5  13    2.40    2.50
  -2  -5  13    2.20    1.30
   2  -5 -13    1.80    1.20
  -2  -5  13    0.30    1.40
  -2  -5  13    0.10    1.00
   2  -5 -13   -1.60    2.90
  -2   5  13    2.00    1.50
   2   5 -13   -0.50    1.10
  -2   5  13    0.90    1.10
   2   5 -13    1.80    2.00
   1  -5 -13    0.20    1.20
  -1  -5  13   -1.00    1.80
  -1  -5  13    1.40    1.20
  -1  -5  13   -0.30    0.80
   1  -5 -13    0.70    1.20
   1  -5 -13    0.80    1.20
  -1  -5  13    0.80    1.10
  -1  -5  13   -1.10    1.50
   1  -5 -13    2.10    2.60
  -1  -5  13   -0.60    1.30
  -1   5  13   -0.20    1.00
  -1   5  13    0.70    1.70
   1   5 -13    2.80    1.30
   1   5 -13   -0.60    1.10
   0  -5 -13   55.09    4.50
   0  -5  13   51.29    5.10
   0  -5  13   53.29    3.40
   0  -5  13   53.49    3.10
   0  -5 -13   55.59    3.00
   0  -5  13   48.60    5.70
   0  -5 -13   63.29    6.20
   0  -5 -13   55.39    3.40
   0   5  13   59.09    5.30
   0   5 -13   55.89    3.70
   0   5 -13   56.79    4.20
   0   5 -13   47.20    3.30
   0   5 -13   56.69    3.60
   0   5  13   55.59    3.40
   0   5 -13   55.69    3.70
   0   5 -13   54.49    3.40
  -1  -5 -13  112.89    5.10
  -1  -5 -13  107.39    8.50
  -1  -5 -13  113.19    9.60
  -1  -5 -13  112.59    6.90
   1  -5  13  107.89    4.70
   1  -5  13  105.29    7.20
   1  -5  13   96.09    8.60
  -1  -5 -13  106.69    4.20
   1  -5  13  102.69    4.90
   1   5  13  106.69    5.30
  -1   5 -13  107.19    4.70
  -1   5 -13  110.29    5.50
  -1   5 -13  107.59    5.20
  -1   5 -13  109.49    5.70
  -1   5 -13  114.29    5.30
  -1   5 -13  105.59    5.60
  -2  -5 -13  717.63   25.00
  -2  -5 -13  763.72   28.10
   2  -5  13  749.53   27.90
   2   5  13  742.23   30.20
   2   5  13  727.83   25.60
  -2   5 -13  707.63   25.70
  -2   5 -13  718.83   25.70
  -2   5 -13  729.93   26.30
  -2   5 -13  722.53   25.70
  -2   5 -13  737.03   25.80
  -3  -5 -13  990.10   38.50
   3   5  13  965.50   41.70
  -3   5 -13  973.30   36.60
  -3   5 -13 1078.49   37.00
  -3   5 -13 1176.78   37.30
  -3   5 -13 1140.09   37.20
  -3   5 -13 1148.09   37.80
  -4  -5 -13   18.70    3.30
  -4   5 -13   13.50    1.90
  -4   5 -13   14.80    1.90
  -4   5 -13   13.60    1.80
  -4   5 -13   19.10    2.40
  -4   5 -13   17.50    2.20
  -5  -5 -13    5.90    1.30
  -5  -5 -13    3.00    1.10
  -5   5 -13    4.60    1.30
  -5   5 -13    5.40    1.20
  -5   5 -13    5.80    1.20
  -5   5 -13    4.70    1.10
   5  -6 -13    0.30    0.60
  -5   6  13    1.90    1.10
  -5   6  13    1.00    1.10
   4  -6 -13    0.90    1.30
   4  -6 -13   -0.90    0.80
   4   6 -13    0.20    0.80
  -4   6  13    2.20    1.30
  -4   6  13    0.80    1.50
  -4   6  13    4.00    1.60
  -3  -6  13    1.90    1.00
   3  -6 -13    3.60    1.20
   3  -6 -13    3.10    1.20
  -3   6  13    3.30    1.00
   3   6 -13    4.00    1.40
  -3   6  13    7.50    1.80
  -2  -6  13    7.00    1.50
   2  -6 -13   12.60    1.80
  -2  -6  13    8.20    1.20
   2  -6 -13    4.80    5.90
  -2  -6  13    5.50    2.00
   2  -6 -13    9.80    1.60
  -2   6  13    9.50    2.10
   2   6 -13   10.80    2.10
  -2   6  13    9.60    1.60
   1  -6 -13   48.60    3.00
  -1  -6  13   51.79    5.70
   1  -6 -13   55.99    5.90
  -1  -6  13   49.60    2.90
   1  -6 -13   44.80    6.20
  -1  -6  13   44.90    6.20
  -1  -6  13   46.00    3.20
   1  -6 -13   48.70    3.20
  -1   6  13   44.70    3.40
   1   6 -13   48.40    3.30
  -1   6  13   49.90    3.30
   1   6 -13   45.90    3.10
   0  -6 -13    2.90    1.30
   0  -6  13    0.00    1.60
   0  -6 -13    3.70    1.20
   0  -6  13    2.50    2.10
   0  -6 -13    3.60    2.00
   0  -6  13    2.30    1.20
   0  -6  13    4.60    1.20
   0  -6 -13    2.70    2.80
   0  -6 -13    5.10    2.70
   0   6 -13    3.60    1.20
   0   6 -13    3.80    1.40
   0   6 -13    2.00    1.60
   0   6  13    3.40    1.40
   0   6 -13    1.60    1.10
   1  -6  13   87.09    4.30
   1  -6  13   86.79    5.10
  -1  -6 -13   85.39    4.30
  -1  -6 -13   85.29    6.70
  -1  -6 -13   85.29    8.60
  -1  -6 -13   73.79    7.30
   1  -6  13   81.09    6.50
   1  -6  13   79.39    7.00
   1   6  13   85.29    4.50
   1   6  13   73.89    7.40
  -1   6 -13   98.99    5.50
  -1   6 -13   91.89    5.30
  -1   6 -13   79.99    4.60
  -1   6 -13   92.09    5.20
  -2  -6 -13  321.67   11.70
   2  -6  13  304.47   14.50
   2  -6  13  320.37   11.70
   2  -6  13  327.67   11.90
   2   6  13  329.67   12.30
  -2   6 -13  333.57   12.70
  -2   6 -13  321.97   12.30
  -2   6 -13  323.97   12.40
  -2   6 -13  325.27   12.40
  -2   6 -13  337.27   12.30
   3  -6  13   24.30    3.20
  -3  -6 -13   24.40    3.60
   3  -6  13   24.20    2.00
  -3   6 -13   29.60    2.70
  -3   6 -13   25.80    2.40
  -3   6 -13   30.40    2.70
  -3   6 -13   26.00    2.50
  -3   6 -13   31.20    2.70
  -4   6 -13   19.80    2.70
  -4   6 -13   18.50    2.30
  -4   6 -13   16.70    2.00
  -4   6 -13   19.00    2.30
  -5  -6 -13    0.90    0.70
  -5   6 -13    0.70    0.70
  -5   6 -13    1.60    0.70
   4  -7 -13   -0.30    0.90
   4   7 -13    0.50    0.50
  -4   7  13   -0.80    0.80
  -4   7  13   -0.90    0.90
   3  -7 -13   10.10    1.40
  -3  -7  13    7.90    1.10
   3  -7 -13    8.40    1.20
  -3   7  13    9.70    1.50
   3   7 -13    7.10    1.30
  -3   7  13   12.00    2.30
  -2  -7  13   -3.80    1.60
   2  -7 -13    0.50    1.00
   2  -7 -13   -0.70    1.00
  -2  -7  13   -0.40    0.80
  -2   7  13   -0.90    1.00
   2   7 -13    0.20    0.90
  -2   7  13   -1.20    0.90
   1  -7 -13    1.20    1.50
  -1  -7  13   -0.30    0.80
  -1  -7  13   -2.40    1.60
   1  -7 -13    0.20    1.00
   1  -7 -13   -0.80    1.00
  -1  -7  13   -0.80    0.70
  -1   7  13   -0.20    0.90
   1   7 -13    1.70    1.00
   0  -7  13    4.20    1.10
   0  -7  13    3.90    1.70
   0  -7 -13    2.50    1.10
   0  -7  13    4.30    1.10
   0  -7 -13    5.00    2.10
   0  -7 -13    5.70    1.10
   0   7 -13    2.80    0.90
   0   7 -13    3.30    1.30
   0   7  13    4.10    1.30
   1  -7  13  309.57   11.70
  -1  -7 -13  341.97   16.40
   1  -7  13  314.57   14.10
   1  -7  13  321.97   11.50
  -1  -7 -13  329.37   11.60
  -1   7 -13  318.77   11.10
  -1   7 -13  312.87   12.00
   1   7  13  320.17   12.00
  -1   7 -13  320.47   12.00
  -2  -7 -13  155.38    5.60
   2  -7  13  144.39    5.70
   2  -7  13  148.89    7.80
   2  -7  13  135.89    6.00
  -2  -7 -13  141.89    7.50
  -2   7 -13  149.09    6.20
  -2   7 -13  129.19    7.30
   2   7  13  151.38    6.20
  -3  -7 -13   16.90    2.40
  -3   7 -13   21.70    2.00
   3   7  13   18.00    1.70
  -3   7 -13   22.50    1.90
  -4   7 -13   57.69    2.60
  -4   7 -13   57.49    2.70
   2  -8 -13   40.50    2.20
   2  -8 -13   40.30    1.90
  -2  -8  13   40.30    2.10
  -2   8  13   38.30    2.40
   2   8 -13   37.50    2.10
  -1  -8  13    9.40    1.20
   1  -8 -13   13.30    1.40
   1  -8 -13   11.40    1.10
  -1  -8  13   10.10    1.10
  -1   8  13    9.10    1.20
   1   8 -13   10.80    1.20
   0  -8  13   19.10    2.60
   0  -8  13   21.80    1.70
   0  -8 -13   22.60    1.80
   0  -8  13   21.00    1.50
   0   8 -13   19.50    1.30
   0   8  13   20.70    1.80
   1  -8  13  131.59    5.20
  -1  -8 -13  113.69    4.60
   1  -8  13  118.69    4.70
   1   8  13  125.89    5.10
  -1   8 -13  121.49    5.00
   2  -8  13  126.69    5.00
   2   8  13  123.59    4.90
  -2   8 -13  124.69    5.00
  -7   0  14    0.40    0.50
   7   0 -14    0.80    0.60
  -7   0  14   -0.10    0.50
  -6   0  14    0.10    0.90
   6   0 -14    0.40    1.00
  -6   0  14    0.10    1.10
   6   0 -14    1.70    1.20
  -6   0  14    0.30    1.00
   5   0 -14   -6.00    4.10
  -5   0  14    1.10    1.40
  -5   0  14    0.60    1.40
   5   0 -14    0.10    1.30
  -4   0  14    4.10    1.50
   4   0 -14    5.70    1.40
   4   0 -14    0.80    2.60
  -4   0  14    8.20    2.70
   4   0 -14    5.90    1.30
  -4   0  14    4.00    1.40
  -3   0  14    0.50    1.10
  -3   0  14   -1.40    0.90
  -3   0  14   -1.70    1.30
  -3   0  14    0.80    2.60
   3   0 -14   -0.50    0.90
   3   0 -14   -0.40    0.80
   3   0 -14   -0.40    1.50
  -2   0  14    2.20    1.40
  -2   0  14    1.00    1.10
   2   0 -14    2.80    1.20
  -2   0  14    1.20    1.40
   2   0 -14    0.40    0.80
   2   0 -14   -0.10    1.20
   1   0 -14    0.50    1.30
  -1   0  14    0.30    0.80
  -1   0  14    0.70    1.20
  -1   0  14    0.00    1.20
   0   0  14   -0.50    1.40
   0   0 -14    1.20    1.20
   1   0  14    0.90    1.40
   2   0  14    6.90    1.90
  -2   0 -14    5.50    1.40
  -2   0 -14   10.20    1.50
  -2   0 -14    9.80    1.60
  -2   0 -14   11.90    2.50
  -3   0 -14    0.00    1.10
   3   0  14    0.30    1.30
  -3   0 -14    1.40    1.60
  -3   0 -14   -0.50    1.20
  -3   0 -14    1.80    1.20
  -3   0 -14    0.60    1.30
  -4   0 -14  427.66   16.40
  -4   0 -14  448.26   16.30
  -4   0 -14  433.36   16.30
  -4   0 -14  445.56   15.80
  -4   0 -14  451.05   16.40
  -4   0 -14  426.96   15.70
  -5   0 -14    0.60    1.20
  -5   0 -14    1.00    1.20
  -5   0 -14    0.80    1.40
  -5   0 -14    2.50    1.40
  -5   0 -14    0.40    1.40
  -5   0 -14    1.20    1.40
  -5   0 -14   -0.10    1.40
  -6   0 -14    1.60    1.20
  -6   0 -14   -0.10    1.40
  -6   0 -14    0.90    1.20
  -6   0 -14    1.40    1.40
  -7  -1  14    1.50    0.70
   7  -1 -14    1.50    0.60
   7   1 -14    1.60    0.60
  -7   1  14    1.30    0.60
  -6  -1  14    3.20    1.50
  -6  -1  14   -0.40    1.00
   6  -1 -14   -1.00    1.10
  -6   1  14    0.20    0.90
  -6   1  14    3.40    1.30
   6   1 -14    2.10    1.00
  -6   1  14    1.00    0.90
   5  -1 -14    1.00    1.10
  -5  -1  14    1.50    1.10
  -5  -1  14    0.00    1.40
  -5  -1  14    1.10    1.10
  -5   1  14    0.70    1.30
   5   1 -14    2.00    1.30
   5   1 -14    2.40    1.10
  -5   1  14    4.00    1.00
   5   1 -14   -1.50    3.50
   4  -1 -14   27.90    2.30
  -4  -1  14   26.40    2.40
   4  -1 -14   22.00    2.30
  -4   1  14   29.30    3.50
   4   1 -14   23.60    2.40
  -4   1  14   20.10    2.60
  -4   1  14   27.80    2.70
   4   1 -14   23.30    2.30
  -4   1  14   25.10    2.40
  -3  -1  14    8.00    1.70
   3  -1 -14    8.00    1.30
  -3  -1  14    9.00    2.00
   3  -1 -14    6.00    1.20
   3  -1 -14    4.80    2.00
  -3  -1  14    4.30    2.30
  -3   1  14    7.60    1.40
   3   1 -14    3.60    1.90
   3   1 -14    7.80    1.50
  -3   1  14    7.70    1.70
  -3   1  14    7.70    1.90
  -3   1  14   10.40    2.40
   3   1 -14    8.60    1.40
  -2  -1  14   36.90    3.70
   2  -1 -14   29.10    1.90
   2  -1 -14   30.70    4.10
  -2  -1  14   29.60    2.40
  -2  -1  14   28.00    2.60
   2  -1 -14   28.50    2.20
  -2   1  14   25.80    2.90
   2   1 -14   31.90    2.30
  -2   1  14   31.50    3.30
  -2   1  14   30.60    3.50
  -2   1  14   30.00    2.50
   2   1 -14   31.70    3.70
   2   1 -14   31.20    2.00
  -2   1  14   30.70    2.30
  -1  -1  14    0.30    0.90
   1  -1 -14    0.80    1.50
  -1  -1  14    0.20    1.20
  -1  -1  14   -0.40    1.10
   1   1 -14    0.30    1.20
  -1   1  14   -0.60    0.80
  -1   1  14    1.70    1.40
  -1   1  14   -1.00    1.20
   0  -1  14    4.70    1.10
   0  -1  14    4.20    1.50
   0  -1  14    2.60    1.20
   0  -1 -14    7.40    1.80
   0  -1 -14    2.80    1.60
   0   1  14    4.60    1.80
   0   1  14    3.40    1.60
   0   1 -14    5.00    1.20
   1  -1  14   32.30    4.30
   1  -1  14   36.20    3.40
  -1  -1 -14   36.30    3.40
  -1  -1 -14   30.90    2.30
   1   1  14   33.50    3.80
   1   1  14   38.80    3.70
   2  -1  14  197.28    9.20
   2  -1  14  195.38   10.00
  -2  -1 -14  186.48    7.60
  -2   1 -14  188.98    7.90
  -2   1 -14  191.18    7.50
   2   1  14  191.58   10.10
   2   1  14  216.18   10.00
  -2   1 -14  173.68    7.60
  -3  -1 -14  390.56   14.40
  -3  -1 -14  406.96   14.40
  -3  -1 -14  399.16   14.60
   3  -1  14  394.66   15.70
  -3  -1 -14  397.36   14.80
  -3  -1 -14  384.86   14.70
  -3   1 -14  382.56   14.90
  -3   1 -14  406.46   14.90
  -3   1 -14  397.06   14.80
  -3   1 -14  401.26   14.60
  -3   1 -14  396.76   14.30
  -3   1 -14  402.06   14.90
  -3   1 -14  412.06   15.40
   3   1  14  416.06   17.00
   3   1  14  412.56   18.20
  -4  -1 -14 2524.25   85.09
  -4  -1 -14 2519.65   84.49
  -4  -1 -14 2535.75   84.89
  -4  -1 -14 2621.44   84.49
  -4  -1 -14 2501.15   84.79
  -4  -1 -14 2581.14   84.99
  -4   1 -14 2553.14   84.99
  -4   1 -14 2534.05   84.79
  -4   1 -14 2579.64   85.09
  -4   1 -14 2552.44   84.39
  -4   1 -14 2622.24   85.19
  -4   1 -14 2418.96   84.89
  -4   1 -14 2528.95   85.09
  -5  -1 -14   60.89    3.70
  -5  -1 -14   69.09    3.90
  -5  -1 -14   65.49    4.20
  -5  -1 -14   66.59    4.30
  -5  -1 -14   67.59    3.60
  -5  -1 -14   64.79    4.10
  -5  -1 -14   64.69    3.90
  -5   1 -14   69.69    4.30
  -5   1 -14   70.79    3.70
  -5   1 -14   67.49    4.20
  -5   1 -14   65.49    4.30
  -5   1 -14   68.09    3.90
  -5   1 -14   55.69    3.30
  -5   1 -14   67.49    4.00
  -6  -1 -14   22.40    2.00
  -6  -1 -14   17.20    2.00
  -6  -1 -14   24.80    2.90
  -6  -1 -14   24.50    2.90
  -6  -1 -14   22.60    2.20
  -6   1 -14   20.90    2.10
  -6   1 -14   15.70    2.40
  -6   1 -14   17.70    2.10
  -6   1 -14   14.50    3.00
  -6   1 -14   23.50    2.10
  -6  -2  14    3.10    1.30
   6  -2 -14    2.20    0.90
   6  -2 -14    2.90    1.40
  -6   2  14    3.40    1.30
   6   2 -14    4.70    1.30
  -6   2  14    2.70    0.90
  -6   2  14    3.50    1.30
   5  -2 -14    0.70    1.00
  -5  -2  14    0.40    0.90
   5  -2 -14    2.40    1.10
  -5   2  14    2.00    0.80
  -5   2  14    2.70    1.90
   5   2 -14   -0.50    0.90
   5   2 -14   -1.90    1.20
  -5   2  14   -1.20    1.00
  -5   2  14    1.30    1.40
   4  -2 -14    8.50    4.20
   4  -2 -14    4.60    1.30
  -4  -2  14    3.80    1.30
  -4  -2  14    9.10    1.40
  -4  -2  14    5.60    1.70
   4  -2 -14    6.10    1.40
  -4   2  14    6.90    1.40
   4   2 -14    5.20    1.30
   4   2 -14    1.80    2.40
  -4   2  14   10.30    2.00
   4   2 -14    6.10    1.60
  -4   2  14   11.80    2.60
   3  -2 -14    3.00    2.00
  -3  -2  14    3.10    1.10
  -3  -2  14    3.80    1.80
  -3  -2  14    2.00    1.70
  -3  -2  14    3.40    1.30
   3  -2 -14    4.50    1.20
  -3  -2  14    1.40    1.50
   3  -2 -14    1.90    1.10
  -3   2  14    4.20    1.40
   3   2 -14    3.00    1.10
   3   2 -14    3.60    1.90
   3   2 -14    2.10    1.40
  -3   2  14    3.50    1.50
  -3   2  14    3.20    1.90
  -3   2  14    4.70    1.30
   2  -2 -14   33.90    4.50
  -2  -2  14   36.40    3.90
   2  -2 -14   33.80    3.30
  -2  -2  14   40.50    3.10
  -2  -2  14   44.80    3.20
   2  -2 -14   38.10    2.30
  -2  -2  14   40.40    3.90
  -2   2  14   38.90    3.00
   2   2 -14   37.40    2.20
  -2   2  14   35.40    2.80
   2   2 -14   37.80    4.00
   2   2 -14   36.70    2.50
  -2   2  14   35.70    4.10
  -2   2  14   39.30    3.10
  -2   2  14   47.10    3.30
   1  -2 -14   48.60    3.30
   1  -2 -14   47.70    3.30
   1  -2 -14   39.40    2.70
   1  -2 -14   39.30    4.30
  -1  -2  14   43.40    3.10
  -1  -2  14   42.60    3.90
  -1  -2  14   39.60    4.10
  -1   2  14   40.30    4.10
  -1   2  14   37.50    2.60
  -1   2  14   44.80    4.20
   1   2 -14   44.10    3.80
   0  -2  14   81.19    5.60
   0  -2 -14   87.99    4.90
   0  -2  14   78.29    4.10
   0  -2 -14   85.09    5.90
   0  -2  14   87.99    5.50
   0   2  14   88.19    6.10
   0   2  14   83.79    5.80
   1  -2  14    5.90    1.70
   1  -2  14    5.20    1.80
  -1  -2 -14    4.70    1.30
  -1  -2 -14    2.90    1.50
  -1   2 -14    4.20    1.40
   1   2  14    4.60    1.90
   1   2  14    4.80    1.80
   2  -2  14  360.56   14.00
  -2  -2 -14  332.87   12.60
  -2  -2 -14  334.37   13.10
  -2  -2 -14  335.17   12.30
  -2  -2 -14  349.57   14.10
   2   2  14  333.07   15.30
  -2   2 -14  317.27   12.50
  -2   2 -14  316.97   12.30
   2   2  14  348.97   15.20
  -2   2 -14  337.07   12.60
  -2   2 -14  330.47   12.40
  -2   2 -14  324.37   12.60
  -3  -2 -14  668.63   25.40
  -3  -2 -14  640.14   23.00
   3  -2  14  659.03   24.20
  -3  -2 -14  627.74   23.40
  -3  -2 -14  634.14   23.10
  -3   2 -14  689.63   23.40
  -3   2 -14  655.53   24.00
  -3   2 -14  650.33   24.50
  -3   2 -14  703.13   24.10
  -3   2 -14  694.63   24.30
   3   2  14  676.93   26.50
  -3   2 -14  650.73   22.80
   3   2  14  667.83   27.60
  -4  -2 -14  223.98    9.00
  -4  -2 -14  220.08    9.40
  -4  -2 -14  221.18    9.00
  -4  -2 -14  226.28    9.40
  -4   2 -14  218.68    9.40
  -4   2 -14  225.98    9.40
  -4   2 -14  227.58    9.60
  -4   2 -14  230.18    9.20
  -4   2 -14  233.08    9.50
  -4   2 -14  223.18    9.40
  -4   2 -14  227.38    8.70
  -5  -2 -14    1.80    1.50
  -5  -2 -14    4.00    1.60
  -5  -2 -14    4.00    1.60
  -5  -2 -14    5.20    1.70
  -5  -2 -14    4.30    1.30
  -5   2 -14    3.90    1.30
  -5   2 -14    3.50    1.60
  -5   2 -14    3.30    1.30
  -5   2 -14    4.40    1.60
  -5   2 -14    4.50    1.50
  -5   2 -14    4.30    1.40
  -5   2 -14    1.90    1.60
  -6  -2 -14    0.80    1.00
  -6  -2 -14    2.10    1.00
  -6  -2 -14    0.90    1.10
  -6  -2 -14   -0.10    1.30
  -6   2 -14   -0.20    1.00
  -6   2 -14    1.70    1.20
  -6   2 -14   -0.10    1.00
  -6   2 -14    0.60    1.00
  -6   2 -14    0.90    0.90
  -6  -3  14    4.10    1.10
   6  -3 -14    2.90    0.80
  -6  -3  14    4.10    1.10
  -6   3  14    3.90    1.00
   6   3 -14    2.70    1.00
  -6   3  14    2.20    1.10
   5  -3 -14    5.40    1.20
   5  -3 -14    3.30    1.30
  -5   3  14    4.80    1.50
   5   3 -14    2.50    1.40
  -5   3  14    3.30    1.50
   5   3 -14    4.20    1.20
   4  -3 -14   -0.80    1.00
  -4  -3  14   -0.90    1.20
   4  -3 -14   -9.40    4.10
  -4  -3  14    0.80    0.90
   4  -3 -14    1.30    1.20
  -4  -3  14   -2.10    1.10
   4   3 -14   -0.50    1.00
   4   3 -14   -0.80    1.40
   4   3 -14   -2.60    1.00
   4   3 -14   -0.20    2.20
  -4   3  14    0.70    1.40
  -4   3  14    3.40    2.00
  -4   3  14   -0.30    0.90
   3  -3 -14    0.30    1.10
  -3  -3  14    3.10    1.10
   3  -3 -14    3.20    1.20
  -3  -3  14    0.10    1.70
  -3  -3  14    0.10    1.20
   3  -3 -14    3.40    2.30
  -3  -3  14   -0.10    2.50
  -3   3  14    0.80    1.10
   3   3 -14   -0.80    1.70
   3   3 -14    1.20    1.00
  -3   3  14    1.00    1.80
   3   3 -14   -1.30    1.10
  -2  -3  14   11.10    1.30
   2  -3 -14   10.80    1.40
   2  -3 -14   10.30    1.50
   2  -3 -14   10.40    2.60
  -2  -3  14   11.60    2.00
  -2  -3  14    7.10    2.00
  -2  -3  14   16.90    2.20
  -2   3  14   11.50    1.80
  -2   3  14   15.10    2.50
   2   3 -14    9.60    1.20
   2   3 -14   10.80    2.10
   2   3 -14   12.30    1.70
   1  -3 -14    0.10    1.60
   1  -3 -14    1.00    1.00
   1  -3 -14    2.80    0.90
  -1  -3  14    0.50    1.30
  -1  -3  14    1.50    1.30
   1  -3 -14    0.30    0.90
  -1   3  14    2.50    1.00
  -1   3  14    1.30    1.10
  -1   3  14    1.60    2.10
  -1   3  14    0.50    1.20
   1   3 -14    1.00    1.40
  -1   3  14    3.30    1.80
   0  -3  14    0.40    1.20
   0  -3 -14    1.20    0.80
   0  -3  14    0.90    1.30
   0  -3  14    0.70    0.90
   0  -3 -14    0.20    1.20
   0  -3 -14    1.60    1.60
   0   3  14    0.60    1.50
   0   3  14    1.30    0.70
   0   3 -14    3.30    1.00
   0   3  14    1.20    1.30
   0   3 -14    0.60    1.40
  -1  -3 -14    8.20    1.30
  -1  -3 -14    5.90    1.60
   1  -3  14    6.70    2.10
   1  -3  14    4.80    1.50
   1  -3  14    8.80    1.50
  -1  -3 -14    9.20    2.20
   1   3  14    7.40    2.20
  -1   3 -14   11.10    1.70
  -1   3 -14   11.40    2.00
  -1   3 -14   10.00    1.90
  -1   3 -14   12.10    2.00
  -2  -3 -14   24.10    3.20
  -2  -3 -14   18.20    2.10
  -2  -3 -14   22.10    2.70
  -2  -3 -14   16.40    2.00
   2  -3  14   22.70    3.00
  -2   3 -14   22.30    2.60
  -2   3 -14   24.10    3.00
  -2   3 -14   25.90    2.80
   2   3  14   23.30    4.30
   2   3  14   15.10    3.00
  -2   3 -14   26.50    2.80
  -2   3 -14   28.70    2.60
  -3  -3 -14  546.55   19.30
  -3  -3 -14  524.85   19.00
   3  -3  14  560.24   20.80
  -3  -3 -14  543.55   21.50
  -3  -3 -14  518.35   19.30
  -3   3 -14  541.25   20.10
  -3   3 -14  532.05   19.20
   3   3  14  552.14   23.20
  -3   3 -14  533.65   19.40
   3   3  14  540.35   24.10
  -3   3 -14  531.75   19.60
  -3   3 -14  551.24   19.70
  -3   3 -14  542.25   19.60
  -4  -3 -14   92.49    5.00
  -4  -3 -14   85.39    4.50
  -4  -3 -14   95.69    4.90
  -4   3 -14   88.79    5.20
  -4   3 -14   92.79    5.00
  -4   3 -14   91.99    5.00
  -4   3 -14   92.69    5.20
  -4   3 -14  102.79    5.00
  -4   3 -14   92.29    5.20
  -5  -3 -14  127.59    5.70
  -5  -3 -14  124.29    5.70
  -5  -3 -14  124.89    5.60
  -5  -3 -14  122.69    5.70
  -5  -3 -14  117.89    5.20
  -5   3 -14  123.59    5.70
  -5   3 -14  125.69    5.90
  -5   3 -14  117.39    5.40
  -5   3 -14  125.19    5.90
  -5   3 -14  125.19    5.70
  -5   3 -14  126.29    5.60
  -6  -3 -14    6.30    1.20
  -6  -3 -14    2.90    1.00
  -6  -3 -14    3.10    1.00
  -6   3 -14    4.90    1.70
  -6   3 -14    2.50    1.20
  -6   3 -14    6.80    1.70
  -6   3 -14    3.50    1.10
   6  -4 -14    1.10    0.60
  -6  -4  14    0.10    1.00
  -6  -4  14    2.00    0.60
  -6   4  14    1.80    0.80
  -6   4  14    2.60    0.90
   5  -4 -14   23.80    1.90
   5  -4 -14   23.40    2.00
  -5   4  14   23.60    2.20
   5   4 -14   21.60    1.80
  -5   4  14   23.60    2.40
  -4  -4  14   11.10    1.30
   4  -4 -14   10.60    1.50
   4  -4 -14   13.50    1.60
   4   4 -14   11.60    1.40
  -4   4  14   13.80    2.40
  -4   4  14   10.00    1.90
  -4   4  14   11.70    1.40
   4   4 -14    6.10    2.90
   4   4 -14    8.30    1.70
  -3  -4  14   13.50    2.60
  -3  -4  14    6.80    2.30
   3  -4 -14   11.60    1.60
   3  -4 -14    5.50    3.50
  -3  -4  14   11.20    1.70
   3  -4 -14   14.30    1.80
   3   4 -14   15.40    2.20
   3   4 -14   12.90    1.50
  -3   4  14   12.30    1.70
  -3   4  14   12.40    2.20
   3   4 -14    9.90    1.90
   2  -4 -14   69.79    3.60
   2  -4 -14   71.49    3.80
  -2  -4  14   71.89    6.20
  -2  -4  14   68.89    4.90
  -2  -4  14   68.69    3.90
  -2  -4  14   68.99    6.30
   2  -4 -14   76.09    7.10
  -2  -4  14   73.09    3.40
  -2  -4  14   68.09    4.20
   2   4 -14   65.89    4.00
  -2   4  14   70.89    3.90
  -2   4  14   71.49    4.40
   2   4 -14   65.09    5.30
   1  -4 -14   73.89    3.90
   1  -4 -14   74.59    6.60
  -1  -4  14   66.59    4.30
   1  -4 -14   71.89    3.60
  -1  -4  14   72.99    6.00
  -1  -4  14   78.19    3.60
  -1  -4  14   69.99    6.00
  -1  -4  14   75.09    4.10
   1   4 -14   64.39    4.10
  -1   4  14   68.69    6.20
   1   4 -14   74.29    4.60
   1   4 -14   70.69    3.80
  -1   4  14   71.49    4.30
  -1   4  14   79.79    5.00
  -1   4  14   71.49    3.90
   0  -4 -14   77.99    3.80
   0  -4  14   70.69    3.90
   0  -4  14   74.19    5.80
   0  -4 -14   73.99    3.30
   0  -4 -14   74.89    6.30
   0  -4 -14   72.19    4.90
   0  -4  14   70.79    6.20
   0   4 -14   70.49    3.90
   0   4  14   69.79    6.20
   0   4  14   74.29    5.90
   0   4  14   70.39    3.90
   0   4 -14   67.49    3.80
   0   4 -14   70.59    4.40
  -1  -4 -14    1.80    1.70
   1  -4  14    3.00    2.20
  -1  -4 -14   -1.40    2.10
  -1  -4 -14    1.20    1.00
   1  -4  14    0.50    1.40
  -1  -4 -14    1.10    1.60
  -1  -4 -14    1.80    0.90
  -1   4 -14    2.60    1.60
  -1   4 -14    3.80    1.30
  -1   4 -14    2.90    1.20
  -1   4 -14    3.20    1.20
   1   4  14    1.70    1.10
   1   4  14    1.90    1.90
  -1   4 -14    1.80    1.20
   1   4  14    1.70    1.90
  -1   4 -14    0.20    1.00
  -2  -4 -14  888.71   34.00
   2  -4  14 1059.39   36.40
  -2   4 -14  985.00   34.50
  -2   4 -14  991.60   34.40
  -2   4 -14 1019.90   34.60
   2   4  14 1038.80   39.00
   2   4  14  967.80   34.40
  -2   4 -14 1046.00   35.30
   2   4  14 1040.10   39.20
  -2   4 -14  952.90   33.30
  -2   4 -14 1032.60   34.50
  -3  -4 -14  144.89    8.10
  -3  -4 -14  137.39    6.20
  -3   4 -14  146.09    6.70
   3   4  14  132.19   10.50
  -3   4 -14  150.88    7.10
  -3   4 -14  136.99    6.60
  -3   4 -14  131.99    6.20
  -3   4 -14  144.39    6.70
  -3   4 -14  137.29    6.50
  -4  -4 -14   15.00    2.30
  -4  -4 -14   12.10    1.70
  -4  -4 -14   11.30    1.80
  -4   4 -14   16.00    2.30
  -4   4 -14   15.50    2.30
  -4   4 -14   12.70    2.10
  -4   4 -14   13.80    2.40
  -4   4 -14   15.80    2.50
  -4   4 -14   10.30    1.90
  -5  -4 -14    3.70    1.30
  -5  -4 -14    4.30    1.80
  -5  -4 -14    4.00    1.30
  -5   4 -14    2.40    1.30
  -5   4 -14   -0.20    1.70
  -5   4 -14    4.80    1.60
  -5   4 -14    4.20    1.50
  -5   4 -14    4.30    1.50
  -6  -4 -14    1.60    0.60
  -6   4 -14   -0.80    0.90
   5  -5 -14    2.40    0.80
  -5  -5  14    3.80    0.80
  -5   5  14    4.20    1.00
  -5   5  14    5.30    1.50
  -5   5  14    3.20    1.20
   4  -5 -14    1.40    1.10
   4  -5 -14    0.90    1.00
   4   5 -14    1.40    1.20
  -4   5  14    5.20    1.90
  -4   5  14    0.10    1.30
   3  -5 -14    1.60    1.10
   3  -5 -14   -3.80    4.20
  -3  -5  14   -2.00    3.00
   3  -5 -14   -0.20    1.10
  -3  -5  14    0.10    0.90
  -3  -5  14    3.10    2.90
   3   5 -14   -2.10    2.30
  -3   5  14    0.70    1.10
   3   5 -14    0.60    1.10
  -3   5  14    2.80    1.80
  -2  -5  14    0.60    2.30
  -2  -5  14    0.10    1.10
   2  -5 -14    0.70    3.10
   2  -5 -14    2.60    1.40
  -2  -5  14    0.00    1.50
  -2  -5  14    1.70    1.20
  -2  -5  14    0.60    1.90
   2  -5 -14    1.00    1.30
  -2  -5  14    2.70    1.00
   2   5 -14   -0.60    2.20
  -2   5  14    1.30    1.10
   2   5 -14    1.00    1.30
  -2   5  14    2.70    1.80
   1  -5 -14    1.90    1.30
   1  -5 -14    0.60    1.40
  -1  -5  14    0.40    1.10
   1  -5 -14    1.70    1.30
  -1  -5  14   -0.60    1.80
  -1  -5  14   -1.30    1.30
  -1  -5  14    0.10    0.80
  -1  -5  14    0.30    1.20
  -1  -5  14    0.80    1.70
   1  -5 -14    0.40    2.40
  -1   5  14    1.10    1.10
   1   5 -14    2.80    1.30
   1   5 -14    3.10    1.50
  -1   5  14    1.60    1.60
   1   5 -14    3.00    1.30
   0  -5 -14    8.10    1.40
   0  -5 -14    6.60    2.10
   0  -5 -14   13.60    1.90
   0  -5  14    8.10    2.90
   0  -5  14    8.20    1.40
   0  -5  14    9.40    1.70
   0   5 -14    8.70    1.60
   0   5  14    7.50    2.70
   0   5  14   12.30    2.00
   0   5 -14   13.20    2.60
   0   5 -14    9.80    2.00
   0   5 -14   11.50    2.40
   0   5 -14    9.70    1.80
   0   5 -14    9.50    1.80
   1  -5  14    1.90    0.90
  -1  -5 -14    5.10    1.40
   1  -5  14    0.90    1.70
   1  -5  14    5.60    1.30
  -1  -5 -14    3.00    1.90
  -1  -5 -14    3.10    2.00
  -1   5 -14    4.40    1.60
   1   5  14    1.20    2.00
  -1   5 -14    2.50    1.60
  -1   5 -14    3.40    1.00
  -1   5 -14    3.40    1.30
   1   5  14    4.60    1.40
  -1   5 -14    3.20    1.60
   2  -5  14   37.60    3.00
  -2  -5 -14   40.50    4.90
  -2  -5 -14   38.10    2.60
   2  -5  14   42.60    4.60
  -2   5 -14   35.20    3.30
  -2   5 -14   40.60    3.30
  -2   5 -14   41.00    3.60
   2   5  14   38.20    5.80
  -2   5 -14   40.10    3.20
  -2   5 -14   44.70    3.40
   2   5  14   44.20    3.00
  -3  -5 -14   23.60    3.40
  -3   5 -14   23.90    2.80
  -3   5 -14   27.90    3.00
  -3   5 -14   25.10    2.90
  -3   5 -14   25.40    2.70
  -3   5 -14   26.60    2.80
   4  -5  14    1.70    1.90
  -4  -5 -14    2.90    1.10
  -4   5 -14    2.00    1.40
  -4   5 -14    2.30    1.30
  -4   5 -14    4.80    1.60
  -4   5 -14    2.60    1.30
  -4   5 -14    3.20    1.40
  -5  -5 -14    4.20    1.20
  -5   5 -14    3.50    1.00
  -5   5 -14    4.90    1.20
  -5   5 -14    3.50    1.10
  -5   5 -14    3.50    1.10
   5  -6 -14    4.00    0.60
  -5   6  14    5.00    0.90
   4  -6 -14   15.10    1.60
   4  -6 -14   17.50    1.60
   4   6 -14   14.40    1.80
  -4   6  14   15.70    1.60
  -4   6  14   12.80    2.40
  -3  -6  14    4.30    1.10
   3  -6 -14    7.40    1.30
   3  -6 -14    6.90    1.40
  -3   6  14    6.00    1.80
   3   6 -14    3.90    1.20
  -3   6  14   10.80    2.00
  -3   6  14    8.50    1.30
  -2  -6  14    4.50    1.90
  -2  -6  14    7.30    1.50
  -2  -6  14    8.60    1.20
   2  -6 -14    8.80    1.50
   2  -6 -14    7.90    1.50
   2   6 -14    5.10    1.30
  -2   6  14   10.90    1.70
  -2   6  14   11.40    2.10
   1  -6 -14    5.10    4.70
   1  -6 -14   19.20    3.60
  -1  -6  14   11.50    2.50
   1  -6 -14    9.40    3.90
   1  -6 -14    8.70    2.10
  -1  -6  14   10.80    3.30
   1  -6 -14   14.80    2.70
  -1  -6  14   14.10    2.30
   1   6 -14   13.00    1.70
  -1   6  14   11.50    1.80
   1   6 -14   11.30    2.50
  -1   6  14   10.40    1.70
   0  -6  14    2.30    2.20
   0  -6  14    1.00    1.10
   0  -6  14   -0.40    1.50
   0  -6 -14   -1.40    2.60
   0  -6  14    1.60    1.10
   0  -6 -14    0.70    1.20
   0  -6 -14    1.60    1.70
   0  -6 -14   -2.60    3.00
   0   6 -14    0.80    1.20
   0   6 -14    1.10    1.60
   0   6 -14   -0.40    2.30
   0   6  14    0.20    1.10
   1  -6  14    4.20    2.60
  -1  -6 -14    0.60    1.50
   1  -6  14    1.90    1.00
  -1  -6 -14   -4.90    3.00
   1  -6  14    2.70    1.10
  -1  -6 -14    2.50    1.30
   1  -6  14    0.90    1.70
  -1  -6 -14   -5.90    4.40
   1   6  14    0.40    2.90
  -1   6 -14    3.60    1.60
  -1   6 -14    2.30    0.80
  -1   6 -14    3.40    1.20
  -1   6 -14    2.40    1.70
   1   6  14    4.20    1.30
  -1   6 -14    2.40    1.40
   2  -6  14  390.56   13.90
   2  -6  14  386.76   16.80
  -2  -6 -14  395.46   16.30
  -2  -6 -14  390.96   13.70
   2  -6  14  392.96   13.80
  -2   6 -14  395.26   14.30
  -2   6 -14  385.46   14.60
  -2   6 -14  398.86   14.30
   2   6  14  383.26   14.30
  -2   6 -14  370.76   14.30
  -2   6 -14  373.56   14.40
   3  -6  14   31.10    3.60
   3  -6  14   29.50    2.00
  -3  -6 -14   30.90    3.50
  -3   6 -14   40.00    2.90
   3   6  14   39.80    2.70
  -3   6 -14   38.40    2.90
  -3   6 -14   38.60    2.70
  -3   6 -14   37.70    2.90
  -3   6 -14   38.10    2.90
  -4   6 -14    7.80    1.30
  -4   6 -14    8.50    1.30
  -4   6 -14    9.60    1.70
  -4   6 -14    9.50    1.40
   4  -7 -14    0.70    0.60
  -4   7  14    1.10    0.80
   3  -7 -14    0.70    0.90
  -3  -7  14    0.80    0.70
   3  -7 -14    1.40    0.80
   3   7 -14    2.00    0.90
  -3   7  14   -0.80    0.90
  -3   7  14    0.00    1.20
   2  -7 -14    1.00    1.00
  -2  -7  14    1.00    0.60
   2  -7 -14    0.00    0.90
  -2  -7  14   -0.20    0.80
  -2  -7  14   -5.50    2.60
  -2   7  14    0.50    0.90
   2   7 -14    0.70    0.80
   1  -7 -14    3.30    1.10
  -1  -7  14    1.40    0.90
  -1  -7  14    1.70    1.00
   1  -7 -14    2.70    1.20
   1  -7 -14   -0.70    1.80
  -1  -7  14    0.90    1.70
   1   7 -14    2.10    0.90
  -1   7  14    2.10    1.10
   0  -7 -14    8.40    2.00
   0  -7  14    9.10    1.40
   0  -7  14   11.90    3.70
   0  -7 -14    8.10    1.40
   0  -7  14   10.60    1.40
   0   7 -14   13.00    1.80
   0   7  14   10.90    1.50
   0   7 -14    7.90    1.20
   1  -7  14   34.70    2.30
  -1  -7 -14   36.20    3.50
  -1  -7 -14   35.90    2.40
   1  -7  14   33.80    2.50
   1  -7  14   36.90    3.80
  -1   7 -14   32.50    3.80
  -1   7 -14   35.40    2.90
  -2  -7 -14  120.09    6.60
  -2  -7 -14  119.69    4.70
   2  -7  14  114.99    6.70
   2  -7  14  131.29    5.30
   2  -7  14  120.69    5.70
   2   7  14  119.29    5.20
  -2   7 -14  136.79    5.80
   3  -7  14    0.80    0.50
  -3   7 -14    0.10    0.90
   3   7  14    0.80    1.10
  -3   7 -14    1.20    0.90
   2  -8 -14    1.40    0.60
   2  -8 -14    1.50    0.90
   2   8 -14    1.10    0.60
  -2   8  14    0.30    0.90
  -1  -8  14    0.10    0.60
  -1  -8  14    0.70    0.60
   1  -8 -14   -0.30    0.80
   1   8 -14    0.30    0.50
  -1   8  14    1.10    0.80
   0  -8 -14    3.20    0.90
   0  -8  14    2.70    0.70
   0  -8  14    3.70    0.90
   0   8 -14    3.30    0.80
   0   8  14    2.70    0.90
   1  -8  14    2.70    0.70
  -1  -8 -14    4.20    1.20
   1  -8  14    3.50    0.70
   1   8  14    3.80    0.90
  -1   8 -14    3.20    0.90
   2  -8  14   23.20    1.40
  -2   8 -14   24.10    1.60
   2   8  14   23.00    1.50
   6   0 -15    0.40    1.10
  -6   0  15    0.50    1.60
  -6   0  15    0.30    1.10
   5   0 -15   14.00    1.70
  -5   0  15   15.20    1.80
  -5   0  15   17.20    2.20
   5   0 -15   14.70    1.90
  -5   0  15   15.80    2.10
  -4   0  15   -2.20    1.30
  -4   0  15    0.00    1.60
   4   0 -15   -1.00    1.20
   4   0 -15    2.50    1.10
  -4   0  15   -0.30    1.10
  -3   0  15    8.50    1.40
   3   0 -15   10.70    1.70
  -3   0  15    9.70    2.20
  -3   0  15    3.00    2.30
   3   0 -15    5.50    2.10
   3   0 -15    7.60    1.20
  -2   0  15   -0.60    1.20
   2   0 -15   -0.50    0.90
  -2   0  15    2.30    1.70
  -2   0  15    0.60    1.00
  -2   0  15    1.10    1.30
   2   0 -15   -0.10    1.50
   2   0 -15   -0.40    0.90
  -1   0  15  376.46   14.60
  -1   0  15  396.36   16.90
  -1   0  15  404.16   16.50
   1   0 -15  425.56   16.40
   0   0  15   -0.40    1.30
   0   0 -15    1.00    1.00
   1   0  15  175.28    9.00
  -2   0 -15    1.10    1.20
  -2   0 -15    0.10    1.20
   2   0  15    1.10    1.70
  -3   0 -15  778.62   26.40
  -3   0 -15  792.72   26.80
  -3   0 -15  738.73   26.80
   3   0  15  795.72   29.00
  -3   0 -15  738.63   26.80
  -4   0 -15    1.70    1.20
  -4   0 -15    0.00    1.80
  -4   0 -15    0.10    1.40
  -4   0 -15    1.30    1.30
  -4   0 -15    2.00    1.60
  -4   0 -15    0.50    1.50
  -4   0 -15    1.70    1.70
  -5   0 -15  845.32   28.60
  -5   0 -15  852.11   29.00
  -5   0 -15  867.01   29.40
  -5   0 -15  834.62   28.90
  -5   0 -15  854.31   29.20
  -5   0 -15  785.22   28.40
  -5   0 -15  809.52   29.10
  -6   0 -15   -0.40    1.00
  -6   0 -15    0.90    1.10
  -6   0 -15    0.60    1.10
  -6   0 -15   -2.00    1.00
  -6   0 -15    1.90    1.40
   6  -1 -15    0.00    1.00
  -6  -1  15    1.00    0.80
   6  -1 -15    0.80    1.10
   6   1 -15    1.20    1.30
  -6   1  15   -0.40    0.90
   6   1 -15   -1.20    1.10
  -6   1  15    1.10    0.90
  -6   1  15    0.70    1.00
  -5  -1  15    5.30    1.30
   5  -1 -15    4.50    1.30
   5  -1 -15    6.50    1.40
  -5  -1  15    5.90    1.30
   5   1 -15    3.60    1.30
  -5   1  15    4.30    1.50
  -5   1  15    7.20    1.30
   5   1 -15    4.90    1.40
   4  -1 -15    1.70    1.20
  -4  -1  15    1.00    1.50
  -4  -1  15    1.70    1.20
   4  -1 -15    3.30    4.10
   4  -1 -15   -0.20    1.20
   4   1 -15    1.50    1.20
   4   1 -15    2.40    1.20
  -4   1  15    1.80    1.30
   4   1 -15   -2.90    2.30
  -4   1  15    1.50    1.90
  -4   1  15    0.70    1.40
  -4   1  15   -0.60    1.40
   3  -1 -15    5.90    1.30
  -3  -1  15   10.50    1.80
   3  -1 -15    8.50    2.50
  -3  -1  15    7.10    1.50
  -3  -1  15    4.90    1.60
   3  -1 -15    8.10    1.30
   3   1 -15    8.00    2.20
  -3   1  15   10.10    1.70
   3   1 -15    8.60    1.50
   3   1 -15    9.40    1.40
  -3   1  15    9.00    1.90
  -3   1  15   10.30    1.60
  -3   1  15   11.40    2.30
  -2  -1  15    4.50    1.90
  -2  -1  15    4.20    1.70
  -2  -1  15    4.80    1.20
   2  -1 -15    5.60    2.60
  -2  -1  15    4.70    1.50
   2  -1 -15    5.70    1.10
   2   1 -15    5.00    1.00
   2   1 -15    3.90    1.70
  -2   1  15    3.10    1.80
   2   1 -15    4.90    1.20
  -2   1  15    4.90    1.60
  -2   1  15    5.00    1.60
  -2   1  15    4.70    1.80
  -2   1  15    5.60    1.40
   1  -1 -15   14.60    2.40
  -1  -1  15   13.10    2.70
  -1  -1  15   15.60    1.90
  -1  -1  15   11.10    2.30
  -1   1  15    9.80    2.30
   1   1 -15   12.20    2.10
  -1   1  15   14.10    2.40
  -1   1  15   15.40    2.10
   0  -1  15   10.40    2.00
   0  -1  15   17.80    2.90
   0  -1  15   17.20    1.90
   0  -1 -15   14.10    2.20
   0   1 -15   16.00    2.10
   0   1  15   11.90    2.40
   0   1  15   18.50    3.50
   1  -1  15   -0.30    1.30
   1  -1  15    1.50    1.40
  -1   1 -15    1.20    1.60
   1   1  15    1.30    1.30
   1   1  15    2.80    1.60
  -2  -1 -15   13.40    1.80
   2  -1  15   12.00    2.60
   2   1  15   10.90    2.20
  -2   1 -15   13.20    1.90
  -2   1 -15   11.10    1.90
  -2   1 -15   13.40    1.80
   2   1  15    7.50    2.30
  -3  -1 -15   77.79    4.30
  -3  -1 -15   78.39    4.30
  -3  -1 -15   75.79    4.40
   3  -1  15   80.29    5.20
  -3  -1 -15   71.29    3.90
  -3   1 -15   83.99    4.00
  -3   1 -15   84.49    4.80
   3   1  15   90.49    9.00
  -3   1 -15   79.49    4.50
   3   1  15   85.49    6.00
  -3   1 -15   81.59    4.30
  -3   1 -15   76.69    4.50
  -3   1 -15   77.59    4.60
  -4  -1 -15  427.86   16.00
  -4  -1 -15  433.66   15.90
  -4  -1 -15  421.66   16.00
  -4  -1 -15  413.96   15.50
  -4  -1 -15  432.56   15.50
  -4  -1 -15  439.26   16.10
  -4   1 -15  444.16   15.50
  -4   1 -15  420.66   16.20
  -4   1 -15  414.46   16.00
  -4   1 -15  432.06   16.20
  -4   1 -15  445.76   16.20
  -4   1 -15  440.86   16.20
  -4   1 -15  444.66   15.90
  -5  -1 -15   15.90    2.20
  -5  -1 -15   17.90    2.40
  -5  -1 -15   19.90    2.70
  -5  -1 -15   15.90    2.30
  -5  -1 -15   18.10    2.30
  -5  -1 -15   17.90    2.30
  -5   1 -15   14.90    2.40
  -5   1 -15   17.90    2.60
  -5   1 -15   14.50    2.10
  -5   1 -15   19.60    2.50
  -5   1 -15   17.30    2.30
  -5   1 -15   22.40    2.20
  -6  -1 -15   21.50    2.20
  -6  -1 -15   24.50    1.90
  -6  -1 -15   17.20    1.90
  -6  -1 -15   22.10    2.30
  -6  -1 -15   19.30    2.10
  -6   1 -15   21.90    2.10
  -6   1 -15   23.70    2.30
  -6   1 -15   23.10    2.10
  -6   1 -15   23.10    2.00
   6  -2 -15   -0.10    1.00
   6  -2 -15    0.40    0.80
  -6   2  15    2.60    1.20
  -6   2  15    1.60    1.30
   6   2 -15    1.30    1.50
  -6   2  15    1.80    0.90
  -5  -2  15    2.90    1.10
   5  -2 -15    2.00    1.10
   5  -2 -15    3.80    1.20
   5   2 -15    3.80    1.10
  -5   2  15    4.40    1.50
   5   2 -15    3.90    1.50
  -5   2  15    3.60    1.00
  -5   2  15    3.00    1.30
  -5   2  15    5.10    2.10
  -4  -2  15   16.60    2.80
   4  -2 -15   12.60    4.10
  -4  -2  15   15.40    1.80
  -4  -2  15   15.80    2.00
   4  -2 -15   12.10    1.50
   4  -2 -15   19.20    2.10
   4   2 -15   17.00    2.00
  -4   2  15   19.40    2.20
  -4   2  15   14.60    2.10
   4   2 -15   15.80    2.00
   3  -2 -15    1.10    1.10
  -3  -2  15   -2.10    2.10
  -3  -2  15    1.80    1.10
   3  -2 -15    2.80    1.10
   3  -2 -15    2.30    2.30
  -3  -2  15    0.60    1.10
  -3  -2  15   -1.00    1.50
   3   2 -15    0.80    1.50
   3   2 -15   -0.80    1.70
  -3   2  15    3.50    1.40
  -3   2  15    2.00    1.40
  -3   2  15    2.20    2.30
  -3   2  15    6.20    3.20
  -2  -2  15    8.30    2.30
  -2  -2  15    6.70    1.80
  -2  -2  15   13.60    1.70
   2  -2 -15    8.90    1.30
   2  -2 -15    9.90    2.40
  -2  -2  15    9.50    1.20
  -2   2  15    8.40    1.70
  -2   2  15   11.20    2.80
   2   2 -15    8.70    2.10
   1  -2 -15   69.79    3.60
  -1  -2  15   73.09    4.20
  -1  -2  15   75.99    5.70
   1  -2 -15   75.39    4.30
   1  -2 -15   78.99    5.80
  -1  -2  15   73.59    5.40
   1  -2 -15   71.89    3.20
   1   2 -15   77.99    5.10
  -1   2  15   71.09    3.70
  -1   2  15   68.09    3.80
   1   2 -15   71.79    3.60
  -1   2  15   65.29    3.90
   1   2 -15   72.59    4.10
  -1   2  15   81.89    5.60
  -1   2  15   67.39    5.50
   0  -2  15    4.50    1.60
   0  -2 -15    6.60    1.10
   0  -2  15    4.20    1.30
   0  -2 -15    5.10    1.80
   0  -2 -15    5.00    1.40
   0  -2  15    3.10    1.50
   0   2  15    8.40    2.60
   0   2 -15    6.40    1.60
   0   2 -15    5.10    1.80
   0   2  15    5.30    2.00
   1  -2  15   13.40    2.60
  -1  -2 -15   16.30    2.80
  -1  -2 -15   10.30    1.70
   1  -2  15   10.00    2.00
  -1  -2 -15   15.30    2.10
  -1   2 -15   15.40    2.00
   1   2  15   10.90    2.40
  -1   2 -15   16.30    1.70
   1   2  15   14.80    4.90
  -1   2 -15   16.10    2.10
   2  -2  15   49.30    4.10
  -2  -2 -15   41.80    3.60
  -2  -2 -15   42.60    3.10
  -2  -2 -15   46.40    3.00
  -2  -2 -15   49.70    4.30
  -2   2 -15   46.60    3.50
  -2   2 -15   43.50    3.00
  -2   2 -15   52.99    3.40
   2   2  15   49.30    4.80
  -2   2 -15   45.20    3.40
  -2   2 -15   49.80    3.50
   3  -2  15  181.88    8.50
  -3   2 -15  170.68    7.60
  -3   2 -15  165.98    7.50
  -3   2 -15  175.18    7.80
   3   2  15  178.48   11.50
  -3   2 -15  180.18    7.50
   3   2  15  168.28   10.00
  -3   2 -15  179.18    8.10
  -3   2 -15  166.18    7.90
  -3   2 -15  169.48    7.60
  -4  -2 -15   25.70    2.90
  -4  -2 -15   23.50    2.50
  -4  -2 -15   22.40    3.00
  -4  -2 -15   23.20    2.90
  -4   2 -15   22.90    2.60
  -4   2 -15   21.70    2.80
  -4   2 -15   27.20    3.00
  -4   2 -15   23.50    3.10
  -4   2 -15   23.00    2.20
  -4   2 -15   24.30    2.60
  -4   2 -15   24.20    3.00
  -5  -2 -15  452.95   17.40
  -5  -2 -15  463.45   16.50
  -5  -2 -15  440.06   16.70
  -5  -2 -15  473.75   16.90
  -5  -2 -15  478.95   16.90
  -5  -2 -15  456.45   16.40
  -5   2 -15  454.45   16.50
  -5   2 -15  467.05   16.80
  -5   2 -15  461.55   16.70
  -5   2 -15  453.45   16.50
  -5   2 -15  482.15   17.00
  -5   2 -15  452.95   16.90
  -6  -2 -15   76.29    4.00
  -6  -2 -15   79.49    3.70
  -6  -2 -15   82.69    3.90
  -6  -2 -15   91.19    4.10
  -6   2 -15   94.49    4.30
  -6   2 -15   83.89    3.80
  -6   2 -15   83.49    3.90
  -6   2 -15   80.69    3.60
  -6   2 -15   84.89    3.90
  -6  -3  15   22.20    1.80
   6  -3 -15   23.00    1.50
   6   3 -15   23.70    1.70
  -6   3  15   23.00    1.80
  -6   3  15   25.20    1.90
   5  -3 -15    1.60    1.00
   5  -3 -15    1.90    1.10
   5   3 -15    0.90    0.90
  -5   3  15    0.20    1.20
  -5   3  15    0.40    1.30
  -5   3  15    5.70    2.00
   5   3 -15    2.60    1.40
   4  -3 -15    1.00    1.10
  -4  -3  15    0.70    1.30
   4  -3 -15    2.40    4.60
  -4  -3  15    0.30    1.20
   4  -3 -15    1.30    1.10
  -4  -3  15    3.20    1.50
  -4   3  15    6.40    2.10
  -4   3  15    1.50    1.30
   4   3 -15    1.20    0.90
   4   3 -15    1.40    1.40
  -4   3  15    0.50    1.00
   4   3 -15   -0.50    1.10
  -3  -3  15   41.30    5.40
   3  -3 -15   45.60    2.80
  -3  -3  15   43.90    3.00
   3  -3 -15   41.60    6.20
  -3  -3  15   35.50    4.70
   3  -3 -15   37.20    2.90
  -3  -3  15   38.90    3.20
  -3   3  15   49.60    3.90
   3   3 -15   41.50    2.60
   3   3 -15   29.50    5.00
   3   3 -15   41.90    3.20
  -3   3  15   38.30    3.00
   2  -3 -15    1.10    1.10
  -2  -3  15   -2.20    1.60
  -2  -3  15   -2.20    1.10
  -2  -3  15   -1.10    0.90
  -2  -3  15    0.30    1.50
   2  -3 -15   -2.60    1.70
   2  -3 -15    0.60    1.10
  -2  -3  15   -0.40    0.80
   2   3 -15   -0.80    1.20
  -2   3  15    1.70    1.10
  -2   3  15   -4.20    2.80
   2   3 -15    1.00    0.90
   2   3 -15    0.00    1.10
  -2   3  15    1.40    1.70
   1  -3 -15    1.70    1.80
  -1  -3  15    3.10    1.40
  -1  -3  15    0.80    1.40
   1  -3 -15    0.90    0.90
   1  -3 -15    0.00    0.90
  -1  -3  15    0.40    1.30
  -1  -3  15    1.10    1.00
   1  -3 -15    1.10    1.00
   1   3 -15   -0.30    1.10
  -1   3  15    2.80    2.10
  -1   3  15    0.00    1.50
   1   3 -15   -0.70    1.30
   1   3 -15    1.60    1.20
  -1   3  15   -0.50    1.20
  -1   3  15    0.20    0.80
  -1   3  15    0.10    1.40
   0  -3 -15   24.90    2.20
   0  -3 -15   26.80    1.80
   0  -3 -15   29.90    3.00
   0  -3 -15   30.00    4.20
   0  -3  15   25.10    3.70
   0  -3  15   28.10    3.50
   0   3  15   29.40    4.10
   0   3 -15   22.70    2.30
   0   3 -15   26.80    2.40
   0   3  15   23.90    2.10
   0   3  15   30.00    3.90
   0   3 -15   22.10    2.70
   0   3 -15   28.60    2.80
   1  -3  15   21.30    2.90
  -1  -3 -15   22.20    3.10
  -1  -3 -15   20.90    3.20
  -1  -3 -15   24.60    2.00
  -1   3 -15   17.90    2.40
   1   3  15   15.50    3.10
  -1   3 -15   20.90    2.80
  -1   3 -15   21.70    2.50
   1   3  15   26.20    2.60
   1   3  15   21.70    4.10
  -1   3 -15   18.50    2.50
  -1   3 -15   24.50    2.30
   2  -3  15    3.60    1.30
  -2  -3 -15    3.80    1.50
  -2  -3 -15    2.00    1.60
   2  -3  15    3.90    1.90
   2   3  15    3.50    2.10
  -2   3 -15    4.80    1.70
  -2   3 -15    6.70    1.80
   2   3  15    2.00    2.00
  -2   3 -15    6.10    1.70
  -2   3 -15    4.40    1.70
  -2   3 -15    5.40    1.80
  -3  -3 -15  722.93   28.90
  -3  -3 -15  755.52   26.80
  -3  -3 -15  751.32   26.60
  -3  -3 -15  742.53   26.40
   3   3  15  840.12   39.60
  -3   3 -15  786.62   27.10
  -3   3 -15  756.62   27.10
   3   3  15  774.62   31.00
  -3   3 -15  761.22   27.00
  -3   3 -15  762.92   26.90
  -3   3 -15  781.12   26.70
  -3   3 -15  798.32   27.70
  -4  -3 -15  359.06   14.10
  -4  -3 -15  374.06   14.50
  -4  -3 -15  366.36   14.30
  -4   3 -15  386.56   15.00
  -4   3 -15  394.16   14.90
  -4   3 -15  377.36   14.40
  -4   3 -15  415.66   15.10
  -4   3 -15  438.16   15.70
  -4   3 -15  407.86   15.20
  -5  -3 -15  691.53   24.50
  -5  -3 -15  683.63   24.60
  -5  -3 -15  653.43   24.20
  -5   3 -15  794.62   25.40
  -5   3 -15  730.23   25.70
  -5   3 -15  713.83   24.60
  -5   3 -15  690.53   24.60
  -5   3 -15  698.43   24.60
  -5   3 -15  704.43   24.70
  -6  -3 -15   17.20    1.70
  -6  -3 -15   11.30    1.60
  -6   3 -15   14.20    1.50
  -6   3 -15   17.30    1.60
  -6   3 -15   17.30    1.80
  -6  -4  15   57.59    2.90
   6  -4 -15   60.59    2.50
  -6   4  15   60.49    2.70
  -6   4  15   58.59    2.60
   5  -4 -15    2.50    1.10
   5  -4 -15    2.40    1.30
  -5   4  15    5.70    1.80
  -4  -4  15    0.10    0.80
   4  -4 -15   -0.10    1.10
   4  -4 -15   -2.30    0.90
  -4  -4  15    0.30    1.20
   4   4 -15   -1.00    1.00
  -4   4  15   -0.10    0.90
   4   4 -15   -0.30    0.90
  -4   4  15    0.30    1.40
   3  -4 -15   12.10    4.10
  -3  -4  15    8.30    1.80
   3  -4 -15   11.60    1.70
  -3  -4  15   10.10    1.60
   3  -4 -15   12.70    1.80
   3   4 -15    6.50    2.30
   3   4 -15    9.60    1.90
   3   4 -15   11.70    1.40
   3   4 -15    8.50    1.80
  -3   4  15   11.80    2.20
  -3   4  15   10.10    1.70
  -2  -4  15    0.70    1.30
  -2  -4  15    2.90    1.30
  -2  -4  15    0.40    2.20
  -2  -4  15    2.70    1.00
   2  -4 -15    2.70    1.30
  -2  -4  15    0.10    1.80
  -2  -4  15    2.00    1.30
  -2  -4  15   -0.40    1.80
   2  -4 -15    2.50    2.50
   2  -4 -15    0.60    1.20
  -2   4  15    1.30    1.20
  -2   4  15    3.10    1.70
   2   4 -15    0.00    1.70
   2   4 -15   -1.40    1.30
  -1  -4  15    1.10    1.50
  -1  -4  15    0.80    1.70
   1  -4 -15    2.00    2.10
  -1  -4  15    4.10    1.60
   1  -4 -15    0.90    1.20
  -1  -4  15    0.00    1.10
   1   4 -15    2.10    1.20
  -1   4  15   -1.80    3.00
  -1   4  15   -0.10    1.50
  -1   4  15    2.70    1.60
   0  -4  15    0.70    1.40
   0  -4 -15    0.20    1.40
   0  -4  15    0.70    1.70
   0  -4 -15    1.40    1.20
   0  -4 -15    1.80    1.10
   0  -4  15   -0.80    1.00
   0  -4 -15    0.60    1.80
   0   4  15    3.80    2.50
   0   4  15    0.40    1.60
   0   4 -15   -0.70    1.20
   0   4 -15   -0.60    1.40
   0   4 -15    1.30    1.20
   0   4 -15   -1.80    1.70
   0   4  15    1.00    1.10
   1  -4  15    0.10    1.30
   1  -4  15    0.50    1.30
  -1  -4 -15    0.20    1.40
  -1  -4 -15   -1.70    1.60
  -1  -4 -15    0.30    2.40
   1  -4  15    1.90    2.60
   1   4  15   -1.60    1.60
  -1   4 -15    0.90    1.60
  -1   4 -15    0.40    1.20
  -1   4 -15    2.70    1.10
   1   4  15   -0.40    1.10
  -1   4 -15    1.00    1.20
   1   4  15   -2.80    1.70
  -2  -4 -15   16.40    1.90
  -2  -4 -15   18.60    3.40
   2  -4  15   12.20    2.70
   2   4  15   20.80    2.50
  -2   4 -15   17.00    2.20
  -2   4 -15   19.40    2.30
  -2   4 -15   21.80    3.00
  -2   4 -15   14.90    1.40
   2   4  15   20.90    5.80
  -2   4 -15   16.70    2.20
  -2   4 -15   15.70    2.10
  -3  -4 -15    8.20    1.50
  -3  -4 -15    7.80    2.60
   3   4  15    7.40    3.50
  -3   4 -15   10.00    2.00
  -3   4 -15   11.90    2.40
  -3   4 -15    5.90    1.50
  -3   4 -15    5.50    1.70
  -3   4 -15    5.70    1.80
  -3   4 -15    9.90    2.00
  -4  -4 -15    0.00    1.20
  -4   4 -15    1.20    1.70
  -4   4 -15    0.40    1.40
  -4   4 -15   -0.70    1.30
  -4   4 -15   -0.50    1.40
  -4   4 -15    0.20    1.40
  -4   4 -15   -0.80    1.40
  -5  -4 -15  127.59    5.30
  -5  -4 -15  126.79    5.30
  -5   4 -15  132.79    5.80
  -5   4 -15  119.09    5.00
  -5   4 -15  119.39    5.40
  -5   4 -15  127.89    5.50
  -5   4 -15  141.49    5.90
  -5  -5  15    0.30    0.70
   5  -5 -15    1.10    0.80
  -5   5  15    1.60    1.00
  -5   5  15    0.70    1.30
   4  -5 -15    3.10    1.10
  -4  -5  15    4.30    1.00
   4  -5 -15    4.60    1.20
   4   5 -15    5.70    2.30
  -4   5  15    3.90    1.40
   3  -5 -15   42.00    2.90
   3  -5 -15   36.80    2.80
  -3  -5  15   42.10    2.80
  -3  -5  15   34.40    3.10
   3   5 -15   42.80    3.20
  -3   5  15   42.20    2.80
  -2  -5  15   -1.80    2.10
  -2  -5  15   -0.70    0.90
  -2  -5  15   -0.60    1.10
  -2  -5  15    1.30    2.00
  -2  -5  15   -0.20    0.80
  -2  -5  15   -0.30    1.60
   2  -5 -15   -0.20    1.20
   2  -5 -15   -4.30    2.90
   2  -5 -15    0.70    1.20
   2   5 -15    0.50    1.30
  -2   5  15    3.90    2.00
  -2   5  15   -0.30    1.00
  -1  -5  15    0.80    2.30
  -1  -5  15    1.60    2.00
   1  -5 -15    0.00    1.20
   1  -5 -15    0.50    1.30
  -1  -5  15   -2.00    1.20
  -1  -5  15    0.00    1.10
  -1  -5  15    0.70    1.10
  -1  -5  15    1.20    1.00
   1  -5 -15    3.10    1.50
   1  -5 -15    0.50    2.70
   1   5 -15    1.60    1.40
   1   5 -15    1.90    1.30
  -1   5  15    1.10    1.40
   1   5 -15    3.30    1.60
  -1   5  15    0.60    1.00
   0  -5 -15   21.20    2.20
   0  -5 -15   18.20    2.00
   0  -5 -15   10.20    2.80
   0  -5  15   12.20    3.30
   0  -5  15   13.80    1.70
   0  -5  15   13.90    1.80
   0  -5  15    8.50    2.50
   0   5 -15   14.70    2.00
   0   5 -15   16.50    2.10
   0   5 -15   16.50    2.50
   0   5 -15   17.00    2.40
   0   5  15   12.50    2.80
   0   5  15   13.10    1.70
   0   5 -15   15.50    2.00
  -1  -5 -15    1.60    1.20
  -1  -5 -15    0.50    1.50
   1  -5  15    2.80    1.00
   1  -5  15    2.50    1.00
   1  -5  15    0.00    3.70
  -1  -5 -15   -1.30    3.20
  -1  -5 -15   -3.50    2.00
   1  -5  15    1.20    1.90
   1   5  15    2.00    1.20
  -1   5 -15    3.20    1.30
  -1   5 -15    0.80    1.50
  -1   5 -15    1.80    1.00
  -1   5 -15    1.20    1.60
  -1   5 -15    2.80    1.80
   1   5  15    1.10    2.10
   2  -5  15    4.10    2.90
   2  -5  15    8.20    1.40
  -2  -5 -15    9.80    1.40
  -2  -5 -15   10.40    2.70
   2   5  15    8.40    3.00
  -2   5 -15    6.40    1.60
   2   5  15    4.50    1.40
  -2   5 -15    9.30    2.10
  -2   5 -15    6.30    1.60
  -2   5 -15   10.90    2.00
  -2   5 -15    8.80    2.10
   3  -5  15  577.84   19.70
  -3  -5 -15  550.14   22.40
  -3   5 -15  567.74   20.40
  -3   5 -15  559.64   20.40
  -3   5 -15  607.74   21.10
  -3   5 -15  577.04   20.50
  -3   5 -15  567.14   20.50
  -4   5 -15  227.18   10.90
  -4   5 -15  248.08    9.60
  -4   5 -15  249.38    9.60
  -4   5 -15  262.37    9.90
  -4   5 -15  244.48    9.50
  -5  -5 -15  569.44   19.80
  -5   5 -15  549.65   19.90
  -5   5 -15  591.54   20.20
  -5   5 -15  559.14   19.80
  -5   5 -15  626.34   20.90
   4  -6 -15    7.60    1.00
   4  -6 -15    5.30    1.00
   4   6 -15    4.20    1.10
  -4   6  15    6.30    1.50
  -4   6  15    2.70    1.10
   3  -6 -15    2.30    1.10
   3  -6 -15    2.90    1.10
  -3  -6  15   -0.30    0.80
  -3   6  15    1.30    0.90
   3   6 -15    1.40    1.00
  -3   6  15    0.40    1.40
  -3   6  15    3.40    1.70
   2  -6 -15    0.50    1.20
  -2  -6  15   -3.50    1.40
   2  -6 -15    0.00    1.20
  -2  -6  15    0.40    1.00
  -2  -6  15   -0.10    0.70
  -2   6  15    0.80    1.10
   2   6 -15   -0.10    1.10
  -2   6  15    0.50    1.40
   1  -6 -15    4.00    3.40
[truncated: 197,852 more chars]
