# Supplementary material for: Surface‐Decoupled Altitudinal and Azimuthal Triptycene‐Fused Tetrapodal Molecular Motors
Source: Angew Chem Int Ed Engl. 2025 Oct 23;65(2):e202513922. doi: 10.1002/anie.202513922 (PMC12790369; doi:10.1002/anie.202513922)
Supplement: Supplementary file 2 — Supporting Information [file ANIE-65-e202513922-s001.zip › 5_mo_ls412_s2_kaleta.cif]

 
data_mo_ls412_s2_kaleta
 
_audit_creation_method            'SHELXL-2019/3'
_shelx_SHELXL_version_number      '2019/3'
_chemical_name_systematic         ?
_chemical_name_common             ?
_chemical_melting_point           ?
_chemical_formula_moiety  'C18 H18' 
_chemical_formula_sum
 'C18 H18' 
_chemical_formula_weight          234.32
_chemical_compound_source   'synthesized by the authors'

loop_
 _atom_type_symbol
 _atom_type_description
 _atom_type_scat_dispersion_real
 _atom_type_scat_dispersion_imag
 _atom_type_scat_source
 'C'  'C'   0.0033   0.0016
 'International Tables Vol C Tables 4.2.6.8 and 6.1.1.4'
 'H'  'H'   0.0000   0.0000
 'International Tables Vol C Tables 4.2.6.8 and 6.1.1.4'
 
_space_group_crystal_system       monoclinic
_space_group_IT_number            14
_space_group_name_H-M_alt         'P 21/c'
_space_group_name_Hall            '-P 2ybc'
 
_shelx_space_group_comment
;
The symmetry employed for this shelxl refinement is uniquely defined
by the following loop, which should always be used as a source of
symmetry information in preference to the above space-group names.
They are only intended as comments.
;
 
loop_
 _space_group_symop_operation_xyz
 'x, y, z'
 '-x, y+1/2, -z+1/2'
 '-x, -y, -z'
 'x, -y-1/2, z-1/2'
 
_cell_length_a                    7.1158(6)
_cell_length_b                    24.2444(17)
_cell_length_c                    7.4595(5)
_cell_angle_alpha                 90
_cell_angle_beta                  94.952(3)
_cell_angle_gamma                 90
_cell_volume                      1282.10(16)
_cell_formula_units_Z             4
_cell_measurement_temperature     120(2)
_cell_measurement_reflns_used     6359 
_cell_measurement_theta_min       2.8668 
_cell_measurement_theta_max       27.4442 
 
_exptl_crystal_description        prism 
_exptl_crystal_colour             colourless 
_exptl_crystal_density_meas       ?
_exptl_crystal_density_method     ?
_exptl_crystal_density_diffrn     1.214          
_exptl_crystal_F_000              504
_exptl_transmission_factor_min    ?
_exptl_transmission_factor_max    ?
_exptl_crystal_size_max           0.351
_exptl_crystal_size_mid           0.209
_exptl_crystal_size_min           0.200
_exptl_absorpt_coefficient_mu     0.068
_shelx_estimated_absorpt_T_min    0.976
_shelx_estimated_absorpt_T_max    0.987
_exptl_absorpt_correction_type    multi-scan 
_exptl_absorpt_correction_T_min   0.91 
_exptl_absorpt_correction_T_max   0.99 
_exptl_absorpt_process_details    
;
Krause, L., Herbst-Irmer, R., Sheldrick, G. M., Stalke, D. (2015).
"Comparison of silver and molybdenum microfocus X-ray sources for
single-crystal structure determination"
J. Appl. Cryst. 48, 3-10.
doi:10.1107/S1600576714022985
;
_exptl_absorpt_special_details    ?
_diffrn_ambient_temperature       120(2)
_diffrn_radiation_wavelength      0.71073
_diffrn_radiation_type            MoK\a
_diffrn_source                    'I\mS  micro-focus sealed tube' 
_diffrn_radiation_monochromator   'Quazar Mo multilayer optic'
_diffrn_measurement_device_type   'Bruker D8 VENTURE Kappa Duo PHOTONIII CMOS' 
_diffrn_measurement_method        '\f and \w scans' 
_diffrn_detector_area_resol_mean  ?
_diffrn_reflns_number             15613
_diffrn_reflns_av_unetI/netI      0.0197
_diffrn_reflns_av_R_equivalents   0.0253
_diffrn_reflns_limit_h_min        -8
_diffrn_reflns_limit_h_max        9
_diffrn_reflns_limit_k_min        -31
_diffrn_reflns_limit_k_max        31
_diffrn_reflns_limit_l_min        -9
_diffrn_reflns_limit_l_max        9
_diffrn_reflns_theta_min          2.867
_diffrn_reflns_theta_max          27.482
_diffrn_reflns_theta_full         25.242
_diffrn_measured_fraction_theta_max   0.997
_diffrn_measured_fraction_theta_full  0.998
_diffrn_reflns_Laue_measured_fraction_max    0.997
_diffrn_reflns_Laue_measured_fraction_full   0.998
_diffrn_reflns_point_group_measured_fraction_max   0.997
_diffrn_reflns_point_group_measured_fraction_full  0.998
_reflns_number_total              2928
_reflns_number_gt                 2507
_reflns_threshold_expression      'I > 2\s(I)'
_reflns_Friedel_coverage          0.000
_reflns_Friedel_fraction_max      .
_reflns_Friedel_fraction_full     .
 
_reflns_special_details
;
 Reflections were merged by SHELXL according to the crystal
 class for the calculation of statistics and refinement.
 
 _reflns_Friedel_fraction is defined as the number of unique
 Friedel pairs measured divided by the number that would be
 possible theoretically, ignoring centric projections and
 systematic absences.
;
 
_computing_data_collection    'Bruker Instrument Service v8.5.1.2 Release' 
_computing_cell_refinement    'SAINT V8.40B (Bruker AXS LLC, 2019)' 
_computing_data_reduction         'SAINT V8.40B (Bruker AXS LLC, 2019)' 
_computing_structure_solution     'XM, VERSION 2013/2' 
_computing_structure_refinement 'SHELXL-2019/2 (Sheldrick, 2019)'
_computing_molecular_graphics     ?
_computing_publication_material   ?
_refine_special_details           ?
_refine_ls_structure_factor_coef  Fsqd
_refine_ls_matrix_type            full
_refine_ls_weighting_scheme       calc
_refine_ls_weighting_details
'w=1/[\s^2^(Fo^2^)+(0.1228P)^2^+1.6072P] where P=(Fo^2^+2Fc^2^)/3'
_atom_sites_solution_primary     direct 
_atom_sites_solution_secondary   difmap 
_atom_sites_solution_hydrogens    geom
_refine_ls_hydrogen_treatment     constr
_refine_ls_extinction_method      none
_refine_ls_extinction_coef        .
_refine_ls_number_reflns          2928
_refine_ls_number_parameters      167
_refine_ls_number_restraints      1
_refine_ls_R_factor_all           0.1103
_refine_ls_R_factor_gt            0.1006
_refine_ls_wR_factor_ref          0.2911
_refine_ls_wR_factor_gt           0.2837
_refine_ls_goodness_of_fit_ref    1.128
_refine_ls_restrained_S_all       1.128
_refine_ls_shift/su_max           0.000
_refine_ls_shift/su_mean          0.000
 
loop_
 _atom_site_label
 _atom_site_type_symbol
 _atom_site_fract_x
 _atom_site_fract_y
 _atom_site_fract_z
 _atom_site_U_iso_or_equiv
 _atom_site_adp_type
 _atom_site_occupancy
 _atom_site_site_symmetry_order  
 _atom_site_calc_flag
 _atom_site_refinement_flags_posn
 _atom_site_refinement_flags_adp
 _atom_site_refinement_flags_occupancy
 _atom_site_disorder_assembly
 _atom_site_disorder_group
C1 C 0.7474(4) 0.47702(11) 0.3285(3) 0.0282(6) Uani 1 1 d . . . . .
H1 H 0.856639 0.497584 0.368739 0.034 Uiso 1 1 calc R U . . .
C2 C 0.5854(4) 0.50470(10) 0.2804(3) 0.0281(6) Uani 1 1 d . . . . .
C3 C 0.4178(4) 0.47417(12) 0.2183(3) 0.0307(6) Uani 1 1 d . . . . .
C4 C 0.4292(4) 0.41763(12) 0.2107(3) 0.0342(6) Uani 1 1 d . . . . .
H4 H 0.319172 0.397493 0.169855 0.041 Uiso 1 1 calc R U . . .
C5 C 0.5973(4) 0.38791(11) 0.2609(3) 0.0309(6) Uani 1 1 d . . . . .
C6 C 0.6096(4) 0.32984(12) 0.2564(3) 0.0341(6) Uani 1 1 d . U . . .
H6 H 0.501126 0.309132 0.214841 0.041 Uiso 1 1 calc R U . . .
C7 C 0.7766(4) 0.30187(11) 0.3113(3) 0.0321(6) Uani 1 1 d . U . . .
C8 C 0.7866(5) 0.24156(12) 0.3121(4) 0.0393(7) Uani 1 1 d . . . . .
C9 C 0.9506(5) 0.21667(12) 0.3700(4) 0.0402(7) Uani 1 1 d . . . . .
C10 C 1.1142(5) 0.24873(15) 0.4271(4) 0.0469(8) Uani 1 1 d . . . . .
H10 H 1.228213 0.230178 0.465391 0.056 Uiso 1 1 calc R U . . .
C11 C 1.1116(4) 0.30404(13) 0.4282(4) 0.0400(7) Uani 1 1 d . . . . .
H11 H 1.222283 0.324141 0.467120 0.048 Uiso 1 1 calc R U . . .
C12 C 0.9385(4) 0.33298(12) 0.3696(3) 0.0351(6) Uani 1 1 d . . . . .
C13 C 0.9281(4) 0.39040(12) 0.3731(3) 0.0325(6) Uani 1 1 d . . . . .
H13 H 1.037934 0.410890 0.412089 0.039 Uiso 1 1 calc R U . . .
C14 C 0.7612(4) 0.41876(11) 0.3212(3) 0.0298(6) Uani 1 1 d . . . . .
C15 C 0.5774(4) 0.56662(11) 0.2909(3) 0.0365(7) Uani 1 1 d . . . . .
H15A H 0.534802 0.581614 0.172302 0.055 Uiso 1 1 calc R U . . .
H15B H 0.703204 0.581043 0.329029 0.055 Uiso 1 1 calc R U . . .
H15C H 0.489020 0.577547 0.378194 0.055 Uiso 1 1 calc R U . . .
C16 C 0.2383(4) 0.50388(13) 0.1655(4) 0.0397(7) Uani 1 1 d . . . . .
H16A H 0.259162 0.530926 0.071603 0.060 Uiso 1 1 calc R U . . .
H16B H 0.195681 0.522894 0.270592 0.060 Uiso 1 1 calc R U . . .
H16C H 0.141978 0.477357 0.119485 0.060 Uiso 1 1 calc R U . . .
C17 C 0.9740(6) 0.15460(13) 0.3797(4) 0.0552(10) Uani 1 1 d . . . . .
H17A H 0.938442 0.138521 0.261093 0.083 Uiso 1 1 calc R U . . .
H17B H 0.892866 0.139533 0.467432 0.083 Uiso 1 1 calc R U . . .
H17C H 1.105920 0.145610 0.416876 0.083 Uiso 1 1 calc R U . . .
C18 C 0.6162(5) 0.20846(13) 0.2536(4) 0.0476(8) Uani 1 1 d . . . . .
H18A H 0.542584 0.227598 0.155411 0.071 Uiso 1 1 calc R U . . .
H18B H 0.538969 0.203759 0.355141 0.071 Uiso 1 1 calc R U . . .
H18C H 0.654861 0.172200 0.211797 0.071 Uiso 1 1 calc R U . . .
 
loop_
 _atom_site_aniso_label
 _atom_site_aniso_U_11
 _atom_site_aniso_U_22
 _atom_site_aniso_U_33
 _atom_site_aniso_U_23
 _atom_site_aniso_U_13
 _atom_site_aniso_U_12
C1 0.0291(13) 0.0370(13) 0.0192(11) -0.0009(9) 0.0057(9) -0.0041(10)
C2 0.0351(13) 0.0330(13) 0.0171(10) -0.0002(9) 0.0082(9) -0.0011(10)
C3 0.0291(13) 0.0501(15) 0.0134(10) 0.0011(9) 0.0052(9) 0.0013(11)
C4 0.0363(14) 0.0464(15) 0.0205(11) -0.0060(10) 0.0054(10) -0.0132(11)
C5 0.0385(14) 0.0363(13) 0.0192(11) -0.0012(9) 0.0095(10) -0.0031(10)
C6 0.0412(15) 0.0404(14) 0.0219(12) -0.0042(10) 0.0096(10) -0.0106(11)
C7 0.0420(15) 0.0355(13) 0.0204(12) 0.0024(9) 0.0120(10) 0.0050(11)
C8 0.0550(18) 0.0388(15) 0.0263(13) -0.0008(10) 0.0162(12) 0.0006(13)
C9 0.0605(19) 0.0390(15) 0.0236(12) 0.0016(10) 0.0188(12) 0.0099(13)
C10 0.0510(19) 0.0591(19) 0.0319(15) 0.0064(13) 0.0118(13) 0.0197(15)
C11 0.0407(16) 0.0507(17) 0.0298(14) -0.0010(11) 0.0100(11) 0.0055(13)
C12 0.0409(15) 0.0430(15) 0.0229(12) -0.0017(10) 0.0119(10) 0.0019(11)
C13 0.0332(14) 0.0408(14) 0.0241(12) -0.0010(10) 0.0058(10) -0.0007(10)
C14 0.0362(14) 0.0356(13) 0.0188(11) -0.0025(9) 0.0088(9) -0.0014(10)
C15 0.0520(17) 0.0327(13) 0.0254(12) 0.0015(10) 0.0080(11) 0.0024(12)
C16 0.0348(15) 0.0561(18) 0.0282(13) 0.0046(12) 0.0023(11) 0.0066(13)
C17 0.090(3) 0.0437(17) 0.0340(16) 0.0058(13) 0.0161(16) 0.0245(17)
C18 0.067(2) 0.0376(15) 0.0398(16) -0.0034(12) 0.0134(14) -0.0079(14)
 
_geom_special_details
;
 All esds (except the esd in the dihedral angle between two l.s. planes)
 are estimated using the full covariance matrix.  The cell esds are taken
 into account individually in the estimation of esds in distances, angles
 and torsion angles; correlations between esds in cell parameters are only
 used when they are defined by crystal symmetry.  An approximate (isotropic)
 treatment of cell esds is used for estimating esds involving l.s. planes.
;
 
loop_
 _geom_bond_atom_site_label_1
 _geom_bond_atom_site_label_2
 _geom_bond_distance
 _geom_bond_site_symmetry_2
 _geom_bond_publ_flag
C1 C2 1.355(4) . ?
C1 C14 1.417(4) . ?
C1 H1 0.9500 . ?
C2 C3 1.445(4) . ?
C2 C15 1.505(4) . ?
C3 C4 1.375(4) . ?
C3 C16 1.490(4) . ?
C4 C5 1.419(4) . ?
C4 H4 0.9500 . ?
C5 C6 1.411(4) . ?
C5 C14 1.425(4) . ?
C6 C7 1.398(4) . ?
C6 H6 0.9500 . ?
C7 C12 1.414(4) . ?
C7 C8 1.464(4) . ?
C8 C9 1.351(4) . ?
C8 C18 1.487(4) . ?
C9 C10 1.434(5) . ?
C9 C17 1.515(4) . ?
C10 C11 1.341(5) . ?
C10 H10 0.9500 . ?
C11 C12 1.452(4) . ?
C11 H11 0.9500 . ?
C12 C13 1.394(4) . ?
C13 C14 1.398(4) . ?
C13 H13 0.9500 . ?
C15 H15A 0.9800 . ?
C15 H15B 0.9800 . ?
C15 H15C 0.9800 . ?
C16 H16A 0.9800 . ?
C16 H16B 0.9800 . ?
C16 H16C 0.9800 . ?
C17 H17A 0.9800 . ?
C17 H17B 0.9800 . ?
C17 H17C 0.9800 . ?
C18 H18A 0.9800 . ?
C18 H18B 0.9800 . ?
C18 H18C 0.9800 . ?
 
loop_
 _geom_angle_atom_site_label_1
 _geom_angle_atom_site_label_2
 _geom_angle_atom_site_label_3
 _geom_angle
 _geom_angle_site_symmetry_1
 _geom_angle_site_symmetry_3
 _geom_angle_publ_flag
C2 C1 C14 122.9(2) . . ?
C2 C1 H1 118.5 . . ?
C14 C1 H1 118.5 . . ?
C1 C2 C3 119.4(2) . . ?
C1 C2 C15 121.0(2) . . ?
C3 C2 C15 119.6(2) . . ?
C4 C3 C2 118.3(2) . . ?
C4 C3 C16 121.5(3) . . ?
C2 C3 C16 120.1(3) . . ?
C3 C4 C5 123.1(2) . . ?
C3 C4 H4 118.4 . . ?
C5 C4 H4 118.4 . . ?
C6 C5 C4 123.6(2) . . ?
C6 C5 C14 118.7(2) . . ?
C4 C5 C14 117.7(2) . . ?
C7 C6 C5 122.0(2) . . ?
C7 C6 H6 119.0 . . ?
C5 C6 H6 119.0 . . ?
C6 C7 C12 118.7(2) . . ?
C6 C7 C8 121.7(3) . . ?
C12 C7 C8 119.6(3) . . ?
C9 C8 C7 119.2(3) . . ?
C9 C8 C18 120.8(3) . . ?
C7 C8 C18 120.0(3) . . ?
C8 C9 C10 120.6(3) . . ?
C8 C9 C17 123.2(3) . . ?
C10 C9 C17 116.2(3) . . ?
C11 C10 C9 122.2(3) . . ?
C11 C10 H10 118.9 . . ?
C9 C10 H10 118.9 . . ?
C10 C11 C12 119.5(3) . . ?
C10 C11 H11 120.2 . . ?
C12 C11 H11 120.2 . . ?
C13 C12 C7 119.7(3) . . ?
C13 C12 C11 121.4(3) . . ?
C7 C12 C11 118.9(3) . . ?
C12 C13 C14 122.1(3) . . ?
C12 C13 H13 119.0 . . ?
C14 C13 H13 119.0 . . ?
C13 C14 C1 122.6(2) . . ?
C13 C14 C5 118.8(2) . . ?
C1 C14 C5 118.5(2) . . ?
C2 C15 H15A 109.5 . . ?
C2 C15 H15B 109.5 . . ?
H15A C15 H15B 109.5 . . ?
C2 C15 H15C 109.5 . . ?
H15A C15 H15C 109.5 . . ?
H15B C15 H15C 109.5 . . ?
C3 C16 H16A 109.5 . . ?
C3 C16 H16B 109.5 . . ?
H16A C16 H16B 109.5 . . ?
C3 C16 H16C 109.5 . . ?
H16A C16 H16C 109.5 . . ?
H16B C16 H16C 109.5 . . ?
C9 C17 H17A 109.5 . . ?
C9 C17 H17B 109.5 . . ?
H17A C17 H17B 109.5 . . ?
C9 C17 H17C 109.5 . . ?
H17A C17 H17C 109.5 . . ?
H17B C17 H17C 109.5 . . ?
C8 C18 H18A 109.5 . . ?
C8 C18 H18B 109.5 . . ?
H18A C18 H18B 109.5 . . ?
C8 C18 H18C 109.5 . . ?
H18A C18 H18C 109.5 . . ?
H18B C18 H18C 109.5 . . ?
 
_refine_diff_density_max    0.603
_refine_diff_density_min   -0.262
_refine_diff_density_rms    0.073

_shelx_res_file
;
REM Best SHELXD solution   FINAL CC 88.24
REM Fragments: 18
REM
TITL mo_ls412_s2_kaleta in P2(1)/c
    mo_ls412_s2_kaleta.res
    created by SHELXL-2019/3 at 15:16:41 on 10-Oct-2024
CELL 0.71073   7.11580  24.24440   7.45950  90.0000  94.9524  90.0000
ZERR 4.00000 0.00060 0.00170 0.00050 0.0000 0.0028 0.0000
LATT  1
SYMM -X, 0.5+Y, 0.5-Z
SFAC C H
UNIT 72 72
LIST 4
ACTA ! automatically inserted. Change 6 to 4 for CHECKCIF!!
L.S. 10
BOND $H
DELU 0.007 C6 C7
PLAN -20
OMIT   -1   1   4
FMAP 2
TEMP -153.150
SIZE 0.20 0.209 0.351
WGHT    0.122800    1.607200
FVAR       0.18170
C1    1    0.747427    0.477019    0.328454    11.00000    0.02908    0.03695 =
         0.01925   -0.00091    0.00567   -0.00411
AFIX  43
H1    2    0.856639    0.497584    0.368739    11.00000   -1.20000
AFIX   0
C2    1    0.585391    0.504696    0.280445    11.00000    0.03514    0.03300 =
         0.01713   -0.00020    0.00815   -0.00107
C3    1    0.417818    0.474172    0.218323    11.00000    0.02912    0.05008 =
         0.01338    0.00107    0.00515    0.00132
C4    1    0.429152    0.417632    0.210697    11.00000    0.03628    0.04641 =
         0.02047   -0.00601    0.00540   -0.01323
AFIX  43
H4    2    0.319172    0.397493    0.169855    11.00000   -1.20000
AFIX   0
C5    1    0.597316    0.387906    0.260927    11.00000    0.03847    0.03629 =
         0.01923   -0.00122    0.00954   -0.00314
C6    1    0.609572    0.329844    0.256416    11.00000    0.04118    0.04035 =
         0.02186   -0.00422    0.00957   -0.01060
AFIX  43
H6    2    0.501126    0.309132    0.214841    11.00000   -1.20000
AFIX   0
C7    1    0.776561    0.301872    0.311306    11.00000    0.04195    0.03555 =
         0.02044    0.00236    0.01202    0.00504
C8    1    0.786562    0.241555    0.312105    11.00000    0.05501    0.03875 =
         0.02628   -0.00079    0.01620    0.00056
C9    1    0.950570    0.216669    0.370030    11.00000    0.06054    0.03902 =
         0.02358    0.00158    0.01876    0.00988
C10   1    1.114167    0.248731    0.427092    11.00000    0.05100    0.05915 =
         0.03192    0.00635    0.01179    0.01973
AFIX  43
H10   2    1.228213    0.230178    0.465391    11.00000   -1.20000
AFIX   0
C11   1    1.111608    0.304039    0.428217    11.00000    0.04066    0.05074 =
         0.02977   -0.00103    0.01002    0.00552
AFIX  43
H11   2    1.222283    0.324141    0.467120    11.00000   -1.20000
AFIX   0
C12   1    0.938501    0.332981    0.369560    11.00000    0.04085    0.04296 =
         0.02293   -0.00169    0.01190    0.00186
C13   1    0.928123    0.390402    0.373146    11.00000    0.03317    0.04080 =
         0.02411   -0.00096    0.00583   -0.00065
AFIX  43
H13   2    1.037934    0.410890    0.412089    11.00000   -1.20000
AFIX   0
C14   1    0.761183    0.418763    0.321230    11.00000    0.03623    0.03560 =
         0.01875   -0.00251    0.00879   -0.00141
C15   1    0.577408    0.566624    0.290904    11.00000    0.05204    0.03271 =
         0.02542    0.00146    0.00804    0.00240
AFIX 137
H15A  2    0.534802    0.581614    0.172302    11.00000   -1.50000
H15B  2    0.703204    0.581043    0.329029    11.00000   -1.50000
H15C  2    0.489020    0.577547    0.378194    11.00000   -1.50000
AFIX   0
C16   1    0.238308    0.503878    0.165482    11.00000    0.03482    0.05610 =
         0.02820    0.00463    0.00225    0.00662
AFIX 137
H16A  2    0.259162    0.530926    0.071603    11.00000   -1.50000
H16B  2    0.195681    0.522894    0.270592    11.00000   -1.50000
H16C  2    0.141978    0.477357    0.119485    11.00000   -1.50000
AFIX   0
C17   1    0.974020    0.154604    0.379713    11.00000    0.08970    0.04372 =
         0.03400    0.00576    0.01612    0.02450
AFIX 137
H17A  2    0.938442    0.138521    0.261093    11.00000   -1.50000
H17B  2    0.892866    0.139533    0.467432    11.00000   -1.50000
H17C  2    1.105920    0.145610    0.416876    11.00000   -1.50000
AFIX   0
C18   1    0.616217    0.208455    0.253627    11.00000    0.06680    0.03765 =
         0.03977   -0.00339    0.01343   -0.00786
AFIX 137
H18A  2    0.542584    0.227598    0.155411    11.00000   -1.50000
H18B  2    0.538969    0.203759    0.355141    11.00000   -1.50000
H18C  2    0.654861    0.172200    0.211797    11.00000   -1.50000
AFIX   0
HKLF 4


REM  mo_ls412_s2_kaleta in P2(1)/c
REM wR2 = 0.2911, GooF = S = 1.128, Restrained GooF = 1.128 for all data
REM R1 = 0.1006 for 2507 Fo > 4sig(Fo) and 0.1103 for all 2928 data
REM 167 parameters refined using 1 restraints

END

WGHT      0.1233      1.6047

REM Highest difference peak  0.603,  deepest hole -0.262,  1-sigma level  0.073
Q1    1   0.4827  0.3341  0.2143  11.00000  0.05    0.60
Q2    1   0.6493  0.2962  0.2621  11.00000  0.05    0.59
Q3    1   0.8410  0.3703  0.3429  11.00000  0.05    0.58
Q4    1   0.6720  0.4064  0.2839  11.00000  0.05    0.51
Q5    1   0.6287  0.2442  0.2466  11.00000  0.05    0.49
Q6    1   0.9928  0.2872  0.3969  11.00000  0.05    0.47
Q7    1   0.7603  0.2038  0.2845  11.00000  0.05    0.47
Q8    1   0.8367  0.3224  0.3333  11.00000  0.05    0.47
Q9    1   0.5925  0.5333  0.2770  11.00000  0.05    0.42
Q10   1   0.5013  0.4887  0.2404  11.00000  0.05    0.39
Q11   1   0.5169  0.4017  0.2209  11.00000  0.05    0.39
Q12   1   0.9931  0.2433  0.3816  11.00000  0.05    0.38
Q13   1   0.2540  0.5386  0.1708  11.00000  0.05    0.37
Q14   1   1.1942  0.2095  0.4511  11.00000  0.05    0.36
Q15   1   0.3694  0.4997  0.2052  11.00000  0.05    0.35
Q16   1   0.6647  0.4879  0.2864  11.00000  0.05    0.34
Q17   1   1.0803  0.1870  0.4179  11.00000  0.05    0.33
Q18   1   0.7567  0.4480  0.3193  11.00000  0.05    0.32
Q19   1   0.4095  0.4488  0.2046  11.00000  0.05    0.29
Q20   1   0.7833  0.2769  0.3164  11.00000  0.05    0.27
;
_shelx_res_checksum    3395

_shelx_hkl_file
;
   1   0   0    3.66    0.10
  -1   0   0    3.77    0.10
   2   0   0   14.46    0.34
  -2   0   0   14.25    0.35
   2   0   0   14.39    0.35
   3   0   0    0.50    0.05
   3   0   0    0.55    0.04
  -3   0   0    0.53    0.05
  -4   0   0    0.54    0.06
   4   0   0    0.67    0.05
  -5   0   0   31.46    0.78
   5   0   0   30.59    0.79
   6   0   0   71.61    1.69
   7   0   0    0.29    0.10
   8   0   0    0.46    0.11
   9   0   0    0.18    0.10
  -1  -1   0  168.73    4.01
   1  -1   0  168.49    4.00
   1   1   0  166.83    4.01
  -1   1   0  165.74    4.00
   2  -1   0    7.55    0.21
  -2  -1   0    7.61    0.21
   2   1   0    7.98    0.20
  -2   1   0    7.60    0.21
   2   1   0    7.60    0.21
  -3  -1   0    0.31    0.05
   3  -1   0    0.22    0.03
   3  -1   0    0.27    0.05
   3   1   0    0.25    0.04
  -3   1   0    0.29    0.05
   3   1   0    0.34    0.04
   4  -1   0    1.16    0.13
   4  -1   0    1.31    0.07
  -4  -1   0    1.34    0.09
  -4   1   0    1.15    0.08
   4   1   0    1.11    0.07
   5  -1   0   11.57    0.34
   5  -1   0   11.88    0.36
  -5  -1   0   11.91    0.36
   5   1   0   12.01    0.37
   5   1   0   11.87    0.36
  -5   1   0   11.71    0.36
  -6  -1   0   33.41    0.92
   6  -1   0   34.53    0.88
   6   1   0   33.43    0.88
   7  -1   0    0.13    0.08
   7   1   0    0.13    0.09
   8  -1   0    0.22    0.09
   8   1   0    0.14    0.08
   9  -1   0    0.09    0.10
   9   1   0    0.03    0.10
  -1  -2   0  304.71    7.18
   1  -2   0  317.14    7.19
   1   2   0  320.01    7.20
   2  -2   0   15.50    0.39
  -2  -2   0   15.74    0.38
  -2   2   0   15.86    0.39
   2   2   0   16.12    0.38
   2   2   0   15.66    0.38
   2   2   0   16.20    0.39
   3  -2   0    0.24    0.05
  -3  -2   0    0.33    0.05
   3   2   0    0.27    0.04
  -3   2   0    0.26    0.04
   3   2   0    0.30    0.05
  -4  -2   0    6.83    0.23
   4  -2   0    7.20    0.21
   4  -2   0    6.94    0.24
  -4   2   0    6.80    0.23
   4   2   0    7.18    0.22
  -5  -2   0    3.93    0.17
   5  -2   0    4.09    0.18
   5  -2   0    3.97    0.15
   5   2   0    4.13    0.16
   5   2   0    3.75    0.18
  -6  -2   0    8.66    0.31
   6  -2   0    8.69    0.31
   6   2   0    8.47    0.32
   6   2   0    8.74    0.30
   7  -2   0    6.34    0.28
   7   2   0    6.36    0.31
   8  -2   0    0.40    0.09
   9   2   0    0.09    0.12
   0   3   0    0.16    0.01
   0   3   0    0.16    0.01
  -1  -3   0    0.22    0.02
  -1  -3   0    0.20    0.02
  -1  -3   0    0.20    0.02
   1  -3   0    0.22    0.02
   1   3   0    0.17    0.02
   1   3   0    0.29    0.03
  -1   3   0    0.21    0.02
  -2  -3   0  117.50    2.65
  -2   3   0  118.94    2.66
   2   3   0  121.96    2.66
   2   3   0  126.05    2.66
  -3  -3   0   10.32    0.28
   3  -3   0   10.52    0.29
   3   3   0   10.05    0.27
   3   3   0   10.37    0.29
   3   3   0   10.51    0.28
  -3   3   0   10.36    0.29
  -4  -3   0   19.94    0.52
   4  -3   0   19.71    0.52
   4  -3   0   19.98    0.50
   4   3   0   20.51    0.52
   4   3   0   20.33    0.50
  -4   3   0   20.07    0.52
  -5  -3   0    0.83    0.08
   5  -3   0    0.78    0.07
   5  -3   0    0.94    0.09
   5   3   0    0.72    0.09
   5   3   0    0.86    0.07
  -5   3   0    1.10    0.10
   5   3   0    0.91    0.08
  -6  -3   0    1.20    0.13
   6   3   0    1.40    0.15
   6   3   0    1.03    0.10
   7  -3   0    2.85    0.18
   7   3   0    2.35    0.18
   8  -3   0    0.55    0.11
   8   3   0    0.69    0.13
   0  -4   0  113.81    2.79
   0   4   0  112.34    2.78
  -1  -4   0    4.44    0.12
  -1  -4   0    4.34    0.12
   1  -4   0    4.32    0.12
   1  -4   0    4.21    0.12
  -1  -4   0    4.42    0.12
   1   4   0    4.37    0.12
   1   4   0    4.33    0.12
  -1   4   0    4.05    0.12
   1   4   0    4.24    0.12
  -2  -4   0   90.51    2.00
   2  -4   0   89.94    2.00
  -2  -4   0   94.00    2.00
   2   4   0   92.76    2.00
   2   4   0   89.59    2.00
  -2   4   0   86.60    2.00
   3  -4   0   20.66    0.51
  -3  -4   0   19.52    0.50
  -3   4   0   20.30    0.51
   3   4   0   19.96    0.49
   3   4   0   19.66    0.50
   3   4   0   20.08    0.50
   4  -4   0    2.62    0.11
  -4  -4   0    2.54    0.12
   4  -4   0    2.74    0.13
  -4   4   0    2.39    0.12
   4   4   0    2.45    0.11
   4   4   0    2.50    0.14
   4   4   0    3.02    0.13
   5  -4   0    1.68    0.09
   5  -4   0    1.89    0.12
  -5  -4   0    1.79    0.11
   5   4   0    1.94    0.10
  -5   4   0    1.98    0.12
   5   4   0    1.80    0.12
   5   4   0    1.60    0.10
   6  -4   0    1.76    0.13
   6  -4   0    2.24    0.14
  -6  -4   0    2.06    0.14
   6   4   0    2.13    0.13
   6   4   0    1.85    0.15
   7  -4   0    0.50    0.11
   7   4   0    0.36    0.09
   8  -4   0    1.58    0.16
   8   4   0    1.49    0.15
   0  -5   0    0.05    0.01
   0   5   0    0.05    0.01
   0   5   0    0.08    0.02
  -1  -5   0    2.42    0.08
   1  -5   0    2.38    0.07
   1  -5   0    2.48    0.09
  -1  -5   0    2.49    0.08
   1  -5   0    2.45    0.09
  -1  -5   0    2.55    0.08
  -1   5   0    2.51    0.09
   1   5   0    2.49    0.08
  -1   5   0    2.52    0.09
   1   5   0    2.58    0.08
   1   5   0    2.37    0.08
  -2  -5   0   17.32    0.40
  -2  -5   0   16.75    0.41
  -2  -5   0   16.26    0.41
   2  -5   0   16.79    0.41
  -2   5   0   17.24    0.43
   2   5   0   15.87    0.40
   2   5   0   16.71    0.41
   2   5   0   17.26    0.41
  -3  -5   0  193.27    4.25
   3  -5   0  196.89    4.26
   3   5   0  194.89    4.26
  -3   5   0  189.78    4.26
   3   5   0  195.05    4.25
   4  -5   0    0.22    0.05
  -4  -5   0    0.20    0.05
   4   5   0    0.23    0.05
  -4   5   0    0.19    0.05
   4   5   0    0.19    0.04
   4   5   0    0.16    0.05
   5  -5   0    0.09    0.05
   5  -5   0    0.09    0.03
  -5  -5   0    0.12    0.05
   5   5   0    0.10    0.04
   5   5   0    0.12    0.04
  -5   5   0    0.03    0.04
   5   5   0    0.09    0.05
   6  -5   0    0.12    0.06
   6  -5   0    0.19    0.05
  -6  -5   0    0.20    0.07
   6   5   0    0.12    0.05
   6   5   0    0.03    0.06
   7  -5   0    0.05    0.06
   7   5   0   -0.01    0.06
   8  -5   0    2.15    0.17
   8   5   0    2.19    0.17
   9  -5   0    1.27    0.20
   0  -6   0   11.00    0.26
   0   6   0   11.04    0.27
   0   6   0   11.47    0.26
  -1  -6   0    7.94    0.20
  -1  -6   0    7.82    0.20
   1  -6   0    7.74    0.19
   1  -6   0    7.82    0.21
  -1  -6   0    7.86    0.21
   1  -6   0    7.66    0.21
   1   6   0    7.93    0.21
   1   6   0    7.97    0.20
  -1   6   0    8.01    0.21
   1   6   0    8.03    0.21
  -1   6   0    7.72    0.21
  -2  -6   0    0.25    0.04
  -2  -6   0    0.15    0.03
   2  -6   0    0.16    0.03
   2  -6   0    0.24    0.04
  -2  -6   0    0.23    0.03
  -2   6   0    0.22    0.04
   2   6   0    0.17    0.04
   2   6   0    0.29    0.04
  -3  -6   0   10.11    0.28
  -3  -6   0   10.20    0.28
   3  -6   0   10.97    0.30
   3   6   0   10.58    0.30
   3   6   0    9.84    0.28
   3   6   0    9.14    0.28
  -3   6   0    9.77    0.29
  -4  -6   0    0.18    0.04
   4   6   0    0.12    0.04
  -4   6   0    0.08    0.04
   4   6   0    0.10    0.03
   4   6   0    0.11    0.04
  -5  -6   0    0.96    0.08
   5  -6   0    0.92    0.07
   5  -6   0    1.13    0.10
  -5   6   0    0.98    0.09
   5   6   0    0.98    0.08
   5   6   0    0.93    0.09
   5   6   0    0.90    0.08
  -6  -6   0    0.17    0.06
   6  -6   0    0.22    0.06
   6  -6   0    0.29    0.06
   6   6   0    0.12    0.07
   6   6   0    0.33    0.06
   7  -6   0    0.00    0.05
   7   6   0   -0.02    0.05
   8  -6   0    0.60    0.12
   8   6   0    0.74    0.13
   9  -6   0    1.08    0.17
   9   6   0    0.92    0.19
   0  -7   0    0.12    0.02
   0   7   0    0.11    0.02
   0   7   0    0.10    0.02
   0   7   0    0.08    0.02
   1  -7   0    2.50    0.09
  -1  -7   0    2.52    0.09
  -1  -7   0    2.53    0.09
   1  -7   0    2.53    0.09
   1  -7   0    2.43    0.08
  -1  -7   0    2.50    0.08
  -1   7   0    2.46    0.09
  -1   7   0    2.63    0.10
   1   7   0    2.52    0.09
   1   7   0    2.61    0.09
   1   7   0    2.62    0.09
  -2  -7   0    0.24    0.04
   2  -7   0    0.20    0.04
  -2  -7   0    0.24    0.04
   2  -7   0    0.26    0.04
  -2  -7   0    0.17    0.03
   2   7   0    0.32    0.05
  -2   7   0    0.23    0.04
   2   7   0    0.23    0.04
  -3  -7   0   10.79    0.29
   3  -7   0   10.71    0.30
  -3  -7   0   11.12    0.29
  -3  -7   0   10.51    0.29
   3   7   0   10.34    0.29
   3   7   0    9.78    0.29
   3   7   0   10.57    0.30
  -3   7   0   10.29    0.30
   4  -7   0    5.26    0.20
  -4  -7   0    5.36    0.19
   4   7   0    5.71    0.19
   4   7   0    5.22    0.20
  -4   7   0    5.36    0.20
   4   7   0    5.33    0.19
  -5  -7   0    0.02    0.04
   5  -7   0   -0.02    0.03
   5  -7   0    0.02    0.03
   5   7   0    0.06    0.03
  -5   7   0    0.02    0.03
   5   7   0   -0.01    0.03
   5   7   0    0.01    0.04
   6  -7   0    0.04    0.03
   6  -7   0   -0.07    0.04
  -6  -7   0   -0.04    0.05
   6   7   0    0.00    0.05
   6   7   0    0.00    0.04
   7  -7   0    0.07    0.06
   7   7   0    0.17    0.06
   8  -7   0    0.05    0.06
   8   7   0    0.09    0.06
   0  -8   0    0.59    0.03
   0   8   0    0.56    0.03
   0   8   0    0.62    0.04
   0   8   0    0.60    0.04
   1  -8   0   13.61    0.33
  -1  -8   0   13.92    0.35
  -1  -8   0   13.63    0.33
   1  -8   0   14.21    0.35
  -1  -8   0   13.54    0.34
   1  -8   0   13.72    0.35
  -1   8   0   13.60    0.35
   1   8   0   13.50    0.35
   1   8   0   14.16    0.34
  -1   8   0   13.89    0.33
  -1   8   0   14.98    0.37
  -2  -8   0    2.98    0.11
   2  -8   0    2.68    0.11
   2  -8   0    2.81    0.11
   2  -8   0    2.78    0.09
  -2  -8   0    2.72    0.10
   2   8   0    2.57    0.11
  -2   8   0    2.60    0.11
   2   8   0    3.02    0.11
   2   8   0    2.78    0.10
  -3  -8   0    0.77    0.06
   3  -8   0    0.76    0.07
  -3  -8   0    0.72    0.06
   3  -8   0    0.73    0.07
  -3  -8   0    0.67    0.06
   3   8   0    0.68    0.07
   3   8   0    0.56    0.06
   3   8   0    0.81    0.06
  -3   8   0    0.71    0.06
   4  -8   0    0.42    0.06
  -4  -8   0    0.28    0.05
   4   8   0    0.17    0.04
  -4   8   0    0.25    0.05
   4   8   0    0.24    0.04
   5  -8   0    0.00    0.04
  -5  -8   0    0.05    0.04
   5   8   0    0.00    0.03
   5   8   0    0.01    0.04
  -5   8   0    0.10    0.04
   5   8   0   -0.03    0.04
   6  -8   0    0.31    0.06
   6  -8   0    0.46    0.09
  -6  -8   0    0.25    0.08
   6   8   0    0.46    0.08
   6   8   0    0.42    0.09
   7  -8   0    0.00    0.06
   7   8   0    0.11    0.06
   8  -8   0   -0.01    0.07
   8   8   0   -0.04    0.06
   0  -9   0    0.13    0.02
   0   9   0    0.12    0.02
   0   9   0    0.12    0.03
   0   9   0    0.22    0.03
   1  -9   0    0.24    0.03
  -1  -9   0    0.23    0.04
  -1  -9   0    0.25    0.03
   1  -9   0    0.20    0.04
  -1  -9   0    0.28    0.04
   1  -9   0    0.18    0.04
  -1   9   0    0.27    0.04
   1   9   0    0.23    0.03
   1   9   0    0.26    0.04
  -1   9   0    0.26    0.04
  -1   9   0    0.25    0.03
  -2  -9   0    2.60    0.10
   2  -9   0    2.55    0.11
  -2  -9   0    2.59    0.10
   2  -9   0    2.36    0.09
   2  -9   0    2.44    0.11
  -2  -9   0    2.38    0.10
  -2   9   0    2.37    0.11
   2   9   0    2.33    0.10
   2   9   0    2.26    0.11
   2   9   0    2.54    0.10
   3  -9   0    0.43    0.06
  -3  -9   0    0.51    0.06
  -3  -9   0    0.51    0.06
  -3  -9   0    0.47    0.06
   3   9   0    0.49    0.05
  -3   9   0    0.48    0.05
   3   9   0    0.42    0.05
   3   9   0    0.37    0.06
   4  -9   0    0.19    0.05
  -4  -9   0    0.18    0.04
  -4   9   0    0.22    0.06
   4   9   0    0.13    0.04
   4   9   0    0.12    0.04
   4   9   0    0.19    0.04
  -5  -9   0    1.14    0.10
   5  -9   0    1.08    0.10
   5   9   0    0.97    0.08
   5   9   0    1.12    0.10
   6  -9   0    1.38    0.12
   6  -9   0    1.02    0.08
   6   9   0    1.08    0.10
   6   9   0    1.34    0.12
   7  -9   0    0.23    0.07
   7   9   0    0.42    0.09
   8  -9   0    0.17    0.07
   8   9   0    0.11    0.08
   0 -10   0   89.04    1.92
   0  10   0   86.70    1.95
   0  10   0   89.89    1.93
   0  10   0   86.16    1.95
   0  10   0   86.16    1.95
  -1 -10   0   20.93    0.51
  -1 -10   0   20.75    0.49
   1 -10   0   20.54    0.51
   1 -10   0   20.79    0.51
   1 -10   0   20.93    0.48
   1  10   0   20.10    0.49
  -1  10   0   20.59    0.51
  -1  10   0   20.40    0.51
  -1  10   0   20.47    0.48
   1  10   0   20.13    0.50
   2 -10   0    3.15    0.11
  -2 -10   0    3.26    0.13
  -2 -10   0    3.49    0.12
  -2 -10   0    3.33    0.12
   2 -10   0    3.43    0.14
   2 -10   0    3.45    0.13
   2  10   0    3.38    0.13
  -2  10   0    3.46    0.14
   2  10   0    3.29    0.12
   2  10   0    3.44    0.12
  -3 -10   0    0.15    0.04
  -3 -10   0    0.15    0.04
   3 -10   0    0.15    0.04
   3 -10   0    0.19    0.05
   3  10   0    0.20    0.05
   3  10   0    0.15    0.04
  -3  10   0    0.21    0.05
   3  10   0    0.13    0.04
   4 -10   0    0.14    0.05
  -4 -10   0    0.23    0.05
  -4 -10   0    0.17    0.04
   4 -10   0    0.12    0.05
   4  10   0    0.25    0.05
   4  10   0    0.22    0.06
  -4  10   0    0.16    0.04
   5 -10   0    0.95    0.10
   5  10   0    0.82    0.09
   6 -10   0    5.66    0.20
   6 -10   0    5.23    0.24
   6  10   0    5.37    0.25
   6  10   0    5.78    0.25
   7 -10   0    0.34    0.09
   7  10   0    0.22    0.08
   8 -10   0    0.20    0.09
   8  10   0    0.14    0.07
   0 -11   0    3.16    0.10
   1 -11   0   17.31    0.45
   1 -11   0   17.85    0.41
  -1 -11   0   16.62    0.43
  -1 -11   0   17.52    0.44
  -1 -11   0   17.46    0.42
  -1  11   0   17.36    0.44
   1  11   0   17.10    0.44
   1  11   0   18.49    0.45
  -1  11   0   17.24    0.41
  -1  11   0   16.80    0.44
  -2 -11   0    2.93    0.12
   2 -11   0    3.10    0.13
   2 -11   0    2.92    0.13
  -2 -11   0    3.10    0.12
  -2 -11   0    2.94    0.11
   2 -11   0    2.94    0.10
  -2  11   0    3.18    0.13
   2  11   0    3.01    0.13
   2  11   0    2.99    0.12
   2  11   0    3.02    0.12
  -3 -11   0    0.55    0.05
  -3 -11   0    0.60    0.06
   3 -11   0    0.60    0.05
   3 -11   0    0.57    0.06
  -3 -11   0    0.54    0.07
   3 -11   0    0.53    0.06
  -3  11   0    0.50    0.06
   3  11   0    0.51    0.07
   3  11   0    0.44    0.05
   3  11   0    0.48    0.05
  -4 -11   0    0.15    0.05
  -4 -11   0    0.12    0.04
   4 -11   0    0.11    0.05
  -4 -11   0    0.12    0.04
   4 -11   0    0.09    0.04
   4  11   0    0.18    0.05
   4  11   0    0.11    0.04
   4  11   0    0.11    0.04
  -4  11   0    0.13    0.05
  -5 -11   0    1.46    0.10
   5 -11   0    1.15    0.11
   5 -11   0    1.20    0.11
   5  11   0    1.27    0.10
   5  11   0    1.14    0.11
   6 -11   0    0.09    0.06
   6 -11   0    0.09    0.08
   6 -11   0    0.14    0.05
   6  11   0    0.24    0.07
   7 -11   0    0.99    0.14
   7 -11   0    1.17    0.13
   7  11   0    1.12    0.15
   8 -11   0    0.02    0.07
   8 -11   0    0.05    0.08
   8  11   0    0.16    0.08
   0 -12   0   62.23    1.37
   0  12   0   60.69    1.39
   0  12   0   59.56    1.39
   0  12   0   61.76    1.40
   0  12   0   62.58    1.37
  -1 -12   0    2.06    0.08
   1 -12   0    2.03    0.08
  -1 -12   0    1.90    0.09
  -1 -12   0    2.11    0.10
  -1  12   0    2.10    0.08
  -1  12   0    2.12    0.10
   1  12   0    1.96    0.09
   1  12   0    1.95    0.10
  -1  12   0    2.12    0.10
  -1  12   0    2.23    0.10
   2 -12   0    0.10    0.03
  -2 -12   0    0.13    0.03
  -2 -12   0    0.16    0.04
   2 -12   0    0.07    0.03
  -2 -12   0    0.12    0.03
   2 -12   0    0.16    0.04
   2  12   0    0.12    0.03
  -2  12   0    0.12    0.04
   2  12   0    0.12    0.04
  -3 -12   0    0.90    0.07
  -3 -12   0    1.02    0.07
   3 -12   0    1.08    0.10
   3 -12   0    0.98    0.06
  -3 -12   0    1.03    0.07
   3  12   0    0.97    0.08
   3  12   0    1.04    0.07
  -3  12   0    1.08    0.08
   3  12   0    1.06    0.07
   4 -12   0    1.54    0.11
  -4 -12   0    1.36    0.10
  -4 -12   0    1.50    0.09
   4 -12   0    1.42    0.08
   4 -12   0    1.49    0.11
  -4 -12   0    1.44    0.09
   4  12   0    1.37    0.11
  -4  12   0    1.44    0.10
   4  12   0    1.50    0.09
   4  12   0    1.36    0.09
   5 -12   0    1.29    0.12
   5 -12   0    1.37    0.12
  -5 -12   0    1.57    0.11
   5  12   0    1.64    0.11
   5  12   0    1.44    0.12
   6 -12   0    2.30    0.16
   6 -12   0    1.71    0.11
   6  12   0    2.19    0.15
   7 -12   0    0.41    0.09
   7 -12   0    0.40    0.09
   7  12   0    0.31    0.08
   8 -12   0    0.11    0.08
   8 -12   0    0.20    0.08
   8  12   0    0.05    0.07
   0  13   0    0.63    0.06
  -1 -13   0    3.70    0.15
  -1 -13   0    3.63    0.12
   1 -13   0    3.63    0.12
  -1 -13   0    3.58    0.13
   1  13   0    3.70    0.14
  -1  13   0    3.63    0.12
  -1  13   0    3.61    0.14
  -1  13   0    3.78    0.15
   1  13   0    3.80    0.13
  -1  13   0    3.78    0.15
  -2 -13   0    0.08    0.03
  -2 -13   0    0.09    0.03
   2 -13   0    0.08    0.04
   2 -13   0    0.11    0.03
  -2 -13   0    0.11    0.03
   2 -13   0    0.09    0.04
   2  13   0    0.06    0.03
  -2  13   0    0.13    0.04
  -3 -13   0    8.71    0.27
  -3 -13   0    8.35    0.26
   3 -13   0    8.14    0.28
   3 -13   0    8.67    0.24
   3 -13   0    8.44    0.27
   3  13   0    8.59    0.26
   3  13   0    8.98    0.27
   3  13   0    8.06    0.30
   4 -13   0    0.04    0.04
  -4 -13   0    0.13    0.04
   4 -13   0    0.13    0.06
  -4 -13   0    0.15    0.06
   4 -13   0    0.14    0.04
  -4 -13   0    0.17    0.05
   4  13   0    0.14    0.05
   4  13   0    0.18    0.05
   4  13   0    0.11    0.05
  -4  13   0    0.09    0.04
  -5 -13   0    1.12    0.10
   5 -13   0    1.03    0.11
   5 -13   0    1.06    0.11
   5  13   0    0.98    0.09
   5  13   0    0.95    0.11
   6 -13   0    0.75    0.12
   6 -13   0    0.77    0.07
   6 -13   0    0.80    0.12
   6  13   0    0.60    0.14
   7 -13   0    0.56    0.10
   7 -13   0    0.22    0.08
   7  13   0    0.37    0.09
   8 -13   0    0.36    0.10
   8 -13   0    0.20    0.08
   8  13   0    0.18    0.09
   0 -14   0    1.86    0.08
   0  14   0    1.72    0.08
   0  14   0    1.66    0.09
   0  14   0    1.73    0.10
   0  14   0    1.78    0.10
  -1 -14   0    3.85    0.15
  -1 -14   0    3.69    0.14
   1 -14   0    3.65    0.12
  -1 -14   0    3.66    0.13
  -1  14   0    3.59    0.15
  -1  14   0    3.68    0.12
  -1  14   0    3.76    0.15
   1  14   0    3.37    0.16
   1  14   0    3.62    0.13
  -1  14   0    3.74    0.15
  -2 -14   0    0.57    0.06
   2 -14   0    0.75    0.05
   2 -14   0    0.60    0.07
   2 -14   0    0.66    0.07
  -2 -14   0    0.68    0.07
  -2 -14   0    0.75    0.06
   2  14   0    0.64    0.06
  -2  14   0    0.69    0.07
   2  14   0    0.68    0.07
  -3 -14   0    0.41    0.06
  -3 -14   0    0.32    0.06
   3 -14   0    0.37    0.07
   3 -14   0    0.34    0.05
  -3 -14   0    0.38    0.06
   3 -14   0    0.33    0.06
  -3  14   0    0.41    0.07
   3  14   0    0.37    0.06
   3  14   0    0.41    0.06
   3  14   0    0.28    0.06
   4 -14   0    2.69    0.16
  -4 -14   0    2.73    0.14
   4 -14   0    2.89    0.16
   4 -14   0    2.74    0.12
  -4 -14   0    2.78    0.13
  -4 -14   0    2.51    0.15
   4  14   0    2.86    0.14
   4  14   0    2.92    0.16
   5 -14   0    1.76    0.13
   5 -14   0    1.66    0.13
   5 -14   0    1.54    0.10
  -5 -14   0    1.80    0.12
   5  14   0    1.89    0.14
   5  14   0    1.66    0.11
   6 -14   0    0.20    0.05
   6 -14   0    0.05    0.05
   6 -14   0    0.08    0.05
   6  14   0    0.08    0.06
   7 -14   0    0.58    0.12
   7 -14   0    0.72    0.12
   7  14   0    0.64    0.12
   8 -14   0    0.13    0.08
   8 -14   0    0.18    0.09
   8  14   0    0.14    0.09
   0 -15   0    0.22    0.03
   0  15   0    0.16    0.04
   0  15   0    0.21    0.03
   0  15   0    0.18    0.04
   0  15   0    0.24    0.05
  -1 -15   0    1.42    0.09
  -1 -15   0    1.32    0.07
   1 -15   0    1.38    0.06
  -1  15   0    1.36    0.09
   1  15   0    1.25    0.09
  -1  15   0    1.33    0.06
  -1  15   0    1.34    0.09
   1  15   0    1.26    0.07
  -1  15   0    1.41    0.09
   2 -15   0   14.06    0.36
   2 -15   0   14.17    0.41
  -2 -15   0   14.24    0.39
  -2 -15   0   14.12    0.38
  -2 -15   0   13.64    0.40
   2 -15   0   14.72    0.43
   2  15   0   14.65    0.38
  -2  15   0   13.53    0.40
  -2  15   0   14.46    0.43
  -3 -15   0    6.79    0.22
   3 -15   0    6.78    0.29
   3 -15   0    6.79    0.24
  -3 -15   0    6.91    0.24
  -3 -15   0    6.49    0.22
   3 -15   0    6.60    0.20
   3  15   0    6.57    0.23
   3  15   0    6.81    0.25
  -3  15   0    6.80    0.25
   4 -15   0    8.35    0.25
  -4 -15   0    8.12    0.29
   4 -15   0    8.28    0.29
  -4 -15   0    7.78    0.26
   4 -15   0    7.82    0.30
  -4 -15   0    7.83    0.26
   4  15   0    8.40    0.30
   4  15   0    7.64    0.27
   4  15   0    8.23    0.27
   5 -15   0    0.19    0.07
  -5 -15   0    0.25    0.07
   5 -15   0    0.23    0.08
   5 -15   0    0.22    0.06
   5  15   0    0.16    0.05
   5  15   0    0.22    0.08
   6 -15   0    0.19    0.07
   6 -15   0    0.07    0.05
   6 -15   0    0.09    0.04
   6  15   0    0.05    0.05
   7 -15   0    0.24    0.07
   7 -15   0    0.15    0.08
   7 -15   0    0.18    0.07
   7  15   0    0.20    0.09
   8 -15   0    0.32    0.10
   8 -15   0    0.29    0.09
   8  15   0    0.34    0.12
   0 -16   0    0.13    0.03
   0  16   0    0.10    0.03
   0  16   0    0.15    0.04
  -1 -16   0    1.60    0.08
  -1 -16   0    1.51    0.10
   1 -16   0    1.63    0.07
   1  16   0    1.65    0.08
  -1  16   0    1.67    0.10
  -1  16   0    1.44    0.10
  -1  16   0    1.58    0.10
   1  16   0    1.62    0.16
   2 -16   0    5.01    0.16
  -2 -16   0    5.23    0.17
  -2 -16   0    4.75    0.20
  -2 -16   0    5.30    0.18
   2 -16   0    5.66    0.24
  -2  16   0    5.42    0.20
   2  16   0    5.00    0.20
   2  16   0    5.16    0.18
  -2  16   0    5.25    0.20
  -2  16   0    5.19    0.20
  -3 -16   0    6.78    0.23
   3 -16   0    7.22    0.27
   3 -16   0    7.03    0.26
  -3 -16   0    6.96    0.24
  -3 -16   0    7.80    0.29
   3  16   0    7.09    0.26
  -3  16   0    7.07    0.27
  -4 -16   0    2.78    0.15
   4 -16   0    2.94    0.17
  -4 -16   0    2.99    0.15
   4 -16   0    2.93    0.13
   4 -16   0    2.84    0.17
   4  16   0    2.97    0.15
   4  16   0    3.03    0.17
   5 -16   0    0.08    0.04
  -5 -16   0    0.06    0.04
   5 -16   0   -0.04    0.04
  -5 -16   0    0.03    0.05
   5 -16   0    0.07    0.05
   5  16   0   -0.03    0.05
   6 -16   0    0.15    0.04
   6 -16   0    0.20    0.07
   6 -16   0    0.13    0.06
   6 -16   0    0.08    0.05
   6  16   0   -0.03    0.06
   7 -16   0    0.03    0.05
   7 -16   0    0.04    0.07
   7 -16   0    0.02    0.06
   7  16   0    0.00    0.06
   0 -17   0    0.07    0.02
   0  17   0    0.08    0.03
   0  17   0    0.07    0.03
   0  17   0    0.05    0.03
   0  17   0    0.07    0.04
   1 -17   0    0.68    0.05
  -1 -17   0    0.54    0.05
  -1  17   0    0.65    0.07
  -1  17   0    0.73    0.09
  -1  17   0    0.61    0.07
   1  17   0    0.65    0.08
   1  17   0    0.61    0.06
  -1  17   0    0.62    0.05
  -2 -17   0    0.44    0.06
   2 -17   0    0.34    0.05
  -2 -17   0    0.43    0.06
  -2 -17   0    0.30    0.10
   2 -17   0    0.27    0.07
  -2  17   0    0.29    0.06
  -2  17   0    0.40    0.08
   2  17   0    0.33    0.07
  -2  17   0    0.35    0.06
   2  17   0    0.25    0.05
  -3 -17   0   63.50    1.48
   3 -17   0   62.81    1.49
   3 -17   0   64.82    1.49
   3 -17   0   61.39    1.42
  -3 -17   0   62.62    1.45
  -3 -17   0   61.71    1.45
   3  17   0   62.32    1.46
   3  17   0   62.70    1.49
   4 -17   0    0.80    0.11
   4 -17   0    0.90    0.12
  -4 -17   0    0.91    0.09
   4 -17   0    0.81    0.07
  -4 -17   0    0.94    0.14
  -4 -17   0    0.74    0.09
   4  17   0    1.01    0.11
  -5 -17   0    0.24    0.07
  -5 -17   0    0.23    0.06
   5 -17   0    0.11    0.07
   5 -17   0    0.24    0.07
   5 -17   0    0.18    0.05
   5  17   0    0.15    0.07
   6 -17   0    0.08    0.04
   6 -17   0    0.16    0.07
   6 -17   0    0.12    0.06
   6 -17   0    0.05    0.04
   6  17   0   -0.01    0.05
   7 -17   0    0.05    0.06
   7 -17   0    0.06    0.08
   7 -17   0    0.07    0.06
   7  17   0   -0.01    0.06
   0 -18   0    0.32    0.04
   0  18   0    0.41    0.07
   0  18   0    0.41    0.05
   0  18   0    0.24    0.06
   0  18   0    0.21    0.05
  -1 -18   0    0.03    0.02
  -1 -18   0   -0.01    0.03
   1 -18   0   -0.05    0.02
   1  18   0   -0.03    0.02
  -1  18   0    0.04    0.03
  -1  18   0    0.02    0.04
   1  18   0    0.00    0.04
  -1  18   0    0.00    0.03
  -1  18   0    0.01    0.02
  -2 -18   0   13.65    0.41
   2 -18   0   13.31    0.35
  -2 -18   0   14.28    0.39
  -2  18   0   14.06    0.45
  -2  18   0   13.78    0.41
   2  18   0   14.21    0.42
   2  18   0   13.94    0.39
  -2  18   0   13.88    0.41
   3 -18   0    9.00    0.31
   3 -18   0    8.54    0.25
  -3 -18   0    9.00    0.28
   3 -18   0    8.65    0.31
  -3 -18   0    8.89    0.28
   3  18   0    8.97    0.31
   3  18   0    8.31    0.28
  -4 -18   0    1.42    0.11
   4 -18   0    1.53    0.13
  -4 -18   0    1.43    0.10
   4 -18   0    1.56    0.09
   4 -18   0    1.61    0.13
  -4 -18   0    1.32    0.10
   4  18   0    1.37    0.13
   5 -18   0    0.65    0.08
   5 -18   0    0.69    0.11
   5 -18   0    0.70    0.11
  -5 -18   0    0.65    0.10
   6 -18   0    0.06    0.05
   6 -18   0    0.05    0.06
   6 -18   0    0.22    0.08
   6 -18   0    0.12    0.05
   6  18   0    0.16    0.08
   7 -18   0    0.34    0.08
   7 -18   0    0.36    0.10
   7 -18   0    0.60    0.12
   7  18   0    0.55    0.12
   0 -19   0    0.08    0.05
   0 -19   0    0.07    0.03
   0  19   0    0.14    0.03
   0  19   0    0.09    0.05
   0  19   0    0.11    0.04
   0  19   0    0.05    0.03
   1 -19   0    0.24    0.05
  -1 -19   0    0.29    0.05
  -1 -19   0    0.24    0.06
   1  19   0    0.25    0.06
  -1  19   0    0.28    0.06
  -1  19   0    0.16    0.06
   1  19   0    0.20    0.07
  -1  19   0    0.24    0.05
   1  19   0    0.28    0.05
  -1  19   0    0.29    0.04
  -2 -19   0    1.73    0.10
  -2 -19   0    1.61    0.11
   2 -19   0    1.68    0.09
  -2 -19   0    1.77    0.12
  -2  19   0    1.54    0.12
   2  19   0    1.72    0.13
   2  19   0    1.73    0.10
  -2  19   0    1.76    0.12
  -3 -19   0    7.87    0.26
   3 -19   0    7.91    0.24
  -3 -19   0    8.20    0.29
   3 -19   0    8.07    0.29
  -3 -19   0    8.10    0.30
   3 -19   0    8.33    0.30
   3  19   0    7.35    0.26
  -3  19   0    8.12    0.29
   3  19   0    7.89    0.29
   4 -19   0    3.77    0.20
   4 -19   0    3.55    0.15
  -4 -19   0    3.75    0.19
  -4 -19   0    3.89    0.17
   4 -19   0    4.00    0.20
  -4 -19   0    3.57    0.17
   4  19   0    4.13    0.21
   5 -19   0    0.05    0.06
   5 -19   0    0.03    0.03
   5 -19   0    0.09    0.06
  -5 -19   0    0.07    0.05
   5  19   0   -0.04    0.05
   6 -19   0    0.17    0.05
   6 -19   0    0.10    0.07
   6 -19   0    0.19    0.06
   6 -19   0    0.28    0.09
   6  19   0    0.15    0.08
   7 -19   0    0.62    0.12
   7 -19   0    0.68    0.13
   7 -19   0    0.41    0.08
   7  19   0    0.69    0.14
   0 -20   0    0.25    0.04
   0 -20   0    0.23    0.06
   0  20   0    0.28    0.05
   0  20   0    0.22    0.06
   0  20   0    0.15    0.05
  -1 -20   0    4.75    0.21
  -1 -20   0    4.47    0.16
   1 -20   0    4.42    0.15
   1  20   0    4.39    0.20
   1  20   0    4.44    0.17
  -1  20   0    4.42    0.20
  -1  20   0    4.57    0.20
   1  20   0    4.70    0.20
  -1  20   0    4.45    0.15
  -2 -20   0    0.32    0.07
   2 -20   0    0.41    0.05
  -2 -20   0    0.48    0.07
  -2  20   0    0.38    0.08
  -2  20   0    0.60    0.14
   2  20   0    0.51    0.07
   2  20   0    0.35    0.08
   3 -20   0    0.74    0.11
  -3 -20   0    0.81    0.07
  -3 -20   0    0.63    0.10
   3 -20   0    0.70    0.06
  -3 -20   0    0.69    0.08
  -3  20   0    0.65    0.10
   3  20   0    1.00    0.13
   3  20   0    0.76    0.08
   4 -20   0    0.39    0.08
  -4 -20   0    0.30    0.06
   4 -20   0    0.38    0.06
   4 -20   0    0.16    0.07
  -4 -20   0    0.29    0.06
  -4 -20   0    0.28    0.06
   4  20   0    0.36    0.09
  -5 -20   0    0.52    0.09
   5 -20   0    0.41    0.09
   5 -20   0    0.37    0.10
   5 -20   0    0.47    0.07
   5  20   0    0.67    0.11
   6 -20   0    0.40    0.06
   6 -20   0    0.31    0.06
   6 -20   0    0.49    0.11
   6 -20   0    0.42    0.10
   6  20   0    0.42    0.10
   7 -20   0    0.42    0.11
   7 -20   0    0.43    0.08
   7 -20   0    0.43    0.11
   7  20   0    0.62    0.12
   0 -21   0    0.06    0.04
   0 -21   0    0.15    0.03
   0  21   0    0.11    0.03
   0  21   0    0.11    0.05
   0  21   0    0.11    0.06
  -1 -21   0    0.58    0.09
   1 -21   0    0.53    0.05
  -1 -21   0    0.63    0.07
  -1  21   0    0.68    0.06
  -1  21   0    0.69    0.10
   1  21   0    0.71    0.08
   1  21   0    0.73    0.10
  -1  21   0    0.51    0.09
   1  21   0    0.65    0.10
  -2 -21   0    0.66    0.07
   2 -21   0    0.51    0.05
  -2 -21   0    0.52    0.08
   2  21   0    0.62    0.10
  -2  21   0    0.68    0.10
   2  21   0    0.67    0.08
  -2  21   0    0.58    0.10
   3 -21   0    0.00    0.03
  -3 -21   0    0.11    0.05
  -3 -21   0    0.08    0.04
  -3 -21   0    0.05    0.05
  -3  21   0    0.01    0.05
   3  21   0    0.21    0.07
  -4 -21   0    0.07    0.04
   4 -21   0    0.08    0.06
  -4 -21   0    0.09    0.05
   4 -21   0    0.03    0.04
  -4  21   0    0.13    0.06
   4  21   0    0.04    0.08
   5 -21   0    1.06    0.15
   5 -21   0    0.98    0.09
   5 -21   0    1.13    0.15
  -5 -21   0    0.97    0.10
   5  21   0    1.18    0.13
   6 -21   0    1.03    0.10
   6 -21   0    1.26    0.14
   6 -21   0    1.06    0.15
   6 -21   0    1.18    0.10
   6  21   0    1.37    0.18
   0 -22   0   16.22    0.41
   0 -22   0   15.86    0.48
   0  22   0   15.70    0.47
   0  22   0   14.90    0.41
   0  22   0   16.00    0.48
   1 -22   0    0.04    0.03
  -1 -22   0    0.09    0.06
   1  22   0    0.07    0.05
   1  22   0    0.09    0.04
  -1  22   0    0.13    0.04
  -1  22   0    0.09    0.06
   1  22   0    0.19    0.06
  -1  22   0    0.05    0.05
  -2 -22   0    0.60    0.08
   2 -22   0    0.50    0.05
  -2 -22   0    0.50    0.09
  -2  22   0    0.55    0.09
  -2  22   0    0.55    0.10
   2  22   0    0.43    0.09
   2  22   0    0.44    0.07
  -3 -22   0    0.26    0.07
   3 -22   0    0.31    0.05
  -3 -22   0    0.27    0.06
  -3 -22   0    0.23    0.05
  -3  22   0    0.22    0.08
   3  22   0    0.34    0.08
  -4 -22   0    0.64    0.10
  -4 -22   0    0.57    0.08
   4 -22   0    0.66    0.11
   4 -22   0    0.46    0.10
   4  22   0    0.63    0.10
  -4  22   0    0.72    0.11
   5 -22   0    0.31    0.09
   5 -22   0    0.44    0.11
  -5 -22   0    0.45    0.10
   5 -22   0    0.30    0.06
   5  22   0    0.43    0.11
   6 -22   0    1.97    0.15
   6 -22   0    2.13    0.19
   6 -22   0    1.74    0.12
   6 -22   0    1.95    0.17
   6  22   0    2.17    0.19
   0 -23   0    0.22    0.07
   0 -23   0    0.24    0.06
   0  23   0    0.21    0.08
   0  23   0    0.22    0.04
   0  23   0    0.26    0.06
  -1 -23   0    1.64    0.09
   1 -23   0    1.83    0.09
  -1 -23   0    1.61    0.13
  -1  23   0    1.80    0.13
   1  23   0    1.70    0.13
  -1  23   0    1.84    0.09
  -1  23   0    1.74    0.13
   1  23   0    1.60    0.10
  -2 -23   0    0.55    0.07
  -2 -23   0    0.44    0.09
   2 -23   0    0.49    0.06
  -2  23   0    0.52    0.10
   2  23   0    0.58    0.11
   2  23   0    0.58    0.08
  -3 -23   0   -0.02    0.03
   3 -23   0    0.01    0.03
  -3 -23   0    0.03    0.04
   3  23   0    0.03    0.04
  -3  23   0   -0.01    0.05
  -4 -23   0    0.05    0.04
   4 -23   0   -0.03    0.05
  -4 -23   0    0.01    0.04
  -4  23   0    0.13    0.06
   4  23   0    0.06    0.06
   5 -23   0    0.36    0.06
   5 -23   0    0.29    0.09
  -5 -23   0    0.38    0.09
   5 -23   0    0.24    0.09
  -5  23   0    0.33    0.09
   5  23   0    0.44    0.10
   6 -23   0    2.19    0.13
   6 -23   0    2.28    0.19
   6 -23   0    2.46    0.19
   6  23   0    2.54    0.21
   0 -24   0    3.54    0.20
   0 -24   0    3.91    0.14
   0  24   0    3.38    0.14
   0  24   0    3.82    0.20
   0  24   0    3.70    0.19
   1 -24   0    0.19    0.04
  -1 -24   0    0.13    0.04
  -1 -24   0    0.15    0.06
   1  24   0    0.14    0.06
   1  24   0    0.06    0.05
  -1  24   0    0.24    0.04
   1  24   0    0.09    0.06
  -1  24   0    0.15    0.06
  -2 -24   0    0.05    0.04
  -2 -24   0    0.03    0.05
   2 -24   0    0.07    0.03
  -2  24   0    0.10    0.05
   2  24   0    0.19    0.11
   2  24   0    0.04    0.04
   2  24   0    0.16    0.06
  -3 -24   0    0.07    0.05
   3 -24   0    0.02    0.03
  -3 -24   0    0.06    0.04
  -3  24   0    0.08    0.06
   3  24   0    0.13    0.06
  -4 -24   0    0.21    0.07
  -4 -24   0    0.20    0.06
  -4  24   0    0.30    0.09
   4  24   0    0.25    0.09
   5 -24   0    0.75    0.08
   5 -24   0    0.78    0.14
  -5 -24   0    0.79    0.12
   5 -24   0    0.87    0.13
   5  24   0    0.88    0.15
  -5  24   0    0.88    0.13
   0 -25   0    0.19    0.04
   0 -25   0    0.10    0.06
   0  25   0    0.03    0.03
   0  25   0    0.20    0.07
   0  25   0    0.09    0.05
  -1 -25   0    0.29    0.08
  -1 -25   0    0.31    0.06
   1 -25   0    0.37    0.06
   1  25   0    0.32    0.06
  -1  25   0    0.34    0.09
   1  25   0    0.37    0.08
   1  25   0    0.37    0.08
  -1  25   0    0.29    0.05
  -2 -25   0    0.80    0.08
  -2 -25   0    0.75    0.11
   2 -25   0    0.85    0.06
  -2  25   0    1.04    0.14
   2  25   0    0.96    0.13
   2  25   0    0.92    0.12
  -3 -25   0    0.16    0.05
   3 -25   0    0.13    0.04
  -3 -25   0    0.09    0.05
  -3  25   0    0.21    0.08
   3  25   0    0.15    0.07
  -4 -25   0    0.05    0.06
   4  25   0    0.16    0.06
  -4  25   0    0.10    0.06
   5 -25   0    0.08    0.06
   5 -25   0    0.00    0.07
  -5 -25   0    0.11    0.07
   5  25   0    0.17    0.10
  -5  25   0    0.12    0.08
   0 -26   0    0.39    0.09
   0 -26   0    0.30    0.06
   0  26   0    0.38    0.08
   0  26   0    0.18    0.05
  -1 -26   0    0.14    0.06
  -1 -26   0   -0.01    0.03
   1  26   0    0.02    0.05
  -1  26   0   -0.03    0.04
  -1  26   0    0.00    0.03
   1  26   0    0.09    0.06
   1  26   0    0.03    0.04
   2 -26   0   -0.01    0.03
  -2 -26   0    0.02    0.04
  -2 -26   0    0.06    0.06
  -2  26   0    0.06    0.05
   2  26   0    0.02    0.05
  -3 -26   0    0.10    0.04
   3 -26   0   -0.01    0.03
  -3 -26   0    0.09    0.06
   3  26   0    0.12    0.07
  -3  26   0    0.08    0.06
  -4 -26   0    0.42    0.09
  -4  26   0    0.43    0.10
   4  26   0    0.58    0.12
  -5 -26   0    0.31    0.09
   5  26   0    0.12    0.09
   1 -27   0    0.03    0.03
  -1 -27   0    0.01    0.03
   1 -27   0    0.00    0.05
  -1 -27   0    0.09    0.06
  -1  27   0    0.03    0.05
   1  27   0    0.13    0.07
   1  27   0    0.08    0.05
  -2 -27   0    0.13    0.05
  -2 -27   0    0.09    0.06
   2 -27   0    0.11    0.04
   2  27   0    0.02    0.06
  -2  27   0   -0.01    0.05
  -3 -27   0    1.29    0.10
  -3 -27   0    1.29    0.19
   3 -27   0    1.16    0.08
  -3  27   0    1.36    0.14
   3  27   0    1.46    0.14
  -4 -27   0    0.22    0.08
   4 -27   0    0.30    0.07
  -4  27   0    0.36    0.10
   4  27   0    0.25    0.10
   0 -28   0    1.09    0.08
   0 -28   0    1.07    0.13
   0  28   0    1.12    0.15
  -1 -28   0    0.14    0.07
   1 -28   0    0.26    0.05
   1 -28   0    0.33    0.08
  -1 -28   0    0.26    0.05
   1  28   0    0.28    0.08
   1  28   0    0.18    0.06
  -1  28   0    0.24    0.08
  -2 -28   0    0.98    0.09
  -2 -28   0    0.92    0.13
   2 -28   0    0.74    0.07
   2  28   0    1.09    0.16
  -2  28   0    0.99    0.15
  -3 -28   0    0.11    0.07
   3 -28   0    0.08    0.04
  -3 -28   0    0.17    0.05
   3  28   0    0.39    0.10
  -3  28   0    0.23    0.07
   4 -28   0    0.96    0.09
  -4 -28   0    1.21    0.13
   4  28   0    1.49    0.16
   0 -29   0    0.15    0.07
   0 -29   0    0.18    0.05
   0  29   0    0.06    0.05
   0  29   0    0.18    0.08
   1 -29   0    0.08    0.06
  -1 -29   0    0.05    0.06
   1 -29   0   -0.01    0.04
  -1 -29   0    0.05    0.04
  -1  29   0    0.07    0.06
   1  29   0   -0.01    0.05
   2 -29   0    0.12    0.05
  -2 -29   0    0.06    0.06
  -2 -29   0    0.05    0.05
  -2  29   0    0.02    0.06
   2  29   0    0.10    0.08
   3 -29   0    0.98    0.07
  -3 -29   0    0.94    0.10
  -3 -29   0    1.09    0.12
  -3  29   0    1.06    0.15
   3  29   0    1.07    0.16
   0 -30   0    0.26    0.05
   0 -30   0    0.33    0.09
   0  30   0    0.38    0.10
  -1 -30   0    0.38    0.09
  -1 -30   0    0.61    0.08
   1 -30   0    0.60    0.11
   1  30   0    0.74    0.13
  -1  30   0    0.52    0.11
   2 -30   0    0.00    0.06
   2 -30   0   -0.09    0.04
  -2 -30   0    0.04    0.04
  -2 -30   0    0.03    0.05
   2  30   0    0.04    0.07
  -2  30   0    0.07    0.07
   0 -31   0    0.26    0.08
   0 -31   0    0.21    0.05
   0  31   0    0.32    0.08
  -1 -31   0    0.26    0.06
   1 -31   0    0.31    0.09
  -1 -31   0    0.16    0.08
  -1  31   0    0.15    0.08
   1  31   0    0.28    0.09
   9   0  -1    0.08    0.07
   8   0  -1    0.00    0.06
   7   0  -1    0.25    0.09
   6   0  -1    0.66    0.10
  -6   0   1    0.45    0.08
  -5   0   1    0.06    0.04
   5   0  -1    0.12    0.05
   5   0  -1    0.07    0.03
  -4   0   1    0.02    0.03
   4   0  -1   -0.02    0.03
   3   0  -1    0.07    0.03
  -3   0   1    0.06    0.02
   2   0  -1    0.01    0.02
  -2   0   1    0.02    0.02
  -1   0   1    0.04    0.01
   1   0  -1    0.02    0.01
  -1   0   1    0.03    0.01
   0   0  -1    0.12    0.01
   0   0   1    0.14    0.01
   0   0   1    0.11    0.01
   0   0  -1    0.08    0.01
   0   0   1    0.10    0.01
   0   0   1    0.12    0.01
   0   0  -1    0.09    0.01
   0   0  -1    0.11    0.01
   1   0   1    0.15    0.02
   1   0   1    0.14    0.02
  -1   0  -1    0.17    0.02
   2   0   1    0.37    0.05
   2   0   1    0.26    0.03
  -2   0  -1    0.43    0.05
  -2   0  -1    0.26    0.03
  -3   0  -1   -0.02    0.02
   3   0   1   -0.01    0.02
   3   0   1   -0.02    0.02
  -3   0  -1    0.00    0.02
  -4   0  -1    0.04    0.03
   4   0   1    0.00    0.02
   4   0   1    0.01    0.03
   5   0   1    0.27    0.07
  -5   0  -1    0.39    0.07
   6   0   1    0.42    0.09
   7   0   1    0.05    0.06
   8   0   1    0.05    0.07
   9   0   1   -0.01    0.10
   9  -1  -1   -0.02    0.09
   9   1  -1    0.06    0.08
   8  -1  -1    0.02    0.07
   8   1  -1    0.17    0.08
   7  -1  -1    3.53    0.27
   7   1  -1    3.13    0.22
   6  -1  -1    0.48    0.09
   6   1  -1    0.57    0.10
  -6   1   1    0.48    0.08
  -5  -1   1    0.34    0.06
   5  -1  -1    0.27    0.06
  -5   1   1    0.37    0.06
   5   1  -1    0.37    0.07
   5   1  -1    0.35    0.05
   4  -1  -1    0.18    0.05
  -4  -1   1    0.22    0.04
  -4   1   1    0.22    0.04
   4   1  -1    0.19    0.04
   3  -1  -1    0.31    0.05
  -3  -1   1    0.31    0.04
   3   1  -1    0.33    0.05
   2  -1  -1    6.46    0.18
  -2  -1   1    6.40    0.17
   2   1  -1    6.40    0.17
  -2   1   1    6.48    0.18
  -1  -1   1   59.09    1.31
   1  -1  -1   58.62    1.30
  -1   1   1   59.57    1.30
   1   1  -1   59.59    1.31
   0  -1  -1   16.59    0.38
   0  -1   1   17.33    0.38
   0  -1  -1   16.21    0.38
   0  -1   1   16.89    0.38
   0   1   1   16.81    0.38
   0   1  -1   17.01    0.38
   0   1   1   16.27    0.38
   0   1   1   17.36    0.38
   0   1  -1   16.92    0.38
  -1  -1  -1   17.08    0.40
   1  -1   1   17.48    0.39
   1  -1   1   17.36    0.40
  -1  -1  -1   17.24    0.40
   1   1   1   16.70    0.40
   1   1   1   16.66    0.40
  -1   1  -1   17.65    0.39
  -1   1  -1   17.13    0.40
   2  -1   1    2.07    0.09
   2  -1   1    2.27    0.08
  -2  -1  -1    2.29    0.08
  -2  -1  -1    2.13    0.09
  -2   1  -1    2.25    0.08
  -2   1  -1    2.05    0.09
   2   1   1    2.13    0.09
   2   1   1    2.21    0.08
   3  -1   1    1.31    0.08
  -3  -1  -1    1.21    0.07
   3  -1   1    1.32    0.07
  -3  -1  -1    1.25    0.08
   3   1   1    1.25    0.08
  -3   1  -1    1.29    0.08
   3   1   1    1.38    0.07
   4  -1   1    0.11    0.04
   4  -1   1    0.15    0.03
  -4  -1  -1    0.16    0.04
   4   1   1    0.16    0.04
   4   1   1    0.14    0.04
  -4   1  -1    0.22    0.05
   5  -1   1    3.20    0.16
  -5  -1  -1    3.22    0.16
   5  -1   1    2.92    0.13
  -5   1  -1    3.00    0.16
   5   1   1    3.12    0.14
   5   1   1    3.10    0.16
   6  -1   1    4.24    0.20
   6   1   1    3.34    0.19
   7  -1   1    0.66    0.12
   7   1   1    0.42    0.10
   8  -1   1    0.19    0.09
   8   1   1    0.03    0.06
   9  -1   1   -0.07    0.08
   9   1   1    0.21    0.12
   9  -2  -1    0.10    0.09
   9   2  -1    0.13    0.09
   8  -2  -1    0.08    0.06
   8   2  -1    0.12    0.07
   7   2  -1    0.39    0.10
   6  -2  -1   13.47    0.42
  -6  -2   1   13.17    0.40
   6   2  -1   13.26    0.43
  -6   2   1   13.50    0.41
  -5  -2   1    0.01    0.03
   5  -2  -1    0.02    0.04
   5   2  -1    0.04    0.03
   5   2  -1    0.00    0.04
  -5   2   1   -0.01    0.03
   5   2  -1    0.00    0.02
   4  -2  -1    1.09    0.09
  -4  -2   1    1.14    0.08
   4   2  -1    1.16    0.08
   4   2  -1    1.15    0.08
   4   2  -1    1.13    0.07
  -4   2   1    1.20    0.08
   3  -2  -1    0.76    0.06
  -3  -2   1    0.86    0.05
   3   2  -1    0.75    0.06
   3   2  -1    0.74    0.06
  -3   2   1    0.83    0.06
   2  -2  -1    1.91    0.08
  -2  -2   1    1.85    0.07
   2   2  -1    1.82    0.08
   2   2  -1    1.91    0.07
  -2   2   1    1.92    0.08
   1  -2  -1   30.25    0.69
  -1  -2   1   30.93    0.70
   1  -2  -1   30.76    0.69
   1  -2  -1   30.76    0.69
   1   2  -1   31.08    0.68
  -1   2   1   30.05    0.69
  -1   2   1   29.74    0.69
   1   2  -1   32.43    0.70
  -1   2   1   30.90    0.69
   0  -2   1  191.29    4.25
   0   2  -1  189.08    4.25
   0   2   1  193.00    4.48
   1  -2   1    0.37    0.03
  -1  -2  -1    0.29    0.03
   1  -2   1    0.35    0.02
  -1  -2  -1    0.34    0.03
   1   2   1    0.28    0.03
  -1   2  -1    0.36    0.03
   1   2   1    0.42    0.02
  -1   2  -1    0.38    0.02
   1   2   1    0.45    0.03
  -2  -2  -1    2.93    0.11
  -2  -2  -1    2.92    0.10
   2  -2   1    2.97    0.09
   2  -2   1    3.05    0.11
   2   2   1    3.04    0.10
   2   2   1    2.84    0.11
  -2   2  -1    2.98    0.09
  -2   2  -1    3.00    0.11
   3  -2   1    0.86    0.07
  -3  -2  -1    1.15    0.08
  -3  -2  -1    0.97    0.06
   3  -2   1    1.05    0.06
   3   2   1    1.04    0.06
   3   2   1    1.01    0.07
  -3   2  -1    0.95    0.07
   4  -2   1    0.60    0.07
  -4  -2  -1    0.62    0.08
   4  -2   1    0.48    0.05
  -4   2  -1    0.59    0.08
   4   2   1    0.58    0.06
   4   2   1    0.50    0.05
   5  -2   1    5.67    0.22
   5  -2   1    5.56    0.19
  -5  -2  -1    5.63    0.22
   5   2   1    5.60    0.22
  -5   2  -1    5.92    0.23
   5   2   1    5.86    0.20
   6  -2   1    3.95    0.20
   6   2   1    3.72    0.21
   6   2   1    4.08    0.18
   7  -2   1    0.56    0.11
   7   2   1    0.44    0.10
   8  -2   1    0.21    0.08
   8   2   1    0.07    0.06
   9  -2   1    0.44    0.13
   9   2   1    0.46    0.13
   9  -3  -1    0.19    0.10
   9   3  -1    0.19    0.10
   8  -3  -1    0.16    0.08
   8   3  -1    0.13    0.07
   7  -3  -1    1.40    0.19
   7   3  -1    1.22    0.14
  -6  -3   1    0.49    0.09
   6   3  -1    0.41    0.10
  -6   3   1    0.42    0.08
  -5  -3   1    0.09    0.04
   5  -3  -1   -0.01    0.04
   5   3  -1   -0.01    0.03
  -5   3   1    0.09    0.04
   5   3  -1    0.08    0.04
   5   3  -1    0.03    0.03
  -4  -3   1    6.44    0.20
  -4   3   1    6.30    0.21
   4   3  -1    6.41    0.22
   4   3  -1    6.24    0.22
   4   3  -1    6.44    0.20
  -3  -3   1    4.66    0.15
   3  -3  -1    4.73    0.16
   3   3  -1    4.80    0.16
   3   3  -1    4.83    0.17
  -3   3   1    4.64    0.16
  -2  -3   1    3.01    0.11
   2  -3  -1    3.13    0.11
  -2  -3   1    3.01    0.09
  -2   3   1    3.02    0.10
   2   3  -1    3.00    0.10
   2   3  -1    3.08    0.11
   1  -3  -1   17.52    0.41
   1  -3  -1   17.23    0.41
  -1  -3   1   18.10    0.42
   1  -3  -1   17.52    0.41
  -1   3   1   17.52    0.41
  -1   3   1   17.66    0.41
  -1   3   1   18.18    0.41
   1   3  -1   17.54    0.42
   0  -3  -1    9.11    0.22
   0  -3  -1    9.10    0.23
   0  -3   1    9.48    0.23
   0   3   1    8.83    0.22
   0   3   1    9.07    0.22
   0   3  -1    9.07    0.21
   0   3  -1    9.41    0.23
   0   3   1    9.18    0.22
  -1  -3  -1    1.35    0.04
   1  -3   1    1.33    0.05
   1  -3   1    1.32    0.04
  -1  -3  -1    1.30    0.05
  -1  -3  -1    1.31    0.06
   1   3   1    1.29    0.05
   1   3   1    1.18    0.06
   1   3   1    1.32    0.04
  -1   3  -1    1.34    0.04
  -1   3  -1    1.20    0.05
  -2  -3  -1    4.74    0.14
  -2  -3  -1    4.63    0.15
   2  -3   1    4.60    0.15
   2  -3   1    4.73    0.13
  -2   3  -1    4.70    0.15
   2   3   1    4.83    0.15
   2   3   1    4.58    0.14
   2   3   1    4.92    0.13
  -3  -3  -1    2.55    0.11
   3  -3   1    2.69    0.12
  -3  -3  -1    2.83    0.12
   3  -3   1    2.73    0.10
   3   3   1    2.76    0.11
  -3   3  -1    2.75    0.12
   3   3   1    2.93    0.12
   3   3   1    2.80    0.10
   4  -3   1    0.03    0.04
  -4  -3  -1    0.03    0.03
  -4  -3  -1    0.01    0.02
   4  -3   1    0.04    0.02
   4   3   1    0.04    0.03
   4   3   1    0.04    0.03
  -4   3  -1    0.09    0.04
   4   3   1    0.06    0.03
   5  -3   1    1.37    0.11
   5  -3   1    1.59    0.09
  -5  -3  -1    1.27    0.11
   5   3   1    1.31    0.11
  -5   3  -1    1.43    0.11
   5   3   1    1.69    0.10
   5   3   1    1.48    0.09
   6  -3   1    5.36    0.21
   6  -3   1    5.93    0.24
   6   3   1    5.03    0.24
   6   3   1    5.25    0.21
   7  -3   1    0.05    0.05
   7   3   1    0.05    0.05
   8  -3   1    0.08    0.07
   8   3   1    0.02    0.06
   9  -3   1    0.32    0.11
   9   3   1    0.35    0.11
   9  -4  -1    0.24    0.15
   9   4  -1    0.23    0.09
   8  -4  -1    0.07    0.07
   8   4  -1   -0.10    0.05
   7  -4  -1    2.04    0.16
   7   4  -1    1.66    0.17
   6  -4  -1    0.31    0.08
  -6  -4   1    0.32    0.08
   6   4  -1    0.11    0.07
  -6   4   1    0.17    0.07
  -5  -4   1    0.32    0.05
   5  -4  -1    0.28    0.06
   5   4  -1    0.24    0.06
   5   4  -1    0.32    0.06
  -5   4   1    0.38    0.07
   5   4  -1    0.37    0.06
  -4  -4   1    0.65    0.06
   4  -4  -1    0.70    0.07
  -4   4   1    0.65    0.07
   4   4  -1    0.74    0.06
   4   4  -1    0.64    0.07
   4   4  -1    0.78    0.07
   3  -4  -1    1.17    0.08
  -3  -4   1    1.35    0.07
  -3   4   1    1.21    0.08
   3   4  -1    1.32    0.08
   3   4  -1    1.44    0.08
  -2  -4   1    4.58    0.15
   2  -4  -1    4.79    0.15
   2  -4  -1    4.66    0.15
  -2  -4   1    4.81    0.13
   2   4  -1    4.71    0.15
   2   4  -1    4.58    0.14
  -2   4   1    4.73    0.15
   1  -4  -1    9.12    0.23
  -1  -4   1    9.01    0.24
   1  -4  -1    9.11    0.23
   1  -4  -1    9.02    0.23
   1   4  -1    9.15    0.21
  -1   4   1    9.19    0.23
  -1   4   1    9.08    0.23
   1   4  -1    8.99    0.24
  -1   4   1    9.18    0.23
  -1   4   1    9.29    0.23
   0  -4  -1   21.72    0.50
   0  -4   1   22.01    0.50
   0  -4  -1   21.72    0.50
   0   4   1   21.50    0.50
   0   4   1   21.33    0.50
   0   4   1   22.18    0.50
   0   4  -1   21.41    0.48
  -1  -4  -1   10.72    0.27
  -1  -4  -1   11.21    0.25
   1  -4   1   10.91    0.25
  -1  -4  -1   10.72    0.28
   1  -4   1   11.02    0.27
   1   4   1   10.88    0.27
  -1   4  -1   10.93    0.27
   1   4   1   11.08    0.28
  -2  -4  -1    8.20    0.22
   2  -4   1    8.01    0.22
   2  -4   1    7.96    0.20
  -2   4  -1    8.31    0.24
   2   4   1    8.07    0.20
   2   4   1    7.91    0.23
   3  -4   1   11.29    0.32
  -3  -4  -1   11.76    0.31
  -3  -4  -1   11.13    0.32
   3   4   1   11.61    0.29
   3   4   1   11.05    0.31
  -3   4  -1   11.55    0.32
   3   4   1   11.89    0.33
   4  -4   1    1.92    0.11
  -4  -4  -1    1.70    0.10
  -4  -4  -1    1.94    0.10
   4  -4   1    1.85    0.09
  -4   4  -1    1.89    0.11
   4   4   1    1.78    0.10
   4   4   1    1.92    0.09
   4   4   1    1.86    0.13
   5  -4   1    1.12    0.10
  -5  -4  -1    1.02    0.09
   5  -4   1    0.96    0.07
   5   4   1    1.11    0.08
   5   4   1    1.09    0.10
  -5   4  -1    1.23    0.10
   5   4   1    1.07    0.08
   6  -4   1    2.07    0.11
   6  -4   1    2.19    0.15
   6   4   1    1.85    0.14
   7  -4   1    0.08    0.06
   7   4   1    0.04    0.06
   8  -4   1    0.10    0.08
   8   4   1    0.02    0.06
   9   5  -1    0.22    0.10
   8  -5  -1    0.12    0.07
   8   5  -1    0.22    0.08
   7  -5  -1    1.83    0.15
   7   5  -1    2.06    0.27
  -6  -5   1    0.38    0.08
   6  -5  -1    0.50    0.09
   6   5  -1    0.20    0.08
   5  -5  -1    1.08    0.09
  -5  -5   1    1.10    0.08
   5   5  -1    1.13    0.09
   5   5  -1    1.04    0.09
   5   5  -1    1.03    0.08
   4  -5  -1    7.30    0.25
  -4  -5   1    7.58    0.23
  -4   5   1    7.50    0.24
   4   5  -1    7.09    0.23
   4   5  -1    7.28    0.24
   4   5  -1    7.66    0.25
   3  -5  -1   17.52    0.45
  -3  -5   1   17.27    0.42
   3   5  -1   17.34    0.44
   3   5  -1   16.46    0.45
  -3   5   1   17.01    0.44
   3   5  -1   17.81    0.43
  -2  -5   1    2.53    0.11
   2  -5  -1    2.86    0.11
   2  -5  -1    2.86    0.11
  -2  -5   1    2.79    0.09
   2   5  -1    2.52    0.10
   2   5  -1    2.74    0.09
   2   5  -1    2.68    0.09
  -2   5   1    2.64    0.10
  -1  -5   1   37.22    0.84
   1  -5  -1   36.35    0.83
   1  -5  -1   36.75    0.84
   1  -5  -1   36.99    0.84
   1   5  -1   37.13    0.84
  -1   5   1   36.06    0.83
  -1   5   1   36.33    0.83
  -1   5   1   36.71    0.83
   1   5  -1   37.58    0.82
  -1   5   1   36.06    0.83
   1   5  -1   36.72    0.81
   0  -5  -1    2.44    0.08
   0  -5   1    2.34    0.07
   0  -5  -1    2.48    0.08
   0  -5   1    2.65    0.09
   0   5   1    2.48    0.08
   0   5   1    2.47    0.09
   0   5  -1    2.53    0.06
   0   5   1    2.51    0.09
   0   5  -1    2.40    0.07
   1  -5   1   11.92    0.27
   1  -5   1   12.14    0.29
  -1  -5  -1   11.91    0.28
  -1  -5  -1   12.18    0.30
  -1  -5  -1   11.91    0.30
   1   5   1   11.85    0.30
   1   5   1   11.97    0.30
  -1   5  -1   11.92    0.29
  -2  -5  -1    0.37    0.03
  -2  -5  -1    0.35    0.05
   2  -5   1    0.31    0.03
  -2  -5  -1    0.27    0.04
   2  -5   1    0.32    0.04
   2   5   1    0.42    0.05
   2   5   1    0.35    0.04
   2   5   1    0.41    0.03
  -2   5  -1    0.39    0.05
   3  -5   1    1.19    0.08
   3  -5   1    1.21    0.06
  -3  -5  -1    1.39    0.08
  -3  -5  -1    1.41    0.09
   3   5   1    1.27    0.08
   3   5   1    1.42    0.09
   3   5   1    1.07    0.06
  -3   5  -1    1.40    0.09
   4  -5   1    1.14    0.10
  -4  -5  -1    1.07    0.08
   4  -5   1    1.01    0.06
  -4   5  -1    1.10    0.08
   4   5   1    1.02    0.07
   4   5   1    1.03    0.07
  -5  -5  -1    0.10    0.05
   5  -5   1    0.07    0.05
   5  -5   1    0.12    0.04
  -5   5  -1    0.11    0.05
   5   5   1    0.19    0.05
   5   5   1    0.08    0.05
   5   5   1    0.10    0.04
   6  -5   1    0.97    0.12
   6  -5   1    0.81    0.07
   6   5   1    0.84    0.12
   7  -5   1    0.05    0.07
   7   5   1    0.08    0.06
   8  -5   1    0.12    0.08
   8   5   1    0.07    0.06
   9  -6  -1    0.93    0.18
   9   6  -1    1.07    0.23
   8  -6  -1    0.33    0.10
   8   6  -1    0.33    0.09
   7  -6  -1    0.22    0.07
   6  -6  -1    0.05    0.05
   6   6  -1   -0.02    0.05
   5  -6  -1    0.64    0.09
  -5  -6   1    0.60    0.07
   5   6  -1    0.68    0.07
   5   6  -1    0.62    0.08
  -5   6   1    0.77    0.08
   5   6  -1    0.72    0.08
  -4  -6   1   17.88    0.45
   4  -6  -1   18.03    0.51
   4   6  -1   16.62    0.47
   4   6  -1   17.78    0.45
  -4   6   1   18.16    0.48
   4   6  -1   17.18    0.47
  -3  -6   1    2.16    0.09
  -3  -6   1    2.05    0.11
   3  -6  -1    2.33    0.11
   3  -6  -1    2.27    0.11
   3   6  -1    2.08    0.11
   3   6  -1    2.20    0.10
  -3   6   1    2.38    0.11
   3   6  -1    2.23    0.10
  -2  -6   1    3.11    0.12
   2  -6  -1    3.10    0.11
   2  -6  -1    3.03    0.11
   2  -6  -1    2.98    0.11
  -2  -6   1    3.04    0.09
   2   6  -1    2.88    0.10
   2   6  -1    3.10    0.10
   2   6  -1    2.93    0.12
  -2   6   1    2.98    0.11
  -1  -6   1   17.63    0.42
   1  -6  -1   16.42    0.41
   1  -6  -1   17.18    0.42
   1  -6  -1   17.03    0.42
  -1   6   1   16.82    0.42
  -1   6   1   17.41    0.41
   1   6  -1   17.95    0.40
  -1   6   1   17.08    0.41
   1   6  -1   17.21    0.42
   1   6  -1   16.81    0.40
  -1   6   1   17.05    0.42
   0  -6   1   16.12    0.40
   0  -6  -1   16.41    0.39
   0  -6  -1   16.53    0.39
   0   6  -1   16.72    0.36
   0   6   1   16.36    0.40
   0   6   1   16.15    0.39
   0   6   1   16.41    0.40
   0   6  -1   16.31    0.38
   1  -6   1    4.33    0.13
   1  -6   1    4.10    0.13
  -1  -6  -1    4.37    0.13
  -1  -6  -1    4.22    0.14
  -1  -6  -1    4.35    0.13
   1  -6   1    4.22    0.10
  -1   6  -1    4.38    0.13
   1   6   1    4.30    0.14
   1   6   1    4.26    0.13
   2  -6   1   49.90    1.13
  -2  -6  -1   50.20    1.13
  -2  -6  -1   49.90    1.12
   2  -6   1   49.64    1.09
  -2  -6  -1   50.18    1.11
   2   6   1   49.69    1.10
  -2   6  -1   48.61    1.13
   2   6   1   48.97    1.14
  -3  -6  -1   29.04    0.71
  -3  -6  -1   28.95    0.69
   3  -6   1   29.49    0.67
   3  -6   1   29.44    0.71
   3   6   1   29.17    0.70
   3   6   1   30.76    0.68
  -3   6  -1   27.70    0.71
   3   6   1   28.82    0.72
   4  -6   1    0.43    0.04
  -4  -6  -1    0.64    0.08
  -4  -6  -1    0.56    0.07
  -4   6  -1    0.59    0.08
   4   6   1    0.45    0.07
   4   6   1    0.53    0.05
   4   6   1    0.51    0.06
   5  -6   1    0.40    0.05
   5  -6   1    0.34    0.07
  -5  -6  -1    0.40    0.07
   5   6   1    0.32    0.06
  -5   6  -1    0.29    0.06
   5   6   1    0.38    0.08
   5   6   1    0.31    0.06
   6  -6   1    0.15    0.06
   6  -6   1    0.13    0.04
   6   6   1    0.10    0.07
   7  -6   1    0.03    0.06
   7   6   1    0.06    0.06
   8  -6   1    0.43    0.11
   8   6   1    0.26    0.09
   8  -7  -1    0.34    0.09
   8   7  -1    0.43    0.10
   7  -7  -1    0.05    0.06
   7   7  -1    0.06    0.08
   6  -7  -1    0.07    0.05
   6   7  -1    0.09    0.06
   5  -7  -1    1.07    0.10
  -5  -7   1    1.07    0.08
   5   7  -1    1.05    0.09
  -5   7   1    0.87    0.08
   5   7  -1    1.06    0.09
   5   7  -1    1.09    0.08
   4  -7  -1    0.15    0.05
  -4  -7   1    0.10    0.04
   4   7  -1    0.07    0.05
   4   7  -1    0.11    0.03
  -4   7   1    0.07    0.04
   4   7  -1    0.19    0.05
  -3  -7   1   69.67    1.63
  -3  -7   1   72.48    1.59
   3  -7  -1   73.00    1.63
   3  -7  -1   71.01    1.62
   3   7  -1   70.61    1.61
   3   7  -1   71.34    1.63
   3   7  -1   73.81    1.61
  -3   7   1   69.43    1.62
   2  -7  -1    1.89    0.09
   2  -7  -1    1.89    0.09
   2  -7  -1    1.85    0.08
  -2  -7   1    1.91    0.07
  -2  -7   1    1.90    0.10
   2   7  -1    1.86    0.08
  -2   7   1    1.87    0.09
   2   7  -1    1.94    0.09
   1  -7  -1    1.20    0.06
  -1  -7   1    1.20    0.07
   1  -7  -1    1.17    0.06
   1  -7  -1    1.25    0.07
  -1   7   1    1.15    0.06
   1   7  -1    1.09    0.06
  -1   7   1    1.20    0.06
   1   7  -1    1.20    0.05
   1   7  -1    1.28    0.05
  -1   7   1    1.24    0.06
  -1   7   1    1.21    0.06
   0  -7  -1    8.28    0.22
   0  -7  -1    8.41    0.22
   0  -7   1    8.54    0.23
   0   7   1    8.35    0.23
   0   7   1    8.32    0.22
   0   7  -1    8.48    0.22
   0   7  -1    8.53    0.19
   0   7   1    8.40    0.23
  -1  -7  -1    0.88    0.04
  -1  -7  -1    1.00    0.06
   1  -7   1    0.87    0.05
  -1  -7  -1    0.81    0.05
   1  -7   1    0.80    0.03
   1  -7   1    0.82    0.05
   1   7   1    0.81    0.05
   1   7   1    0.83    0.05
  -1   7  -1    0.85    0.05
  -2  -7  -1   19.13    0.46
  -2  -7  -1   19.44    0.45
  -2  -7  -1   18.80    0.47
   2  -7   1   18.37    0.46
   2  -7   1   18.81    0.43
   2   7   1   18.81    0.44
  -2   7  -1   18.68    0.47
   2   7   1   18.43    0.48
   2   7   1   18.90    0.46
  -3  -7  -1   38.15    0.89
  -3  -7  -1   38.61    0.91
   3  -7   1   38.26    0.86
   3  -7   1   38.46    0.90
   3   7   1   37.76    0.91
  -3   7  -1   37.07    0.90
   3   7   1   37.78    0.89
  -4  -7  -1    0.80    0.07
  -4  -7  -1    0.73    0.06
   4  -7   1    0.69    0.07
   4  -7   1    0.72    0.05
   4   7   1    0.74    0.06
  -4   7  -1    0.76    0.07
   4   7   1    0.75    0.06
   4   7   1    0.63    0.07
   5  -7   1    0.73    0.08
   5  -7   1    0.67    0.06
  -5  -7  -1    0.82    0.09
   5   7   1    0.89    0.11
   5   7   1    0.83    0.08
   5   7   1    0.75    0.07
  -5   7  -1    0.83    0.10
   6  -7   1   -0.06    0.04
   6  -7   1    0.05    0.04
   6   7   1    0.01    0.05
   7  -7   1    0.05    0.06
   7   7   1    0.08    0.06
   8  -7   1    4.33    0.25
   8   7   1    4.44    0.25
   8  -8  -1   -0.03    0.06
   8   8  -1    0.12    0.07
   7  -8  -1    0.01    0.05
   7   8  -1   -0.02    0.05
   6  -8  -1    0.03    0.06
   6   8  -1    0.00    0.05
   5  -8  -1    0.26    0.06
  -5  -8   1    0.34    0.06
   5   8  -1    0.38    0.07
  -5   8   1    0.36    0.07
   5   8  -1    0.38    0.07
   5   8  -1    0.38    0.06
  -4  -8   1    5.10    0.17
   4  -8  -1    5.08    0.20
   4  -8  -1    5.26    0.20
   4   8  -1    4.89    0.24
  -4   8   1    5.15    0.19
   4   8  -1    5.32    0.20
   4   8  -1    5.22    0.18
  -3  -8   1    0.44    0.05
   3  -8  -1    0.54    0.06
   3  -8  -1    0.61    0.08
  -3  -8   1    0.54    0.07
   3   8  -1    0.54    0.06
   3   8  -1    0.57    0.05
   3   8  -1    0.60    0.07
  -3   8   1    0.52    0.07
  -2  -8   1    0.07    0.03
  -2  -8   1    0.03    0.02
   2  -8  -1    0.04    0.02
   2  -8  -1    0.01    0.03
   2  -8  -1    0.03    0.02
  -2   8   1    0.05    0.03
   2   8  -1    0.05    0.02
   2   8  -1    0.02    0.02
   2   8  -1    0.04    0.03
   1  -8  -1    9.98    0.28
  -1  -8   1   10.60    0.28
   1  -8  -1    9.95    0.26
   1  -8  -1   10.33    0.28
   1   8  -1   10.34    0.28
  -1   8   1   10.07    0.28
   1   8  -1   10.49    0.25
  -1   8   1   10.10    0.27
  -1   8   1   10.30    0.27
   1   8  -1   10.50    0.26
   0  -8   1    5.44    0.17
   0  -8   1    5.28    0.13
   0  -8  -1    5.22    0.15
   0   8  -1    5.33    0.15
   0   8   1    5.27    0.16
   0   8  -1    5.42    0.13
   0   8   1    5.25    0.16
   1  -8   1   10.26    0.23
   1  -8   1   10.08    0.27
  -1  -8  -1   10.11    0.27
  -1  -8  -1   10.06    0.26
   1  -8   1   10.51    0.26
  -1  -8  -1   10.43    0.27
   1   8   1    9.93    0.28
  -1   8  -1   10.27    0.27
   2  -8   1    7.99    0.23
   2  -8   1    7.91    0.23
  -2  -8  -1    8.18    0.21
  -2  -8  -1    7.96    0.22
  -2  -8  -1    7.72    0.23
   2   8   1    7.57    0.21
   2   8   1    7.68    0.23
   2   8   1    7.52    0.24
  -2   8  -1    7.87    0.23
  -3  -8  -1    6.18    0.19
   3  -8   1    6.31    0.20
   3  -8   1    6.06    0.17
  -3  -8  -1    6.18    0.21
   3   8   1    6.19    0.18
   3   8   1    6.14    0.20
  -3   8  -1    6.23    0.21
   4  -8   1    0.30    0.06
  -4  -8  -1    0.34    0.06
   4  -8   1    0.36    0.04
  -4  -8  -1    0.25    0.05
  -4   8  -1    0.23    0.09
   4   8   1    0.29    0.06
   4   8   1    0.32    0.05
   5  -8   1    0.02    0.03
  -5  -8  -1   -0.07    0.04
   5  -8   1    0.05    0.05
  -5  -8  -1    0.03    0.03
   5   8   1    0.03    0.03
   5   8   1    0.05    0.05
   6  -8   1    0.15    0.04
   6  -8   1    0.06    0.05
   6   8   1    0.13    0.06
   7  -8   1   -0.04    0.05
   7   8   1    0.09    0.05
   8  -8   1    0.37    0.10
   8   8   1    0.47    0.11
   8  -9  -1    0.27    0.09
   8  -9  -1    0.05    0.07
   8   9  -1    0.22    0.08
   7  -9  -1    0.25    0.08
   7   9  -1    0.13    0.07
   6  -9  -1    0.47    0.10
   6  -9  -1    0.47    0.10
   6   9  -1    0.41    0.08
   5  -9  -1    0.59    0.09
   5  -9  -1    0.59    0.09
  -5  -9   1    0.60    0.07
  -5   9   1    0.66    0.09
   5   9  -1    0.67    0.09
   5   9  -1    0.67    0.09
   5   9  -1    0.62    0.09
  -4  -9   1    1.26    0.07
   4  -9  -1    1.10    0.09
   4  -9  -1    1.25    0.09
   4   9  -1    1.17    0.09
   4   9  -1    1.14    0.09
   4   9  -1    1.13    0.07
  -4   9   1    1.12    0.09
  -3  -9   1    0.62    0.08
   3  -9  -1    0.46    0.06
   3  -9  -1    0.50    0.07
   3  -9  -1    0.42    0.06
  -3  -9   1    0.42    0.05
  -3   9   1    0.56    0.07
   3   9  -1    0.42    0.04
   3   9  -1    0.46    0.06
   3   9  -1    0.50    0.06
   2  -9  -1    1.73    0.09
  -2  -9   1    1.60    0.07
  -2  -9   1    1.64    0.09
   2  -9  -1    1.63    0.09
   2  -9  -1    1.72    0.08
   2   9  -1    1.65    0.09
   2   9  -1    1.61    0.07
   2   9  -1    1.64    0.08
  -2   9   1    1.70    0.09
  -2   9   1    1.60    0.09
  -1  -9   1    7.40    0.19
   1  -9  -1    7.80    0.23
  -1  -9   1    8.04    0.23
   1  -9  -1    7.66    0.21
  -1   9   1    7.57    0.22
  -1   9   1    7.65    0.22
   1   9  -1    7.82    0.20
  -1   9   1    7.80    0.21
   1   9  -1    7.88    0.23
  -1   9   1    7.51    0.22
   1   9  -1    7.29    0.20
   0  -9   1    1.83    0.06
   0  -9   1    2.00    0.09
   0  -9  -1    2.00    0.08
   0  -9  -1    1.93    0.09
   0   9   1    1.96    0.09
   0   9   1    2.14    0.08
   0   9  -1    1.91    0.06
   0   9   1    1.87    0.09
   0   9  -1    2.05    0.08
  -1  -9  -1    6.15    0.17
   1  -9   1    6.13    0.18
  -1  -9  -1    5.93    0.18
   1  -9   1    6.09    0.18
  -1  -9  -1    6.20    0.19
   1   9   1    6.01    0.18
   1   9   1    5.97    0.19
   2  -9   1    2.32    0.10
  -2  -9  -1    2.18    0.09
   2  -9   1    2.51    0.11
  -2  -9  -1    2.45    0.11
  -2  -9  -1    2.46    0.10
  -2   9  -1    2.30    0.11
   2   9   1    2.36    0.11
   2   9   1    2.27    0.10
  -3  -9  -1    0.12    0.03
   3  -9   1    0.11    0.02
  -3  -9  -1    0.16    0.04
  -3  -9  -1    0.14    0.04
   3  -9   1    0.12    0.04
   3   9   1    0.14    0.04
   3   9   1    0.13    0.03
   3   9   1    0.13    0.04
  -3   9  -1    0.09    0.04
   4  -9   1    0.62    0.07
  -4  -9  -1    0.59    0.06
  -4  -9  -1    0.61    0.07
   4  -9   1    0.62    0.05
  -4   9  -1    0.65    0.09
   4   9   1    0.57    0.06
   4   9   1    0.66    0.09
   4   9   1    0.53    0.05
   5  -9   1   -0.05    0.03
  -5  -9  -1    0.04    0.04
  -5  -9  -1    0.00    0.04
   5  -9   1    0.07    0.03
   5   9   1   -0.01    0.05
   5   9   1    0.08    0.03
   6  -9   1    1.02    0.11
   6  -9   1    1.10    0.08
   6   9   1    1.14    0.14
   7  -9   1    0.18    0.07
   7   9   1    0.14    0.07
   8  -9   1    0.26    0.09
   8   9   1    0.05    0.08
   8 -10  -1    0.07    0.08
   8 -10  -1    0.03    0.07
   8  10  -1    0.12    0.07
   7 -10  -1    2.75    0.18
   7 -10  -1    2.62    0.18
   7  10  -1    2.59    0.18
   6 -10  -1    0.77    0.11
   6 -10  -1    0.61    0.11
   6  10  -1    0.78    0.11
  -5 -10   1    0.06    0.04
   5 -10  -1    0.00    0.04
   5 -10  -1    0.00    0.04
   5  10  -1    0.04    0.04
   5  10  -1   -0.03    0.03
  -4 -10   1    0.04    0.04
   4 -10  -1   -0.01    0.03
  -4 -10   1    0.03    0.03
   4 -10  -1    0.00    0.03
   4  10  -1    0.01    0.03
   4  10  -1    0.05    0.05
   4  10  -1    0.00    0.04
   3 -10  -1    0.07    0.03
  -3 -10   1    0.00    0.03
  -3 -10   1    0.07    0.03
   3 -10  -1    0.03    0.03
   3 -10  -1    0.06    0.03
   3  10  -1    0.03    0.03
   3  10  -1    0.10    0.03
  -3  10   1    0.11    0.04
   3  10  -1    0.08    0.04
  -2 -10   1    1.35    0.06
  -2 -10   1    1.42    0.09
   2 -10  -1    1.32    0.07
   2 -10  -1    1.35    0.09
   2 -10  -1    1.35    0.08
  -2  10   1    1.32    0.08
  -2  10   1    1.29    0.08
   2  10  -1    1.54    0.08
   2  10  -1    1.41    0.07
  -2  10   1    1.32    0.08
   2  10  -1    1.36    0.08
   1 -10  -1    6.24    0.18
   1 -10  -1    6.31    0.20
  -1 -10   1    6.13    0.16
  -1 -10   1    5.70    0.20
  -1  10   1    5.93    0.19
   1  10  -1    6.06    0.17
  -1  10   1    6.19    0.20
  -1  10   1    6.08    0.20
   1  10  -1    6.22    0.18
  -1  10   1    6.04    0.18
   0 -10  -1   13.88    0.34
   0 -10  -1   12.99    0.35
   0 -10   1   13.25    0.36
   0 -10   1   13.81    0.31
   0  10  -1   13.91    0.34
   0  10  -1   14.13    0.32
   0  10   1   13.76    0.37
   0  10   1   13.55    0.36
   0  10   1   12.91    0.35
  -1 -10  -1    5.22    0.16
   1 -10   1    5.30    0.13
   1 -10   1    5.14    0.17
  -1 -10  -1    5.01    0.17
  -1 -10  -1    5.37    0.16
   1  10   1    5.01    0.17
  -1  10  -1    5.02    0.16
   1  10   1    5.11    0.16
  -1  10  -1    5.10    0.16
  -2 -10  -1    0.00    0.02
   2 -10   1    0.07    0.03
  -2 -10  -1    0.04    0.02
   2 -10   1    0.05    0.03
   2 -10   1    0.02    0.02
  -2 -10  -1    0.02    0.03
   2  10   1    0.02    0.03
   2  10   1    0.02    0.02
  -2  10  -1    0.06    0.03
  -3 -10  -1    0.03    0.02
  -3 -10  -1    0.03    0.03
   3 -10   1    0.02    0.03
   3 -10   1    0.00    0.03
   3 -10   1    0.00    0.01
  -3 -10  -1    0.01    0.02
   3  10   1    0.05    0.03
  -3  10  -1    0.00    0.03
   3  10   1    0.03    0.03
   3  10   1    0.02    0.02
   4 -10   1    0.50    0.07
  -4 -10  -1    0.42    0.06
  -4 -10  -1    0.63    0.08
   4 -10   1    0.47    0.04
  -4  10  -1    0.52    0.08
   4  10   1    0.46    0.07
   4  10   1    0.49    0.05
   4  10   1    0.48    0.08
  -5 -10  -1    0.95    0.09
   5 -10   1    0.92    0.07
  -5 -10  -1    0.81    0.08
   5 -10   1    0.90    0.10
   5  10   1    1.06    0.13
   5  10   1    0.94    0.08
   6 -10   1    0.46    0.09
   6 -10   1    0.44    0.07
   6  10   1    0.53    0.08
   6  10   1    0.42    0.09
   7 -10   1    0.36    0.10
   7  10   1    0.32    0.08
   8 -10   1    0.03    0.07
   8  10   1    0.05    0.06
   8 -11  -1    0.22    0.08
   8 -11  -1    0.32    0.09
   8  11  -1    0.09    0.08
   7 -11  -1    0.84    0.13
   7 -11  -1    0.92    0.13
   7  11  -1    1.09    0.14
   6 -11  -1    1.75    0.14
   6 -11  -1    1.53    0.14
   6  11  -1    1.50    0.13
   5 -11  -1    0.29    0.07
  -5 -11   1    0.33    0.06
   5 -11  -1    0.27    0.07
   5  11  -1    0.13    0.06
   5  11  -1    0.31    0.07
   4 -11  -1    0.07    0.04
   4 -11  -1    0.10    0.04
  -4 -11   1    0.12    0.06
  -4 -11   1    0.11    0.03
   4 -11  -1    0.10    0.04
   4  11  -1    0.12    0.04
  -4  11   1    0.03    0.04
  -3 -11   1    4.09    0.17
  -3 -11   1    4.26    0.14
   3 -11  -1    3.87    0.19
   3 -11  -1    3.89    0.16
   3 -11  -1    4.09    0.15
   3  11  -1    3.99    0.14
   3  11  -1    3.99    0.16
   3  11  -1    4.26    0.16
  -3  11   1    3.93    0.16
   2 -11  -1    0.07    0.04
   2 -11  -1    0.13    0.03
   2 -11  -1    0.10    0.04
  -2 -11   1    0.09    0.02
  -2 -11   1    0.03    0.03
   2  11  -1    0.05    0.03
  -2  11   1    0.12    0.04
  -2  11   1    0.07    0.04
   2  11  -1    0.09    0.03
  -2  11   1    0.06    0.03
   2  11  -1    0.07    0.03
   1 -11  -1   65.42    1.46
  -1 -11   1   66.82    1.49
  -1 -11   1   64.21    1.44
  -1  11   1   66.89    1.48
  -1  11   1   64.28    1.48
   1  11  -1   64.74    1.44
  -1  11   1   64.19    1.48
   1  11  -1   63.54    1.45
  -1  11   1   64.21    1.48
   0 -11  -1   31.06    0.72
   0 -11  -1   29.43    0.71
   0 -11   1   31.92    0.74
   0 -11   1   29.85    0.67
   0  11  -1   29.17    0.71
   0  11  -1   30.50    0.71
   0  11  -1   30.40    0.71
   0  11  -1   30.23    0.68
   0  11   1   30.52    0.73
   0  11   1   29.90    0.72
   0  11   1   30.48    0.71
  -1 -11  -1    0.48    0.06
   1 -11   1    0.47    0.02
  -1 -11  -1    0.40    0.06
  -1 -11  -1    0.62    0.05
   1 -11   1    0.45    0.06
   1  11   1    0.52    0.06
  -1  11  -1    0.45    0.06
  -1  11  -1    0.69    0.07
   1  11   1    0.53    0.07
   2 -11   1    1.85    0.10
   2 -11   1    1.86    0.06
   2 -11   1    1.77    0.09
  -2 -11  -1    1.94    0.09
  -2 -11  -1    1.86    0.10
  -2 -11  -1    1.78    0.09
  -2  11  -1    1.89    0.10
   2  11   1    1.84    0.12
   2  11   1    1.82    0.09
  -3 -11  -1    2.13    0.11
   3 -11   1    1.97    0.11
  -3 -11  -1    2.16    0.10
   3 -11   1    2.03    0.11
   3  11   1    2.11    0.09
   3  11   1    1.93    0.12
  -3  11  -1    2.01    0.11
   3  11   1    2.11    0.11
  -4 -11  -1    0.06    0.03
   4 -11   1    0.00    0.04
   4 -11   1    0.10    0.03
   4 -11   1    0.04    0.04
   4  11   1    0.10    0.04
   4  11   1    0.03    0.05
   4  11   1    0.11    0.03
  -4  11  -1    0.04    0.04
   5 -11   1    0.75    0.10
   5 -11   1    0.78    0.06
  -5 -11  -1    0.74    0.09
  -5 -11  -1    1.03    0.13
   5  11   1    0.66    0.07
   5  11   1    1.07    0.13
   6 -11   1    4.40    0.21
   6 -11   1    3.91    0.16
   6  11   1    4.38    0.18
   7 -11   1   -0.07    0.05
   7  11   1    0.02    0.05
   8 -11   1    0.38    0.10
   8  11   1    0.42    0.10
   8 -12  -1    0.26    0.08
   8 -12  -1    0.17    0.07
   8  12  -1    0.41    0.11
   7 -12  -1    0.28    0.09
   7 -12  -1    0.29    0.09
   7  12  -1    0.25    0.09
  -6 -12   1    9.09    0.34
   6 -12  -1    8.81    0.34
   6 -12  -1    8.33    0.45
   6  12  -1    8.77    0.33
   5 -12  -1   -0.02    0.05
   5 -12  -1   -0.04    0.04
  -5 -12   1    0.08    0.04
   5 -12  -1    0.04    0.06
   5  12  -1    0.07    0.05
   4 -12  -1    0.31    0.07
  -4 -12   1    0.18    0.05
   4 -12  -1    0.24    0.06
  -4 -12   1    0.22    0.04
   4 -12  -1    0.16    0.05
   4  12  -1    0.19    0.05
   4  12  -1    0.17    0.05
   4  12  -1    0.19    0.04
  -4  12   1    0.28    0.06
  -3 -12   1    0.29    0.05
   3 -12  -1    0.21    0.04
  -3 -12   1    0.29    0.04
   3 -12  -1    0.21    0.06
   3 -12  -1    0.14    0.05
   3  12  -1    0.22    0.05
  -3  12   1    0.23    0.05
   3  12  -1    0.24    0.04
   3  12  -1    0.25    0.05
   2 -12  -1    2.47    0.10
  -2 -12   1    2.57    0.09
  -2 -12   1    2.24    0.12
   2 -12  -1    2.46    0.12
   2 -12  -1    2.42    0.12
  -2  12   1    2.23    0.11
   2  12  -1    2.55    0.10
  -2  12   1    2.30    0.12
   2  12  -1    2.43    0.11
  -2  12   1    2.37    0.12
   2  12  -1    2.28    0.11
  -1 -12   1    5.26    0.18
   1 -12  -1    5.00    0.16
  -1 -12   1    4.67    0.14
  -1  12   1    5.02    0.18
  -1  12   1    4.58    0.17
   1  12  -1    4.61    0.16
  -1  12   1    4.95    0.16
  -1  12   1    4.64    0.17
   1  12  -1    4.68    0.14
   0 -12  -1  145.99    3.31
   0  12   1  149.86    3.32
   0  12  -1  157.72    3.26
   0  12   1  149.21    3.30
   0  12   1  148.80    3.32
   0  12  -1  147.63    3.30
   0  12  -1  150.56    3.30
   0  12  -1  149.75    3.30
  -1 -12  -1    0.98    0.07
   1 -12   1    1.02    0.07
  -1 -12  -1    0.95    0.07
  -1 -12  -1    1.07    0.07
   1 -12   1    1.04    0.04
  -1  12  -1    1.00    0.07
  -1  12  -1    1.01    0.07
   1  12   1    0.92    0.06
   1  12   1    0.95    0.07
  -2 -12  -1    3.11    0.13
  -2 -12  -1    2.95    0.12
   2 -12   1    2.87    0.09
   2 -12   1    3.02    0.13
  -2 -12  -1    2.93    0.12
   2 -12   1    3.00    0.12
   2  12   1    2.80    0.13
   2  12   1    3.01    0.12
  -2  12  -1    2.91    0.13
   3 -12   1    0.33    0.04
   3 -12   1    0.36    0.07
  -3 -12  -1    0.30    0.05
   3 -12   1    0.36    0.06
  -3 -12  -1    0.35    0.06
  -3 -12  -1    0.36    0.05
   3  12   1    0.35    0.07
  -3  12  -1    0.29    0.06
   3  12   1    0.31    0.05
   4 -12   1    0.16    0.05
  -4 -12  -1    0.34    0.07
   4 -12   1    0.10    0.06
   4 -12   1    0.16    0.03
  -4 -12  -1    0.20    0.05
  -4 -12  -1    0.12    0.04
  -4  12  -1    0.21    0.06
   4  12   1    0.17    0.05
   4  12   1    0.16    0.06
   4  12   1    0.16    0.04
  -5 -12  -1    4.89    0.20
   5 -12   1    5.03    0.17
   5 -12   1    5.03    0.23
   5 -12   1    5.41    0.23
   5  12   1    5.12    0.19
   5  12   1    5.41    0.24
   6 -12   1    1.25    0.20
   6 -12   1    1.01    0.08
   6  12   1    1.07    0.09
   6  12   1    1.08    0.12
   7 -12   1    0.14    0.07
   7  12   1    0.16    0.08
   8 -12   1    0.00    0.07
   8 -12   1    0.06    0.08
   8  12   1    0.04    0.07
   8 -13  -1    0.26    0.10
   8 -13  -1    0.06    0.07
   8  13  -1    0.07    0.07
   7 -13  -1    0.17    0.08
   7 -13  -1    0.09    0.07
   7  13  -1    0.08    0.07
   6 -13  -1    0.44    0.10
   6 -13  -1    0.53    0.08
  -6 -13   1    0.83    0.11
   6 -13  -1    0.58    0.15
   6  13  -1    0.46    0.10
   5 -13  -1    0.56    0.08
   5 -13  -1    0.61    0.10
  -5 -13   1    0.67    0.07
   5 -13  -1    0.84    0.12
   5  13  -1    0.83    0.11
  -4 -13   1    0.10    0.05
   4 -13  -1    0.16    0.05
  -4 -13   1    0.20    0.05
   4 -13  -1    0.17    0.05
   4 -13  -1    0.17    0.06
   4  13  -1    0.16    0.05
   4  13  -1    0.22    0.06
   4  13  -1    0.06    0.04
  -4  13   1    0.15    0.05
  -3 -13   1    2.59    0.14
  -3 -13   1    2.67    0.11
   3 -13  -1    2.68    0.14
   3 -13  -1    2.79    0.14
   3 -13  -1    2.55    0.11
   3  13  -1    2.53    0.12
   3  13  -1    2.55    0.13
   2 -13  -1    5.38    0.21
   2 -13  -1    5.16    0.17
  -2 -13   1    5.28    0.16
  -2 -13   1    5.15    0.20
   2  13  -1    5.07    0.16
  -2  13   1    4.93    0.19
   2  13  -1    5.31    0.18
   2  13  -1    5.21    0.19
  -2  13   1    4.99    0.19
  -1 -13   1   22.12    0.52
   1 -13  -1   21.85    0.54
  -1 -13   1   22.56    0.57
  -1  13   1   22.07    0.56
  -1  13   1   22.55    0.57
  -1  13   1   21.72    0.56
  -1  13   1   22.26    0.54
   1  13  -1   21.81    0.54
   1  13  -1   21.76    0.52
   0 -13   1   15.40    0.36
   0 -13  -1   15.50    0.39
   0 -13   1   15.35    0.42
   0 -13  -1   15.30    0.40
   0  13  -1   15.35    0.40
   0  13   1   15.90    0.45
   0  13   1   15.15    0.42
   0  13   1   15.27    0.41
   0  13  -1   15.41    0.36
   0  13  -1   15.05    0.40
   0  13   1   15.56    0.40
   0  13  -1   14.77    0.40
   1 -13   1    4.43    0.16
  -1 -13  -1    4.26    0.16
  -1 -13  -1    4.43    0.15
  -1 -13  -1    4.07    0.15
   1 -13   1    4.32    0.11
   1  13   1    4.44    0.15
  -1  13  -1    4.14    0.15
   1  13   1    4.06    0.18
  -1  13  -1    4.42    0.16
   2 -13   1    1.67    0.10
  -2 -13  -1    1.79    0.10
   2 -13   1    1.79    0.10
   2 -13   1    1.67    0.06
  -2 -13  -1    1.76    0.09
  -2 -13  -1    1.70    0.09
   2  13   1    1.75    0.12
  -2  13  -1    1.77    0.10
   2  13   1    1.80    0.09
  -3 -13  -1    2.03    0.11
   3 -13   1    2.11    0.12
  -3 -13  -1    2.06    0.10
   3 -13   1    1.85    0.13
  -3 -13  -1    1.94    0.10
   3 -13   1    2.13    0.08
   3  13   1    2.04    0.11
   3  13   1    2.08    0.12
  -4 -13  -1    0.04    0.04
   4 -13   1   -0.09    0.04
   4 -13   1    0.03    0.02
   4 -13   1   -0.07    0.04
  -4 -13  -1   -0.03    0.03
   4  13   1    0.05    0.03
   4  13   1    0.02    0.04
   5 -13   1    1.60    0.13
  -5 -13  -1    1.34    0.10
   5 -13   1    1.41    0.08
   5 -13   1    1.36    0.12
   5  13   1    1.49    0.09
   5  13   1    1.51    0.13
   6 -13   1    2.28    0.18
   6 -13   1    2.09    0.11
   6 -13   1    2.42    0.16
   6  13   1    2.50    0.17
   6  13   1    2.01    0.12
   7 -13   1    0.59    0.11
   7 -13   1    0.42    0.10
   7  13   1    0.46    0.10
   8 -13   1    0.36    0.11
   8 -13   1    0.24    0.10
   8  13   1    0.35    0.10
   8 -14  -1    0.00    0.06
   8 -14  -1    0.02    0.07
   8 -14  -1    0.02    0.07
   8  14  -1    0.02    0.06
   7 -14  -1    1.64    0.15
   7 -14  -1    1.70    0.15
   7 -14  -1    1.70    0.15
   7  14  -1    1.95    0.16
   6 -14  -1    0.32    0.07
  -6 -14   1    0.40    0.07
   6 -14  -1    0.42    0.12
   6 -14  -1    0.37    0.09
   6  14  -1    0.46    0.10
  -5 -14   1    0.07    0.05
  -5 -14   1    0.12    0.05
   5 -14  -1    0.06    0.06
   5 -14  -1    0.03    0.05
   5 -14  -1   -0.01    0.05
   5  14  -1    0.11    0.06
   4 -14  -1    1.15    0.11
   4 -14  -1    1.01    0.10
  -4 -14   1    1.15    0.08
   4 -14  -1    1.13    0.09
   4  14  -1    1.08    0.09
   4  14  -1    1.25    0.10
   4  14  -1    1.17    0.10
   3 -14  -1    0.27    0.05
   3 -14  -1    0.25    0.06
  -3 -14   1    0.28    0.08
   3 -14  -1    0.26    0.06
  -3 -14   1    0.28    0.05
  -3  14   1    0.32    0.06
   3  14  -1    0.26    0.05
   3  14  -1    0.38    0.06
   3  14  -1    0.28    0.05
  -3  14   1    0.33    0.07
  -2 -14   1    0.05    0.03
  -2 -14   1    0.09    0.03
   2 -14  -1    0.05    0.03
   2 -14  -1    0.03    0.03
   2 -14  -1    0.07    0.03
  -2  14   1    0.06    0.03
   2  14  -1    0.07    0.03
  -2  14   1    0.06    0.03
  -2  14   1    0.07    0.04
   2  14  -1    0.09    0.03
   1 -14  -1   18.65    0.47
  -1 -14   1   18.08    0.50
  -1 -14   1   19.10    0.45
  -1  14   1   18.84    0.50
  -1  14   1   19.11    0.50
   1  14  -1   19.34    0.48
   1  14  -1   18.70    0.48
  -1  14   1   18.88    0.47
  -1  14   1   18.53    0.50
   0 -14  -1    1.72    0.09
   0 -14   1    1.88    0.07
   0 -14  -1    1.83    0.10
   0 -14   1    1.93    0.11
   0  14  -1    1.78    0.09
   0  14   1    1.81    0.10
   0  14  -1    1.95    0.10
   0  14   1    1.89    0.09
   0  14   1    1.82    0.10
   0  14  -1    1.85    0.07
   0  14   1    1.84    0.10
   0  14  -1    1.91    0.10
   1 -14   1    3.94    0.10
  -1 -14  -1    4.09    0.15
  -1 -14  -1    3.73    0.15
  -1 -14  -1    3.62    0.14
   1  14   1    3.74    0.14
  -1  14  -1    3.73    0.15
   1  14   1    3.70    0.16
  -2 -14  -1    1.77    0.09
  -2 -14  -1    2.01    0.10
  -2 -14  -1    1.87    0.10
   2 -14   1    1.81    0.11
   2 -14   1    1.79    0.06
  -2  14  -1    1.79    0.10
   2  14   1    1.76    0.11
   2  14   1    1.68    0.09
  -3 -14  -1    3.48    0.15
   3 -14   1    3.46    0.11
   3 -14   1    3.48    0.16
  -3 -14  -1    3.54    0.16
  -3 -14  -1    3.41    0.14
   3 -14   1    3.59    0.18
  -3  14  -1    3.36    0.16
   3  14   1    3.30    0.15
   3  14   1    3.43    0.17
   4 -14   1    0.09    0.04
  -4 -14  -1    0.22    0.05
  -4 -14  -1    0.13    0.05
  -4 -14  -1    0.16    0.05
   4 -14   1    0.00    0.06
   4 -14   1    0.00    0.05
   4 -14   1    0.13    0.03
   4  14   1    0.12    0.04
   4  14   1    0.13    0.06
  -5 -14  -1    0.35    0.07
   5 -14   1    0.43    0.08
   5 -14   1    0.34    0.08
   5 -14   1    0.35    0.05
   5  14   1    0.31    0.06
   5  14   1    0.27    0.08
   6 -14   1    3.14    0.19
   6 -14   1    3.11    0.14
   6 -14   1    3.34    0.19
   6  14   1    3.10    0.15
   6  14   1    3.44    0.20
   7 -14   1    0.09    0.06
   7 -14   1   -0.02    0.06
   7  14   1    0.10    0.06
   8 -14   1    0.08    0.07
   8 -14   1    0.05    0.08
   8 -15  -1    0.15    0.09
   8 -15  -1    0.18    0.14
   8 -15  -1    0.07    0.06
   8  15  -1    0.25    0.10
   7 -15  -1    1.61    0.16
   7 -15  -1    1.41    0.19
   7 -15  -1    1.57    0.15
   7  15  -1    1.45    0.15
   6 -15  -1    0.22    0.08
   6 -15  -1    0.17    0.06
  -6 -15   1    0.31    0.07
   6 -15  -1    0.27    0.09
  -5 -15   1    0.72    0.07
   5 -15  -1    0.56    0.09
   5 -15  -1    0.70    0.11
   5 -15  -1    0.67    0.11
  -5 -15   1    0.76    0.11
   5  15  -1    0.69    0.11
   4 -15  -1   11.46    0.38
   4 -15  -1   11.68    0.37
  -4 -15   1   11.42    0.38
  -4 -15   1   12.01    0.33
   4 -15  -1   11.60    0.38
   4  15  -1   12.03    0.37
   4  15  -1   11.89    0.35
   3 -15  -1    2.53    0.12
  -3 -15   1    2.82    0.11
   3 -15  -1    2.77    0.15
   3 -15  -1    2.69    0.15
  -3 -15   1    2.63    0.15
  -3  15   1    2.72    0.14
   3  15  -1    2.74    0.14
   3  15  -1    2.64    0.12
   3  15  -1    2.72    0.14
  -3  15   1    2.59    0.14
  -2 -15   1    1.73    0.08
   2 -15  -1    1.57    0.09
   2 -15  -1    1.55    0.10
   2  15  -1    1.38    0.10
  -2  15   1    1.61    0.10
   2  15  -1    1.64    0.08
  -2  15   1    1.63    0.11
  -2  15   1    1.68    0.11
   1 -15  -1    0.18    0.04
  -1 -15   1    0.22    0.03
  -1 -15   1    0.18    0.05
   1  15  -1    0.23    0.05
   1  15  -1    0.25    0.05
  -1  15   1    0.23    0.05
  -1  15   1    0.25    0.05
  -1  15   1    0.22    0.05
  -1  15   1    0.30    0.05
   1  15  -1    0.25    0.04
   0 -15  -1    0.79    0.06
   0 -15   1    0.73    0.04
   0 -15   1    0.73    0.08
   0  15   1    0.71    0.07
   0  15   1    0.80    0.09
   0  15   1    0.77    0.07
   0  15  -1    0.70    0.06
   0  15  -1    0.74    0.04
   0  15  -1    0.65    0.06
   0  15  -1    0.68    0.06
   0  15   1    0.74    0.06
   1 -15   1    0.33    0.03
  -1 -15  -1    0.34    0.05
  -1 -15  -1    0.45    0.07
  -1 -15  -1    0.44    0.06
   1  15   1    0.41    0.07
  -1  15  -1    0.41    0.06
   1  15   1    0.48    0.06
  -1  15  -1    0.44    0.06
   2 -15   1    1.55    0.09
  -2 -15  -1    1.52    0.09
  -2 -15  -1    1.34    0.09
   2 -15   1    1.36    0.05
   2 -15   1    1.32    0.09
   2  15   1    1.21    0.08
  -2  15  -1    1.42    0.09
   2  15   1    1.21    0.10
   3 -15   1    0.36    0.07
   3 -15   1    0.34    0.04
   3 -15   1    0.29    0.06
  -3 -15  -1    0.30    0.06
  -3 -15  -1    0.44    0.08
  -3 -15  -1    0.39    0.07
  -3  15  -1    0.38    0.07
   3  15   1    0.49    0.08
   3  15   1    0.37    0.06
   4 -15   1    5.03    0.22
   4 -15   1    5.08    0.17
  -4 -15  -1    5.18    0.21
  -4 -15  -1    4.99    0.19
   4 -15   1    4.93    0.15
   4 -15   1    5.14    0.22
  -4 -15  -1    4.91    0.20
   4  15   1    5.39    0.23
  -5 -15  -1    0.03    0.04
   5 -15   1    0.02    0.05
   5 -15   1   -0.01    0.05
   5 -15   1    0.04    0.03
   5  15   1    0.10    0.06
   6 -15   1    0.86    0.12
   6 -15   1    0.79    0.12
   6 -15   1    0.69    0.09
   6  15   1    0.84    0.08
   6  15   1    0.99    0.14
   7 -15   1   -0.02    0.06
   7 -15   1    0.13    0.07
   7  15   1    0.07    0.07
   7 -16  -1    0.18    0.08
   7 -16  -1    0.34    0.09
   7  16  -1    0.21    0.09
   6 -16  -1    0.07    0.05
   6 -16  -1    0.11    0.07
  -6 -16   1    0.12    0.05
   6 -16  -1    0.22    0.08
   6  16  -1    0.17    0.07
  -5 -16   1   -0.01    0.04
  -5 -16   1    0.14    0.05
   5 -16  -1    0.03    0.04
   5 -16  -1    0.01    0.06
   5 -16  -1   -0.01    0.06
   5  16  -1    0.02    0.06
   4 -16  -1   27.07    0.73
  -4 -16   1   27.65    0.73
   4 -16  -1   27.13    0.72
  -4 -16   1   26.88    0.66
   4  16  -1   27.18    0.71
   4  16  -1   25.74    0.68
  -3 -16   1    0.74    0.14
   3 -16  -1    0.70    0.07
   3 -16  -1    0.63    0.09
  -3 -16   1    0.75    0.07
   3 -16  -1    0.87    0.09
  -3  16   1    0.95    0.09
   3  16  -1    0.73    0.09
   3  16  -1    0.57    0.07
   3  16  -1    0.98    0.09
   2 -16  -1    5.91    0.19
  -2 -16   1    5.92    0.18
   2 -16  -1    5.56    0.21
  -2 -16   1    5.34    0.22
   2  16  -1    5.76    0.19
  -2  16   1    5.51    0.21
  -2  16   1    5.27    0.21
  -2  16   1    5.69    0.22
   2  16  -1    5.53    0.21
  -1 -16   1    0.80    0.08
  -1 -16   1    0.74    0.05
   1 -16  -1    0.91    0.06
   1  16  -1    0.72    0.07
  -1  16   1    0.84    0.08
   1  16  -1    0.82    0.06
  -1  16   1    0.85    0.08
   1  16  -1    0.84    0.07
  -1  16   1    0.85    0.06
   0 -16   1    1.48    0.10
   0 -16  -1    1.34    0.08
   0  16  -1    1.45    0.09
   0  16  -1    1.41    0.06
   0  16   1    1.35    0.09
   0  16  -1    1.22    0.08
   0  16   1    1.50    0.11
   0  16  -1    1.43    0.10
   0  16   1    1.43    0.10
   0  16   1    1.24    0.08
  -1 -16  -1    0.97    0.08
  -1 -16  -1    1.10    0.08
   1 -16   1    1.09    0.05
   1  16   1    1.24    0.08
  -1  16  -1    1.23    0.08
  -1  16  -1    1.16    0.08
   1  16   1    1.01    0.09
   2 -16   1   26.13    0.59
   2 -16   1   25.67    0.67
  -2 -16  -1   26.09    0.65
  -2 -16  -1   26.33    0.66
  -2 -16  -1   26.68    0.66
  -2  16  -1   25.76    0.67
   2  16   1   25.28    0.65
   2  16   1   26.35    0.68
  -3 -16  -1   25.26    0.65
   3 -16   1   24.81    0.58
  -3 -16  -1   24.40    0.63
   3 -16   1   25.88    0.66
   3 -16   1   25.38    0.65
  -3 -16  -1   24.49    0.63
  -3  16  -1   23.76    0.66
   3  16   1   24.77    0.67
   3  16   1   24.37    0.64
   4 -16   1    1.23    0.06
  -4 -16  -1    1.09    0.09
   4 -16   1    0.95    0.10
  -4 -16  -1    1.23    0.11
   4 -16   1    1.03    0.10
  -4 -16  -1    1.01    0.09
   4 -16   1    1.16    0.07
   4  16   1    1.00    0.11
   5 -16   1    0.28    0.08
   5 -16   1    0.28    0.05
   5 -16   1    0.20    0.07
   5 -16   1    0.33    0.08
  -5 -16  -1    0.24    0.06
   5  16   1    0.22    0.05
   5  16   1    0.43    0.14
   6 -16   1   -0.08    0.03
   6 -16   1   -0.02    0.05
   6 -16   1    0.00    0.05
   6  16   1    0.05    0.07
   6  16   1    0.05    0.06
   7 -16   1    0.03    0.05
   7 -16   1   -0.02    0.05
   7 -16   1   -0.10    0.05
   7  16   1   -0.01    0.06
   7 -17  -1    0.09    0.07
   7 -17  -1    0.19    0.08
   7  17  -1    0.04    0.07
   6 -17  -1    0.23    0.06
   6 -17  -1    0.05    0.06
   6 -17  -1    0.12    0.07
  -6 -17   1    0.19    0.05
   6  17  -1    0.08    0.07
   5 -17  -1   -0.02    0.06
  -5 -17   1    0.11    0.05
   5 -17  -1    0.05    0.06
  -5 -17   1    0.14    0.06
   5 -17  -1    0.00    0.04
   5  17  -1    0.04    0.06
  -4 -17   1    3.19    0.18
  -4 -17   1    2.72    0.13
   4 -17  -1    3.07    0.18
   4 -17  -1    3.33    0.15
   4 -17  -1    2.92    0.18
   4  17  -1    3.24    0.17
  -4  17   1    3.32    0.18
  -3 -17   1   73.91    1.70
   3 -17  -1   76.29    1.77
  -3 -17   1   76.17    1.78
   3 -17  -1   76.03    1.77
   3  17  -1   74.86    1.75
   3  17  -1   73.34    1.72
  -3  17   1   77.81    1.77
  -2 -17   1    1.38    0.08
   2 -17  -1    1.22    0.08
  -2 -17   1    1.05    0.12
   2  17  -1    1.29    0.10
   2  17  -1    1.25    0.08
  -2  17   1    1.49    0.11
  -2  17   1    1.17    0.10
  -2  17   1    1.26    0.10
  -1 -17   1    0.48    0.04
  -1 -17   1    0.61    0.11
   1 -17  -1    0.55    0.07
   1  17  -1    0.46    0.05
   1  17  -1    0.55    0.06
  -1  17   1    0.52    0.06
  -1  17   1    0.49    0.07
  -1  17   1    0.62    0.07
  -1  17   1    0.52    0.08
   0 -17   1    0.25    0.03
   0 -17  -1    0.25    0.05
   0  17   1    0.25    0.06
   0  17  -1    0.32    0.06
   0  17   1    0.21    0.05
   0  17  -1    0.21    0.05
   0  17   1    0.23    0.06
   0  17  -1    0.28    0.04
   0  17   1    0.30    0.06
   1 -17   1    0.10    0.02
  -1 -17  -1    0.08    0.04
  -1 -17  -1    0.13    0.04
  -1 -17  -1    0.08    0.04
  -1  17  -1    0.14    0.04
  -1  17  -1    0.05    0.04
  -1  17  -1    0.06    0.04
   1  17   1    0.08    0.04
   1  17   1    0.02    0.03
   2 -17   1   34.88    0.87
  -2 -17  -1   35.67    0.85
  -2 -17  -1   36.06    0.86
  -2 -17  -1   33.89    0.85
   2 -17   1   35.16    0.78
   2  17   1   34.78    0.86
   2  17   1   35.15    0.88
  -2  17  -1   34.12    0.87
  -3 -17  -1   47.66    1.17
  -3 -17  -1   51.10    1.17
   3 -17   1   51.10    1.18
   3 -17   1   47.91    1.10
  -3 -17  -1   48.51    1.16
   3  17   1   49.48    1.20
   3  17   1   46.68    1.17
   4 -17   1    0.10    0.03
  -4 -17  -1    0.13    0.05
   4 -17   1    0.09    0.03
  -4 -17  -1    0.02    0.04
   4 -17   1    0.12    0.06
   4 -17   1    0.09    0.05
   4  17   1    0.03    0.05
   5 -17   1    0.07    0.05
   5 -17   1    0.02    0.03
   5 -17   1    0.03    0.03
   5 -17   1    0.11    0.06
  -5 -17  -1    0.00    0.04
   5  17   1    0.11    0.06
   6 -17   1    0.04    0.06
   6 -17   1    0.09    0.04
   6 -17   1    0.05    0.05
   6 -17   1   -0.01    0.10
   6  17   1    0.06    0.06
   7 -17   1    0.10    0.06
   7 -17   1    0.30    0.08
   7 -17   1    0.20    0.08
   7  17   1    0.41    0.10
   7 -18  -1    0.00    0.06
   7 -18  -1    0.13    0.06
   7 -18  -1    0.16    0.09
   7  18  -1    0.12    0.07
   6 -18  -1    0.06    0.06
   6 -18  -1    0.07    0.06
  -6 -18   1    0.02    0.04
   6 -18  -1    0.17    0.08
   6  18  -1    0.10    0.07
   5 -18  -1    0.19    0.05
   5 -18  -1    0.14    0.07
  -5 -18   1    0.25    0.05
  -5 -18   1    0.21    0.07
   5 -18  -1    0.20    0.08
   5  18  -1    0.13    0.07
   4 -18  -1    2.68    0.16
   4 -18  -1    2.55    0.13
   4 -18  -1    2.38    0.16
  -4 -18   1    2.44    0.16
  -4 -18   1    2.43    0.12
  -4  18   1    2.45    0.16
   4  18  -1    2.49    0.15
   3 -18  -1    1.42    0.13
   3 -18  -1    1.31    0.10
  -3 -18   1    1.19    0.12
   3 -18  -1    1.49    0.13
  -3  18   1    1.44    0.13
   3  18  -1    1.39    0.12
  -2 -18   1    0.07    0.04
  -2  18   1    0.08    0.04
   2  18  -1   -0.03    0.05
   2  18  -1    0.07    0.03
  -2  18   1    0.03    0.04
  -1 -18   1    0.50    0.04
   1 -18  -1    0.54    0.06
  -1 -18   1    0.59    0.09
  -1  18   1    0.54    0.07
  -1  18   1    0.42    0.07
  -1  18   1    0.53    0.08
  -1  18   1    0.50    0.08
   1  18  -1    0.58    0.08
   1  18  -1    0.49    0.07
   1  18  -1    0.49    0.05
   0 -18   1    0.06    0.04
   0 -18   1    0.07    0.02
   0  18  -1    0.04    0.03
   0  18  -1    0.06    0.02
   0  18   1    0.10    0.03
   0  18   1    0.08    0.04
   0  18  -1    0.10    0.04
   0  18   1    0.08    0.05
   0  18   1    0.06    0.04
  -1 -18  -1    0.47    0.08
  -1 -18  -1    0.58    0.08
  -1 -18  -1    0.59    0.08
   1 -18   1    0.46    0.03
  -1  18  -1    0.59    0.08
  -1  18  -1    0.61    0.07
   1  18   1    0.64    0.07
   1  18   1    0.49    0.09
  -1  18  -1    0.62    0.08
  -2 -18  -1    1.85    0.12
   2 -18   1    1.55    0.07
  -2 -18  -1    1.62    0.10
  -2 -18  -1    1.35    0.11
   2  18   1    1.67    0.11
  -2  18  -1    1.81    0.12
   2  18   1    1.69    0.13
   3 -18   1    4.59    0.21
  -3 -18  -1    4.72    0.19
   3 -18   1    4.90    0.20
   3 -18   1    4.38    0.14
  -3 -18  -1    4.49    0.19
  -3 -18  -1    4.41    0.19
   3  18   1    4.67    0.22
   3  18   1    4.66    0.27
   4 -18   1    0.28    0.08
   4 -18   1    0.28    0.04
   4 -18   1    0.44    0.09
   4 -18   1    0.31    0.04
  -4 -18  -1    0.27    0.06
  -4 -18  -1    0.21    0.05
   4  18   1    0.35    0.09
   5 -18   1    0.17    0.04
   5 -18   1    0.11    0.06
  -5 -18  -1    0.12    0.05
   5 -18   1    0.10    0.03
   5 -18   1    0.19    0.07
   5  18   1    0.20    0.08
   6 -18   1    0.25    0.09
   6 -18   1    0.25    0.08
   6 -18   1    0.21    0.06
   6 -18   1    0.22    0.05
   6  18   1    0.17    0.07
   7 -18   1    0.00    0.07
   7 -18   1    0.16    0.06
   7 -18   1    0.06    0.08
   7  18   1    0.03    0.08
   7 -19  -1    0.05    0.08
   7 -19  -1    0.02    0.05
   7 -19  -1    0.10    0.08
   7  19  -1    0.18    0.08
   6 -19  -1    0.36    0.09
  -6 -19   1    0.50    0.08
   6 -19  -1    0.39    0.07
   6 -19  -1    0.48    0.10
   6  19  -1    0.55    0.11
  -5 -19   1    0.02    0.04
   5 -19  -1    0.09    0.05
   5 -19  -1    0.04    0.08
  -5 -19   1   -0.04    0.05
   5 -19  -1    0.09    0.06
   5  19  -1    0.17    0.08
  -5  19   1    0.02    0.05
  -4 -19   1    7.80    0.31
   4 -19  -1    8.34    0.27
   4 -19  -1    8.13    0.31
  -4 -19   1    7.98    0.25
   4 -19  -1    8.00    0.31
  -4  19   1    8.27    0.37
   4  19  -1    8.27    0.30
   3 -19  -1    8.12    0.26
  -3 -19   1    8.08    0.31
   3 -19  -1    8.51    0.30
   3 -19  -1    8.22    0.31
   3  19  -1    7.98    0.26
   3  19  -1    8.46    0.30
  -3  19   1    8.31    0.30
  -2 -19   1    0.23    0.05
  -2 -19   1    0.18    0.06
   2  19  -1    0.27    0.05
  -2  19   1    0.06    0.05
   2  19  -1    0.11    0.06
  -2  19   1    0.13    0.05
  -1 -19   1    0.71    0.05
  -1 -19   1    0.82    0.10
   1 -19  -1    0.87    0.10
   1  19  -1    0.78    0.06
  -1  19   1    0.72    0.06
   1  19  -1    0.70    0.08
   1  19  -1    0.74    0.07
  -1  19   1    0.73    0.10
   0 -19  -1    0.30    0.05
   0 -19   1    0.34    0.04
   0 -19   1    0.24    0.06
   0  19  -1    0.34    0.04
   0  19   1    0.28    0.06
   0  19  -1    0.27    0.06
   0  19   1    0.34    0.05
   0  19  -1    0.30    0.06
   0  19  -1    0.33    0.06
   0  19   1    0.34    0.07
  -1 -19  -1    0.05    0.05
  -1 -19  -1    0.04    0.04
   1 -19   1    0.11    0.02
  -1 -19  -1    0.06    0.03
  -1  19  -1    0.03    0.04
  -1  19  -1    0.08    0.04
   1  19   1   -0.04    0.05
   1  19   1    0.07    0.04
  -1  19  -1    0.08    0.04
  -2 -19  -1    3.53    0.15
   2 -19   1    3.71    0.11
  -2 -19  -1    3.71    0.17
  -2 -19  -1    3.70    0.17
   2  19   1    3.61    0.19
   2  19   1    3.75    0.16
  -3 -19  -1   10.64    0.33
   3 -19   1   10.74    0.27
   3 -19   1   10.97    0.36
  -3 -19  -1   10.72    0.34
   3  19   1   10.96    0.37
  -4 -19  -1    0.45    0.08
   4 -19   1    0.46    0.05
   4 -19   1    0.46    0.06
   4 -19   1    0.43    0.09
   4 -19   1    0.51    0.09
  -4 -19  -1    0.39    0.08
   4  19   1    0.48    0.11
   5 -19   1    0.07    0.04
   5 -19   1    0.13    0.06
   5 -19   1    0.07    0.05
  -5 -19  -1    0.02    0.04
   5 -19   1    0.08    0.03
  -5 -19  -1    0.13    0.05
   5  19   1    0.07    0.07
   6 -19   1   -0.02    0.04
   6 -19   1    0.00    0.06
   6 -19   1    0.01    0.04
   6 -19   1    0.04    0.07
   6  19   1    0.07    0.06
   7 -19   1    0.33    0.07
   7 -19   1    0.32    0.10
   7 -19   1    0.39    0.10
   7  19   1    0.28    0.11
   7 -20  -1    1.63    0.16
   7 -20  -1    1.30    0.13
   7 -20  -1    1.66    0.28
   7  20  -1    1.52    0.16
   6 -20  -1    0.04    0.07
  -6 -20   1    0.08    0.06
   6 -20  -1    0.14    0.07
   6 -20  -1    0.03    0.05
  -6  20   1    0.09    0.06
   6  20  -1    0.12    0.09
  -5 -20   1    0.07    0.06
   5 -20  -1    0.23    0.09
   5 -20  -1    0.23    0.06
   5 -20  -1    0.26    0.09
   5  20  -1    0.18    0.08
  -5  20   1    0.19    0.08
  -4 -20   1    0.68    0.11
   4 -20  -1    0.93    0.13
   4 -20  -1    1.04    0.18
   4 -20  -1    0.81    0.10
  -4  20   1    1.07    0.14
   4  20  -1    0.78    0.11
   3 -20  -1   -0.01    0.04
  -3 -20   1    0.05    0.04
   3  20  -1   -0.03    0.04
  -3  20   1    0.06    0.06
   3  20  -1    0.09    0.04
  -2 -20   1    1.65    0.12
   2 -20  -1    1.38    0.09
  -2 -20   1    1.66    0.09
   2  20  -1    1.59    0.09
   2  20  -1    1.55    0.12
  -2  20   1    1.54    0.12
  -2  20   1    1.57    0.12
   1 -20  -1    0.81    0.07
  -1 -20   1    1.05    0.10
  -1 -20   1    0.96    0.06
   1  20  -1    0.94    0.09
   1  20  -1    0.84    0.06
   1  20  -1    0.86    0.09
  -1  20   1    0.96    0.09
  -1  20   1    0.85    0.07
  -1  20   1    0.92    0.10
   0 -20   1    1.00    0.10
   0 -20   1    1.00    0.06
   0 -20  -1    1.14    0.08
   0  20  -1    1.01    0.09
   0  20   1    1.05    0.10
   0  20  -1    0.94    0.07
   0  20  -1    1.07    0.09
   0  20   1    1.07    0.08
   0  20  -1    0.95    0.09
  -1 -20  -1    1.77    0.10
  -1 -20  -1    1.70    0.13
   1 -20   1    1.85    0.07
  -1  20  -1    1.82    0.12
  -1  20  -1    1.96    0.12
   1  20   1    1.70    0.11
   1  20   1    1.72    0.13
  -2 -20  -1    0.15    0.05
  -2 -20  -1    0.27    0.08
   2 -20   1    0.22    0.03
  -2 -20  -1    0.09    0.06
   2  20   1    0.08    0.06
  -2  20  -1    0.28    0.07
   2  20   1    0.17    0.05
   3 -20   1    0.36    0.08
   3 -20   1    0.36    0.04
  -3 -20  -1    0.39    0.07
   3  20   1    0.28    0.08
   4 -20   1    0.04    0.05
   4 -20   1    0.08    0.05
  -4 -20  -1    0.08    0.05
   4 -20   1    0.06    0.03
  -4 -20  -1    0.07    0.04
   4  20   1    0.10    0.06
   5 -20   1    0.67    0.06
   5 -20   1    0.72    0.11
   5 -20   1    0.67    0.12
  -5 -20  -1    0.64    0.10
  -5 -20  -1    0.59    0.09
   5 -20   1    0.67    0.07
   5  20   1    0.81    0.13
   6 -20   1    0.11    0.05
   6 -20   1    0.14    0.07
   6 -20   1    0.21    0.08
   6 -20   1    0.12    0.04
   6  20   1    0.16    0.08
   6 -21  -1   -0.04    0.06
   6 -21  -1    0.04    0.05
   6 -21  -1    0.07    0.08
  -6 -21   1   -0.03    0.06
   6  21  -1    0.07    0.07
  -6  21   1    0.06    0.07
  -5 -21   1    0.75    0.11
   5 -21  -1    0.51    0.10
   5 -21  -1    0.61    0.09
   5 -21  -1    0.48    0.10
  -5  21   1    0.65    0.11
   5  21  -1    0.76    0.12
   4 -21  -1    0.81    0.12
  -4 -21   1    0.62    0.11
   4 -21  -1    0.78    0.09
   4 -21  -1    0.88    0.12
  -4  21   1    0.85    0.12
   4  21  -1    0.84    0.12
  -3 -21   1    0.71    0.11
   3  21  -1    0.80    0.08
  -3  21   1    0.83    0.18
   3  21  -1    0.88    0.11
   2 -21  -1    0.03    0.03
  -2 -21   1    0.03    0.05
  -2  21   1    0.06    0.06
   2  21  -1    0.03    0.03
   2  21  -1    0.05    0.05
   1 -21  -1    2.27    0.11
  -1 -21   1    2.31    0.15
  -1 -21   1    2.23    0.10
   1  21  -1    2.16    0.14
  -1  21   1    2.13    0.11
  -1  21   1    2.11    0.14
   1  21  -1    2.17    0.13
  -1  21   1    2.42    0.15
   1  21  -1    2.19    0.10
   0 -21   1    0.52    0.09
   0 -21  -1    0.47    0.06
   0 -21   1    0.39    0.04
   0  21   1    0.44    0.08
   0  21  -1    0.47    0.05
   0  21  -1    0.47    0.08
   0  21   1    0.46    0.06
   0  21  -1    0.59    0.08
   0  21   1    0.63    0.10
  -1 -21  -1    2.38    0.12
  -1 -21  -1    2.65    0.15
   1 -21   1    2.42    0.08
   1  21   1    2.38    0.15
  -1  21  -1    2.68    0.14
   1  21   1    2.14    0.12
   1  21   1    2.17    0.15
  -1  21  -1    2.58    0.15
  -2 -21  -1    1.16    0.09
  -2 -21  -1    1.05    0.10
   2 -21   1    1.26    0.05
  -2  21  -1    1.25    0.11
   2  21   1    1.31    0.12
   2  21   1    1.23    0.09
  -3 -21  -1    0.83    0.08
   3 -21   1    0.93    0.12
   3 -21   1    1.03    0.05
  -3 -21  -1    0.97    0.09
   3  21   1    0.98    0.11
   4 -21   1    0.21    0.07
   4 -21   1    0.36    0.05
   4 -21   1    0.40    0.08
   4 -21   1    0.36    0.04
  -4 -21  -1    0.27    0.07
  -4 -21  -1    0.35    0.09
   4  21   1    0.52    0.10
  -5 -21  -1    0.57    0.09
   5 -21   1    0.53    0.06
   5 -21   1    0.66    0.11
   5 -21   1    0.51    0.06
  -5 -21  -1    0.47    0.09
   5 -21   1    0.53    0.11
   5  21   1    0.94    0.14
   6 -21   1    1.50    0.15
   6 -21   1    1.62    0.14
   6 -21   1    1.42    0.16
   6 -21   1    1.26    0.09
   6  21   1    1.48    0.16
   6 -22  -1    0.86    0.13
   6 -22  -1    1.10    0.16
  -6 -22   1    0.95    0.14
   6 -22  -1    1.23    0.12
  -6  22   1    1.06    0.15
   6  22  -1    1.56    0.16
  -5 -22   1    1.29    0.13
   5 -22  -1    1.06    0.14
   5 -22  -1    1.19    0.10
   5 -22  -1    1.41    0.14
   5  22  -1    1.49    0.14
  -5  22   1    1.58    0.15
   4 -22  -1    0.24    0.05
   4 -22  -1    0.30    0.08
  -4 -22   1    0.17    0.06
  -4  22   1    0.33    0.08
   3 -22  -1    0.06    0.04
  -3 -22   1    0.05    0.05
  -3  22   1    0.13    0.06
   3  22  -1    0.07    0.05
   3  22  -1    0.07    0.04
  -2 -22   1    0.10    0.04
  -2 -22   1    0.13    0.06
   2 -22  -1    0.06    0.05
  -2  22   1    0.09    0.06
   2  22  -1    0.12    0.04
   2  22  -1    0.08    0.05
   2  22  -1    0.18    0.06
  -1 -22   1    3.42    0.13
  -1 -22   1    3.43    0.19
   1  22  -1    3.23    0.14
  -1  22   1    3.29    0.18
  -1  22   1    3.22    0.14
  -1  22   1    3.34    0.18
   1  22  -1    3.14    0.17
   1  22  -1    3.27    0.17
   0 -22   1    3.44    0.12
   0 -22  -1    3.56    0.15
   0 -22   1    2.68    0.17
   0 -22  -1    3.49    0.17
   0  22  -1    3.23    0.17
   0  22  -1    3.25    0.12
   0  22  -1    3.49    0.17
   0  22   1    3.17    0.15
   0  22   1    3.12    0.17
   0  22   1    3.34    0.18
   1 -22   1    0.28    0.03
  -1 -22  -1    0.30    0.07
  -1 -22  -1    0.16    0.04
   1 -22   1    0.23    0.07
  -1  22  -1    0.22    0.06
   1  22   1    0.16    0.06
   1  22   1    0.25    0.06
   1  22   1    0.20    0.06
  -1  22  -1    0.24    0.07
  -2 -22  -1    0.03    0.04
   2 -22   1    0.04    0.02
  -2 -22  -1    0.05    0.03
  -2  22  -1    0.08    0.05
   2  22   1    0.09    0.06
  -3 -22  -1    0.10    0.04
   3 -22   1    0.04    0.02
   3 -22   1    0.10    0.06
  -3 -22  -1   -0.02    0.03
  -3  22  -1    0.03    0.04
   3  22   1   -0.03    0.05
   4 -22   1    0.16    0.03
   4 -22   1    0.16    0.03
   4 -22   1    0.16    0.07
  -4 -22  -1    0.17    0.06
  -4 -22  -1    0.17    0.06
   4  22   1    0.13    0.07
  -5 -22  -1    2.15    0.15
   5 -22   1    2.31    0.10
  -5 -22  -1    2.20    0.15
   5 -22   1    2.06    0.10
   5 -22   1    2.06    0.16
   5  22   1    2.42    0.18
   6 -22   1    1.59    0.15
   6 -22   1    1.38    0.16
   6  22   1    1.88    0.17
   6 -23  -1    0.66    0.10
   6 -23  -1    0.71    0.15
  -6 -23   1    0.34    0.09
   6 -23  -1    0.47    0.11
   6  23  -1    0.74    0.14
  -6  23   1    0.42    0.13
   5 -23  -1    0.68    0.09
   5 -23  -1    0.52    0.11
  -5 -23   1    0.50    0.11
   5 -23  -1    0.79    0.13
   5  23  -1    0.96    0.15
  -5  23   1    0.57    0.12
   4 -23  -1    0.01    0.04
  -4 -23   1    0.00    0.04
   4  23  -1    0.07    0.06
  -4  23   1    0.05    0.07
  -3 -23   1    0.12    0.07
   3 -23  -1    0.11    0.04
  -3  23   1    0.17    0.07
   3  23  -1    0.11    0.06
   2 -23  -1    0.06    0.04
  -2 -23   1    0.09    0.06
   2  23  -1    0.18    0.06
   2  23  -1    0.09    0.06
   2  23  -1    0.07    0.04
  -2  23   1    0.16    0.07
   1 -23  -1    0.65    0.07
  -1 -23   1    0.71    0.11
  -1 -23   1    0.65    0.06
   1  23  -1    0.76    0.11
  -1  23   1    0.75    0.08
   1  23  -1    0.88    0.09
  -1  23   1    0.76    0.12
   1  23  -1    0.65    0.06
   0 -23  -1    0.73    0.07
   0 -23  -1    0.83    0.10
   0 -23   1    0.76    0.11
   0 -23   1    0.74    0.05
   0  23   1    0.82    0.12
   0  23  -1    0.64    0.06
   0  23   1    0.80    0.13
   0  23   1    0.80    0.13
   0  23  -1    0.82    0.11
   0  23  -1    0.85    0.09
  -1 -23  -1    0.11    0.04
  -1 -23  -1    0.03    0.04
   1 -23   1    0.04    0.05
   1 -23   1    0.06    0.02
   1  23   1    0.02    0.04
   1  23   1    0.05    0.06
  -1  23  -1    0.12    0.05
  -1  23  -1    0.08    0.05
   1  23   1    0.18    0.07
  -2 -23  -1    0.00    0.03
  -2 -23  -1    0.02    0.04
   2 -23   1    0.01    0.02
  -2  23  -1    0.02    0.05
   2  23   1    0.03    0.05
   3 -23   1    0.07    0.02
  -3 -23  -1    0.10    0.05
  -3 -23  -1    0.03    0.04
  -3  23  -1    0.08    0.05
   3  23   1    0.01    0.05
   4 -23   1    0.03    0.03
  -4 -23  -1   -0.01    0.04
   4 -23   1    0.05    0.03
  -4 -23  -1    0.01    0.04
   4 -23   1    0.01    0.06
   4  23   1    0.14    0.07
   5 -23   1    2.05    0.17
   5 -23   1    2.16    0.10
   5 -23   1    2.25    0.16
   5 -23   1    1.81    0.09
  -5 -23  -1    2.27    0.15
  -5 -23  -1    2.28    0.15
   5  23   1    2.25    0.18
   6 -23   1    0.19    0.09
   6 -23   1    0.14    0.06
   6 -23   1    0.15    0.08
   6  23   1    0.53    0.18
   5 -24  -1    0.00    0.05
   5 -24  -1    0.01    0.06
   5 -24  -1    0.28    0.10
  -5 -24   1    0.06    0.06
   5  24  -1    0.21    0.09
  -5  24   1    0.04    0.07
  -4 -24   1    0.15    0.06
   4 -24  -1    0.08    0.05
  -4  24   1    0.19    0.07
   4  24  -1    0.12    0.06
   3 -24  -1    0.06    0.03
  -3 -24   1    0.08    0.05
   3  24  -1   -0.02    0.06
  -3  24   1    0.07    0.06
   2 -24  -1    0.06    0.04
  -2 -24   1    0.08    0.06
   2  24  -1    0.00    0.04
   2  24  -1    0.14    0.06
   2  24  -1    0.01    0.05
  -2  24   1    0.03    0.05
  -1 -24   1    0.39    0.07
  -1 -24   1    0.21    0.08
   1 -24  -1    0.23    0.06
   1  24  -1    0.27    0.08
  -1  24   1    0.35    0.08
   1  24  -1    0.15    0.04
  -1  24   1    0.20    0.06
   1  24  -1    0.25    0.07
   0 -24   1    1.94    0.15
   0 -24   1    2.01    0.08
   0 -24  -1    1.92    0.14
   0 -24  -1    1.91    0.11
   0  24   1    1.95    0.12
   0  24  -1    1.95    0.14
   0  24   1    1.89    0.15
   0  24  -1    1.90    0.13
   0  24  -1    1.87    0.09
  -1 -24  -1    0.01    0.04
  -1 -24  -1    0.02    0.04
   1 -24   1   -0.02    0.05
   1 -24   1    0.01    0.02
  -1  24  -1    0.05    0.05
   1  24   1    0.03    0.05
   1  24   1   -0.02    0.04
  -1  24  -1    0.04    0.07
  -2 -24  -1    0.06    0.04
  -2 -24  -1    0.02    0.04
   2 -24   1    0.01    0.02
   2  24   1    0.04    0.05
  -2  24  -1    0.01    0.05
  -3 -24  -1    0.01    0.04
   3 -24   1    0.03    0.02
  -3 -24  -1    0.00    0.04
  -3  24  -1    0.00    0.05
   3  24   1    0.08    0.06
  -4 -24  -1   -0.01    0.04
  -4 -24  -1    0.01    0.04
   4 -24   1    0.02    0.02
   4 -24   1    0.14    0.07
   4 -24   1    0.01    0.02
  -4  24  -1    0.04    0.05
   4  24   1    0.02    0.06
   5 -24   1    0.60    0.13
   5 -24   1    0.67    0.06
  -5 -24  -1    0.76    0.11
   5  24   1    1.07    0.16
   5 -25  -1    0.05    0.05
  -5 -25   1   -0.03    0.06
  -5  25   1    0.08    0.07
   5  25  -1    0.07    0.08
  -4 -25   1    0.06    0.08
   4 -25  -1    0.02    0.04
   4  25  -1    0.13    0.07
  -4  25   1    0.04    0.06
  -3 -25   1    0.32    0.08
   3 -25  -1    0.32    0.06
  -3  25   1    0.36    0.10
   3  25  -1    0.37    0.09
   2 -25  -1    0.02    0.03
  -2 -25   1    0.17    0.07
  -2  25   1    0.13    0.06
   2  25  -1    0.12    0.06
   2  25  -1    0.07    0.04
   2  25  -1    0.11    0.07
  -1 -25   1    0.09    0.06
   1 -25  -1    0.10    0.04
  -1 -25   1    0.11    0.04
   1  25  -1    0.07    0.04
  -1  25   1    0.07    0.04
   1  25  -1    0.13    0.05
  -1  25   1    0.08    0.06
   1  25  -1    0.14    0.07
   0 -25  -1    0.05    0.05
   0 -25   1    0.09    0.03
   0 -25   1    0.05    0.05
   0 -25  -1    0.06    0.04
   0  25  -1    0.10    0.08
   0  25  -1    0.08    0.05
   0  25  -1    0.11    0.03
   0  25   1    0.09    0.06
   0  25   1    0.13    0.05
   1 -25   1    0.28    0.03
   1 -25   1    0.37    0.10
  -1 -25  -1    0.22    0.05
  -1 -25  -1    0.38    0.09
  -1  25  -1    0.32    0.07
  -1  25  -1    0.18    0.07
   1  25   1    0.27    0.08
  -2 -25  -1    0.07    0.04
  -2 -25  -1    0.09    0.06
   2 -25   1    0.13    0.02
  -2  25  -1    0.16    0.07
   2  25   1    0.15    0.06
  -3 -25  -1    0.30    0.07
  -3  25  -1    0.24    0.08
   3  25   1    0.44    0.10
  -4 -25  -1    0.16    0.07
  -4 -25  -1    0.29    0.07
   4  25   1    0.31    0.10
  -4  25  -1    0.37    0.09
  -5 -25  -1    0.13    0.05
   5 -25   1    0.12    0.07
   5 -25   1    0.09    0.03
  -5 -25  -1    0.06    0.05
  -5  25  -1    0.01    0.07
   5  25   1    0.20    0.09
  -5 -26   1    0.28    0.08
   5 -26  -1    0.21    0.06
   5  26  -1    0.37    0.11
  -5  26   1    0.18    0.16
   4 -26  -1    0.12    0.05
  -4 -26   1    0.11    0.07
  -4  26   1    0.10    0.08
   4  26  -1    0.13    0.08
  -3 -26   1    0.15    0.08
   3 -26  -1    0.20    0.05
   3  26  -1    0.15    0.07
  -3  26   1    0.19    0.08
   3  26  -1    0.05    0.07
  -2 -26   1    0.06    0.09
   2 -26  -1    0.23    0.05
   2  26  -1    0.19    0.07
   2  26  -1    0.24    0.06
  -2  26   1    0.11    0.07
  -1 -26   1    0.09    0.06
   1 -26  -1    0.10    0.04
  -1  26   1    0.10    0.07
   1  26  -1    0.10    0.07
   1  26  -1    0.05    0.04
   0 -26  -1    0.04    0.03
   0 -26  -1    0.03    0.05
   0 -26   1    0.05    0.03
   0  26  -1    0.04    0.05
   0  26   1    0.13    0.06
   0  26  -1    0.06    0.03
   0  26   1   -0.01    0.04
   0  26  -1    0.07    0.05
   1 -26   1    0.08    0.02
  -1 -26  -1   -0.01    0.05
  -1 -26  -1    0.05    0.04
   1 -26   1    0.17    0.06
   1  26   1    0.00    0.04
  -1  26  -1    0.23    0.07
  -1  26  -1    0.17    0.07
  -2 -26  -1    0.18    0.06
  -2 -26  -1    0.18    0.05
  -2  26  -1    0.30    0.08
   2  26   1    0.43    0.10
  -3 -26  -1    0.08    0.05
  -3 -26  -1    0.07    0.05
   3  26   1    0.04    0.06
  -3  26  -1    0.00    0.05
  -4 -26  -1    0.24    0.07
  -4 -26  -1    0.16    0.06
   4  26   1    0.15    0.09
  -4  26  -1    0.25    0.09
  -5 -26  -1    0.03    0.05
   5 -26   1   -0.01    0.07
  -5 -26  -1    0.06    0.06
  -5  26  -1   -0.03    0.07
  -4 -27   1    2.01    0.17
   4 -27  -1    1.72    0.11
   4  27  -1    1.66    0.16
  -4  27   1    1.86    0.17
   3 -27  -1    0.37    0.06
  -3 -27   1    0.28    0.08
   3  27  -1    0.53    0.11
   3  27  -1    0.29    0.09
  -3  27   1    0.48    0.10
   2 -27  -1    0.86    0.08
  -2 -27   1    0.91    0.14
   2  27  -1    0.70    0.12
   2  27  -1    0.66    0.09
   2  27  -1    0.77    0.11
  -2  27   1    0.90    0.13
   1 -27  -1    0.02    0.04
  -1 -27   1    0.08    0.07
   1  27  -1    0.05    0.06
  -1  27   1    0.16    0.07
   1  27  -1    0.08    0.04
   1  27  -1    0.08    0.06
  -1  27   1    0.14    0.05
   0 -27  -1    0.10    0.06
   0 -27   1    0.24    0.07
   0 -27  -1    0.09    0.05
   0  27  -1    0.19    0.04
   0  27  -1    0.20    0.07
   0  27   1    0.14    0.07
   0  27  -1    0.06    0.06
   1 -27   1    0.29    0.09
  -1 -27  -1    0.32    0.08
  -1 -27  -1    0.35    0.07
  -1  27  -1    0.33    0.10
   1  27   1    0.38    0.08
  -1  27  -1    0.33    0.08
  -2 -27  -1    0.77    0.12
   2 -27   1    0.89    0.14
  -2 -27  -1    0.84    0.09
  -2  27  -1    0.91    0.13
   2  27   1    0.97    0.14
  -3 -27  -1    1.20    0.12
  -3 -27  -1    1.25    0.11
   3  27   1    1.34    0.15
  -3  27  -1    1.23    0.14
  -4 -27  -1    0.24    0.07
  -4 -27  -1    0.15    0.06
   4  27   1    0.15    0.08
  -4  27  -1    0.33    0.10
  -4 -28   1    0.25    0.08
   4 -28  -1    0.20    0.06
   4  28  -1    0.10    0.09
  -4  28   1    0.14    0.09
   3 -28  -1    0.04    0.04
  -3 -28   1    0.06    0.05
  -3  28   1    0.08    0.07
   3  28  -1    0.18    0.07
  -2 -28   1    0.04    0.06
   2 -28  -1    0.16    0.05
   2  28  -1    0.00    0.06
  -2  28   1    0.06    0.07
   2  28  -1    0.12    0.06
   2  28  -1    0.15    0.08
  -1 -28   1    0.15    0.07
   1 -28  -1    0.24    0.08
   1  28  -1    0.13    0.07
   1  28  -1    0.26    0.06
  -1  28   1    0.31    0.09
  -1  28   1    0.26    0.06
   1  28  -1    0.18    0.07
   0 -28   1    0.07    0.05
   0 -28  -1   -0.01    0.04
   0 -28  -1   -0.05    0.05
   0  28   1    0.03    0.05
   0  28  -1    0.01    0.07
   0  28  -1    0.02    0.03
   0  28  -1    0.01    0.06
   1 -28   1    0.25    0.09
  -1 -28  -1    0.39    0.07
  -1 -28  -1    0.37    0.10
  -1  28  -1    0.50    0.10
   1  28   1    0.57    0.11
  -2 -28  -1    0.90    0.11
   2 -28   1    0.68    0.12
  -2  28  -1    0.97    0.14
   2  28   1    0.75    0.13
  -3 -28  -1    1.03    0.10
  -3 -28  -1    1.02    0.12
  -3  28  -1    1.06    0.16
   3  28   1    0.97    0.15
  -4 -28  -1    0.49    0.11
  -4 -28  -1    0.51    0.10
  -3 -29   1    6.06    0.30
   3 -29  -1    6.03    0.22
   3  29  -1    6.71    0.31
  -2 -29   1    0.25    0.08
   2 -29  -1    0.20    0.06
  -2  29   1    0.32    0.09
   2  29  -1    0.26    0.08
   1 -29  -1    0.05    0.05
  -1 -29   1    0.06    0.07
   1 -29  -1    0.06    0.06
   1  29  -1    0.19    0.08
   1  29  -1    0.05    0.05
  -1  29   1    0.06    0.07
   0 -29   1    0.01    0.05
   0 -29  -1    0.00    0.05
   0 -29  -1    0.02    0.04
   0  29  -1   -0.01    0.05
   0  29   1    0.01    0.06
   0  29  -1   -0.09    0.03
  -1 -29  -1    0.38    0.07
  -1 -29  -1    0.27    0.08
   1 -29   1    0.37    0.10
  -1  29  -1    0.36    0.09
   1  29   1    0.34    0.10
  -2 -29  -1    2.21    0.13
  -2 -29  -1    1.76    0.15
   2 -29   1    1.89    0.17
   2  29   1    2.27    0.18
  -2  29  -1    2.00    0.17
  -3 -29  -1    2.36    0.17
  -3 -29  -1    2.74    0.16
   3  29   1    2.90    0.23
  -3  29  -1    2.44    0.19
   2 -30  -1    0.13    0.05
  -2 -30   1    0.05    0.07
  -2  30   1    0.08    0.12
   2  30  -1    0.13    0.07
   1 -30  -1    0.47    0.10
  -1 -30   1    0.53    0.11
   1 -30  -1    0.59    0.08
   1  30  -1    0.52    0.11
  -1  30   1    0.35    0.10
   0 -30  -1    0.81    0.08
   0 -30  -1    0.92    0.13
   0 -30   1    0.77    0.14
   0  30  -1    1.02    0.14
   0  30   1    0.81    0.14
  -1 -30  -1    0.29    0.08
   1 -30   1    0.14    0.08
  -1 -30  -1    0.14    0.06
  -1  30  -1    0.16    0.08
   1  30   1    0.20    0.08
  -2 -30  -1    1.46    0.14
   2 -30   1    1.54    0.16
  -2 -30  -1    1.43    0.12
   2  30   1    1.41    0.19
  -2  30  -1    1.54    0.15
   1 -31  -1    0.13    0.06
   1 -31  -1    0.06    0.05
  -1 -31   1    0.11    0.07
  -1  31   1    0.03    0.07
   1  31  -1    0.06    0.07
   0 -31  -1    0.12    0.05
   0 -31   1    0.19    0.08
   0 -31  -1   -0.02    0.06
   0  31  -1    0.20    0.08
   1 -31   1   -0.03    0.06
  -1 -31  -1    0.08    0.06
  -1  31  -1    0.05    0.07
   9   0  -2    0.13    0.08
   8   0  -2    0.22    0.09
  -7   0   2    1.28    0.13
   7   0  -2    1.80    0.17
  -6   0   2   84.48    1.95
   6   0  -2   85.76    1.98
   5   0  -2    0.07    0.04
  -5   0   2    0.07    0.04
   4   0  -2    0.14    0.04
  -4   0   2    0.18    0.04
  -3   0   2    2.08    0.08
   3   0  -2    2.08    0.09
   2   0  -2    0.11    0.02
   2   0  -2    0.08    0.03
  -2   0   2    0.07    0.02
   0   0  -2  963.55   21.44
   0   0   2  990.26   21.46
   1   0   2   10.56    0.26
   1   0   2   10.44    0.24
  -1   0  -2   10.50    0.26
   1   0   2    9.90    0.26
  -1   0  -2   10.33    0.26
   2   0   2    0.27    0.04
   2   0   2    0.28    0.04
  -2   0  -2    0.20    0.03
  -2   0  -2    0.29    0.05
  -3   0  -2    0.68    0.05
   3   0   2    0.50    0.06
   3   0   2    0.61    0.05
  -3   0  -2    0.56    0.06
  -4   0  -2    0.62    0.08
   4   0   2    0.56    0.05
  -4   0  -2    0.48    0.05
   5   0   2  162.96    3.62
  -5   0  -2  162.53    3.66
   5   0   2  163.85    3.65
   6   0   2    1.35    0.13
   7   0   2   -0.02    0.05
   8   0   2   -0.06    0.07
   9  -1  -2    0.16    0.09
   9   1  -2    0.25    0.10
   8  -1  -2    0.30    0.09
   8   1  -2    0.09    0.07
   7  -1  -2   18.25    0.55
  -7  -1   2   16.36    0.49
   7   1  -2   17.20    0.53
   6  -1  -2    1.34    0.13
   6   1  -2    1.25    0.12
  -5  -1   2    0.56    0.06
   5  -1  -2    0.78    0.09
   5   1  -2    0.56    0.08
  -5   1   2    0.54    0.06
   5   1  -2    0.62    0.08
  -4  -1   2    0.06    0.03
   4  -1  -2    0.01    0.03
   4   1  -2   -0.02    0.03
   4   1  -2    0.05    0.03
  -4   1   2    0.01    0.03
  -3  -1   2    2.26    0.08
   3  -1  -2    2.27    0.10
   3   1  -2    2.18    0.11
  -3   1   2    2.33    0.09
   3   1  -2    2.39    0.10
  -2  -1   2    6.47    0.16
   2  -1  -2    6.61    0.18
  -2  -1   2    6.53    0.15
   2  -1  -2    6.48    0.18
  -2   1   2    6.30    0.17
  -2   1   2    6.69    0.17
   2   1  -2    6.89    0.21
   2   1  -2    6.54    0.17
   1  -1  -2  913.00   20.03
  -1  -1   2  921.68   19.86
   1   1  -2  897.08   19.84
  -1   1   2  909.31   20.03
   0  -1  -2  490.21   10.97
   0  -1   2  481.31   10.83
   0   1  -2  493.32   10.82
   0   1   2  485.90   10.98
   1  -1   2   10.73    0.27
   1  -1   2   10.78    0.26
  -1  -1  -2   11.18    0.28
  -1  -1  -2   10.95    0.28
   1  -1   2   10.82    0.27
   1   1   2   11.17    0.25
   1   1   2   11.07    0.28
  -1   1  -2   11.14    0.27
  -1   1  -2   10.95    0.27
   1   1   2   11.15    0.27
   2  -1   2    0.55    0.05
   2  -1   2    0.58    0.04
  -2  -1  -2    0.54    0.04
  -2  -1  -2    0.52    0.05
  -2   1  -2    0.53    0.04
   2   1   2    0.52    0.05
  -2   1  -2    0.47    0.05
  -3  -1  -2    0.65    0.06
  -3  -1  -2    0.70    0.05
   3  -1   2    0.71    0.05
   3  -1   2    0.68    0.06
  -3   1  -2    0.61    0.06
   3   1   2    0.69    0.06
  -3   1  -2    0.66    0.05
   3   1   2    0.59    0.05
  -4  -1  -2    2.13    0.10
  -4  -1  -2    2.36    0.13
   4  -1   2    2.57    0.11
   4   1   2    2.51    0.15
  -4   1  -2    2.70    0.13
   4   1   2    2.48    0.11
  -5  -1  -2    1.53    0.13
   5  -1   2    2.01    0.13
   5   1   2    1.75    0.11
   5   1   2    1.77    0.14
  -5   1  -2    2.06    0.14
   6  -1   2   10.68    0.36
   6   1   2   10.57    0.37
   7  -1   2    0.10    0.06
   7   1   2    0.16    0.07
   7   1   2    0.03    0.06
   8  -1   2    0.30    0.10
   8   1   2    0.19    0.08
   9  -2  -2    0.21    0.10
   9   2  -2    0.56    0.13
   8  -2  -2   -0.01    0.06
   8   2  -2    0.21    0.09
   7  -2  -2   29.67    0.93
  -7  -2   2   27.35    0.74
   7   2  -2   29.13    0.79
   6  -2  -2    0.23    0.08
  -6  -2   2    0.26    0.06
   6   2  -2    0.20    0.07
  -6   2   2    0.30    0.07
   5  -2  -2    0.09    0.05
  -5  -2   2    0.09    0.03
   5   2  -2    0.18    0.05
   5   2  -2    0.19    0.05
  -5   2   2    0.20    0.04
   4  -2  -2    1.16    0.08
  -4   2   2    1.25    0.08
   4   2  -2    1.07    0.09
   4   2  -2    1.20    0.08
  -3  -2   2    3.48    0.11
   3  -2  -2    3.41    0.13
  -3   2   2    3.51    0.12
   3   2  -2    3.65    0.15
   3   2  -2    3.46    0.12
   2  -2  -2   17.75    0.43
   2  -2  -2   17.89    0.43
   2   2  -2   17.29    0.41
   2   2  -2   18.73    0.46
  -2   2   2   17.48    0.42
  -2   2   2   17.29    0.41
  -1  -2   2  100.66    2.20
   1  -2  -2   98.72    2.19
   1  -2  -2   98.07    2.17
  -1   2   2   95.85    2.17
   1   2  -2  100.42    2.15
   1   2  -2  102.15    2.22
  -1   2   2  100.11    2.19
   0  -2   2   89.31    1.93
   0  -2  -2   87.85    1.93
   0  -2  -2   87.86    1.93
   0  -2   2   89.15    1.94
   0   2  -2   86.10    1.93
   0   2  -2   91.76    1.94
   0   2   2   84.19    1.92
   1  -2   2   25.39    0.57
  -1  -2  -2   25.45    0.58
   1  -2   2   25.16    0.57
   1  -2   2   25.21    0.57
  -1  -2  -2   24.37    0.58
  -1   2  -2   25.43    0.57
  -1   2  -2   24.92    0.57
   1   2   2   24.12    0.58
   1   2   2   24.65    0.58
   2  -2   2    0.14    0.03
   2  -2   2    0.15    0.03
  -2  -2  -2    0.10    0.03
  -2  -2  -2    0.14    0.03
   2   2   2    0.12    0.03
  -2   2  -2    0.08    0.02
  -2   2  -2    0.11    0.03
   2   2   2    0.10    0.03
  -3  -2  -2    1.90    0.10
  -3  -2  -2    1.97    0.09
   3  -2   2    2.12    0.09
   3  -2   2    1.89    0.10
   3   2   2    1.98    0.10
  -3   2  -2    2.01    0.11
  -3   2  -2    2.08    0.09
   3   2   2    1.99    0.09
  -4  -2  -2    6.22    0.20
   4  -2   2    6.03    0.20
  -4  -2  -2    6.18    0.23
   4   2   2    6.79    0.23
  -4   2  -2    6.44    0.23
   4   2   2    6.27    0.21
  -5  -2  -2    0.56    0.07
  -5  -2  -2    0.35    0.08
   5  -2   2    0.58    0.07
   5  -2   2    0.60    0.09
  -5   2  -2    0.42    0.08
   5   2   2    0.39    0.10
   5   2   2    0.51    0.07
   6  -2   2   21.63    0.60
   6   2   2   20.91    0.61
   7  -2   2    0.12    0.07
   7   2   2    0.12    0.07
   7   2   2    0.20    0.07
   8  -2   2    0.06    0.08
   8   2   2    0.10    0.08
   9  -3  -2    0.04    0.08
   9   3  -2   -0.09    0.07
   8  -3  -2    0.31    0.09
   8   3  -2    0.21    0.09
  -7  -3   2    0.85    0.11
   7   3  -2    0.65    0.12
   6  -3  -2    0.09    0.05
  -6  -3   2    0.14    0.05
   6   3  -2    0.07    0.06
  -6   3   2    0.09    0.05
  -5  -3   2    1.36    0.08
   5  -3  -2    1.24    0.10
  -5   3   2    1.51    0.10
   5   3  -2    1.40    0.10
   5   3  -2    1.59    0.11
  -4  -3   2   22.09    0.53
   4   3  -2   21.92    0.59
  -4   3   2   21.71    0.55
   4   3  -2   21.55    0.55
   3  -3  -2    9.85    0.27
  -3  -3   2    9.63    0.24
   3   3  -2   10.02    0.26
   3   3  -2    8.94    0.29
  -2  -3   2    0.11    0.03
   2   3  -2    0.11    0.03
   1  -3  -2   36.45    0.84
  -1  -3   2   38.94    0.86
   1  -3  -2   36.96    0.85
   1  -3  -2   36.25    0.83
  -1   3   2   37.77    0.84
  -1   3   2   37.07    0.83
  -1   3   2   37.09    0.85
   1   3  -2   37.26    0.86
  -1   3   2   36.47    0.83
   0  -3   2   41.45    0.93
   0  -3  -2   40.43    0.92
   0  -3   2   40.71    0.91
   0  -3  -2   41.18    0.93
   0   3   2   42.45    0.92
   0   3  -2   40.32    0.93
   0   3   2   40.82    0.92
   0   3  -2   40.64    0.91
   0   3   2   40.85    0.93
  -1  -3  -2   46.07    1.05
   1  -3   2   47.78    1.02
   1  -3   2   45.98    1.03
   1  -3   2   46.18    1.02
  -1  -3  -2   46.21    1.04
  -1   3  -2   46.29    1.02
  -1   3  -2   45.57    1.03
   1   3   2   44.98    1.04
   1   3   2   46.14    1.04
  -2  -3  -2   13.17    0.34
   2  -3   2   13.50    0.34
  -2  -3  -2   12.85    0.35
   2  -3   2   13.40    0.32
   2   3   2   13.69    0.30
   2   3   2   12.82    0.34
  -2   3  -2   12.87    0.34
   2   3   2   12.93    0.35
  -2   3  -2   12.98    0.32
  -3  -3  -2   34.08    0.79
   3  -3   2   32.40    0.80
   3  -3   2   34.28    0.78
  -3  -3  -2   33.36    0.81
   3   3   2   33.39    0.81
  -3   3  -2   33.84    0.78
   3   3   2   33.57    0.80
  -3   3  -2   34.56    0.82
  -4  -3  -2    0.26    0.06
   4  -3   2    0.48    0.06
  -4  -3  -2    0.51    0.07
  -4   3  -2    0.50    0.07
   4   3   2    0.49    0.08
   4   3   2    0.36    0.06
   5  -3   2    0.14    0.05
  -5  -3  -2    0.21    0.05
  -5  -3  -2    0.08    0.07
   5  -3   2    0.19    0.06
  -5   3  -2    0.27    0.07
   5   3   2    0.16    0.04
   5   3   2    0.18    0.04
   6  -3   2    0.81    0.12
   6   3   2    0.62    0.11
   6   3   2    0.61    0.08
   7  -3   2    1.07    0.14
   7   3   2    0.70    0.12
   7   3   2    0.77    0.09
   8  -3   2    0.15    0.08
   8   3   2    0.09    0.08
   9  -4  -2    0.23    0.16
   9   4  -2    0.09    0.08
   8  -4  -2    0.17    0.08
   8   4  -2    0.10    0.08
  -7  -4   2    0.19    0.08
   7  -4  -2    0.18    0.08
   7   4  -2    0.09    0.09
   6  -4  -2    2.98    0.17
  -6  -4   2    2.70    0.14
  -6   4   2    2.79    0.15
   6   4  -2    2.67    0.16
  -5  -4   2    0.46    0.06
   5  -4  -2    0.30    0.07
   5   4  -2    0.43    0.07
   5   4  -2    0.41    0.08
  -5   4   2    0.48    0.07
   5   4  -2    0.37    0.06
  -4  -4   2   29.26    0.68
   4  -4  -2   29.05    0.73
  -4   4   2   29.15    0.71
   4   4  -2   29.20    0.71
   4   4  -2   29.29    0.83
   3  -4  -2   28.33    0.69
  -3  -4   2   28.27    0.64
   3  -4  -2   28.52    0.69
   3   4  -2   28.77    0.71
  -3   4   2   28.65    0.68
   3   4  -2   28.86    0.67
   2  -4  -2    0.11    0.03
   2  -4  -2    0.11    0.03
  -2  -4   2    0.25    0.04
   2  -4  -2    0.10    0.03
  -2   4   2    0.17    0.03
   2   4  -2    0.11    0.02
  -2   4   2    0.15    0.03
   2   4  -2    0.19    0.04
   1  -4  -2   25.43    0.59
   1  -4  -2   25.30    0.60
   1  -4  -2   26.31    0.60
  -1  -4   2   25.16    0.61
  -1   4   2   25.80    0.59
  -1   4   2   26.04    0.60
   1   4  -2   25.91    0.61
  -1   4   2   25.20    0.60
  -1   4   2   25.42    0.59
   0  -4   2   11.78    0.30
   0  -4  -2   11.45    0.29
   0  -4  -2   11.73    0.30
   0   4  -2   11.39    0.27
   0   4   2   11.43    0.29
   0   4   2   11.92    0.29
   0   4   2   11.31    0.30
   1  -4   2    2.94    0.09
   1  -4   2    2.92    0.09
  -1  -4  -2    3.04    0.11
  -1  -4  -2    3.01    0.11
   1  -4   2    3.26    0.11
  -1   4  -2    2.92    0.09
   1   4   2    3.08    0.11
   1   4   2    3.31    0.12
  -1   4  -2    3.08    0.10
   2  -4   2   28.36    0.67
  -2  -4  -2   27.43    0.67
   2  -4   2   28.94    0.65
  -2  -4  -2   28.58    0.68
   2   4   2   28.25    0.68
   2   4   2   28.29    0.67
  -2   4  -2   29.12    0.65
  -2   4  -2   28.66    0.68
  -3  -4  -2   30.75    0.77
   3  -4   2   32.03    0.76
  -3  -4  -2   31.37    0.75
   3  -4   2   34.11    0.74
   3   4   2   32.37    0.72
   3   4   2   31.16    0.76
  -3   4  -2   31.95    0.73
   3   4   2   31.02    0.77
  -3   4  -2   30.74    0.77
  -4  -4  -2    0.81    0.08
  -4  -4  -2    0.81    0.07
   4  -4   2    0.83    0.06
   4   4   2    0.84    0.07
   4   4   2    0.87    0.08
  -4   4  -2    0.88    0.08
  -5  -4  -2    6.21    0.22
   5  -4   2    5.64    0.20
   5  -4   2    6.15    0.23
   5   4   2    5.87    0.24
   5   4   2    5.78    0.22
   5   4   2    5.57    0.19
   6  -4   2   -0.04    0.05
   6  -4   2    0.07    0.05
   6   4   2    0.20    0.05
   6   4   2    0.04    0.06
   7  -4   2    0.78    0.13
   7   4   2    0.54    0.08
   7   4   2    0.70    0.13
   8  -4   2    0.29    0.08
   8   4   2    0.20    0.09
   9  -5  -2    2.77    0.32
   9   5  -2    2.94    0.22
   8  -5  -2   -0.07    0.05
   8   5  -2   -0.02    0.07
  -7  -5   2    0.04    0.06
   7  -5  -2    0.22    0.07
   7   5  -2   -0.12    0.06
  -6  -5   2    0.05    0.04
   6  -5  -2    0.09    0.05
  -6   5   2    0.05    0.05
   6   5  -2   -0.02    0.05
   5  -5  -2    0.79    0.08
  -5  -5   2    0.83    0.06
   5   5  -2    0.74    0.08
  -5   5   2    0.71    0.07
   5   5  -2    0.68    0.07
   4  -5  -2   18.73    0.50
  -4  -5   2   18.73    0.45
   4  -5  -2   18.77    0.50
  -4   5   2   18.42    0.49
   4   5  -2   19.18    0.49
   3  -5  -2   80.75    1.78
  -3  -5   2   78.90    1.72
   3  -5  -2   79.72    1.78
  -3   5   2   77.93    1.77
   3   5  -2   75.69    1.79
   3   5  -2   79.38    1.76
   2  -5  -2    0.02    0.02
   2  -5  -2    0.02    0.03
  -2  -5   2   -0.02    0.03
   2  -5  -2    0.02    0.03
   2   5  -2    0.08    0.02
  -2   5   2    0.10    0.03
  -2   5   2    0.00    0.02
   2   5  -2    0.03    0.03
   1  -5  -2    0.35    0.04
   1  -5  -2    0.45    0.05
  -1  -5   2    0.39    0.04
   1  -5  -2    0.34    0.03
   1   5  -2    0.35    0.04
  -1   5   2    0.32    0.03
  -1   5   2    0.31    0.03
   0  -5   2    2.75    0.10
   0  -5  -2    2.70    0.10
   0  -5  -2    2.68    0.10
   0   5   2    2.72    0.10
   0   5  -2    2.74    0.10
   0   5   2    2.70    0.10
   0   5  -2    2.60    0.08
   0   5   2    2.79    0.10
   1  -5   2    0.18    0.02
  -1  -5  -2    0.19    0.04
   1  -5   2    0.14    0.02
  -1  -5  -2    0.19    0.04
  -1   5  -2    0.16    0.03
   1   5   2    0.15    0.03
  -1   5  -2    0.15    0.02
   1   5   2    0.23    0.04
   2  -5   2  187.90    4.96
  -2  -5  -2  190.39    5.20
  -2   5  -2  187.10    5.05
   2   5   2  181.19    5.17
   3  -5   2   19.09    0.46
  -3  -5  -2   17.09    0.48
   3  -5   2   17.72    0.46
   3   5   2   18.25    0.47
   3   5   2   18.90    0.42
  -3   5  -2   17.31    0.47
  -4  -5  -2    0.18    0.04
   4  -5   2    0.30    0.07
   4  -5   2    0.27    0.04
  -4   5  -2    0.23    0.05
   4   5   2    0.22    0.05
   4   5   2    0.24    0.06
   5  -5   2    0.12    0.04
  -5  -5  -2    0.20    0.05
   5  -5   2    0.27    0.07
   5   5   2    0.12    0.07
   5   5   2    0.23    0.04
   5   5   2    0.16    0.05
   6  -5   2   -0.02    0.04
   6  -5   2    0.02    0.04
   6   5   2    0.13    0.04
   6   5   2   -0.02    0.06
   7  -5   2    0.49    0.10
   7   5   2    0.40    0.07
   7   5   2    0.43    0.10
   8  -5   2    6.93    0.30
   8   5   2    6.06    0.30
   8  -6  -2    0.15    0.08
   8   6  -2    0.15    0.08
   7  -6  -2    0.12    0.07
  -7  -6   2    0.23    0.11
   7   6  -2    0.21    0.08
   6  -6  -2    0.43    0.09
  -6  -6   2    0.21    0.06
  -6   6   2    0.20    0.06
   6   6  -2    0.19    0.07
   5  -6  -2    0.37    0.07
  -5  -6   2    0.40    0.05
   5  -6  -2    0.27    0.06
   5   6  -2    0.32    0.06
   5   6  -2    0.44    0.07
  -5   6   2    0.39    0.06
  -4  -6   2    7.40    0.20
   4  -6  -2    7.43    0.24
   4   6  -2    6.94    0.23
   4   6  -2    7.06    0.25
   4   6  -2    7.27    0.23
  -4   6   2    7.34    0.24
  -3  -6   2    0.35    0.03
  -3  -6   2    0.36    0.06
   3  -6  -2    0.57    0.06
   3  -6  -2    0.50    0.06
   3   6  -2    0.40    0.05
   3   6  -2    0.38    0.06
  -3   6   2    0.50    0.05
   2  -6  -2    2.72    0.11
   2  -6  -2    2.71    0.11
  -2  -6   2    2.68    0.12
   2  -6  -2    2.69    0.11
  -2   6   2    2.72    0.11
  -2   6   2    2.82    0.11
  -2   6   2    2.79    0.11
   2   6  -2    2.72    0.12
   2   6  -2    2.72    0.09
   1  -6  -2    3.00    0.11
  -1  -6   2    3.02    0.12
   1  -6  -2    3.01    0.11
  -1   6   2    2.95    0.11
  -1   6   2    3.01    0.11
  -1   6   2    2.85    0.10
  -1   6   2    2.97    0.11
   1   6  -2    3.04    0.12
   0  -6  -2    1.23    0.07
   0  -6   2    1.20    0.07
   0  -6  -2    1.25    0.07
   0   6  -2    1.20    0.07
   0   6   2    1.29    0.08
   0   6   2    1.26    0.06
   0   6  -2    1.27    0.04
   0   6   2    1.24    0.06
   1  -6   2    1.92    0.06
  -1  -6  -2    1.99    0.09
   1  -6   2    1.94    0.07
  -1  -6  -2    1.97    0.09
  -1   6  -2    1.93    0.07
   1   6   2    1.88    0.09
  -1   6  -2    1.98    0.05
   1   6   2    2.00    0.09
  -2  -6  -2    5.23    0.18
  -2  -6  -2    4.94    0.17
   2  -6   2    5.10    0.16
   2  -6   2    5.33    0.14
   2   6   2    5.00    0.18
  -2   6  -2    5.01    0.17
   2   6   2    4.87    0.17
  -3  -6  -2    4.33    0.17
  -3  -6  -2    4.18    0.15
   3  -6   2    4.16    0.13
   3  -6   2    4.47    0.16
   3   6   2    4.34    0.12
  -3   6  -2    4.24    0.16
   3   6   2    3.96    0.15
   3   6   2    4.05    0.17
   4  -6   2    0.09    0.03
   4  -6   2    0.08    0.04
  -4  -6  -2    0.04    0.03
  -4  -6  -2    0.11    0.05
   4   6   2    0.03    0.04
   4   6   2    0.06    0.03
   5  -6   2    0.56    0.06
  -5  -6  -2    0.56    0.08
   5  -6   2    0.60    0.09
   5   6   2    0.55    0.10
   5   6   2    0.56    0.06
   6  -6   2   -0.02    0.05
   6  -6   2    0.04    0.04
   6   6   2    0.03    0.04
   6   6   2    0.05    0.06
   7  -6   2    0.17    0.08
   7   6   2    0.17    0.08
   7   6   2    0.18    0.06
   8  -6   2    1.66    0.15
   8   6   2    1.32    0.15
   8  -7  -2    0.02    0.06
   8  -7  -2    0.07    0.08
   8   7  -2    0.06    0.08
   7  -7  -2    0.07    0.07
   7  -7  -2    0.01    0.06
   7   7  -2   -0.04    0.06
   6  -7  -2    0.23    0.07
  -6  -7   2    0.12    0.04
   6   7  -2    0.07    0.05
  -5  -7   2    0.49    0.05
   5  -7  -2    0.53    0.08
   5  -7  -2    0.47    0.08
  -5   7   2    0.57    0.11
   5   7  -2    0.54    0.07
   5   7  -2    0.51    0.08
   4  -7  -2   11.74    0.35
   4  -7  -2   11.97    0.35
  -4  -7   2   12.30    0.30
   4   7  -2   11.67    0.34
  -4   7   2   12.55    0.35
   4   7  -2   11.02    0.36
   4   7  -2   12.11    0.33
   3  -7  -2    0.62    0.06
  -3  -7   2    0.55    0.03
   3  -7  -2    0.79    0.08
  -3  -7   2    0.56    0.07
   3  -7  -2    0.60    0.06
   3   7  -2    0.64    0.06
   3   7  -2    0.51    0.07
  -3   7   2    0.79    0.06
   3   7  -2    0.62    0.05
  -3   7   2    0.63    0.06
  -2  -7   2    0.37    0.06
   2  -7  -2    0.31    0.05
   2  -7  -2    0.30    0.05
   2  -7  -2    0.31    0.05
  -2   7   2    0.32    0.05
  -2   7   2    0.33    0.05
   2   7  -2    0.28    0.05
   2   7  -2    0.35    0.03
  -2   7   2    0.42    0.05
   1  -7  -2    0.38    0.05
  -1  -7   2    0.36    0.05
   1  -7  -2    0.35    0.04
   1  -7  -2    0.39    0.05
  -1   7   2    0.41    0.05
   1   7  -2    0.38    0.05
  -1   7   2    0.46    0.05
  -1   7   2    0.45    0.04
  -1   7   2    0.39    0.04
   0  -7  -2    0.14    0.03
   0  -7  -2    0.17    0.03
   0  -7   2    0.15    0.03
   0   7   2    0.15    0.03
   0   7  -2    0.16    0.02
   0   7   2    0.14    0.03
  -1  -7  -2    0.02    0.03
   1  -7   2    0.03    0.01
   1  -7   2    0.03    0.02
   1  -7   2    0.05    0.02
  -1  -7  -2    0.01    0.02
   1   7   2    0.02    0.03
   1   7   2    0.02    0.02
  -1   7  -2    0.05    0.02
  -1   7  -2    0.04    0.01
   2  -7   2    3.74    0.11
   2  -7   2    3.79    0.13
  -2  -7  -2    3.85    0.10
  -2  -7  -2    3.89    0.14
  -2  -7  -2    3.80    0.15
   2   7   2    3.67    0.15
   2   7   2    3.61    0.14
  -2   7  -2    3.65    0.13
   3  -7   2   10.92    0.30
  -3  -7  -2   10.82    0.32
  -3  -7  -2   10.34    0.30
   3  -7   2   10.60    0.27
   3   7   2   10.58    0.31
   3   7   2   10.23    0.26
   3   7   2   10.20    0.32
  -3   7  -2   10.66    0.31
  -4  -7  -2    0.12    0.04
   4  -7   2    0.12    0.03
   4  -7   2    0.20    0.05
  -4  -7  -2    0.16    0.05
   4   7   2    0.14    0.03
  -4   7  -2    0.27    0.06
   4   7   2    0.17    0.06
   4   7   2    0.14    0.04
   5  -7   2    0.06    0.03
   5  -7   2    0.03    0.05
  -5  -7  -2    0.16    0.05
   5   7   2    0.09    0.03
   5   7   2    0.04    0.06
   6  -7   2    0.00    0.05
   6  -7   2    0.04    0.04
   6   7   2    0.07    0.06
   6   7   2    0.03    0.04
   7  -7   2    0.05    0.06
   7   7   2    0.02    0.04
   7   7   2    0.02    0.06
   8  -7   2    1.01    0.15
   8   7   2    1.10    0.17
   8  -8  -2   -0.05    0.06
   8  -8  -2    0.01    0.07
   8   8  -2   -0.01    0.07
  -7  -8   2    0.48    0.08
   7  -8  -2    0.48    0.10
   7  -8  -2    0.41    0.10
   7   8  -2    0.32    0.10
   6  -8  -2    0.55    0.10
   6  -8  -2    0.36    0.08
  -6  -8   2    0.38    0.06
   6   8  -2    0.31    0.08
   5  -8  -2   -0.04    0.03
   5  -8  -2   -0.01    0.04
  -5  -8   2    0.05    0.03
   5   8  -2    0.05    0.04
  -5   8   2    0.09    0.04
   5   8  -2   -0.05    0.03
   4  -8  -2    0.01    0.03
   4  -8  -2    0.06    0.04
   4   8  -2    0.00    0.03
   4   8  -2    0.06    0.03
   4   8  -2    0.10    0.04
  -4   8   2    0.09    0.04
  -3  -8   2    0.14    0.02
   3  -8  -2    0.13    0.04
  -3  -8   2    0.07    0.04
   3  -8  -2    0.14    0.04
   3  -8  -2    0.14    0.06
  -3   8   2    0.09    0.04
  -3   8   2    0.15    0.04
   3   8  -2    0.09    0.03
   3   8  -2    0.12    0.04
   3   8  -2    0.15    0.03
   2  -8  -2    3.79    0.14
   2  -8  -2    3.77    0.15
   2  -8  -2    3.92    0.15
  -2  -8   2    3.91    0.16
   2   8  -2    3.84    0.12
  -2   8   2    4.01    0.14
   2   8  -2    3.95    0.13
   2   8  -2    3.88    0.15
  -2   8   2    3.80    0.14
  -2   8   2    3.61    0.14
  -1  -8   2    0.44    0.06
   1  -8  -2    0.44    0.05
   1  -8  -2    0.54    0.06
   1  -8  -2    0.47    0.06
  -1   8   2    0.51    0.06
   1   8  -2    0.42    0.06
  -1   8   2    0.37    0.04
  -1   8   2    0.39    0.04
  -1   8   2    0.43    0.05
   0  -8  -2    0.41    0.04
   0  -8   2    0.45    0.05
   0  -8  -2    0.47    0.05
   0   8   2    0.46    0.05
   0   8   2    0.44    0.04
   0   8  -2    0.37    0.02
   0   8   2    0.45    0.05
   0   8  -2    0.35    0.02
   1  -8   2    9.05    0.24
  -1  -8  -2    8.78    0.25
  -1  -8  -2    8.93    0.26
   1   8   2    8.57    0.26
   1   8   2    8.49    0.25
  -1   8  -2    8.87    0.23
   2  -8   2    0.98    0.06
  -2  -8  -2    1.10    0.08
  -2  -8  -2    1.01    0.07
   2  -8   2    0.95    0.04
   2   8   2    0.93    0.08
   2   8   2    0.94    0.07
  -2   8  -2    0.92    0.07
  -3  -8  -2    0.68    0.07
   3  -8   2    0.67    0.04
   3  -8   2    0.73    0.06
   3   8   2    0.95    0.13
   3   8   2    0.71    0.04
  -3   8  -2    0.61    0.06
   3   8   2    0.58    0.06
  -4  -8  -2    0.41    0.06
   4  -8   2    0.36    0.06
   4  -8   2    0.36    0.04
  -4  -8  -2    0.49    0.08
   4   8   2    0.41    0.08
   4   8   2    0.29    0.05
  -4   8  -2    0.39    0.07
   5  -8   2    0.33    0.07
  -5  -8  -2    0.31    0.06
   5  -8   2    0.33    0.05
   5   8   2    0.22    0.07
   5   8   2    0.24    0.04
   6  -8   2    0.08    0.06
   6  -8   2    0.03    0.04
  -6  -8  -2    0.04    0.04
   6   8   2    0.07    0.04
   6   8   2    0.17    0.10
   7  -8   2    0.09    0.06
   7   8   2    0.08    0.06
   7   8   2    0.07    0.06
   8  -8   2    0.13    0.08
   8   8   2    0.08    0.08
   8  -9  -2    0.10    0.08
   8  -9  -2   -0.04    0.06
  -8  -9   2    0.08    0.08
   8   9  -2    0.07    0.07
   7  -9  -2    2.05    0.16
  -7  -9   2    1.71    0.12
   7  -9  -2    1.55    0.15
   6  -9  -2    0.58    0.09
   6  -9  -2    0.68    0.11
  -6  -9   2    0.73    0.08
   6   9  -2    0.76    0.11
   5  -9  -2    0.22    0.07
   5  -9  -2    0.06    0.05
  -5  -9   2    0.15    0.04
   5   9  -2    0.12    0.05
  -5   9   2    0.22    0.06
  -4  -9   2    0.32    0.04
   4  -9  -2    0.26    0.06
  -4  -9   2    0.22    0.06
   4  -9  -2    0.35    0.06
   4  -9  -2    0.19    0.05
   4   9  -2    0.38    0.05
   4   9  -2    0.29    0.06
   4   9  -2    0.23    0.05
  -4   9   2    0.31    0.06
   3  -9  -2    0.02    0.03
   3  -9  -2    0.00    0.03
   3  -9  -2    0.04    0.03
  -3  -9   2   -0.02    0.03
   3   9  -2    0.05    0.03
   3   9  -2    0.04    0.02
  -3   9   2    0.07    0.03
   3   9  -2    0.04    0.03
  -3   9   2    0.03    0.04
   2  -9  -2    1.34    0.08
  -2  -9   2    1.02    0.08
   2  -9  -2    1.22    0.08
   2  -9  -2    1.16    0.08
   2   9  -2    1.13    0.06
   2   9  -2    1.11    0.08
  -2   9   2    1.09    0.07
  -2   9   2    1.05    0.07
  -2   9   2    1.11    0.08
   2   9  -2    1.24    0.06
  -1  -9   2    2.98    0.13
   1  -9  -2    3.07    0.12
   1  -9  -2    3.00    0.12
   1  -9  -2    3.04    0.12
   1   9  -2    2.83    0.09
  -1   9   2    2.90    0.12
   1   9  -2    2.94    0.09
  -1   9   2    3.00    0.12
   1   9  -2    3.06    0.10
  -1   9   2    2.90    0.12
   1   9  -2    3.03    0.13
  -1   9   2    3.04    0.12
   0  -9   2    1.84    0.10
   0  -9  -2    2.03    0.09
   0  -9  -2    1.93    0.09
   0   9  -2    1.88    0.07
   0   9  -2    1.96    0.05
   0   9   2    1.84    0.09
   0   9   2    1.91    0.09
   0   9   2    1.96    0.09
   1  -9   2    0.59    0.05
  -1  -9  -2    0.60    0.06
  -1  -9  -2    0.62    0.06
  -1   9  -2    0.75    0.06
   1   9   2    0.67    0.06
   1   9   2    0.74    0.07
  -2  -9  -2    0.57    0.06
   2  -9   2    0.54    0.05
  -2  -9  -2    0.48    0.04
   2  -9   2    0.49    0.03
  -2  -9  -2    0.51    0.06
   2   9   2    0.54    0.05
  -2   9  -2    0.43    0.05
   2   9   2    0.79    0.10
   3  -9   2    0.77    0.04
  -3  -9  -2    0.79    0.07
  -3  -9  -2    0.72    0.06
   3  -9   2    0.83    0.07
  -3   9  -2    0.91    0.07
   3   9   2    0.85    0.07
   3   9   2    0.87    0.08
   4  -9   2    0.43    0.04
  -4  -9  -2    0.61    0.08
   4  -9   2    0.50    0.08
  -4  -9  -2    0.53    0.08
  -4   9  -2    0.64    0.09
   4   9   2    0.58    0.08
   4   9   2    0.42    0.06
   4   9   2    0.65    0.10
   5  -9   2    0.24    0.07
   5  -9   2    0.33    0.05
  -5  -9  -2    0.28    0.06
   5   9   2    0.21    0.07
   5   9   2    0.36    0.05
   6  -9   2    0.88    0.12
  -6  -9  -2    0.98    0.17
   6  -9   2    0.76    0.07
   6   9   2    0.71    0.07
   6   9   2    0.76    0.14
   7  -9   2   -0.06    0.05
   7   9   2    0.05    0.06
   8  -9   2   -0.03    0.06
   8   9   2    0.06    0.07
   8 -10  -2    0.45    0.10
   8 -10  -2    0.66    0.12
  -8 -10   2    0.54    0.10
   8  10  -2    0.46    0.09
   7 -10  -2    1.23    0.13
   7 -10  -2    1.26    0.14
  -7 -10   2    1.35    0.10
   7  10  -2    1.36    0.16
  -6 -10   2    2.64    0.12
   6 -10  -2    2.92    0.18
   6 -10  -2    2.52    0.17
   6  10  -2    2.67    0.16
  -5 -10   2    0.15    0.04
   5 -10  -2    0.21    0.06
   5 -10  -2    0.13    0.05
   5 -10  -2    0.11    0.05
  -5  10   2    0.11    0.05
   5  10  -2    0.16    0.05
   4 -10  -2   -0.01    0.03
   4 -10  -2    0.01    0.03
  -4 -10   2    0.02    0.02
   4 -10  -2    0.09    0.04
  -4 -10   2   -0.06    0.03
   4  10  -2   -0.01    0.03
   4  10  -2    0.04    0.04
   4  10  -2    0.02    0.03
  -4  10   2    0.00    0.03
   3 -10  -2    1.64    0.12
  -3 -10   2    1.69    0.11
  -3  10   2    1.72    0.10
   3  10  -2    1.75    0.09
  -3  10   2    1.76    0.10
   3  10  -2    1.74    0.09
  -2 -10   2    0.30    0.06
   2 -10  -2    0.38    0.07
   2 -10  -2    0.32    0.07
   2 -10  -2    0.32    0.05
  -2  10   2    0.34    0.05
  -2  10   2    0.38    0.06
   2  10  -2    0.32    0.04
  -2  10   2    0.44    0.06
   2  10  -2    0.28    0.04
   2  10  -2    0.24    0.05
   1 -10  -2   48.02    1.12
  -1 -10   2   48.23    1.14
   1 -10  -2   48.30    1.12
   1 -10  -2   47.92    1.11
   1  10  -2   48.43    1.08
   1  10  -2   48.72    1.09
  -1  10   2   48.17    1.12
  -1  10   2   47.69    1.12
  -1  10   2   49.27    1.12
   1  10  -2   48.84    1.07
   1  10  -2   49.64    1.13
  -1  10   2   46.99    1.12
   0 -10  -2   37.38    0.88
   0 -10  -2   37.10    0.88
   0 -10   2   37.68    0.89
   0  10   2   37.26    0.88
   0  10   2   36.87    0.88
   0  10  -2   36.89    0.85
   0  10  -2   38.16    0.82
   0  10  -2   37.42    0.85
   0  10   2   38.10    0.89
  -1 -10  -2    0.03    0.03
  -1 -10  -2    0.01    0.03
   1 -10   2    0.02    0.02
   1  10   2    0.04    0.03
   1  10   2    0.08    0.03
  -1  10  -2    0.02    0.02
  -2 -10  -2    0.15    0.04
  -2 -10  -2    0.15    0.03
   2 -10   2    0.13    0.01
   2 -10   2    0.12    0.03
  -2 -10  -2    0.08    0.03
   2 -10   2    0.16    0.04
   2  10   2    0.12    0.04
  -2  10  -2    0.10    0.03
   2  10   2    0.21    0.05
  -3 -10  -2    0.15    0.05
   3 -10   2    0.21    0.05
   3 -10   2    0.18    0.03
  -3 -10  -2    0.14    0.04
  -3  10  -2    0.19    0.05
   3  10   2    0.11    0.04
   3  10   2    0.16    0.04
  -4 -10  -2    0.31    0.06
   4 -10   2    0.34    0.04
  -4 -10  -2    0.47    0.08
   4 -10   2    0.43    0.07
   4  10   2    0.41    0.08
  -4  10  -2    0.39    0.07
   4  10   2    0.34    0.04
   4  10   2    0.43    0.06
  -5 -10  -2    4.54    0.19
   5 -10   2    4.59    0.16
   5 -10   2    4.69    0.21
   5  10   2    4.64    0.22
   5  10   2    4.46    0.16
   6 -10   2    1.01    0.13
  -6 -10  -2    0.92    0.11
   6 -10   2    1.00    0.08
   6  10   2    1.10    0.14
   6  10   2    1.02    0.08
   7 -10   2    0.38    0.09
   7  10   2    0.42    0.10
   8 -10   2    0.05    0.07
   8  10   2    0.06    0.07
   8 -11  -2    0.03    0.07
  -8 -11   2   -0.04    0.08
   8 -11  -2    0.12    0.07
   8  11  -2    0.17    0.06
  -7 -11   2    0.76    0.09
   7 -11  -2    0.53    0.11
   7 -11  -2    0.75    0.12
   7  11  -2    0.73    0.12
   6 -11  -2    1.20    0.12
  -6 -11   2    1.37    0.09
   6  11  -2    1.48    0.13
   5 -11  -2    0.06    0.05
   5 -11  -2    0.01    0.04
  -5 -11   2    0.04    0.03
   5 -11  -2    0.02    0.04
   5  11  -2    0.07    0.05
  -4 -11   2    0.04    0.04
   4 -11  -2    0.03    0.03
   4 -11  -2    0.05    0.04
  -4 -11   2    0.08    0.03
   4 -11  -2    0.05    0.04
   4  11  -2    0.09    0.04
  -4  11   2    0.07    0.04
   4  11  -2    0.09    0.04
  -4  11   2    0.10    0.04
   3 -11  -2    0.38    0.06
   3 -11  -2    0.33    0.06
   3 -11  -2    0.46    0.07
   3  11  -2    0.33    0.06
  -3  11   2    0.43    0.08
   3  11  -2    0.40    0.06
  -3  11   2    0.55    0.07
   3  11  -2    0.42    0.05
   2 -11  -2    8.97    0.28
   2 -11  -2    8.64    0.26
  -2 -11   2    9.08    0.29
   2 -11  -2    8.59    0.27
  -2  11   2    8.86    0.27
   2  11  -2    9.22    0.28
   2  11  -2    8.81    0.24
  -2  11   2    9.04    0.30
   2  11  -2    8.56    0.24
  -2  11   2    8.86    0.27
   1 -11  -2    0.47    0.05
  -1 -11   2    0.42    0.07
   1 -11  -2    0.53    0.06
  -1  11   2    0.54    0.05
   1  11  -2    0.49    0.07
   1  11  -2    0.54    0.04
  -1  11   2    0.53    0.06
   1  11  -2    0.57    0.05
   1  11  -2    0.54    0.05
  -1  11   2    0.53    0.06
  -1  11   2    0.61    0.06
   0 -11  -2    2.29    0.11
   0 -11   2    2.60    0.12
   0 -11  -2    2.45    0.11
   0  11   2    2.52    0.11
   0  11  -2    2.70    0.10
   0  11  -2    2.41    0.10
   0  11   2    2.46    0.12
   0  11  -2    2.35    0.07
   0  11   2    2.44    0.12
  -1 -11  -2    9.48    0.28
   1 -11   2    9.57    0.26
  -1 -11  -2    9.58    0.28
   1  11   2    9.69    0.31
   1  11   2    9.27    0.28
  -1  11  -2    9.31    0.26
  -2 -11  -2    0.54    0.07
  -2 -11  -2    0.42    0.04
  -2 -11  -2    0.53    0.07
   2 -11   2    0.41    0.05
   2 -11   2    0.41    0.06
   2  11   2    0.47    0.06
   2  11   2    0.49    0.07
  -2  11  -2    0.43    0.06
   3 -11   2    0.70    0.04
  -3 -11  -2    0.88    0.07
  -3 -11  -2    0.69    0.05
   3 -11   2    0.65    0.07
   3  11   2    0.74    0.08
  -3  11  -2    0.72    0.07
  -4 -11  -2    0.77    0.10
  -4 -11  -2    0.51    0.07
   4 -11   2    0.58    0.05
   4 -11   2    0.62    0.08
   4  11   2    0.71    0.10
   4  11   2    0.55    0.05
   4  11   2    0.58    0.10
  -4  11  -2    0.61    0.09
   5 -11   2    1.15    0.08
   5 -11   2    1.18    0.11
  -5 -11  -2    1.14    0.10
   5  11   2    1.39    0.12
   5  11   2    1.25    0.08
  -6 -11  -2    1.79    0.13
   6 -11   2    1.57    0.11
   6 -11   2    1.86    0.14
   6  11   2    1.65    0.10
   6  11   2    1.51    0.14
   7 -11   2    0.08    0.06
   7  11   2   -0.01    0.05
   8 -11   2    0.02    0.07
   8  11   2    0.02    0.08
   8 -12  -2    0.00    0.07
   8 -12  -2    0.22    0.07
   8  12  -2    0.20    0.09
   7 -12  -2    0.71    0.12
   7 -12  -2    0.58    0.09
  -7 -12   2    0.79    0.09
   7 -12  -2    0.64    0.12
   7  12  -2    0.63    0.11
  -6 -12   2    2.95    0.13
   6 -12  -2    2.85    0.18
   6 -12  -2    2.86    0.19
   6 -12  -2    2.81    0.16
   6  12  -2    2.87    0.17
   5 -12  -2    0.06    0.05
   5 -12  -2   -0.02    0.04
  -5 -12   2    0.19    0.04
   5 -12  -2    0.13    0.06
   5  12  -2    0.08    0.05
  -4 -12   2    3.17    0.11
   4 -12  -2    2.97    0.15
   4 -12  -2    3.41    0.16
   4 -12  -2    3.35    0.17
  -4 -12   2    3.16    0.17
  -4  12   2    3.19    0.15
   4  12  -2    3.16    0.14
   4  12  -2    3.07    0.15
  -4  12   2    3.19    0.15
   3 -12  -2    0.01    0.03
   3 -12  -2    0.07    0.04
  -3 -12   2    0.03    0.04
   3 -12  -2    0.04    0.04
   3  12  -2    0.05    0.03
  -3  12   2    0.05    0.03
   3  12  -2    0.01    0.03
  -3  12   2    0.03    0.03
   3  12  -2    0.09    0.03
  -2 -12   2    0.77    0.08
   2 -12  -2    0.79    0.06
  -2  12   2    0.64    0.06
   2  12  -2    0.70    0.05
  -2  12   2    0.70    0.07
  -2  12   2    0.65    0.06
  -2  12   2    0.65    0.06
   2  12  -2    0.65    0.05
   1 -12  -2   21.14    0.54
   1 -12  -2   20.96    0.54
  -1 -12   2   20.85    0.56
  -1  12   2   21.25    0.55
   1  12  -2   22.42    0.52
  -1  12   2   21.39    0.58
   1  12  -2   21.95    0.50
   1  12  -2   21.46    0.51
  -1  12   2   20.98    0.54
  -1  12   2   20.89    0.55
   0 -12   2   10.14    0.31
   0 -12  -2   10.27    0.29
   0 -12  -2   10.16    0.30
   0  12  -2   10.54    0.24
   0  12  -2   10.46    0.28
   0  12   2   10.37    0.30
   0  12   2   10.21    0.30
   0  12  -2   10.26    0.28
   1 -12   2    0.15    0.04
  -1 -12  -2    0.17    0.04
  -1 -12  -2    0.14    0.05
   1  12   2    0.18    0.04
  -1  12  -2    0.14    0.03
   1  12   2    0.11    0.04
   2 -12   2    0.88    0.07
   2 -12   2    0.79    0.06
  -2 -12  -2    0.80    0.05
  -2 -12  -2    0.77    0.07
   2  12   2    0.77    0.07
   2  12   2    0.80    0.08
  -2  12  -2    0.80    0.06
   3 -12   2    2.00    0.11
  -3 -12  -2    1.99    0.12
   3 -12   2    2.10    0.07
  -3 -12  -2    1.93    0.11
   3 -12   2    1.94    0.11
  -3 -12  -2    2.09    0.09
   3  12   2    2.00    0.11
  -3  12  -2    1.88    0.11
   3  12   2    2.16    0.13
   4 -12   2    0.42    0.05
   4 -12   2    0.21    0.07
  -4 -12  -2    0.45    0.08
   4 -12   2    0.26    0.08
   4  12   2    0.33    0.08
   5 -12   2    3.84    0.18
  -5 -12  -2    3.77    0.18
   5 -12   2    3.76    0.14
   5  12   2    3.51    0.19
   5  12   2    3.69    0.14
   6 -12   2    0.38    0.09
  -6 -12  -2    0.35    0.08
   6  12   2    0.62    0.12
   6  12   2    0.30    0.06
   7 -12   2    0.02    0.05
   7  12   2    0.08    0.07
   8 -12   2    0.56    0.12
   8  12   2    0.53    0.17
   8 -13  -2    0.17    0.08
   8 -13  -2    0.10    0.07
   8 -13  -2    0.03    0.06
   8  13  -2    0.16    0.09
  -7 -13   2    1.09    0.10
   7 -13  -2    1.24    0.13
   7 -13  -2    1.28    0.12
   7 -13  -2    1.41    0.14
   7  13  -2    0.81    0.12
   6 -13  -2    0.65    0.10
  -6 -13   2    0.72    0.07
   6 -13  -2    0.75    0.12
   6 -13  -2    0.73    0.11
   6  13  -2    0.78    0.11
   5 -13  -2    0.09    0.06
  -5 -13   2    0.12    0.04
   5 -13  -2    0.07    0.07
   5 -13  -2    0.20    0.06
   5  13  -2    0.16    0.06
   4 -13  -2    1.24    0.11
   4 -13  -2    0.98    0.09
   4 -13  -2    1.07    0.09
  -4 -13   2    1.05    0.06
  -4 -13   2    1.19    0.10
  -4  13   2    1.19    0.10
  -4  13   2    1.10    0.09
   4  13  -2    0.88    0.08
   3 -13  -2    2.49    0.13
   3 -13  -2    2.52    0.14
   3 -13  -2    2.54    0.12
  -3 -13   2    2.14    0.15
   3  13  -2    2.55    0.11
  -3  13   2    2.43    0.13
  -3  13   2    2.38    0.13
   3  13  -2    2.41    0.12
   3  13  -2    2.51    0.13
  -2 -13   2    0.17    0.06
   2 -13  -2    0.26    0.06
   2 -13  -2    0.19    0.05
   2  13  -2    0.32    0.04
  -2  13   2    0.24    0.05
  -2  13   2    0.33    0.06
  -2  13   2    0.31    0.05
   2  13  -2    0.25    0.05
   2  13  -2    0.24    0.05
  -2  13   2    0.21    0.05
   1 -13  -2    8.62    0.27
  -1 -13   2    9.01    0.29
   1  13  -2    8.97    0.25
   1  13  -2    9.38    0.25
  -1  13   2    9.10    0.28
   1  13  -2    9.10    0.23
  -1  13   2    8.78    0.27
  -1  13   2    9.25    0.29
  -1  13   2    9.19    0.28
   0 -13   2    9.26    0.29
   0 -13  -2    8.61    0.26
   0 -13  -2    8.86    0.27
   0  13   2    8.80    0.28
   0  13  -2    9.11    0.25
   0  13  -2    8.69    0.25
   0  13   2    8.99    0.28
   0  13   2    8.99    0.27
   0  13  -2    8.84    0.21
  -1 -13  -2    0.13    0.04
  -1 -13  -2    0.17    0.04
   1 -13   2    0.15    0.04
  -1  13  -2    0.14    0.04
   1  13   2    0.13    0.04
   2 -13   2    6.43    0.20
  -2 -13  -2    6.54    0.19
  -2 -13  -2    6.36    0.22
   2 -13   2    6.65    0.22
  -2 -13  -2    6.48    0.22
  -2  13  -2    6.33    0.22
   2  13   2    6.08    0.22
   2  13   2    6.20    0.23
  -3 -13  -2    1.02    0.08
  -3 -13  -2    1.07    0.07
   3 -13   2    0.82    0.08
   3 -13   2    0.87    0.04
   3 -13   2    0.85    0.08
  -3 -13  -2    0.99    0.09
   3 -13   2    0.95    0.04
   3  13   2    1.11    0.10
  -3  13  -2    1.00    0.09
   3  13   2    1.02    0.08
   4 -13   2    0.20    0.06
   4 -13   2    0.12    0.06
  -4 -13  -2    0.26    0.06
   4 -13   2    0.26    0.06
   4  13   2    0.23    0.08
   5 -13   2    0.24    0.07
   5 -13   2    0.22    0.07
  -5 -13  -2    0.27    0.06
   5 -13   2    0.21    0.04
   5  13   2    0.22    0.07
   5  13   2    0.17    0.04
   6 -13   2    1.02    0.08
  -6 -13  -2    1.12    0.11
   6  13   2    1.05    0.08
   6  13   2    1.27    0.13
   7 -13   2    0.02    0.06
   7  13   2    0.03    0.07
   8 -14  -2    0.05    0.07
   8 -14  -2    0.10    0.08
   8  14  -2    0.14    0.08
  -7 -14   2    0.75    0.08
   7 -14  -2    0.65    0.11
   7 -14  -2    0.99    0.14
   7 -14  -2    0.54    0.11
   7  14  -2    0.62    0.12
   6 -14  -2    0.33    0.09
   6 -14  -2    0.25    0.07
  -6 -14   2    0.42    0.06
   6  14  -2    0.49    0.09
  -5 -14   2    0.52    0.07
   5 -14  -2    0.61    0.09
   5 -14  -2    0.35    0.09
   5 -14  -2    0.28    0.09
  -5 -14   2    0.55    0.10
  -5  14   2    0.31    0.08
   5  14  -2    0.52    0.09
   4 -14  -2    0.36    0.08
   4 -14  -2    0.33    0.08
   4 -14  -2    0.38    0.07
  -4  14   2    0.34    0.08
   4  14  -2    0.27    0.07
   4  14  -2    0.30    0.06
   3 -14  -2    0.73    0.08
   3 -14  -2    0.84    0.09
  -3 -14   2    0.70    0.10
   3  14  -2    0.75    0.09
  -3  14   2    0.69    0.07
   3  14  -2    0.66    0.06
   3  14  -2    0.64    0.07
  -3  14   2    0.68    0.08
   2 -14  -2    0.20    0.06
  -2 -14   2    0.15    0.05
   2 -14  -2    0.22    0.05
  -2  14   2    0.25    0.05
  -2  14   2    0.13    0.04
  -2  14   2    0.14    0.05
   2  14  -2    0.25    0.06
  -2  14   2    0.19    0.05
   2  14  -2    0.23    0.04
   2  14  -2    0.27    0.04
  -1 -14   2    2.67    0.14
   1 -14  -2    2.64    0.12
  -1  14   2    2.74    0.13
  -1  14   2    2.94    0.14
   1  14  -2    2.75    0.09
   1  14  -2    2.72    0.11
   1  14  -2    2.62    0.11
  -1  14   2    2.71    0.13
  -1  14   2    3.01    0.13
   0 -14   2    3.36    0.17
   0 -14  -2    3.17    0.14
   0  14  -2    3.22    0.13
   0  14   2    3.57    0.15
   0  14   2    3.52    0.14
   0  14   2    3.20    0.15
   0  14  -2    3.27    0.09
   0  14  -2    3.49    0.13
   1 -14   2    0.67    0.07
  -1 -14  -2    0.82    0.07
  -1 -14  -2    0.80    0.07
   1 -14   2    0.75    0.06
  -1  14  -2    0.76    0.06
   1  14   2    0.86    0.07
   1  14   2    0.88    0.08
  -2 -14  -2    0.31    0.04
  -2 -14  -2    0.27    0.05
   2 -14   2    0.29    0.05
  -2 -14  -2    0.30    0.07
   2  14   2    0.25    0.05
  -2  14  -2    0.31    0.05
   2  14   2    0.23    0.06
   3 -14   2    0.14    0.02
   3 -14   2    0.11    0.08
   3 -14   2    0.13    0.02
  -3 -14  -2    0.11    0.04
   3 -14   2   -0.01    0.04
  -3 -14  -2    0.14    0.05
  -3 -14  -2    0.18    0.05
  -3  14  -2    0.07    0.05
   3  14   2    0.07    0.05
   3  14   2    0.16    0.05
   4 -14   2    0.54    0.09
   4 -14   2    0.50    0.04
  -4 -14  -2    0.51    0.08
   4  14   2    0.49    0.10
   5 -14   2    0.08    0.05
   5 -14   2    0.09    0.03
  -5 -14  -2    0.12    0.05
   5 -14   2    0.16    0.06
   5  14   2    0.17    0.08
   6 -14   2    0.61    0.11
   6 -14   2    0.64    0.07
  -6 -14  -2    0.60    0.10
   6 -14   2    0.76    0.11
   6  14   2    0.55    0.07
   6  14   2    0.56    0.11
   7 -14   2    0.09    0.07
   7 -14   2    0.01    0.06
   7  14   2    0.06    0.06
   7  14   2    0.04    0.07
   8 -15  -2   -0.04    0.07
   8 -15  -2    0.28    0.16
   8 -15  -2    0.12    0.07
   8  15  -2    0.09    0.08
   7 -15  -2    0.09    0.07
   7 -15  -2    0.06    0.07
   7 -15  -2    0.09    0.06
  -7 -15   2    0.00    0.05
   7  15  -2    0.12    0.08
   6 -15  -2    0.07    0.06
  -6 -15   2    0.24    0.05
   6 -15  -2    0.11    0.07
   6 -15  -2    0.24    0.08
   6  15  -2    0.26    0.07
  -6  15   2    0.12    0.07
   5 -15  -2    0.37    0.07
  -5 -15   2    0.11    0.07
   5 -15  -2    0.29    0.09
  -5 -15   2    0.33    0.07
   5 -15  -2    0.18    0.08
   5  15  -2    0.34    0.08
  -5  15   2    0.28    0.08
   4 -15  -2   21.68    0.61
  -4 -15   2   22.14    0.63
   4 -15  -2   21.93    0.62
   4 -15  -2   21.61    0.58
  -4  15   2   22.71    0.61
   4  15  -2   21.64    0.57
   4  15  -2   21.71    0.59
   3 -15  -2    2.77    0.13
   3 -15  -2    2.85    0.15
  -3 -15   2    2.53    0.15
   3 -15  -2    2.63    0.15
   3  15  -2    2.68    0.12
   3  15  -2    2.59    0.13
  -3  15   2    2.68    0.14
  -3  15   2    2.65    0.15
  -2 -15   2    0.40    0.08
   2 -15  -2    0.50    0.07
   2 -15  -2    0.45    0.07
  -2  15   2    0.41    0.06
   2  15  -2    0.27    0.06
  -2  15   2    0.37    0.09
  -2  15   2    0.35    0.07
   2  15  -2    0.49    0.07
  -2  15   2    0.42    0.07
   2  15  -2    0.49    0.06
   1 -15  -2    0.08    0.04
  -1 -15   2    0.08    0.04
  -1  15   2    0.20    0.04
  -1  15   2    0.05    0.04
   1  15  -2    0.12    0.03
   1  15  -2    0.10    0.03
   1  15  -2    0.05    0.03
  -1  15   2    0.11    0.04
   0 -15  -2    0.21    0.05
   0 -15  -2    0.15    0.04
   0 -15   2    0.15    0.05
   0  15   2    0.12    0.04
   0  15   2    0.11    0.04
   0  15  -2    0.17    0.04
   0  15  -2    0.18    0.04
   0  15  -2    0.13    0.02
   0  15   2    0.14    0.05
   0  15   2    0.19    0.04
  -1 -15  -2    5.28    0.22
  -1 -15  -2    5.52    0.19
   1  15   2    5.84    0.21
   1  15   2    5.66    0.21
  -1  15  -2    5.57    0.19
  -2 -15  -2    4.30    0.18
  -2 -15  -2    4.17    0.17
   2 -15   2    4.24    0.17
  -2 -15  -2    4.00    0.15
   2  15   2    4.08    0.18
   2  15   2    4.02    0.17
  -2  15  -2    4.06    0.17
   3 -15   2   21.95    0.59
  -3 -15  -2   21.98    0.59
  -3 -15  -2   22.34    0.55
  -3 -15  -2   21.30    0.57
   3 -15   2   21.94    0.49
   3 -15   2   21.69    0.49
   3 -15   2   22.36    0.58
   3  15   2   21.96    0.61
  -3  15  -2   21.40    0.59
   3  15   2   21.77    0.59
  -4 -15  -2    0.68    0.07
   4 -15   2    0.90    0.05
   4 -15   2    0.78    0.09
  -4 -15  -2    0.86    0.08
   4 -15   2    0.79    0.05
   4 -15   2    0.83    0.09
   4  15   2    1.08    0.13
   5 -15   2    0.15    0.06
   5 -15   2    0.18    0.06
  -5 -15  -2    0.06    0.05
   5  15   2    0.23    0.08
  -6 -15  -2    0.01    0.04
   6 -15   2    0.07    0.06
   6 -15   2    0.05    0.04
   6 -15   2    0.03    0.06
   6  15   2    0.04    0.05
   7 -15   2    0.29    0.10
   7 -15   2    0.22    0.08
   7  15   2    0.27    0.09
  -7 -16   2    0.03    0.06
   7 -16  -2    0.14    0.06
   7 -16  -2    0.12    0.08
  -7  16   2    0.07    0.07
   7  16  -2    0.12    0.07
   6 -16  -2    0.18    0.08
   6 -16  -2    0.05    0.07
   6 -16  -2    0.17    0.06
  -6 -16   2    0.04    0.04
   6  16  -2    0.07    0.07
  -6  16   2    0.04    0.06
   5 -16  -2    3.70    0.21
   5 -16  -2    2.99    0.19
  -5 -16   2    3.66    0.20
   5 -16  -2    3.52    0.17
   5  16  -2    3.68    0.19
  -5  16   2    3.32    0.19
  -4 -16   2    9.88    0.36
   4 -16  -2   10.04    0.35
   4 -16  -2    9.64    0.32
   4 -16  -2    9.50    0.35
   4  16  -2    9.95    0.31
  -4  16   2   10.19    0.34
   4  16  -2    9.93    0.32
   3 -16  -2    4.26    0.20
  -3 -16   2    3.98    0.20
   3 -16  -2    4.37    0.20
   3 -16  -2    4.18    0.18
   3  16  -2    4.26    0.16
  -3  16   2    4.28    0.19
   3  16  -2    4.36    0.24
  -2 -16   2    2.46    0.14
   2 -16  -2    2.33    0.12
   2  16  -2    2.11    0.16
  -2  16   2    2.15    0.13
  -2  16   2    2.33    0.13
   2  16  -2    2.24    0.10
  -2  16   2    2.35    0.12
  -2  16   2    2.36    0.13
  -1 -16   2   -0.01    0.04
   1 -16  -2    0.05    0.03
  -1  16   2    0.07    0.03
   1  16  -2    0.03    0.03
  -1  16   2    0.07    0.04
  -1  16   2    0.09    0.04
   1  16  -2    0.03    0.02
  -1  16   2    0.04    0.04
   1  16  -2    0.05    0.03
   0 -16  -2    0.00    0.02
   0 -16  -2   -0.02    0.03
   0 -16   2   -0.02    0.03
   0  16  -2    0.04    0.03
   0  16  -2    0.04    0.03
   0  16  -2    0.07    0.03
   0  16   2    0.02    0.03
   0  16  -2    0.03    0.01
   0  16   2    0.04    0.03
   0  16   2    0.00    0.03
   0  16   2    0.05    0.03
   1 -16   2    1.23    0.10
  -1 -16  -2    1.49    0.10
  -1 -16  -2    1.60    0.10
  -1 -16  -2    1.42    0.09
  -1  16  -2    1.37    0.09
   1  16   2    1.48    0.11
   1  16   2    1.44    0.09
  -2 -16  -2    5.85    0.22
  -2 -16  -2    5.42    0.20
   2 -16   2    5.84    0.21
  -2 -16  -2    5.21    0.19
   2  16   2    5.70    0.23
  -2  16  -2    5.38    0.23
   2  16   2    5.48    0.21
  -3 -16  -2    3.46    0.15
   3 -16   2    3.21    0.17
  -3 -16  -2    3.36    0.16
   3 -16   2    3.34    0.16
   3  16   2    3.57    0.19
  -3  16  -2    3.44    0.25
   4 -16   2    1.87    0.13
   4 -16   2    1.85    0.08
  -4 -16  -2    1.81    0.10
   4 -16   2    1.85    0.12
  -4 -16  -2    1.79    0.12
   4 -16   2    1.75    0.07
   4  16   2    1.85    0.14
  -5 -16  -2    0.11    0.05
   5 -16   2    0.21    0.04
   5 -16   2    0.25    0.07
   5 -16   2    0.22    0.07
   5 -16   2    0.17    0.04
   5  16   2    0.26    0.08
  -6 -16  -2    0.14    0.06
   6 -16   2    0.13    0.05
   6 -16   2    0.09    0.06
   6 -16   2    0.17    0.08
   6  16   2    0.26    0.09
   7 -16   2    0.27    0.09
   7 -16   2    0.32    0.10
   7  16   2    0.20    0.09
  -7 -17   2   -0.04    0.06
   7 -17  -2    0.00    0.06
   7 -17  -2    0.00    0.06
   7 -17  -2   -0.01    0.06
  -7  17   2    0.07    0.07
   7  17  -2    0.15    0.08
   6 -17  -2    0.10    0.07
  -6 -17   2    0.25    0.05
   6 -17  -2    0.07    0.07
   6 -17  -2    0.18    0.07
   6  17  -2    0.08    0.09
  -6  17   2    0.14    0.07
  -5 -17   2    0.46    0.10
   5 -17  -2    0.45    0.09
   5 -17  -2    0.55    0.12
   5 -17  -2    0.45    0.10
   5  17  -2    0.57    0.09
  -5  17   2    0.30    0.09
   4 -17  -2    3.34    0.19
  -4 -17   2    2.92    0.18
   4 -17  -2    3.06    0.16
   4 -17  -2    3.05    0.18
  -4  17   2    3.23    0.18
   4  17  -2    2.91    0.14
   4  17  -2    3.36    0.17
   3 -17  -2   30.88    0.81
   3 -17  -2   30.86    0.77
  -3 -17   2   28.82    0.81
   3  17  -2   30.92    0.75
   3  17  -2   30.97    0.77
  -3  17   2   31.59    0.80
   2 -17  -2    0.47    0.08
  -2 -17   2    0.42    0.08
  -2  17   2    0.41    0.07
  -2  17   2    0.41    0.06
  -2  17   2    0.39    0.07
   2  17  -2    0.46    0.07
  -2  17   2    0.48    0.09
   2  17  -2    0.44    0.05
  -1 -17   2    0.08    0.05
  -1  17   2    0.12    0.05
  -1  17   2    0.03    0.03
   1  17  -2    0.06    0.03
   1  17  -2    0.01    0.03
  -1  17   2    0.06    0.04
   1  17  -2    0.12    0.04
  -1  17   2    0.07    0.04
   0 -17  -2    0.46    0.07
   0 -17   2    0.46    0.08
   0 -17  -2    0.45    0.07
   0  17  -2    0.52    0.07
   0  17  -2    0.44    0.03
   0  17  -2    0.51    0.07
   0  17   2    0.50    0.08
   0  17   2    0.41    0.07
   0  17   2    0.54    0.07
   0  17  -2    0.51    0.07
  -1 -17  -2    2.21    0.11
   1 -17   2    1.89    0.13
  -1 -17  -2    1.90    0.11
  -1 -17  -2    1.77    0.10
   1  17   2    1.98    0.13
  -1  17  -2    2.05    0.11
  -2 -17  -2   55.09    1.33
  -2 -17  -2   55.53    1.29
  -2 -17  -2   55.74    1.31
   2 -17   2   56.46    1.32
   2  17   2   56.02    1.34
   2  17   2   56.66    1.33
  -2  17  -2   54.22    1.32
   3 -17   2    1.16    0.10
  -3 -17  -2    1.33    0.10
   3  17   2    1.46    0.13
   4 -17   2    1.02    0.10
   4 -17   2    0.77    0.05
   4 -17   2    0.83    0.05
  -4 -17  -2    0.90    0.09
  -4 -17  -2    0.94    0.08
   4 -17   2    0.71    0.10
   4  17   2    0.98    0.11
   5 -17   2    0.07    0.05
   5 -17   2    0.14    0.06
  -5 -17  -2    0.32    0.08
   5 -17   2    0.16    0.04
   5 -17   2    0.12    0.03
   5  17   2    0.39    0.10
   6 -17   2    0.05    0.05
   6 -17   2    0.05    0.04
   6 -17   2    0.05    0.04
   6 -17   2    0.21    0.09
  -6 -17  -2    0.04    0.04
   6  17   2    0.03    0.05
   7 -17   2    0.07    0.07
   7 -17   2    0.05    0.05
   7 -17   2    0.00    0.08
   7  17   2    0.22    0.08
   7 -18  -2    0.06    0.07
   7 -18  -2    0.10    0.07
   7 -18  -2    0.12    0.08
   7  18  -2    0.08    0.07
  -7  18   2   -0.03    0.07
   6 -18  -2    0.00    0.06
   6 -18  -2    0.02    0.06
   6 -18  -2    0.00    0.04
  -6  18   2    0.00    0.06
   6  18  -2   -0.05    0.06
   5 -18  -2   -0.06    0.05
   5 -18  -2    0.01    0.06
  -5 -18   2    0.12    0.06
   5 -18  -2   -0.03    0.05
   5  18  -2    0.09    0.06
  -5  18   2    0.01    0.06
   4 -18  -2   26.35    0.68
   4 -18  -2   26.42    0.73
  -4 -18   2   25.11    0.73
   4 -18  -2   26.27    0.73
  -4  18   2   26.81    0.72
   4  18  -2   26.47    0.70
   3 -18  -2   10.79    0.34
  -3 -18   2   11.40    0.39
   3 -18  -2   10.42    0.37
   3  18  -2   10.82    0.32
   3  18  -2   10.78    0.34
  -3  18   2   11.11    0.36
  -2 -18   2    0.17    0.07
   2 -18  -2    0.05    0.04
  -2  18   2    0.06    0.04
   2  18  -2    0.07    0.04
  -2  18   2    0.17    0.05
  -2  18   2    0.16    0.06
   2  18  -2    0.09    0.03
  -1 -18   2    0.10    0.06
   1 -18  -2    0.21    0.05
   1  18  -2    0.12    0.04
  -1  18   2    0.11    0.05
  -1  18   2    0.08    0.04
   1  18  -2    0.05    0.05
  -1  18   2    0.10    0.04
   0 -18  -2    0.34    0.07
   0 -18   2    0.38    0.08
   0 -18  -2    0.29    0.06
   0  18   2    0.34    0.07
   0  18  -2    0.31    0.03
   0  18  -2    0.36    0.06
   0  18   2    0.43    0.07
   0  18   2    0.39    0.07
   0  18  -2    0.37    0.06
   0  18  -2    0.29    0.08
  -1 -18  -2    0.35    0.06
   1 -18   2    0.50    0.09
  -1 -18  -2    0.35    0.08
  -1  18  -2    0.38    0.07
   1  18   2    0.47    0.09
   1  18   2    0.50    0.08
  -2 -18  -2   15.05    0.42
  -2 -18  -2   15.34    0.41
   2 -18   2   14.36    0.42
   2  18   2   13.74    0.44
   2  18   2   13.84    0.42
  -2  18  -2   14.25    0.42
   3 -18   2   17.00    0.50
  -3 -18  -2   16.94    0.46
  -3 -18  -2   16.79    0.48
   3  18   2   17.43    0.52
   4 -18   2    0.03    0.02
   4 -18   2    0.07    0.02
   4 -18   2    0.08    0.05
  -4 -18  -2    0.11    0.05
   4 -18   2    0.18    0.07
   4  18   2    0.06    0.07
   5 -18   2    0.09    0.05
  -5 -18  -2    0.09    0.05
   5 -18   2    0.10    0.03
   5 -18   2    0.07    0.05
   5 -18   2    0.13    0.04
   5  18   2    0.10    0.07
   6 -18   2    0.02    0.05
   6 -18   2   -0.03    0.04
  -6 -18  -2   -0.03    0.04
   6 -18   2   -0.02    0.06
   6  18   2    0.17    0.07
   7 -18   2    0.21    0.06
   7 -18   2    0.21    0.08
   7 -18   2    0.14    0.08
   7 -19  -2    0.25    0.12
   7 -19  -2    0.13    0.08
   7 -19  -2    0.20    0.08
  -7  19   2    0.19    0.08
   7  19  -2    0.21    0.08
   6 -19  -2    0.15    0.07
   6 -19  -2    0.18    0.08
   6 -19  -2    0.26    0.08
   6  19  -2    0.20    0.08
  -6  19   2    0.26    0.09
  -5 -19   2    0.31    0.08
   5 -19  -2    0.42    0.09
   5 -19  -2    0.26    0.08
   5 -19  -2    0.20    0.05
   5  19  -2    0.38    0.09
  -5  19   2    0.30    0.08
   4 -19  -2    1.29    0.13
  -4 -19   2    1.30    0.13
   4 -19  -2    1.27    0.13
   4 -19  -2    1.29    0.11
   4  19  -2    1.44    0.12
  -3 -19   2    2.28    0.16
   3 -19  -2    2.53    0.16
   3 -19  -2    2.36    0.14
   3  19  -2    2.66    0.14
  -3  19   2    2.69    0.17
   3  19  -2    2.61    0.14
  -2 -19   2    0.25    0.07
   2 -19  -2    0.20    0.06
  -2  19   2    0.16    0.06
   2  19  -2    0.29    0.06
  -2  19   2    0.28    0.08
   2  19  -2    0.21    0.06
   2  19  -2    0.19    0.04
   1 -19  -2    0.18    0.05
  -1 -19   2    0.16    0.06
  -1  19   2    0.15    0.05
  -1  19   2    0.16    0.07
  -1  19   2    0.20    0.05
   1  19  -2    0.21    0.06
   1  19  -2    0.18    0.05
   1  19  -2    0.26    0.04
   0 -19  -2    0.72    0.09
   0 -19   2    0.54    0.09
   0  19   2    0.76    0.10
   0  19   2    0.66    0.10
   0  19   2    0.71    0.10
   0  19  -2    0.75    0.09
   0  19  -2    0.55    0.03
   0  19  -2    0.71    0.08
  -1 -19  -2    2.18    0.12
   1 -19   2    2.49    0.15
   1  19   2    2.28    0.13
  -1  19  -2    2.50    0.13
   1  19   2    1.79    0.14
  -2 -19  -2    5.05    0.20
  -2 -19  -2    5.27    0.21
   2 -19   2    4.76    0.21
   2  19   2    4.92    0.23
   3 -19   2    1.32    0.13
  -3 -19  -2    1.25    0.09
  -3 -19  -2    1.50    0.11
   3  19   2    1.57    0.13
   4 -19   2    0.09    0.05
   4 -19   2    0.21    0.06
  -4 -19  -2    0.06    0.04
   4  19   2    0.13    0.06
  -5 -19  -2    0.12    0.05
   5 -19   2    0.05    0.04
   5 -19   2    0.01    0.06
   5 -19   2    0.01    0.05
   5 -19   2    0.05    0.03
   5  19   2    0.09    0.06
   6 -19   2    0.20    0.06
  -6 -19  -2    0.22    0.07
   6 -19   2    0.29    0.09
   6 -19   2    0.46    0.10
   6 -19   2    0.18    0.05
   6  19   2    0.38    0.10
   7 -20  -2    1.42    0.23
   7 -20  -2    1.76    0.15
   7 -20  -2    2.02    0.19
   7  20  -2    1.76    0.17
  -7  20   2    2.05    0.20
   6 -20  -2    0.02    0.06
   6 -20  -2   -0.01    0.07
  -6  20   2    0.00    0.05
   6  20  -2    0.07    0.07
  -5 -20   2    0.08    0.07
   5 -20  -2    0.22    0.08
   5 -20  -2    0.36    0.07
   5 -20  -2    0.26    0.08
   5  20  -2    0.15    0.08
  -5  20   2    0.15    0.06
  -4 -20   2    1.44    0.13
   4 -20  -2    1.58    0.14
   4 -20  -2    1.87    0.12
   4  20  -2    1.64    0.13
  -4  20   2    1.75    0.14
   3 -20  -2    1.05    0.09
  -3 -20   2    0.94    0.11
   3  20  -2    0.98    0.10
  -3  20   2    1.14    0.12
   3  20  -2    1.28    0.10
   2 -20  -2    0.57    0.08
  -2 -20   2    0.55    0.10
  -2  20   2    0.61    0.10
   2  20  -2    0.53    0.08
  -2  20   2    0.60    0.08
   2  20  -2    0.54    0.06
  -1 -20   2    0.79    0.11
   1 -20  -2    0.77    0.09
   1  20  -2    0.97    0.09
   1  20  -2    0.76    0.06
  -1  20   2    0.69    0.07
  -1  20   2    0.97    0.12
   0 -20   2    1.32    0.12
   0 -20  -2    1.30    0.09
   0  20   2    1.54    0.12
   0  20   2    1.22    0.11
   0  20  -2    1.29    0.10
   0  20   2    1.34    0.10
   0  20  -2    1.24    0.10
   0  20  -2    1.28    0.05
   0  20  -2    1.35    0.10
   1 -20   2    0.08    0.05
  -1 -20  -2    0.08    0.04
  -1 -20  -2    0.11    0.05
   1  20   2    0.17    0.05
  -1  20  -2    0.02    0.04
  -1  20  -2    0.16    0.05
   1  20   2    0.07    0.05
  -2 -20  -2    1.12    0.10
   2  20   2    1.08    0.11
  -3 -20  -2    0.93    0.08
  -3 -20  -2    0.82    0.09
   3 -20   2    0.84    0.09
   4 -20   2    0.52    0.10
  -4 -20  -2    0.36    0.08
   4 -20   2    0.39    0.08
  -4 -20  -2    0.32    0.07
   4  20   2    0.42    0.10
   5 -20   2    0.03    0.03
   5 -20   2    0.02    0.06
   5 -20   2    0.07    0.03
  -5 -20  -2    0.05    0.05
   5  20   2    0.05    0.07
   6 -20   2    1.95    0.10
   6 -20   2    2.23    0.17
  -6 -20  -2    1.85    0.15
   6 -20   2    2.43    0.17
   6 -20   2    1.61    0.10
   6  20   2    2.20    0.18
  -6 -21   2    0.25    0.09
   6 -21  -2    0.12    0.08
   6 -21  -2    0.37    0.10
   6 -21  -2    0.30    0.08
  -6  21   2    0.24    0.08
   6  21  -2    0.35    0.10
  -5 -21   2    0.12    0.09
   5 -21  -2    0.16    0.08
   5 -21  -2    0.09    0.06
   5 -21  -2    0.13    0.07
   5  21  -2    0.15    0.08
  -5  21   2    0.11    0.07
   4 -21  -2    0.46    0.10
   4 -21  -2    0.51    0.08
  -4 -21   2    0.65    0.11
   4  21  -2    0.52    0.09
  -4  21   2    0.39    0.09
   3 -21  -2    0.38    0.06
  -3 -21   2    0.42    0.09
   3  21  -2    0.37    0.07
   3  21  -2    0.24    0.06
  -3  21   2    0.36    0.09
   2 -21  -2    0.40    0.07
  -2 -21   2    0.31    0.08
  -2  21   2    0.18    0.05
  -2  21   2    0.34    0.08
   2  21  -2    0.38    0.08
   2  21  -2    0.38    0.06
   2  21  -2    0.30    0.06
  -1 -21   2    5.22    0.25
   1 -21  -2    5.66    0.21
   1  21  -2    5.63    0.22
   1  21  -2    5.47    0.17
  -1  21   2    5.56    0.24
  -1  21   2    5.58    0.21
   1  21  -2    5.65    0.22
   1  21  -2    5.74    0.22
   0 -21   2    3.46    0.20
   0 -21  -2    3.86    0.16
   0  21  -2    3.47    0.16
   0  21  -2    3.82    0.18
   0  21  -2    3.54    0.11
   0  21   2    3.74    0.17
   0  21   2    3.57    0.19
   0  21  -2    3.30    0.17
   1 -21   2    0.05    0.05
  -1 -21  -2    0.10    0.05
  -1 -21  -2    0.10    0.05
   1  21   2    0.06    0.05
  -1  21  -2    0.14    0.06
  -2 -21  -2    0.27    0.06
  -2 -21  -2    0.40    0.07
   2  21   2    0.35    0.08
  -3 -21  -2    0.57    0.08
   3 -21   2    0.58    0.10
  -3 -21  -2    0.62    0.07
   3  21   2    0.63    0.12
  -4 -21  -2    0.07    0.04
  -4 -21  -2    0.05    0.04
   4 -21   2    0.12    0.06
   4  21   2    0.07    0.06
   5 -21   2    0.24    0.08
   5 -21   2    0.29    0.09
  -5 -21  -2    0.16    0.06
   5 -21   2    0.24    0.03
   5  21   2    0.21    0.09
  -6 -21  -2    0.28    0.08
   6 -21   2    0.29    0.10
   6 -21   2    0.53    0.11
   6 -21   2    0.26    0.05
   6  21   2    0.46    0.11
   6 -22  -2    2.35    0.16
  -6 -22   2    2.11    0.18
   6 -22  -2    2.14    0.19
   6 -22  -2    2.10    0.18
   6  22  -2    2.31    0.19
  -6  22   2    2.53    0.19
  -5 -22   2    0.05    0.05
   5 -22  -2    0.17    0.08
   5 -22  -2   -0.02    0.05
   5 -22  -2    0.07    0.07
   5  22  -2    0.11    0.07
  -5  22   2    0.11    0.07
   4 -22  -2    0.27    0.08
   4 -22  -2    0.55    0.09
  -4 -22   2    0.31    0.08
   4  22  -2    0.38    0.08
  -4  22   2    0.39    0.10
   3 -22  -2    0.06    0.04
  -3 -22   2    0.01    0.05
  -3  22   2    0.04    0.06
   3  22  -2    0.01    0.04
   3  22  -2    0.09    0.05
  -2 -22   2   -0.01    0.05
   2 -22  -2    0.04    0.04
   2  22  -2    0.10    0.04
   2  22  -2    0.02    0.05
   2  22  -2    0.05    0.05
  -2  22   2    0.03    0.04
  -2  22   2   -0.04    0.05
   1 -22  -2    4.47    0.18
  -1 -22   2    4.91    0.23
  -1  22   2    4.30    0.18
   1  22  -2    4.26    0.19
   1  22  -2    4.22    0.15
   1  22  -2    4.42    0.19
  -1  22   2    4.45    0.22
   0 -22  -2    2.96    0.15
   0 -22   2    2.83    0.18
   0  22   2    3.01    0.15
   0  22   2    2.91    0.17
   0  22  -2    3.01    0.09
   0  22  -2    2.84    0.15
   0  22  -2    3.26    0.16
  -1 -22  -2    0.55    0.08
  -1 -22  -2    0.39    0.07
   1 -22   2    0.72    0.12
  -1  22  -2    0.50    0.09
   1  22   2    0.65    0.10
  -2 -22  -2    0.09    0.05
  -2 -22  -2    0.11    0.05
   2  22   2    0.06    0.05
   3 -22   2    0.41    0.08
  -3 -22  -2    0.34    0.08
   3  22   2    0.45    0.10
  -4 -22  -2    0.06    0.04
   4 -22   2    0.01    0.06
   4  22   2    0.10    0.07
  -5 -22  -2    4.70    0.22
   5 -22   2    4.32    0.22
   5 -22   2    4.44    0.24
   5  22   2    4.90    0.27
   6 -22   2   -0.04    0.08
   6 -22   2    0.07    0.04
  -6 -22  -2    0.06    0.06
   6 -22   2    0.05    0.07
  -6 -23   2    0.33    0.10
   6 -23  -2    0.17    0.08
   6 -23  -2    0.28    0.10
   6  23  -2    0.38    0.11
  -6  23   2    0.18    0.10
   5 -23  -2    0.02    0.06
   5 -23  -2    0.00    0.05
  -5 -23   2    0.09    0.07
  -5  23   2    0.03    0.06
   5  23  -2    0.09    0.08
   4 -23  -2    0.10    0.05
  -4  23   2    0.03    0.06
  -3 -23   2    0.18    0.06
   3 -23  -2    0.22    0.06
   3  23  -2    0.22    0.07
  -3  23   2    0.13    0.06
   3  23  -2    0.20    0.05
   2 -23  -2    0.35    0.07
  -2 -23   2    0.46    0.10
   2  23  -2    0.48    0.07
   2  23  -2    0.34    0.08
  -2  23   2    0.36    0.09
   2  23  -2    0.28    0.07
   1 -23  -2    4.92    0.20
  -1 -23   2    5.42    0.26
   1  23  -2    5.23    0.22
  -1  23   2    5.51    0.24
  -1  23   2    4.95    0.20
   1  23  -2    5.19    0.21
   1  23  -2    4.84    0.16
   0 -23   2    2.16    0.16
   0 -23  -2    2.15    0.13
   0  23   2    1.88    0.15
   0  23  -2    2.22    0.14
   0  23  -2    1.85    0.13
   0  23  -2    1.91    0.07
   1 -23   2    0.14    0.07
  -1 -23  -2    0.05    0.04
  -1 -23  -2    0.12    0.05
  -1  23  -2    0.03    0.05
   1  23   2    0.11    0.06
  -2 -23  -2    0.02    0.04
   2 -23   2    0.05    0.06
  -2 -23  -2    0.06    0.04
  -2  23  -2    0.09    0.05
   2  23   2    0.12    0.06
  -3 -23  -2    0.15    0.06
  -3 -23  -2    0.12    0.05
   3  23   2    0.24    0.08
   4 -23   2    0.15    0.07
  -4 -23  -2    0.35    0.07
  -4 -23  -2    0.30    0.06
   4  23   2    0.25    0.09
  -5 -23  -2    0.26    0.07
   5 -23   2    0.39    0.11
   5  23   2    0.35    0.10
  -5 -24   2    0.30    0.09
   5 -24  -2    0.37    0.10
   5 -24  -2    0.45    0.09
   5  24  -2    0.25    0.09
  -5  24   2    0.25    0.09
  -4 -24   2    0.04    0.06
   4 -24  -2    0.04    0.04
  -4  24   2    0.03    0.06
   4  24  -2    0.10    0.07
   3 -24  -2    0.53    0.08
  -3  24   2    0.45    0.10
   3  24  -2    0.50    0.09
   3  24  -2    0.56    0.09
   3  24  -2    0.40    0.07
  -2 -24   2    0.04    0.05
   2 -24  -2    0.08    0.04
   2  24  -2    0.09    0.06
   2  24  -2    0.12    0.04
  -2  24   2    0.13    0.06
   2  24  -2    0.06    0.05
   1 -24  -2    1.25    0.10
  -1 -24   2    1.43    0.13
  -1  24   2    1.20    0.13
   1  24  -2    1.27    0.11
   1  24  -2    1.18    0.07
   1  24  -2    1.35    0.11
   0 -24  -2    1.40    0.11
   0 -24   2    1.43    0.14
   0  24  -2    1.35    0.06
   0  24  -2    1.41    0.11
   0  24   2    1.42    0.13
   0  24  -2    1.43    0.12
  -1 -24  -2    0.22    0.06
   1 -24   2    0.07    0.07
  -1 -24  -2    0.23    0.06
   1  24   2    0.19    0.07
  -1  24  -2    0.12    0.07
  -2 -24  -2    0.03    0.04
  -2 -24  -2    0.07    0.05
   2 -24   2    0.08    0.06
  -2  24  -2   -0.01    0.05
   2  24   2    0.16    0.07
  -3 -24  -2    0.04    0.04
  -3 -24  -2   -0.03    0.04
   3  24   2    0.08    0.06
  -4 -24  -2    0.48    0.08
   4 -24   2    0.54    0.11
  -4 -24  -2    0.51    0.09
   4  24   2    0.64    0.12
  -5 -24  -2    1.55    0.12
  -5 -24  -2    1.35    0.13
   5 -24   2    1.52    0.16
   5  24   2    1.66    0.18
  -5 -25   2    0.03    0.07
   5 -25  -2    0.09    0.07
  -5  25   2    0.07    0.07
   5  25  -2    0.08    0.08
   4 -25  -2   -0.02    0.05
  -4 -25   2    0.08    0.06
   4  25  -2    0.21    0.08
  -4  25   2    0.18    0.08
   3 -25  -2    0.09    0.04
  -3 -25   2    0.21    0.07
   3  25  -2    0.18    0.08
  -3  25   2    0.20    0.08
   3  25  -2    0.27    0.08
   2 -25  -2    0.44    0.08
  -2 -25   2    0.41    0.11
   2  25  -2    0.41    0.06
   2  25  -2    0.50    0.09
   2  25  -2    0.48    0.09
  -2  25   2    0.37    0.09
   1 -25  -2    0.26    0.06
  -1  25   2    0.24    0.07
   1  25  -2    0.23    0.07
   1  25  -2    0.19    0.04
   1  25  -2    0.19    0.06
   0 -25   2    0.07    0.05
   0 -25  -2    0.06    0.04
   0 -25  -2    0.00    0.05
   0  25   2    0.09    0.06
   0  25  -2    0.24    0.07
   0  25  -2    0.01    0.05
  -1 -25  -2    0.74    0.08
   1 -25   2    0.70    0.12
  -1 -25  -2    0.68    0.10
   1  25   2    0.69    0.12
  -2 -25  -2    0.33    0.07
  -2 -25  -2    0.18    0.08
   2 -25   2    0.30    0.09
  -2  25  -2    0.24    0.08
   2  25   2    0.25    0.07
  -3 -25  -2    0.54    0.09
  -3 -25  -2    0.54    0.09
  -3  25  -2    0.49    0.10
   3  25   2    0.53    0.12
  -4 -25  -2    0.00    0.04
   4 -25   2   -0.06    0.06
  -4 -25  -2    0.02    0.04
   4  25   2   -0.01    0.07
  -5 -25  -2    0.12    0.06
   5 -25   2   -0.10    0.08
  -5 -25  -2    0.09    0.06
   5  25   2    0.32    0.13
   4 -26  -2    0.47    0.08
  -4 -26   2    0.56    0.11
  -4  26   2    0.69    0.12
   4  26  -2    0.59    0.11
  -3 -26   2    0.10    0.06
   3 -26  -2    0.25    0.07
   3  26  -2    0.12    0.07
  -3  26   2    0.02    0.05
   3  26  -2    0.15    0.07
  -2 -26   2    0.02    0.05
   2 -26  -2   -0.04    0.04
   2  26  -2    0.02    0.05
  -2  26   2   -0.06    0.05
   2  26  -2    0.12    0.04
   2  26  -2   -0.01    0.05
   1 -26  -2    0.13    0.05
  -1 -26   2    0.15    0.07
   1  26  -2    0.18    0.06
   1  26  -2    0.24    0.10
  -1  26   2    0.18    0.08
   1  26  -2    0.24    0.04
   0 -26   2    0.05    0.05
   0 -26  -2    0.05    0.04
   0 -26  -2    0.07    0.04
   0  26  -2    0.05    0.05
   0  26  -2    0.12    0.05
   0  26   2    0.17    0.07
  -1 -26  -2    0.14    0.06
   1 -26   2    0.24    0.08
  -1 -26  -2    0.25    0.06
   1  26   2    0.12    0.06
  -1  26  -2    0.20    0.07
   2 -26   2    0.08    0.06
  -2 -26  -2   -0.05    0.03
  -2 -26  -2    0.02    0.04
  -2  26  -2    0.14    0.07
   2  26   2    0.03    0.06
  -3 -26  -2    0.45    0.08
  -3 -26  -2    0.26    0.07
   3  26   2    0.24    0.08
  -3  26  -2    0.50    0.10
  -4 -26  -2    0.09    0.05
  -4 -26  -2    0.07    0.05
   4  26   2    0.11    0.08
   4 -27  -2    0.28    0.07
  -4 -27   2    0.47    0.11
  -4  27   2    0.16    0.07
   4  27  -2    0.18    0.08
  -3 -27   2    0.61    0.12
   3 -27  -2    0.46    0.08
   3  27  -2    0.57    0.11
  -3  27   2    0.60    0.12
   3  27  -2    0.61    0.15
   2 -27  -2    0.09    0.05
  -2 -27   2   -0.01    0.06
   2  27  -2    0.03    0.05
  -2  27   2   -0.03    0.05
   2  27  -2   -0.07    0.06
   2  27  -2    0.09    0.06
  -1 -27   2    0.03    0.05
   1  27  -2    0.04    0.06
   1  27  -2    0.07    0.05
   1  27  -2    0.07    0.03
  -1  27   2    0.07    0.06
   0 -27  -2    0.13    0.05
   0 -27  -2    0.13    0.06
   0 -27   2    0.20    0.08
   0  27   2    0.06    0.06
   0  27  -2    0.15    0.06
   0  27  -2    0.15    0.07
  -1 -27  -2    0.08    0.05
   1 -27   2    0.00    0.06
  -1 -27  -2    0.02    0.05
  -1  27  -2    0.02    0.06
   1  27   2    0.06    0.06
   2 -27   2    0.53    0.12
  -2 -27  -2    0.77    0.10
  -2 -27  -2    0.66    0.10
   2  27   2    0.72    0.12
  -2  27  -2    0.79    0.13
   3 -27   2    0.37    0.11
  -3 -27  -2    0.46    0.09
  -3 -27  -2    0.32    0.08
   3  27   2    0.57    0.12
  -3  27  -2    0.53    0.11
  -4 -27  -2    0.26    0.07
  -4 -27  -2    0.23    0.07
   4  27   2    0.14    0.15
  -4  27  -2    0.14    0.07
  -3 -28   2    0.39    0.11
   3 -28  -2    0.40    0.08
   3  28  -2    0.37    0.09
  -3  28   2    0.46    0.10
   2 -28  -2    0.25    0.07
  -2 -28   2    0.26    0.09
  -2  28   2    0.36    0.10
   2  28  -2    0.36    0.08
   2  28  -2    0.44    0.14
  -1 -28   2    0.72    0.13
   1 -28  -2    0.48    0.08
   1  28  -2    0.72    0.11
   1  28  -2    0.48    0.10
   1  28  -2    0.43    0.06
  -1  28   2    0.42    0.10
   0 -28   2    0.30    0.09
   0 -28  -2    0.34    0.13
   0 -28  -2    0.28    0.07
   0  28  -2    0.35    0.09
   0  28  -2    0.30    0.09
   0  28   2    0.34    0.09
  -1 -28  -2    0.46    0.08
  -1 -28  -2    0.49    0.10
   1 -28   2    0.44    0.11
   1  28   2    0.51    0.11
  -1  28  -2    0.55    0.10
   2 -28   2    0.62    0.12
  -2 -28  -2    0.75    0.10
  -2 -28  -2    0.60    0.11
   2  28   2    0.65    0.12
  -2  28  -2    0.76    0.12
  -3 -28  -2    1.55    0.13
   3 -28   2    1.51    0.16
  -3 -28  -2    1.46    0.12
  -3  28  -2    1.45    0.15
   3  28   2    1.43    0.17
  -3 -29   2    0.31    0.10
   3 -29  -2    0.29    0.07
  -3  29   2    0.29    0.11
   3  29  -2    0.40    0.10
  -2 -29   2    0.08    0.08
   2 -29  -2    0.17    0.06
  -2  29   2    0.04    0.06
   2  29  -2    0.04    0.06
   1 -29  -2    0.08    0.06
  -1 -29   2    0.23    0.09
  -1  29   2    0.20    0.08
   1  29  -2    0.14    0.07
   0 -29  -2    0.16    0.06
   0 -29   2    0.22    0.09
   0  29  -2    0.11    0.07
   0  29   2    0.28    0.10
   1 -29   2    0.08    0.07
  -1 -29  -2    0.11    0.05
   1  29   2    0.10    0.06
  -1  29  -2    0.03    0.05
  -2 -29  -2    0.48    0.08
  -2 -29  -2    0.50    0.10
   2 -29   2    0.49    0.11
   2  29   2    0.65    0.13
  -2  29  -2    0.51    0.11
   2 -30  -2   -0.01    0.05
  -2 -30   2    0.09    0.07
  -2  30   2    0.11    0.08
   2  30  -2    0.03    0.06
   1 -30  -2    0.21    0.08
   1 -30  -2    0.23    0.07
  -1 -30   2    0.19    0.08
   1  30  -2    0.22    0.08
  -1  30   2    0.15    0.11
   0 -30  -2    0.19    0.07
   0 -30  -2    0.27    0.07
   0 -30   2    0.41    0.11
   0  30   2    0.40    0.12
   0  30  -2    0.32    0.09
   1 -30   2    0.13    0.07
  -1 -30  -2    0.12    0.06
  -1 -30  -2    0.07    0.05
  -1  30  -2    0.04    0.06
   8   0  -3    0.08    0.08
   7   0  -3    0.54    0.10
  -7   0   3    0.30    0.08
   6   0  -3    0.10    0.06
  -6   0   3    0.06    0.04
  -5   0   3   -0.04    0.03
   5   0  -3    0.02    0.04
   4   0  -3    0.00    0.03
  -4   0   3    0.04    0.02
  -4   0   3    0.03    0.02
   4   0  -3    0.02    0.03
   3   0  -3    0.02    0.02
   3   0  -3    0.04    0.02
   3   0  -3    0.05    0.03
  -3   0   3    0.03    0.02
  -3   0   3    0.03    0.01
   2   0  -3    0.08    0.04
   2   0  -3    0.05    0.02
   2   0  -3    0.15    0.04
   2   0  -3    0.06    0.02
   2   0  -3    0.07    0.02
  -1   0   3    0.09    0.02
   1   0  -3    0.06    0.03
   1   0  -3    0.02    0.02
   1   0  -3    0.03    0.02
   1   0  -3    0.00    0.03
   0   0   3    0.26    0.04
   0   0  -3    0.26    0.04
   0   0  -3    0.26    0.04
   0   0   3    0.25    0.04
   0   0  -3    0.30    0.03
  -1   0  -3    0.05    0.02
   1   0   3    0.06    0.02
   1   0   3    0.03    0.02
  -1   0  -3    0.01    0.02
   2   0   3    0.00    0.02
   2   0   3    0.05    0.02
   2   0   3    0.05    0.02
  -2   0  -3    0.02    0.02
  -2   0  -3    0.02    0.02
  -3   0  -3   -0.01    0.02
   3   0   3    0.00    0.02
   3   0   3    0.03    0.02
  -3   0  -3    0.03    0.02
   4   0   3    0.33    0.06
   4   0   3    0.19    0.04
  -4   0  -3    0.15    0.05
  -5   0  -3    0.35    0.07
   5   0   3    0.31    0.07
   5   0   3    0.56    0.09
   6   0   3    0.14    0.07
   7   0   3    0.03    0.06
   8   0   3    0.11    0.08
   8  -1  -3    0.52    0.12
  -8  -1   3    0.49    0.09
   8   1  -3    0.45    0.11
  -7  -1   3    3.34    0.17
   7  -1  -3    4.00    0.21
   7   1  -3    3.64    0.21
  -7   1   3    3.31    0.18
   6  -1  -3    1.25    0.12
  -6  -1   3    1.43    0.09
  -6   1   3    1.24    0.09
   6   1  -3    1.42    0.12
   5  -1  -3    0.07    0.05
  -5  -1   3    0.07    0.03
  -5   1   3    0.07    0.04
   5   1  -3    0.19    0.07
   4  -1  -3    0.42    0.06
  -4  -1   3    0.42    0.04
   4  -1  -3    0.43    0.07
  -4  -1   3    0.43    0.04
   4   1  -3    0.37    0.06
   4   1  -3    0.44    0.06
  -4   1   3    0.39    0.04
  -4   1   3    0.40    0.04
   3  -1  -3    0.32    0.04
   3  -1  -3    0.25    0.05
   3  -1  -3    0.26    0.04
  -3   1   3    0.24    0.03
   3   1  -3    0.27    0.04
   3   1  -3    0.36    0.06
  -3   1   3    0.29    0.03
   2  -1  -3   26.09    0.60
   2  -1  -3   25.43    0.59
   2  -1  -3   25.32    0.64
   2  -1  -3   25.87    0.60
   2  -1  -3   24.44    0.62
   2   1  -3   26.40    0.64
   2   1  -3   26.08    0.59
   2   1  -3   26.43    0.63
   2   1  -3   26.07    0.59
   1  -1  -3   12.46    0.30
   1  -1  -3   12.37    0.30
  -1  -1   3   12.41    0.29
   1  -1  -3   12.76    0.33
  -1  -1   3   12.58    0.33
   1  -1  -3   12.51    0.33
   1   1  -3   12.75    0.33
   1   1  -3   12.65    0.30
  -1   1   3   12.61    0.30
   1   1  -3   12.74    0.34
   1   1  -3   12.04    0.28
  -1   1   3   12.46    0.33
   0  -1  -3   19.64    0.47
   0  -1  -3   18.45    0.44
   0  -1  -3   18.97    0.45
   0  -1   3   19.19    0.46
   0  -1   3   18.85    0.46
   0   1   3   18.94    0.48
   0   1   3   18.41    0.42
   0   1  -3   18.83    0.43
   0   1  -3   18.63    0.46
   0   1   3   19.06    0.42
   1  -1   3    1.66    0.06
   1  -1   3    1.71    0.07
  -1  -1  -3    1.70    0.08
   1  -1   3    1.70    0.08
  -1  -1  -3    1.63    0.08
   1   1   3    1.63    0.07
  -1   1  -3    1.61    0.07
  -1   1  -3    1.68    0.07
   1   1   3    1.81    0.08
   1   1   3    1.69    0.07
   2  -1   3    0.06    0.02
   2  -1   3    0.11    0.03
   2  -1   3    0.04    0.03
  -2  -1  -3    0.05    0.03
  -2  -1  -3    0.07    0.03
   2   1   3    0.06    0.02
  -2   1  -3    0.11    0.03
   2   1   3    0.06    0.03
   2   1   3    0.08    0.02
  -2   1  -3    0.12    0.03
   3  -1   3   -0.01    0.02
  -3  -1  -3    0.00    0.02
   3  -1   3    0.02    0.02
  -3  -1  -3   -0.01    0.02
  -3   1  -3    0.00    0.03
   3   1   3    0.04    0.03
  -3   1  -3    0.03    0.02
   3   1   3    0.01    0.03
   4  -1   3    2.05    0.12
  -4  -1  -3    2.03    0.13
   4  -1   3    2.19    0.11
  -4  -1  -3    2.04    0.10
   4   1   3    2.04    0.12
  -4   1  -3    2.13    0.10
   4   1   3    2.10    0.11
  -4   1  -3    2.24    0.13
   5  -1   3    0.65    0.10
   5  -1   3    0.54    0.08
  -5  -1  -3    0.62    0.08
  -5   1  -3    0.53    0.08
   5   1   3    0.62    0.10
   5   1   3    0.53    0.08
   6  -1   3    2.22    0.15
   6   1   3    2.02    0.15
   7  -1   3    0.25    0.08
   7   1   3    0.12    0.05
   7   1   3    0.02    0.06
   8  -1   3    0.02    0.07
   8   1   3    0.06    0.07
   8  -2  -3    1.28    0.15
  -8  -2   3    1.09    0.12
   8   2  -3    1.23    0.16
   7  -2  -3    3.50    0.25
  -7  -2   3    3.32    0.16
   7   2  -3    3.52    0.21
  -7   2   3    3.40    0.17
  -6  -2   3    1.14    0.09
   6  -2  -3    1.20    0.11
  -6   2   3    1.07    0.09
   6   2  -3    1.16    0.11
   5  -2  -3    0.79    0.09
  -5  -2   3    0.87    0.09
  -5   2   3    0.83    0.07
  -4  -2   3    0.71    0.04
   4  -2  -3    0.68    0.06
  -4  -2   3    0.73    0.04
   4  -2  -3    0.62    0.07
   4   2  -3    0.93    0.07
  -4   2   3    0.66    0.05
   4   2  -3    0.75    0.08
  -4   2   3    0.70    0.08
   3  -2  -3    0.51    0.05
   3  -2  -3    0.48    0.05
   3   2  -3    0.52    0.05
   3   2  -3    0.57    0.06
  -3   2   3    0.44    0.04
  -3   2   3    0.48    0.04
   2  -2  -3    0.33    0.04
   2  -2  -3    0.31    0.05
   2  -2  -3    0.38    0.05
   2  -2  -3    0.29    0.04
   2   2  -3    0.24    0.03
   2   2  -3    0.25    0.03
   2   2  -3    0.21    0.05
  -2   2   3    0.29    0.03
  -2   2   3    0.32    0.03
   1  -2  -3  144.94    3.15
   1  -2  -3  141.81    3.12
  -1  -2   3  144.11    3.16
   1  -2  -3  146.32    3.13
   1  -2  -3  140.02    3.15
  -1   2   3  145.88    3.16
  -1   2   3  139.12    3.10
  -1   2   3  140.75    3.10
   1   2  -3  145.66    3.16
   1   2  -3  144.12    3.14
   0  -2  -3   10.90    0.27
   0  -2   3   10.49    0.28
   0  -2  -3   10.40    0.27
   0  -2   3   10.79    0.28
   0  -2  -3   10.54    0.29
   0   2   3   10.44    0.26
   0   2  -3   10.55    0.28
   0   2   3   10.71    0.26
   0   2  -3   10.67    0.25
   0   2   3   10.97    0.29
   0   2  -3   10.89    0.28
   1  -2   3    0.10    0.02
   1  -2   3    0.07    0.02
   1  -2   3    0.11    0.03
  -1  -2  -3    0.09    0.02
  -1  -2  -3    0.09    0.03
   1   2   3    0.09    0.02
   1   2   3    0.09    0.03
  -1   2  -3    0.07    0.03
  -1   2  -3    0.08    0.03
  -2  -2  -3    2.95    0.12
  -2  -2  -3    2.75    0.11
   2  -2   3    2.92    0.10
   2  -2   3    2.95    0.11
   2  -2   3    2.88    0.11
  -2   2  -3    2.95    0.11
   2   2   3    2.77    0.12
  -2   2  -3    2.97    0.12
   2   2   3    2.97    0.12
   2   2   3    3.02    0.08
  -3  -2  -3    0.54    0.06
   3  -2   3    0.49    0.05
   3  -2   3    0.57    0.07
  -3   2  -3    0.52    0.05
   3   2   3    0.50    0.06
  -3   2  -3    0.56    0.07
   3   2   3    0.75    0.09
   4  -2   3    0.08    0.03
  -4  -2  -3    0.06    0.04
  -4  -2  -3    0.01    0.03
   4  -2   3    0.01    0.03
  -4   2  -3    0.03    0.04
   4   2   3    0.02    0.04
   4   2   3    0.00    0.03
  -4   2  -3   -0.01    0.02
   5  -2   3   14.42    0.42
   5  -2   3   15.32    0.45
  -5  -2  -3   15.96    0.43
   5   2   3   14.86    0.43
   5   2   3   15.60    0.46
   6  -2   3    0.43    0.10
   6   2   3    0.24    0.08
   6   2   3    0.27    0.05
   7  -2   3    0.01    0.06
   7   2   3    0.00    0.05
   8  -2   3    0.13    0.09
   8   2   3    0.02    0.07
  -8  -3   3   -0.03    0.08
   8  -3  -3    0.20    0.08
   8   3  -3   -0.05    0.06
  -7  -3   3    3.92    0.17
  -7   3   3    4.02    0.19
   7   3  -3    4.26    0.22
   6  -3  -3    0.46    0.08
  -6  -3   3    0.55    0.07
  -6   3   3    0.53    0.08
   6   3  -3    0.38    0.08
   5  -3  -3    0.15    0.06
   5  -3  -3    0.10    0.05
  -5  -3   3    0.20    0.04
  -5   3   3    0.15    0.04
   5   3  -3    0.19    0.06
   4  -3  -3    1.83    0.10
  -4  -3   3    1.92    0.06
  -4  -3   3    1.86    0.06
   4   3  -3    1.99    0.12
  -4   3   3    1.93    0.09
   4   3  -3    2.00    0.10
  -4   3   3    1.99    0.09
   3  -3  -3    0.50    0.05
   3  -3  -3    0.41    0.05
   3  -3  -3    0.44    0.06
  -3   3   3    0.50    0.04
   3   3  -3    0.38    0.06
   3   3  -3    0.46    0.04
  -3   3   3    0.40    0.04
   2  -3  -3    2.70    0.10
   2  -3  -3    2.67    0.10
   2  -3  -3    2.68    0.12
  -2  -3   3    2.73    0.13
   2  -3  -3    2.82    0.10
   2   3  -3    2.84    0.13
   2   3  -3    2.71    0.08
  -2   3   3    2.58    0.09
   2   3  -3    2.69    0.08
  -2   3   3    2.69    0.09
  -1  -3   3    5.75    0.19
   1  -3  -3    5.93    0.19
   1  -3  -3    6.03    0.17
   1  -3  -3    5.90    0.17
   1   3  -3    6.22    0.18
  -1   3   3    5.52    0.18
  -1   3   3    5.74    0.16
  -1   3   3    6.02    0.17
  -1   3   3    5.82    0.15
   1   3  -3    5.77    0.19
   0  -3   3    0.32    0.03
   0  -3  -3    0.35    0.04
   0  -3  -3    0.35    0.05
   0  -3   3    0.34    0.05
   0  -3  -3    0.32    0.03
   0   3   3    0.38    0.03
   0   3   3    0.31    0.05
   0   3  -3    0.32    0.04
   0   3  -3    0.32    0.04
   0   3  -3    0.33    0.02
   0   3   3    0.37    0.03
  -1  -3  -3    0.73    0.06
   1  -3   3    0.91    0.05
   1  -3   3    0.83    0.05
  -1  -3  -3    0.65    0.03
  -1  -3  -3    0.66    0.05
   1   3   3    0.67    0.05
   1   3   3    0.78    0.06
  -1   3  -3    0.82    0.05
   2  -3   3    1.21    0.07
   2  -3   3    1.18    0.06
   2  -3   3    1.21    0.06
  -2  -3  -3    1.15    0.07
  -2  -3  -3    1.22    0.08
   2   3   3    1.29    0.08
   2   3   3    1.30    0.08
  -2   3  -3    1.35    0.08
  -2   3  -3    1.21    0.06
   3  -3   3    2.91    0.11
  -3  -3  -3    3.19    0.14
  -3  -3  -3    3.04    0.13
   3  -3   3    3.09    0.13
   3   3   3    2.70    0.13
   3   3   3    2.85    0.15
   3   3   3    3.04    0.08
  -3   3  -3    2.90    0.13
  -3   3  -3    3.05    0.11
  -4  -3  -3    0.55    0.07
   4  -3   3    0.63    0.07
  -4  -3  -3    0.62    0.09
   4  -3   3    0.55    0.06
   4   3   3    0.76    0.10
  -4   3  -3    0.62    0.09
   4   3   3    0.63    0.04
  -5  -3  -3    1.36    0.10
   5  -3   3    1.25    0.12
   5  -3   3    1.34    0.11
   5   3   3    1.34    0.08
   5   3   3    1.38    0.12
  -6  -3  -3    0.53    0.08
   6  -3   3    0.60    0.10
   6   3   3    0.56    0.07
   6   3   3    0.58    0.10
   7  -3   3    0.13    0.08
   7   3   3    0.06    0.05
   7   3   3   -0.03    0.06
   8  -3   3    0.44    0.11
   8   3   3    0.64    0.12
   8  -4  -3    0.15    0.07
   8  -4  -3    0.04    0.07
   8   4  -3    0.08    0.08
   7  -4  -3    0.97    0.14
   7  -4  -3    1.33    0.12
  -7  -4   3    1.06    0.10
  -7   4   3    1.04    0.12
   7   4  -3    0.97    0.13
  -6  -4   3    0.62    0.07
   6  -4  -3    0.75    0.10
   6  -4  -3    0.73    0.10
  -6   4   3    0.57    0.08
   6   4  -3    0.58    0.09
   5  -4  -3    5.41    0.21
  -5  -4   3    5.30    0.16
   5  -4  -3    5.53    0.22
  -5   4   3    5.45    0.19
  -5   4   3    5.15    0.19
   5   4  -3    5.25    0.21
   4  -4  -3    3.43    0.15
   4  -4  -3    3.19    0.14
   4   4  -3    3.20    0.16
   4   4  -3    3.54    0.14
  -4   4   3    3.35    0.13
  -4   4   3    3.45    0.13
   3  -4  -3    0.43    0.06
   3  -4  -3    0.52    0.07
   3   4  -3    0.40    0.07
  -3   4   3    0.36    0.04
  -3   4   3    0.48    0.06
   3   4  -3    0.43    0.04
  -2  -4   3    0.01    0.03
   2  -4  -3    0.02    0.02
   2  -4  -3    0.04    0.03
   2  -4  -3    0.05    0.02
   2  -4  -3    0.02    0.02
  -2   4   3    0.09    0.03
   2   4  -3   -0.02    0.03
  -2   4   3    0.06    0.02
  -2   4   3    0.03    0.02
   1  -4  -3    9.18    0.26
  -1  -4   3    8.85    0.27
   1  -4  -3    8.83    0.24
   1  -4  -3    9.17    0.24
  -1   4   3    8.90    0.23
  -1   4   3    8.94    0.23
  -1   4   3    8.97    0.24
  -1   4   3    9.03    0.26
   1   4  -3    8.85    0.24
   1   4  -3    9.17    0.27
   0  -4   3    1.42    0.08
   0  -4  -3    1.33    0.06
   0  -4   3    1.43    0.06
   0  -4  -3    1.33    0.08
   0  -4  -3    1.27    0.07
   0   4  -3    1.41    0.06
   0   4  -3    1.40    0.07
   0   4  -3    1.40    0.04
   0   4   3    1.33    0.07
   0   4   3    1.25    0.06
   0   4   3    1.40    0.06
  -1  -4  -3    0.43    0.06
  -1  -4  -3    0.32    0.05
   1  -4   3    0.36    0.03
   1  -4   3    0.33    0.05
  -1  -4  -3    0.34    0.02
   1   4   3    0.37    0.05
   1   4   3    0.33    0.05
  -1   4  -3    0.32    0.04
  -1   4  -3    0.35    0.03
  -2  -4  -3    1.46    0.09
  -2  -4  -3    1.18    0.08
   2  -4   3    1.27    0.07
   2  -4   3    1.35    0.07
   2   4   3    1.34    0.08
  -2   4  -3    1.37    0.06
  -2   4  -3    1.28    0.08
   2   4   3    1.36    0.08
   3  -4   3    2.02    0.10
   3  -4   3    2.09    0.09
  -3  -4  -3    2.15    0.11
  -3  -4  -3    2.00    0.10
  -3   4  -3    2.06    0.11
  -3   4  -3    2.07    0.09
   3   4   3    2.02    0.11
   3   4   3    2.21    0.11
   4  -4   3    1.53    0.10
  -4  -4  -3    1.49    0.09
  -4  -4  -3    1.45    0.11
   4  -4   3    1.58    0.09
  -4   4  -3    1.43    0.08
  -4   4  -3    1.46    0.10
   4   4   3    1.38    0.09
   4   4   3    1.37    0.10
   4   4   3    1.50    0.06
   5  -4   3    0.43    0.08
  -5  -4  -3    0.38    0.07
   5  -4   3    0.40    0.06
   5   4   3    0.27    0.08
   5   4   3    0.37    0.05
   6  -4   3    0.80    0.12
  -6  -4  -3    0.60    0.09
   6   4   3    0.64    0.11
   6   4   3    0.74    0.07
   7  -4   3    0.09    0.06
   7   4   3    0.08    0.07
   7   4   3    0.14    0.05
   8  -4   3    0.11    0.08
   8   4   3    0.09    0.08
   8  -5  -3    0.43    0.10
  -8  -5   3    0.45    0.08
   8  -5  -3    0.44    0.10
   8   5  -3    0.39    0.10
   7  -5  -3    0.54    0.10
  -7  -5   3    0.50    0.08
   7  -5  -3    0.60    0.11
   7   5  -3    0.49    0.10
  -6  -5   3    0.14    0.04
   6  -5  -3    0.12    0.05
   6  -5  -3    0.11    0.06
   6   5  -3    0.08    0.06
  -6   5   3    0.07    0.06
  -5  -5   3    1.64    0.07
   5  -5  -3    1.51    0.11
   5  -5  -3    1.53    0.11
  -5   5   3    1.65    0.10
  -5   5   3    1.43    0.10
   5   5  -3    1.46    0.11
   4  -5  -3    0.85    0.08
   4  -5  -3    0.73    0.08
   4   5  -3    0.75    0.10
  -4   5   3    0.95    0.07
  -4   5   3    0.71    0.07
   4   5  -3    0.88    0.07
   3  -5  -3    0.76    0.07
   3  -5  -3    0.81    0.07
   3  -5  -3    0.81    0.07
  -3   5   3    0.79    0.06
   3   5  -3    0.86    0.08
  -3   5   3    0.85    0.06
   3   5  -3    0.84    0.05
   2  -5  -3   10.23    0.30
   2  -5  -3   10.38    0.28
   2  -5  -3   10.40    0.29
   2  -5  -3   10.13    0.28
  -2  -5   3   10.61    0.32
  -2   5   3   10.67    0.29
  -2   5   3   10.69    0.27
   2   5  -3   10.53    0.31
  -2   5   3   10.30    0.27
   1  -5  -3    2.95    0.11
   1  -5  -3    2.87    0.12
   1  -5  -3    2.97    0.11
  -1  -5   3    2.96    0.13
  -1   5   3    2.96    0.12
   1   5  -3    2.88    0.12
  -1   5   3    2.94    0.10
  -1   5   3    2.87    0.10
   1   5  -3    3.00    0.11
  -1   5   3    3.06    0.11
   0  -5  -3    8.74    0.24
   0  -5  -3    8.36    0.25
   0  -5   3    8.59    0.25
   0   5  -3    8.83    0.25
   0   5   3    8.60    0.25
   0   5  -3    8.52    0.20
   0   5   3    8.41    0.23
   0   5   3    9.02    0.24
   0   5  -3    8.29    0.22
  -1  -5  -3   13.90    0.31
  -1  -5  -3   13.83    0.36
   1  -5   3   14.39    0.36
  -1  -5  -3   13.52    0.36
   1  -5   3   13.49    0.33
   1   5   3   13.78    0.37
   1   5   3   13.90    0.36
  -1   5  -3   13.81    0.33
  -1   5  -3   13.68    0.34
   2  -5   3   14.22    0.35
  -2  -5  -3   13.76    0.38
  -2  -5  -3   14.14    0.37
   2  -5   3   13.64    0.34
   2   5   3   13.83    0.38
   2   5   3   13.76    0.38
  -2   5  -3   14.00    0.37
  -2   5  -3   14.23    0.34
  -3  -5  -3    1.74    0.10
   3  -5   3    1.60    0.09
   3  -5   3    1.71    0.08
  -3   5  -3    1.59    0.10
   3   5   3    1.60    0.10
  -3   5  -3    1.74    0.08
   3   5   3    1.66    0.10
  -4  -5  -3    1.44    0.09
   4  -5   3    1.42    0.08
   4  -5   3    1.43    0.10
  -4  -5  -3    1.46    0.10
   4   5   3    1.39    0.05
   4   5   3    1.24    0.10
  -4   5  -3    1.44    0.10
   4   5   3    1.36    0.09
   5  -5   3    0.15    0.05
  -5  -5  -3    0.13    0.05
   5  -5   3    0.12    0.06
   5   5   3    0.09    0.06
   6  -5   3    1.01    0.12
   6  -5   3    1.01    0.16
  -6  -5  -3    0.80    0.09
   6   5   3    0.91    0.07
   7  -5   3    0.43    0.09
   7   5   3    0.36    0.06
   7   5   3    0.46    0.10
   8  -5   3    0.18    0.08
   8   5   3    0.23    0.09
   8  -6  -3    0.37    0.10
   8  -6  -3    0.37    0.10
  -8  -6   3    0.54    0.08
   8   6  -3    0.24    0.10
  -7  -6   3   -0.09    0.05
   7  -6  -3    0.05    0.06
   7  -6  -3    0.04    0.06
   7   6  -3   -0.04    0.06
   6  -6  -3    0.08    0.05
   6  -6  -3    0.22    0.07
  -6   6   3    0.06    0.05
   6   6  -3    0.19    0.05
   5  -6  -3    0.75    0.09
   5  -6  -3    0.79    0.09
  -5  -6   3    0.80    0.04
  -5   6   3    0.86    0.08
  -5   6   3    0.96    0.08
   5   6  -3    0.82    0.09
   4  -6  -3   16.83    0.47
   4  -6  -3   16.60    0.46
   4  -6  -3   16.36    0.49
   4   6  -3   16.62    0.49
  -4   6   3   17.03    0.45
  -4   6   3   17.97    0.44
   4   6  -3   16.85    0.44
   3  -6  -3   12.30    0.36
   3  -6  -3   12.29    0.34
   3  -6  -3   12.30    0.34
  -3  -6   3   11.73    0.37
  -3   6   3   12.59    0.33
  -3   6   3   12.45    0.33
   3   6  -3   12.54    0.31
   2  -6  -3    0.03    0.03
   2  -6  -3    0.03    0.03
  -2  -6   3    0.07    0.04
   2  -6  -3    0.06    0.03
  -2   6   3    0.14    0.03
   2   6  -3    0.12    0.04
  -2   6   3    0.09    0.03
  -2   6   3    0.13    0.05
   2   6  -3    0.08    0.02
   1  -6  -3    1.16    0.08
   1  -6  -3    1.26    0.07
   1  -6  -3    1.12    0.07
  -1  -6   3    1.14    0.08
  -1   6   3    1.23    0.08
  -1   6   3    1.29    0.07
  -1   6   3    1.23    0.07
  -1   6   3    1.24    0.07
   1   6  -3    1.20    0.06
   1   6  -3    1.08    0.08
   0  -6  -3    5.48    0.18
   0  -6   3    5.93    0.19
   0  -6  -3    5.94    0.19
   0  -6   3    5.85    0.14
   0   6   3    5.42    0.18
   0   6  -3    5.57    0.18
   0   6  -3    5.59    0.15
   0   6   3    5.77    0.18
   0   6  -3    5.60    0.14
  -1  -6  -3   13.54    0.36
   1  -6   3   13.12    0.32
  -1  -6  -3   13.35    0.30
  -1  -6  -3   13.15    0.36
   1  -6   3   13.01    0.35
   1   6   3   13.07    0.35
   1   6   3   13.41    0.36
  -1   6  -3   13.41    0.32
  -1   6  -3   13.33    0.33
  -2  -6  -3    0.93    0.08
  -2  -6  -3    1.01    0.13
   2  -6   3    0.79    0.05
   2  -6   3    0.87    0.05
  -2   6  -3    0.83    0.05
   2   6   3    0.81    0.07
  -2   6  -3    0.95    0.07
   2   6   3    0.78    0.07
   3  -6   3    6.09    0.19
   3  -6   3    5.82    0.18
  -3  -6  -3    5.67    0.21
  -3  -6  -3    5.86    0.20
   3   6   3    5.67    0.20
  -3   6  -3    5.80    0.21
  -3   6  -3    5.72    0.17
  -4  -6  -3    0.77    0.08
  -4  -6  -3    0.89    0.08
   4  -6   3    0.85    0.08
   4  -6   3    0.82    0.06
   4   6   3    0.85    0.04
  -4   6  -3    0.73    0.08
   4   6   3    0.75    0.07
   4   6   3    0.74    0.09
   5  -6   3    0.01    0.03
  -5  -6  -3    0.13    0.05
   5  -6   3    0.11    0.06
   5   6   3    0.08    0.06
   5   6   3    0.13    0.03
   6  -6   3    0.19    0.06
   6  -6   3    0.14    0.05
   6   6   3    0.10    0.04
   6   6   3    0.10    0.06
   7  -6   3    1.72    0.15
   7   6   3    1.55    0.10
   7   6   3    1.48    0.14
   8  -6   3    1.42    0.15
   8   6   3    1.58    0.16
   8  -7  -3   -0.04    0.06
   8  -7  -3   -0.06    0.06
  -8  -7   3    0.00    0.07
   8   7  -3    0.13    0.08
   7  -7  -3    0.09    0.06
  -7  -7   3   -0.05    0.04
   7  -7  -3   -0.03    0.05
   7   7  -3   -0.02    0.06
   6  -7  -3    0.87    0.11
   6  -7  -3    1.04    0.10
  -6  -7   3    0.91    0.06
  -6   7   3    0.80    0.09
  -6   7   3    0.86    0.10
   6   7  -3    0.83    0.10
   5  -7  -3    2.44    0.14
   5  -7  -3    2.44    0.14
   5  -7  -3    2.22    0.13
   5   7  -3    1.97    0.15
  -5   7   3    2.37    0.12
  -5   7   3    2.26    0.12
   4  -7  -3   18.82    0.52
   4  -7  -3   19.28    0.52
   4  -7  -3   19.12    0.53
   4   7  -3   19.23    0.50
  -4   7   3   20.17    0.51
  -4   7   3   19.96    0.51
  -3   7   3    2.54    0.11
   3   7  -3    2.42    0.13
  -3   7   3    2.56    0.11
   3   7  -3    2.44    0.10
  -2  -7   3    0.76    0.07
   2  -7  -3    0.79    0.06
   2  -7  -3    0.84    0.07
  -2   7   3    0.91    0.06
  -2   7   3    0.84    0.06
  -2   7   3    0.69    0.06
   2   7  -3    0.81    0.03
   2   7  -3    0.81    0.07
   1  -7  -3    0.58    0.05
  -1  -7   3    0.52    0.06
   1  -7  -3    0.61    0.06
   1  -7  -3    0.58    0.06
   1   7  -3    0.48    0.05
  -1   7   3    0.50    0.05
  -1   7   3    0.61    0.06
  -1   7   3    0.69    0.05
  -1   7   3    0.49    0.05
   0  -7  -3    0.81    0.06
   0  -7   3    0.68    0.06
   0  -7  -3    0.74    0.06
   0  -7   3    0.73    0.04
   0   7   3    0.82    0.06
   0   7  -3    0.81    0.04
   0   7   3    0.84    0.06
   0   7   3    0.72    0.06
   0   7  -3    0.73    0.06
   0   7  -3    0.75    0.03
   1  -7   3    0.26    0.05
  -1  -7  -3    0.21    0.05
  -1  -7  -3    0.23    0.05
   1  -7   3    0.18    0.02
  -1   7  -3    0.28    0.04
   1   7   3    0.32    0.06
   1   7   3    0.31    0.05
  -1   7  -3    0.23    0.02
  -2  -7  -3   62.73    1.46
  -2  -7  -3   63.21    1.47
   2  -7   3   63.71    1.42
   2  -7   3   65.11    1.41
  -2   7  -3   62.65    1.44
   2   7   3   65.10    1.49
  -2   7  -3   64.64    1.40
   2   7   3   61.76    1.46
  -3  -7  -3    0.08    0.04
   3  -7   3    0.10    0.03
   3  -7   3    0.10    0.04
  -3  -7  -3    0.01    0.03
   3   7   3    0.08    0.04
  -3   7  -3    0.10    0.04
   3   7   3    0.12    0.05
  -3   7  -3    0.08    0.03
  -4  -7  -3    0.45    0.07
   4  -7   3    0.51    0.06
   4  -7   3    0.56    0.08
  -4  -7  -3    0.60    0.09
  -4   7  -3    0.54    0.08
   4   7   3    0.47    0.07
   5  -7   3    0.22    0.05
  -5  -7  -3    0.13    0.05
   5  -7   3    0.11    0.05
   5   7   3    0.20    0.03
   5   7   3    0.17    0.07
   6  -7   3    0.13    0.06
  -6  -7  -3    0.07    0.04
   6  -7   3    0.08    0.05
   6   7   3    0.11    0.03
   6   7   3    0.15    0.06
   7  -7   3    1.51    0.14
   7   7   3    1.68    0.15
   7   7   3    1.27    0.09
   8  -7   3    1.84    0.17
   8   7   3    2.13    0.18
  -8  -8   3    0.02    0.06
   8  -8  -3    0.05    0.07
   8  -8  -3    0.10    0.08
   8   8  -3   -0.01    0.08
  -7  -8   3   -0.02    0.05
   7  -8  -3   -0.06    0.06
   7  -8  -3   -0.02    0.06
   7   8  -3    0.03    0.06
   6  -8  -3    0.18    0.07
  -6  -8   3    0.17    0.03
   6  -8  -3    0.11    0.06
   6   8  -3    0.20    0.06
  -6   8   3    0.11    0.05
  -6   8   3    0.14    0.06
   5  -8  -3    0.18    0.06
   5  -8  -3    0.24    0.06
   5  -8  -3    0.15    0.06
  -5   8   3    0.23    0.06
   4  -8  -3    5.63    0.21
   4  -8  -3    5.85    0.22
   4  -8  -3    5.67    0.22
  -4   8   3    6.14    0.21
  -4   8   3    5.86    0.21
   4   8  -3    5.46    0.19
   3  -8  -3    0.33    0.06
  -3  -8   3    0.31    0.06
   3  -8  -3    0.43    0.06
   3  -8  -3    0.35    0.07
   3   8  -3    0.45    0.05
  -3   8   3    0.45    0.06
  -3   8   3    0.37    0.06
   3   8  -3    0.39    0.07
   2  -8  -3    0.05    0.04
  -2  -8   3    0.06    0.04
   2  -8  -3    0.06    0.03
   2   8  -3    0.02    0.03
   2   8  -3    0.06    0.02
  -2   8   3    0.03    0.03
  -2   8   3    0.07    0.03
  -2   8   3    0.03    0.03
  -1  -8   3    1.22    0.09
   1  -8  -3    1.10    0.07
   1  -8  -3    1.19    0.07
   1  -8  -3    1.07    0.08
  -1   8   3    1.18    0.07
  -1   8   3    1.08    0.07
   1   8  -3    1.30    0.08
  -1   8   3    1.18    0.08
  -1   8   3    1.32    0.07
   0  -8   3    3.93    0.11
   0  -8  -3    3.85    0.14
   0  -8  -3    3.76    0.15
   0  -8   3    4.21    0.16
   0   8  -3    3.78    0.11
   0   8   3    3.86    0.15
   0   8   3    3.95    0.14
   0   8  -3    3.79    0.11
   0   8   3    3.86    0.14
   1  -8   3    0.16    0.04
  -1  -8  -3    0.12    0.04
  -1  -8  -3    0.05    0.04
   1  -8   3    0.14    0.03
  -1   8  -3    0.14    0.02
   1   8   3    0.17    0.04
   1   8   3    0.18    0.05
  -1   8  -3    0.16    0.03
   2  -8   3    1.36    0.07
   2  -8   3    1.39    0.06
  -2  -8  -3    1.36    0.09
  -2  -8  -3    1.47    0.09
   2   8   3    1.14    0.09
   2   8   3    1.43    0.09
  -2   8  -3    1.39    0.08
  -2   8  -3    1.43    0.05
  -3  -8  -3    1.51    0.09
  -3  -8  -3    1.36    0.10
   3  -8   3    1.30    0.06
   3  -8   3    1.38    0.08
   3   8   3    1.31    0.10
  -3   8  -3    1.54    0.09
   3   8   3    1.25    0.09
   4  -8   3    0.37    0.07
  -4  -8  -3    0.38    0.06
   4  -8   3    0.43    0.05
   4   8   3    0.53    0.09
  -4   8  -3    0.55    0.08
   4   8   3    0.38    0.07
   5  -8   3    0.27    0.07
  -5  -8  -3    0.26    0.06
   5  -8   3    0.19    0.04
   5   8   3    0.15    0.07
   5   8   3    0.17    0.03
  -6  -8  -3    0.09    0.04
   6  -8   3    0.09    0.05
   6  -8   3    0.06    0.05
   6   8   3    0.01    0.03
   6   8   3    0.06    0.06
   7  -8   3    0.14    0.08
   7   8   3    0.12    0.04
   7   8   3    0.04    0.06
   8  -8   3    1.12    0.16
   8   8   3    1.06    0.18
   8  -9  -3    0.39    0.10
  -8  -9   3    0.37    0.07
   8  -9  -3    0.32    0.10
   8   9  -3    0.51    0.11
  -8   9   3    0.44    0.10
   7  -9  -3    0.58    0.11
   7  -9  -3    0.46    0.10
   7  -9  -3    0.66    0.11
   7   9  -3    0.71    0.11
  -7   9   3    0.67    0.10
   6  -9  -3    0.04    0.08
   6  -9  -3    0.05    0.05
   6  -9  -3    0.08    0.05
  -6  -9   3    0.04    0.02
   6   9  -3    0.00    0.05
  -6   9   3    0.03    0.04
   5  -9  -3    0.21    0.06
   5  -9  -3    0.32    0.07
   5  -9  -3    0.25    0.07
  -5   9   3    0.29    0.06
   5   9  -3    0.23    0.07
  -5   9   3    0.40    0.07
  -4  -9   3    0.68    0.10
   4  -9  -3    0.88    0.08
   4  -9  -3    0.68    0.08
   4  -9  -3    0.67    0.08
  -4   9   3    0.84    0.08
  -4   9   3    0.73    0.07
   4   9  -3    0.78    0.08
   4   9  -3    0.72    0.08
   3  -9  -3    0.20    0.05
   3  -9  -3    0.15    0.05
  -3  -9   3    0.25    0.06
  -3   9   3    0.23    0.05
  -3   9   3    0.13    0.05
   3   9  -3    0.22    0.04
   3   9  -3    0.16    0.05
  -2  -9   3    1.99    0.12
   2  -9  -3    1.81    0.10
  -2   9   3    1.93    0.10
   2   9  -3    1.84    0.07
  -2   9   3    1.90    0.10
   2   9  -3    1.95    0.13
  -2   9   3    1.95    0.11
  -2   9   3    2.01    0.10
  -1  -9   3    2.13    0.12
   1  -9  -3    2.13    0.10
   1  -9  -3    1.93    0.11
   1  -9  -3    2.09    0.10
  -1   9   3    2.23    0.11
   1   9  -3    2.10    0.07
  -1   9   3    2.01    0.10
  -1   9   3    2.10    0.10
  -1   9   3    1.96    0.10
   1   9  -3    2.01    0.11
   0  -9  -3    2.25    0.11
   0  -9  -3    2.36    0.12
   0  -9   3    2.47    0.12
   0   9   3    2.38    0.11
   0   9  -3    2.41    0.08
   0   9   3    2.32    0.11
   0   9  -3    2.29    0.07
   0   9   3    2.38    0.11
   1  -9   3    0.07    0.04
  -1  -9  -3    0.05    0.03
   1  -9   3    0.10    0.03
  -1  -9  -3    0.15    0.04
   1   9   3    0.10    0.04
  -1   9  -3    0.11    0.02
   1   9   3    0.12    0.04
   2  -9   3    0.22    0.02
   2  -9   3    0.27    0.04
  -2  -9  -3    0.30    0.06
  -2  -9  -3    0.20    0.05
   2   9   3    0.18    0.04
   2   9   3    0.27    0.06
  -2   9  -3    0.29    0.05
  -3  -9  -3    0.09    0.04
   3  -9   3    0.02    0.03
   3  -9   3    0.05    0.02
  -3  -9  -3    0.09    0.04
   3   9   3    0.12    0.05
   3   9   3    0.07    0.03
  -3   9  -3    0.13    0.04
   4  -9   3    0.60    0.05
   4  -9   3    0.67    0.09
  -4  -9  -3    0.79    0.10
  -4   9  -3    0.63    0.09
   4   9   3    0.87    0.11
   5  -9   3    0.38    0.08
   5  -9   3    0.41    0.06
  -5  -9  -3    0.48    0.08
   5   9   3    0.35    0.09
   5   9   3    0.33    0.03
   6  -9   3    0.10    0.07
   6  -9   3    0.09    0.05
  -6  -9  -3    0.08    0.05
   6   9   3    0.12    0.03
   6   9   3    0.20    0.07
   7  -9   3    0.01    0.06
   7   9   3    0.07    0.04
   7   9   3    0.14    0.08
   8  -9   3    0.30    0.10
   8 -10  -3    0.66    0.12
   8 -10  -3    1.04    0.15
   8 -10  -3    0.84    0.12
   8  10  -3    1.00    0.14
  -8  10   3    0.75    0.11
   7 -10  -3    0.85    0.13
   7 -10  -3    0.80    0.13
  -7 -10   3    0.71    0.06
   7 -10  -3    0.83    0.12
  -7  10   3    0.77    0.13
   7  10  -3    0.69    0.12
   6 -10  -3    0.29    0.07
   6 -10  -3    0.31    0.08
   6 -10  -3    0.41    0.14
  -6  10   3    0.31    0.07
   6  10  -3    0.30    0.07
   5 -10  -3    0.14    0.06
   5 -10  -3    0.11    0.06
   5 -10  -3    0.22    0.06
   5  10  -3    0.19    0.05
  -5  10   3    0.22    0.06
  -5  10   3    0.20    0.06
  -4 -10   3    0.19    0.06
   4 -10  -3    0.13    0.05
   4 -10  -3    0.02    0.04
   4 -10  -3    0.07    0.04
  -4  10   3    0.06    0.03
   4  10  -3    0.08    0.04
   4  10  -3    0.13    0.04
  -4  10   3    0.15    0.05
   3 -10  -3    0.12    0.05
   3 -10  -3    0.08    0.04
   3 -10  -3    0.06    0.04
   3  10  -3    0.04    0.03
   3  10  -3    0.06    0.03
   3  10  -3    0.07    0.03
  -3  10   3    0.05    0.03
  -3  10   3    0.10    0.04
   2 -10  -3    7.44    0.24
   2 -10  -3    7.47    0.25
  -2  10   3    7.67    0.26
   2  10  -3    7.39    0.25
  -2  10   3    7.47    0.24
   2  10  -3    7.49    0.20
  -2  10   3    7.29    0.24
  -2  10   3    7.56    0.24
   1 -10  -3    6.09    0.20
  -1 -10   3    6.32    0.22
   1 -10  -3    6.01    0.21
  -1  10   3    5.91    0.20
  -1  10   3    6.10    0.21
   1  10  -3    6.11    0.21
  -1  10   3    6.12    0.20
  -1  10   3    5.69    0.20
   1  10  -3    5.88    0.17
   0 -10  -3    0.18    0.04
   0 -10   3    0.18    0.05
   0 -10  -3    0.19    0.04
   0  10  -3    0.15    0.02
   0  10   3    0.20    0.05
   0  10   3    0.18    0.04
   0  10  -3    0.15    0.03
   0  10   3    0.19    0.04
  -1 -10  -3    0.04    0.03
   1 -10   3    0.03    0.02
   1 -10   3    0.01    0.03
  -1 -10  -3    0.04    0.03
   1  10   3    0.01    0.02
   1  10   3    0.04    0.03
  -1  10  -3    0.00    0.02
  -2 -10  -3    0.40    0.06
   2 -10   3    0.34    0.02
   2 -10   3    0.42    0.06
   2 -10   3    0.33    0.04
  -2 -10  -3    0.31    0.02
  -2 -10  -3    0.45    0.07
   2  10   3    0.45    0.07
   2  10   3    0.44    0.07
  -2  10  -3    0.35    0.06
   3 -10   3    0.39    0.06
  -3 -10  -3    0.51    0.08
   3 -10   3    0.37    0.03
  -3 -10  -3    0.48    0.07
   3  10   3    0.41    0.06
  -3  10  -3    0.29    0.06
   3  10   3    0.34    0.07
   4 -10   3    0.01    0.02
   4 -10   3   -0.01    0.04
  -4 -10  -3    0.04    0.04
  -4  10  -3   -0.05    0.03
   4  10   3   -0.01    0.04
   5 -10   3    0.85    0.10
  -5 -10  -3    0.69    0.09
   5 -10   3    0.78    0.07
   5  10   3    1.08    0.14
  -6 -10  -3    1.34    0.11
   6 -10   3    1.27    0.10
   6 -10   3    1.45    0.12
   6  10   3    1.43    0.14
  -7 -10  -3    0.02    0.05
   7 -10   3    0.13    0.06
   7  10   3    0.02    0.04
   7  10   3    0.00    0.06
   8  10   3    0.06    0.08
   8 -11  -3    0.18    0.08
   8 -11  -3    0.13    0.08
   8 -11  -3    0.14    0.09
  -8  11   3    0.19    0.08
   8  11  -3    0.01    0.06
   7 -11  -3    4.52    0.24
   7 -11  -3    4.74    0.25
   7 -11  -3    4.70    0.24
  -7  11   3    4.82    0.23
   6 -11  -3    0.09    0.06
   6 -11  -3    0.07    0.07
   6 -11  -3    0.10    0.07
   6  11  -3    0.17    0.07
  -6  11   3    0.04    0.06
   5 -11  -3    0.02    0.04
   5 -11  -3    0.07    0.05
   5 -11  -3    0.03    0.04
  -5  11   3   -0.01    0.04
   5  11  -3    0.05    0.04
  -5  11   3    0.06    0.05
  -4 -11   3    1.31    0.12
   4 -11  -3    1.34    0.10
   4 -11  -3    1.50    0.11
   4 -11  -3    1.35    0.10
   4  11  -3    1.50    0.09
  -4  11   3    1.26    0.10
   4  11  -3    1.38    0.09
  -4  11   3    1.40    0.10
   3 -11  -3    1.03    0.09
   3 -11  -3    1.13    0.09
   3 -11  -3    0.99    0.09
  -3 -11   3    1.11    0.10
  -3  11   3    1.11    0.08
   3  11  -3    1.24    0.07
   3  11  -3    1.16    0.07
  -3  11   3    0.99    0.08
   3  11  -3    0.91    0.10
  -2 -11   3    3.04    0.15
   2 -11  -3    2.32    0.15
  -2  11   3    2.83    0.13
  -2  11   3    2.86    0.13
   2  11  -3    3.04    0.14
  -2  11   3    2.57    0.13
   2  11  -3    2.77    0.10
   2  11  -3    2.59    0.10
  -2  11   3    2.85    0.13
   1 -11  -3   18.21    0.48
   1 -11  -3   17.57    0.47
  -1 -11   3   18.55    0.50
  -1  11   3   18.02    0.48
  -1  11   3   18.75    0.49
  -1  11   3   18.33    0.48
  -1  11   3   18.04    0.57
   1  11  -3   18.34    0.43
   1  11  -3   17.41    0.52
   1  11  -3   18.43    0.43
   0 -11  -3    8.31    0.26
   0 -11   3    8.36    0.28
   0 -11  -3    8.52    0.27
   0  11   3    8.27    0.27
   0  11  -3    8.65    0.20
   0  11  -3    8.60    0.23
   0  11   3    8.53    0.27
   0  11   3    8.60    0.26
   0  11  -3    8.55    0.20
  -1 -11  -3    0.09    0.03
   1 -11   3    0.09    0.03
   1 -11   3    0.02    0.03
  -1  11  -3    0.06    0.03
   1  11   3    0.09    0.04
   1  11   3    0.06    0.04
   2 -11   3    2.58    0.10
   2 -11   3    2.52    0.11
  -2 -11  -3    2.42    0.12
  -2 -11  -3    2.50    0.08
  -2  11  -3    2.53    0.12
   2  11   3    2.40    0.13
   3 -11   3    0.11    0.04
  -3 -11  -3    0.06    0.04
  -3 -11  -3    0.15    0.05
   3 -11   3    0.12    0.02
  -3  11  -3    0.11    0.05
   3  11   3    0.09    0.05
   3  11   3    0.13    0.04
   4 -11   3    0.93    0.06
   4 -11   3    1.00    0.09
  -4 -11  -3    1.08    0.09
   4  11   3    1.31    0.12
  -5 -11  -3    1.07    0.10
   5 -11   3    1.13    0.10
   5 -11   3    1.04    0.07
   5  11   3    1.07    0.12
   6 -11   3    0.28    0.07
  -6 -11  -3    0.18    0.06
   6  11   3    0.25    0.08
  -7 -11  -3    0.33    0.08
   7 -11   3    0.27    0.08
   7  11   3    0.27    0.05
   7  11   3    0.35    0.10
   8 -12  -3    0.05    0.08
   8 -12  -3    0.19    0.07
   8 -12  -3    0.03    0.08
   8  12  -3    0.15    0.08
  -8  12   3    0.04    0.07
   7 -12  -3    1.45    0.15
   7 -12  -3    1.12    0.12
   7 -12  -3    0.97    0.13
  -7  12   3    1.28    0.13
   7  12  -3    1.15    0.13
   6 -12  -3    2.19    0.15
   6 -12  -3    2.05    0.16
   6 -12  -3    2.00    0.16
   6  12  -3    2.18    0.15
  -6  12   3    2.11    0.15
   5 -12  -3    0.06    0.05
   5 -12  -3   -0.02    0.05
   5 -12  -3    0.00    0.05
  -5  12   3    0.05    0.05
   5  12  -3    0.09    0.05
  -4 -12   3    0.00    0.04
   4 -12  -3    0.07    0.05
   4 -12  -3    0.03    0.04
   4 -12  -3   -0.01    0.05
   4  12  -3    0.05    0.04
   4  12  -3   -0.02    0.03
  -4  12   3    0.14    0.05
  -4  12   3    0.04    0.04
  -3 -12   3    0.89    0.09
   3 -12  -3    1.02    0.09
   3 -12  -3    1.15    0.09
   3 -12  -3    0.91    0.09
  -3  12   3    1.02    0.09
  -3  12   3    1.00    0.08
   3  12  -3    1.04    0.07
   3  12  -3    0.98    0.07
   2 -12  -3    2.28    0.12
   2 -12  -3    2.26    0.13
  -2 -12   3    2.68    0.15
   2  12  -3    2.45    0.13
   2  12  -3    2.34    0.09
  -2  12   3    2.32    0.12
   2  12  -3    2.55    0.10
  -2  12   3    2.46    0.12
   1 -12  -3   96.29    2.24
   1 -12  -3   94.96    2.21
  -1 -12   3  101.53    2.24
   1  12  -3  100.11    2.23
  -1  12   3   95.55    2.22
  -1  12   3   97.77    2.22
   1  12  -3  100.77    2.16
   1  12  -3   99.80    2.15
  -1  12   3   98.03    2.22
  -1  12   3   97.08    2.21
   0 -12  -3    0.55    0.06
   0 -12  -3    0.69    0.10
   0  12   3    0.58    0.06
   0  12  -3    0.59    0.03
   0  12  -3    0.61    0.03
   0  12   3    0.57    0.08
   0  12   3    0.61    0.06
  -1 -12  -3    1.23    0.09
   1 -12   3    1.01    0.11
   1 -12   3    1.10    0.07
  -1 -12  -3    1.24    0.09
   1  12   3    1.14    0.09
   1  12   3    1.14    0.09
  -1  12  -3    1.03    0.07
  -2 -12  -3   -0.01    0.01
  -2 -12  -3    0.00    0.03
  -2 -12  -3    0.00    0.03
   2 -12   3    0.06    0.03
   2  12   3    0.03    0.03
  -2  12  -3    0.00    0.03
   2  12   3    0.02    0.04
   3 -12   3    0.11    0.04
   3 -12   3    0.10    0.04
  -3 -12  -3    0.13    0.05
  -3 -12  -3    0.12    0.05
   3 -12   3    0.12    0.02
  -3  12  -3    0.14    0.05
   3  12   3    0.18    0.06
   3  12   3    0.12    0.04
  -4 -12  -3    0.26    0.06
   4 -12   3    0.33    0.07
   4 -12   3    0.31    0.04
   4  12   3    0.23    0.07
   5 -12   3    9.65    0.32
   5 -12   3    9.87    0.28
   6 -12   3    0.10    0.04
  -6 -12  -3    0.04    0.05
   6 -12   3    0.03    0.05
   6  12   3    0.06    0.06
  -7 -12  -3    0.10    0.06
   7 -12   3    0.05    0.06
   7  12   3    0.16    0.08
   8 -13  -3    0.39    0.10
   8 -13  -3    0.45    0.16
  -8  13   3    0.41    0.10
   8  13  -3    0.41    0.11
   7 -13  -3    1.90    0.16
   7 -13  -3    1.76    0.15
   7 -13  -3    2.06    0.16
   7  13  -3    1.79    0.16
  -7  13   3    1.78    0.15
   6 -13  -3    0.47    0.10
   6 -13  -3    0.38    0.10
   6  13  -3    0.45    0.09
  -6  13   3    0.60    0.10
   5 -13  -3    0.06    0.05
   5 -13  -3   -0.06    0.05
   5 -13  -3    0.04    0.05
   5  13  -3    0.11    0.06
  -5  13   3    0.03    0.05
  -4 -13   3    1.57    0.13
   4 -13  -3    1.60    0.12
   4 -13  -3    1.61    0.12
   4 -13  -3    1.74    0.12
   4  13  -3    1.50    0.10
   4  13  -3    1.69    0.14
  -4  13   3    1.41    0.11
  -4  13   3    1.56    0.11
  -3 -13   3    0.76    0.10
   3 -13  -3    0.52    0.08
   3 -13  -3    0.66    0.09
   3 -13  -3    0.78    0.10
   3  13  -3    0.62    0.06
  -3  13   3    0.62    0.08
  -3  13   3    0.63    0.08
  -3  13   3    0.69    0.07
   3  13  -3    0.58    0.06
  -2 -13   3    0.29    0.07
   2 -13  -3    0.24    0.06
   2 -13  -3    0.21    0.06
  -2  13   3    0.24    0.06
   2  13  -3    0.26    0.04
   2  13  -3    0.20    0.06
  -2  13   3    0.31    0.06
  -2  13   3    0.32    0.06
  -2  13   3    0.27    0.06
   2  13  -3    0.33    0.04
   1 -13  -3    6.49    0.26
   1 -13  -3    7.10    0.24
  -1 -13   3    6.69    0.26
  -1  13   3    6.94    0.27
  -1  13   3    6.97    0.24
  -1  13   3    7.35    0.24
   1  13  -3    7.39    0.19
   1  13  -3    7.47    0.20
  -1  13   3    7.07    0.24
   0 -13  -3    4.17    0.17
   0 -13   3    4.25    0.18
   0 -13  -3    4.17    0.19
   0  13  -3    4.29    0.14
   0  13   3    4.02    0.17
   0  13   3    4.09    0.17
   0  13   3    4.16    0.17
  -1 -13  -3    2.00    0.12
  -1 -13  -3    1.92    0.11
   1 -13   3    1.98    0.09
   1 -13   3    1.98    0.12
   1  13   3    1.96    0.13
   1  13   3    1.95    0.12
  -1  13  -3    1.80    0.09
  -2 -13  -3    2.75    0.14
   2 -13   3    2.69    0.13
  -2 -13  -3    2.78    0.10
  -2 -13  -3    2.83    0.14
  -2  13  -3    2.67    0.13
   2  13   3    2.82    0.15
   2  13   3    2.79    0.14
  -3 -13  -3    0.20    0.03
   3 -13   3    0.13    0.05
   3 -13   3    0.28    0.06
  -3 -13  -3    0.18    0.05
  -3  13  -3    0.19    0.06
   3  13   3    0.23    0.07
   4 -13   3    2.09    0.08
   4 -13   3    2.10    0.13
   4 -13   3    2.13    0.12
  -4 -13  -3    2.31    0.13
   4  13   3    2.14    0.15
   5 -13   3    1.08    0.07
   5 -13   3    1.08    0.10
  -5 -13  -3    1.20    0.10
   5  13   3    1.33    0.13
   6 -13   3    0.19    0.05
  -6 -13  -3    0.13    0.06
   6  13   3    0.20    0.08
   7 -13   3    0.02    0.06
  -7 -13  -3    0.12    0.06
   7  13   3    0.13    0.08
   7 -14  -3    1.50    0.15
   7 -14  -3    1.46    0.14
   7 -14  -3    1.65    0.16
  -7  14   3    1.30    0.13
   7  14  -3    1.67    0.15
   6 -14  -3   -0.09    0.05
   6 -14  -3    0.09    0.07
   6 -14  -3    0.00    0.07
  -6  14   3    0.00    0.07
   6  14  -3    0.09    0.06
   5 -14  -3    0.85    0.13
  -5 -14   3    0.75    0.12
   5 -14  -3    1.39    0.22
   5 -14  -3    0.99    0.11
  -5  14   3    1.05    0.12
   5  14  -3    1.20    0.11
   4 -14  -3    1.42    0.12
   4 -14  -3    1.22    0.11
   4 -14  -3    1.39    0.11
  -4 -14   3    1.08    0.12
   4  14  -3    1.22    0.09
   4  14  -3    1.38    0.10
  -4  14   3    1.32    0.11
   3 -14  -3    0.26    0.07
  -3 -14   3    0.22    0.07
   3 -14  -3    0.25    0.06
  -3  14   3    0.30    0.06
   2 -14  -3    9.97    0.31
  -2 -14   3   10.19    0.34
   2 -14  -3   10.00    0.32
  -2  14   3    9.70    0.32
  -2  14   3    9.55    0.32
   2  14  -3   10.38    0.28
   2  14  -3   10.26    0.27
   2  14  -3   10.37    0.27
  -2  14   3   10.49    0.32
   1 -14  -3    1.11    0.09
   1 -14  -3    1.02    0.09
  -1 -14   3    1.07    0.10
   1  14  -3    1.13    0.06
  -1  14   3    1.13    0.09
  -1  14   3    1.19    0.09
   1  14  -3    1.20    0.07
  -1  14   3    1.10    0.10
   1  14  -3    1.21    0.05
  -1  14   3    1.12    0.09
   0 -14  -3    8.46    0.27
   0 -14  -3    8.56    0.27
   0 -14   3    7.72    0.31
   0  14  -3    8.46    0.24
   0  14   3    8.32    0.27
   0  14   3    8.19    0.27
   0  14   3    8.52    0.31
  -1 -14  -3    0.03    0.04
  -1 -14  -3    0.07    0.04
   1 -14   3    0.05    0.04
   1 -14   3    0.05    0.03
   1  14   3    0.10    0.04
  -1  14  -3    0.02    0.03
   1  14   3    0.09    0.05
  -2 -14  -3    0.29    0.04
   2 -14   3    0.25    0.05
   2 -14   3    0.34    0.07
  -2 -14  -3    0.37    0.07
  -2 -14  -3    0.22    0.05
   2  14   3    0.33    0.07
  -2  14  -3    0.22    0.05
   2  14   3    0.23    0.05
   3 -14   3    0.94    0.09
  -3 -14  -3    1.10    0.10
  -3 -14  -3    1.12    0.06
  -3  14  -3    1.19    0.10
   3  14   3    1.08    0.11
   4 -14   3    0.80    0.09
  -4 -14  -3    0.85    0.11
   4 -14   3    0.92    0.09
   4 -14   3    0.91    0.05
   4  14   3    0.95    0.13
   5 -14   3    1.06    0.07
  -5 -14  -3    1.04    0.10
   5 -14   3    1.18    0.11
   5 -14   3    1.14    0.11
   5  14   3    1.25    0.13
  -6 -14  -3    1.03    0.10
   6 -14   3    1.16    0.15
   6 -14   3    1.10    0.09
   6 -14   3    1.26    0.17
   6  14   3    1.31    0.14
   7 -14   3    0.22    0.09
  -7 -14  -3    0.21    0.07
   7 -14   3    0.29    0.09
   7 -14   3    0.08    0.08
   7  14   3    0.38    0.11
   7 -15  -3    0.78    0.11
   7 -15  -3    0.58    0.12
   7 -15  -3    0.42    0.10
   7  15  -3    0.58    0.11
  -7  15   3    0.66    0.11
   6 -15  -3    0.04    0.05
   6 -15  -3    0.04    0.07
   6 -15  -3    0.02    0.06
  -6  15   3    0.06    0.06
   6  15  -3    0.04    0.06
  -5 -15   3   12.68    0.44
   5 -15  -3   12.45    0.43
   5 -15  -3   12.51    0.40
   5 -15  -3   12.20    0.42
   5  15  -3   12.89    0.40
  -5  15   3   12.68    0.41
   4 -15  -3    0.25    0.07
   4 -15  -3    0.32    0.08
   4 -15  -3    0.25    0.08
  -4 -15   3    0.17    0.07
  -4  15   3    0.22    0.07
   4  15  -3    0.12    0.05
  -3 -15   3    0.35    0.08
   3 -15  -3    0.40    0.08
   3 -15  -3    0.43    0.07
  -3  15   3    0.39    0.07
  -3  15   3    0.48    0.08
   3  15  -3    0.33    0.05
   3  15  -3    0.41    0.06
   2 -15  -3    2.49    0.14
   2 -15  -3    2.47    0.13
  -2 -15   3    2.44    0.15
  -2  15   3    2.45    0.13
  -2  15   3    2.50    0.13
  -2  15   3    2.56    0.13
   2  15  -3    2.62    0.11
   2  15  -3    2.51    0.11
   2  15  -3    2.47    0.10
  -2  15   3    2.51    0.14
   1 -15  -3    0.19    0.04
  -1 -15   3    0.19    0.06
   1 -15  -3    0.18    0.05
  -1  15   3    0.46    0.07
   1  15  -3    0.28    0.03
   1  15  -3    0.27    0.05
  -1  15   3    0.22    0.06
   1  15  -3    0.32    0.04
  -1  15   3    0.31    0.06
   0 -15  -3    0.56    0.07
   0 -15   3    0.60    0.09
   0 -15  -3    0.61    0.08
   0  15   3    0.65    0.09
   0  15   3    0.65    0.07
   0  15   3    0.54    0.08
   0  15  -3    0.53    0.05
  -1 -15  -3    9.63    0.31
   1 -15   3    9.61    0.32
  -1 -15  -3    9.96    0.31
   1 -15   3    9.74    0.28
   1  15   3    9.91    0.32
  -1  15  -3    9.78    0.29
   1  15   3    9.57    0.31
   1  15   3    9.69    0.31
   2 -15   3    2.33    0.14
  -2 -15  -3    2.57    0.14
   2 -15   3    2.54    0.13
  -2 -15  -3    2.40    0.10
   2  15   3    2.39    0.15
   2  15   3    2.70    0.16
  -2  15  -3    2.60    0.13
   3 -15   3    4.29    0.19
  -3 -15  -3    4.20    0.14
   3 -15   3    4.67    0.19
  -3 -15  -3    4.36    0.19
  -3  15  -3    4.09    0.19
   3  15   3    4.20    0.21
   4 -15   3    0.03    0.02
   4 -15   3    0.10    0.05
   4 -15   3    0.06    0.02
  -4 -15  -3    0.03    0.05
   4 -15   3    0.10    0.04
   4  15   3    0.09    0.06
   5 -15   3    0.04    0.05
  -5 -15  -3    0.06    0.05
   5 -15   3   -0.02    0.03
   5 -15   3    0.03    0.05
   5  15   3   -0.04    0.05
   6 -15   3    0.49    0.11
  -6 -15  -3    0.52    0.09
   6 -15   3    0.53    0.10
   6 -15   3    0.69    0.07
   6  15   3    0.64    0.12
  -7 -15  -3    0.43    0.09
   7 -15   3    0.41    0.11
   7 -15   3    0.25    0.08
   7  15   3    0.76    0.15
   7 -16  -3    0.07    0.07
   7 -16  -3    0.07    0.07
   7 -16  -3    0.23    0.08
   7  16  -3    0.00    0.07
  -7  16   3    0.06    0.07
   6 -16  -3    0.01    0.06
   6 -16  -3    0.05    0.06
   6 -16  -3    0.02    0.06
   6  16  -3    0.06    0.07
  -6  16   3    0.12    0.07
   5 -16  -3    2.73    0.18
  -5 -16   3    2.94    0.20
   5 -16  -3    2.95    0.17
   5 -16  -3    2.71    0.18
  -5  16   3    2.85    0.18
   5  16  -3    3.02    0.17
  -4 -16   3   19.96    0.62
   4 -16  -3   20.81    0.60
   4 -16  -3   20.34    0.60
   4 -16  -3   20.84    0.58
   4  16  -3   20.74    0.56
   4  16  -3   20.62    0.54
  -4  16   3   21.40    0.59
  -3 -16   3    6.06    0.26
   3 -16  -3    6.35    0.25
   3 -16  -3    6.48    0.24
   3  16  -3    6.17    0.20
  -3  16   3    6.16    0.24
   2 -16  -3    0.12    0.05
  -2 -16   3    0.14    0.05
   2  16  -3    0.13    0.04
  -2  16   3    0.12    0.04
  -2  16   3    0.09    0.05
  -2  16   3    0.15    0.05
   2  16  -3    0.11    0.04
   2  16  -3    0.09    0.03
  -1 -16   3    0.02    0.04
   1 -16  -3    0.00    0.03
   1 -16  -3    0.11    0.04
  -1  16   3    0.02    0.03
  -1  16   3    0.06    0.04
  -1  16   3    0.06    0.04
  -1  16   3    0.07    0.04
   1  16  -3    0.06    0.03
   1  16  -3    0.10    0.03
   1  16  -3    0.07    0.02
   0 -16  -3    0.55    0.08
   0 -16   3    0.56    0.09
   0 -16  -3    0.67    0.09
   0  16   3    0.46    0.07
   0  16  -3    0.50    0.05
   0  16   3    0.65    0.09
   0  16   3    0.64    0.09
   0  16   3    0.51    0.08
   1 -16   3   15.03    0.45
  -1 -16  -3   15.56    0.43
   1  16   3   14.49    0.43
   1  16   3   14.39    0.44
  -1  16  -3   14.71    0.41
   1  16   3   14.53    0.44
  -2 -16  -3    0.75    0.10
   2 -16   3    0.87    0.10
  -2 -16  -3    0.88    0.07
   2 -16   3    0.56    0.09
   2  16   3    1.00    0.12
  -2  16  -3    0.85    0.09
   3 -16   3   12.38    0.38
  -3 -16  -3   12.50    0.38
  -3 -16  -3   11.92    0.32
   3  16   3   11.74    0.40
   4 -16   3    0.10    0.04
   5 -16   3    0.16    0.03
   5 -16   3    0.13    0.06
   5 -16   3    0.03    0.04
   5 -16   3    0.17    0.05
  -5 -16  -3    0.07    0.05
   5  16   3    0.10    0.06
   6 -16   3    0.03    0.06
   6 -16   3   -0.04    0.04
   6 -16   3    0.09    0.07
  -6 -16  -3    0.03    0.05
   6  16   3    0.03    0.06
   7 -16   3    1.15    0.16
   7 -16   3    1.42    0.14
   7 -17  -3    0.13    0.08
   7 -17  -3    0.04    0.07
   7 -17  -3    0.03    0.08
  -7  17   3    0.08    0.07
   7  17  -3    0.10    0.07
   6 -17  -3    0.00    0.06
   6 -17  -3    0.06    0.06
   6 -17  -3    0.01    0.06
   6  17  -3    0.04    0.06
  -6  17   3    0.18    0.08
   5 -17  -3    0.40    0.10
   5 -17  -3    0.70    0.12
  -5 -17   3    0.59    0.11
   5 -17  -3    0.44    0.09
  -5  17   3    0.33    0.09
   5  17  -3    0.54    0.10
   4 -17  -3   35.85    0.94
  -4 -17   3   36.46    0.96
   4 -17  -3   35.99    1.00
   4 -17  -3   34.94    0.90
   4  17  -3   35.63    0.89
   4  17  -3   33.93    0.86
  -4  17   3   36.07    0.92
   3 -17  -3   13.18    0.40
   3 -17  -3   12.71    0.42
  -3 -17   3   12.50    0.43
   3  17  -3   13.08    0.37
  -3  17   3   12.59    0.40
   3  17  -3   13.26    0.36
  -2 -17   3    0.04    0.05
   2 -17  -3    0.02    0.04
   2  17  -3    0.08    0.04
  -2  17   3    0.05    0.04
   2  17  -3    0.05    0.03
   2  17  -3    0.09    0.04
  -2  17   3    0.03    0.04
   1 -17  -3    0.14    0.05
  -1 -17   3    0.07    0.05
   1  17  -3    0.15    0.04
  -1  17   3    0.09    0.05
   1  17  -3    0.05    0.03
   1  17  -3    0.12    0.03
  -1  17   3    0.12    0.05
   0 -17  -3    0.17    0.05
   0 -17   3    0.17    0.06
   0  17  -3    0.13    0.04
   0  17   3    0.16    0.05
   0  17   3    0.15    0.06
   0  17   3    0.22    0.06
   1 -17   3    2.96    0.17
  -1 -17  -3    2.73    0.15
   1  17   3    2.94    0.16
   1  17   3    2.91    0.15
  -1  17  -3    3.18    0.14
   2 -17   3   83.33    1.93
   2 -17   3   81.46    1.88
  -2 -17  -3   82.02    1.89
  -2 -17  -3   82.05    1.84
   2  17   3   81.68    1.92
  -2  17  -3   80.34    1.88
  -3 -17  -3    1.56    0.12
   3 -17   3    1.92    0.13
  -3 -17  -3    1.76    0.09
   3  17   3    1.94    0.15
   4 -17   3    0.17    0.06
  -4 -17  -3    0.20    0.06
   4 -17   3    0.13    0.05
   4  17   3    0.14    0.06
   5 -17   3    0.07    0.06
   5 -17   3    0.04    0.03
   5 -17   3    0.11    0.03
  -5 -17  -3    0.07    0.05
   5 -17   3    0.11    0.06
   5  17   3    0.07    0.07
   6 -17   3    0.02    0.04
   6 -17   3    0.00    0.04
  -6 -17  -3    0.06    0.05
   6 -17   3    0.05    0.07
   6 -17   3   -0.01    0.05
   6  17   3    0.10    0.07
   7 -18  -3    0.26    0.08
   7 -18  -3    0.23    0.12
   7 -18  -3    0.29    0.11
  -7  18   3    0.26    0.09
   7  18  -3    0.33    0.09
   6 -18  -3    0.10    0.06
   6 -18  -3    0.03    0.07
   6 -18  -3   -0.01    0.06
  -6  18   3    0.13    0.07
  -5 -18   3    0.14    0.07
   5 -18  -3    0.10    0.07
   5 -18  -3    0.12    0.06
   5 -18  -3    0.13    0.07
  -5  18   3   -0.01    0.06
   5  18  -3    0.23    0.06
   4 -18  -3    5.27    0.23
  -4 -18   3    5.35    0.26
   4 -18  -3    4.69    0.24
   4  18  -3    5.16    0.22
  -4  18   3    4.94    0.23
   3 -18  -3    0.21    0.07
   3 -18  -3    0.22    0.08
  -3 -18   3    0.28    0.08
   3  18  -3    0.36    0.07
   3  18  -3    0.40    0.06
  -3  18   3    0.35    0.08
  -2 -18   3    0.90    0.10
   2 -18  -3    0.77    0.09
   2  18  -3    0.77    0.07
  -2  18   3    0.80    0.09
  -2  18   3    0.69    0.08
   2  18  -3    0.63    0.07
   2  18  -3    0.77    0.06
   1 -18  -3    0.11    0.05
  -1 -18   3    0.11    0.06
  -1  18   3    0.14    0.05
   1  18  -3    0.10    0.04
   1  18  -3    0.10    0.04
   1  18  -3    0.09    0.02
  -1  18   3    0.12    0.05
   0 -18  -3    0.45    0.08
   0 -18   3    0.40    0.08
   0  18  -3    0.31    0.05
   0  18   3    0.29    0.07
   0  18   3    0.29    0.07
  -1 -18  -3    0.99    0.10
   1 -18   3    0.93    0.11
  -1 -18  -3    0.88    0.08
   1  18   3    0.99    0.12
  -2 -18  -3    0.70    0.10
  -2 -18  -3    0.63    0.07
   2 -18   3    0.86    0.11
   2 -18   3    1.02    0.13
  -2  18  -3    0.93    0.09
   2  18   3    0.88    0.12
   3 -18   3    0.59    0.09
  -3 -18  -3    0.36    0.08
  -3 -18  -3    0.55    0.07
   3  18   3    0.63    0.11
   4 -18   3    0.03    0.04
   4 -18   3   -0.03    0.04
  -4 -18  -3    0.09    0.05
   4  18   3    0.00    0.06
   5 -18   3    0.14    0.03
  -5 -18  -3    0.12    0.05
   5 -18   3    0.16    0.06
   5 -18   3    0.21    0.07
   5  18   3    0.14    0.07
   6 -18   3    0.04    0.04
   6 -18   3    0.14    0.07
   6 -18   3    0.23    0.08
   6 -18   3    0.00    0.05
  -6 -18  -3    0.17    0.06
   6  18   3    0.10    0.06
   7 -19  -3    0.04    0.06
   7 -19  -3    0.13    0.09
  -7  19   3    0.07    0.07
   6 -19  -3    0.05    0.07
   6 -19  -3   -0.02    0.07
   6 -19  -3    0.00    0.06
  -6  19   3    0.09    0.07
   6  19  -3    0.05    0.06
   5 -19  -3    1.74    0.16
   5 -19  -3    2.06    0.16
   5 -19  -3    1.90    0.14
  -5 -19   3    1.84    0.18
  -5  19   3    2.00    0.16
   5  19  -3    2.08    0.15
   4 -19  -3   10.73    0.36
   4 -19  -3   10.25    0.38
  -4 -19   3   10.47    0.40
  -4  19   3   10.21    0.37
   4  19  -3   10.59    0.35
   3 -19  -3    1.02    0.15
  -3 -19   3    0.77    0.12
   3 -19  -3    0.88    0.11
  -3  19   3    0.86    0.12
   3  19  -3    0.82    0.07
   3  19  -3    0.85    0.10
   2 -19  -3    0.37    0.08
  -2 -19   3    0.35    0.09
   2  19  -3    0.40    0.08
   2  19  -3    0.38    0.05
  -2  19   3    0.62    0.10
   2  19  -3    0.39    0.06
  -1 -19   3    0.23    0.07
   1 -19  -3    0.44    0.07
   1  19  -3    0.28    0.04
  -1  19   3    0.33    0.08
   1  19  -3    0.43    0.07
  -1  19   3    0.29    0.06
   0 -19  -3    0.33    0.07
   0 -19   3    0.27    0.08
   0  19  -3    0.34    0.06
   0  19   3    0.17    0.07
   0  19  -3    0.28    0.06
  -1 -19  -3    2.41    0.12
  -1 -19  -3    2.48    0.14
   1 -19   3    2.38    0.16
  -1  19  -3    2.49    0.13
   1  19   3    2.18    0.15
  -2 -19  -3    9.19    0.31
  -2 -19  -3    8.61    0.28
   2 -19   3    8.98    0.30
   2 -19   3    9.27    0.34
   2  19   3    9.41    0.34
   3 -19   3    3.03    0.18
  -3 -19  -3    2.93    0.13
  -3 -19  -3    2.74    0.16
   3  19   3    2.65    0.17
   4 -19   3    0.11    0.06
  -4 -19  -3    0.21    0.04
   4 -19   3    0.28    0.07
  -4 -19  -3    0.21    0.06
   4  19   3    0.26    0.09
  -5 -19  -3    0.36    0.08
   5 -19   3    0.25    0.07
   5 -19   3    0.25    0.08
   5  19   3    0.22    0.09
   6 -19   3   -0.01    0.05
   6 -19   3    0.07    0.04
  -6 -19  -3    0.07    0.06
   6  19   3    0.18    0.09
   6 -20  -3    0.11    0.08
   6 -20  -3    0.09    0.07
   6 -20  -3    0.18    0.08
  -6  20   3    0.12    0.08
   6  20  -3    0.28    0.09
   5 -20  -3    0.63    0.12
  -5 -20   3    0.55    0.11
   5  20  -3    0.89    0.12
  -5  20   3    0.53    0.11
   4 -20  -3    1.01    0.11
   4 -20  -3    0.90    0.13
  -4 -20   3    0.95    0.14
  -4  20   3    0.92    0.13
   4  20  -3    0.87    0.12
  -3 -20   3    0.10    0.07
   3 -20  -3    0.15    0.06
   3  20  -3    0.06    0.05
   3  20  -3    0.24    0.05
   3  20  -3    0.18    0.05
  -2 -20   3    1.99    0.16
   2 -20  -3    1.91    0.13
   2  20  -3    1.72    0.11
   2  20  -3    1.78    0.09
  -2  20   3    1.81    0.13
   2  20  -3    1.98    0.11
   1 -20  -3    1.09    0.10
  -1 -20   3    0.99    0.13
   1  20  -3    1.08    0.06
   1  20  -3    1.19    0.09
  -1  20   3    0.90    0.10
   1  20  -3    0.92    0.09
   1  20  -3    1.07    0.08
   0 -20   3    0.41    0.09
   0 -20  -3    0.46    0.08
   0  20   3    0.55    0.10
   0  20  -3    0.48    0.08
   0  20  -3    0.52    0.07
  -1 -20  -3    0.13    0.06
   1 -20   3    0.26    0.08
  -1 -20  -3    0.09    0.05
  -1  20  -3    0.15    0.05
   1  20   3    0.13    0.06
   2 -20   3    0.21    0.07
  -2 -20  -3    0.22    0.06
  -2 -20  -3    0.23    0.05
  -3 -20  -3    0.01    0.04
  -3 -20  -3    0.05    0.04
   3 -20   3    0.06    0.04
   3  20   3    0.00    0.06
  -4 -20  -3    0.99    0.07
  -4 -20  -3    1.00    0.10
   4 -20   3    0.97    0.13
   4  20   3    1.22    0.14
   5 -20   3   -0.05    0.04
  -5 -20  -3    0.00    0.05
   5 -20   3    0.00    0.05
   5  20   3    0.08    0.06
  -6 -20  -3    0.97    0.14
   6 -20   3    1.28    0.13
   6 -20   3    1.35    0.15
   6  20   3    1.40    0.28
  -6 -21   3    0.14    0.08
   6 -21  -3    0.18    0.09
   6 -21  -3    0.30    0.09
   6 -21  -3    0.32    0.09
   6  21  -3    0.28    0.10
  -6  21   3    0.11    0.07
  -5 -21   3    0.03    0.07
   5 -21  -3    0.03    0.06
   5 -21  -3    0.09    0.07
   5  21  -3    0.20    0.07
  -5  21   3    0.15    0.07
   4 -21  -3    0.84    0.11
  -4 -21   3    0.74    0.14
   4 -21  -3    0.83    0.13
   4  21  -3    0.78    0.11
  -4  21   3    0.82    0.12
  -3 -21   3    0.70    0.12
   3 -21  -3    0.74    0.10
  -3  21   3    0.90    0.12
   3  21  -3    0.75    0.09
   3  21  -3    0.89    0.11
  -2 -21   3    2.97    0.19
   2 -21  -3    3.09    0.16
   2  21  -3    3.17    0.13
   2  21  -3    3.24    0.15
   2  21  -3    3.08    0.15
   1 -21  -3    0.02    0.05
  -1 -21   3    0.12    0.06
   1  21  -3   -0.03    0.04
   1  21  -3   -0.03    0.04
   1  21  -3    0.06    0.03
   1  21  -3    0.05    0.04
  -1  21   3    0.03    0.05
   0 -21  -3    2.45    0.14
   0 -21   3    2.42    0.17
   0  21  -3    2.39    0.13
   0  21   3    2.17    0.15
   0  21  -3    2.64    0.13
  -1 -21  -3    0.35    0.08
  -1 -21  -3    0.27    0.06
   1 -21   3    0.33    0.08
   1  21   3    0.29    0.11
  -2 -21  -3    0.91    0.11
   2 -21   3    0.95    0.13
  -2 -21  -3    0.76    0.08
   2  21   3    0.76    0.12
  -3 -21  -3    0.12    0.04
  -3 -21  -3    0.10    0.05
   3 -21   3    0.09    0.05
   3  21   3    0.05    0.05
  -4 -21  -3    1.19    0.11
  -4 -21  -3    1.14    0.09
   4 -21   3    1.05    0.12
   4  21   3    1.41    0.15
   5 -21   3    0.10    0.06
  -5 -21  -3    0.07    0.06
   5 -21   3    0.07    0.08
   5  21   3    0.19    0.09
  -6 -22   3    0.94    0.15
   6 -22  -3    1.25    0.13
   6 -22  -3    0.86    0.15
   6  22  -3    0.89    0.13
  -6  22   3    1.31    0.14
   5 -22  -3    0.07    0.06
   5 -22  -3    0.08    0.07
  -5 -22   3    0.18    0.08
  -5  22   3    0.09    0.07
   5  22  -3    0.11    0.08
  -4 -22   3    0.00    0.05
   4 -22  -3    0.06    0.05
   4 -22  -3    0.14    0.08
  -4  22   3   -0.01    0.07
   4  22  -3    0.11    0.05
   3 -22  -3    0.05    0.05
  -3 -22   3    0.10    0.11
  -3  22   3    0.00    0.05
   3  22  -3    0.04    0.04
   3  22  -3    0.15    0.06
   3  22  -3    0.05    0.04
  -2 -22   3    1.09    0.12
   2 -22  -3    0.91    0.09
  -2  22   3    0.93    0.13
   2  22  -3    0.95    0.07
   2  22  -3    0.96    0.10
   2  22  -3    0.88    0.09
  -1 -22   3    3.14    0.19
   1 -22  -3    2.97    0.16
  -1  22   3    2.94    0.18
   1  22  -3    2.98    0.15
   1  22  -3    3.07    0.15
   1  22  -3    2.98    0.10
   0 -22   3    2.38    0.17
   0 -22  -3    2.91    0.15
   0  22   3    2.63    0.17
   0  22  -3    2.62    0.14
  -1 -22  -3    0.12    0.06
  -1 -22  -3    0.16    0.06
   1 -22   3    0.11    0.07
   1  22   3    0.05    0.05
  -1  22  -3    0.10    0.05
  -2 -22  -3    0.00    0.03
   2 -22   3    0.12    0.10
   2  22   3    0.07    0.06
   3 -22   3    0.03    0.05
  -3 -22  -3    0.12    0.04
  -3 -22  -3    0.06    0.05
   3  22   3    0.15    0.07
  -4 -22  -3    2.33    0.12
   4 -22   3    2.43    0.16
  -4 -22  -3    2.45    0.16
   4  22   3    2.73    0.19
   5 -22   3    1.90    0.16
  -5 -22  -3    1.87    0.15
   5  22   3    2.05    0.19
  -5 -23   3    0.05    0.07
   5 -23  -3    0.15    0.07
   5 -23  -3    0.04    0.06
   5  23  -3   -0.05    0.07
  -5  23   3    0.01    0.06
   4 -23  -3    0.15    0.07
  -4 -23   3    0.06    0.06
   4  23  -3    0.09    0.06
  -4  23   3    0.05    0.06
  -3 -23   3    0.02    0.06
   3 -23  -3    0.10    0.05
  -3  23   3    0.04    0.05
   3  23  -3    0.07    0.05
   3  23  -3    0.08    0.05
   3  23  -3    0.04    0.05
   2 -23  -3    0.00    0.05
   2  23  -3    0.07    0.05
  -2  23   3    0.09    0.06
   2  23  -3    0.11    0.04
   1 -23  -3    0.01    0.05
  -1 -23   3    0.06    0.06
   1  23  -3    0.04    0.03
   1  23  -3    0.14    0.06
   1  23  -3    0.10    0.05
  -1  23   3    0.02    0.05
   0 -23  -3    0.88    0.11
   0 -23   3    0.75    0.12
   0  23   3    0.91    0.13
   0  23  -3    0.81    0.10
  -1 -23  -3    0.06    0.05
  -1 -23  -3    0.05    0.05
  -1  23  -3    0.09    0.05
   1  23   3    0.11    0.06
   2 -23   3    0.04    0.05
  -2 -23  -3    0.08    0.05
   2  23   3    0.10    0.06
   3 -23   3    0.09    0.05
  -3 -23  -3   -0.02    0.04
  -3 -23  -3    0.03    0.04
   3 -23   3    0.03    0.05
   3  23   3    0.03    0.06
  -4 -23  -3    0.99    0.10
   4 -23   3    1.08    0.12
  -4 -23  -3    0.91    0.08
   4  23   3    1.15    0.16
  -5 -23  -3    0.08    0.06
   5 -23   3    0.07    0.07
   5  23   3    0.23    0.15
   5 -24  -3    0.06    0.06
   5 -24  -3   -0.05    0.06
  -5 -24   3    0.04    0.08
  -5  24   3    0.02    0.07
   5  24  -3    0.06    0.07
   4 -24  -3    0.05    0.06
  -4 -24   3    0.03    0.06
   4  24  -3    0.05    0.08
  -4  24   3    0.04    0.05
   3 -24  -3    0.02    0.04
  -3 -24   3    0.07    0.06
   3  24  -3    0.01    0.04
   3  24  -3    0.03    0.05
  -3  24   3    0.01    0.06
   3  24  -3   -0.02    0.04
   2 -24  -3   -0.04    0.04
  -2 -24   3    0.12    0.06
  -2  24   3    0.10    0.07
   2  24  -3    0.04    0.05
   2  24  -3   -0.03    0.04
   2  24  -3    0.02    0.03
   1 -24  -3    2.57    0.15
  -1 -24   3    2.57    0.18
  -1  24   3    2.41    0.17
   1  24  -3    2.53    0.15
   1  24  -3    2.56    0.09
   1  24  -3    2.46    0.17
   0 -24   3    0.13    0.07
   0 -24  -3    0.10    0.06
   0  24  -3    0.12    0.06
   0  24   3    0.12    0.07
  -1 -24  -3    0.01    0.04
   1 -24   3    0.07    0.07
  -1  24  -3    0.03    0.05
   1  24   3    0.11    0.06
   2 -24   3    0.08    0.05
  -2 -24  -3   -0.03    0.04
  -2 -24  -3    0.08    0.05
   2  24   3    0.01    0.06
   3 -24   3    0.01    0.06
  -3 -24  -3    0.10    0.05
   3  24   3    0.09    0.07
  -4 -24  -3    0.14    0.06
   4 -24   3    0.06    0.07
  -4 -24  -3    0.10    0.05
   4  24   3    0.08    0.07
  -5 -25   3    0.01    0.07
   5 -25  -3   -0.12    0.05
   5  25  -3   -0.09    0.07
  -5  25   3    0.00    0.07
  -4 -25   3    0.23    0.08
   4 -25  -3    0.22    0.07
   4  25  -3    0.30    0.09
  -4  25   3    0.29    0.09
  -3 -25   3    0.05    0.06
   3 -25  -3    0.14    0.07
  -3  25   3    0.16    0.07
   3  25  -3    0.04    0.05
   3  25  -3    0.11    0.05
   2 -25  -3    0.09    0.05
  -2 -25   3    0.05    0.07
  -2  25   3    0.11    0.06
   2  25  -3    0.05    0.03
   2  25  -3    0.04    0.05
   1 -25  -3    0.33    0.07
  -1 -25   3    0.29    0.08
  -1  25   3    0.22    0.08
   1  25  -3    0.13    0.06
   1  25  -3    0.21    0.07
   1  25  -3    0.18    0.03
   0 -25  -3    0.09    0.06
   0 -25   3    0.13    0.07
   0  25   3    0.01    0.05
   0  25  -3    0.09    0.06
  -1 -25  -3   -0.05    0.03
  -1 -25  -3   -0.03    0.04
   1 -25   3    0.04    0.06
   1  25   3   -0.03    0.05
  -2 -25  -3    0.23    0.06
  -2 -25  -3    0.12    0.06
   2 -25   3    0.09    0.08
  -2  25  -3    0.23    0.07
   2  25   3    0.23    0.08
  -3 -25  -3    0.05    0.04
   3 -25   3    0.01    0.06
  -3 -25  -3    0.04    0.05
   3  25   3   -0.03    0.06
   4 -25   3    0.04    0.06
   4 -25   3    0.04    0.07
  -4 -25  -3    0.07    0.05
   4  25   3    0.07    0.08
   4 -26  -3    0.09    0.07
  -4 -26   3    0.07    0.07
  -4  26   3    0.01    0.06
   4  26  -3    0.09    0.06
   3 -26  -3    0.36    0.08
  -3 -26   3    0.37    0.10
   3  26  -3    0.35    0.06
   3  26  -3    0.60    0.12
   3  26  -3    0.61    0.10
  -3  26   3    0.48    0.10
   2 -26  -3    0.05    0.07
  -2 -26   3    0.14    0.08
  -2  26   3    0.14    0.08
   2  26  -3    0.01    0.04
   2  26  -3    0.03    0.06
   1 -26  -3    0.07    0.08
  -1 -26   3    0.00    0.06
  -1  26   3   -0.07    0.05
   1  26  -3    0.07    0.05
   1  26  -3    0.03    0.02
   1  26  -3    0.08    0.05
   0 -26  -3    0.15    0.06
   0 -26  -3    0.21    0.07
   0 -26   3    0.04    0.06
   0  26   3    0.24    0.08
  -1 -26  -3   -0.01    0.05
   1 -26   3    0.07    0.06
  -1 -26  -3    0.06    0.05
   1  26   3    0.00    0.05
  -1  26  -3    0.00    0.05
   2 -26   3    0.03    0.06
  -2 -26  -3    0.11    0.05
  -2 -26  -3   -0.02    0.03
   2  26   3   -0.01    0.05
  -2  26  -3    0.03    0.05
  -3 -26  -3    0.03    0.05
  -3 -26  -3    0.05    0.05
   3 -26   3    0.11    0.07
   3  26   3    0.07    0.08
  -4 -26  -3    0.21    0.06
   4 -26   3    0.09    0.08
  -4 -26  -3    0.18    0.06
   4  26   3    0.18    0.09
   4 -27  -3    0.81    0.12
  -4 -27   3    0.80    0.14
   4  27  -3    0.94    0.13
   3 -27  -3    0.22    0.07
  -3 -27   3    0.39    0.11
   3  27  -3    0.34    0.09
  -3  27   3    0.21    0.09
   2 -27  -3    0.07    0.05
  -2 -27   3    0.07    0.06
  -2  27   3    0.08    0.06
   2  27  -3    0.05    0.06
   2  27  -3    0.14    0.08
   2  27  -3    0.12    0.06
   1 -27  -3    0.08    0.05
  -1 -27   3    0.00    0.06
   1  27  -3   -0.02    0.05
  -1  27   3    0.09    0.07
   1  27  -3    0.06    0.06
   0 -27   3    0.01    0.06
   0 -27  -3    0.07    0.05
   0 -27  -3    0.07    0.06
   0  27   3    0.13    0.07
   0  27  -3    0.21    0.07
  -1 -27  -3    1.45    0.12
  -1 -27  -3    1.42    0.12
   1 -27   3    1.23    0.15
   1  27   3    1.28    0.14
  -1  27  -3    1.35    0.12
  -2 -27  -3    0.52    0.10
   2 -27   3    0.50    0.11
  -2 -27  -3    0.67    0.10
   2  27   3    0.41    0.10
  -2  27  -3    0.55    0.10
  -3 -27  -3    1.03    0.11
   3 -27   3    1.21    0.17
  -3 -27  -3    1.13    0.10
   3  27   3    1.16    0.26
  -3  27  -3    0.95    0.14
  -3 -28   3    0.29    0.09
   3 -28  -3    0.48    0.09
   3  28  -3    0.39    0.10
  -2 -28   3    0.08    0.07
   2 -28  -3    0.15    0.06
   2  28  -3    0.12    0.07
  -2  28   3    0.07    0.06
  -1 -28   3   -0.06    0.05
   1 -28  -3    0.00    0.05
  -1  28   3    0.01    0.06
   1  28  -3   -0.01    0.05
   0 -28  -3    0.34    0.08
   0 -28  -3    0.37    0.08
   0 -28   3    0.53    0.12
   0  28   3    0.45    0.11
   0  28  -3    0.60    0.10
   1 -28   3    0.22    0.09
  -1 -28  -3    0.14    0.07
  -1 -28  -3    0.18    0.06
  -1  28  -3    0.09    0.07
   1  28   3    0.09    0.07
  -2 -28  -3    0.09    0.05
  -2 -28  -3    0.04    0.05
   2 -28   3    0.07    0.07
  -2  28  -3    0.12    0.07
   2  28   3    0.10    0.07
   2 -29  -3    0.37    0.09
  -2 -29   3    0.32    0.10
   2  29  -3    0.49    0.10
  -1 -29   3    0.17    0.09
   1 -29  -3   -0.01    0.05
   1  29  -3    0.13    0.06
  -1  29   3    0.15    0.08
   0 -29   3    0.07    0.06
   0 -29  -3    0.08    0.05
   0 -29  -3    0.02    0.05
   0  29  -3   -0.01    0.06
   0  29   3   -0.03    0.06
   1 -29   3   -0.05    0.07
  -1 -29  -3    0.09    0.06
  -1 -29  -3   -0.03    0.05
  -1  29  -3    0.11    0.06
   8   0  -4    1.10    0.16
  -8   0   4    0.91    0.11
  -7   0   4   36.49    0.86
  -7   0   4   36.74    0.86
   7   0  -4   35.38    0.94
   6   0  -4    3.21    0.16
  -6   0   4    3.12    0.12
  -6   0   4    3.23    0.14
   6   0  -4    3.46    0.18
   5   0  -4    0.15    0.05
   5   0  -4    0.09    0.04
  -5   0   4    0.15    0.02
  -5   0   4    0.21    0.03
   4   0  -4    0.91    0.08
   4   0  -4    0.97    0.07
   3   0  -4    3.80    0.13
   3   0  -4    3.93    0.16
   3   0  -4    3.66    0.13
   3   0  -4    3.85    0.17
   2   0  -4    0.28    0.08
   2   0  -4    0.48    0.04
  -1   0   4  947.10   21.81
  -1   0   4 1000.00   21.59
   0   0  -4    0.10    0.03
   0   0  -4    0.02    0.03
   0   0   4    0.11    0.03
   1   0   4    0.23    0.03
   1   0   4    0.24    0.04
   1   0   4    0.25    0.03
  -1   0  -4    0.28    0.04
   1   0   4    0.30    0.05
  -1   0  -4    0.29    0.05
   2   0   4    0.12    0.02
  -2   0  -4    0.13    0.04
  -2   0  -4    0.11    0.04
   2   0   4    0.14    0.04
   2   0   4    0.13    0.04
  -3   0  -4    0.52    0.06
   3   0   4    0.46    0.04
   3   0   4    0.46    0.06
   3   0   4    0.47    0.06
  -3   0  -4    0.54    0.08
  -4   0  -4   56.48    1.34
   4   0   4   53.40    1.36
  -4   0  -4   54.64    1.27
   4   0   4   54.89    1.29
  -5   0  -4   48.62    1.14
   5   0   4   46.96    1.16
   6   0   4    0.01    0.05
  -6   0  -4    0.03    0.04
   7   0   4    0.36    0.09
   8   0   4    0.04    0.07
   8  -1  -4    0.53    0.11
  -8  -1   4    0.34    0.08
   8   1  -4    0.38    0.10
  -8   1   4    0.49    0.07
   7  -1  -4   17.82    0.60
   7  -1  -4   16.75    0.52
  -7  -1   4   18.01    0.44
  -7  -1   4   17.21    0.48
  -7   1   4   17.02    0.46
   7   1  -4   18.24    0.54
  -6  -1   4    0.59    0.05
  -6  -1   4    0.60    0.05
   6  -1  -4    0.67    0.10
   6  -1  -4    0.47    0.08
   6   1  -4    0.60    0.09
  -6   1   4    0.66    0.07
  -6   1   4    0.53    0.06
   5  -1  -4    0.79    0.09
   5  -1  -4    0.67    0.07
   5   1  -4    0.81    0.07
  -5   1   4    0.80    0.05
  -5   1   4    0.73    0.05
   4  -1  -4    0.87    0.08
   4  -1  -4    0.77    0.06
   4   1  -4    0.83    0.07
   4   1  -4    0.85    0.06
   3  -1  -4    0.32    0.06
   3  -1  -4    0.32    0.05
   3  -1  -4    0.35    0.06
   3   1  -4    0.39    0.05
   3   1  -4    0.32    0.06
   3   1  -4    0.27    0.06
   3   1  -4    0.29    0.04
   2  -1  -4  112.70    2.47
   2  -1  -4  113.76    2.53
   2  -1  -4  104.92    2.55
   2  -1  -4  116.26    2.48
   2   1  -4  115.57    2.46
   2   1  -4  111.06    2.53
   2   1  -4  112.16    2.52
   2   1  -4  114.97    2.46
   1   1  -4    3.57    0.10
   0  -1  -4    0.06    0.04
   0  -1   4    0.15    0.04
   0  -1   4    0.16    0.04
   0  -1  -4    0.21    0.04
   0  -1  -4    0.10    0.03
   0   1  -4    0.15    0.03
   0   1  -4    0.13    0.03
   0   1   4    0.11    0.04
   0   1  -4    0.20    0.04
   1  -1   4    1.08    0.04
  -1  -1  -4    1.02    0.07
   1  -1   4    1.15    0.04
  -1  -1  -4    1.05    0.05
  -1  -1  -4    1.13    0.07
   1  -1   4    1.25    0.07
   1  -1   4    1.04    0.07
   1   1   4    1.10    0.07
   1   1   4    1.05    0.05
  -1   1  -4    1.06    0.07
   1   1   4    1.10    0.05
  -1   1  -4    1.05    0.07
   1   1   4    1.15    0.06
  -2  -1  -4    0.16    0.04
   2  -1   4    0.10    0.03
   2  -1   4    0.12    0.03
   2  -1   4    0.14    0.03
  -2  -1  -4    0.09    0.04
  -2   1  -4    0.09    0.03
  -2   1  -4    0.12    0.04
   2   1   4    0.14    0.04
   2   1   4    0.11    0.03
   2   1   4    0.11    0.02
   3  -1   4    0.35    0.06
  -3  -1  -4    0.30    0.06
   3  -1   4    0.34    0.05
  -3  -1  -4    0.28    0.06
   3  -1   4    0.30    0.04
   3   1   4    0.32    0.06
  -3   1  -4    0.27    0.06
   3   1   4    0.25    0.03
  -3   1  -4    0.21    0.04
   4  -1   4   21.98    0.57
  -4  -1  -4   22.15    0.67
   4  -1   4   21.55    0.57
  -4  -1  -4   21.96    0.56
   4   1   4   20.90    0.57
   4   1   4   21.46    0.51
   4   1   4   22.47    0.58
  -4   1  -4   22.69    0.60
  -4   1  -4   21.07    0.55
  -5  -1  -4   21.10    0.56
   5  -1   4   21.15    0.58
   5  -1   4   20.24    0.56
   5   1   4   20.64    0.58
  -5   1  -4   20.99    0.55
  -6  -1  -4    0.01    0.04
   6  -1   4    0.00    0.05
   6   1   4    0.12    0.07
   7  -1   4    0.12    0.07
   7   1   4    0.11    0.05
   7   1   4    0.01    0.06
   8  -1   4    0.12    0.09
   8   1   4    0.13    0.08
   8  -2  -4   10.81    0.39
   8  -2  -4   10.87    0.40
  -8  -2   4   11.00    0.30
  -8  -2   4    9.99    0.31
   8   2  -4   10.19    0.40
  -8   2   4   10.60    0.32
  -7  -2   4    4.45    0.14
   7  -2  -4    4.20    0.21
  -7  -2   4    5.03    0.17
   7   2  -4    4.25    0.22
  -7   2   4    4.13    0.18
   6  -2  -4    0.60    0.09
   6  -2  -4    0.37    0.08
   6   2  -4    0.38    0.08
  -6   2   4    0.49    0.06
  -6   2   4    0.46    0.06
   5  -2  -4    4.78    0.20
   5  -2  -4    4.95    0.19
  -5   2   4    4.32    0.16
   5   2  -4    4.58    0.23
  -5   2   4    4.86    0.15
   4  -2  -4    0.99    0.08
   4  -2  -4    1.10    0.09
   4  -2  -4    1.05    0.09
   4   2  -4    1.13    0.07
  -4   2   4    1.15    0.05
  -4   2   4    1.17    0.05
   4   2  -4    1.21    0.08
   3  -2  -4   -0.01    0.03
   3  -2  -4    0.02    0.03
   3  -2  -4   -0.02    0.03
   3  -2  -4   -0.01    0.03
   3   2  -4   -0.02    0.03
   3   2  -4    0.01    0.02
   3   2  -4    0.02    0.02
   2  -2  -4  167.41    3.72
   2  -2  -4  167.31    3.70
   2  -2  -4  173.16    3.75
   2  -2  -4  167.57    3.74
   2   2  -4  173.35    3.76
   2   2  -4  168.74    3.67
   2   2  -4  166.68    3.73
   2   2  -4  168.38    3.67
  -1  -2   4    1.39    0.05
   1  -2  -4    1.21    0.09
   1  -2  -4    1.41    0.07
  -1  -2   4    1.21    0.08
   1  -2  -4    1.31    0.07
   1  -2  -4    1.26    0.09
   1   2  -4    1.48    0.08
   1   2  -4    1.32    0.05
  -1   2   4    1.36    0.09
  -1   2   4    1.54    0.07
   1   2  -4    1.27    0.09
   0  -2  -4    7.33    0.21
   0  -2   4    7.41    0.22
   0  -2   4    7.38    0.22
   0  -2  -4    7.26    0.23
   0  -2  -4    7.21    0.23
   0   2  -4    7.73    0.22
   0   2  -4    7.09    0.19
   0   2   4    7.30    0.23
   0   2   4    7.54    0.18
   0   2   4    7.16    0.18
   0   2  -4    7.39    0.22
  -1  -2  -4    3.83    0.11
  -1  -2  -4    3.81    0.14
   1  -2   4    3.78    0.14
   1  -2   4    3.61    0.13
  -1  -2  -4    3.72    0.14
   1   2   4    3.72    0.12
  -1   2  -4    3.98    0.14
   1   2   4    3.48    0.14
   1   2   4    3.85    0.12
  -2  -2  -4    1.14    0.09
   2  -2   4    1.09    0.07
   2  -2   4    1.19    0.07
  -2  -2  -4    1.33    0.08
   2  -2   4    1.21    0.07
  -2   2  -4    1.34    0.09
   2   2   4    1.28    0.08
   2   2   4    1.17    0.07
  -2   2  -4    1.16    0.07
   3  -2   4    0.30    0.05
  -3  -2  -4    0.36    0.06
   3  -2   4    0.36    0.04
   3  -2   4    0.37    0.05
  -3  -2  -4    0.34    0.06
   3   2   4    0.41    0.07
   3   2   4    0.25    0.02
  -3   2  -4    0.29    0.05
  -3   2  -4    0.37    0.06
   3   2   4    0.35    0.06
  -4  -2  -4    5.17    0.19
   4  -2   4    4.84    0.20
   4  -2   4    5.31    0.19
   4   2   4    4.78    0.21
   4   2   4    5.00    0.14
  -4   2  -4    4.98    0.18
   4   2   4    5.17    0.20
  -4   2  -4    5.47    0.22
   5  -2   4    8.15    0.28
  -5  -2  -4    8.47    0.28
   5  -2   4    7.93    0.28
   5   2   4    7.79    0.30
  -5   2  -4    7.94    0.26
  -6  -2  -4    0.28    0.06
   6  -2   4    0.34    0.09
   6   2   4    0.35    0.05
   7  -2   4    0.10    0.07
   7   2   4    0.16    0.08
   7   2   4    0.16    0.06
   8  -2   4    0.24    0.08
   8   2   4    0.12    0.08
   8  -3  -4    4.54    0.23
  -8  -3   4    4.19    0.21
  -8  -3   4    4.31    0.15
   8  -3  -4    4.78    0.25
  -8   3   4    4.73    0.20
  -8   3   4    4.53    0.21
   8   3  -4    4.74    0.25
   7  -3  -4    0.34    0.09
  -7  -3   4    0.50    0.05
  -7  -3   4    0.33    0.04
   7  -3  -4    0.28    0.09
  -7   3   4    0.38    0.07
   7   3  -4    0.29    0.09
  -7   3   4    0.46    0.08
   6  -3  -4    0.30    0.08
   6  -3  -4    0.30    0.07
  -6   3   4    0.36    0.07
   6   3  -4    0.36    0.08
  -6   3   4    0.35    0.06
   5  -3  -4   12.93    0.38
   5  -3  -4   13.20    0.39
  -5   3   4   13.70    0.35
   5   3  -4   13.37    0.38
  -5   3   4   12.88    0.35
   4  -3  -4    0.25    0.05
   4  -3  -4    0.26    0.06
   4  -3  -4    0.17    0.05
   4   3  -4    0.22    0.05
  -4   3   4    0.30    0.04
  -4   3   4    0.26    0.04
   3  -3  -4    3.20    0.13
   3  -3  -4    3.40    0.13
   3  -3  -4    3.41    0.15
   3  -3  -4    3.37    0.16
   3   3  -4    3.49    0.16
  -3   3   4    3.08    0.10
   3   3  -4    3.27    0.11
   3   3  -4    3.20    0.11
  -3   3   4    3.25    0.10
   2  -3  -4    0.18    0.04
   2  -3  -4    0.26    0.06
  -2  -3   4    0.26    0.05
   2  -3  -4    0.10    0.05
   2   3  -4    0.10    0.04
   2   3  -4    0.16    0.05
   2   3  -4    0.23    0.02
  -1  -3   4    3.47    0.15
   1  -3  -4    3.64    0.13
   1  -3  -4    3.32    0.14
   1  -3  -4    3.53    0.15
  -1   3   4    3.48    0.09
   1   3  -4    3.59    0.14
  -1   3   4    3.55    0.12
  -1   3   4    3.77    0.15
   1   3  -4    3.47    0.13
  -1   3   4    3.58    0.09
   0  -3  -4    2.11    0.09
   0  -3  -4    2.01    0.11
   0  -3  -4    2.14    0.09
   0  -3   4    2.18    0.09
   0  -3   4    2.15    0.10
   0   3   4    1.94    0.07
   0   3  -4    2.07    0.10
   0   3   4    2.03    0.07
   0   3  -4    2.02    0.07
   0   3  -4    2.08    0.09
   0   3   4    2.02    0.10
  -1  -3  -4   32.24    0.78
   1  -3   4   31.87    0.77
   1  -3   4   33.02    0.76
  -1  -3  -4   33.23    0.73
  -1  -3  -4   32.09    0.77
   1   3   4   32.02    0.76
  -1   3  -4   32.41    0.76
   1   3   4   32.34    0.79
  -1   3  -4   32.60    0.76
  -2  -3  -4    4.05    0.16
   2  -3   4    4.08    0.15
  -2  -3  -4    4.07    0.16
   2  -3   4    4.05    0.14
   2  -3   4    3.96    0.13
   2   3   4    3.92    0.16
   2   3   4    4.16    0.15
  -2   3  -4    4.09    0.16
  -2   3  -4    4.10    0.14
  -3  -3  -4    1.65    0.10
   3  -3   4    1.71    0.09
   3  -3   4    1.78    0.09
   3  -3   4    1.55    0.08
  -3   3  -4    1.54    0.10
   3   3   4    1.76    0.10
  -3   3  -4    1.64    0.08
   3   3   4    1.63    0.10
   4  -3   4    0.68    0.09
  -4  -3  -4    0.59    0.08
   4  -3   4    0.62    0.08
   4   3   4    0.54    0.09
  -4   3  -4    0.84    0.11
   4   3   4    0.47    0.07
  -5  -3  -4    1.64    0.11
   5  -3   4    1.70    0.12
   5  -3   4    1.43    0.11
   5   3   4    1.39    0.13
   5   3   4    1.57    0.07
  -5   3  -4    1.64    0.10
   6  -3   4    0.05    0.05
   6   3   4    0.06    0.03
   6   3   4    0.09    0.07
   7  -3   4    0.58    0.10
   7   3   4    0.76    0.12
   7   3   4    0.51    0.07
   8  -3   4    1.41    0.15
   8   3   4    1.49    0.16
   8  -4  -4    0.96    0.14
   8  -4  -4    0.72    0.11
  -8   4   4    0.55    0.10
  -8   4   4    1.02    0.11
   8   4  -4    0.85    0.14
   7  -4  -4    1.47    0.13
   7  -4  -4    1.88    0.15
   7   4  -4    1.45    0.14
  -7   4   4    1.71    0.11
  -7   4   4    1.26    0.12
   6  -4  -4    0.23    0.07
   6  -4  -4    0.30    0.08
  -6   4   4    0.19    0.06
   6   4  -4    0.31    0.07
  -6   4   4    0.27    0.06
   5  -4  -4    2.91    0.15
   5  -4  -4    2.96    0.15
   5  -4  -4    3.11    0.17
   5   4  -4    3.07    0.15
  -5   4   4    2.82    0.12
  -5   4   4    3.00    0.12
   4  -4  -4    1.18    0.09
   4  -4  -4    1.19    0.09
   4  -4  -4    1.24    0.10
   4   4  -4    1.01    0.08
  -4   4   4    0.97    0.08
  -4   4   4    1.26    0.07
   3  -4  -4    2.57    0.13
   3  -4  -4    2.59    0.11
  -3   4   4    2.50    0.09
  -3   4   4    2.49    0.09
   3   4  -4    2.52    0.09
   3   4  -4    2.45    0.14
   3   4  -4    2.52    0.09
  -2  -4   4    0.54    0.07
   2  -4  -4    0.55    0.07
   2  -4  -4    0.56    0.05
   2  -4  -4    0.48    0.05
  -2   4   4    0.39    0.04
  -2   4   4    0.45    0.04
   2   4  -4    0.41    0.06
   2   4  -4    0.45    0.07
  -2   4   4    0.42    0.03
   1  -4  -4   20.83    0.52
   1  -4  -4   21.02    0.51
   1  -4  -4   20.59    0.50
  -1  -4   4   20.42    0.54
  -1   4   4   19.78    0.48
   1   4  -4   21.10    0.54
  -1   4   4   20.36    0.48
   1   4  -4   20.19    0.51
  -1   4   4   21.00    0.53
  -1   4   4   20.65    0.50
   0  -4  -4    0.76    0.06
   0  -4  -4    0.81    0.05
   0  -4   4    0.58    0.06
   0  -4   4    0.74    0.05
   0  -4  -4    0.63    0.06
   0   4  -4    0.61    0.05
   0   4   4    0.65    0.04
   0   4  -4    0.69    0.06
   0   4   4    0.72    0.06
   0   4   4    0.72    0.05
   0   4  -4    0.73    0.04
   1  -4   4   33.38    0.77
  -1  -4  -4   32.16    0.74
   1  -4   4   33.77    0.78
  -1  -4  -4   31.83    0.85
  -1  -4  -4   32.46    0.79
  -1   4  -4   32.96    0.76
   1   4   4   33.01    0.77
   1   4   4   34.04    0.80
  -1   4  -4   32.49    0.76
  -2  -4  -4   10.59    0.32
  -2  -4  -4   10.82    0.32
   2  -4   4   10.85    0.29
   2  -4   4   10.69    0.27
   2  -4   4   10.63    0.29
  -2   4  -4   10.63    0.29
  -2   4  -4   10.79    0.31
   2   4   4   10.31    0.30
   2   4   4   11.16    0.32
   3  -4   4    0.06    0.03
  -3  -4  -4    0.04    0.03
   3  -4   4    0.02    0.03
   3  -4   4    0.05    0.02
  -3  -4  -4    0.09    0.05
  -3   4  -4    0.01    0.03
  -3   4  -4    0.10    0.04
  -4  -4  -4    1.94    0.12
   4  -4   4    2.15    0.12
   4  -4   4    2.12    0.11
   4   4   4    1.78    0.13
  -4   4  -4    2.06    0.13
   4   4   4    2.19    0.13
  -4   4  -4    2.23    0.10
  -5  -4  -4    0.85    0.08
   5  -4   4    0.93    0.09
   5  -4   4    0.78    0.08
   5   4   4    0.96    0.13
  -5   4  -4    0.78    0.07
   6  -4   4    0.04    0.06
  -6  -4  -4   -0.03    0.03
   6   4   4    0.19    0.07
   6   4   4    0.07    0.02
   7  -4   4    1.74    0.15
   7   4   4    1.39    0.08
   7   4   4    1.70    0.16
   8  -5  -4    0.16    0.07
   8  -5  -4    0.04    0.07
   8   5  -4   -0.05    0.07
  -8   5   4    0.01    0.07
   7  -5  -4    0.17    0.07
   7  -5  -4    0.19    0.07
   7   5  -4    0.09    0.07
  -7   5   4    0.23    0.06
  -7   5   4    0.11    0.07
   6  -5  -4    0.46    0.08
   6  -5  -4    0.59    0.10
   6  -5  -4    0.48    0.12
  -6   5   4    0.48    0.07
   6   5  -4    0.49    0.08
   5  -5  -4    0.17    0.06
   5  -5  -4    0.22    0.07
   5  -5  -4    0.20    0.06
   5   5  -4    0.19    0.05
  -5   5   4    0.26    0.05
  -5   5   4    0.26    0.05
   4  -5  -4   45.14    1.07
   4  -5  -4   45.28    1.09
   4  -5  -4   42.40    1.14
  -4   5   4   45.38    1.04
   4   5  -4   44.59    1.04
  -4   5   4   45.84    1.03
   3  -5  -4    1.43    0.10
   3  -5  -4    1.37    0.09
   3  -5  -4    1.42    0.09
   3   5  -4    1.42    0.06
  -3   5   4    1.48    0.07
   3   5  -4    1.37    0.10
  -3   5   4    1.49    0.07
   3   5  -4    1.43    0.07
   2  -5  -4    0.07    0.03
  -2  -5   4    0.04    0.04
   2  -5  -4    0.02    0.02
  -2   5   4    0.01    0.02
   2   5  -4    0.01    0.03
  -2   5   4    0.01    0.02
   2   5  -4    0.02    0.03
  -2   5   4    0.02    0.02
   1  -5  -4    0.36    0.06
   1  -5  -4    0.41    0.06
   1  -5  -4    0.37    0.05
  -1  -5   4    0.40    0.06
   1   5  -4    0.43    0.05
  -1   5   4    0.44    0.04
  -1   5   4    0.39    0.06
   1   5  -4    0.41    0.06
  -1   5   4    0.35    0.04
  -1   5   4    0.51    0.06
   0  -5  -4    1.28    0.08
   0  -5  -4    1.25    0.07
   0  -5  -4    1.17    0.09
   0  -5   4    1.31    0.09
   0   5   4    1.28    0.07
   0   5   4    1.34    0.08
   0   5   4    1.10    0.07
   0   5  -4    1.41    0.08
   0   5  -4    1.29    0.05
   0   5  -4    1.23    0.07
  -1  -5  -4   12.91    0.37
  -1  -5  -4   13.32    0.36
   1  -5   4   13.30    0.34
  -1  -5  -4   12.63    0.31
   1  -5   4   13.29    0.36
   1   5   4   13.66    0.37
  -1   5  -4   12.93    0.33
  -1   5  -4   13.51    0.33
   1   5   4   12.65    0.35
   2  -5   4   60.89    1.34
   2  -5   4   58.94    1.35
  -2  -5  -4   58.84    1.37
   2  -5   4   59.96    1.31
  -2  -5  -4   58.80    1.37
   2   5   4   57.43    1.36
  -2   5  -4   58.45    1.35
  -2   5  -4   59.50    1.32
   2   5   4   58.22    1.37
   3  -5   4    0.19    0.04
   3  -5   4    0.24    0.04
  -3  -5  -4    0.25    0.06
  -3  -5  -4    0.30    0.06
   3  -5   4    0.30    0.05
  -3   5  -4    0.31    0.06
  -3   5  -4    0.22    0.04
   3   5   4    0.22    0.05
   3   5   4    0.28    0.06
   4  -5   4    0.61    0.08
   4  -5   4    0.52    0.07
  -4  -5  -4    0.52    0.07
   4   5   4    0.58    0.09
  -4   5  -4    0.77    0.10
  -4   5  -4    0.41    0.06
   5  -5   4   -0.02    0.04
  -5  -5  -4    0.00    0.04
   5  -5   4   -0.10    0.04
   5   5   4    0.00    0.05
  -6  -5  -4    0.12    0.06
   6  -5   4    0.00    0.05
   6   5   4    0.07    0.06
   6   5   4    0.09    0.02
   7  -5   4    5.29    0.25
  -7  -5  -4    5.33    0.24
   7   5   4    5.26    0.27
   8  -6  -4   -0.09    0.06
   8  -6  -4    0.09    0.07
  -8   6   4   -0.07    0.06
   8   6  -4    0.04    0.08
   7  -6  -4    0.17    0.07
   7  -6  -4    0.15    0.07
   7  -6  -4    0.28    0.08
  -7   6   4    0.18    0.06
   7   6  -4    0.22    0.08
  -7   6   4    0.19    0.06
   6  -6  -4    0.05    0.06
   6  -6  -4    0.06    0.06
  -6   6   4    0.07    0.05
  -6   6   4    0.01    0.05
   6   6  -4    0.11    0.06
   5  -6  -4    0.15    0.06
   5  -6  -4    0.19    0.06
   5  -6  -4    0.16    0.06
   5   6  -4    0.17    0.05
  -5   6   4    0.14    0.06
  -5   6   4    0.29    0.06
   4  -6  -4    5.00    0.20
   4  -6  -4    5.42    0.20
   4  -6  -4    5.10    0.21
  -4   6   4    5.13    0.18
   4   6  -4    4.89    0.17
  -4   6   4    5.28    0.17
   3  -6  -4    0.02    0.04
   3  -6  -4    0.06    0.03
  -3   6   4    0.09    0.03
  -3   6   4    0.03    0.03
   3   6  -4    0.05    0.04
   3   6  -4    0.07    0.02
   2  -6  -4    0.47    0.05
  -2  -6   4    0.36    0.07
   2  -6  -4    0.59    0.05
   2  -6  -4    0.54    0.07
  -2   6   4    0.46    0.05
  -2   6   4    0.51    0.04
   2   6  -4    0.53    0.06
  -2   6   4    0.54    0.04
   2   6  -4    0.47    0.07
   1  -6  -4    1.91    0.10
  -1  -6   4    1.92    0.11
   1  -6  -4    1.83    0.09
   1  -6  -4    1.85    0.11
  -1   6   4    1.93    0.08
   1   6  -4    1.86    0.09
   1   6  -4    1.94    0.11
  -1   6   4    1.99    0.08
  -1   6   4    1.90    0.11
  -1   6   4    1.93    0.09
   0  -6   4    0.40    0.06
   0  -6  -4    0.38    0.05
   0  -6  -4    0.43    0.05
   0  -6  -4    0.47    0.07
   0  -6   4    0.33    0.02
   0   6   4    0.24    0.05
   0   6   4    0.36    0.05
   0   6  -4    0.35    0.04
   0   6   4    0.45    0.05
   0   6  -4    0.32    0.05
   0   6  -4    0.34    0.03
  -1  -6  -4    8.39    0.27
   1  -6   4    8.53    0.27
   1  -6   4    9.11    0.24
  -1  -6  -4    9.13    0.22
  -1  -6  -4    8.57    0.27
  -1   6  -4    9.10    0.24
   1   6   4    9.02    0.28
   1   6   4    9.07    0.26
  -1   6  -4    8.82    0.24
   2  -6   4    0.85    0.05
  -2  -6  -4    0.89    0.08
  -2  -6  -4    1.02    0.08
   2  -6   4    1.13    0.08
  -2   6  -4    0.92    0.06
  -2   6  -4    0.99    0.08
   2   6   4    1.04    0.08
   3  -6   4    0.46    0.06
  -3  -6  -4    0.42    0.07
  -3  -6  -4    0.23    0.05
   3  -6   4    0.38    0.05
   3  -6   4    0.31    0.05
  -3   6  -4    0.56    0.07
  -3   6  -4    0.35    0.05
   3   6   4    0.40    0.07
   3   6   4    0.31    0.06
   4  -6   4    0.75    0.07
  -4  -6  -4    0.74    0.08
   4  -6   4    0.90    0.11
  -4   6  -4    1.09    0.14
   4   6   4    0.94    0.11
  -4   6  -4    0.80    0.07
  -5  -6  -4    0.14    0.04
   5  -6   4    0.20    0.06
   5  -6   4    0.12    0.05
   5   6   4    0.15    0.07
  -6  -6  -4    0.01    0.04
   6  -6   4    0.09    0.06
   6   6   4    0.06    0.05
   7  -6   4    0.49    0.10
  -7  -6  -4    0.56    0.10
   7   6   4    0.24    0.03
   7   6   4    0.32    0.09
   8  -7  -4   -0.03    0.07
   8  -7  -4   -0.01    0.07
   8  -7  -4   -0.03    0.07
   8   7  -4   -0.10    0.07
  -8   7   4   -0.03    0.07
   7  -7  -4    0.08    0.07
   7  -7  -4   -0.05    0.06
   7  -7  -4    0.17    0.07
  -7   7   4    0.10    0.06
  -7   7   4   -0.08    0.08
   7   7  -4   -0.06    0.06
   6  -7  -4   -0.03    0.04
   6  -7  -4    0.01    0.05
   6  -7  -4    0.02    0.05
   6   7  -4    0.07    0.05
  -6   7   4    0.03    0.04
   5  -7  -4    4.59    0.22
   5  -7  -4    4.79    0.21
   5  -7  -4    4.95    0.21
  -5   7   4    5.00    0.19
   5   7  -4    4.72    0.19
  -5   7   4    4.51    0.21
   4  -7  -4    2.12    0.14
   4  -7  -4    2.12    0.13
   4  -7  -4    2.15    0.13
  -4   7   4    2.24    0.11
   4   7  -4    2.00    0.11
  -4   7   4    2.31    0.11
   3  -7  -4    0.00    0.03
   3  -7  -4    0.02    0.04
   3  -7  -4    0.00    0.04
  -3  -7   4    0.05    0.04
  -3   7   4   -0.01    0.02
   3   7  -4    0.04    0.02
   3   7  -4    0.04    0.05
  -3   7   4    0.05    0.03
  -2  -7   4    0.06    0.04
   2  -7  -4    0.01    0.03
   2  -7  -4   -0.01    0.02
   2  -7  -4    0.01    0.03
  -2   7   4    0.05    0.03
  -2   7   4    0.05    0.03
   2   7  -4    0.04    0.03
  -2   7   4   -0.01    0.02
   2   7  -4   -0.02    0.03
  -1  -7   4    0.32    0.06
   1  -7  -4    0.28    0.05
   1   7  -4    0.28    0.05
  -1   7   4    0.27    0.04
  -1   7   4    0.24    0.05
  -1   7   4    0.27    0.05
   1   7  -4    0.25    0.04
  -1   7   4    0.31    0.04
   0  -7  -4    0.29    0.05
   0  -7   4    0.25    0.02
   0  -7   4    0.31    0.06
   0  -7  -4    0.22    0.04
   0   7  -4    0.30    0.05
   0   7   4    0.34    0.05
   0   7  -4    0.28    0.04
   0   7  -4    0.26    0.02
   0   7   4    0.26    0.04
   0   7   4    0.37    0.06
  -1  -7  -4    2.99    0.09
   1  -7   4    2.94    0.13
  -1  -7  -4    3.09    0.13
  -1  -7  -4    2.69    0.13
   1  -7   4    2.85    0.10
   1   7   4    2.82    0.13
  -1   7  -4    2.68    0.11
  -1   7  -4    2.95    0.10
   1   7   4    3.00    0.12
   1   7   4    2.66    0.13
   2  -7   4    3.70    0.11
   2  -7   4    3.58    0.12
  -2  -7  -4    3.88    0.16
  -2  -7  -4    3.60    0.16
   2  -7   4    3.88    0.15
   2   7   4    3.50    0.15
  -2   7  -4    3.83    0.15
  -2   7  -4    3.71    0.12
   3  -7   4    0.51    0.05
   3  -7   4    0.60    0.06
  -3  -7  -4    0.72    0.10
   3  -7   4    0.54    0.05
  -3  -7  -4    0.63    0.08
  -3   7  -4    0.49    0.05
   3   7   4    0.65    0.07
   3   7   4    0.71    0.10
  -3   7  -4    0.66    0.08
   4  -7   4    0.01    0.03
  -4  -7  -4    0.02    0.04
  -4   7  -4    0.02    0.03
   4   7   4   -0.01    0.05
   5  -7   4    0.03    0.04
   5  -7   4    0.02    0.04
  -5  -7  -4    0.03    0.04
   5   7   4    0.01    0.05
  -6  -7  -4    0.11    0.05
   6  -7   4    0.08    0.06
   6  -7   4    0.10    0.06
   6   7   4    0.11    0.06
   7  -7   4    0.10    0.06
  -7  -7  -4    0.08    0.05
   7   7   4   -0.02    0.06
   8  -8  -4    0.46    0.11
   8  -8  -4    0.36    0.10
   8  -8  -4    0.31    0.10
   8   8  -4    0.53    0.10
  -8   8   4    0.59    0.11
   7  -8  -4    0.73    0.13
   7  -8  -4    0.74    0.12
   7  -8  -4    0.47    0.10
  -7   8   4    0.65    0.10
   7   8  -4    0.74    0.11
   6  -8  -4    0.08    0.06
   6  -8  -4   -0.05    0.05
   6  -8  -4    0.00    0.05
  -6   8   4    0.05    0.05
   6   8  -4    0.09    0.05
  -6   8   4    0.06    0.05
   5  -8  -4    0.18    0.06
   5  -8  -4    0.30    0.07
   5  -8  -4    0.29    0.07
   5   8  -4    0.22    0.06
  -5   8   4    0.14    0.05
  -5   8   4    0.23    0.06
   4  -8  -4    0.06    0.04
   4  -8  -4    0.04    0.04
   4  -8  -4    0.07    0.04
  -4   8   4    0.04    0.04
  -4   8   4    0.06    0.04
   4   8  -4    0.03    0.04
   3  -8  -4    0.68    0.09
  -3  -8   4    0.69    0.10
   3  -8  -4    0.66    0.09
  -3   8   4    0.65    0.06
  -3   8   4    0.59    0.06
   3   8  -4    0.61    0.05
  -2  -8   4    0.72    0.09
   2  -8  -4    0.66    0.07
   2  -8  -4    0.64    0.08
   2  -8  -4    0.64    0.06
  -2   8   4    0.54    0.05
  -2   8   4    0.61    0.05
   2   8  -4    0.63    0.08
  -2   8   4    0.56    0.05
  -2   8   4    0.59    0.08
   1  -8  -4    0.70    0.08
   1  -8  -4    0.70    0.06
  -1  -8   4    0.79    0.08
  -1   8   4    0.74    0.06
  -1   8   4    0.82    0.07
  -1   8   4    0.74    0.06
  -1   8   4    0.66    0.06
   1   8  -4    0.66    0.05
   0  -8  -4    1.28    0.09
   0  -8   4    1.21    0.09
   0  -8  -4    1.23    0.08
   0  -8   4    1.22    0.05
   0   8  -4    1.06    0.08
   0   8  -4    1.22    0.06
   0   8   4    1.01    0.08
   0   8  -4    1.27    0.05
   0   8   4    1.15    0.07
   0   8   4    1.12    0.08
  -1  -8  -4    0.13    0.04
   1  -8   4    0.24    0.05
  -1  -8  -4    0.09    0.04
   1  -8   4    0.10    0.03
  -1  -8  -4    0.08    0.02
   1   8   4    0.13    0.05
   1   8   4    0.11    0.03
  -1   8  -4    0.12    0.02
   1   8   4    0.19    0.05
   2  -8   4    1.47    0.07
   2  -8   4    1.66    0.10
  -2  -8  -4    1.45    0.10
   2  -8   4    1.52    0.06
  -2   8  -4    1.52    0.09
   2   8   4    1.63    0.10
  -2   8  -4    1.59    0.06
   3  -8   4    0.60    0.05
   3  -8   4    0.57    0.05
  -3  -8  -4    0.46    0.08
  -3  -8  -4    0.37    0.07
   3  -8   4    0.62    0.08
  -3   8  -4    0.56    0.08
   3   8   4    0.59    0.09
  -3   8  -4    0.40    0.04
   3   8   4    0.55    0.08
  -4  -8  -4    0.03    0.04
   4  -8   4   -0.01    0.03
   4   8   4   -0.03    0.04
  -5  -8  -4    0.08    0.04
   5  -8   4   -0.01    0.03
   5  -8   4    0.08    0.05
   5   8   4    0.07    0.06
   6  -8   4    0.10    0.07
  -6  -8  -4    0.04    0.05
   6  -8   4    0.14    0.06
   6   8   4    0.04    0.05
  -7  -8  -4    0.09    0.05
   7  -8   4    0.04    0.06
   7   8   4    0.00    0.07
   8  -9  -4    0.52    0.12
   8  -9  -4    0.42    0.11
   8  -9  -4    0.57    0.11
   8   9  -4    0.44    0.11
  -8   9   4    0.60    0.11
   7  -9  -4    0.91    0.13
   7  -9  -4    1.28    0.13
   7  -9  -4    1.08    0.14
   7   9  -4    1.14    0.13
  -7   9   4    1.21    0.11
   6  -9  -4    0.17    0.07
   6  -9  -4    0.37    0.08
   6   9  -4    0.31    0.07
  -6   9   4    0.32    0.07
  -6   9   4    0.32    0.07
   5  -9  -4    0.13    0.05
   5  -9  -4    0.20    0.05
   5  -9  -4    0.02    0.05
   5   9  -4    0.13    0.05
  -5   9   4    0.10    0.05
  -5   9   4    0.13    0.05
   4  -9  -4    0.03    0.04
  -4  -9   4   -0.01    0.04
   4  -9  -4    0.00    0.04
   4  -9  -4    0.08    0.05
   4   9  -4   -0.01    0.03
  -4   9   4    0.06    0.04
  -4   9   4    0.05    0.04
   3  -9  -4    0.07    0.04
  -3  -9   4    0.08    0.05
   3  -9  -4    0.05    0.04
  -3   9   4    0.08    0.03
  -3   9   4    0.07    0.05
   3   9  -4    0.09    0.03
   2  -9  -4    4.29    0.16
   2  -9  -4    4.35    0.18
   2  -9  -4    4.04    0.18
  -2  -9   4    4.00    0.21
  -2   9   4    4.22    0.16
  -2   9   4    4.25    0.20
   2   9  -4    4.10    0.18
  -2   9   4    4.29    0.16
   1  -9  -4    1.54    0.09
   1  -9  -4    1.53    0.10
   1   9  -4    1.73    0.08
  -1   9   4    1.68    0.10
  -1   9   4    1.62    0.09
  -1   9   4    1.64    0.09
  -1   9   4    1.70    0.10
   1   9  -4    1.61    0.10
   0  -9  -4    0.02    0.03
   0  -9   4    0.04    0.04
   0  -9  -4    0.02    0.03
   0   9   4    0.00    0.02
   0   9   4    0.06    0.04
   0   9  -4    0.03    0.02
   0   9   4    0.04    0.03
   0   9  -4    0.03    0.02
  -1  -9  -4    0.48    0.07
   1  -9   4    0.52    0.07
  -1  -9  -4    0.52    0.08
   1  -9   4    0.49    0.04
   1   9   4    0.51    0.06
  -1   9  -4    0.40    0.03
  -1   9  -4    0.55    0.05
   1   9   4    0.59    0.08
  -2  -9  -4    0.72    0.09
   2  -9   4    0.59    0.06
   2  -9   4    0.69    0.04
  -2  -9  -4    0.79    0.08
  -2   9  -4    0.66    0.06
   2   9   4    0.73    0.09
  -2   9  -4    0.65    0.04
   2   9   4    0.66    0.07
   3  -9   4    0.08    0.03
  -3  -9  -4   -0.01    0.03
   3  -9   4    0.07    0.03
   3  -9   4    0.09    0.06
  -3   9  -4    0.15    0.06
  -3   9  -4    0.09    0.02
   3   9   4    0.07    0.05
   4  -9   4    0.10    0.04
  -4  -9  -4    0.04    0.04
   4   9   4    0.04    0.05
   5  -9   4    0.27    0.07
   5  -9   4    0.26    0.05
  -5  -9  -4    0.19    0.08
   5   9   4    0.18    0.07
   6  -9   4    0.12    0.06
  -6  -9  -4    0.12    0.05
   6  -9   4    0.06    0.05
   6   9   4    0.21    0.08
   7  -9   4   -0.04    0.06
  -7  -9  -4   -0.01    0.05
   7   9   4    0.05    0.06
   8 -10  -4    0.15    0.08
   8 -10  -4    0.11    0.07
  -8  10   4    0.19    0.08
   8  10  -4    0.07    0.09
   7 -10  -4    3.45    0.20
   7 -10  -4    3.06    0.20
   7 -10  -4    3.08    0.20
  -7  10   4    3.32    0.18
   7  10  -4    3.44    0.19
   6 -10  -4    0.14    0.06
   6 -10  -4    0.22    0.07
   6 -10  -4    0.16    0.06
  -6  10   4    0.10    0.05
   6  10  -4    0.16    0.06
   5 -10  -4    0.05    0.05
   5 -10  -4    0.01    0.05
   5 -10  -4    0.04    0.05
  -5  10   4    0.04    0.04
   5  10  -4    0.11    0.05
  -5  10   4    0.08    0.05
   4 -10  -4    0.23    0.06
   4 -10  -4    0.28    0.07
  -4 -10   4    0.22    0.07
   4 -10  -4    0.31    0.07
  -4  10   4    0.21    0.05
   4  10  -4    0.11    0.04
  -4  10   4    0.26    0.06
  -3 -10   4    2.32    0.15
   3 -10  -4    2.51    0.14
   3 -10  -4    2.54    0.14
  -3  10   4    2.41    0.12
   3  10  -4    2.36    0.09
  -3  10   4    2.32    0.12
   2 -10  -4    4.83    0.19
   2 -10  -4    4.97    0.20
  -2 -10   4    5.24    0.22
   2 -10  -4    5.12    0.19
   2  10  -4    5.42    0.24
   2  10  -4    4.87    0.13
  -2  10   4    4.97    0.19
  -2  10   4    5.02    0.18
  -2  10   4    4.87    0.20
  -1 -10   4   21.39    0.60
   1 -10  -4   22.25    0.57
   1 -10  -4   21.82    0.58
   1  10  -4   22.38    0.59
  -1  10   4   22.21    0.59
   1  10  -4   23.57    0.54
  -1  10   4   22.23    0.56
   0 -10  -4    1.76    0.11
   0 -10  -4    1.63    0.10
   0  10  -4    1.63    0.07
   0  10  -4    1.76    0.07
   0  10   4    1.63    0.11
   0  10   4    1.85    0.10
   1 -10   4    0.44    0.11
  -1 -10  -4    0.50    0.07
   1 -10   4    0.41    0.04
   1  10   4    0.43    0.06
   1  10   4    0.48    0.08
  -1  10  -4    0.42    0.05
  -1  10  -4    0.39    0.03
   1  10   4    0.47    0.08
  -2 -10  -4    0.64    0.08
   2 -10   4    0.48    0.03
  -2 -10  -4    0.51    0.08
   2 -10   4    0.64    0.10
   2  10   4    0.67    0.09
  -2  10  -4    0.52    0.06
   2  10   4    0.39    0.07
  -2  10  -4    0.56    0.03
  -3 -10  -4    0.07    0.04
   3 -10   4    0.07    0.03
   3 -10   4    0.10    0.03
   3 -10   4    0.08    0.04
  -3  10  -4    0.08    0.05
   3  10   4    0.12    0.05
  -4 -10  -4    1.50    0.11
   4 -10   4    1.47    0.08
   4  10   4    1.50    0.12
   5 -10   4    5.48    0.21
   5 -10   4    5.12    0.19
  -5 -10  -4    5.05    0.22
   6 -10   4    0.17    0.06
  -6 -10  -4    0.19    0.07
   6 -10   4    0.22    0.06
   6  10   4    0.20    0.08
  -7 -10  -4    0.07    0.05
   7 -10   4    0.14    0.06
   7  10   4    0.06    0.07
   8 -11  -4    0.40    0.10
   8 -11  -4    0.56    0.12
   8 -11  -4    0.38    0.11
  -8  11   4    0.41    0.10
   8  11  -4    0.51    0.11
   7 -11  -4    0.44    0.10
   7 -11  -4    0.44    0.11
   7 -11  -4    0.25    0.09
  -7  11   4    0.30    0.08
   7  11  -4    0.44    0.09
   6 -11  -4    0.00    0.06
   6 -11  -4    0.17    0.08
   6 -11  -4    0.10    0.06
   6  11  -4    0.19    0.07
  -6  11   4    0.03    0.05
   5 -11  -4    0.25    0.07
   5 -11  -4    0.24    0.07
   5 -11  -4    0.32    0.07
  -5  11   4    0.23    0.06
  -5  11   4    0.22    0.07
  -4 -11   4    0.06    0.06
   4 -11  -4    0.00    0.04
   4 -11  -4    0.03    0.04
   4 -11  -4    0.04    0.05
  -4  11   4    0.00    0.04
  -4  11   4   -0.02    0.05
   4  11  -4    0.09    0.04
   4  11  -4    0.03    0.03
   3 -11  -4    0.77    0.10
  -3 -11   4    0.77    0.10
   3 -11  -4    0.61    0.09
   3  11  -4    0.72    0.05
  -3  11   4    0.70    0.08
  -3  11   4    0.75    0.07
   2 -11  -4    2.38    0.12
  -2 -11   4    2.24    0.14
   2 -11  -4    2.20    0.13
   2 -11  -4    2.56    0.14
  -2  11   4    2.59    0.12
   2  11  -4    2.53    0.08
  -2  11   4    2.40    0.13
  -2  11   4    2.54    0.13
  -2  11   4    2.33    0.12
   1 -11  -4    0.43    0.07
   1 -11  -4    0.65    0.09
  -1  11   4    0.45    0.07
   1  11  -4    0.48    0.07
   1  11  -4    0.45    0.05
  -1  11   4    0.38    0.06
  -1  11   4    0.36    0.07
  -1  11   4    0.44    0.06
   0 -11   4    3.08    0.16
   0 -11  -4    2.99    0.15
   0 -11  -4    3.22    0.21
   0  11   4    3.11    0.14
   0  11  -4    3.24    0.10
   0  11   4    3.08    0.15
   0  11   4    3.13    0.14
   0  11  -4    3.24    0.11
   1 -11   4    0.39    0.04
  -1 -11  -4    0.43    0.07
   1 -11   4    0.49    0.08
  -1 -11  -4    0.43    0.07
  -1  11  -4    0.35    0.02
  -1  11  -4    0.39    0.04
   1  11   4    0.59    0.08
   1  11   4    0.29    0.06
   1  11   4    0.35    0.06
   2 -11   4    0.45    0.07
  -2 -11  -4    0.51    0.08
  -2 -11  -4    0.67    0.08
   2 -11   4    0.57    0.07
   2  11   4    0.72    0.10
  -2  11  -4    0.59    0.06
   2  11   4    0.66    0.09
   3 -11   4    0.10    0.02
   3 -11   4    0.12    0.05
  -3 -11  -4    0.11    0.05
   3 -11   4    0.13    0.04
   3  11   4    0.14    0.06
  -3  11  -4    0.16    0.05
  -4 -11  -4    0.99    0.10
   4 -11   4    0.99    0.07
   4  11   4    0.96    0.11
  -5 -11  -4    0.37    0.08
   5 -11   4    0.32    0.06
   5 -11   4    0.50    0.08
   5  11   4    0.51    0.11
  -6 -11  -4    0.73    0.11
   6 -11   4    0.73    0.11
   6  11   4    0.88    0.14
  -7 -11  -4    0.03    0.05
   7 -11   4    0.13    0.07
   7  11   4    0.10    0.07
   7 -12  -4    1.40    0.14
   7 -12  -4    1.52    0.15
   7 -12  -4    1.48    0.15
  -7  12   4    1.41    0.14
   6 -12  -4    0.07    0.07
   6 -12  -4    0.08    0.07
   6 -12  -4    0.20    0.07
   6  12  -4    0.31    0.07
  -6  12   4    0.19    0.07
   5 -12  -4    1.70    0.13
   5 -12  -4    1.41    0.15
   5 -12  -4    1.48    0.13
  -5  12   4    1.56    0.12
   5  12  -4    1.48    0.11
   4 -12  -4    0.58    0.09
  -4 -12   4    0.65    0.11
   4 -12  -4    0.58    0.09
   4 -12  -4    0.78    0.09
  -4  12   4    0.70    0.09
   4  12  -4    0.66    0.07
  -4  12   4    0.72    0.09
   4  12  -4    0.61    0.08
   3 -12  -4    0.20    0.06
  -3 -12   4    0.20    0.07
   3 -12  -4    0.23    0.06
  -3  12   4    0.22    0.05
  -3  12   4    0.30    0.06
   3  12  -4    0.27    0.04
   3  12  -4    0.25    0.04
   2 -12  -4    1.46    0.10
   2 -12  -4    1.47    0.11
   2 -12  -4    1.58    0.10
  -2 -12   4    1.54    0.12
  -2  12   4    1.46    0.10
  -2  12   4    1.48    0.10
  -2  12   4    1.49    0.10
   2  12  -4    1.47    0.07
  -2  12   4    1.45    0.10
   2  12  -4    1.54    0.05
   1 -12  -4   17.32    0.49
  -1 -12   4   17.62    0.50
   1 -12  -4   17.51    0.47
   1  12  -4   18.06    0.43
  -1  12   4   16.15    0.49
  -1  12   4   17.42    0.49
  -1  12   4   17.20    0.47
  -1  12   4   17.67    0.48
   0 -12  -4    0.35    0.06
   0 -12  -4    0.51    0.07
   0 -12   4    0.38    0.08
   0  12  -4    0.46    0.04
   0  12  -4    0.41    0.03
   0  12   4    0.47    0.07
   0  12   4    0.49    0.08
   0  12   4    0.54    0.08
  -1 -12  -4    1.72    0.11
  -1 -12  -4    1.83    0.11
   1  12   4    1.61    0.12
   1  12   4    1.81    0.11
  -1  12  -4    1.79    0.09
   1  12   4    1.74    0.11
   2 -12   4    0.08    0.05
   2 -12   4    0.12    0.04
  -2 -12  -4    0.15    0.05
  -2  12  -4    0.12    0.04
   2  12   4    0.23    0.07
   3 -12   4    0.00    0.03
  -3 -12  -4    0.03    0.04
   3 -12   4    0.08    0.02
   3 -12   4    0.03    0.04
   3 -12   4   -0.05    0.04
  -3  12  -4   -0.05    0.04
   3  12   4    0.12    0.05
   4 -12   4    3.14    0.11
  -4 -12  -4    2.76    0.16
   4  12   4    3.11    0.18
   5 -12   4    1.20    0.10
   5 -12   4    1.04    0.08
  -5 -12  -4    0.99    0.10
   5  12   4    1.26    0.13
  -6 -12  -4    0.04    0.04
   6 -12   4   -0.01    0.05
   6 -12   4    0.00    0.05
   6  12   4    0.00    0.05
  -7 -12  -4    0.01    0.05
   7 -12   4    0.05    0.06
   7  12   4    0.07    0.06
   7 -13  -4    0.18    0.09
   7 -13  -4    0.11    0.07
   7 -13  -4    0.34    0.10
   7  13  -4    0.14    0.08
  -7  13   4    0.15    0.08
   6 -13  -4    0.08    0.07
   6 -13  -4    0.06    0.07
   6 -13  -4    0.09    0.07
  -6  13   4    0.13    0.07
   6  13  -4    0.10    0.06
   5 -13  -4    0.52    0.10
   5 -13  -4    0.41    0.09
   5  13  -4    0.50    0.08
  -5  13   4    0.35    0.08
   4 -13  -4    2.47    0.15
   4 -13  -4    2.31    0.14
  -4 -13   4    2.40    0.17
   4 -13  -4    2.33    0.15
   4  13  -4    2.35    0.12
  -4  13   4    2.59    0.14
  -4  13   4    2.19    0.13
   4  13  -4    2.31    0.12
  -3 -13   4    0.01    0.05
   3 -13  -4    0.02    0.04
   3 -13  -4    0.04    0.05
   3  13  -4    0.03    0.03
  -3  13   4    0.07    0.04
   3  13  -4    0.02    0.03
  -3  13   4   -0.01    0.04
   2 -13  -4    3.66    0.17
   2 -13  -4    3.66    0.17
  -2 -13   4    3.67    0.19
  -2  13   4    3.94    0.17
   2  13  -4    3.85    0.12
   2  13  -4    3.86    0.11
   2  13  -4    3.79    0.13
  -2  13   4    3.90    0.17
  -2  13   4    3.75    0.17
   1 -13  -4    0.56    0.08
  -1 -13   4    0.70    0.10
   1 -13  -4    0.65    0.07
  -1  13   4    0.70    0.09
  -1  13   4    0.72    0.07
   1  13  -4    0.66    0.04
  -1  13   4    0.59    0.06
  -1  13   4    0.67    0.09
   1  13  -4    0.59    0.05
   0 -13  -4    0.20    0.05
   0 -13  -4    0.42    0.07
   0 -13   4    0.36    0.07
   0  13   4    0.38    0.07
   0  13   4    0.49    0.08
   0  13  -4    0.36    0.02
   0  13  -4    0.34    0.03
   0  13  -4    0.37    0.05
   0  13   4    0.24    0.06
  -1 -13  -4    0.74    0.08
  -1 -13  -4    0.72    0.08
   1 -13   4    0.68    0.06
   1 -13   4    0.68    0.08
   1  13   4    0.74    0.08
  -1  13  -4    0.77    0.06
   1  13   4    0.73    0.07
   1  13   4    0.79    0.08
  -2 -13  -4    3.30    0.17
  -2 -13  -4    3.89    0.12
   2 -13   4    3.43    0.17
   2 -13   4    3.35    0.14
   2  13   4    3.47    0.18
  -2  13  -4    3.42    0.15
   3 -13   4    0.03    0.05
  -3 -13  -4    0.05    0.04
   3 -13   4    0.10    0.03
   3 -13   4    0.04    0.05
  -3  13  -4   -0.03    0.04
   3  13   4    0.12    0.06
   4 -13   4    1.60    0.07
   4 -13   4    1.65    0.13
   4  13   4    1.49    0.13
   5 -13   4    1.09    0.10
  -5 -13  -4    1.01    0.10
   5 -13   4    1.11    0.08
   5  13   4    1.31    0.17
   6 -13   4    0.08    0.05
  -6 -13  -4    0.14    0.06
   6 -13   4    0.13    0.06
   6  13   4    0.06    0.06
   7 -13   4    0.61    0.10
   7  13   4    0.60    0.13
   7 -14  -4   -0.01    0.06
   7 -14  -4    0.09    0.07
   7 -14  -4    0.07    0.06
   7  14  -4   -0.03    0.06
  -7  14   4    0.08    0.07
   6 -14  -4    0.40    0.09
   6 -14  -4    0.45    0.10
   6 -14  -4    0.40    0.10
  -6  14   4    0.32    0.09
   6  14  -4    0.58    0.10
  -5 -14   4    4.52    0.25
   5 -14  -4    4.52    0.23
   5 -14  -4    4.51    0.23
  -5  14   4    4.70    0.21
   5  14  -4    4.24    0.19
   4 -14  -4    0.04    0.05
  -4 -14   4    0.03    0.05
   4 -14  -4   -0.03    0.04
  -4  14   4    0.02    0.04
   4  14  -4   -0.04    0.04
   4  14  -4    0.06    0.04
   3 -14  -4    0.06    0.04
   3 -14  -4    0.19    0.07
  -3 -14   4    0.11    0.06
  -3  14   4    0.15    0.05
   3  14  -4    0.13    0.04
  -3  14   4    0.22    0.06
   3  14  -4    0.13    0.04
  -2 -14   4    3.69    0.20
   2 -14  -4    3.67    0.18
  -2  14   4    4.21    0.26
   2  14  -4    3.83    0.12
   2  14  -4    3.74    0.13
   2  14  -4    3.82    0.13
  -2  14   4    3.70    0.17
  -2  14   4    3.76    0.17
   1 -14  -4    0.03    0.04
   1 -14  -4    0.04    0.04
  -1 -14   4    0.01    0.04
  -1  14   4    0.09    0.04
   1  14  -4    0.08    0.03
  -1  14   4    0.03    0.04
  -1  14   4    0.05    0.03
   0 -14  -4    0.06    0.04
   0 -14  -4    0.05    0.04
   0 -14   4    0.04    0.05
   0  14   4    0.01    0.03
   0  14   4    0.01    0.04
   0  14  -4    0.05    0.03
   0  14  -4    0.02    0.01
   0  14   4    0.05    0.04
   1 -14   4    0.40    0.08
  -1 -14  -4    0.27    0.06
   1 -14   4    0.43    0.06
   1  14   4    0.35    0.07
   1  14   4    0.32    0.06
  -1  14  -4    0.42    0.06
   2 -14   4    1.06    0.10
  -2 -14  -4    1.26    0.10
  -2 -14  -4    1.41    0.06
   2 -14   4    1.27    0.09
  -2  14  -4    1.31    0.09
   2  14   4    1.35    0.12
   3 -14   4    0.24    0.07
  -3 -14  -4    0.16    0.06
   3 -14   4    0.19    0.06
  -3  14  -4    0.22    0.06
   3  14   4    0.22    0.08
   4 -14   4    1.69    0.07
  -4 -14  -4    1.87    0.13
   4 -14   4    1.65    0.14
   5 -14   4    0.07    0.05
   5 -14   4    0.13    0.06
  -5 -14  -4    0.09    0.05
   5 -14   4    0.10    0.04
   5  14   4    0.08    0.07
   6 -14   4    0.08    0.05
   6 -14   4   -0.09    0.05
  -6 -14  -4    0.01    0.04
   6  14   4    0.12    0.07
   7 -15  -4   -0.09    0.06
   7 -15  -4   -0.07    0.05
   7 -15  -4    0.07    0.07
  -7  15   4    0.13    0.08
   7  15  -4    0.00    0.07
   6 -15  -4    0.43    0.09
   6 -15  -4    0.26    0.08
   6 -15  -4    0.46    0.11
  -6  15   4    0.32    0.08
   6  15  -4    0.51    0.09
   5 -15  -4   10.41    0.39
   5 -15  -4   10.47    0.39
  -5 -15   4   11.68    0.46
   5 -15  -4   11.11    0.39
  -5  15   4   11.17    0.37
   5  15  -4   11.73    0.36
   4 -15  -4    2.24    0.15
  -4 -15   4    2.25    0.17
   4 -15  -4    2.08    0.15
   4  15  -4    2.08    0.13
  -4  15   4    2.21    0.14
   4  15  -4    1.76    0.11
  -3 -15   4    2.84    0.18
   3 -15  -4    3.18    0.17
   3 -15  -4    2.95    0.16
  -3  15   4    2.44    0.16
   3  15  -4    2.61    0.12
   3  15  -4    2.69    0.12
  -3  15   4    2.68    0.15
   2 -15  -4    0.38    0.07
  -2 -15   4    0.41    0.09
   2  15  -4    0.45    0.05
  -2  15   4    0.44    0.08
   2  15  -4    0.40    0.04
  -2  15   4    0.44    0.07
   2  15  -4    0.42    0.05
  -1 -15   4    0.10    0.06
   1 -15  -4    0.17    0.06
  -1  15   4    0.17    0.05
  -1  15   4    0.16    0.05
   1  15  -4    0.14    0.03
   1  15  -4    0.19    0.03
   0 -15  -4    0.23    0.06
   0 -15   4    0.10    0.06
   0  15   4    0.27    0.06
   0  15   4    0.27    0.06
   0  15  -4    0.30    0.05
  -1 -15  -4   11.62    0.36
   1 -15   4   11.12    0.31
   1 -15   4   10.91    0.37
  -1  15  -4   10.84    0.32
   1  15   4   11.37    0.36
   1  15   4   10.47    0.38
  -2 -15  -4    6.82    0.26
  -2 -15  -4    6.84    0.19
   2 -15   4    6.68    0.27
   2 -15   4    6.65    0.23
   2  15   4    6.45    0.26
   3 -15   4    1.27    0.10
  -3 -15  -4    1.28    0.11
   3 -15   4    1.18    0.12
   3  15   4    1.39    0.14
  -4 -15  -4    0.01    0.04
   4 -15   4    0.03    0.05
   4 -15   4    0.00    0.05
   4  15   4    0.04    0.06
   5 -15   4    0.15    0.04
  -5 -15  -4    0.10    0.05
   5 -15   4    0.22    0.06
   5 -15   4    0.17    0.06
   5  15   4    0.27    0.08
   6 -15   4    0.04    0.06
  -6 -15  -4    0.05    0.05
   6 -15   4    0.04    0.05
   6 -15   4    0.09    0.09
   6  15   4    0.06    0.06
   7 -16  -4    0.18    0.09
   7 -16  -4    0.12    0.08
   7 -16  -4    0.11    0.09
  -7  16   4    0.17    0.08
   7  16  -4    0.15    0.08
   6 -16  -4    0.06    0.06
   6 -16  -4    0.01    0.06
   6 -16  -4   -0.04    0.06
  -6  16   4    0.21    0.07
   6  16  -4    0.02    0.06
   5 -16  -4    0.60    0.11
   5 -16  -4    0.46    0.11
   5 -16  -4    0.64    0.11
  -5 -16   4    0.55    0.13
   5  16  -4    0.72    0.10
  -5  16   4    0.43    0.09
  -4 -16   4    3.41    0.22
   4 -16  -4    3.93    0.20
  -4  16   4    3.69    0.18
   4  16  -4    3.00    0.17
   4  16  -4    3.13    0.17
   3 -16  -4    0.39    0.08
  -3 -16   4    0.30    0.08
   3 -16  -4    0.43    0.08
   3  16  -4    0.47    0.06
   3  16  -4    0.65    0.10
   3  16  -4    0.35    0.06
  -3  16   4    0.42    0.08
  -2 -16   4    0.64    0.11
   2 -16  -4    0.66    0.10
   2  16  -4    0.57    0.06
   2  16  -4    0.53    0.05
  -2  16   4    0.53    0.09
   2  16  -4    0.56    0.06
  -1 -16   4    0.05    0.04
   1 -16  -4    0.11    0.06
   1  16  -4    0.03    0.02
  -1  16   4    0.05    0.04
   1  16  -4    0.03    0.02
  -1  16   4    0.01    0.04
   0 -16  -4    2.50    0.14
   0 -16   4    2.35    0.16
   0  16   4    2.39    0.14
   0  16  -4    2.53    0.11
   1 -16   4    9.34    0.33
  -1 -16  -4    8.89    0.31
   1  16   4    8.91    0.32
  -1  16  -4    8.79    0.27
  -2 -16  -4    5.19    0.16
  -2 -16  -4    5.23    0.22
   2 -16   4    4.41    0.19
   2 -16   4    4.75    0.23
   2  16   4    5.03    0.23
  -2  16  -4    4.69    0.20
  -3 -16  -4    2.90    0.19
   3 -16   4    2.87    0.15
   3 -16   4    3.14    0.18
   3  16   4    3.29    0.19
   4 -16   4    0.02    0.04
   4 -16   4    0.05    0.04
  -4 -16  -4   -0.01    0.04
   4  16   4    0.01    0.06
   5 -16   4    0.03    0.06
  -5 -16  -4   -0.03    0.04
   5 -16   4    0.04    0.05
   5 -16   4    0.02    0.02
   5  16   4    0.01    0.06
   6 -16   4    0.00    0.05
   6 -16   4   -0.05    0.07
  -6 -16  -4    0.04    0.05
   6  16   4    0.03    0.07
   7 -17  -4   -0.01    0.13
   7 -17  -4    0.06    0.09
   7 -17  -4    0.10    0.07
   7  17  -4   -0.09    0.07
  -7  17   4    0.08    0.07
   6 -17  -4    0.85    0.14
   6 -17  -4    0.55    0.10
   6 -17  -4    0.37    0.10
  -6  17   4    0.48    0.10
   6  17  -4    0.62    0.11
  -5 -17   4    2.01    0.17
   5 -17  -4    2.03    0.17
   5 -17  -4    1.98    0.16
  -5  17   4    1.58    0.14
   5  17  -4    2.22    0.15
   4 -17  -4   36.47    0.95
   4 -17  -4   36.33    0.93
  -4 -17   4   35.12    0.98
   4  17  -4   35.84    0.88
  -4  17   4   35.07    0.92
   3 -17  -4    0.08    0.07
   3 -17  -4    0.24    0.07
  -3 -17   4    0.24    0.08
   3  17  -4    0.22    0.05
   3  17  -4    0.22    0.04
  -3  17   4    0.18    0.06
   3  17  -4    0.16    0.05
  -2 -17   4    0.24    0.08
   2 -17  -4    0.36    0.08
   2  17  -4    0.25    0.05
   2  17  -4    0.38    0.05
  -2  17   4    0.24    0.07
   2  17  -4    0.31    0.05
   1 -17  -4   -0.03    0.04
  -1 -17   4    0.01    0.05
   1  17  -4    0.02    0.02
   1  17  -4   -0.02    0.03
  -1  17   4    0.00    0.04
   1  17  -4    0.02    0.02
   0 -17  -4    0.39    0.08
   0 -17   4    0.14    0.07
   0  17   4    0.27    0.07
   0  17  -4    0.30    0.05
   1 -17   4    0.99    0.13
  -1 -17  -4    0.99    0.10
   1  17   4    0.98    0.11
  -1  17  -4    1.17    0.09
   2 -17   4   33.39    0.83
  -2 -17  -4   33.67    0.87
  -2 -17  -4   33.69    0.79
   2 -17   4   34.42    0.90
  -2  17  -4   32.81    0.84
   2  17   4   34.70    0.89
  -3 -17  -4    0.01    0.06
  -3 -17  -4    0.15    0.04
   3 -17   4    0.02    0.06
   3 -17   4    0.20    0.05
   4 -17   4    0.03    0.05
  -4 -17  -4    0.01    0.05
   4  17   4    0.09    0.07
   5 -17   4    0.04    0.05
  -5 -17  -4   -0.05    0.04
   5  17   4    0.07    0.07
  -6 -17  -4    0.07    0.05
   6 -17   4    0.02    0.03
   6 -17   4    0.01    0.07
   6  17   4    0.11    0.08
   6 -18  -4    0.08    0.07
   6 -18  -4    0.11    0.08
   6 -18  -4    0.23    0.08
  -6  18   4    0.13    0.07
   6  18  -4    0.20    0.08
  -5 -18   4    3.61    0.23
   5 -18  -4    3.40    0.21
   5 -18  -4    3.28    0.19
  -5  18   4    3.17    0.18
   5  18  -4    3.41    0.18
   4 -18  -4    3.66    0.21
  -4 -18   4    4.04    0.32
   4 -18  -4    3.74    0.24
  -4  18   4    3.50    0.22
   4  18  -4    3.91    0.18
   3 -18  -4    2.10    0.15
  -3 -18   4    2.39    0.18
   3  18  -4    2.23    0.12
  -3  18   4    2.09    0.15
   3  18  -4    2.30    0.11
   3  18  -4    2.42    0.11
  -2 -18   4    0.04    0.05
   2 -18  -4    0.02    0.05
   2  18  -4    0.04    0.03
  -2  18   4    0.09    0.05
   2  18  -4    0.00    0.03
   2  18  -4    0.05    0.03
  -1 -18   4    0.02    0.05
   1 -18  -4    0.10    0.05
   1  18  -4    0.02    0.03
   1  18  -4    0.05    0.02
  -1  18   4    0.06    0.05
   1  18  -4    0.10    0.04
   1  18  -4    0.05    0.02
   0 -18  -4    0.39    0.08
   0 -18   4    0.39    0.09
   0  18   4    0.45    0.09
   0  18  -4    0.47    0.07
  -1 -18  -4   23.44    0.63
   1 -18   4   23.36    0.66
   1  18   4   22.89    0.65
  -1  18  -4   22.81    0.72
   2 -18   4    6.62    0.28
   2 -18   4    6.33    0.23
  -2 -18  -4    5.57    0.20
  -2 -18  -4    6.33    0.25
   2  18   4    6.68    0.28
  -2  18  -4    6.75    0.35
   3 -18   4    0.02    0.05
   3 -18   4   -0.02    0.06
  -3 -18  -4    0.04    0.05
   3  18   4    0.10    0.07
   4 -18   4    0.25    0.08
  -4 -18  -4    0.11    0.06
   4 -18   4    0.18    0.08
   4  18   4    0.23    0.08
   5 -18   4    0.08    0.05
   5 -18   4    0.02    0.06
  -5 -18  -4    0.10    0.05
   5  18   4    0.07    0.07
   6 -18   4    0.11    0.07
   6 -18   4    0.15    0.08
   6  18   4    0.28    0.13
   6 -19  -4    0.03    0.08
   6 -19  -4    0.08    0.06
   6 -19  -4    0.01    0.08
  -6  19   4    0.12    0.07
   5 -19  -4    5.91    0.27
   5 -19  -4    6.00    0.29
  -5 -19   4    6.56    0.32
  -5  19   4    5.96    0.27
   5  19  -4    6.76    0.27
  -4 -19   4    5.10    0.27
   4 -19  -4    5.12    0.26
   4 -19  -4    5.44    0.26
  -4  19   4    5.55    0.25
   4  19  -4    5.10    0.22
   3 -19  -4    0.20    0.08
  -3 -19   4    0.16    0.08
  -3  19   4    0.25    0.08
   3  19  -4    0.36    0.08
   3  19  -4    0.20    0.04
   3  19  -4    0.23    0.06
   2 -19  -4    0.23    0.07
  -2  19   4    0.34    0.08
   2  19  -4    0.46    0.06
   2  19  -4    0.46    0.06
   2  19  -4    0.41    0.07
  -1 -19   4    0.37    0.09
   1 -19  -4    0.38    0.08
  -1  19   4    0.57    0.10
   1  19  -4    0.40    0.04
   1  19  -4    0.42    0.04
   1  19  -4    0.54    0.07
   1  19  -4    0.49    0.07
   0 -19   4    0.11    0.06
   0 -19  -4    0.16    0.06
   0  19   4   -0.02    0.06
   0  19  -4    0.10    0.04
  -1 -19  -4    2.49    0.15
   1 -19   4    2.07    0.16
  -1 -19  -4    2.19    0.11
   1  19   4    2.31    0.16
  -1  19  -4    2.24    0.13
   2 -19   4    3.67    0.17
  -2 -19  -4    3.73    0.14
  -2 -19  -4    3.67    0.25
   2 -19   4    3.73    0.21
   2  19   4    3.86    0.23
   3 -19   4    0.31    0.09
  -3 -19  -4    0.37    0.04
  -3 -19  -4    0.40    0.08
   3 -19   4    0.22    0.06
   3  19   4    0.37    0.09
   4 -19   4    0.02    0.06
   4 -19   4    0.01    0.06
  -4 -19  -4    0.06    0.04
   4  19   4   -0.01    0.05
   5 -19   4    0.22    0.06
  -5 -19  -4    0.16    0.06
   5 -19   4    0.25    0.09
   5  19   4    0.21    0.08
   6 -20  -4   -0.03    0.07
   6 -20  -4   -0.06    0.06
  -6  20   4    0.09    0.06
   6  20  -4   -0.07    0.07
   5 -20  -4    0.29    0.09
  -5 -20   4    0.30    0.09
   5 -20  -4    0.26    0.09
   5  20  -4    0.25    0.08
  -5  20   4    0.31    0.09
  -4 -20   4    0.23    0.08
   4 -20  -4    0.33    0.09
   4 -20  -4    0.22    0.07
  -4  20   4    0.24    0.08
   4  20  -4    0.27    0.07
   3 -20  -4    0.13    0.07
   3  20  -4    0.05    0.04
   3  20  -4    0.03    0.04
  -3  20   4    0.00    0.06
   3  20  -4   -0.01    0.05
  -2 -20   4    3.90    0.22
   2 -20  -4    4.00    0.20
   2  20  -4    3.97    0.14
  -2  20   4    3.88    0.23
   2  20  -4    3.58    0.16
   2  20  -4    3.91    0.15
   1 -20  -4    0.31    0.07
  -1 -20   4    0.27    0.08
   1  20  -4    0.17    0.05
   1  20  -4    0.16    0.05
   1  20  -4    0.24    0.03
  -1  20   4    0.24    0.07
   1  20  -4    0.25    0.03
   0 -20  -4    0.52    0.09
   0 -20   4    0.37    0.09
   0  20   4    0.32    0.09
   0  20  -4    0.49    0.08
  -1 -20  -4    0.56    0.07
  -1 -20  -4    0.50    0.09
   1 -20   4    0.35    0.09
   1  20   4    0.50    0.16
  -1  20  -4    0.59    0.08
   2 -20   4    1.12    0.13
  -2 -20  -4    1.37    0.12
  -2 -20  -4    1.17    0.08
   2  20   4    1.18    0.13
  -3 -20  -4    0.00    0.02
   3 -20   4    0.00    0.06
  -3 -20  -4   -0.05    0.04
   3 -20   4    0.02    0.05
   3  20   4    0.06    0.06
  -4 -20  -4    0.45    0.09
   4 -20   4    0.34    0.08
   4 -20   4    0.55    0.11
   4  20   4    0.55    0.12
  -5 -20  -4    1.11    0.12
   5 -20   4    0.78    0.12
   5  20   4    0.67    0.13
   6 -21  -4    0.18    0.08
   6 -21  -4    0.06    0.08
  -6 -21   4    0.14    0.08
   6  21  -4    0.01    0.08
  -6  21   4    0.16    0.06
  -5 -21   4    0.11    0.07
   5 -21  -4    0.16    0.08
   5 -21  -4    0.17    0.08
  -5  21   4    0.19    0.07
   5  21  -4    0.25    0.07
   4 -21  -4   -0.05    0.05
   4 -21  -4   -0.02    0.05
  -4 -21   4    0.03    0.06
   4  21  -4   -0.01    0.04
  -4  21   4   -0.01    0.05
   4  21  -4    0.03    0.05
   3 -21  -4    0.05    0.09
  -3 -21   4   -0.05    0.05
  -3  21   4   -0.03    0.06
   3  21  -4    0.06    0.04
   3  21  -4    0.05    0.05
   3  21  -4    0.01    0.04
   2 -21  -4    1.81    0.13
   2  21  -4    1.77    0.10
  -2  21   4    1.76    0.14
   2  21  -4    1.69    0.11
   2  21  -4    1.82    0.09
   1 -21  -4    0.16    0.07
  -1 -21   4    0.07    0.06
   1  21  -4    0.04    0.05
  -1  21   4    0.04    0.06
   1  21  -4    0.06    0.04
   1  21  -4    0.06    0.02
   1  21  -4    0.08    0.02
   0 -21  -4    0.10    0.06
   0 -21   4    0.15    0.08
   0  21  -4    0.12    0.05
   0  21   4    0.06    0.06
   0  21  -4    0.05    0.05
  -1 -21  -4    0.62    0.11
   1 -21   4    0.68    0.12
  -1 -21  -4    0.64    0.09
   1  21   4    0.76    0.12
   2 -21   4    0.04    0.09
  -2 -21  -4    0.17    0.06
  -2 -21  -4    0.06    0.04
   2  21   4    0.29    0.08
  -3 -21  -4    0.02    0.04
   3 -21   4    0.03    0.05
  -3 -21  -4    0.03    0.03
   3 -21   4    0.05    0.06
   3  21   4    0.15    0.07
  -4 -21  -4    1.75    0.14
   4 -21   4    1.97    0.17
   4 -21   4    2.16    0.16
   4  21   4    2.16    0.19
   5 -21   4    1.01    0.14
  -5 -21  -4    0.82    0.12
   5  21   4    0.92    0.15
  -5 -22   4    0.64    0.13
   5 -22  -4    0.47    0.11
   5 -22  -4    0.52    0.11
  -5  22   4    0.56    0.10
   5  22  -4    0.52    0.13
   4 -22  -4    0.24    0.07
  -4 -22   4    0.22    0.08
   4  22  -4    0.27    0.08
  -4  22   4    0.33    0.09
   3 -22  -4    0.20    0.06
  -3 -22   4    0.20    0.07
   3  22  -4    0.15    0.06
  -3  22   4    0.20    0.08
   3  22  -4    0.20    0.05
  -2 -22   4    0.36    0.10
  -2  22   4    0.38    0.10
   2  22  -4    0.56    0.07
   2  22  -4    0.62    0.09
   2  22  -4    0.50    0.05
   1 -22  -4   10.34    0.45
  -1 -22   4    9.46    0.39
   1  22  -4    9.40    0.31
  -1  22   4    9.72    0.36
   1  22  -4    9.98    0.32
   0 -22   4   -0.06    0.04
   0 -22  -4    0.08    0.06
   0  22   4    0.06    0.06
   0  22  -4    0.09    0.06
  -1 -22  -4    0.35    0.09
   1 -22   4    0.35    0.09
  -1 -22  -4    0.54    0.08
   1  22   4    0.53    0.10
  -2 -22  -4    0.21    0.07
  -2 -22  -4    0.10    0.04
   2 -22   4    0.02    0.06
   2  22   4    0.15    0.07
   3 -22   4   -0.04    0.05
  -3 -22  -4    0.03    0.03
   3 -22   4    0.12    0.07
  -3 -22  -4    0.04    0.05
   3  22   4    0.08    0.06
   4 -22   4    0.92    0.12
  -4 -22  -4    0.88    0.12
   4 -22   4    1.13    0.16
   4  22   4    1.20    0.18
   5 -22   4    1.58    0.17
   5 -22   4    1.50    0.15
  -5 -22  -4    1.26    0.20
   5  22   4    1.83    0.25
  -5 -23   4    0.17    0.08
   5 -23  -4   -0.03    0.06
   5  23  -4    0.14    0.09
  -5  23   4    0.08    0.08
   4 -23  -4    0.05    0.06
  -4 -23   4    0.09    0.06
   4  23  -4   -0.05    0.05
  -4  23   4    0.13    0.07
   4  23  -4   -0.03    0.04
   3 -23  -4    0.18    0.07
  -3 -23   4    0.23    0.09
   3  23  -4    0.21    0.05
   3  23  -4    0.10    0.06
  -3  23   4    0.18    0.07
  -2 -23   4    4.30    0.24
   2 -23  -4    3.62    0.19
   2  23  -4    3.90    0.18
   2  23  -4    3.42    0.15
  -2  23   4    3.75    0.21
   2  23  -4    3.62    0.13
  -1 -23   4    0.32    0.09
   1 -23  -4    0.29    0.08
   1  23  -4    0.32    0.07
  -1  23   4    0.34    0.08
   0 -23   4    0.18    0.07
   0 -23  -4    0.17    0.06
   0  23   4    0.13    0.07
   0  23  -4    0.20    0.06
  -1 -23  -4    0.13    0.05
  -1 -23  -4    0.20    0.07
   1 -23   4    0.19    0.08
   1  23   4    0.23    0.08
  -2 -23  -4    0.10    0.04
   2 -23   4    0.08    0.07
  -2 -23  -4    0.09    0.05
   2  23   4    0.08    0.06
   3 -23   4    0.14    0.07
  -3 -23  -4   -0.02    0.05
  -3 -23  -4    0.10    0.04
   3  23   4    0.08    0.08
  -4 -23  -4    1.20    0.12
   4 -23   4    1.10    0.12
   4 -23   4    0.89    0.14
   4  23   4    1.37    0.19
   4 -24  -4    0.20    0.07
  -4 -24   4    0.16    0.08
  -4  24   4    0.25    0.08
   4  24  -4    0.09    0.06
   3 -24  -4    0.25    0.08
  -3 -24   4    0.23    0.09
   3  24  -4    0.23    0.09
  -3  24   4    0.38    0.09
   3  24  -4    0.33    0.07
   3  24  -4    0.22    0.06
  -2 -24   4    0.03    0.06
   2 -24  -4    0.18    0.06
   2  24  -4    0.11    0.04
  -2  24   4    0.05    0.06
   2  24  -4    0.03    0.05
   2  24  -4    0.16    0.05
  -1 -24   4    2.31    0.18
   1 -24  -4    2.48    0.16
   1  24  -4    2.32    0.14
  -1  24   4    2.37    0.17
   0 -24  -4    0.27    0.07
   0 -24   4    0.29    0.09
   0  24   4    0.24    0.08
   0  24  -4    0.27    0.07
  -1 -24  -4   -0.01    0.04
  -1 -24  -4    0.01    0.05
   1 -24   4   -0.07    0.05
  -1  24  -4    0.02    0.05
   1  24   4    0.03    0.06
  -2 -24  -4    0.20    0.07
  -2 -24  -4    0.16    0.05
   2 -24   4    0.07    0.07
   2  24   4   -0.01    0.05
  -3 -24  -4    0.11    0.06
  -3 -24  -4    0.20    0.05
   3 -24   4    0.14    0.08
   3  24   4    0.18    0.09
   4 -24   4    0.93    0.14
   4 -24   4    1.28    0.15
  -4 -24  -4    0.80    0.12
   4 -25  -4   -0.01    0.06
  -4 -25   4    0.02    0.07
  -4  25   4    0.16    0.07
   4  25  -4    0.09    0.07
   3 -25  -4    0.33    0.08
  -3 -25   4    0.33    0.09
  -3  25   4    0.36    0.09
   3  25  -4    0.23    0.07
   3  25  -4    0.27    0.07
  -2 -25   4    0.13    0.08
   2 -25  -4    0.18    0.07
   2  25  -4    0.22    0.04
   2  25  -4    0.18    0.05
   2  25  -4    0.22    0.07
  -2  25   4    0.21    0.08
   1 -25  -4    0.03    0.05
  -1 -25   4    0.09    0.06
   1  25  -4    0.07    0.05
  -1  25   4    0.06    0.05
   0 -25   4    0.12    0.07
   0 -25  -4    0.01    0.05
   0  25   4    0.03    0.06
   0  25  -4    0.13    0.05
  -1 -25  -4    0.37    0.08
   1 -25   4    0.41    0.11
  -1 -25  -4    0.34    0.07
   1  25   4    0.37    0.10
  -2 -25  -4    0.29    0.07
   2 -25   4    0.25    0.09
   2  25   4    0.14    0.07
  -3 -25  -4    0.01    0.05
  -3 -25  -4    0.13    0.05
   3 -25   4    0.17    0.08
   3  25   4    0.19    0.09
   3 -26  -4    0.06    0.06
  -3 -26   4    0.00    0.06
   3  26  -4    0.05    0.08
  -3  26   4    0.04    0.06
  -2 -26   4    0.17    0.08
   2 -26  -4    0.09    0.06
   2  26  -4    0.12    0.08
  -2  26   4    0.15    0.07
   2  26  -4    0.00    0.06
  -1 -26   4    0.11    0.08
   1 -26  -4    0.22    0.07
   1  26  -4    0.22    0.07
  -1  26   4    0.19    0.07
   0 -26   4    0.03    0.07
   0 -26  -4    0.12    0.06
   0  26   4    0.13    0.07
  -1 -26  -4    0.15    0.05
   1 -26   4    0.21    0.08
  -1 -26  -4    0.11    0.06
   1  26   4    0.13    0.08
  -1  26  -4    0.14    0.06
  -2 -26  -4    0.10    0.04
   2 -26   4    0.03    0.06
  -2 -26  -4    0.05    0.06
  -2  26  -4    0.25    0.08
   2  26   4    0.03    0.07
   3 -26   4    0.08    0.08
  -3 -26  -4    0.13    0.05
  -3 -26  -4    0.18    0.07
   3 -27  -4    0.00    0.05
  -3 -27   4    0.12    0.08
   3  27  -4    0.14    0.07
  -3  27   4    0.05    0.07
  -2 -27   4    0.06    0.07
   2 -27  -4   -0.05    0.05
  -2  27   4    0.03    0.06
   2  27  -4   -0.01    0.05
  -1 -27   4    0.08    0.07
   1 -27  -4    0.03    0.06
   1  27  -4    0.04    0.05
  -1  27   4    0.13    0.07
   0 -27   4    0.31    0.10
   0 -27  -4    0.32    0.08
   0 -27  -4    0.29    0.08
   0  27  -4    0.22    0.08
   0  27   4    0.23    0.08
  -1 -27  -4    0.00    0.05
  -1 -27  -4    0.10    0.05
   1 -27   4    0.04    0.07
  -1  27  -4    0.10    0.06
   1  27   4   -0.05    0.06
   2 -27   4    1.05    0.16
  -2 -27  -4    1.14    0.12
  -2 -27  -4    1.13    0.09
  -2  27  -4    1.23    0.12
   2 -28  -4    0.09    0.07
  -2 -28   4    0.16    0.08
  -2  28   4    0.22    0.12
   2  28  -4    0.21    0.08
   1 -28  -4    0.34    0.09
  -1 -28   4    0.58    0.13
  -1  28   4    0.38    0.10
   1  28  -4    0.52    0.10
   0 -28   4    0.12    0.09
   0 -28  -4    0.05    0.06
   0 -28  -4    0.11    0.06
   0  28   4    0.10    0.07
   0  28  -4    0.20    0.06
   1 -28   4    1.08    0.17
  -1 -28  -4    1.03    0.13
  -1 -28  -4    0.92    0.10
  -1  28  -4    1.02    0.12
   8   0  -5    0.15    0.09
   8   0  -5    0.18    0.09
   7   0  -5    0.35    0.13
   6   0  -5   -0.01    0.06
   6   0  -5    0.03    0.05
   5   0  -5    0.03    0.05
   5   0  -5   -0.04    0.04
   5   0  -5    0.05    0.04
   4   0  -5    0.01    0.04
   4   0  -5    0.00    0.03
   4   0  -5   -0.06    0.03
   3   0  -5    0.02    0.04
   3   0  -5   -0.01    0.03
   2   0  -5    0.07    0.03
   2   0  -5    0.11    0.03
   2   0  -5    0.17    0.05
   1   0  -5    0.18    0.03
   1   0  -5    0.12    0.04
   1   0  -5    0.12    0.05
  -1   0   5    0.12    0.04
  -1   0   5    0.16    0.03
   1   0  -5    0.18    0.03
  -1   0  -5    0.01    0.03
   1   0   5    0.10    0.04
   1   0   5    0.04    0.03
  -1   0  -5    0.09    0.03
  -2   0  -5    0.01    0.03
   2   0   5    0.02    0.02
   2   0   5    0.01    0.02
   2   0   5    0.05    0.04
  -3   0  -5    0.03    0.04
  -3   0  -5    0.00    0.03
   3   0   5    0.08    0.04
   3   0   5    0.00    0.02
   4   0   5    0.19    0.06
   4   0   5    0.46    0.08
  -4   0  -5    0.35    0.07
   4   0   5    0.26    0.04
  -5   0  -5    0.15    0.05
   5   0   5    0.13    0.03
   5   0   5    0.25    0.07
   6   0   5    0.03    0.06
   6   0   5   -0.01    0.02
  -6   0  -5    0.10    0.06
   7   0   5    0.08    0.07
   8  -1  -5    2.26    0.18
   8  -1  -5    2.38    0.17
   8   1  -5    2.27    0.17
   8   1  -5    2.13    0.19
   7  -1  -5    0.33    0.11
   7  -1  -5    0.19    0.07
   7   1  -5    0.34    0.09
   7   1  -5    0.11    0.07
   6  -1  -5    0.12    0.07
   6  -1  -5    0.07    0.05
   6  -1  -5    0.03    0.06
   6   1  -5    0.12    0.05
   6   1  -5    0.15    0.06
   5  -1  -5    0.10    0.05
   5  -1  -5    0.09    0.05
   5  -1  -5    0.15    0.05
   5   1  -5    0.13    0.06
   5   1  -5    0.10    0.04
   5   1  -5    0.15    0.05
   4  -1  -5    0.06    0.05
   4  -1  -5    0.02    0.03
   4  -1  -5    0.03    0.03
   4   1  -5    0.01    0.03
   4   1  -5    0.03    0.04
   4   1  -5   -0.01    0.04
   3  -1  -5    2.29    0.15
   3  -1  -5    2.34    0.13
   3  -1  -5    2.23    0.10
   3   1  -5    2.43    0.13
   3   1  -5    2.19    0.10
   2  -1  -5   22.73    0.58
   2  -1  -5   23.68    0.56
   2  -1  -5   22.64    0.61
   2   1  -5   23.49    0.61
   2   1  -5   23.69    0.55
   2   1  -5   23.81    0.54
   2   1  -5   23.77    0.62
  -1  -1   5    2.54    0.08
   1  -1  -5    2.44    0.12
   1  -1  -5    2.58    0.10
   1   1  -5    2.59    0.12
   1   1  -5    2.53    0.09
   1   1  -5    2.56    0.09
  -1   1   5    2.54    0.12
   1   1  -5    2.58    0.13
  -1   1   5    2.62    0.10
   0  -1   5    1.22    0.08
   0  -1  -5    1.33    0.07
   0  -1  -5    1.33    0.08
   0  -1  -5    1.08    0.08
   0  -1   5    1.16    0.08
   0   1   5    1.35    0.09
   0   1  -5    1.12    0.07
   0   1  -5    1.22    0.08
  -1  -1  -5    0.24    0.04
   1  -1   5    0.28    0.05
  -1  -1  -5    0.29    0.05
  -1  -1  -5    0.25    0.05
   1  -1   5    0.23    0.04
   1   1   5    0.19    0.02
  -1   1  -5    0.30    0.05
   1   1   5    0.21    0.02
   1   1   5    0.19    0.04
  -2  -1  -5    0.07    0.04
   2  -1   5    0.10    0.03
   2  -1   5    0.06    0.03
   2  -1   5    0.09    0.03
  -2  -1  -5    0.13    0.04
   2   1   5    0.09    0.03
   2   1   5    0.06    0.03
  -2   1  -5    0.08    0.04
   2   1   5    0.14    0.02
  -2   1  -5    0.09    0.04
   3  -1   5    0.09    0.03
  -3  -1  -5    0.13    0.05
   3  -1   5    0.11    0.04
   3  -1   5    0.15    0.04
  -3  -1  -5    0.17    0.05
  -3   1  -5    0.12    0.04
   3   1   5    0.12    0.04
   3   1   5    0.12    0.04
   3   1   5    0.20    0.07
  -3   1  -5    0.15    0.05
   4  -1   5    2.91    0.14
   4  -1   5    2.79    0.11
  -4  -1  -5    2.84    0.14
   4  -1   5    2.71    0.15
   4   1   5    2.85    0.15
  -4   1  -5    2.84    0.14
  -5  -1  -5    2.90    0.15
   5  -1   5    2.75    0.11
   5  -1   5    2.85    0.16
   5   1   5    2.91    0.10
  -5   1  -5    2.93    0.15
   5   1   5    2.74    0.16
   6  -1   5    0.24    0.04
  -6  -1  -5    0.26    0.06
   6   1   5    0.29    0.03
   6   1   5    0.40    0.04
  -6   1  -5    0.23    0.06
   6   1   5    0.35    0.08
   7  -1   5    0.03    0.04
   7  -1   5    0.08    0.07
   7   1   5    0.10    0.07
   7   1   5    0.08    0.03
   8  -2  -5    0.44    0.10
   8  -2  -5    0.48    0.10
   8   2  -5    0.56    0.12
   8   2  -5    0.27    0.08
   7  -2  -5    4.83    0.25
   7  -2  -5    4.45    0.21
   7  -2  -5    4.40    0.23
   7   2  -5    4.51    0.20
   7   2  -5    4.59    0.23
   6  -2  -5    0.05    0.06
   6  -2  -5    0.06    0.06
   6   2  -5    0.08    0.05
   6   2  -5   -0.04    0.06
   5  -2  -5    0.55    0.08
   5  -2  -5    0.43    0.09
   5  -2  -5    0.32    0.07
   5   2  -5    0.58    0.07
   4  -2  -5    0.03    0.04
   4  -2  -5   -0.05    0.04
   4  -2  -5    0.10    0.04
   4   2  -5    0.01    0.03
   4   2  -5   -0.02    0.03
   4   2  -5    0.01    0.04
   3  -2  -5    1.76    0.09
   3  -2  -5    1.70    0.13
   3  -2  -5    1.91    0.12
   3   2  -5    1.59    0.08
   3   2  -5    1.69    0.11
   2  -2  -5   11.11    0.30
   2  -2  -5   11.27    0.34
   2  -2  -5   11.27    0.30
   2   2  -5   10.14    0.34
   2   2  -5   11.08    0.27
   2   2  -5   11.26    0.27
   2   2  -5   11.18    0.35
   1  -2  -5   26.94    0.63
   1  -2  -5   26.57    0.66
   1  -2  -5   26.42    0.63
  -1  -2   5   26.12    0.59
   1  -2  -5   25.62    0.67
  -1  -2   5   26.38    0.67
  -1   2   5   26.63    0.67
   1   2  -5   26.62    0.67
  -1   2   5   26.81    0.63
   1   2  -5   27.09    0.60
   1   2  -5   25.54    0.66
   1   2  -5   26.55    0.60
   0  -2   5    0.53    0.07
   0  -2  -5    0.48    0.05
   0  -2   5    0.54    0.07
   0  -2  -5    0.47    0.05
   0   2  -5    0.47    0.05
   0   2  -5    0.51    0.05
   0   2   5    0.49    0.07
   0   2  -5    0.56    0.06
   1  -2   5    0.30    0.05
   1  -2   5    0.30    0.05
  -1  -2  -5    0.39    0.07
  -1  -2  -5    0.39    0.06
   1   2   5    0.30    0.03
   1   2   5    0.26    0.03
  -1   2  -5    0.25    0.05
  -1   2  -5    0.37    0.06
   1   2   5    0.33    0.06
   2  -2   5    0.54    0.05
   2  -2   5    0.63    0.07
  -2  -2  -5    0.60    0.07
   2  -2   5    0.59    0.04
  -2  -2  -5    0.61    0.07
  -2   2  -5    0.64    0.06
   2   2   5    0.64    0.08
  -2   2  -5    0.71    0.07
   2   2   5    0.62    0.06
  -3  -2  -5    0.14    0.05
  -3  -2  -5    0.16    0.05
   3  -2   5    0.18    0.05
   3  -2   5    0.14    0.04
   3  -2   5    0.15    0.04
  -3   2  -5    0.22    0.06
   3   2   5    0.20    0.05
   3   2   5    0.21    0.05
  -3   2  -5    0.23    0.05
  -4  -2  -5    7.79    0.26
   4  -2   5    7.10    0.22
   4  -2   5    7.63    0.25
   4  -2   5    7.10    0.26
   4   2   5    7.40    0.26
  -4   2  -5    7.56    0.24
   5  -2   5    1.89    0.09
  -5  -2  -5    1.82    0.13
   5  -2   5    2.07    0.13
  -5   2  -5    1.91    0.12
   5   2   5    2.12    0.14
   6  -2   5    0.00    0.05
   6  -2   5    0.05    0.03
  -6  -2  -5    0.09    0.05
   6   2   5    0.05    0.05
  -6   2  -5    0.01    0.04
   7  -2   5    0.11    0.07
   7   2   5    0.21    0.08
   8  -3  -5    1.55    0.15
   8  -3  -5    1.31    0.21
   8  -3  -5    1.37    0.14
  -8   3   5    1.29    0.08
   8   3  -5    1.11    0.15
   8   3  -5    1.41    0.13
   7  -3  -5    0.15    0.07
   7  -3  -5    0.34    0.09
   7  -3  -5    0.17    0.07
  -7   3   5    0.15    0.04
   7   3  -5    0.25    0.07
  -7   3   5    0.16    0.05
   7   3  -5    0.19    0.08
   6  -3  -5    0.66    0.11
   6  -3  -5    0.78    0.10
   6  -3  -5    0.69    0.12
   6   3  -5    0.78    0.08
   6   3  -5    0.85    0.10
   5  -3  -5    2.08    0.13
   5  -3  -5    2.05    0.12
   5  -3  -5    2.40    0.15
   5   3  -5    2.39    0.13
   5   3  -5    1.96    0.10
   4  -3  -5    0.22    0.06
   4  -3  -5    0.09    0.05
   4  -3  -5    0.09    0.05
   4   3  -5    0.12    0.04
   4   3  -5    0.15    0.04
   4   3  -5    0.05    0.05
   3  -3  -5    0.36    0.07
   3  -3  -5    0.37    0.08
   3  -3  -5    0.33    0.05
   3   3  -5    0.39    0.05
   3   3  -5    0.24    0.06
   2  -3  -5    9.92    0.28
   2  -3  -5    9.99    0.27
   2  -3  -5   10.04    0.37
   2  -3  -5   10.00    0.32
  -2   3   5    9.77    0.27
   2   3  -5    9.99    0.32
   2   3  -5    9.66    0.24
   2   3  -5    9.82    0.24
   1  -3  -5    0.19    0.05
  -1  -3   5    0.17    0.05
   1  -3  -5    0.24    0.05
   1  -3  -5    0.32    0.04
  -1   3   5    0.33    0.06
   1   3  -5    0.19    0.05
   1   3  -5    0.30    0.03
   1   3  -5    0.26    0.03
  -1   3   5    0.29    0.04
   0  -3  -5    0.13    0.05
   0  -3  -5    0.16    0.04
   0  -3   5    0.17    0.04
   0  -3  -5    0.16    0.04
   0  -3   5    0.07    0.04
   0   3  -5    0.19    0.04
   0   3   5    0.16    0.02
   0   3  -5    0.10    0.03
   0   3   5    0.21    0.05
   0   3  -5    0.16    0.04
  -1  -3  -5    0.45    0.04
  -1  -3  -5    0.49    0.07
   1  -3   5    0.49    0.07
   1  -3   5    0.50    0.05
  -1  -3  -5    0.43    0.07
   1   3   5    0.49    0.04
  -1   3  -5    0.42    0.06
   1   3   5    0.42    0.04
  -1   3  -5    0.45    0.06
   1   3   5    0.43    0.06
   2  -3   5    2.99    0.12
   2  -3   5    3.19    0.09
   2  -3   5    3.16    0.13
  -2  -3  -5    3.01    0.14
  -2  -3  -5    3.26    0.15
  -2   3  -5    2.98    0.13
   2   3   5    2.91    0.16
   2   3   5    3.15    0.13
  -2   3  -5    3.22    0.14
  -3  -3  -5    0.08    0.04
   3  -3   5    0.15    0.04
  -3  -3  -5    0.12    0.04
   3  -3   5    0.15    0.04
   3  -3   5    0.20    0.05
  -3   3  -5    0.06    0.04
  -3   3  -5    0.19    0.05
   3   3   5    0.16    0.05
   4  -3   5    1.25    0.10
   4  -3   5    1.25    0.10
  -4  -3  -5    1.33    0.10
   4  -3   5    1.13    0.08
   4   3   5    1.24    0.10
  -4   3  -5    1.37    0.09
   5  -3   5    2.22    0.14
  -5  -3  -5    2.27    0.13
   5  -3   5    2.13    0.10
   5   3   5    2.21    0.14
  -5   3  -5    2.17    0.12
  -6  -3  -5    0.05    0.05
   6  -3   5   -0.04    0.05
   6  -3   5    0.07    0.04
   6   3   5    0.07    0.06
  -7  -3  -5    0.07    0.05
   7  -3   5    0.19    0.08
   7   3   5    0.05    0.07
   8  -4  -5    1.56    0.15
   8  -4  -5    1.55    0.14
   8  -4  -5    1.11    0.23
  -8   4   5    1.15    0.13
   8   4  -5    1.23    0.13
   8   4  -5    1.06    0.15
   7  -4  -5    0.08    0.06
   7  -4  -5    0.20    0.08
   7  -4  -5    0.09    0.07
   7   4  -5    0.09    0.07
  -7   4   5    0.06    0.07
   7   4  -5    0.12    0.09
  -7   4   5    0.19    0.05
   6  -4  -5    0.37    0.08
   6  -4  -5    0.37    0.08
   6  -4  -5    0.27    0.08
  -6   4   5    0.35    0.05
  -6   4   5    0.29    0.05
   6   4  -5    0.54    0.09
   6   4  -5    0.49    0.07
   5  -4  -5    0.22    0.07
   5  -4  -5    0.22    0.06
   5  -4  -5    0.25    0.06
  -5   4   5    0.30    0.03
   5   4  -5    0.19    0.04
  -5   4   5    0.18    0.03
   5   4  -5    0.17    0.05
   4  -4  -5    0.06    0.04
   4  -4  -5    0.10    0.05
   4  -4  -5    0.05    0.05
   4   4  -5    0.00    0.04
   4   4  -5    0.06    0.04
   4   4  -5    0.00    0.05
   3  -4  -5    0.59    0.10
   3  -4  -5    0.64    0.07
   3  -4  -5    0.55    0.08
   3   4  -5    0.55    0.05
   3   4  -5    0.62    0.08
   2  -4  -5    4.12    0.18
   2  -4  -5    3.88    0.14
   2  -4  -5    3.87    0.15
  -2  -4   5    3.60    0.17
   2  -4  -5    3.80    0.19
   2   4  -5    3.69    0.17
  -2   4   5    3.85    0.14
   2   4  -5    3.72    0.16
   1  -4  -5    3.37    0.16
   1  -4  -5    3.31    0.14
   1  -4  -5    3.54    0.13
  -1  -4   5    3.34    0.16
   1   4  -5    3.56    0.14
  -1   4   5    3.34    0.17
   1   4  -5    3.78    0.16
  -1   4   5    3.48    0.13
   0  -4  -5    4.16    0.17
   0  -4  -5    4.19    0.16
   0  -4   5    4.36    0.16
   0  -4   5    4.36    0.17
   0  -4  -5    4.34    0.15
   0   4  -5    4.15    0.16
   0   4  -5    4.41    0.17
   0   4   5    4.15    0.12
   0   4  -5    4.26    0.13
   0   4   5    4.53    0.18
   0   4   5    4.21    0.13
   1  -4   5    1.63    0.09
   1  -4   5    1.76    0.10
  -1  -4  -5    1.45    0.09
  -1  -4  -5    1.42    0.10
  -1  -4  -5    1.40    0.06
   1   4   5    1.59    0.11
  -1   4  -5    1.66    0.09
  -1   4  -5    1.61    0.09
   1   4   5    1.69    0.08
  -2  -4  -5    0.54    0.08
   2  -4   5    0.56    0.06
  -2   4  -5    0.49    0.06
   2   4   5    0.53    0.06
   2   4   5    0.45    0.07
  -2   4  -5    0.55    0.07
  -3  -4  -5    0.41    0.07
  -3  -4  -5    0.37    0.09
   3  -4   5    0.43    0.05
   3  -4   5    0.35    0.06
   3  -4   5    0.38    0.06
   3   4   5    0.46    0.07
   3   4   5    0.48    0.07
  -3   4  -5    0.33    0.05
  -3   4  -5    0.46    0.08
   4  -4   5    0.53    0.06
   4  -4   5    0.57    0.09
  -4  -4  -5    0.43    0.07
  -4   4  -5    0.53    0.07
   4   4   5    0.48    0.09
   5  -4   5    0.83    0.09
  -5  -4  -5    0.98    0.09
   5  -4   5    1.00    0.08
   5  -4   5    1.01    0.10
   5   4   5    0.96    0.10
  -5   4  -5    0.96    0.08
  -6  -4  -5    0.05    0.05
   6  -4   5    0.03    0.05
   6   4   5    0.06    0.06
   7  -4   5    0.00    0.07
  -7  -4  -5    0.04    0.05
   7   4   5    0.06    0.07
   8  -5  -5    1.25    0.13
   8  -5  -5    0.91    0.13
   8   5  -5    1.04    0.13
   8   5  -5    1.13    0.15
   7  -5  -5    0.23    0.08
   7  -5  -5    0.11    0.07
   7  -5  -5    0.18    0.06
  -7   5   5    0.23    0.09
  -7   5   5    0.13    0.06
   7   5  -5    0.28    0.08
   7   5  -5    0.28    0.07
   6  -5  -5    0.18    0.06
   6  -5  -5    0.07    0.05
   6  -5  -5    0.09    0.06
  -6   5   5    0.17    0.05
   6   5  -5    0.09    0.06
  -6   5   5    0.18    0.04
   6   5  -5    0.13    0.05
   5  -5  -5    3.93    0.20
   5  -5  -5    3.86    0.18
   5  -5  -5    3.96    0.19
   5   5  -5    4.08    0.15
   5   5  -5    4.22    0.18
  -5   5   5    4.01    0.14
  -5   5   5    3.98    0.13
   4  -5  -5    1.72    0.11
   4  -5  -5    1.86    0.13
   4  -5  -5    1.92    0.11
   4   5  -5    1.92    0.09
   4   5  -5    1.85    0.11
  -4   5   5    1.71    0.07
  -4   5   5    1.79    0.07
   3  -5  -5    0.01    0.03
   3  -5  -5    0.04    0.04
   3   5  -5   -0.01    0.04
  -3   5   5    0.05    0.02
   3   5  -5    0.06    0.02
  -3   5   5    0.06    0.02
  -2  -5   5    3.94    0.21
   2  -5  -5    4.29    0.15
   2  -5  -5    4.33    0.16
   2  -5  -5    4.01    0.18
  -2   5   5    4.27    0.15
  -2   5   5    4.06    0.11
   2   5  -5    4.01    0.18
  -2   5   5    4.21    0.11
   2   5  -5    4.50    0.17
   1  -5  -5    0.00    0.03
   1  -5  -5    0.01    0.03
  -1  -5   5    0.04    0.04
   1  -5  -5    0.04    0.04
  -1   5   5    0.04    0.02
  -1   5   5    0.02    0.03
  -1   5   5    0.05    0.02
  -1   5   5    0.03    0.02
   1   5  -5    0.09    0.04
   1   5  -5    0.07    0.04
   0  -5   5    1.35    0.10
   0  -5  -5    1.46    0.10
   0  -5  -5    1.42    0.09
   0  -5  -5    1.40    0.08
   0   5   5    1.38    0.07
   0   5  -5    1.46    0.06
   0   5  -5    1.43    0.09
   0   5   5    1.40    0.07
   0   5  -5    1.36    0.08
   1  -5   5    0.29    0.05
  -1  -5  -5    0.29    0.06
  -1  -5  -5    0.25    0.06
  -1  -5  -5    0.28    0.03
   1   5   5    0.30    0.05
   1   5   5    0.28    0.04
  -1   5  -5    0.28    0.05
   1   5   5    0.36    0.05
  -1   5  -5    0.24    0.05
   2  -5   5    0.15    0.04
  -2  -5  -5    0.25    0.06
   2  -5   5    0.15    0.04
  -2  -5  -5    0.24    0.06
  -2   5  -5    0.26    0.05
   2   5   5    0.26    0.08
   2   5   5    0.20    0.05
  -2   5  -5    0.25    0.05
   3  -5   5    0.91    0.07
   3  -5   5    0.87    0.06
  -3  -5  -5    0.86    0.08
   3  -5   5    0.81    0.07
   3   5   5    0.70    0.08
  -3   5  -5    0.96    0.09
   4  -5   5    0.07    0.04
  -4  -5  -5    0.11    0.05
   4  -5   5    0.14    0.04
   4  -5   5    0.18    0.05
   4   5   5    0.15    0.06
  -4   5  -5    0.15    0.04
   5  -5   5    0.51    0.07
   5  -5   5    0.66    0.09
   5  -5   5    0.57    0.09
  -5   5  -5    0.48    0.07
   5   5   5    0.45    0.09
   6  -5   5    0.64    0.10
  -6  -5  -5    0.81    0.11
   6   5   5    0.59    0.11
  -7  -5  -5    0.21    0.07
   7  -5   5    0.25    0.08
   7   5   5    0.54    0.11
   8  -6  -5    0.21    0.08
   8  -6  -5    0.26    0.10
   8   6  -5   -0.06    0.08
  -8   6   5    0.16    0.06
   7  -6  -5    0.12    0.08
   7  -6  -5    0.17    0.08
   7  -6  -5    0.18    0.08
  -7   6   5    0.07    0.07
   7   6  -5    0.03    0.06
   6  -6  -5    0.07    0.05
   6  -6  -5    0.07    0.05
   6  -6  -5    0.12    0.07
  -6   6   5   -0.03    0.04
  -6   6   5    0.12    0.05
   6   6  -5    0.09    0.05
   5  -6  -5    8.59    0.31
   5  -6  -5    8.71    0.30
   5  -6  -5    8.89    0.36
   5   6  -5    8.65    0.32
  -5   6   5    9.18    0.27
   5   6  -5    9.24    0.26
  -5   6   5    8.89    0.25
   4  -6  -5    1.34    0.12
   4  -6  -5    1.31    0.10
   4  -6  -5    1.41    0.11
   4   6  -5    1.27    0.06
  -4   6   5    1.44    0.07
   4   6  -5    1.19    0.08
  -4   6   5    1.37    0.07
   3  -6  -5    0.10    0.05
   3  -6  -5    0.17    0.05
   3   6  -5    0.13    0.03
   3   6  -5    0.14    0.05
  -3   6   5    0.11    0.03
  -3   6   5    0.15    0.03
   2  -6  -5   -0.01    0.04
  -2  -6   5    0.03    0.04
   2  -6  -5    0.03    0.03
  -2   6   5    0.06    0.02
  -2   6   5    0.06    0.02
   2   6  -5    0.01    0.03
   2   6  -5    0.05    0.04
  -2   6   5    0.11    0.04
   1  -6  -5    1.33    0.10
  -1  -6   5    1.21    0.10
   1  -6  -5    1.33    0.08
   1  -6  -5    1.32    0.09
  -1   6   5    1.41    0.08
  -1   6   5    1.41    0.10
   1   6  -5    1.49    0.10
  -1   6   5    1.43    0.07
   1   6  -5    1.46    0.09
  -1   6   5    1.48    0.07
   0  -6  -5    0.20    0.05
   0  -6  -5    0.26    0.06
   0  -6  -5    0.18    0.04
   0  -6   5    0.12    0.04
   0   6  -5    0.16    0.04
   0   6   5    0.21    0.04
   0   6   5    0.14    0.05
   0   6  -5    0.20    0.03
   0   6  -5    0.24    0.05
   1  -6   5   19.92    0.49
  -1  -6  -5   19.95    0.53
  -1  -6  -5   19.96    0.52
   1  -6   5   19.37    0.52
  -1  -6  -5   19.22    0.45
   1   6   5   19.51    0.50
  -1   6  -5   19.23    0.48
   1   6   5   18.43    0.53
  -1   6  -5   19.02    0.48
   1   6   5   19.71    0.49
   2  -6   5    9.29    0.29
  -2  -6  -5    9.16    0.30
   2  -6   5    9.38    0.27
  -2  -6  -5    9.50    0.30
   2   6   5    8.95    0.30
  -2   6  -5    9.03    0.28
  -2   6  -5    9.18    0.26
   2   6   5    8.98    0.28
  -3  -6  -5    0.36    0.07
   3  -6   5    0.25    0.05
   3  -6   5    0.17    0.04
   3  -6   5    0.31    0.04
   3   6   5    0.21    0.06
  -3   6  -5    0.24    0.06
  -3   6  -5    0.21    0.04
   4  -6   5    0.04    0.03
   4  -6   5   -0.04    0.03
  -4  -6  -5   -0.03    0.04
   4  -6   5    0.03    0.04
   4   6   5   -0.04    0.05
   5  -6   5    0.15    0.05
  -5  -6  -5    0.26    0.06
   5  -6   5    0.17    0.05
   5  -6   5    0.21    0.06
   5   6   5    0.29    0.07
  -5   6  -5    0.21    0.05
  -6  -6  -5    0.24    0.07
   6  -6   5    0.47    0.09
   6   6   5    0.36    0.09
  -7  -6  -5    0.23    0.07
   7  -6   5    0.24    0.08
   7   6   5    0.36    0.10
   8  -7  -5    0.12    0.11
   8  -7  -5    0.12    0.08
  -8   7   5   -0.06    0.06
   8   7  -5    0.08    0.08
   7  -7  -5    0.20    0.07
   7  -7  -5    0.12    0.08
   7  -7  -5    0.22    0.07
   7   7  -5    0.11    0.07
  -7   7   5    0.02    0.06
  -7   7   5    0.12    0.05
   6  -7  -5    0.92    0.13
   6  -7  -5    0.81    0.12
   6  -7  -5    0.76    0.11
  -6   7   5    0.67    0.08
  -6   7   5    0.91    0.08
   6   7  -5    0.87    0.10
   5  -7  -5    0.07    0.05
   5  -7  -5    0.13    0.06
   5   7  -5    0.12    0.08
  -5   7   5    0.15    0.04
   5   7  -5    0.08    0.04
   4  -7  -5    9.54    0.31
   4  -7  -5    9.64    0.34
   4   7  -5   10.13    0.25
  -4   7   5    9.56    0.27
  -4   7   5    9.81    0.28
   4   7  -5    9.52    0.27
  -3  -7   5   -0.05    0.04
   3  -7  -5    0.04    0.04
   3  -7  -5    0.07    0.05
  -3   7   5    0.02    0.03
   3   7  -5    0.02    0.02
   3   7  -5    0.00    0.03
   2  -7  -5    0.09    0.05
   2  -7  -5    0.11    0.04
  -2  -7   5    0.09    0.05
   2  -7  -5    0.08    0.04
   2   7  -5    0.11    0.04
  -2   7   5    0.18    0.04
  -2   7   5    0.16    0.03
  -2   7   5    0.18    0.03
   1  -7  -5    1.43    0.11
   1  -7  -5    1.45    0.09
   1  -7  -5    1.44    0.09
  -1  -7   5    1.40    0.11
  -1   7   5    1.41    0.09
   1   7  -5    1.49    0.09
   1   7  -5    1.54    0.10
  -1   7   5    1.48    0.08
  -1   7   5    1.26    0.10
   0  -7  -5    0.21    0.04
   0  -7   5    0.27    0.06
   0  -7  -5    0.12    0.04
   0  -7  -5    0.29    0.06
   0   7  -5    0.14    0.03
   0   7   5    0.20    0.04
   0   7   5    0.19    0.04
   0   7  -5    0.24    0.03
   0   7   5    0.16    0.05
   0   7  -5    0.22    0.05
  -1  -7  -5    8.20    0.27
  -1  -7  -5    8.04    0.21
  -1  -7  -5    8.40    0.29
   1  -7   5    8.10    0.23
   1  -7   5    8.13    0.27
   1   7   5    8.39    0.25
  -1   7  -5    8.07    0.23
   1   7   5    8.29    0.28
   1   7   5    7.91    0.25
  -1   7  -5    7.97    0.23
  -2  -7  -5    8.63    0.29
   2  -7   5    8.81    0.25
  -2  -7  -5    8.78    0.29
   2  -7   5    8.37    0.27
  -2   7  -5    8.36    0.24
  -2   7  -5    8.64    0.27
   2   7   5    8.36    0.30
  -3  -7  -5    0.09    0.05
   3  -7   5    0.03    0.03
   3  -7   5    0.01    0.03
   3  -7   5    0.09    0.03
   3   7   5    0.02    0.04
  -3   7  -5    0.13    0.05
  -3   7  -5    0.03    0.03
  -4  -7  -5    0.00    0.03
   4  -7   5    0.02    0.04
   4  -7   5    0.02    0.03
   4  -7   5    0.04    0.04
  -4   7  -5    0.04    0.03
   4   7   5    0.02    0.05
  -5  -7  -5    0.00    0.04
   5  -7   5   -0.04    0.04
   5  -7   5    0.03    0.04
   5   7   5    0.04    0.05
  -6  -7  -5    0.04    0.05
   6  -7   5    0.01    0.05
   6   7   5    0.01    0.06
  -7  -7  -5    4.07    0.21
   7  -7   5    3.92    0.21
   7   7   5    4.06    0.24
   7  -8  -5   -0.02    0.06
   7  -8  -5    0.08    0.08
   7  -8  -5    0.10    0.08
  -7   8   5    0.04    0.05
   7   8  -5    0.17    0.08
   6  -8  -5    0.09    0.07
   6  -8  -5    0.05    0.06
   6  -8  -5    0.05    0.07
  -6   8   5   -0.01    0.05
   6   8  -5    0.10    0.06
  -6   8   5    0.00    0.05
   5  -8  -5    2.97    0.19
   5  -8  -5    2.77    0.16
   5  -8  -5    2.87    0.16
  -5   8   5    2.87    0.13
   5   8  -5    2.86    0.21
   4  -8  -5    0.58    0.09
   4  -8  -5    0.52    0.09
   4   8  -5    0.48    0.06
   4   8  -5    0.47    0.04
  -4   8   5    0.52    0.06
  -4   8   5    0.55    0.06
  -3  -8   5    0.51    0.10
   3  -8  -5    0.51    0.09
   3  -8  -5    0.50    0.08
   3   8  -5    0.50    0.04
   3   8  -5    0.42    0.07
  -3   8   5    0.65    0.06
  -3   8   5    0.50    0.05
  -2  -8   5    0.09    0.05
   2  -8  -5    0.06    0.04
   2  -8  -5    0.04    0.04
   2  -8  -5   -0.02    0.04
  -2   8   5    0.05    0.03
  -2   8   5    0.06    0.03
   2   8  -5    0.03    0.03
  -2   8   5    0.02    0.02
  -2   8   5    0.04    0.03
   1  -8  -5    1.04    0.08
   1  -8  -5    0.89    0.09
   1   8  -5    0.81    0.08
   1   8  -5    0.81    0.06
  -1   8   5    0.75    0.06
  -1   8   5    0.89    0.07
  -1   8   5    0.89    0.06
  -1   8   5    0.88    0.08
   0  -8  -5    0.04    0.03
   0  -8  -5    0.01    0.03
   0  -8  -5    0.04    0.04
   0  -8   5    0.04    0.04
   0   8   5    0.02    0.03
   0   8  -5    0.00    0.02
   0   8   5   -0.02    0.03
   0   8  -5    0.04    0.04
   0   8  -5    0.01    0.02
   0   8   5    0.07    0.04
   1  -8   5    3.55    0.13
  -1  -8  -5    3.41    0.16
  -1  -8  -5    3.52    0.16
  -1  -8  -5    3.62    0.11
   1   8   5    3.34    0.19
   1   8   5    3.40    0.14
  -1   8  -5    3.53    0.12
   1   8   5    3.57    0.16
  -1   8  -5    3.50    0.13
  -2  -8  -5    0.81    0.08
  -2  -8  -5    0.81    0.09
   2  -8   5    0.83    0.09
   2  -8   5    0.96    0.06
  -2   8  -5    0.90    0.07
  -2   8  -5    0.78    0.05
   2   8   5    0.76    0.08
   3  -8   5    0.22    0.05
   3  -8   5    0.23    0.04
   3  -8   5    0.20    0.05
  -3  -8  -5    0.16    0.05
   3   8   5    0.19    0.06
  -3   8  -5    0.27    0.04
  -3   8  -5    0.30    0.06
   4  -8   5    0.12    0.05
  -4  -8  -5    0.28    0.06
   4  -8   5    0.16    0.05
   4   8   5    0.19    0.06
   5  -8   5    0.15    0.06
  -5  -8  -5    0.29    0.07
   5  -8   5    0.18    0.06
   5  -8   5    0.14    0.08
  -6  -8  -5    0.00    0.05
   6  -8   5    0.06    0.05
   6   8   5    0.06    0.06
   7  -8   5    0.36    0.09
  -7  -8  -5    0.40    0.09
   7   8   5    0.17    0.08
   7  -9  -5    0.17    0.08
   7  -9  -5    0.30    0.08
   7  -9  -5    0.15    0.07
   7   9  -5    0.03    0.07
  -7   9   5    0.29    0.09
  -7   9   5    0.18    0.06
   6  -9  -5    0.15    0.07
   6  -9  -5    0.05    0.06
   6  -9  -5    0.02    0.06
  -6   9   5    0.15    0.05
  -6   9   5    0.04    0.08
   6   9  -5    0.03    0.05
   5  -9  -5    1.65    0.13
   5  -9  -5    1.77    0.14
   5  -9  -5    1.61    0.15
   5   9  -5    1.56    0.13
  -5   9   5    1.55    0.10
   4  -9  -5    0.50    0.09
   4  -9  -5    0.40    0.07
   4   9  -5    0.38    0.04
  -4   9   5    0.51    0.07
   4   9  -5    0.38    0.06
  -3  -9   5    0.08    0.06
   3  -9  -5    0.03    0.05
   3  -9  -5    0.05    0.05
   3   9  -5    0.06    0.02
  -3   9   5    0.02    0.03
  -3   9   5    0.01    0.03
   3   9  -5    0.01    0.04
  -2  -9   5    1.88    0.13
   2  -9  -5    1.89    0.14
   2  -9  -5    1.73    0.11
   2  -9  -5    1.83    0.12
   2   9  -5    1.73    0.12
  -2   9   5    1.78    0.11
  -2   9   5    1.91    0.10
  -2   9   5    1.94    0.10
   1  -9  -5    0.13    0.05
   1  -9  -5    0.17    0.06
  -1  -9   5    0.05    0.05
   1   9  -5    0.08    0.03
  -1   9   5    0.09    0.04
  -1   9   5    0.05    0.03
  -1   9   5    0.11    0.04
  -1   9   5    0.15    0.04
   0  -9  -5    0.54    0.05
   0  -9  -5    0.61    0.09
   0  -9  -5    0.72    0.13
   0  -9   5    0.52    0.08
   0   9   5    0.69    0.08
   0   9  -5    0.52    0.04
   0   9   5    0.56    0.07
   0   9  -5    0.48    0.05
   0   9   5    0.62    0.08
  -1  -9  -5    1.46    0.10
  -1  -9  -5    1.22    0.06
   1  -9   5    1.38    0.10
  -1  -9  -5    1.19    0.10
   1   9   5    1.39    0.10
   1   9   5    1.18    0.11
  -1   9  -5    1.27    0.06
  -1   9  -5    1.39    0.07
   1   9   5    1.31    0.09
  -2  -9  -5    0.04    0.04
   2  -9   5    0.00    0.03
   2  -9   5    0.03    0.03
   2   9   5    0.02    0.04
  -2   9  -5    0.00    0.02
  -2   9  -5    0.00    0.03
  -3  -9  -5    0.47    0.08
   3  -9   5    0.63    0.09
   3  -9   5    0.49    0.06
   3  -9   5    0.48    0.04
  -3   9  -5    0.46    0.05
   3   9   5    0.59    0.10
  -3   9  -5    0.55    0.08
  -4  -9  -5    0.15    0.07
   4  -9   5    0.09    0.04
   4  -9   5    0.10    0.04
   4   9   5    0.08    0.05
   5  -9   5    0.86    0.08
  -5  -9  -5    0.77    0.11
   5  -9   5    0.80    0.10
   5  -9   5    0.97    0.08
   5   9   5    0.82    0.12
   6  -9   5    0.05    0.06
  -6  -9  -5    0.02    0.05
   6  -9   5    0.09    0.05
   6   9   5    0.11    0.07
  -7  -9  -5    0.11    0.07
   7  -9   5   -0.09    0.06
   7   9   5    0.04    0.07
   7 -10  -5    0.33    0.10
   7 -10  -5    0.24    0.09
   7 -10  -5    0.12    0.07
   7  10  -5    0.32    0.09
  -7  10   5    0.32    0.08
   6 -10  -5    0.05    0.06
   6 -10  -5    0.07    0.06
   6 -10  -5    0.16    0.07
  -6  10   5    0.19    0.06
   6  10  -5    0.06    0.06
  -6  10   5    0.10    0.06
   5 -10  -5    0.03    0.05
   5 -10  -5    0.02    0.05
   5 -10  -5    0.11    0.06
  -5  10   5    0.03    0.04
   5  10  -5    0.01    0.04
  -5  10   5    0.05    0.05
   4 -10  -5    0.04    0.04
  -4 -10   5    0.11    0.07
   4 -10  -5    0.01    0.05
  -4  10   5    0.08    0.04
   4  10  -5    0.12    0.04
  -4  10   5    0.11    0.07
   3 -10  -5    1.45    0.12
  -3 -10   5    1.38    0.13
   3 -10  -5    1.35    0.11
   3  10  -5    1.46    0.06
  -3  10   5    1.38    0.14
  -3  10   5    1.48    0.09
   2 -10  -5    2.03    0.12
   2 -10  -5    2.29    0.14
  -2 -10   5    2.10    0.15
   2 -10  -5    2.52    0.13
  -2  10   5    1.98    0.12
  -2  10   5    2.28    0.11
   1 -10  -5    2.02    0.13
  -1 -10   5    1.96    0.13
   1 -10  -5    2.08    0.12
  -1  10   5    1.90    0.11
   1  10  -5    1.96    0.10
  -1  10   5    2.12    0.10
   0 -10   5    0.08    0.04
   0 -10  -5    0.00    0.03
   0 -10  -5    0.10    0.05
   0  10   5    0.04    0.04
   0  10  -5    0.05    0.03
   0  10   5    0.05    0.03
   0  10  -5    0.08    0.02
  -1 -10  -5    0.18    0.03
  -1 -10  -5    0.27    0.06
  -1 -10  -5    0.21    0.06
  -1  10  -5    0.23    0.03
   1  10   5    0.23    0.05
   1  10   5    0.22    0.06
  -1  10  -5    0.17    0.04
   2 -10   5    0.04    0.02
   2 -10   5    0.04    0.05
  -2 -10  -5    0.00    0.04
   2  10   5   -0.04    0.04
  -2  10  -5    0.06    0.04
  -2  10  -5    0.03    0.02
   3 -10   5    0.54    0.08
  -3 -10  -5    0.70    0.10
   3 -10   5    0.63    0.07
  -3  10  -5    0.50    0.04
  -3  10  -5    0.50    0.08
   3  10   5    0.75    0.11
   4 -10   5    0.62    0.09
   4 -10   5    0.70    0.09
  -4 -10  -5    0.65    0.10
   4 -10   5    0.58    0.07
   4  10   5    0.66    0.10
  -5 -10  -5    0.26    0.07
   5 -10   5    0.33    0.07
   5 -10   5    0.22    0.06
   5 -10   5    0.35    0.07
   5  10   5    0.44    0.10
   6 -10   5    0.07    0.06
  -6 -10  -5    0.10    0.05
   6 -10   5   -0.07    0.06
   6  10   5    0.07    0.06
   7 -11  -5    0.80    0.13
   7 -11  -5    0.79    0.13
   7 -11  -5    0.98    0.14
  -7  11   5    0.70    0.10
   6 -11  -5   -0.03    0.06
   6 -11  -5   -0.03    0.05
   6 -11  -5    0.09    0.07
  -6  11   5    0.03    0.05
  -6  11   5    0.02    0.06
   6  11  -5    0.09    0.05
   5 -11  -5    0.28    0.08
   5 -11  -5    0.15    0.07
   5 -11  -5    0.25    0.07
  -5  11   5    0.25    0.06
  -5  11   5    0.29    0.08
   5  11  -5    0.17    0.06
   4 -11  -5    1.34    0.11
   4 -11  -5    1.12    0.11
  -4 -11   5    0.99    0.12
   4  11  -5    1.14    0.08
  -4  11   5    1.05    0.09
  -4  11   5    1.08    0.09
   3 -11  -5    0.34    0.08
   3 -11  -5    0.35    0.08
  -3 -11   5    0.28    0.07
   3  11  -5    0.31    0.04
  -3  11   5    0.20    0.05
   2 -11  -5   23.32    0.62
   2 -11  -5   24.03    0.64
  -2 -11   5   22.83    0.66
   2 -11  -5   23.94    0.63
   2  11  -5   23.11    0.60
  -2  11   5   23.83    0.60
  -2  11   5   23.53    0.60
   1 -11  -5    1.78    0.13
   1 -11  -5    1.76    0.11
  -1 -11   5    1.62    0.13
   1  11  -5    1.48    0.09
  -1  11   5    1.70    0.10
  -1  11   5    1.68    0.11
   0 -11  -5    0.04    0.04
   0 -11   5    0.01    0.04
   0 -11  -5    0.03    0.03
   0  11  -5   -0.04    0.02
   0  11   5    0.08    0.05
   0  11  -5    0.04    0.02
   0  11   5    0.00    0.03
  -1 -11  -5    1.14    0.10
   1 -11   5    1.10    0.10
  -1 -11  -5    1.04    0.05
  -1  11  -5    1.03    0.05
   1  11   5    0.89    0.09
  -1  11  -5    1.08    0.07
   2 -11   5    0.18    0.04
  -2 -11  -5    0.24    0.06
   2 -11   5    0.15    0.05
  -2  11  -5    0.16    0.05
  -2  11  -5    0.21    0.03
   2  11   5    0.20    0.06
  -3 -11  -5    0.04    0.05
   3 -11   5    0.13    0.03
   3 -11   5    0.09    0.04
  -3  11  -5    0.09    0.05
   3  11   5    0.05    0.04
   4 -11   5    1.24    0.08
  -4 -11  -5    1.55    0.12
   4 -11   5    1.43    0.09
   4 -11   5    1.35    0.11
   4  11   5    1.65    0.14
  -5 -11  -5    1.74    0.13
   5 -11   5    1.73    0.10
   5 -11   5    1.69    0.13
   5 -11   5    1.94    0.12
   5  11   5    1.86    0.15
   6 -11   5   -0.05    0.05
  -6 -11  -5    0.04    0.05
   6 -11   5   -0.09    0.06
   6  11   5    0.10    0.06
   7 -12  -5    3.15    0.21
   7 -12  -5    2.87    0.20
   7 -12  -5    3.14    0.21
  -7  12   5    3.08    0.18
   7  12  -5    2.99    0.23
   6 -12  -5    0.02    0.06
   6 -12  -5   -0.07    0.06
   6 -12  -5    0.01    0.06
   6  12  -5    0.08    0.06
  -6  12   5   -0.01    0.06
   5 -12  -5    0.14    0.08
   5 -12  -5    0.03    0.07
   5  12  -5    0.08    0.05
  -5  12   5    0.01    0.05
  -5  12   5    0.09    0.05
   4 -12  -5    0.09    0.06
  -4 -12   5    0.10    0.06
   4 -12  -5    0.16    0.06
   4  12  -5    0.05    0.04
  -4  12   5    0.04    0.04
   3 -12  -5    0.02    0.05
  -3 -12   5    0.03    0.06
   3 -12  -5    0.07    0.06
   3  12  -5    0.14    0.03
  -3  12   5    0.12    0.04
  -3  12   5    0.08    0.04
   2 -12  -5    3.91    0.19
  -2 -12   5    3.87    0.20
   2  12  -5    3.54    0.15
  -2  12   5    3.56    0.16
  -2  12   5    3.65    0.16
   1 -12  -5   19.21    0.58
  -1 -12   5   20.48    0.60
   1 -12  -5   21.51    0.58
  -1  12   5   21.30    0.55
   1  12  -5   21.70    0.52
  -1  12   5   20.69    0.55
   0 -12   5    0.05    0.04
   0 -12  -5    0.12    0.06
   0  12   5    0.09    0.04
   0  12  -5    0.09    0.05
   0  12   5    0.13    0.05
   0  12  -5    0.09    0.03
  -1 -12  -5    0.07    0.05
  -1 -12  -5    0.10    0.03
   1 -12   5    0.07    0.05
  -1  12  -5    0.09    0.03
  -1  12  -5    0.11    0.02
   1  12   5    0.11    0.05
   1  12   5    0.13    0.04
   2 -12   5    0.21    0.06
  -2 -12  -5    0.18    0.06
   2 -12   5    0.15    0.04
   2  12   5    0.29    0.07
  -2  12  -5    0.26    0.06
   3 -12   5    0.17    0.06
   3 -12   5    0.22    0.03
  -3 -12  -5    0.27    0.07
  -3  12  -5    0.21    0.06
   3  12   5    0.27    0.08
   4 -12   5    8.37    0.31
   4 -12   5    8.27    0.25
  -4 -12  -5    8.92    0.32
   4  12   5    8.59    0.38
   5 -12   5    0.54    0.08
   5 -12   5    0.47    0.07
   5 -12   5    0.27    0.08
  -5 -12  -5    0.45    0.09
   5  12   5    0.56    0.11
  -6 -12  -5    0.35    0.08
   6 -12   5    0.22    0.07
   6 -12   5    0.37    0.08
   6  12   5    0.33    0.09
   7 -13  -5    0.12    0.08
   7 -13  -5    0.20    0.09
   7 -13  -5    0.30    0.10
   6 -13  -5    0.12    0.08
   6 -13  -5    0.06    0.07
   6 -13  -5    0.01    0.07
   6  13  -5    0.11    0.05
  -6  13   5    0.02    0.06
   5 -13  -5    0.21    0.07
   5 -13  -5    0.19    0.08
   4 -13  -5    0.65    0.10
  -4 -13   5    0.49    0.11
  -4  13   5    0.55    0.07
  -4  13   5    0.55    0.08
   4  13  -5    0.58    0.07
   3 -13  -5    2.56    0.16
   3 -13  -5    2.35    0.15
  -3 -13   5    2.52    0.18
  -3  13   5    2.28    0.16
  -3  13   5    2.35    0.13
   3  13  -5    2.32    0.09
   2 -13  -5   10.73    0.36
  -2 -13   5   10.54    0.38
   2  13  -5   10.87    0.31
  -2  13   5   10.68    0.35
  -2  13   5   10.52    0.33
   2  13  -5   10.67    0.26
   1 -13  -5    4.73    0.21
  -1 -13   5    4.69    0.23
   1  13  -5    4.86    0.16
  -1  13   5    4.76    0.21
  -1  13   5    4.90    0.20
   0 -13  -5    1.13    0.13
   0 -13   5    0.98    0.10
   0  13  -5    1.09    0.06
   0  13  -5    1.18    0.06
   0  13   5    1.02    0.10
   0  13   5    1.06    0.09
  -1 -13  -5    0.67    0.10
   1 -13   5    0.79    0.10
  -1  13  -5    0.61    0.06
   1  13   5    0.68    0.09
   1  13   5    0.81    0.11
   2 -13   5    0.64    0.10
   2 -13   5    0.57    0.07
  -2 -13  -5    0.76    0.10
  -2  13  -5    0.57    0.08
   2  13   5    0.63    0.10
   3 -13   5    0.33    0.08
  -3 -13  -5    0.21    0.07
   3 -13   5    0.24    0.06
   3  13   5    0.27    0.07
   4 -13   5    0.87    0.05
   4 -13   5    0.78    0.07
   4 -13   5    0.86    0.11
  -4 -13  -5    0.80    0.11
   4  13   5    1.14    0.15
   5 -13   5    0.82    0.12
  -5 -13  -5    0.82    0.12
   5 -13   5    1.02    0.09
   5 -13   5    0.78    0.07
   5  13   5    1.03    0.15
  -6 -13  -5    0.14    0.06
   6 -13   5    0.25    0.08
   6 -13   5    0.20    0.07
   6  13   5    0.31    0.10
   7 -14  -5    0.11    0.07
   7 -14  -5    0.04    0.07
   7  14  -5    0.21    0.09
  -7  14   5    0.08    0.07
   6 -14  -5    1.54    0.15
   6 -14  -5    1.59    0.16
   6 -14  -5    1.61    0.15
   6  14  -5    1.52    0.13
  -6  14   5    1.30    0.14
   5 -14  -5    0.51    0.10
   5 -14  -5    0.51    0.10
   5  14  -5    0.41    0.08
  -5  14   5    0.55    0.09
   4 -14  -5    0.08    0.07
  -4 -14   5    0.11    0.07
   4 -14  -5    0.05    0.06
  -4  14   5    0.08    0.05
   4  14  -5    0.09    0.05
  -4  14   5    0.13    0.06
   3 -14  -5    0.20    0.07
  -3 -14   5    0.23    0.07
  -3  14   5    0.19    0.06
   3  14  -5    0.24    0.04
  -3  14   5    0.24    0.06
  -2 -14   5    7.04    0.30
   2 -14  -5    7.21    0.27
  -2  14   5    6.69    0.25
   2  14  -5    6.94    0.19
  -2  14   5    7.02    0.25
   2  14  -5    7.30    0.23
  -1 -14   5    0.97    0.11
   1 -14  -5    1.13    0.11
   1  14  -5    1.06    0.07
   1  14  -5    1.10    0.06
  -1  14   5    1.10    0.10
  -1  14   5    1.06    0.09
   0 -14  -5    0.05    0.05
   0 -14   5   -0.04    0.04
   0  14   5    0.06    0.04
   0  14  -5    0.08    0.03
   0  14   5    0.11    0.04
   0  14  -5    0.04    0.02
   1 -14   5    1.41    0.12
  -1 -14  -5    1.50    0.12
   1  14   5    1.49    0.12
   1  14   5    1.40    0.11
  -1  14  -5    1.50    0.09
   2 -14   5    0.99    0.11
  -2 -14  -5    0.94    0.11
   2 -14   5    0.79    0.08
   2  14   5    1.05    0.12
  -2  14  -5    1.09    0.14
   3 -14   5    0.63    0.10
  -3 -14  -5    0.75    0.11
   3 -14   5    0.72    0.10
   3  14   5    0.82    0.12
   4 -14   5    0.49    0.03
   4 -14   5    0.43    0.09
   4 -14   5    0.46    0.09
  -4 -14  -5    0.49    0.09
   4  14   5    0.54    0.11
   5 -14   5    2.63    0.17
  -5 -14  -5    2.95    0.18
   5 -14   5    2.46    0.16
   5 -14   5    2.69    0.14
   5  14   5    2.51    0.18
   6 -14   5   -0.06    0.05
   6 -14   5    0.00    0.06
  -6 -14  -5   -0.07    0.04
   6  14   5    0.16    0.08
   6 -15  -5    1.70    0.16
   6 -15  -5    1.91    0.16
   6  15  -5    1.77    0.14
  -5 -15   5    9.52    0.40
   5 -15  -5    9.92    0.37
   5 -15  -5    8.95    0.36
   5  15  -5    8.82    0.31
  -5  15   5    9.37    0.33
   4 -15  -5    0.40    0.09
   4 -15  -5    0.54    0.10
   4  15  -5    0.46    0.04
  -4  15   5    0.64    0.09
   4  15  -5    0.73    0.08
   3 -15  -5    0.97    0.12
  -3 -15   5    1.08    0.14
   3 -15  -5    0.83    0.11
  -3  15   5    0.75    0.09
  -3  15   5    0.76    0.11
   3  15  -5    0.72    0.06
   2 -15  -5    0.86    0.11
  -2 -15   5    0.64    0.11
  -2  15   5    0.69    0.09
   2  15  -5    0.60    0.05
  -2  15   5    0.92    0.09
   2  15  -5    0.69    0.07
   2  15  -5    0.75    0.06
   1 -15  -5    1.35    0.11
  -1 -15   5    1.18    0.12
  -1  15   5    1.39    0.11
   1  15  -5    1.28    0.07
   1  15  -5    1.31    0.07
  -1  15   5    1.27    0.10
   0 -15   5    4.64    0.23
   0 -15  -5    4.53    0.21
   0  15   5    4.54    0.20
   0  15  -5    4.51    0.12
   0  15  -5    4.69    0.16
   0  15  -5    4.69    0.11
   0  15   5    4.38    0.20
   1 -15   5    1.25    0.12
  -1 -15  -5    1.42    0.12
   1  15   5    1.31    0.12
  -1  15  -5    1.31    0.09
   2 -15   5    0.14    0.06
   2 -15   5    0.24    0.08
  -2  15  -5    0.09    0.06
   2  15   5    0.28    0.08
  -3 -15  -5    0.31    0.08
   3 -15   5    0.25    0.06
   3 -15   5    0.19    0.07
   3  15   5    0.31    0.10
   4 -15   5    0.12    0.05
   4 -15   5    0.09    0.06
  -4 -15  -5    0.08    0.06
   4  15   5    0.18    0.08
  -5 -15  -5    0.28    0.07
   5 -15   5    0.21    0.06
   5 -15   5    0.19    0.07
   5 -15   5    0.22    0.03
   5 -15   5    0.28    0.08
   5  15   5    0.31    0.10
   6 -15   5    0.61    0.09
   6 -15   5    0.88    0.13
   6 -15   5    0.80    0.12
   6  15   5    0.77    0.14
   6 -16  -5    0.40    0.10
   6 -16  -5    0.11    0.09
   6  16  -5    0.13    0.07
  -6  16   5    0.27    0.09
   5 -16  -5   18.67    0.61
   5 -16  -5   19.90    0.61
  -5 -16   5   19.88    0.65
   5  16  -5   19.30    0.54
  -5  16   5   19.91    0.57
   4 -16  -5    0.13    0.07
  -4 -16   5    0.30    0.09
   4 -16  -5    0.23    0.08
   4  16  -5    0.11    0.03
  -3 -16   5    0.13    0.07
  -3  16   5    0.09    0.05
   3  16  -5    0.14    0.04
  -2 -16   5    0.07    0.06
   2 -16  -5    0.05    0.05
   2  16  -5    0.00    0.03
   2  16  -5    0.02    0.03
   2  16  -5    0.03    0.03
  -2  16   5    0.00    0.04
  -1 -16   5    0.05    0.06
   1 -16  -5   -0.02    0.04
   1  16  -5    0.15    0.03
   1  16  -5    0.04    0.03
   1  16  -5    0.14    0.04
  -1  16   5    0.14    0.06
   0 -16   5    1.67    0.14
   0 -16  -5    1.46    0.12
   0  16  -5    1.72    0.09
   0  16   5    1.57    0.13
   1 -16   5   19.10    0.59
  -1 -16  -5   19.94    0.58
   1  16   5   20.81    0.58
  -1  16  -5   20.13    0.52
  -2 -16  -5   10.30    0.35
   2 -16   5    9.46    0.30
   2 -16   5   10.36    0.37
   2  16   5    9.98    0.36
  -2  16  -5    9.21    0.32
  -3 -16  -5    0.17    0.07
   3 -16   5    0.20    0.06
   3 -16   5    0.12    0.07
   3  16   5    0.19    0.08
  -4 -16  -5    0.14    0.06
   4 -16   5    0.14    0.07
   4 -16   5    0.13    0.06
   4  16   5    0.10    0.06
  -5 -16  -5   -0.02    0.05
   5 -16   5    0.07    0.06
   5 -16   5    0.09    0.06
   5  16   5    0.05    0.07
   6 -17  -5    0.03    0.07
   6 -17  -5    0.18    0.08
  -6  17   5    0.06    0.06
   6  17  -5    0.12    0.06
   5 -17  -5    2.20    0.17
  -5 -17   5    2.28    0.20
   5 -17  -5    2.00    0.18
   5  17  -5    1.88    0.14
  -5  17   5    1.70    0.18
   4 -17  -5   23.41    0.67
  -4 -17   5   23.58    0.72
   4 -17  -5   22.76    0.68
   4  17  -5   22.46    0.60
  -4  17   5   22.66    0.64
   4  17  -5   22.98    0.54
   3 -17  -5    0.20    0.08
  -3 -17   5    0.15    0.10
   3  17  -5    0.13    0.04
  -3  17   5    0.16    0.06
   2 -17  -5   -0.02    0.05
  -2 -17   5    0.03    0.06
  -2  17   5    0.05    0.05
   2  17  -5    0.09    0.03
   2  17  -5    0.04    0.04
   2  17  -5    0.08    0.03
  -1 -17   5    0.02    0.04
   1 -17  -5    0.02    0.05
  -1  17   5   -0.01    0.04
   1  17  -5    0.03    0.02
   1  17  -5    0.03    0.02
   1  17  -5    0.07    0.04
   0 -17   5   -0.05    0.05
   0 -17  -5    0.02    0.05
   0  17   5   -0.02    0.05
   0  17  -5    0.08    0.04
  -1 -17  -5   27.44    0.85
   1 -17   5   30.48    0.82
  -1  17  -5   29.00    0.74
   1  17   5   30.40    0.80
   2 -17   5   20.01    0.61
   2 -17   5   20.69    0.54
  -2 -17  -5   20.67    0.59
   2  17   5   21.33    0.65
  -2  17  -5   18.34    0.59
   3 -17   5    0.07    0.04
   3 -17   5    0.08    0.07
  -3 -17  -5   -0.01    0.05
   3  17   5    0.15    0.07
  -4 -17  -5   -0.04    0.04
   4 -17   5    0.16    0.07
   4  17   5    0.05    0.07
   5 -17   5    0.06    0.06
   5 -17   5   -0.05    0.05
  -5 -17  -5    0.00    0.05
   5  17   5    0.07    0.07
   6 -18  -5    0.48    0.11
   6 -18  -5    0.57    0.12
  -6  18   5    0.51    0.09
   6  18  -5    0.39    0.09
   5 -18  -5    2.55    0.19
  -5 -18   5    2.52    0.21
   5 -18  -5    2.04    0.17
  -5  18   5    2.45    0.17
   5  18  -5    2.33    0.15
   4 -18  -5    1.46    0.15
   4 -18  -5    1.55    0.15
  -4 -18   5    1.46    0.16
   4  18  -5    1.42    0.08
   4  18  -5    1.32    0.13
   3 -18  -5    0.37    0.09
  -3 -18   5    0.32    0.09
  -3  18   5    0.43    0.08
   3  18  -5    0.46    0.08
   2 -18  -5    0.20    0.07
  -2 -18   5    0.13    0.08
   2  18  -5    0.23    0.04
   2  18  -5    0.23    0.05
  -2  18   5    0.15    0.06
   2  18  -5    0.19    0.05
  -1 -18   5    0.01    0.05
   1  18  -5    0.02    0.04
   1  18  -5    0.06    0.02
   1  18  -5    0.04    0.03
   1  18  -5    0.07    0.02
  -1  18   5    0.07    0.06
   0 -18  -5   -0.03    0.06
   0 -18   5    0.01    0.06
   0  18  -5    0.06    0.04
   0  18   5   -0.03    0.06
   1 -18   5    3.14    0.20
  -1 -18  -5    3.69    0.20
   1  18   5    3.66    0.21
  -1  18  -5    3.48    0.16
   2 -18   5    0.81    0.09
  -2 -18  -5    0.77    0.12
   2 -18   5    0.97    0.13
  -2 -18  -5    0.73    0.05
   3 -18   5    0.27    0.06
  -3 -18  -5    0.22    0.08
   3 -18   5    0.28    0.09
   3  18   5    0.31    0.10
  -4 -18  -5   -0.02    0.05
   4 -18   5    0.00    0.05
   4  18   5   -0.03    0.05
   5 -18   5    0.12    0.07
  -5 -18  -5    0.17    0.06
   5 -18   5    0.09    0.06
   5  18   5    0.13    0.08
   6 -19  -5    0.12    0.08
   5 -19  -5    6.63    0.31
  -5 -19   5    6.24    0.32
   5 -19  -5    6.89    0.30
   5  19  -5    6.44    0.26
  -5  19   5    6.51    0.29
   4 -19  -5    2.84    0.20
  -4 -19   5    2.87    0.21
   4 -19  -5    2.96    0.20
  -4  19   5    3.28    0.19
   4  19  -5    3.17    0.16
   4  19  -5    3.20    0.12
  -3 -19   5    0.13    0.07
   3 -19  -5    0.05    0.07
   3  19  -5    0.10    0.05
   2 -19  -5    0.70    0.11
  -2 -19   5    0.77    0.14
  -2  19   5    0.85    0.12
   2  19  -5    0.68    0.06
   2  19  -5    0.74    0.06
   2  19  -5    0.80    0.10
   1 -19  -5    0.23    0.07
  -1 -19   5    0.15    0.07
  -1  19   5    0.25    0.07
   1  19  -5    0.20    0.05
   1  19  -5    0.16    0.03
   1  19  -5    0.19    0.03
   0 -19  -5    1.01    0.13
   0 -19   5    0.99    0.13
   0  19  -5    0.79    0.08
   0  19   5    0.90    0.13
  -1 -19  -5    5.69    0.19
   1 -19   5    5.77    0.27
  -1 -19  -5    6.16    0.26
   1  19   5    5.94    0.28
  -1  19  -5    6.01    0.22
  -2 -19  -5    4.00    0.13
   2 -19   5    3.86    0.17
   2 -19   5    4.54    0.29
  -2 -19  -5    4.27    0.22
   2  19   5    4.13    0.22
   3 -19   5    0.10    0.05
  -3 -19  -5    0.20    0.07
   3 -19   5    0.08    0.06
   3  19   5    0.22    0.09
  -4 -19  -5    0.12    0.06
   4 -19   5    0.17    0.08
   4  19   5    0.13    0.08
   5 -19   5    0.18    0.07
   5 -19   5    0.12    0.07
   5  19   5    0.03    0.07
   5 -20  -5    1.83    0.16
  -5 -20   5    1.96    0.18
   5 -20  -5    1.70    0.16
  -5  20   5    1.60    0.15
   5  20  -5    1.75    0.15
   5  20  -5    1.29    0.09
   4 -20  -5    0.10    0.08
  -4 -20   5   -0.04    0.06
   4  20  -5   -0.04    0.04
   4  20  -5   -0.02    0.05
  -4  20   5    0.06    0.06
  -3 -20   5    1.71    0.16
   3 -20  -5    2.29    0.17
  -3  20   5    2.20    0.15
   3  20  -5    1.87    0.12
  -2 -20   5    0.68    0.13
   2 -20  -5    0.62    0.11
   2  20  -5    0.69    0.08
   2  20  -5    0.59    0.05
   2  20  -5    0.53    0.06
  -2  20   5    0.64    0.10
   1 -20  -5    0.44    0.09
  -1 -20   5    0.37    0.09
  -1  20   5    0.31    0.10
   1  20  -5    0.45    0.07
   1  20  -5    0.47    0.11
   0 -20  -5    0.30    0.08
   0 -20   5    0.14    0.10
   0  20  -5    0.18    0.05
  -1 -20  -5    0.62    0.07
   1 -20   5    0.63    0.13
  -1 -20  -5    0.55    0.10
   1  20   5    0.75    0.12
  -2 -20  -5    0.02    0.05
  -2 -20  -5    0.07    0.03
   2 -20   5    0.04    0.06
   2  20   5    0.08    0.07
   3 -20   5    0.71    0.12
   3 -20   5    0.74    0.10
  -3 -20  -5    0.65    0.11
   3  20   5    0.70    0.13
  -4 -20  -5    0.55    0.10
   4 -20   5    0.28    0.09
   4 -20   5    0.41    0.09
   4  20   5    0.59    0.12
  -5 -21   5    0.76    0.15
   5 -21  -5    0.84    0.15
   5 -21  -5    0.81    0.13
  -5  21   5    1.04    0.14
   5  21  -5    1.08    0.13
   4 -21  -5    0.32    0.10
  -4 -21   5    0.45    0.11
   4  21  -5    0.42    0.08
   4  21  -5    0.40    0.06
  -4  21   5    0.34    0.09
  -3 -21   5    0.38    0.10
   3 -21  -5    0.52    0.10
   3  21  -5    0.40    0.07
  -3  21   5    0.54    0.10
   2 -21  -5    1.20    0.12
  -2 -21   5    1.28    0.17
   2  21  -5    1.03    0.09
   2  21  -5    1.09    0.07
  -2  21   5    1.17    0.12
   2  21  -5    1.07    0.07
  -1 -21   5    0.41    0.10
   1 -21  -5    0.50    0.10
   1  21  -5    0.30    0.06
  -1  21   5    0.32    0.08
   1  21  -5    0.39    0.07
   0 -21   5    0.61    0.12
   0 -21  -5    0.47    0.10
   0  21  -5    0.49    0.08
   0  21   5    0.53    0.10
   1 -21   5    0.95    0.14
  -1 -21  -5    1.25    0.13
  -1 -21  -5    1.07    0.08
   1  21   5    1.30    0.16
  -2 -21  -5    0.54    0.10
   2 -21   5    0.62    0.12
  -2 -21  -5    0.46    0.05
   2  21   5    0.78    0.13
   3 -21   5    1.24    0.16
  -3 -21  -5    0.97    0.13
   3 -21   5    1.01    0.13
   3  21   5    1.02    0.16
  -4 -21  -5    0.46    0.09
   4 -21   5    0.30    0.09
   4 -21   5    0.37    0.09
   4  21   5    0.27    0.10
  -4 -22   5    0.19    0.09
   4 -22  -5    0.19    0.08
   4  22  -5    0.08    0.04
  -4  22   5    0.11    0.07
   4  22  -5    0.16    0.08
   3 -22  -5   -0.02    0.05
  -3 -22   5    0.09    0.07
   3  22  -5    0.08    0.05
  -3  22   5    0.02    0.06
   2 -22  -5    2.52    0.17
  -2 -22   5    2.84    0.21
   2  22  -5    2.59    0.14
  -2  22   5    2.40    0.17
   2  22  -5    2.51    0.10
   2  22  -5    2.73    0.14
   2  22  -5    2.37    0.10
   1 -22  -5    2.71    0.17
  -1 -22   5    2.33    0.19
   1  22  -5    2.56    0.13
   1  22  -5    2.80    0.14
  -1  22   5    2.53    0.17
   0 -22   5    0.00    0.05
   0 -22  -5    0.05    0.06
   0  22   5    0.02    0.05
   0  22  -5    0.07    0.05
   1 -22   5    0.00    0.06
  -1 -22  -5    0.05    0.05
  -1 -22  -5    0.08    0.03
   1  22   5    0.06    0.06
   2 -22   5    0.04    0.07
  -2 -22  -5    0.01    0.05
  -2 -22  -5   -0.02    0.02
   2  22   5    0.04    0.06
   3 -22   5    0.57    0.10
   3 -22   5    0.64    0.13
  -3 -22  -5    0.66    0.11
   3  22   5    0.86    0.15
   4 -22   5    2.41    0.19
   4  22   5    2.01    0.18
  -4 -23   5    0.12    0.09
   4 -23  -5    0.02    0.06
   4  23  -5    0.00    0.04
  -4  23   5    0.03    0.06
   4  23  -5    0.11    0.07
   3 -23  -5    0.10    0.07
  -3 -23   5   -0.02    0.06
   3  23  -5    0.02    0.04
  -3  23   5    0.05    0.06
  -2 -23   5    0.32    0.10
   2 -23  -5    0.19    0.07
   2  23  -5    0.16    0.04
   2  23  -5    0.26    0.06
   2  23  -5    0.17    0.04
  -2  23   5    0.17    0.07
   1 -23  -5    1.21    0.13
  -1 -23   5    1.51    0.16
  -1  23   5    1.39    0.14
   1  23  -5    1.37    0.11
   0 -23   5    0.09    0.07
   0 -23  -5    0.03    0.06
   0  23  -5    0.00    0.05
   0  23   5    0.10    0.06
  -1 -23  -5    0.08    0.04
   1 -23   5    0.15    0.06
  -1 -23  -5    0.07    0.06
   1  23   5    0.06    0.06
  -2 -23  -5    0.06    0.03
  -2 -23  -5    0.06    0.05
   2 -23   5    0.06    0.07
   2  23   5    0.18    0.08
  -3 -23  -5   -0.04    0.05
   3 -23   5   -0.04    0.06
   3  23   5   -0.01    0.08
   4 -24  -5    0.03    0.06
   3 -24  -5    0.01    0.06
  -3 -24   5    0.03    0.06
   3  24  -5    0.08    0.05
  -3  24   5    0.13    0.07
  -2 -24   5    0.62    0.13
   2 -24  -5    0.49    0.09
   2  24  -5    0.51    0.05
   2  24  -5    0.51    0.08
  -2  24   5    0.58    0.11
  -1 -24   5    0.98    0.15
   1 -24  -5    0.96    0.14
  -1  24   5    1.18    0.13
   1  24  -5    0.98    0.10
   0 -24   5    0.02    0.07
   0 -24  -5    0.03    0.06
   0  24  -5   -0.02    0.05
   0  24   5    0.08    0.07
  -1 -24  -5    0.06    0.06
   1 -24   5    0.04    0.07
   1  24   5    0.11    0.06
   2 -24   5   -0.06    0.05
  -2 -24  -5   -0.12    0.04
  -2 -24  -5   -0.02    0.03
   2  24   5   -0.02    0.06
   3 -24   5    0.10    0.08
  -3 -24  -5    0.09    0.06
   3  24   5    0.11    0.09
   3 -25  -5   -0.05    0.06
  -3 -25   5    0.09    0.07
  -3  25   5    0.17    0.08
   3  25  -5   -0.02    0.05
   2 -25  -5    0.35    0.09
  -2 -25   5    0.23    0.09
   2  25  -5    0.26    0.03
  -2  25   5    0.32    0.09
   2  25  -5    0.34    0.08
  -1 -25   5    0.16    0.08
   1 -25  -5    0.09    0.06
  -1  25   5    0.00    0.06
   0 -25  -5    0.09    0.06
   0 -25   5    0.11    0.08
   0  25  -5    0.06    0.06
   0  25   5    0.15    0.07
  -1 -25  -5    0.01    0.04
  -1 -25  -5    0.08    0.06
   1 -25   5    0.13    0.08
  -1  25  -5   -0.03    0.05
   1  25   5    0.08    0.07
  -2 -25  -5    0.10    0.04
  -2 -25  -5    0.11    0.05
   2 -25   5    0.11    0.07
   2  25   5    0.08    0.08
  -2 -26   5    0.14    0.08
   2 -26  -5    0.15    0.07
   2  26  -5    0.08    0.06
  -2  26   5    0.11    0.07
   1 -26  -5   -0.02    0.05
  -1 -26   5    0.05    0.07
  -1  26   5    0.08    0.07
   1  26  -5    0.00    0.06
   0 -26  -5    0.02    0.06
   0 -26   5    0.18    0.08
   0  26   5    0.04    0.06
   1 -26   5    0.09    0.08
  -1 -26  -5    0.03    0.04
  -1 -26  -5    0.14    0.07
  -1  26  -5    0.04    0.06
   1  26   5    0.07    0.07
   7   0  -6   14.19    0.47
   7   0  -6   13.76    0.43
   7   0  -6   14.18    0.50
   6   0  -6    0.20    0.08
   6   0  -6    0.22    0.07
   6   0  -6    0.27    0.07
   5   0  -6    0.13    0.05
   5   0  -6    0.08    0.05
   5   0  -6    0.12    0.05
   4   0  -6    0.09    0.07
   4   0  -6    0.12    0.06
   3   0  -6    9.36    0.27
   2   0  -6  174.66    3.90
   2   0  -6  181.89    3.98
   2   0  -6  176.28    3.91
   2   0  -6  180.58    3.99
  -1   0   6   31.25    0.70
   1   0  -6   31.35    0.77
   1   0  -6   30.05    0.71
   1   0  -6   27.74    0.86
   0   0   6    2.56    0.13
   1   0   6    0.19    0.05
  -1   0  -6    0.29    0.06
  -1   0  -6    0.24    0.05
  -2   0  -6    0.94    0.09
   2   0   6    1.09    0.05
  -2   0  -6    1.16    0.09
   2   0   6    0.98    0.05
   2   0   6    1.23    0.10
   3   0   6    1.21    0.11
   3   0   6    1.09    0.06
  -3   0  -6    1.33    0.09
   3   0   6    1.10    0.08
  -4   0  -6   95.95    2.20
   4   0   6   97.23    2.19
  -5   0  -6    0.45    0.08
   5   0   6    0.74    0.10
  -6   0  -6    0.01    0.04
   6   0   6    0.03    0.06
   7  -1  -6    0.28    0.09
   7  -1  -6    0.31    0.09
   7  -1  -6    0.48    0.09
   7   1  -6    0.72    0.18
   7   1  -6    0.20    0.08
   6  -1  -6    1.40    0.14
   6  -1  -6    1.32    0.11
   6  -1  -6    1.37    0.12
   6   1  -6    1.31    0.11
   6   1  -6    1.56    0.14
   5  -1  -6    0.51    0.07
   5  -1  -6    0.53    0.10
   5  -1  -6    0.38    0.07
   5   1  -6    0.42    0.08
   5   1  -6    0.43    0.07
   5   1  -6    0.45    0.08
   4  -1  -6    0.45    0.07
   4  -1  -6    0.38    0.08
   4   1  -6    0.44    0.06
   4   1  -6    0.46    0.09
   3  -1  -6    0.56    0.07
   3  -1  -6    0.65    0.09
   3   1  -6    0.54    0.09
   3   1  -6    0.55    0.06
   2  -1  -6  103.83    2.37
   2  -1  -6  100.67    2.29
   2  -1  -6  102.52    2.29
   2  -1  -6  104.10    2.36
   2   1  -6  102.66    2.28
   2   1  -6  105.80    2.36
   1  -1  -6   14.00    0.38
   1  -1  -6   14.76    0.43
   1  -1  -6   14.88    0.45
  -1  -1   6   13.72    0.34
   1   1  -6   14.87    0.39
   1   1  -6   13.89    0.42
   1   1  -6   14.93    0.42
  -1   1   6   13.81    0.42
  -1   1   6   14.66    0.36
   0  -1   6    1.51    0.12
   0  -1  -6    1.53    0.09
   0  -1  -6    1.61    0.09
   0  -1  -6    1.57    0.11
   0   1  -6    1.42    0.10
   0   1  -6    1.48    0.09
   0   1  -6    1.50    0.08
   0   1   6    1.51    0.11
   1  -1   6    0.05    0.03
  -1  -1  -6    0.05    0.04
   1  -1   6    0.02    0.04
  -1  -1  -6    0.04    0.04
  -1   1  -6    0.08    0.03
   1   1   6    0.07    0.03
  -1   1  -6    0.01    0.04
   2  -1   6    0.03    0.03
   2  -1   6    0.03    0.04
  -2  -1  -6   -0.02    0.03
  -2  -1  -6   -0.01    0.04
   2   1   6    0.07    0.04
   2   1   6    0.03    0.02
  -2   1  -6    0.00    0.04
   2   1   6    0.02    0.02
   3  -1   6    8.72    0.24
  -3  -1  -6    8.14    0.28
   3  -1   6    8.35    0.29
   3  -1   6    7.87    0.23
  -3   1  -6    8.19    0.27
   3   1   6    8.26    0.25
   4  -1   6    2.03    0.12
   4  -1   6    1.74    0.09
  -4  -1  -6    1.81    0.12
   4   1   6    2.01    0.13
  -4   1  -6    1.96    0.13
   5  -1   6    1.28    0.06
   5  -1   6    1.40    0.11
  -5   1  -6    1.24    0.10
   5   1   6    1.35    0.11
  -6  -1  -6    0.23    0.06
   6  -1   6    0.19    0.04
  -6   1  -6    0.14    0.06
   6   1   6    0.35    0.08
   7  -2  -6    0.13    0.07
   7  -2  -6    0.13    0.07
   7  -2  -6    0.18    0.08
   7   2  -6    0.16    0.07
   7   2  -6    0.03    0.07
   6  -2  -6    2.26    0.15
   6  -2  -6    2.42    0.18
   6  -2  -6    2.40    0.14
   6   2  -6    2.53    0.18
   6   2  -6    2.37    0.15
   6   2  -6    2.36    0.13
   5  -2  -6    0.33    0.08
   5  -2  -6    0.42    0.07
   5  -2  -6    0.43    0.07
   5   2  -6    0.38    0.09
   5   2  -6    0.41    0.06
   5   2  -6    0.39    0.08
   4  -2  -6    0.39    0.08
   4  -2  -6    0.38    0.10
   4   2  -6    0.52    0.06
   4   2  -6    0.47    0.09
   3  -2  -6   32.41    0.83
   3  -2  -6   30.58    0.76
   3   2  -6   31.57    0.74
   3   2  -6   32.33    0.82
   2  -2  -6   10.10    0.29
   2  -2  -6   10.89    0.35
   2  -2  -6   10.69    0.29
   2  -2  -6    9.39    0.33
   2   2  -6    9.94    0.26
   2   2  -6   10.54    0.33
   2   2  -6    9.81    0.26
   1  -2  -6    4.88    0.17
   1  -2  -6    4.77    0.19
  -1  -2   6    4.74    0.13
   1  -2  -6    4.90    0.21
  -1   2   6    4.75    0.16
  -1   2   6    4.90    0.20
   1   2  -6    5.06    0.20
   1   2  -6    4.91    0.15
   1   2  -6    4.93    0.20
   0  -2  -6    8.20    0.27
   0  -2  -6    7.91    0.24
   0  -2   6    7.64    0.26
   0  -2  -6    7.72    0.24
   0  -2   6    8.37    0.26
   0   2  -6    7.67    0.23
   0   2   6    7.61    0.27
   0   2  -6    7.64    0.26
   0   2  -6    7.93    0.26
   1  -2   6    0.50    0.07
  -1  -2  -6    0.63    0.08
   1  -2   6    0.56    0.07
  -1  -2  -6    0.51    0.08
   1   2   6    0.54    0.08
  -1   2  -6    0.57    0.07
  -1   2  -6    0.57    0.08
  -2  -2  -6    0.04    0.04
   2  -2   6    0.04    0.03
  -2  -2  -6   -0.01    0.04
  -2   2  -6    0.02    0.03
   2   2   6    0.04    0.03
   2   2   6    0.06    0.04
   2   2   6    0.05    0.03
  -2   2  -6    0.07    0.04
   3  -2   6   11.90    0.30
  -3  -2  -6   11.25    0.35
   3  -2   6   11.18    0.31
   3  -2   6   10.97    0.35
   3   2   6   12.08    0.41
  -3   2  -6   10.87    0.33
  -4  -2  -6    0.33    0.07
   4  -2   6    0.43    0.06
  -4   2  -6    0.40    0.07
   4   2   6    0.28    0.07
   5  -2   6    4.38    0.15
  -5  -2  -6    4.21    0.19
   5  -2   6    4.28    0.19
   5   2   6    4.28    0.20
  -5   2  -6    4.21    0.19
  -6  -2  -6    0.20    0.06
   6  -2   6    0.32    0.09
   6  -2   6    0.27    0.04
  -6   2  -6    0.32    0.07
   6   2   6    0.27    0.08
   7  -3  -6    0.21    0.08
   7  -3  -6    0.19    0.07
   7  -3  -6    0.17    0.07
   7   3  -6    0.20    0.08
   7   3  -6    0.24    0.07
   7   3  -6    0.26    0.08
   6  -3  -6    1.89    0.13
   6  -3  -6    1.65    0.14
   6  -3  -6    1.91    0.16
   6   3  -6    1.73    0.11
   6   3  -6    2.02    0.14
   6   3  -6    1.92    0.16
   5  -3  -6    2.94    0.18
   5  -3  -6    3.06    0.16
   5   3  -6    2.72    0.12
   5   3  -6    2.99    0.18
   4  -3  -6    1.06    0.09
   4  -3  -6    0.93    0.12
   4   3  -6    1.08    0.08
   4   3  -6    0.84    0.11
   3  -3  -6   11.43    0.37
   3   3  -6   10.71    0.35
   3   3  -6   10.82    0.29
   2  -3  -6    1.29    0.11
   2  -3  -6    1.34    0.09
   2  -3  -6    1.38    0.08
   2  -3  -6    1.27    0.11
   2   3  -6    1.49    0.07
   2   3  -6    1.38    0.11
   2   3  -6    1.46    0.06
  -2   3   6    1.32    0.08
  -1  -3   6    3.14    0.16
   1  -3  -6    3.04    0.13
   1  -3  -6    2.93    0.16
   1  -3  -6    2.92    0.14
  -1   3   6    2.95    0.15
   1   3  -6    2.98    0.15
   1   3  -6    3.07    0.11
   1   3  -6    2.96    0.15
   0  -3  -6   14.83    0.40
   0  -3   6   14.39    0.41
   0  -3   6   15.61    0.43
   0  -3  -6   14.95    0.40
   0  -3  -6   15.08    0.43
   0   3   6   14.07    0.43
   0   3  -6   14.81    0.38
   0   3  -6   13.70    0.41
   0   3  -6   14.91    0.42
   1  -3   6    0.85    0.08
  -1  -3  -6    0.87    0.08
  -1  -3  -6    0.97    0.06
   1  -3   6    0.80    0.08
  -1  -3  -6    0.86    0.09
  -1   3  -6    0.93    0.08
   1   3   6    0.94    0.09
   1   3   6    1.01    0.05
   1   3   6    0.95    0.04
  -1   3  -6    0.98    0.11
   2  -3   6    4.08    0.17
  -2  -3  -6    4.08    0.18
   2  -3   6    4.06    0.16
  -2  -3  -6    3.58    0.17
  -2   3  -6    4.22    0.17
   2   3   6    3.89    0.14
  -2   3  -6    3.97    0.16
   2   3   6    3.87    0.14
   3  -3   6    0.17    0.05
   3  -3   6    0.29    0.04
   3  -3   6    0.25    0.05
  -3  -3  -6    0.26    0.06
  -3   3  -6    0.22    0.05
   3   3   6    0.19    0.06
  -4  -3  -6    0.91    0.11
   4  -3   6    0.79    0.07
   4  -3   6    0.64    0.11
   4  -3   6    0.69    0.07
  -4   3  -6    0.79    0.08
   4   3   6    0.80    0.10
   5  -3   6    0.15    0.06
  -5  -3  -6    0.16    0.06
   5  -3   6    0.10    0.04
   5   3   6    0.06    0.05
  -5   3  -6    0.06    0.04
   6  -3   6    1.71    0.13
  -6  -3  -6    1.56    0.12
   6  -3   6    1.61    0.09
  -6   3  -6    1.43    0.11
   6   3   6    1.61    0.14
   7  -4  -6    0.60    0.10
   7  -4  -6    0.65    0.10
   7  -4  -6    0.65    0.13
   7   4  -6    0.58    0.08
   7   4  -6    0.42    0.11
   7   4  -6    0.52    0.10
   6  -4  -6   -0.04    0.06
   6  -4  -6    0.00    0.06
   6  -4  -6    0.06    0.06
   6   4  -6   -0.05    0.06
   6   4  -6   -0.04    0.04
   5  -4  -6    7.89    0.28
   5  -4  -6    7.62    0.31
   5   4  -6    7.63    0.23
   5   4  -6    8.10    0.27
   5   4  -6    7.97    0.31
   4  -4  -6    3.73    0.17
   4  -4  -6    3.72    0.20
   4   4  -6    3.96    0.19
   4   4  -6    3.67    0.14
   3  -4  -6    0.84    0.11
   3  -4  -6    0.78    0.08
   3   4  -6    0.86    0.11
   3   4  -6    0.77    0.06
   2  -4  -6    4.71    0.21
   2  -4  -6    4.82    0.17
   2  -4  -6    4.97    0.22
   2  -4  -6    4.97    0.21
   2   4  -6    5.02    0.20
   2   4  -6    4.94    0.13
   2   4  -6    4.90    0.14
  -2   4   6    4.97    0.17
   1  -4  -6    0.75    0.10
  -1  -4   6    0.63    0.11
   1  -4  -6    0.59    0.06
   1  -4  -6    0.70    0.07
   1   4  -6    0.81    0.09
  -1   4   6    1.00    0.16
   1   4  -6    0.68    0.05
  -1   4   6    0.62    0.06
   1   4  -6    0.71    0.09
   0  -4  -6    1.59    0.09
   0  -4   6    1.75    0.10
   0  -4  -6    1.67    0.12
   0  -4   6    1.71    0.12
   0  -4  -6    2.04    0.11
   0   4  -6    2.10    0.12
   0   4  -6    1.75    0.12
   0   4  -6    1.90    0.11
   0   4   6    1.77    0.12
  -1  -4  -6    3.15    0.16
   1  -4   6    3.32    0.14
  -1  -4  -6    2.86    0.11
   1  -4   6    2.76    0.14
   1   4   6    2.99    0.11
   1   4   6    3.02    0.18
  -1   4  -6    2.82    0.13
   1   4   6    2.99    0.10
  -1   4  -6    3.29    0.14
   2  -4   6    2.66    0.13
   2  -4   6    2.63    0.13
  -2  -4  -6    2.49    0.14
  -2  -4  -6    2.67    0.15
  -2   4  -6    2.71    0.15
   2   4   6    2.60    0.11
   2   4   6    2.61    0.11
  -2   4  -6    2.58    0.13
   3  -4   6    0.40    0.04
   3  -4   6    0.49    0.06
  -3  -4  -6    0.45    0.07
  -3   4  -6    0.36    0.06
   3   4   6    0.35    0.07
   4  -4   6    2.65    0.15
   4  -4   6    2.81    0.13
  -4  -4  -6    2.68    0.15
  -4   4  -6    2.84    0.13
   4   4   6    2.67    0.15
   5  -4   6   -0.06    0.03
   5  -4   6   -0.03    0.04
  -5  -4  -6    0.02    0.04
  -5   4  -6    0.02    0.03
   5   4   6   -0.01    0.04
   6  -4   6    1.71    0.13
  -6  -4  -6    1.30    0.12
   6  -4   6    1.53    0.10
   6   4   6    1.77    0.15
   7  -5  -6    0.20    0.09
   7  -5  -6    0.11    0.07
   7  -5  -6    0.10    0.07
   7   5  -6    0.11    0.06
   7   5  -6    0.11    0.08
   6  -5  -6    0.14    0.08
   6  -5  -6    0.18    0.07
   6  -5  -6    0.09    0.07
   6   5  -6    0.08    0.06
   6   5  -6    0.19    0.07
   6   5  -6   -0.02    0.05
   5  -5  -6    6.04    0.24
   5  -5  -6    5.99    0.27
   5   5  -6    6.04    0.19
   5   5  -6    6.32    0.28
   5   5  -6    6.93    0.24
   4  -5  -6    7.60    0.32
   4  -5  -6    6.84    0.25
   4   5  -6    7.33    0.22
   4   5  -6    7.66    0.29
   3  -5  -6   -0.01    0.03
   3  -5  -6    0.05    0.06
   3   5  -6    0.03    0.02
   3   5  -6    0.03    0.04
  -2  -5   6    0.85    0.10
   2  -5  -6    0.85    0.08
   2  -5  -6    0.78    0.10
   2  -5  -6    0.76    0.11
   2  -5  -6    0.74    0.07
  -2   5   6    0.76    0.06
   2   5  -6    0.80    0.09
   1  -5  -6    0.84    0.08
  -1  -5   6    0.76    0.09
   1  -5  -6    0.88    0.07
   1  -5  -6    0.94    0.11
  -1   5   6    0.74    0.07
   1   5  -6    0.72    0.04
   1   5  -6    0.86    0.08
   1   5  -6    0.70    0.07
   0  -5  -6    0.02    0.05
   0  -5  -6    0.16    0.05
   0  -5  -6    0.11    0.03
   0  -5   6    0.11    0.05
   0   5   6    0.12    0.02
   0   5  -6    0.15    0.04
   0   5  -6    0.04    0.04
   0   5   6    0.15    0.02
   0   5  -6    0.11    0.04
  -1  -5  -6   37.24    0.92
  -1  -5  -6   37.09    0.93
   1  -5   6   37.65    0.92
   1  -5   6   37.60    0.90
   1   5   6   36.91    0.86
  -1   5  -6   37.22    0.89
  -1   5  -6   36.90    0.88
  -2  -5  -6    1.55    0.11
   2  -5   6    1.44    0.10
   2  -5   6    1.57    0.10
  -2   5  -6    1.62    0.09
  -2   5  -6    1.66    0.10
   2   5   6    1.61    0.09
   2   5   6    1.41    0.10
[truncated: 78,767 more chars]
