# Supplementary material for: Surface‐Decoupled Altitudinal and Azimuthal Triptycene‐Fused Tetrapodal Molecular Motors
Source: Angew Chem Int Ed Engl. 2025 Oct 23;65(2):e202513922. doi: 10.1002/anie.202513922 (PMC12790369; doi:10.1002/anie.202513922)
Supplement: Supplementary file 2 — Supporting Information [file ANIE-65-e202513922-s001.zip › 9_cu_ls415_01_kaleta.cif]

 
data_cu_ls415_01_kaleta
 
_audit_creation_method            'SHELXL-2019/3'
_shelx_SHELXL_version_number      '2019/3'
_chemical_name_systematic         ?
_chemical_name_common             ?
_chemical_melting_point           ?
_chemical_formula_moiety         'C25 H24 O' 
_chemical_formula_sum
 'C25 H24 O' 
_chemical_formula_weight          340.44
_chemical_compound_source   'synthesized by the authors'

loop_
 _atom_type_symbol
 _atom_type_description
 _atom_type_scat_dispersion_real
 _atom_type_scat_dispersion_imag
 _atom_type_scat_source
 'C'  'C'   0.0181   0.0091
 'International Tables Vol C Tables 4.2.6.8 and 6.1.1.4'
 'H'  'H'   0.0000   0.0000
 'International Tables Vol C Tables 4.2.6.8 and 6.1.1.4'
 'O'  'O'   0.0492   0.0322
 'International Tables Vol C Tables 4.2.6.8 and 6.1.1.4'
 
_space_group_crystal_system       monoclinic
_space_group_IT_number            14
_space_group_name_H-M_alt         'P 21/c'
_space_group_name_Hall            '-P 2ybc'
 
_shelx_space_group_comment
;
The symmetry employed for this shelxl refinement is uniquely defined
by the following loop, which should always be used as a source of
symmetry information in preference to the above space-group names.
They are only intended as comments.
;
 
loop_
 _space_group_symop_operation_xyz
 'x, y, z'
 '-x, y+1/2, -z+1/2'
 '-x, -y, -z'
 'x, -y-1/2, z-1/2'
 
_cell_length_a                    8.4789(7)
_cell_length_b                    16.2429(13)
_cell_length_c                    14.1317(12)
_cell_angle_alpha                 90
_cell_angle_beta                  107.535(3)
_cell_angle_gamma                 90
_cell_volume                      1855.8(3)
_cell_formula_units_Z             4
_cell_measurement_temperature     120(2)
_cell_measurement_reflns_used     9899 
_cell_measurement_theta_min       4.2630 
_cell_measurement_theta_max       72.0360 
 
_exptl_crystal_description        prism 
_exptl_crystal_colour             colourless 
_exptl_crystal_density_meas       ?
_exptl_crystal_density_method     ?
_exptl_crystal_density_diffrn     1.218          
_exptl_crystal_F_000              728
_exptl_transmission_factor_min    ?
_exptl_transmission_factor_max    ?
_exptl_crystal_size_max           0.145
_exptl_crystal_size_mid           0.138
_exptl_crystal_size_min           0.084
_exptl_absorpt_coefficient_mu     0.553
_shelx_estimated_absorpt_T_min    0.924
_shelx_estimated_absorpt_T_max    0.955
_exptl_absorpt_correction_type    multi-scan 
_exptl_absorpt_correction_T_min   0.83 
_exptl_absorpt_correction_T_max   0.95 
_exptl_absorpt_process_details    
;
Krause, L., Herbst-Irmer, R., Sheldrick, G. M., Stalke, D. (2015).
"Comparison of silver and molybdenum microfocus X-ray sources for
single-crystal structure determination"
J. Appl. Cryst. 48, 3-10.
doi:10.1107/S1600576714022985
;
_exptl_absorpt_special_details    ?
_diffrn_ambient_temperature       120(2)
_diffrn_radiation_wavelength      1.54178
_diffrn_radiation_type            CuK\a
_diffrn_source                    'I\mS  micro-focus sealed tube'
_diffrn_radiation_monochromator   'Helios Cu  multilayer optic' 
_diffrn_measurement_device_type   'Bruker D8 VENTURE Kappa Duo PHOTONIII CMOS' 
_diffrn_measurement_method        '\f and \w scans' 
_diffrn_detector_area_resol_mean  ?
_diffrn_reflns_number             31189
_diffrn_reflns_av_unetI/netI      0.0400
_diffrn_reflns_av_R_equivalents   0.0634
_diffrn_reflns_limit_h_min        -10
_diffrn_reflns_limit_h_max        10
_diffrn_reflns_limit_k_min        -20
_diffrn_reflns_limit_k_max        20
_diffrn_reflns_limit_l_min        -17
_diffrn_reflns_limit_l_max        16
_diffrn_reflns_theta_min          4.263
_diffrn_reflns_theta_max          72.632
_diffrn_reflns_theta_full         67.679
_diffrn_measured_fraction_theta_max   0.991
_diffrn_measured_fraction_theta_full  0.999
_diffrn_reflns_Laue_measured_fraction_max    0.991
_diffrn_reflns_Laue_measured_fraction_full   0.999
_diffrn_reflns_point_group_measured_fraction_max   0.991
_diffrn_reflns_point_group_measured_fraction_full  0.999
_reflns_number_total              3656
_reflns_number_gt                 3113
_reflns_threshold_expression      'I > 2\s(I)'
_reflns_Friedel_coverage          0.000
_reflns_Friedel_fraction_max      .
_reflns_Friedel_fraction_full     .
 
_reflns_special_details
;
 Reflections were merged by SHELXL according to the crystal
 class for the calculation of statistics and refinement.
 
 _reflns_Friedel_fraction is defined as the number of unique
 Friedel pairs measured divided by the number that would be
 possible theoretically, ignoring centric projections and
 systematic absences.
;
 
_computing_data_collection     'Bruker Instrument Service vV6.2.16' 
_computing_cell_refinement     'SAINT V8.40B (Bruker AXS LLC, 2019)' 
_computing_data_reduction     'SAINT V8.40B (Bruker AXS LLC, 2019)' 
_computing_structure_solution   'SHELXT 2018/2 (Sheldrick, 2018)'
_computing_structure_refinement 'SHELXL-2019/2 (Sheldrick, 2019)'
_computing_molecular_graphics     ?
_computing_publication_material   ?
_refine_special_details           ?
_refine_ls_structure_factor_coef  Fsqd
_refine_ls_matrix_type            full
_refine_ls_weighting_scheme       calc
_refine_ls_weighting_details
'w=1/[\s^2^(Fo^2^)+(0.1326P)^2^+0.7902P] where P=(Fo^2^+2Fc^2^)/3'
_atom_sites_solution_primary     direct 
_atom_sites_solution_secondary   difmap 
_atom_sites_solution_hydrogens    geom
_refine_ls_hydrogen_treatment     constr
_refine_ls_extinction_method      none
_refine_ls_extinction_coef        .
_refine_ls_number_reflns          3656
_refine_ls_number_parameters      350
_refine_ls_number_restraints      0
_refine_ls_R_factor_all           0.0726
_refine_ls_R_factor_gt            0.0664
_refine_ls_wR_factor_ref          0.2066
_refine_ls_wR_factor_gt           0.1980
_refine_ls_goodness_of_fit_ref    1.051
_refine_ls_restrained_S_all       1.051
_refine_ls_shift/su_max           0.000
_refine_ls_shift/su_mean          0.000
 
loop_
 _atom_site_label
 _atom_site_type_symbol
 _atom_site_fract_x
 _atom_site_fract_y
 _atom_site_fract_z
 _atom_site_U_iso_or_equiv
 _atom_site_adp_type
 _atom_site_occupancy
 _atom_site_site_symmetry_order  
 _atom_site_calc_flag
 _atom_site_refinement_flags_posn
 _atom_site_refinement_flags_adp
 _atom_site_refinement_flags_occupancy
 _atom_site_disorder_assembly
 _atom_site_disorder_group
O1A O 0.8416(2) 0.30899(7) 0.16248(10) 0.0206(3) Uani 0.911(2) 1 d . . P A 1
C1A C 0.4996(2) 0.30430(9) 0.37618(13) 0.0182(4) Uani 0.911(2) 1 d . . P A 1
H1A H 0.492024 0.304785 0.445446 0.022 Uiso 0.911(2) 1 calc R U P A 1
C2A C 0.4178(2) 0.22909(10) 0.31697(12) 0.0178(4) Uani 0.911(2) 1 d . . P A 1
C3A C 0.42811(19) 0.22826(10) 0.22029(12) 0.0168(4) Uani 0.911(2) 1 d . . P A 1
C4A C 0.5184(2) 0.30300(9) 0.19592(13) 0.0165(4) Uani 0.911(2) 1 d . . P A 1
H4A H 0.525716 0.302435 0.126615 0.020 Uiso 0.911(2) 1 calc R U P A 1
C5A C 0.6875(2) 0.30401(8) 0.27528(13) 0.0160(4) Uani 0.911(2) 1 d . . P A 1
C6A C 0.6777(2) 0.30379(9) 0.37224(13) 0.0179(4) Uani 0.911(2) 1 d . . P A 1
C7A C 0.8189(2) 0.30376(10) 0.45351(14) 0.0208(4) Uani 0.911(2) 1 d . . P A 1
H7A H 0.811295 0.302948 0.519206 0.025 Uiso 0.911(2) 1 calc R U P A 1
C8A C 0.9718(2) 0.30497(10) 0.43633(15) 0.0239(4) Uani 0.911(2) 1 d . . P A 1
H8A H 1.069605 0.304663 0.491263 0.029 Uiso 0.911(2) 1 calc R U P A 1
C9A C 0.9851(2) 0.30660(9) 0.34085(14) 0.0209(4) Uani 0.911(2) 1 d . . P A 1
H9A H 1.091027 0.307829 0.330928 0.025 Uiso 0.911(2) 1 calc R U P A 1
C10A C 0.8416(2) 0.30642(9) 0.25896(13) 0.0171(4) Uani 0.911(2) 1 d . . P A 1
C11A C 0.3445(2) 0.16383(11) 0.35105(13) 0.0206(4) Uani 0.911(2) 1 d . . P A 1
H11A H 0.338473 0.164547 0.417085 0.025 Uiso 0.911(2) 1 calc R U P A 1
C12A C 0.2794(2) 0.09679(10) 0.28916(14) 0.0215(4) Uani 0.911(2) 1 d . . P A 1
C13A C 0.2856(2) 0.09669(10) 0.19156(13) 0.0207(4) Uani 0.911(2) 1 d . . P A 1
C14A C 0.3607(2) 0.16296(10) 0.15794(13) 0.0183(4) Uani 0.911(2) 1 d . . P A 1
H14A H 0.365354 0.163083 0.091616 0.022 Uiso 0.911(2) 1 calc R U P A 1
C15A C 0.41948(19) 0.37955(10) 0.31589(12) 0.0181(4) Uani 0.911(2) 1 d . . P A 1
C16A C 0.3496(2) 0.44613(11) 0.34929(13) 0.0214(4) Uani 0.911(2) 1 d . . P A 1
H16A H 0.344916 0.446794 0.415599 0.026 Uiso 0.911(2) 1 calc R U P A 1
C17A C 0.2857(2) 0.51277(10) 0.28609(14) 0.0224(4) Uani 0.911(2) 1 d . . P A 1
C18A C 0.2910(2) 0.51125(10) 0.18820(14) 0.0218(4) Uani 0.911(2) 1 d . . P A 1
C19A C 0.3637(2) 0.44353(10) 0.15555(13) 0.0194(4) Uani 0.911(2) 1 d . . P A 1
H19A H 0.368432 0.442286 0.089259 0.023 Uiso 0.911(2) 1 calc R U P A 1
C20A C 0.42847(19) 0.37856(10) 0.21881(12) 0.0174(4) Uani 0.911(2) 1 d . . P A 1
C21A C 0.2088(2) 0.02445(11) 0.33064(15) 0.0279(4) Uani 0.911(2) 1 d . . P A 1
H21A H 0.100193 0.010062 0.285077 0.042 Uiso 0.911(2) 1 calc R U P A 1
H21B H 0.197209 0.039299 0.395428 0.042 Uiso 0.911(2) 1 calc R U P A 1
H21C H 0.283462 -0.022816 0.338273 0.042 Uiso 0.911(2) 1 calc R U P A 1
C22A C 0.2143(2) 0.02621(11) 0.12179(14) 0.0263(4) Uani 0.911(2) 1 d . . P A 1
H22A H 0.227893 0.037547 0.056585 0.039 Uiso 0.911(2) 1 calc R U P A 1
H22B H 0.096373 0.020274 0.115081 0.039 Uiso 0.911(2) 1 calc R U P A 1
H22C H 0.272324 -0.024837 0.148501 0.039 Uiso 0.911(2) 1 calc R U P A 1
C23A C 0.2177(3) 0.58610(12) 0.32694(17) 0.0294(5) Uani 0.911(2) 1 d . . P A 1
H23A H 0.108210 0.600163 0.282211 0.044 Uiso 0.911(2) 1 calc R U P A 1
H23B H 0.292375 0.633131 0.332444 0.044 Uiso 0.911(2) 1 calc R U P A 1
H23C H 0.208577 0.572570 0.392665 0.044 Uiso 0.911(2) 1 calc R U P A 1
C24A C 0.2215(3) 0.58134(11) 0.11747(16) 0.0292(5) Uani 0.911(2) 1 d . . P A 1
H24A H 0.240917 0.570529 0.053664 0.044 Uiso 0.911(2) 1 calc R U P A 1
H24B H 0.276214 0.632834 0.145414 0.044 Uiso 0.911(2) 1 calc R U P A 1
H24C H 0.102373 0.586058 0.107506 0.044 Uiso 0.911(2) 1 calc R U P A 1
C25A C 0.9994(2) 0.32233(14) 0.14737(15) 0.0320(5) Uani 0.911(2) 1 d . . P A 1
H25A H 0.983950 0.332953 0.076891 0.048 Uiso 0.911(2) 1 calc R U P A 1
H25B H 1.068557 0.273319 0.168232 0.048 Uiso 0.911(2) 1 calc R U P A 1
H25C H 1.053499 0.369822 0.186651 0.048 Uiso 0.911(2) 1 calc R U P A 1
O1B O 0.1548(17) 0.5843(7) 0.3384(9) 0.011(3) Uiso 0.089(2) 1 d . . P A 2
C1B C 0.4992(18) 0.5885(9) 0.1234(11) 0.011(3) Uiso 0.089(2) 1 d . . P A 2
H1B H 0.506365 0.587838 0.054033 0.013 Uiso 0.089(2) 1 calc R U P A 2
C2B C 0.5801(17) 0.5139(9) 0.1838(10) 0.009(3) Uiso 0.089(2) 1 d . . P A 2
C3B C 0.5711(18) 0.5155(9) 0.2803(11) 0.013(3) Uiso 0.089(2) 1 d . . P A 2
C4B C 0.4785(18) 0.5899(9) 0.3047(11) 0.010(3) Uiso 0.089(2) 1 d . . P A 2
H4B H 0.469711 0.589712 0.373722 0.012 Uiso 0.089(2) 1 calc R U P A 2
C5B C 0.3148(17) 0.5887(8) 0.2249(10) 0.008(3) Uiso 0.089(2) 1 d . . P A 2
C6B C 0.325(2) 0.5890(9) 0.1276(11) 0.012(3) Uiso 0.089(2) 1 d . . P A 2
C7B C 0.1820(19) 0.5880(9) 0.0459(12) 0.014(3) Uiso 0.089(2) 1 d . . P A 2
H7B H 0.190048 0.587608 -0.019683 0.017 Uiso 0.089(2) 1 calc R U P A 2
C8B C 0.0257(19) 0.5877(9) 0.0620(11) 0.015(3) Uiso 0.089(2) 1 d . . P A 2
H8B H -0.071884 0.588122 0.006955 0.018 Uiso 0.089(2) 1 calc R U P A 2
C9B C 0.0139(19) 0.5868(9) 0.1570(11) 0.014(3) Uiso 0.089(2) 1 d . . P A 2
H9B H -0.092311 0.586287 0.166565 0.017 Uiso 0.089(2) 1 calc R U P A 2
C10B C 0.1570(17) 0.5866(9) 0.2408(10) 0.010(3) Uiso 0.089(2) 1 d . . P A 2
C11B C 0.6472(19) 0.4482(10) 0.1485(11) 0.015(3) Uiso 0.089(2) 1 d . . P A 2
H11B H 0.648757 0.447757 0.081583 0.018 Uiso 0.089(2) 1 calc R U P A 2
C12B C 0.7151(19) 0.3802(9) 0.2125(11) 0.014(3) Uiso 0.089(2) 1 d . . P A 2
C13B C 0.7076(19) 0.3816(10) 0.3109(11) 0.016(3) Uiso 0.089(2) 1 d . . P A 2
C14B C 0.6359(18) 0.4499(9) 0.3437(11) 0.012(3) Uiso 0.089(2) 1 d . . P A 2
H14B H 0.631713 0.451304 0.410100 0.014 Uiso 0.089(2) 1 calc R U P A 2
C15B C 0.5807(19) 0.6638(10) 0.1823(11) 0.012(3) Uiso 0.089(2) 1 d . . P A 2
C16B C 0.6547(19) 0.7271(10) 0.1496(11) 0.012(3) Uiso 0.089(2) 1 d . . P A 2
H16B H 0.666726 0.724609 0.084952 0.014 Uiso 0.089(2) 1 calc R U P A 2
C17B C 0.715(2) 0.7980(9) 0.2109(11) 0.012(3) Uiso 0.089(2) 1 d . . P A 2
C18B C 0.7126(19) 0.7977(8) 0.3073(11) 0.010(3) Uiso 0.089(2) 1 d . . P A 2
C19B C 0.6403(19) 0.7293(9) 0.3411(12) 0.011(3) Uiso 0.089(2) 1 d . . P A 2
H19B H 0.639503 0.728621 0.408226 0.013 Uiso 0.089(2) 1 calc R U P A 2
C20B C 0.5715(18) 0.6644(9) 0.2810(11) 0.008(3) Uiso 0.089(2) 1 d . . P A 2
C21B C 0.778(4) 0.3057(15) 0.172(2) 0.032(7) Uiso 0.089(2) 1 d . . P A 2
H21D H 0.894947 0.297138 0.208326 0.047 Uiso 0.089(2) 1 calc R U P A 2
H21E H 0.765667 0.314159 0.101463 0.047 Uiso 0.089(2) 1 calc R U P A 2
H21F H 0.714136 0.257203 0.179723 0.047 Uiso 0.089(2) 1 calc R U P A 2
C22B C 0.790(3) 0.3093(10) 0.3841(15) 0.020(4) Uiso 0.089(2) 1 d . . P A 2
H22D H 0.771408 0.318372 0.448485 0.031 Uiso 0.089(2) 1 calc R U P A 2
H22E H 0.908983 0.307944 0.392821 0.031 Uiso 0.089(2) 1 calc R U P A 2
H22F H 0.740217 0.256723 0.356332 0.031 Uiso 0.089(2) 1 calc R U P A 2
C23B C 0.789(2) 0.8671(11) 0.1695(13) 0.023(4) Uiso 0.089(2) 1 d . . P A 2
H23D H 0.898629 0.879982 0.214565 0.035 Uiso 0.089(2) 1 calc R U P A 2
H23E H 0.717422 0.915670 0.161957 0.035 Uiso 0.089(2) 1 calc R U P A 2
H23F H 0.798460 0.851266 0.104530 0.035 Uiso 0.089(2) 1 calc R U P A 2
C24B C 0.789(2) 0.8681(10) 0.3781(12) 0.019(3) Uiso 0.089(2) 1 d . . P A 2
H24D H 0.784565 0.854728 0.444911 0.028 Uiso 0.089(2) 1 calc R U P A 2
H24E H 0.726589 0.918873 0.355132 0.028 Uiso 0.089(2) 1 calc R U P A 2
H24F H 0.904194 0.875879 0.379651 0.028 Uiso 0.089(2) 1 calc R U P A 2
C25B C 0.000(2) 0.5715(12) 0.3518(14) 0.027(4) Uiso 0.089(2) 1 d . . P A 2
H25D H 0.013845 0.563137 0.422469 0.041 Uiso 0.089(2) 1 calc R U P A 2
H25E H -0.051371 0.522751 0.314361 0.041 Uiso 0.089(2) 1 calc R U P A 2
H25F H -0.069841 0.619732 0.327967 0.041 Uiso 0.089(2) 1 calc R U P A 2
 
loop_
 _atom_site_aniso_label
 _atom_site_aniso_U_11
 _atom_site_aniso_U_22
 _atom_site_aniso_U_33
 _atom_site_aniso_U_23
 _atom_site_aniso_U_13
 _atom_site_aniso_U_12
O1A 0.0170(8) 0.0240(7) 0.0221(7) -0.0011(4) 0.0079(6) -0.0021(5)
C1A 0.0188(9) 0.0172(9) 0.0201(8) -0.0005(6) 0.0080(7) -0.0002(5)
C2A 0.0147(8) 0.0155(8) 0.0233(8) 0.0000(6) 0.0058(7) 0.0009(6)
C3A 0.0122(8) 0.0148(8) 0.0228(9) 0.0001(6) 0.0043(7) 0.0017(6)
C4A 0.0133(8) 0.0175(8) 0.0190(8) -0.0007(5) 0.0055(6) -0.0001(5)
C5A 0.0148(8) 0.0127(8) 0.0199(8) -0.0008(5) 0.0045(7) -0.0002(5)
C6A 0.0204(10) 0.0127(8) 0.0208(9) -0.0002(5) 0.0065(7) 0.0002(5)
C7A 0.0240(10) 0.0165(9) 0.0199(9) -0.0011(6) 0.0038(7) 0.0002(6)
C8A 0.0204(9) 0.0213(9) 0.0254(9) -0.0006(6) -0.0001(7) -0.0005(6)
C9A 0.0149(8) 0.0195(9) 0.0275(9) -0.0005(6) 0.0053(7) -0.0002(6)
C10A 0.0182(9) 0.0128(8) 0.0207(9) -0.0004(5) 0.0066(7) -0.0001(5)
C11A 0.0174(8) 0.0198(9) 0.0255(8) 0.0024(7) 0.0077(7) 0.0014(6)
C12A 0.0169(8) 0.0165(8) 0.0311(9) 0.0030(7) 0.0073(7) 0.0015(6)
C13A 0.0147(8) 0.0154(8) 0.0313(9) 0.0001(6) 0.0058(7) 0.0024(6)
C14A 0.0143(8) 0.0180(8) 0.0224(9) -0.0006(6) 0.0052(7) 0.0025(6)
C15A 0.0149(8) 0.0156(8) 0.0241(8) -0.0014(6) 0.0062(6) -0.0015(6)
C16A 0.0184(8) 0.0199(8) 0.0275(9) -0.0041(7) 0.0095(7) -0.0035(6)
C17A 0.0167(8) 0.0162(8) 0.0354(10) -0.0038(7) 0.0098(7) -0.0022(6)
C18A 0.0154(8) 0.0150(8) 0.0344(9) 0.0003(7) 0.0064(7) -0.0024(6)
C19A 0.0161(8) 0.0172(8) 0.0253(8) 0.0009(6) 0.0066(6) -0.0023(6)
C20A 0.0134(8) 0.0148(8) 0.0244(8) -0.0016(6) 0.0060(6) -0.0015(6)
C21A 0.0271(9) 0.0190(9) 0.0377(10) 0.0049(7) 0.0099(8) -0.0026(7)
C22A 0.0253(9) 0.0175(8) 0.0360(10) -0.0037(7) 0.0091(8) -0.0033(7)
C23A 0.0270(11) 0.0185(10) 0.0452(12) -0.0069(8) 0.0149(10) 0.0005(8)
C24A 0.0286(11) 0.0178(9) 0.0409(12) 0.0046(7) 0.0098(8) 0.0027(7)
C25A 0.0219(9) 0.0452(11) 0.0320(10) -0.0031(9) 0.0130(8) -0.0064(8)
 
_geom_special_details
;
 All esds (except the esd in the dihedral angle between two l.s. planes)
 are estimated using the full covariance matrix.  The cell esds are taken
 into account individually in the estimation of esds in distances, angles
 and torsion angles; correlations between esds in cell parameters are only
 used when they are defined by crystal symmetry.  An approximate (isotropic)
 treatment of cell esds is used for estimating esds involving l.s. planes.
;
 
loop_
 _geom_bond_atom_site_label_1
 _geom_bond_atom_site_label_2
 _geom_bond_distance
 _geom_bond_site_symmetry_2
 _geom_bond_publ_flag
O1A C10A 1.364(2) . ?
O1A C25A 1.433(2) . ?
C1A C2A 1.524(2) . ?
C1A C15A 1.527(2) . ?
C1A C6A 1.528(2) . ?
C1A H1A 1.0000 . ?
C2A C11A 1.386(2) . ?
C2A C3A 1.395(2) . ?
C3A C14A 1.387(2) . ?
C3A C4A 1.529(2) . ?
C4A C20A 1.530(2) . ?
C4A C5A 1.531(2) . ?
C4A H4A 1.0000 . ?
C5A C10A 1.395(2) . ?
C5A C6A 1.397(2) . ?
C6A C7A 1.387(3) . ?
C7A C8A 1.389(3) . ?
C7A H7A 0.9500 . ?
C8A C9A 1.388(3) . ?
C8A H8A 0.9500 . ?
C9A C10A 1.404(3) . ?
C9A H9A 0.9500 . ?
C11A C12A 1.402(2) . ?
C11A H11A 0.9500 . ?
C12A C13A 1.396(3) . ?
C12A C21A 1.514(2) . ?
C13A C14A 1.404(2) . ?
C13A C22A 1.513(2) . ?
C14A H14A 0.9500 . ?
C15A C16A 1.382(2) . ?
C15A C20A 1.397(2) . ?
C16A C17A 1.404(3) . ?
C16A H16A 0.9500 . ?
C17A C18A 1.398(3) . ?
C17A C23A 1.511(3) . ?
C18A C19A 1.405(2) . ?
C18A C24A 1.512(2) . ?
C19A C20A 1.385(2) . ?
C19A H19A 0.9500 . ?
C21A H21A 0.9800 . ?
C21A H21B 0.9800 . ?
C21A H21C 0.9800 . ?
C22A H22A 0.9800 . ?
C22A H22B 0.9800 . ?
C22A H22C 0.9800 . ?
C23A H23A 0.9800 . ?
C23A H23B 0.9800 . ?
C23A H23C 0.9800 . ?
C24A H24A 0.9800 . ?
C24A H24B 0.9800 . ?
C24A H24C 0.9800 . ?
C25A H25A 0.9800 . ?
C25A H25B 0.9800 . ?
C25A H25C 0.9800 . ?
O1B C10B 1.386(18) . ?
O1B C25B 1.39(2) . ?
C1B C6B 1.49(2) . ?
C1B C2B 1.521(19) . ?
C1B C15B 1.52(2) . ?
C1B H1B 1.0000 . ?
C2B C11B 1.37(2) . ?
C2B C3B 1.389(19) . ?
C3B C14B 1.39(2) . ?
C3B C4B 1.54(2) . ?
C4B C5B 1.502(19) . ?
C4B C20B 1.535(19) . ?
C4B H4B 1.0000 . ?
C5B C6B 1.404(19) . ?
C5B C10B 1.422(19) . ?
C6B C7B 1.40(2) . ?
C7B C8B 1.41(2) . ?
C7B H7B 0.9500 . ?
C8B C9B 1.38(2) . ?
C8B H8B 0.9500 . ?
C9B C10B 1.42(2) . ?
C9B H9B 0.9500 . ?
C11B C12B 1.43(2) . ?
C11B H11B 0.9500 . ?
C12B C13B 1.41(2) . ?
C12B C21B 1.50(3) . ?
C13B C14B 1.41(2) . ?
C13B C22B 1.58(2) . ?
C14B H14B 0.9500 . ?
C15B C16B 1.36(2) . ?
C15B C20B 1.42(2) . ?
C16B C17B 1.44(2) . ?
C16B H16B 0.9500 . ?
C17B C18B 1.37(2) . ?
C17B C23B 1.49(2) . ?
C18B C19B 1.42(2) . ?
C18B C24B 1.53(2) . ?
C19B C20B 1.37(2) . ?
C19B H19B 0.9500 . ?
C21B H21D 0.9800 . ?
C21B H21E 0.9800 . ?
C21B H21F 0.9800 . ?
C22B H22D 0.9800 . ?
C22B H22E 0.9800 . ?
C22B H22F 0.9800 . ?
C23B H23D 0.9800 . ?
C23B H23E 0.9800 . ?
C23B H23F 0.9800 . ?
C24B H24D 0.9800 . ?
C24B H24E 0.9800 . ?
C24B H24F 0.9800 . ?
C25B H25D 0.9800 . ?
C25B H25E 0.9800 . ?
C25B H25F 0.9800 . ?
 
loop_
 _geom_angle_atom_site_label_1
 _geom_angle_atom_site_label_2
 _geom_angle_atom_site_label_3
 _geom_angle
 _geom_angle_site_symmetry_1
 _geom_angle_site_symmetry_3
 _geom_angle_publ_flag
C10A O1A C25A 115.78(15) . . ?
C2A C1A C15A 106.43(14) . . ?
C2A C1A C6A 105.48(13) . . ?
C15A C1A C6A 105.20(12) . . ?
C2A C1A H1A 113.0 . . ?
C15A C1A H1A 113.0 . . ?
C6A C1A H1A 113.0 . . ?
C11A C2A C3A 119.99(15) . . ?
C11A C2A C1A 126.83(15) . . ?
C3A C2A C1A 113.13(14) . . ?
C14A C3A C2A 119.59(15) . . ?
C14A C3A C4A 127.05(15) . . ?
C2A C3A C4A 113.35(14) . . ?
C3A C4A C20A 105.92(13) . . ?
C3A C4A C5A 105.39(13) . . ?
C20A C4A C5A 104.64(12) . . ?
C3A C4A H4A 113.4 . . ?
C20A C4A H4A 113.4 . . ?
C5A C4A H4A 113.4 . . ?
C10A C5A C6A 119.83(16) . . ?
C10A C5A C4A 126.63(16) . . ?
C6A C5A C4A 113.53(15) . . ?
C7A C6A C5A 121.38(17) . . ?
C7A C6A C1A 125.87(16) . . ?
C5A C6A C1A 112.75(15) . . ?
C6A C7A C8A 118.26(17) . . ?
C6A C7A H7A 120.9 . . ?
C8A C7A H7A 120.9 . . ?
C9A C8A C7A 121.59(17) . . ?
C9A C8A H8A 119.2 . . ?
C7A C8A H8A 119.2 . . ?
C8A C9A C10A 119.82(17) . . ?
C8A C9A H9A 120.1 . . ?
C10A C9A H9A 120.1 . . ?
O1A C10A C5A 116.65(16) . . ?
O1A C10A C9A 124.24(17) . . ?
C5A C10A C9A 119.10(16) . . ?
C2A C11A C12A 120.72(16) . . ?
C2A C11A H11A 119.6 . . ?
C12A C11A H11A 119.6 . . ?
C13A C12A C11A 119.48(15) . . ?
C13A C12A C21A 121.23(16) . . ?
C11A C12A C21A 119.25(16) . . ?
C12A C13A C14A 119.29(15) . . ?
C12A C13A C22A 121.20(15) . . ?
C14A C13A C22A 119.50(16) . . ?
C3A C14A C13A 120.88(16) . . ?
C3A C14A H14A 119.6 . . ?
C13A C14A H14A 119.6 . . ?
C16A C15A C20A 120.01(15) . . ?
C16A C15A C1A 126.85(15) . . ?
C20A C15A C1A 113.08(14) . . ?
C15A C16A C17A 120.60(16) . . ?
C15A C16A H16A 119.7 . . ?
C17A C16A H16A 119.7 . . ?
C18A C17A C16A 119.62(15) . . ?
C18A C17A C23A 121.44(16) . . ?
C16A C17A C23A 118.90(17) . . ?
C17A C18A C19A 119.14(15) . . ?
C17A C18A C24A 121.23(16) . . ?
C19A C18A C24A 119.63(16) . . ?
C20A C19A C18A 120.83(16) . . ?
C20A C19A H19A 119.6 . . ?
C18A C19A H19A 119.6 . . ?
C19A C20A C15A 119.78(15) . . ?
C19A C20A C4A 126.92(15) . . ?
C15A C20A C4A 113.27(14) . . ?
C12A C21A H21A 109.5 . . ?
C12A C21A H21B 109.5 . . ?
H21A C21A H21B 109.5 . . ?
C12A C21A H21C 109.5 . . ?
H21A C21A H21C 109.5 . . ?
H21B C21A H21C 109.5 . . ?
C13A C22A H22A 109.5 . . ?
C13A C22A H22B 109.5 . . ?
H22A C22A H22B 109.5 . . ?
C13A C22A H22C 109.5 . . ?
H22A C22A H22C 109.5 . . ?
H22B C22A H22C 109.5 . . ?
C17A C23A H23A 109.5 . . ?
C17A C23A H23B 109.5 . . ?
H23A C23A H23B 109.5 . . ?
C17A C23A H23C 109.5 . . ?
H23A C23A H23C 109.5 . . ?
H23B C23A H23C 109.5 . . ?
C18A C24A H24A 109.5 . . ?
C18A C24A H24B 109.5 . . ?
H24A C24A H24B 109.5 . . ?
C18A C24A H24C 109.5 . . ?
H24A C24A H24C 109.5 . . ?
H24B C24A H24C 109.5 . . ?
O1A C25A H25A 109.5 . . ?
O1A C25A H25B 109.5 . . ?
H25A C25A H25B 109.5 . . ?
O1A C25A H25C 109.5 . . ?
H25A C25A H25C 109.5 . . ?
H25B C25A H25C 109.5 . . ?
C10B O1B C25B 115.7(13) . . ?
C6B C1B C2B 105.4(11) . . ?
C6B C1B C15B 105.3(12) . . ?
C2B C1B C15B 106.2(11) . . ?
C6B C1B H1B 113.1 . . ?
C2B C1B H1B 113.1 . . ?
C15B C1B H1B 113.1 . . ?
C11B C2B C3B 121.5(13) . . ?
C11B C2B C1B 125.6(13) . . ?
C3B C2B C1B 112.8(12) . . ?
C2B C3B C14B 119.3(13) . . ?
C2B C3B C4B 114.7(12) . . ?
C14B C3B C4B 125.9(13) . . ?
C5B C4B C20B 105.4(11) . . ?
C5B C4B C3B 103.9(11) . . ?
C20B C4B C3B 103.9(11) . . ?
C5B C4B H4B 114.2 . . ?
C20B C4B H4B 114.2 . . ?
C3B C4B H4B 114.2 . . ?
C6B C5B C10B 119.7(13) . . ?
C6B C5B C4B 114.7(13) . . ?
C10B C5B C4B 125.6(12) . . ?
C7B C6B C5B 120.7(15) . . ?
C7B C6B C1B 126.1(13) . . ?
C5B C6B C1B 113.3(13) . . ?
C6B C7B C8B 119.4(15) . . ?
C6B C7B H7B 120.3 . . ?
C8B C7B H7B 120.3 . . ?
C9B C8B C7B 120.4(14) . . ?
C9B C8B H8B 119.8 . . ?
C7B C8B H8B 119.8 . . ?
C8B C9B C10B 121.3(14) . . ?
C8B C9B H9B 119.4 . . ?
C10B C9B H9B 119.4 . . ?
O1B C10B C9B 124.5(13) . . ?
O1B C10B C5B 117.0(13) . . ?
C9B C10B C5B 118.5(13) . . ?
C2B C11B C12B 120.1(14) . . ?
C2B C11B H11B 119.9 . . ?
C12B C11B H11B 119.9 . . ?
C13B C12B C11B 118.7(13) . . ?
C13B C12B C21B 121.0(16) . . ?
C11B C12B C21B 120.1(16) . . ?
C14B C13B C12B 119.3(14) . . ?
C14B C13B C22B 121.2(14) . . ?
C12B C13B C22B 119.4(14) . . ?
C3B C14B C13B 121.1(13) . . ?
C3B C14B H14B 119.5 . . ?
C13B C14B H14B 119.5 . . ?
C16B C15B C20B 119.8(14) . . ?
C16B C15B C1B 127.1(14) . . ?
C20B C15B C1B 113.1(13) . . ?
C15B C16B C17B 121.3(15) . . ?
C15B C16B H16B 119.3 . . ?
C17B C16B H16B 119.3 . . ?
C18B C17B C16B 119.0(13) . . ?
C18B C17B C23B 121.9(13) . . ?
C16B C17B C23B 118.9(14) . . ?
C17B C18B C19B 118.5(13) . . ?
C17B C18B C24B 121.2(13) . . ?
C19B C18B C24B 120.3(13) . . ?
C20B C19B C18B 122.7(14) . . ?
C20B C19B H19B 118.7 . . ?
C18B C19B H19B 118.7 . . ?
C19B C20B C15B 118.4(13) . . ?
C19B C20B C4B 128.5(13) . . ?
C15B C20B C4B 113.1(12) . . ?
C12B C21B H21D 109.5 . . ?
C12B C21B H21E 109.5 . . ?
H21D C21B H21E 109.5 . . ?
C12B C21B H21F 109.5 . . ?
H21D C21B H21F 109.5 . . ?
H21E C21B H21F 109.5 . . ?
C13B C22B H22D 109.5 . . ?
C13B C22B H22E 109.5 . . ?
H22D C22B H22E 109.5 . . ?
C13B C22B H22F 109.5 . . ?
H22D C22B H22F 109.5 . . ?
H22E C22B H22F 109.5 . . ?
C17B C23B H23D 109.5 . . ?
C17B C23B H23E 109.5 . . ?
H23D C23B H23E 109.5 . . ?
C17B C23B H23F 109.5 . . ?
H23D C23B H23F 109.5 . . ?
H23E C23B H23F 109.5 . . ?
C18B C24B H24D 109.5 . . ?
C18B C24B H24E 109.5 . . ?
H24D C24B H24E 109.5 . . ?
C18B C24B H24F 109.5 . . ?
H24D C24B H24F 109.5 . . ?
H24E C24B H24F 109.5 . . ?
O1B C25B H25D 109.5 . . ?
O1B C25B H25E 109.5 . . ?
H25D C25B H25E 109.5 . . ?
O1B C25B H25F 109.5 . . ?
H25D C25B H25F 109.5 . . ?
H25E C25B H25F 109.5 . . ?
 
_refine_diff_density_max    0.304
_refine_diff_density_min   -0.432
_refine_diff_density_rms    0.069

_shelx_res_file
;
TITL cu_ls415_01_kaleta_0m_a.res in P2(1)/c
    cu_ls415_01_kaleta.res
    created by SHELXL-2019/3 at 15:59:27 on 19-Jan-2025
REM Old TITL cu_ls415_01_kaleta_0m in P2(1)/c
REM SHELXT solution in P2(1)/c: R1 0.178, Rweak 0.001, Alpha 0.029
REM <I/s>   0.581 for  147 systematic absences,  Orientation as input
REM Formula found by SHELXT:  C25 O

CELL  1.54178   8.4789  16.2429  14.1317   90.000  107.535   90.000
ZERR    4.000   0.0007   0.0013   0.0012    0.000    0.003    0.000
LATT  1
SYMM -X, 1/2+Y, 1/2-Z
SFAC C H O
UNIT 100 96 4
TEMP -153.150
SIZE 0.084 0.138 0.145
L.S. 10
BOND $H
LIST 4
ACTA
WGHT    0.132600    0.790200
FVAR       0.69951   0.91087
PART 1
O1A   3    0.841648    0.308993    0.162484    21.00000    0.01704    0.02404 =
         0.02207   -0.00112    0.00789   -0.00206
C1A   1    0.499555    0.304298    0.376177    21.00000    0.01879    0.01720 =
         0.02012   -0.00051    0.00799   -0.00019
AFIX  13
H1A   2    0.492024    0.304785    0.445446    21.00000   -1.20000
AFIX   0
C2A   1    0.417767    0.229090    0.316965    21.00000    0.01468    0.01549 =
         0.02331   -0.00004    0.00581    0.00088
C3A   1    0.428113    0.228264    0.220292    21.00000    0.01216    0.01483 =
         0.02279    0.00010    0.00430    0.00166
C4A   1    0.518365    0.303001    0.195921    21.00000    0.01335    0.01751 =
         0.01896   -0.00068    0.00552   -0.00011
AFIX  13
H4A   2    0.525716    0.302435    0.126615    21.00000   -1.20000
AFIX   0
C5A   1    0.687451    0.304009    0.275275    21.00000    0.01485    0.01274 =
         0.01986   -0.00077    0.00453   -0.00018
C6A   1    0.677719    0.303790    0.372239    21.00000    0.02043    0.01271 =
         0.02076   -0.00022    0.00655    0.00015
C7A   1    0.818940    0.303765    0.453512    21.00000    0.02402    0.01653 =
         0.01986   -0.00113    0.00380    0.00020
AFIX  43
H7A   2    0.811295    0.302948    0.519206    21.00000   -1.20000
AFIX   0
C8A   1    0.971796    0.304966    0.436329    21.00000    0.02039    0.02132 =
         0.02542   -0.00060   -0.00006   -0.00046
AFIX  43
H8A   2    1.069605    0.304663    0.491263    21.00000   -1.20000
AFIX   0
C9A   1    0.985107    0.306597    0.340851    21.00000    0.01492    0.01946 =
         0.02749   -0.00052    0.00526   -0.00023
AFIX  43
H9A   2    1.091027    0.307829    0.330928    21.00000   -1.20000
AFIX   0
C10A  1    0.841612    0.306421    0.258956    21.00000    0.01825    0.01280 =
         0.02072   -0.00041    0.00655   -0.00014
C11A  1    0.344545    0.163832    0.351053    21.00000    0.01736    0.01976 =
         0.02550    0.00239    0.00774    0.00142
AFIX  43
H11A  2    0.338473    0.164547    0.417085    21.00000   -1.20000
AFIX   0
C12A  1    0.279358    0.096794    0.289160    21.00000    0.01685    0.01651 =
         0.03111    0.00296    0.00726    0.00150
C13A  1    0.285605    0.096690    0.191560    21.00000    0.01465    0.01536 =
         0.03131    0.00010    0.00581    0.00238
C14A  1    0.360679    0.162962    0.157942    21.00000    0.01425    0.01799 =
         0.02245   -0.00056    0.00523    0.00253
AFIX  43
H14A  2    0.365354    0.163083    0.091616    21.00000   -1.20000
AFIX   0
C15A  1    0.419480    0.379551    0.315887    21.00000    0.01486    0.01563 =
         0.02407   -0.00141    0.00625   -0.00149
C16A  1    0.349650    0.446126    0.349289    21.00000    0.01838    0.01992 =
         0.02753   -0.00414    0.00953   -0.00352
AFIX  43
H16A  2    0.344916    0.446794    0.415599    21.00000   -1.20000
AFIX   0
C17A  1    0.285653    0.512771    0.286092    21.00000    0.01672    0.01621 =
         0.03541   -0.00381    0.00976   -0.00222
C18A  1    0.290996    0.511253    0.188202    21.00000    0.01544    0.01497 =
         0.03436    0.00031    0.00638   -0.00245
C19A  1    0.363670    0.443533    0.155552    21.00000    0.01606    0.01723 =
         0.02527    0.00087    0.00663   -0.00225
AFIX  43
H19A  2    0.368432    0.442286    0.089259    21.00000   -1.20000
AFIX   0
C20A  1    0.428469    0.378558    0.218811    21.00000    0.01338    0.01475 =
         0.02439   -0.00156    0.00602   -0.00146
C21A  1    0.208835    0.024454    0.330644    21.00000    0.02713    0.01903 =
         0.03771    0.00488    0.00988   -0.00257
AFIX 137
H21A  2    0.100193    0.010062    0.285077    21.00000   -1.50000
H21B  2    0.197209    0.039299    0.395428    21.00000   -1.50000
H21C  2    0.283462   -0.022816    0.338273    21.00000   -1.50000
AFIX   0
C22A  1    0.214266    0.026211    0.121787    21.00000    0.02532    0.01753 =
         0.03597   -0.00365    0.00913   -0.00329
AFIX 137
H22A  2    0.227893    0.037547    0.056585    21.00000   -1.50000
H22B  2    0.096373    0.020274    0.115081    21.00000   -1.50000
H22C  2    0.272324   -0.024837    0.148501    21.00000   -1.50000
AFIX   0
C23A  1    0.217734    0.586104    0.326943    21.00000    0.02699    0.01851 =
         0.04522   -0.00691    0.01486    0.00051
AFIX 137
H23A  2    0.108210    0.600163    0.282211    21.00000   -1.50000
H23B  2    0.292375    0.633131    0.332444    21.00000   -1.50000
H23C  2    0.208577    0.572570    0.392665    21.00000   -1.50000
AFIX   0
C24A  1    0.221510    0.581336    0.117472    21.00000    0.02857    0.01778 =
         0.04086    0.00465    0.00984    0.00274
AFIX 137
H24A  2    0.240917    0.570529    0.053664    21.00000   -1.50000
H24B  2    0.276214    0.632834    0.145414    21.00000   -1.50000
H24C  2    0.102373    0.586058    0.107506    21.00000   -1.50000
AFIX   0
C25A  1    0.999377    0.322325    0.147370    21.00000    0.02194    0.04517 =
         0.03202   -0.00306    0.01301   -0.00644
AFIX 137
H25A  2    0.983950    0.332953    0.076891    21.00000   -1.50000
H25B  2    1.068557    0.273319    0.168232    21.00000   -1.50000
H25C  2    1.053499    0.369822    0.186651    21.00000   -1.50000
REM #####
AFIX   0
PART 2
O1B   3    0.154802    0.584272    0.338433   -21.00000    0.01129
REM #####
C1B   1    0.499171    0.588453    0.123372   -21.00000    0.01088
AFIX  13
H1B   2    0.506365    0.587838    0.054033   -21.00000   -1.20000
AFIX   0
C2B   1    0.580076    0.513886    0.183812   -21.00000    0.00939
C3B   1    0.571107    0.515490    0.280340   -21.00000    0.01327
C4B   1    0.478461    0.589913    0.304719   -21.00000    0.01039
AFIX  13
H4B   2    0.469711    0.589712    0.373722   -21.00000   -1.20000
AFIX   0
C5B   1    0.314764    0.588739    0.224865   -21.00000    0.00793
C6B   1    0.325452    0.588952    0.127628   -21.00000    0.01180
C7B   1    0.182022    0.588022    0.045932   -21.00000    0.01389
AFIX  43
H7B   2    0.190048    0.587608   -0.019683   -21.00000   -1.20000
AFIX   0
C8B   1    0.025743    0.587706    0.062011   -21.00000    0.01491
AFIX  43
H8B   2   -0.071884    0.588122    0.006955   -21.00000   -1.20000
AFIX   0
C9B   1    0.013867    0.586799    0.156969   -21.00000    0.01395
AFIX  43
H9B   2   -0.092311    0.586287    0.166565   -21.00000   -1.20000
AFIX   0
C10B  1    0.156994    0.586615    0.240767   -21.00000    0.01018
C11B  1    0.647237    0.448179    0.148525   -21.00000    0.01530
AFIX  43
H11B  2    0.648757    0.447757    0.081583   -21.00000   -1.20000
AFIX   0
C12B  1    0.715127    0.380152    0.212513   -21.00000    0.01395
C13B  1    0.707648    0.381567    0.310877   -21.00000    0.01576
C14B  1    0.635920    0.449926    0.343697   -21.00000    0.01178
AFIX  43
H14B  2    0.631713    0.451304    0.410100   -21.00000   -1.20000
AFIX   0
C15B  1    0.580674    0.663792    0.182287   -21.00000    0.01219
C16B  1    0.654723    0.727098    0.149594   -21.00000    0.01160
AFIX  43
H16B  2    0.666726    0.724609    0.084952   -21.00000   -1.20000
AFIX   0
C17B  1    0.715480    0.797970    0.210871   -21.00000    0.01173
C18B  1    0.712561    0.797677    0.307297   -21.00000    0.01045
C19B  1    0.640277    0.729348    0.341148   -21.00000    0.01120
AFIX  43
H19B  2    0.639503    0.728621    0.408226   -21.00000   -1.20000
AFIX   0
C20B  1    0.571550    0.664371    0.281027   -21.00000    0.00797
C21B  1    0.777932    0.305687    0.171981   -21.00000    0.03166
AFIX 137
H21D  2    0.894947    0.297138    0.208326   -21.00000   -1.50000
H21E  2    0.765667    0.314159    0.101463   -21.00000   -1.50000
H21F  2    0.714136    0.257203    0.179723   -21.00000   -1.50000
AFIX   0
C22B  1    0.789882    0.309279    0.384089   -21.00000    0.02038
AFIX 137
H22D  2    0.771408    0.318372    0.448485   -21.00000   -1.50000
H22E  2    0.908983    0.307944    0.392821   -21.00000   -1.50000
H22F  2    0.740217    0.256723    0.356332   -21.00000   -1.50000
AFIX   0
C23B  1    0.788735    0.867108    0.169455   -21.00000    0.02318
AFIX 137
H23D  2    0.898629    0.879982    0.214565   -21.00000   -1.50000
H23E  2    0.717422    0.915670    0.161957   -21.00000   -1.50000
H23F  2    0.798460    0.851266    0.104530   -21.00000   -1.50000
AFIX   0
C24B  1    0.788824    0.868114    0.378105   -21.00000    0.01852
AFIX 137
H24D  2    0.784565    0.854728    0.444911   -21.00000   -1.50000
H24E  2    0.726589    0.918873    0.355132   -21.00000   -1.50000
H24F  2    0.904194    0.875879    0.379651   -21.00000   -1.50000
AFIX   0
C25B  1    0.000410    0.571528    0.351798   -21.00000    0.02717
AFIX 137
H25D  2    0.013845    0.563137    0.422469   -21.00000   -1.50000
H25E  2   -0.051371    0.522751    0.314361   -21.00000   -1.50000
H25F  2   -0.069841    0.619732    0.327967   -21.00000   -1.50000

AFIX   0
HKLF 4


REM  cu_ls415_01_kaleta_0m_a.res in P2(1)/c
REM wR2 = 0.2066, GooF = S = 1.051, Restrained GooF = 1.051 for all data
REM R1 = 0.0664 for 3113 Fo > 4sig(Fo) and 0.0726 for all 3656 data
REM 350 parameters refined using 0 restraints

END

WGHT      0.1326      0.7902

REM Highest difference peak  0.304,  deepest hole -0.432,  1-sigma level  0.069
Q1    1   0.9989  0.2692  0.1593  11.00000  0.05    0.30
Q2    1   0.3594  0.3827  0.1587  11.00000  0.05    0.30
Q3    1   0.5151  0.5123  0.1985  11.00000  0.05    0.30
Q4    1   0.4209  0.5902  0.2220  11.00000  0.05    0.29
Q5    1   0.7189  0.2192  0.3057  11.00000  0.05    0.28
Q6    1   0.3590  0.6618  0.1578  11.00000  0.05    0.28
Q7    1   0.4165  0.5957  0.3088  11.00000  0.05    0.27
Q8    1   0.3447  0.0102  0.1330  11.00000  0.05    0.27
Q9    1   0.0280  0.0188  0.0599  11.00000  0.05    0.27
Q10   1   0.3043  0.5152  0.2452  11.00000  0.05    0.26
Q11   1   0.6774  0.5147  0.2801  11.00000  0.05    0.25
Q12   1   0.4234  0.4417  0.3242  11.00000  0.05    0.24
Q13   1   0.1423  0.0219  0.3401  11.00000  0.05    0.24
Q14   1   0.2802  0.0947  0.2380  11.00000  0.05    0.24
Q15   1   0.6249  0.7024  0.3143  11.00000  0.05    0.24
Q16   1   0.3251  0.1236  0.1784  11.00000  0.05    0.23
Q17   1   0.3416  0.6637  0.3590  11.00000  0.05    0.23
Q18   1  -0.0284  0.5162  0.3455  11.00000  0.05    0.23
Q19   1   0.1672  0.0290  0.0445  11.00000  0.05    0.23
Q20   1   0.6530  0.8908  0.1574  11.00000  0.05    0.22
;
_shelx_res_checksum   37224

_shelx_hkl_file
;
  -1   0   0 3749.22  270.17
  -2   0   0 4285.47  311.57
   3   0   0  880.11   61.69
  -3   0   0  839.12   62.99
  -3   0   0  837.32   61.69
  -4   0   0  497.55   35.90
  -4   0   0  473.45   36.60
  -4   0   0  473.45   36.80
   4   0   0  535.25   36.70
   5   0   0  347.87   24.00
  -5   0   0  324.77   24.00
  -5   0   0  350.36   24.50
  -5   0   0  318.67   25.20
   5   0   0  329.47   24.90
   5   0   0  290.47   23.80
   6   0   0  783.22   51.89
  -6   0   0  703.93   51.89
   6   0   0  703.33   51.49
  -6   0   0  721.73   53.89
   6   0   0  722.83   52.89
  -6   0   0  683.63   52.29
  -6   0   0  693.93   53.19
  -7   0   0  157.58   13.30
  -7   0   0  175.58   13.00
  -7   0   0  165.28   13.50
   7   0   0  183.38   12.90
  -7   0   0  167.38   15.40
  -7   0   0  153.68   14.50
   7   0   0  169.28   13.80
  -8   0   0   32.50    4.10
  -8   0   0   33.30    4.20
   8   0   0   41.80    3.60
   9   0   0    5.30    1.50
  -9   0   0    6.40    1.90
  -9   0   0    3.40    1.80
   0  -1   0    0.20    0.30
   0   1   0    0.50    0.30
   0   1   0    0.50    0.30
   0   1   0    0.20    0.30
  -1  -1   0  202.08   13.70
   1   1   0  171.28   13.60
   2  -1   0 7236.48  516.75
  -3  -1   0 1797.62  132.29
  -3  -1   0 1762.32  133.09
   3  -1   0 1839.52  132.49
  -3   1   0 1801.22  132.89
   3   1   0 2011.90  132.29
   4  -1   0    2.30    1.90
  -4  -1   0    3.60    1.90
  -4  -1   0    2.30    1.90
   4  -1   0    0.90    1.50
  -4   1   0    2.90    2.10
  -4   1   0    1.10    1.10
   4   1   0    3.80    2.10
   5  -1   0  149.39   12.40
  -5  -1   0  181.18   14.00
   5  -1   0  155.08   13.40
  -5  -1   0  187.58   13.00
  -5  -1   0  173.68   12.50
  -5  -1   0  190.08   13.90
  -5   1   0  153.88   12.50
  -5   1   0  148.59   13.40
   5   1   0  174.18   13.50
  -5   1   0  149.69   12.90
  -5   1   0  149.79   13.90
   5   1   0  179.68   12.60
   6  -1   0    0.70    1.00
  -6  -1   0    1.70    2.60
   6  -1   0   -0.20    1.90
  -6  -1   0    0.90    1.20
   6  -1   0    0.80    1.20
  -6  -1   0    1.50    1.20
  -6  -1   0    3.20    1.90
   6  -1   0    0.60    2.10
  -6   1   0    2.80    2.50
   6   1   0    1.00    2.00
  -6   1   0    0.30    2.10
  -6   1   0   -0.40    1.20
   6   1   0    0.90    1.10
  -6   1   0   -1.30    1.50
  -6   1   0    2.00    1.30
   6   1   0    0.70    1.00
   6   1   0    1.80    1.00
  -7  -1   0  730.13   47.20
   7  -1   0  592.34   46.90
  -7  -1   0  676.63   47.50
  -7  -1   0  695.23   48.80
  -7  -1   0  693.93   49.60
  -7   1   0  605.04   46.90
  -7   1   0  571.14   48.40
  -7   1   0  605.84   47.60
   7   1   0  732.03   47.70
  -7   1   0  616.34   47.30
  -7   1   0  605.44   49.40
  -8  -1   0   23.80    3.70
   8  -1   0   17.10    2.30
  -8   1   0   17.60    3.10
  -8   1   0   13.70    2.60
   8   1   0   17.40    2.10
  -9   1   0   68.79    5.90
  -9   1   0   61.89    5.80
   0   2   0  841.72   60.29
  -1  -2   0    3.50    1.60
   1  -2   0    2.10    1.30
  -1  -2   0    2.00    1.00
   1   2   0    2.30    0.90
  -1   2   0    2.50    1.00
  -2  -2   0 7052.29  508.25
   2   2   0 6886.31  508.15
  -2   2   0 7408.96  508.35
  -3  -2   0  156.68   12.10
   3  -2   0  143.39   12.00
  -3  -2   0  159.68   12.20
  -3   2   0  158.58   13.20
  -3   2   0  148.69   12.10
   4  -2   0   87.69    7.20
   4  -2   0   93.49    8.30
  -4  -2   0   91.39    7.20
  -4   2   0   95.29    8.20
  -4   2   0   89.99    7.30
  -4   2   0   93.29    8.60
   5  -2   0   40.60    5.10
  -5  -2   0   45.40    5.10
   5  -2   0   38.30    4.00
  -5  -2   0   46.70    4.00
   5  -2   0   38.20    3.60
  -5  -2   0   50.59    4.40
   5   2   0   51.89    5.10
  -5   2   0   40.80    4.30
  -5   2   0   39.50    5.50
  -5   2   0   40.20    3.90
   5   2   0   40.50    3.70
  -5   2   0   40.20    4.80
  -6  -2   0  589.44   41.40
   6  -2   0  536.45   40.60
   6  -2   0  564.54   42.10
   6  -2   0  513.05   40.90
  -6  -2   0  592.94   41.10
   6  -2   0  563.94   41.00
  -6  -2   0  537.15   42.20
  -6  -2   0  588.34   41.30
   6   2   0  570.64   40.90
  -6   2   0  539.65   40.90
   6   2   0  589.24   41.10
   6   2   0  619.44   41.80
  -6   2   0  550.84   42.20
  -6   2   0  552.74   41.40
  -6   2   0  528.55   42.70
  -6   2   0  563.94   41.20
  -7  -2   0  147.59   12.30
   7  -2   0  156.68   13.20
  -7  -2   0  164.38   12.20
  -7  -2   0  164.68   12.70
  -7  -2   0  152.28   13.70
  -7  -2   0  185.38   15.20
   7  -2   0  148.19   12.00
  -7   2   0  140.99   11.90
  -7   2   0  133.69   13.20
   7   2   0  159.18   12.00
   7   2   0  151.98   12.50
  -7   2   0  163.58   12.40
  -7   2   0  170.68   12.70
  -8  -2   0    4.20    2.00
   8  -2   0    3.00    1.30
  -8  -2   0    2.40    2.20
  -8  -2   0    5.40    3.60
  -8   2   0    2.80    1.70
   8   2   0    3.70    1.20
  -8   2   0    1.80    1.80
   9  -2   0    0.40    0.70
  -9  -2   0    1.50    1.40
  -9  -2   0   -2.00    1.30
  -9   2   0   -0.80    1.40
  -9   2   0   -0.90    1.10
   0  -3   0   -0.20    1.20
   0   3   0    0.50    0.80
   0   3   0    0.60    1.10
   1  -3   0 1025.10   77.99
  -1  -3   0 1162.38   78.69
   1   3   0 1072.39   77.89
  -2  -3   0  343.87   23.20
  -2  -3   0  322.77   23.10
   2   3   0  275.67   22.80
  -2   3   0  309.77   23.20
  -3  -3   0    9.70    2.10
   3  -3   0   12.10    2.50
  -3  -3   0   11.60    2.60
  -3   3   0   12.90    2.50
   3   3   0   13.30    2.10
  -3   3   0   14.10    2.60
  -4  -3   0  162.18   12.70
  -4  -3   0  136.69   11.60
   4  -3   0  159.48   12.70
  -4  -3   0  170.98   12.90
  -4  -3   0  155.38   11.90
  -4   3   0  141.49   12.00
  -4   3   0  139.39   12.60
  -4   3   0  167.08   12.60
   4   3   0  164.58   12.20
  -5  -3   0  235.88   17.40
   5  -3   0  193.78   15.50
  -5  -3   0  222.38   16.90
   5  -3   0  219.88   15.70
  -5   3   0  190.58   17.10
  -5   3   0  224.58   16.20
  -5   3   0  183.08   18.00
  -5   3   0  219.28   16.10
   5   3   0  234.08   16.50
   5   3   0  189.98   15.60
   5   3   0  195.28   15.80
  -6  -3   0    2.90    2.20
  -6  -3   0    4.90    2.70
   6  -3   0    4.80    1.60
   6  -3   0    4.00    2.50
  -6  -3   0    3.20    2.20
  -6  -3   0    3.40    1.50
  -6  -3   0    3.90    1.60
   6  -3   0    7.10    2.00
   6  -3   0    4.10    1.30
   6   3   0    7.80    1.80
  -6   3   0    1.60    2.00
  -6   3   0    5.00    1.90
   6   3   0    2.60    2.00
  -6   3   0    2.20    1.80
   6   3   0    5.40    1.60
  -6   3   0    3.90    1.80
  -6   3   0    6.30    1.60
  -7  -3   0  124.09   12.00
  -7  -3   0  139.69   10.90
  -7  -3   0  146.59   13.20
   7  -3   0  120.39   11.50
  -7  -3   0  140.89   10.40
   7   3   0  115.39   10.10
  -7   3   0  128.19   10.80
  -7   3   0  130.09   13.10
  -7   3   0  140.29   10.70
   8  -3   0   21.40    2.70
  -8  -3   0   35.50    4.00
  -8  -3   0   29.90    2.60
   8   3   0   23.40    2.60
  -8   3   0   28.00    3.50
  -8   3   0   28.40    3.60
  -9  -3   0   22.70    3.10
  -9  -3   0   27.50    3.20
  -9   3   0   26.20    2.90
  -9   3   0   22.00    3.00
   0  -4   0  112.99    9.40
   0   4   0  126.59    9.60
   0   4   0  122.19    9.20
   1  -4   0    9.20    1.90
  -1  -4   0    9.40    1.80
  -1  -4   0    7.50    1.70
   1   4   0    8.80    1.50
  -2  -4   0   28.40    3.70
  -2  -4   0   37.10    3.80
   2  -4   0   28.20    3.80
  -2   4   0   36.60    3.80
   2   4   0   29.10    3.30
  -2   4   0   35.00    3.90
  -2   4   0   36.50    3.90
   3  -4   0   96.79    8.50
  -3  -4   0  100.39    8.60
  -3   4   0  101.99    8.30
   3   4   0   92.89    8.00
  -4  -4   0   30.10    4.10
  -4  -4   0   18.10    3.40
  -4  -4   0   20.10    2.50
  -4  -4   0   22.60    2.90
   4  -4   0   26.70    4.00
   4  -4   0   17.70    2.50
  -4   4   0   22.60    2.50
  -4   4   0   26.80    3.50
   4   4   0   26.50    3.40
  -4   4   0   17.50    2.80
  -5  -4   0    6.00    2.50
   5  -4   0    8.00    1.40
   5  -4   0    9.30    2.60
   5  -4   0   10.50    1.70
   5  -4   0    9.40    1.90
  -5  -4   0    8.30    1.70
  -5   4   0    6.40    2.00
   5   4   0   10.00    2.20
   5   4   0    9.20    1.70
  -5   4   0    7.60    1.60
   5   4   0    6.60    2.00
  -5   4   0   15.50    3.70
  -5   4   0    4.20    1.90
   6  -4   0   11.70    3.20
  -6  -4   0    8.10    2.80
  -6  -4   0   10.80    2.10
   6  -4   0   15.40    2.60
  -6  -4   0   15.60    3.50
   6  -4   0   10.90    2.80
  -6  -4   0   11.80    2.20
  -6  -4   0   16.30    2.90
   6  -4   0   14.70    1.90
   6   4   0   10.90    2.50
   6   4   0   14.20    2.00
  -6   4   0   13.30    2.70
   6   4   0   18.20    2.60
  -6   4   0   11.20    2.40
  -6   4   0   11.90    3.50
  -6   4   0   13.90    2.00
  -6   4   0   10.40    2.70
  -7  -4   0   -0.10    1.60
   7  -4   0   -0.40    1.20
  -7  -4   0   -1.30    1.50
   7  -4   0   -1.50    2.50
   7  -4   0   -0.70    0.90
  -7  -4   0   -3.40    1.50
  -7  -4   0   -3.30    2.40
  -7   4   0   -1.20    2.50
  -7   4   0   -0.40    3.30
  -7   4   0    0.80    1.60
   7   4   0    0.40    1.20
   7   4   0   -1.70    1.00
  -7   4   0    0.10    3.70
  -7   4   0   -1.40    2.30
  -8  -4   0   16.70    1.90
   8  -4   0   15.30    2.10
  -8  -4   0   23.00    3.70
  -8  -4   0   11.40    2.40
   8   4   0   13.50    1.90
  -8   4   0   19.30    2.90
  -9  -4   0    3.70    2.50
  -9  -4   0    2.40    1.90
   9  -4   0    1.00    0.70
  -9   4   0    4.20    1.50
  -9   4   0    1.40    1.30
   0  -5   0   -0.50    1.30
   0  -5   0   -0.20    1.30
   0   5   0    0.30    1.30
   0   5   0   -0.30    1.00
  -1  -5   0   96.79    7.90
   1  -5   0   80.99    7.80
  -1   5   0  109.69    7.80
   1   5   0   92.89    7.50
  -1   5   0   98.59    8.00
  -2  -5   0   31.60    3.90
  -2  -5   0   29.00    3.70
  -2   5   0   30.60    3.80
  -2   5   0   29.30    3.90
   2   5   0   29.40    3.30
  -3  -5   0   27.10    2.90
  -3  -5   0   30.80    4.20
  -3  -5   0   33.60    4.30
   3  -5   0   27.50    3.00
  -3   5   0   35.20    4.20
  -3   5   0   25.70    3.90
   3   5   0   33.50    3.70
   4  -5   0   51.99    5.00
  -4  -5   0   56.89    4.80
   4  -5   0   65.39    6.10
  -4  -5   0   57.59    6.00
   4  -5   0   52.79    4.80
  -4  -5   0   54.29    5.00
  -4  -5   0   57.29    5.90
  -4   5   0   56.19    6.20
  -4   5   0   56.99    5.10
  -4   5   0   56.79    6.10
  -4   5   0   62.59    5.80
   4   5   0   56.59    5.30
  -4   5   0   48.40    4.70
  -5  -5   0    8.40    1.90
   5  -5   0    5.10    2.40
  -5  -5   0    5.60    1.70
   5  -5   0    5.80    1.50
   5  -5   0    8.30    2.00
  -5  -5   0   10.40    3.00
  -5  -5   0    7.10    2.30
   5  -5   0    7.50    1.40
  -5   5   0   13.50    3.10
  -5   5   0   10.50    2.10
  -5   5   0    5.80    1.90
   5   5   0    7.60    1.90
  -5   5   0    9.60    1.70
   5   5   0    5.20    2.00
  -6  -5   0   19.50    2.70
  -6  -5   0   22.60    2.90
   6  -5   0   19.50    2.70
   6  -5   0   16.30    2.30
  -6  -5   0   17.50    4.00
  -6  -5   0   17.80    4.00
   6   5   0   18.40    3.30
  -6   5   0   20.10    3.80
  -6   5   0   13.00    3.90
   6   5   0   24.20    3.30
  -6   5   0   25.70    3.40
   6   5   0   14.80    2.60
  -6   5   0   18.80    3.70
   7  -5   0    6.30    3.30
   7  -5   0    7.30    1.20
  -7  -5   0    8.20    3.10
  -7  -5   0    1.20    3.10
   7  -5   0    6.70    1.80
  -7  -5   0   11.20    2.50
  -7  -5   0    3.80    2.50
  -7  -5   0    6.50    2.00
  -7   5   0    7.50    2.00
  -7   5   0    7.10    2.50
   7   5   0    6.70    1.60
  -7   5   0    3.20    3.60
  -7   5   0    4.80    4.80
  -7   5   0    5.20    2.10
   8  -5   0    0.90    1.20
  -8  -5   0    3.90    2.70
  -8  -5   0    1.60    1.10
  -8  -5   0    1.50    2.20
  -8  -5   0    2.80    1.70
  -8   5   0    2.00    2.90
  -8   5   0    1.10    1.70
  -9  -5   0   -0.10    0.80
  -9  -5   0   -1.60    1.20
   9  -5   0   -0.30    1.20
  -9  -5   0   -0.30    1.20
  -9   5   0   -0.10    1.00
  -9   5   0   -0.80    1.20
   0  -6   0 1084.79   85.59
   0  -6   0 1322.07   86.19
   0   6   0 1161.08   85.59
  -1  -6   0  252.17   20.30
  -1  -6   0  294.17   20.40
   1  -6   0  242.78   20.40
  -1   6   0  267.87   20.20
  -1   6   0  260.27   20.00
  -1   6   0  270.97   20.40
   1   6   0  298.67   20.00
   2  -6   0   31.40    4.20
  -2  -6   0   33.10    4.20
  -2  -6   0   31.20    4.10
  -2   6   0   35.10    4.00
   2   6   0   29.30    3.40
  -2   6   0   26.00    4.00
  -2   6   0   31.50    4.30
  -3  -6   0   94.79    7.90
   3  -6   0   97.09    7.90
  -3  -6   0  103.39    9.00
   3  -6   0   91.79    8.20
   3  -6   0  100.29    9.00
  -3  -6   0  100.39    9.00
  -3   6   0  114.59    8.80
  -3   6   0  106.29    9.20
  -3   6   0  105.19    9.20
   3   6   0  103.69    8.30
   4  -6   0    1.10    1.80
   4  -6   0    1.30    0.80
   4  -6   0    3.00    1.40
  -4  -6   0    3.30    2.00
  -4  -6   0    3.40    1.40
  -4  -6   0    1.20    1.10
   4  -6   0    1.50    0.90
  -4  -6   0    2.60    2.00
   4  -6   0    1.20    1.10
   4   6   0    1.80    1.40
  -4   6   0    3.40    1.70
  -4   6   0    1.60    1.40
  -4   6   0    4.00    1.30
  -4   6   0    0.60    1.60
  -4   6   0    4.10    2.10
   4   6   0    1.90    1.50
   5  -6   0   40.90    3.80
   5  -6   0   34.80    3.30
   5  -6   0   28.70    3.30
   5  -6   0   37.40    4.90
  -5  -6   0   33.50    5.00
  -5  -6   0   32.60    3.50
  -5  -6   0   37.90    3.90
  -5  -6   0   30.30    4.80
   5   6   0   27.10    3.10
   5   6   0   27.00    3.50
  -5   6   0   35.10    5.30
  -5   6   0   35.80    3.90
  -5   6   0   41.30    6.20
  -5   6   0   39.60    4.70
  -5   6   0   39.60    4.00
   5   6   0   28.30    3.90
  -5   6   0   34.00    3.50
  -6  -6   0  817.92   58.49
  -6  -6   0  807.42   58.59
  -6  -6   0  804.82   59.89
   6  -6   0  718.43   58.29
   6  -6   0  862.71   58.19
   6  -6   0  820.42   59.89
   6  -6   0  784.32   57.99
  -6  -6   0  807.32   60.49
  -6   6   0  816.52   60.59
  -6   6   0  783.22   60.69
  -6   6   0  793.22   59.39
  -6   6   0  841.72   58.79
   7  -6   0   -3.70    2.80
   7  -6   0   -0.10    1.40
  -7  -6   0    1.20    1.60
  -7  -6   0   -6.20    2.70
  -7  -6   0   -0.50    1.50
  -7  -6   0   -0.80    3.30
  -7  -6   0    1.60    1.20
  -7   6   0    2.50    2.30
  -7   6   0    0.30    1.80
  -7   6   0    3.00    4.90
  -7   6   0    1.30    1.60
  -8  -6   0    3.90    1.80
  -8  -6   0    4.40    1.90
  -8  -6   0    6.00    1.30
   8  -6   0    4.20    1.40
  -8  -6   0    2.90    2.70
  -8   6   0    4.30    2.20
  -8   6   0    5.50    1.80
  -9  -6   0    2.50    0.90
  -9  -6   0    2.00    1.10
   9  -6   0    1.60    0.70
   9   6   0    3.40    1.00
  -9   6   0    3.30    1.40
  -9   6   0    1.00    1.70
   0   7   0    3.00    1.50
   0   7   0    4.20    1.40
  -1  -7   0  313.77   25.20
  -1  -7   0  294.37   25.10
  -1   7   0  374.56   25.10
  -1   7   0  371.16   24.90
   1   7   0  320.77   24.70
  -2  -7   0    4.60    2.10
   2  -7   0    2.90    2.00
  -2  -7   0    5.90    2.00
   2  -7   0    4.40    1.30
  -2  -7   0    4.20    2.00
   2   7   0    4.00    1.50
  -2   7   0    2.30    1.70
  -2   7   0    7.90    2.20
  -3  -7   0   89.19    7.60
  -3  -7   0   83.89    8.70
   3  -7   0   92.59    8.00
   3  -7   0  102.69    7.70
   3  -7   0  112.49    9.00
   3   7   0   89.39    7.90
  -3   7   0  111.49    9.10
  -3   7   0  104.69    8.90
   4  -7   0    3.80    1.10
   4  -7   0    6.90    3.40
  -4  -7   0    5.60    2.10
   4  -7   0    4.60    1.30
   4  -7   0    5.80    1.60
  -4  -7   0    8.30    1.70
  -4   7   0    2.30    2.00
   4   7   0    8.70    1.80
  -4   7   0    2.40    2.10
   4   7   0    5.90    1.30
  -4   7   0    4.90    2.60
  -4   7   0    3.90    1.40
  -4   7   0    3.10    1.50
  -4   7   0    2.80    2.20
   5  -7   0  217.48   16.60
  -5  -7   0  185.98   14.90
   5  -7   0  205.58   14.70
   5  -7   0  188.38   14.90
  -5  -7   0  183.28   16.20
   5  -7   0  192.28   15.20
  -5  -7   0  183.08   16.50
  -5  -7   0  192.98   15.40
  -5   7   0  222.18   15.20
   5   7   0  170.78   14.70
  -5   7   0  209.38   16.90
   5   7   0  200.98   15.30
   5   7   0  179.88   15.10
  -5   7   0  224.08   17.20
   6  -7   0  810.42   60.49
  -6  -7   0  921.81   61.79
  -6  -7   0  853.31   62.39
  -6  -7   0  913.71   60.99
   6  -7   0  788.42   60.89
  -6  -7   0  856.61   61.09
   6  -7   0  817.52   62.39
  -6  -7   0  869.21   63.29
   6   7   0  736.73   60.89
  -6   7   0  811.52   61.69
  -6   7   0  832.12   61.39
  -6   7   0  867.21   61.09
   7  -7   0  126.59   10.70
  -7  -7   0  136.79   10.40
  -7  -7   0  136.89   11.10
   7  -7   0  144.59   12.60
  -7  -7   0  139.69   10.90
  -7  -7   0  140.99   13.10
  -7  -7   0  120.69   13.60
  -7  -7   0  147.59   11.30
  -7   7   0  137.69   15.30
  -7   7   0  135.39   11.70
  -8  -7   0  883.91   63.09
   8  -7   0  824.92   62.59
  -8  -7   0  837.92   62.29
  -8  -7   0  936.41   62.99
  -8  -7   0  878.71   62.89
   8   7   0  850.81   63.19
   9  -7   0   52.79    4.90
  -9  -7   0   59.49    4.80
   9   7   0   69.89    5.10
   0  -8   0 3618.54  266.07
   0  -8   0 3599.94  266.47
   0  -8   0 3892.21  266.57
   0  -8   0 3765.82  265.67
   0   8   0 3706.13  265.97
   1  -8   0  418.76   32.50
   1  -8   0  450.65   33.30
  -1  -8   0  501.25   33.10
   1  -8   0  434.06   32.10
   1  -8   0  404.56   32.90
   2  -8   0   15.50    3.40
   2  -8   0   20.10    2.70
   2  -8   0   18.20    2.30
  -2   8   0   14.20    2.80
  -2   8   0   14.10    3.40
  -2   8   0   20.70    3.00
   3  -8   0    0.90    0.90
  -3  -8   0    0.00    1.20
   3  -8   0   -1.10    0.90
  -3  -8   0    1.20    1.90
  -3  -8   0   -0.40    1.20
   3  -8   0    0.20    1.80
   3  -8   0    0.10    1.10
   3  -8   0    2.00    1.10
  -3  -8   0   -2.70    1.30
  -3   8   0   -2.30    1.60
  -3   8   0   -0.40    1.50
  -3   8   0    0.20    1.90
   3   8   0   -0.20    1.00
  -3   8   0   -0.90    1.60
   3   8   0    1.70    1.10
  -3   8   0    0.60    1.40
  -4  -8   0    0.10    1.90
  -4  -8   0    2.80    2.00
  -4  -8   0   -1.00    1.20
   4  -8   0   -0.30    0.90
   4  -8   0   -0.10    1.20
   4  -8   0    0.90    1.00
   4  -8   0    0.00    1.30
   4  -8   0   -0.20    1.90
  -4  -8   0    0.80    1.40
  -4   8   0   -1.40    1.70
  -4   8   0   -1.00    2.00
   4   8   0   -0.90    1.20
  -4   8   0    1.10    1.90
   4   8   0    0.50    1.30
   4   8   0   -1.50    1.10
  -4   8   0   -2.90    2.10
  -4   8   0    2.00    1.40
  -4   8   0    0.20    1.90
   5  -8   0   24.80    2.80
  -5  -8   0   20.10    2.50
   5  -8   0   18.20    2.90
  -5  -8   0   25.80    5.00
  -5  -8   0   25.10    4.30
  -5  -8   0   17.90    2.80
  -5  -8   0   24.10    3.80
   5  -8   0   12.80    3.90
   5  -8   0   19.60    2.70
   5   8   0   21.50    3.00
   5   8   0   16.20    2.40
  -5   8   0   22.10    3.30
   5   8   0   15.70    2.70
  -5   8   0   17.60    4.30
  -5   8   0   20.70    3.60
  -6  -8   0 2186.88  166.08
   6  -8   0 2537.15  165.58
  -6  -8   0 2166.08  168.08
  -6  -8   0 2170.18  167.38
  -6  -8   0 2289.57  165.98
   6  -8   0 2349.76  167.48
   6  -8   0 2500.45  165.78
  -6   8   0 2456.15  166.18
   6   8   0 2270.07  166.08
  -6   8   0 2455.85  166.68
  -6   8   0 2141.09  167.88
  -6   8   0 2206.38  168.28
  -7  -8   0  287.07   22.20
  -7  -8   0  288.47   21.60
  -7  -8   0  307.57   22.00
   8  -8   0  166.58   12.60
  -8  -8   0  168.68   12.10
   8   8   0  151.28   12.20
  -8   8   0  155.08   12.20
  -9  -8   0   -0.50    0.90
   9   8   0   -0.30    1.20
  -9   8   0    0.10    0.90
   0  -9   0   34.30    4.60
   0  -9   0   28.40    3.60
   0  -9   0   29.50    3.10
   0  -9   0   28.80    4.40
   0   9   0   28.80    4.40
   0   9   0   31.50    3.40
  -1  -9   0 2907.51  223.38
  -1  -9   0 2770.72  223.08
   1  -9   0 3277.17  222.28
   1  -9   0 3415.66  223.68
   1   9   0 2853.91  222.38
  -1   9   0 3417.36  222.78
  -2  -9   0  360.96   30.70
   2  -9   0  446.66   29.60
  -2   9   0  399.76   30.40
  -3  -9   0  117.89   12.00
  -3   9   0  136.59   10.90
  -3   9   0  142.19   11.00
  -3   9   0  150.98   11.10
  -3   9   0  152.28   12.50
  -3   9   0  135.89   12.20
   3   9   0  131.69   10.90
  -4  -9   0 1263.07   88.59
  -4  -9   0 1155.68   86.69
  -4  -9   0 1194.38   86.99
   4  -9   0 1231.98   87.49
   4  -9   0 1233.18   88.69
   4  -9   0 1128.79   86.89
   4  -9   0 1156.98   86.69
  -4  -9   0 1328.87   86.99
  -4  -9   0 1310.77   87.09
  -4  -9   0 1304.37   88.89
   4   9   0 1115.69   86.99
  -4   9   0 1222.58   87.39
   4   9   0 1275.67   87.19
  -4   9   0 1101.59   88.59
  -4   9   0 1058.19   89.89
  -4   9   0 1236.68   87.79
  -5  -9   0   38.00    4.40
   5  -9   0   27.00    3.80
   5  -9   0   25.00    5.30
  -5  -9   0   33.70    4.70
  -5  -9   0   31.50    3.20
  -5  -9   0   38.10    5.90
  -5  -9   0   32.40    3.60
  -5  -9   0   39.00    6.10
  -5   9   0   37.40    5.70
  -5   9   0   24.60    4.30
   5   9   0   33.20    3.70
   5   9   0   27.10    4.20
   5   9   0   39.00    3.90
  -6  -9   0  275.87   21.80
  -6  -9   0  276.27   23.60
  -6  -9   0  316.47   21.90
  -6  -9   0  302.27   21.40
  -6  -9   0  314.97   21.70
  -6  -9   0  273.97   22.00
  -6  -9   0  297.47   24.20
   6   9   0  290.07   21.90
   6   9   0  269.97   21.50
  -7  -9   0  444.76   30.70
  -7  -9   0  419.66   30.40
  -7  -9   0  399.36   31.50
   7   9   0  411.96   30.90
  -8  -9   0   60.39    4.80
  -8  -9   0   56.79    4.30
   8  -9   0   52.29    4.60
   8   9   0   54.39    5.40
   0 -10   0 4443.56  320.47
   0 -10   0 4627.84  320.77
   0 -10   0 4559.44  320.07
   0 -10   0 4422.86  319.37
   0  10   0 4096.99  319.47
   0  10   0 4777.32  320.37
   0  10   0 4541.65  319.57
   0  10   0 4275.57  320.07
   1 -10   0  181.38   14.90
   1 -10   0  190.88   14.90
   1 -10   0  185.98   16.30
   1 -10   0  200.28   16.20
   1 -10   0  187.48   14.70
  -1 -10   0  205.68   16.50
  -1 -10   0  196.28   14.90
  -1 -10   0  214.68   14.70
  -1 -10   0  219.28   16.30
  -1 -10   0  205.28   14.90
   1 -10   0  188.88   15.40
  -1  10   0  176.98   15.00
  -1  10   0  207.08   15.20
   1  10   0  207.88   15.10
   1  10   0  207.48   14.90
   2 -10   0  130.19   11.30
   2 -10   0  116.69    9.10
   2 -10   0  124.89    9.50
   2 -10   0  126.29   10.00
  -2 -10   0   92.09   10.90
  -2  10   0  118.99   10.80
  -2  10   0  124.09    9.60
   3 -10   0  249.78   17.40
   3 -10   0  239.98   17.10
  -3 -10   0  218.18   17.30
  -3 -10   0  200.58   17.30
   3 -10   0  245.58   17.90
   3 -10   0  259.57   19.00
  -3 -10   0  210.98   18.90
  -3 -10   0  202.58   18.70
   3  10   0  212.28   17.40
  -3  10   0  244.68   18.70
  -3  10   0  246.88   17.60
  -3  10   0  239.18   17.50
  -3  10   0  231.88   17.70
   4 -10   0  995.60   75.09
  -4 -10   0 1031.60   76.29
  -4 -10   0 1030.80   74.69
   4 -10   0 1070.09   74.59
   4 -10   0 1049.99   74.69
  -4 -10   0 1077.39   76.59
   4 -10   0 1076.29   76.39
  -4  10   0 1106.19   75.19
  -4  10   0 1113.99   76.89
  -4  10   0 1024.40   74.99
   4  10   0  943.71   75.59
   4  10   0  977.10   74.59
   4  10   0 1010.60   74.69
  -4  10   0  965.50   75.79
   5 -10   0  239.08   20.30
  -5 -10   0  276.57   20.00
  -5 -10   0  280.27   20.20
   5 -10   0  236.78   19.70
  -5 -10   0  274.87   22.10
   5 -10   0  246.68   20.10
  -5 -10   0  292.77   22.40
   5  10   0  282.87   20.20
   5  10   0  281.07   20.30
   5  10   0  274.57   20.10
  -6 -10   0  181.78   14.60
   6 -10   0  163.08   14.30
  -6 -10   0  210.58   14.60
  -6 -10   0  193.68   16.80
  -6 -10   0  208.48   14.20
   6 -10   0  165.88   14.00
  -6 -10   0  208.28   14.60
  -6  10   0  179.48   14.80
   6  10   0  200.08   14.50
   6  10   0  189.48   14.30
   6  10   0  177.98   14.90
  -7 -10   0  565.54   39.20
  -7 -10   0  560.54   38.90
   7 -10   0  482.95   39.10
  -7 -10   0  531.95   39.10
   7  10   0  550.04   39.40
   7  10   0  536.95   39.10
   8 -10   0   46.50    3.80
  -8 -10   0   53.09    4.00
  -8  10   0   43.90    4.10
   8  10   0   41.30    4.20
   0 -11   0    0.10    1.10
   0 -11   0   -1.50    1.20
   0 -11   0    0.40    2.00
   0 -11   0   -1.20    0.90
   0 -11   0    0.20    1.00
   0  11   0   -1.20    1.20
   0  11   0    0.10    1.30
   0  11   0   -0.20    1.30
   1 -11   0  342.17   23.60
   1 -11   0  330.77   22.90
  -1 -11   0  297.37   24.40
   1 -11   0  327.77   22.60
   1 -11   0  343.97   22.90
   1 -11   0  349.87   24.70
  -1 -11   0  298.47   22.80
  -1 -11   0  278.67   22.80
  -1 -11   0  282.67   22.50
  -1 -11   0  286.77   23.50
  -1  11   0  294.67   22.90
   1  11   0  283.47   22.80
  -1  11   0  347.17   23.10
   1  11   0  281.57   22.90
  -1  11   0  290.27   22.80
   2 -11   0  183.48   15.70
   2 -11   0  172.88   13.50
   2 -11   0  189.18   13.90
   2 -11   0  189.38   15.50
   2 -11   0  178.48   13.70
  -2 -11   0  172.98   13.50
  -2 -11   0  185.78   13.80
  -2 -11   0  193.88   15.70
  -2 -11   0  177.78   13.80
  -2 -11   0  195.28   15.70
   2 -11   0  189.08   14.50
   2  11   0  184.08   14.00
  -2  11   0  179.28   14.10
  -2  11   0  173.58   13.90
  -2  11   0  174.38   14.00
  -2  11   0  198.58   15.10
   2  11   0  169.88   13.80
  -2  11   0  166.18   14.00
   3 -11   0   33.20    4.00
   3 -11   0   34.10    3.60
   3 -11   0   35.40    5.40
  -3 -11   0   38.80    5.60
   3 -11   0   32.50    3.30
   3 -11   0   30.90    3.70
  -3 -11   0   46.30    6.30
  -3  11   0   28.40    6.80
  -3  11   0   34.90    4.20
  -3  11   0   35.20    4.10
  -3  11   0   34.30    4.00
  -3  11   0   28.20    4.20
   3  11   0   43.40    3.90
   4 -11   0  409.66   31.30
   4 -11   0  439.26   31.00
  -4 -11   0  424.96   31.00
   4 -11   0  408.66   31.70
  -4 -11   0  402.26   31.30
   4  11   0  453.65   31.50
   4  11   0  455.15   31.50
  -4  11   0  405.06   31.70
  -5 -11   0  543.15   38.30
   5 -11   0  474.25   38.60
  -5 -11   0  541.65   40.60
   5 -11   0  482.55   38.20
  -5 -11   0  493.95   38.50
  -5 -11   0  594.24   41.10
  -5 -11   0  573.44   38.80
   5  11   0  581.74   38.90
  -5  11   0  458.75   38.60
   5  11   0  549.45   39.10
  -6 -11   0   23.40    2.90
   6 -11   0   18.30    2.80
  -6 -11   0   25.80    2.60
   6 -11   0   20.00    2.50
   6  11   0   29.70    3.40
   6  11   0   20.80    2.80
  -6  11   0   20.80    3.50
  -7 -11   0  226.48   18.10
  -7 -11   0  257.97   18.80
   7 -11   0  230.08   18.00
   7  11   0  260.57   18.30
  -8 -11   0    4.10    1.00
  -8  11   0    6.10    1.30
   8  11   0    4.30    1.20
   0 -12   0   56.59    4.90
   0 -12   0   58.79    7.00
   0 -12   0   52.29    6.60
   0 -12   0   45.40    5.60
   0 -12   0   49.99    5.00
   0 -12   0   63.39    5.30
   0  12   0   59.29    5.30
   0  12   0   63.39    5.50
   0  12   0   64.19    5.60
  -1 -12   0   42.40    5.20
  -1 -12   0   44.00    6.50
   1 -12   0   53.99    5.50
   1 -12   0   49.30    4.30
   1 -12   0   54.29    6.60
   1 -12   0   64.09    6.50
   1 -12   0   50.69    4.60
  -1 -12   0   39.70    4.50
   1 -12   0   52.79    4.80
  -1 -12   0   51.49    6.90
  -1 -12   0   52.09    4.80
  -1 -12   0   46.70    4.40
   1  12   0   46.70    4.80
   1  12   0   49.10    4.80
  -1  12   0   48.80    4.90
   1  12   0   53.49    5.20
  -1  12   0   57.29    5.10
   2 -12   0  235.78   20.20
   2 -12   0  224.78   18.80
  -2 -12   0  279.27   20.70
  -2 -12   0  217.58   18.10
   2 -12   0  229.38   18.20
   2 -12   0  247.18   18.40
  -2 -12   0  256.07   20.50
  -2 -12   0  272.57   18.40
   2 -12   0  244.68   18.30
   2 -12   0  267.67   20.30
  -2 -12   0  227.38   19.00
   2  12   0  244.78   18.20
  -2  12   0  233.18   19.20
  -2  12   0  216.98   19.50
   3 -12   0  109.49    8.50
   3 -12   0  107.39   11.10
  -3 -12   0  108.99    8.90
  -3 -12   0  111.09    8.50
   3 -12   0  103.19   10.50
  -3 -12   0  101.59    8.70
   3 -12   0  107.79    8.80
   3 -12   0   95.19    9.10
  -3 -12   0  113.19   10.90
  -3 -12   0  112.89   11.30
   3 -12   0  103.09    8.70
   3  12   0  110.59    8.90
   3  12   0  120.79    9.00
  -3  12   0   99.89    9.50
  -4 -12   0   26.50    5.00
   4 -12   0   28.50    3.00
   4 -12   0   23.90    3.60
   4 -12   0   32.80    3.60
  -4 -12   0   23.80    3.20
   4 -12   0   25.30    3.30
  -4 -12   0   32.70    3.20
  -4 -12   0   31.90    3.50
   4  12   0   35.20    4.10
  -4  12   0   22.20    3.80
   4  12   0   33.20    3.80
  -4  12   0   32.10    3.90
   5 -12   0    9.10    2.00
   5 -12   0    7.10    2.00
   5 -12   0    5.30    2.10
   5 -12   0    6.40    3.70
  -5 -12   0    8.80    2.00
   5 -12   0   11.60    1.70
  -5 -12   0    6.20    1.80
  -5 -12   0   11.40    1.80
  -5 -12   0    3.90    4.10
  -5 -12   0   -0.90    3.80
   5 -12   0    2.10    4.30
   5  12   0   10.20    2.40
   5  12   0    7.00    2.10
  -5  12   0    9.00    2.40
  -6 -12   0   17.30    2.70
  -6 -12   0   20.80    2.40
  -6 -12   0   17.80    2.70
   6 -12   0   14.20    2.40
  -6 -12   0   17.80    3.10
   6 -12   0   22.00    2.10
  -6  12   0   22.90    3.30
   6  12   0   22.50    3.20
  -7 -12   0    4.60    1.00
  -7 -12   0    2.70    1.60
   7 -12   0    2.60    1.10
  -7  12   0    3.30    1.50
   0 -13   0    0.70    2.20
   0 -13   0   -0.80    1.50
   0 -13   0   -0.70    1.10
   0 -13   0   -1.20    2.10
   0 -13   0   -0.40    1.20
   0 -13   0   -0.80    1.10
   0  13   0   -1.90    1.60
   0  13   0    0.30    1.40
  -1 -13   0    6.40    1.70
   1 -13   0    3.80    3.10
  -1 -13   0    3.30    2.10
   1 -13   0    7.00    2.40
  -1 -13   0    4.20    1.40
   1 -13   0    5.00    3.20
  -1 -13   0    5.40    1.80
   1 -13   0    3.90    1.20
   1 -13   0    4.90    1.80
   1 -13   0    8.70    1.80
  -1 -13   0    5.00    3.10
  -1 -13   0    3.70    2.50
  -1  13   0    5.60    2.00
   1  13   0    5.90    1.90
   1  13   0    5.40    2.00
  -1  13   0    6.30    2.40
  -2 -13   0    6.60    3.80
  -2 -13   0   10.60    2.10
   2 -13   0   17.00    6.80
  -2 -13   0    9.20    3.20
  -2 -13   0   17.10    2.30
   2 -13   0   18.30    2.20
   2 -13   0   15.20    2.40
  -2 -13   0   11.90    3.70
   2 -13   0   10.40    3.50
   2 -13   0   12.90    2.70
  -2 -13   0   14.70    3.90
   2  13   0   17.60    2.70
  -2  13   0   17.10    3.00
   2  13   0   15.00    2.70
  -2  13   0   23.70    3.80
   2  13   0   20.20    3.30
  -3 -13   0   47.70    5.80
   3 -13   0   49.70    4.70
   3 -13   0   47.70    5.40
  -3 -13   0   45.00    4.70
  -3 -13   0   54.89    4.60
  -3 -13   0   59.99    5.20
  -3 -13   0   55.79    7.90
   3 -13   0   52.39    4.60
  -3 -13   0   47.70    7.30
   3 -13   0   47.20    7.80
   3 -13   0   53.79    5.00
   3 -13   0   54.69    7.10
   3  13   0   54.39    5.10
  -3  13   0   46.90    5.10
  -3  13   0   56.79    5.20
   3  13   0   52.39    5.20
  -4 -13   0   -0.30    3.20
   4 -13   0    3.40    1.40
  -4 -13   0    2.90    1.40
  -4 -13   0    5.10    1.40
   4 -13   0    4.00    1.90
   4 -13   0    3.40    3.80
   4 -13   0   -4.20    3.20
   4 -13   0    5.30    2.00
  -4 -13   0   -2.20    2.80
  -4 -13   0    1.20    1.80
  -4 -13   0    2.80    2.00
   4 -13   0    3.90    1.30
   4  13   0    2.30    1.90
   4  13   0    2.40    1.70
  -4  13   0    3.20    1.80
  -5 -13   0   -0.50    1.70
   5 -13   0    2.10    2.40
  -5 -13   0   -1.70    1.50
   5 -13   0    3.50    1.80
  -5 -13   0    1.00    1.30
   5 -13   0   -0.80    1.20
   5 -13   0    2.00    1.20
  -5 -13   0   -0.60    1.00
   5  13   0   -1.30    1.40
   5  13   0    0.90    1.70
  -5  13   0   -1.40    1.40
   6 -13   0   -1.20    1.00
  -6 -13   0    1.60    1.50
  -6 -13   0   -0.90    1.10
  -6 -13   0    0.00    1.00
  -6 -13   0    1.20    1.40
  -6  13   0   -0.90    1.50
   6  13   0   -0.30    1.40
  -7 -13   0    8.90    2.50
   7 -13   0    7.40    1.20
  -7 -13   0    7.60    1.00
  -7 -13   0    8.00    1.30
   7  13   0    7.90    1.50
  -7  13   0    8.50    1.60
   0 -14   0   92.29    7.90
   0 -14   0  100.29   10.40
   0 -14   0   89.29    7.50
   0 -14   0   94.49   10.30
   0 -14   0   87.29    8.70
   0 -14   0   85.39    7.80
   0  14   0  103.29    8.20
   0  14   0  104.49    8.10
   1 -14   0   24.40    5.30
  -1 -14   0   21.30    2.80
   1 -14   0   17.20    3.50
   1 -14   0   24.70    2.70
   1 -14   0   14.80    3.80
  -1 -14   0   19.20    4.80
  -1 -14   0   24.60    4.30
   1 -14   0   23.60    3.00
   1 -14   0   24.10    3.20
  -1 -14   0   23.10    4.70
  -1 -14   0   21.40    3.00
  -1 -14   0   27.60    3.40
   1  14   0   23.70    3.60
   1  14   0   27.30    3.60
   1  14   0   24.10    3.30
  -1  14   0   30.00    3.50
   2 -14   0    1.30    1.20
  -2 -14   0   -0.90    3.40
   2 -14   0    3.60    3.30
  -2 -14   0    1.80    1.30
  -2 -14   0   -0.50    1.60
  -2 -14   0   -0.40    1.50
   2 -14   0    2.20    1.80
  -2 -14   0   -0.80    1.00
   2 -14   0    0.40    1.60
   2 -14   0    1.30    3.10
  -2 -14   0    5.50    2.90
   2 -14   0    0.40    1.00
  -2  14   0    0.40    1.70
   2  14   0    1.70    1.80
   2  14   0    0.10    1.70
  -2  14   0    3.40    2.10
   2  14   0    5.10    2.20
  -3 -14   0    0.20    1.40
  -3 -14   0    4.70    3.90
   3 -14   0    1.00    1.70
   3 -14   0   -0.40    3.30
  -3 -14   0    1.30    2.70
   3 -14   0    0.50    1.40
  -3 -14   0    0.10    1.90
   3 -14   0    0.80    1.20
  -3 -14   0    0.10    1.20
   3 -14   0    0.30    1.10
  -3 -14   0    0.10    1.90
   3 -14   0    2.50    3.30
   3  14   0   -1.70    1.40
  -3  14   0   -0.80    1.40
   3  14   0    2.20    1.90
  -4 -14   0    1.10    1.70
  -4 -14   0    2.60    1.30
   4 -14   0    2.30    1.20
  -4 -14   0    3.40    1.80
  -4 -14   0    3.30    1.40
   4 -14   0    2.80    1.30
   4 -14   0    0.00    1.70
   4 -14   0    2.60    1.90
  -4  14   0    2.60    1.80
   4  14   0    0.90    1.80
   4  14   0    3.30    1.90
  -5 -14   0   12.00    1.90
  -5 -14   0   10.80    2.00
   5 -14   0   16.40    2.20
   5 -14   0   15.60    1.80
  -5 -14   0   11.00    2.20
  -5 -14   0   12.00    2.70
  -5  14   0   13.70    2.40
   5  14   0   15.60    2.60
  -6 -14   0   16.30    2.30
   6 -14   0   20.80    2.50
  -6 -14   0   16.80    2.60
  -6 -14   0   20.50    1.90
  -7 -14   0    6.70    1.40
   7 -14   0    7.70    1.10
   7  14   0   10.80    1.40
  -7  14   0    8.80    1.60
   0 -15   0   -4.70    3.00
   0 -15   0   -0.70    3.10
   0 -15   0    0.30    0.90
   0 -15   0    1.60    1.70
   0 -15   0    1.60    1.50
   0 -15   0    0.60    1.40
   0  15   0    5.30    2.20
   0  15   0    1.90    1.40
   1 -15   0    3.10    1.90
   1 -15   0    3.70    1.50
   1 -15   0    3.00    3.30
  -1 -15   0    1.90    3.40
  -1 -15   0    3.30    2.00
   1 -15   0    2.70    1.30
  -1 -15   0    3.40    3.90
   1 -15   0    1.40    3.30
  -1 -15   0    3.80    1.80
  -1 -15   0    3.40    1.50
   1 -15   0    3.00    2.00
  -1 -15   0    4.80    1.50
  -1  15   0    5.50    2.00
   1  15   0    2.70    1.80
  -1  15   0    5.30    2.40
   1  15   0    4.10    2.00
  -2 -15   0  126.29   13.50
  -2 -15   0   93.59    9.00
   2 -15   0  106.29    8.40
  -2 -15   0  100.19    9.30
   2 -15   0  102.69   12.90
   2 -15   0   90.29    8.80
  -2 -15   0  113.09    8.60
  -2 -15   0  107.49   16.10
   2  15   0   98.89    8.30
   3 -15   0    1.80    1.20
  -3 -15   0    1.20    1.60
   3 -15   0    2.10    1.80
  -3 -15   0   -0.90    1.00
   3 -15   0    1.40    1.10
  -3 -15   0    1.80    1.30
   3 -15   0    0.60    1.50
  -3 -15   0    1.20    1.80
  -3  15   0    1.80    1.30
   3  15   0    3.50    1.70
  -3  15   0    0.90    1.60
   4 -15   0    4.80    1.50
  -4 -15   0    4.00    1.50
  -4 -15   0    5.90    1.70
   4 -15   0    2.50    1.70
  -4 -15   0    5.00    2.20
  -4 -15   0    2.60    1.10
   4 -15   0    5.80    1.30
  -4  15   0    4.70    1.80
   4  15   0    3.60    1.70
   5 -15   0   16.80    1.70
  -5 -15   0   13.80    2.20
   5 -15   0   16.50    2.10
  -5 -15   0   12.00    2.10
  -5 -15   0   18.90    2.70
   5  15   0   18.30    2.70
  -5  15   0   18.80    2.70
  -6 -15   0   -1.00    1.10
  -6 -15   0    0.30    0.80
  -6 -15   0   -0.20    0.60
   6 -15   0    0.40    0.80
   6  15   0    0.40    1.00
  -6  15   0    0.70    1.10
   0 -16   0  121.99   10.90
   0 -16   0  121.39    9.70
   0 -16   0  120.09   10.00
   0 -16   0  128.69   10.20
   0 -16   0  120.39   13.00
   0  16   0  141.69   10.30
   0  16   0  129.89   10.20
   1 -16   0    0.30    1.00
  -1 -16   0    1.70    1.50
  -1 -16   0    1.60    1.30
   1 -16   0    2.50    1.70
  -1 -16   0    1.40    1.90
   1 -16   0   -0.60    1.00
  -1 -16   0    1.10    0.90
   1 -16   0    1.40    1.80
  -1  16   0    1.80    1.60
   1  16   0    0.50    1.50
  -1  16   0    1.60    1.70
   1  16   0   -0.70    1.50
   2 -16   0  167.38   12.80
  -2 -16   0  165.68   13.10
  -2 -16   0  169.38   14.00
  -2 -16   0  181.48   12.90
   2 -16   0  150.98   13.10
   2 -16   0  160.28   14.10
  -2  16   0  173.08   13.20
   2  16   0  178.08   13.30
  -2  16   0  189.38   13.50
   3 -16   0    1.00    1.40
  -3 -16   0    0.00    1.00
  -3 -16   0   -0.10    1.60
   3 -16   0   -0.10    1.00
  -3 -16   0   -2.00    1.30
   3 -16   0    0.10    1.00
  -3 -16   0    1.70    1.20
   3 -16   0   -1.80    1.40
  -3  16   0   -0.30    1.50
   3  16   0    0.90    1.50
   4 -16   0   13.30    2.40
  -4 -16   0   15.90    2.70
  -4 -16   0   16.30    2.00
   4 -16   0   19.20    2.60
  -4 -16   0   15.50    2.30
  -4 -16   0   20.40    2.40
   4 -16   0   12.10    2.10
  -4  16   0   18.50    2.70
   4  16   0   18.00    2.60
  -5 -16   0    0.30    0.90
  -5 -16   0   -0.10    0.70
   5 -16   0   -1.00    0.80
  -5 -16   0    0.00    1.20
   5  16   0    1.00    1.10
  -5  16   0    0.70    1.10
   0 -17   0    1.50    1.90
   0 -17   0    0.30    1.10
   0 -17   0    1.80    1.10
   0 -17   0    0.70    1.60
   0  17   0    3.40    1.90
   1 -17   0 1038.40   69.19
   1 -17   0 1028.10   70.29
   1 -17   0  956.70   69.39
  -1 -17   0  867.31   70.19
   1 -17   0  937.01   69.39
  -1 -17   0  877.01   69.09
  -1 -17   0  917.71   69.39
  -1 -17   0  904.31   69.39
   1  17   0 1013.60   69.59
  -1  17   0 1079.49   69.59
  -2 -17   0   93.09    6.90
  -2 -17   0   93.69    7.30
   2 -17   0   86.99    6.90
   2 -17   0   82.29    7.20
  -2 -17   0   91.29    7.30
   2 -17   0   77.59    7.60
  -2 -17   0   96.09    8.10
  -2  17   0   84.79    7.30
  -2  17   0   96.59    7.90
  -3 -17   0    4.30    1.70
   3 -17   0    5.90    1.40
   3 -17   0   11.00    2.00
  -3 -17   0    7.10    2.30
  -3 -17   0    4.30    1.50
   3 -17   0    9.00    2.00
  -3 -17   0    6.50    1.50
  -3  17   0    9.40    1.80
   3  17   0    7.30    2.00
  -4 -17   0   70.79    6.00
  -4 -17   0   59.89    4.90
  -4 -17   0   57.79    5.80
   4 -17   0   74.19    5.30
  -4 -17   0   59.09    5.20
   4  17   0   65.39    5.40
  -5 -17   0   47.90    3.80
  -5 -17   0   46.60    4.00
   5  17   0   46.20    3.60
  -5  17   0   35.40    3.80
   0 -18   0  300.17   22.20
   0 -18   0  321.37   22.80
   0 -18   0  294.67   22.00
   0  18   0  284.17   22.10
   1 -18   0  262.07   20.10
   1 -18   0  292.37   20.60
  -1 -18   0  309.97   21.20
  -1 -18   0  287.47   20.50
  -1  18   0  247.08   20.70
  -1  18   0  257.17   20.90
   2 -18   0   91.79    6.80
   2 -18   0   98.29    7.60
  -2 -18   0   83.79    7.70
  -2 -18   0   93.59    7.00
  -2 -18   0   83.49    7.20
   2 -18   0   96.69    7.40
  -3 -18   0  435.76   33.40
  -3 -18   0  441.46   33.90
   3 -18   0  503.25   33.40
  -3 -18   0  460.55   33.10
   3  18   0  453.35   33.40
  -3  18   0  468.25   33.40
  -4 -18   0  418.96   32.20
  -4 -18   0  434.86   31.40
  -4  18   0  448.16   31.60
   0 -19   0    4.00    0.80
   0 -19   0    1.60    1.20
   0 -19   0    1.90    1.00
   0  19   0    3.40    1.20
   0  19   0    2.60    1.30
  -1 -19   0  207.68   15.60
  -1 -19   0  200.28   15.40
   1 -19   0  219.28   16.00
  -1 -19   0  191.98   16.10
   1 -19   0  223.58   15.40
  -1  19   0  225.38   15.60
  -2 -19   0   36.00    3.50
  -2 -19   0   32.50    2.60
  -2 -19   0   39.10    3.00
   2 -19   0   33.80    2.90
   2  19   0   31.70    2.90
  -2  19   0   29.30    3.00
   3 -19   0  350.36   23.90
  -3 -19   0  336.77   24.30
   3  19   0  302.17   23.70
   0 -20   0   49.70    3.90
   0  20   0   44.50    3.70
   0  20   0   53.09    4.00
 -10   0   1    0.50    1.40
  -9   0   1    0.00    1.40
  -9   0   1   -0.40    1.20
  -8   0   1    1.50    1.40
   8   0  -1   -0.90    0.90
  -8   0   1    3.30    1.70
  -8   0   1   -4.70    3.60
  -8   0   1   -4.80    2.30
  -8   0   1   -1.00    1.20
   7   0  -1   -0.30    1.00
  -7   0   1   -2.70    1.50
  -7   0   1   -0.40    1.50
  -7   0   1   -0.30    2.20
   7   0  -1    0.90    1.00
  -7   0   1    3.50    4.70
  -7   0   1    0.00    1.40
   6   0  -1   -1.60    1.40
  -6   0   1   -0.90    2.10
  -6   0   1   -0.40    1.30
   6   0  -1    0.70    1.00
   6   0  -1   -0.60    1.00
  -6   0   1    1.00    1.90
  -6   0   1   -0.70    1.20
  -6   0   1   -2.70    1.40
  -5   0   1   -0.90    1.10
  -5   0   1    0.10    1.30
  -5   0   1    1.00    1.60
   5   0  -1   -0.10    1.70
  -5   0   1    1.70    1.10
  -4   0   1   -0.60    1.30
  -4   0   1    0.90    1.30
  -4   0   1   -0.10    1.00
   4   0  -1   -0.90    1.60
  -4   0   1   -1.30    1.50
  -3   0   1    1.70    1.30
  -3   0   1   -0.10    1.10
   3   0  -1    0.00    1.40
  -2   0   1    0.10    1.00
   2   0  -1   -0.20    1.20
  -1   0   1    0.10    0.50
   1   0  -1    0.00    0.50
  -1   0   1    0.00    0.40
   0   0   1   -0.20    0.20
   0   0  -1   -0.10    0.40
   1   0   1    0.00    0.80
  -1   0  -1   -0.10    0.70
  -2   0  -1   -0.40    1.00
  -2   0  -1   -0.30    1.20
   2   0   1    0.40    1.40
  -3   0  -1   -0.30    1.40
   3   0   1    0.30    1.50
  -4   0  -1    0.80    1.50
  -4   0  -1    1.60    1.40
  -4   0  -1   -0.30    0.90
  -4   0  -1   -0.30    1.50
   4   0   1    1.10    1.80
  -5   0  -1    0.80    1.00
  -5   0  -1   -2.30    1.10
   5   0   1    1.50    2.40
   5   0   1   -0.50    1.40
  -5   0  -1   -0.80    1.90
  -5   0  -1   -2.40    1.50
   5   0   1   -0.10    0.90
   5   0   1   -0.20    0.90
   6   0   1   -1.50    1.90
  -6   0  -1   -0.20    1.70
  -6   0  -1   -0.20    1.70
  -6   0  -1   -0.20    1.10
  -6   0  -1    0.10    1.50
   6   0   1    0.40    1.30
   6   0   1    0.20    1.00
   6   0   1    0.30    1.70
  -6   0  -1   -0.80    2.50
   7   0   1    0.40    1.10
   7   0   1    2.90    2.80
  -7   0  -1   -3.40    1.80
   7   0   1   -2.20    1.40
  -7   0  -1    0.90    1.30
  -7   0  -1   -4.90    2.90
  -7   0  -1   -1.90    2.20
  -7   0  -1    0.40    2.00
  -8   0  -1    0.50    1.50
   8   0   1    0.90    1.10
  -8   0  -1    0.80    1.30
   9   0   1    0.10    0.90
  -9   0  -1    0.40    1.50
  -9   0  -1    0.00    1.30
 -10  -1   1   -1.10    1.30
 -10   1   1    1.90    1.60
  -9  -1   1    4.00    1.60
  -9  -1   1    7.30    2.20
  -9  -1   1    4.10    1.00
  -9   1   1    5.80    1.90
  -9   1   1    6.60    1.80
  -8  -1   1   -0.80    3.30
  -8  -1   1   -1.20    2.50
  -8  -1   1   -1.90    1.30
  -8  -1   1   -2.20    1.50
   8  -1  -1    0.50    1.10
  -8  -1   1   -0.40    1.50
  -8   1   1    1.90    4.20
  -8   1   1    1.30    1.40
   8   1  -1    1.10    0.90
  -8   1   1    2.70    2.60
  -8   1   1   -0.50    1.70
  -8   1   1    1.70    1.50
  -7  -1   1   23.30    3.50
  -7  -1   1   18.20    4.00
  -7  -1   1   20.80    3.10
   7  -1  -1   16.90    3.40
  -7  -1   1   21.10    3.00
   7  -1  -1   14.50    2.20
  -7   1   1   14.90    3.80
  -7   1   1   21.40    3.10
  -7   1   1   13.80    2.90
  -7   1   1   20.30    4.20
   7   1  -1   14.00    2.30
   7   1  -1   18.20    2.30
   6  -1  -1   -0.30    1.70
   6  -1  -1    1.50    1.10
  -6  -1   1    0.20    1.80
   6  -1  -1   -1.20    1.40
  -6  -1   1    2.30    1.30
  -6  -1   1    0.50    1.50
   6   1  -1    4.30    1.30
  -6   1   1    2.70    1.90
   6   1  -1    1.00    1.00
  -6   1   1    1.70    2.20
   6   1  -1    1.90    1.70
  -6   1   1    0.10    1.60
  -6   1   1    0.70    1.30
  -6   1   1    0.20    1.40
  -5  -1   1   17.20    2.30
   5  -1  -1   24.00    3.60
  -5  -1   1   13.70    3.00
  -5  -1   1   20.70    2.90
  -5   1   1   21.20    2.90
  -5   1   1   16.90    3.30
  -5   1   1   21.60    2.50
   5   1  -1   14.00    2.70
   4  -1  -1    0.50    1.70
  -4  -1   1    0.70    1.60
  -4  -1   1    1.10    1.60
  -4  -1   1    1.30    1.10
  -4  -1   1    0.00    1.30
   4   1  -1   -0.50    1.70
  -4   1   1    0.00    1.00
  -4   1   1    0.30    1.40
  -4   1   1   -0.20    1.60
  -3  -1   1   85.69    7.60
  -3  -1   1   88.89    7.10
  -3   1   1   78.89    7.00
   3   1  -1   75.69    6.90
  -3   1   1   91.39    7.40
  -2  -1   1  512.35   36.80
  -2  -1   1  478.25   36.70
  -2   1   1  533.05   36.80
  -1  -1   1    0.70    0.60
   1  -1  -1   -0.20    0.70
  -1  -1   1    1.00    0.70
   1   1  -1    0.30    0.40
   1   1  -1    1.50    1.00
  -1   1   1    0.90    0.90
   0  -1   1   48.90    3.70
   1  -1   1    6.60    1.30
  -1  -1  -1    7.00    1.40
   1   1   1    6.50    1.30
  -1   1  -1    7.80    1.30
   2  -1   1  480.15   33.20
  -2  -1  -1  434.56   33.00
  -2  -1  -1  411.96   33.10
  -2   1  -1  489.85   33.20
  -3  -1  -1  142.09   11.60
   3  -1   1  128.79   10.80
   4  -1   1    3.90    1.60
  -4  -1  -1    3.40    1.40
  -4  -1  -1    1.60    1.20
  -4  -1  -1    2.70    1.80
  -4  -1  -1    2.70    1.60
   4  -1   1    2.70    2.20
  -4   1  -1    4.40    2.20
   4   1   1    3.30    1.90
  -4   1  -1    2.90    1.20
  -4   1  -1    1.10    1.70
   4   1   1    2.90    1.60
  -4   1  -1    5.30    1.50
   5  -1   1    6.30    1.30
   5  -1   1    8.00    2.40
  -5  -1  -1    9.00    1.70
  -5  -1  -1    8.40    2.40
  -5  -1  -1    7.60    1.90
   5  -1   1   13.60    2.10
  -5   1  -1    9.20    2.60
  -5   1  -1    8.70    1.70
   5   1   1    9.10    1.90
   5   1   1    9.90    1.40
  -5   1  -1    8.40    2.10
   5   1   1   13.40    2.00
  -6  -1  -1    2.00    1.30
   6  -1   1   -0.40    1.30
   6  -1   1    4.10    1.70
  -6  -1  -1   -1.10    1.70
  -6  -1  -1    0.50    1.20
   6  -1   1    1.50    1.10
   6  -1   1    0.90    2.10
  -6  -1  -1   -2.70    1.60
   6   1   1   -1.40    2.10
  -6   1  -1    1.60    1.70
  -6   1  -1   -1.50    2.60
  -6   1  -1    1.00    1.40
  -6   1  -1   -0.40    2.00
   6   1   1   -2.50    1.90
   6   1   1    0.20    1.00
   6   1   1    1.90    1.00
  -6   1  -1    0.60    1.40
   7  -1   1   42.20    4.00
  -7  -1  -1   42.20    4.60
  -7  -1  -1   46.70    4.80
  -7  -1  -1   32.70    4.00
   7  -1   1   35.60    5.90
   7  -1   1   34.50    3.50
  -7  -1  -1   40.50    5.80
  -7   1  -1   50.29    4.80
   7   1   1   41.40    4.00
  -7   1  -1   49.10    5.60
   7   1   1   41.00    5.60
  -7   1  -1   47.10    4.70
  -8  -1  -1    3.20    1.90
  -8  -1  -1    5.20    2.00
   8  -1   1    4.20    1.40
  -8   1  -1    4.20    2.10
   8   1   1    2.80    1.20
  -8   1  -1    4.40    1.90
   9  -1   1    4.50    0.90
  -9  -1  -1    4.90    1.70
  -9  -1  -1    2.00    1.30
  -9   1  -1    0.90    1.50
  -9   1  -1    2.70    1.40
   9   1   1    0.70    0.90
 -10  -2   1    5.80    1.30
  -9  -2   1   -0.30    0.90
   9  -2  -1   -0.70    1.20
  -9  -2   1    1.80    1.70
  -9  -2   1    2.10    1.50
  -9   2   1    3.40    1.70
  -9   2   1    2.10    1.40
   8  -2  -1    5.80    1.30
  -8  -2   1    4.10    1.60
  -8  -2   1    7.90    2.00
   8  -2  -1    7.20    1.70
  -8  -2   1    5.60    3.30
  -8  -2   1    4.30    3.00
  -8  -2   1    2.90    2.20
  -8   2   1    7.10    2.20
  -8   2   1    4.60    2.60
  -8   2   1    8.40    2.40
  -8   2   1   -2.00    4.30
   8   2  -1    4.00    1.20
  -7  -2   1    7.00    2.10
  -7  -2   1    9.50    3.50
  -7  -2   1   14.70    2.90
   7  -2  -1   10.60    2.00
  -7  -2   1   11.00    3.10
  -7  -2   1   15.00    2.40
  -7   2   1    9.60    3.20
   7   2  -1   10.20    1.80
  -7   2   1   11.30    2.60
   7   2  -1   14.60    2.30
  -7   2   1    8.60    2.40
  -7   2   1   11.50    2.30
   6  -2  -1  161.98   12.70
   6  -2  -1  135.29   11.60
  -6  -2   1  166.68   13.60
  -6  -2   1  166.88   12.20
  -6  -2   1  159.38   11.80
  -6   2   1  156.68   12.20
  -6   2   1  157.48   11.80
  -6   2   1  156.68   13.10
   6   2  -1  141.09   11.80
   6   2  -1  135.49   11.50
  -6   2   1  142.49   13.40
   6   2  -1  157.58   12.10
  -5  -2   1   75.29    7.10
  -5  -2   1   65.99    7.20
  -5  -2   1   71.69    6.40
   5  -2  -1   83.49    7.10
  -5  -2   1   70.29    6.00
  -5   2   1   74.09    7.10
  -5   2   1   73.19    6.40
  -5   2   1   68.19    6.00
   5   2  -1   76.89    6.60
  -5   2   1   71.89    7.50
  -4  -2   1  224.78   19.10
  -4  -2   1  255.57   19.90
   4  -2  -1  284.77   19.80
  -4  -2   1  251.67   19.70
   4   2  -1  253.07   19.40
  -4   2   1  290.17   19.90
  -4   2   1  247.38   19.00
  -3  -2   1   48.80    5.00
  -3  -2   1   59.69    5.20
   3  -2  -1   47.90    5.10
  -3   2   1   57.79    5.50
  -3   2   1   54.79    5.20
   2  -2  -1 2536.55  180.48
  -2  -2   1 2506.15  180.58
  -1  -2   1    5.80    1.00
   1  -2  -1    5.00    1.40
   1   2  -1    5.10    0.80
   1   2  -1    5.50    0.80
   0  -2  -1  239.88   17.40
   0  -2   1  236.78   17.20
  -1  -2  -1    0.80    1.20
  -1  -2  -1    0.50    1.10
   1  -2   1    1.60    1.30
   1   2   1    1.00    1.00
  -1   2  -1    1.80    1.10
  -1   2  -1    0.50    1.10
  -2  -2  -1 2624.54  201.28
   2  -2   1 3001.20  201.38
  -3  -2  -1   78.59    6.80
   3   2   1   72.69    6.70
  -3   2  -1   66.19    7.90
  -3   2  -1   84.09    6.80
   4  -2   1    7.80    2.40
  -4  -2  -1    6.10    1.50
  -4  -2  -1   10.20    2.50
  -4  -2  -1    7.90    2.30
  -4  -2  -1    8.10    1.80
   4   2   1    9.30    2.00
  -4   2  -1    8.50    2.10
   4   2   1   10.20    2.30
  -4   2  -1   13.20    2.80
  -4   2  -1   10.80    1.70
   5  -2   1   45.20    4.00
   5  -2   1   44.30    5.30
  -5  -2  -1   36.30    3.80
  -5  -2  -1   39.70    5.20
  -5  -2  -1   50.89    6.20
  -5  -2  -1   40.40    4.80
  -5  -2  -1   37.90    4.20
   5   2   1   43.60    4.90
  -5   2  -1   40.90    5.30
   5   2   1   48.50    5.50
   5   2   1   32.40    3.40
  -5   2  -1   38.60    3.60
  -5   2  -1   37.20    5.20
  -5   2  -1   39.70    4.90
   5   2   1   37.60    3.90
  -5   2  -1   41.30    4.20
  -6  -2  -1  325.17   23.40
  -6  -2  -1  295.47   24.80
   6  -2   1  316.47   23.20
   6  -2   1  305.37   22.80
  -6  -2  -1  284.07   23.40
  -6  -2  -1  324.07   23.10
  -6   2  -1  348.67   23.10
   6   2   1  284.57   22.70
   6   2   1  289.67   23.10
  -6   2  -1  356.36   23.70
   6   2   1  296.97   24.10
   7  -2   1  190.18   14.90
   7  -2   1  169.48   13.30
  -7  -2  -1  178.58   14.00
   7  -2   1  165.88   12.80
  -7  -2  -1  165.58   13.20
  -7  -2  -1  156.48   15.80
  -7  -2  -1  174.38   13.60
  -7   2  -1  177.58   14.60
   7   2   1  171.88   14.20
  -7   2  -1  195.08   16.50
  -8  -2  -1   -0.20    1.60
   8  -2   1   -0.30    1.00
  -8  -2  -1    1.20    2.00
  -8  -2  -1    1.10    1.00
  -8   2  -1   -2.90    3.00
  -8   2  -1   -0.30    2.80
   8   2   1    0.80    1.00
  -9  -2  -1    0.50    1.20
  -9  -2  -1    0.60    1.30
   9  -2   1    0.50    0.70
  -9   2  -1    0.50    1.50
  -9   2  -1   -0.20    1.50
 -10  -3   1   11.80    1.20
  10   3  -1    8.30    1.30
  -9  -3   1   27.40    2.50
   9  -3  -1   24.30    2.50
  -9  -3   1   30.40    3.40
  -9  -3   1   33.90    3.60
  -9   3   1   34.40    3.50
   8  -3  -1   52.39    4.60
  -8  -3   1   56.49    5.00
  -8  -3   1   49.70    5.40
  -8  -3   1   53.49    5.40
  -7  -3   1  189.58   15.90
  -7  -3   1  213.38   16.00
   7  -3  -1  219.98   16.50
   7  -3  -1  196.78   15.40
  -7  -3   1  197.68   17.90
  -7  -3   1  228.18   15.80
  -7   3   1  223.68   16.20
  -7   3   1  200.18   18.00
  -7   3   1  201.58   15.40
   7   3  -1  207.68   15.70
   7   3  -1  187.28   15.30
  -7   3   1  201.38   15.90
  -7   3   1  197.68   16.90
  -6  -3   1   58.89    5.90
  -6  -3   1   57.99    5.10
   6  -3  -1   55.99    4.90
   6  -3  -1   64.69    6.30
  -6  -3   1   58.89    6.80
  -6  -3   1   60.39    6.80
  -6  -3   1   52.59    5.30
  -6   3   1   61.89    5.50
  -6   3   1   65.19    5.10
  -6   3   1   63.19    5.60
  -6   3   1   49.70    6.70
   6   3  -1   47.10    5.10
  -6   3   1   61.69    6.40
   6   3  -1   48.20    5.00
   6   3  -1   54.39    4.90
  -5  -3   1  592.84   43.30
  -5  -3   1  628.04   44.50
   5  -3  -1  580.94   43.40
   5  -3  -1  550.24   43.20
  -5  -3   1  635.14   44.90
   5  -3  -1  636.24   44.40
  -5  -3   1  600.84   43.60
  -5   3   1  590.54   43.70
   5   3  -1  618.24   43.70
  -5   3   1  576.14   43.30
  -5   3   1  576.74   44.70
  -5   3   1  596.34   44.40
  -4  -3   1  983.40   74.79
  -4  -3   1  956.50   75.39
  -4  -3   1  973.10   75.29
   4  -3  -1 1061.19   74.99
  -4   3   1 1049.89   75.39
  -4   3   1 1146.99   74.79
   4   3  -1 1038.20   74.89
  -4   3   1 1093.79   75.69
  -3  -3   1   25.90    3.30
   3   3  -1   21.20    2.70
  -2  -3   1  965.00   65.29
  -2  -3   1  956.80   65.29
  -2   3   1  929.41   65.29
  -2   3   1  899.41   65.39
   2   3  -1  775.42   64.89
  -1  -3   1 3008.60  242.68
  -1  -3   1 3594.14  242.78
   1   3  -1 3266.87  242.58
  -1   3   1 3717.23  242.68
   0  -3   1  410.06   31.10
   0   3  -1  451.35   31.40
   1  -3   1 3637.24  260.77
  -1  -3  -1 3482.05  260.87
   1   3   1 3337.37  260.67
  -1   3  -1 4138.99  261.07
  -2  -3  -1 1198.68   91.09
   2  -3   1 1290.57   90.99
  -2   3  -1 1367.46   90.89
  -2   3  -1 1333.37   91.09
   2   3   1 1130.29   90.79
   3  -3   1   10.10    2.40
  -3   3  -1    8.70    2.40
  -3   3  -1    7.30    2.20
  -4  -3  -1  415.96   33.60
  -4  -3  -1  431.16   34.10
  -4  -3  -1  404.26   33.20
   4  -3   1  496.95   32.90
  -4   3  -1  503.85   34.20
  -4   3  -1  491.85   33.30
   4   3   1  465.75   33.70
  -4   3  -1  420.56   32.90
  -5  -3  -1  424.56   33.70
  -5  -3  -1  467.05   34.50
  -5  -3  -1  450.45   33.50
   5  -3   1  451.35   33.20
  -5  -3  -1  447.36   33.70
  -5   3  -1  482.55   33.30
   5   3   1  466.55   34.30
   5   3   1  436.66   33.10
  -5   3  -1  523.65   35.20
   5   3   1  440.36   33.40
   5   3   1  458.15   33.30
  -6  -3  -1  179.68   14.60
   6  -3   1  186.78   13.30
  -6  -3  -1  175.08   13.70
  -6  -3  -1  171.48   13.40
   6  -3   1  189.88   14.90
  -6  -3  -1  174.58   15.00
  -6  -3  -1  187.68   13.30
   6  -3   1  154.88   13.20
   6   3   1  147.99   14.10
  -6   3  -1  175.68   14.30
  -6   3  -1  158.68   15.10
   6   3   1  160.38   13.20
   6   3   1  171.38   12.70
   6   3   1  175.08   14.20
  -6   3  -1  169.18   13.60
  -7  -3  -1  294.37   25.00
   7  -3   1  358.46   24.70
  -7  -3  -1  311.67   25.50
  -7  -3  -1  308.67   25.70
   7  -3   1  377.46   26.70
  -7   3  -1  378.86   28.50
  -7   3  -1  372.46   26.70
  -8  -3  -1  106.49    8.40
   8   3   1   92.29    7.70
   9  -3   1  121.49    9.90
  -9  -3  -1  126.59   11.30
  -9   3  -1  142.19   10.40
  -9   3  -1  143.09   10.50
  -9  -4   1   10.90    1.50
   9  -4  -1   16.10    1.80
  -9  -4   1   12.50    4.10
  -9  -4   1   11.60    2.20
  -9   4   1   18.30    3.00
  -8  -4   1   10.80    3.20
  -8  -4   1    8.50    2.60
  -8  -4   1    5.10    2.00
   8  -4  -1    6.20    1.50
  -8   4   1    8.10    2.10
  -8   4   1    5.00    2.30
  -7  -4   1   28.10    3.20
  -7  -4   1   26.40    5.30
   7  -4  -1   29.90    3.00
  -7  -4   1   29.20    4.10
  -7  -4   1   28.00    5.20
  -7  -4   1   27.80    3.70
  -7   4   1   21.30    5.20
   7   4  -1   24.60    2.80
  -7   4   1   24.10    3.90
  -7   4   1   31.30    5.20
  -7   4   1   27.50    3.10
   7   4  -1   27.90    3.20
  -7   4   1   26.30    3.80
  -6  -4   1  227.88   18.90
   6  -4  -1  283.37   20.00
  -6  -4   1  247.18   20.50
  -6  -4   1  256.87   20.20
  -6  -4   1  252.87   18.80
   6  -4  -1  266.97   18.30
  -6  -4   1  222.28   18.90
   6   4  -1  223.98   18.40
  -6   4   1  260.67   19.10
   6   4  -1  228.38   18.80
  -6   4   1  287.37   21.10
  -6   4   1  260.47   18.60
  -6   4   1  251.87   19.90
  -6   4   1  238.88   19.00
  -5  -4   1  199.48   16.30
  -5  -4   1  215.88   15.30
  -5  -4   1  212.38   17.10
   5  -4  -1  193.08   15.10
   5  -4  -1  220.98   15.20
   5  -4  -1  200.48   14.90
  -5   4   1  197.38   15.60
   5   4  -1  191.18   15.30
   5   4  -1  197.78   15.30
  -5   4   1  201.98   16.70
  -5   4   1  194.38   15.10
   4  -4  -1 2006.60  132.89
   4  -4  -1 1915.81  132.29
  -4  -4   1 1904.11  132.89
  -4  -4   1 1713.03  131.89
  -4  -4   1 1845.02  132.89
  -4   4   1 1721.23  131.89
  -4   4   1 1737.43  132.69
   4   4  -1 1945.41  132.29
  -4   4   1 1788.92  133.09
  -3  -4   1  833.52   54.99
   3  -4  -1  751.22   54.99
  -3   4   1  678.33   54.99
  -2  -4   1  371.46   25.70
   2  -4  -1  321.17   25.80
  -2  -4   1  387.36   25.90
   2   4  -1  317.47   25.30
  -2   4   1  328.67   25.60
  -2   4   1  360.86   25.80
  -2   4   1  361.76   26.00
  -1  -4   1  906.61   62.99
   1  -4  -1  838.52   63.09
  -1   4   1  844.62   62.99
   1   4  -1  832.42   62.69
  -1   4   1  893.91   62.89
  -1   4   1  877.11   63.19
   1   4  -1  932.21   63.29
   0  -4  -1 9999.00  718.03
   1  -4   1 5991.00  402.56
  -1  -4  -1 5819.62  402.66
  -1  -4  -1 5089.79  402.46
   2  -4   1  550.34   39.90
  -2   4  -1  551.24   39.90
  -2   4  -1  532.65   40.00
   3  -4   1 1938.71  129.19
  -3  -4  -1 1665.83  129.79
   4  -4   1 3488.25  248.88
  -4  -4  -1 3521.45  248.88
  -4  -4  -1 3441.56  249.88
   4  -4   1 3778.52  250.07
  -4  -4  -1 3443.36  249.97
   4   4   1 3254.17  248.88
  -4   4  -1 3663.83  250.17
  -4   4  -1 3511.15  249.08
  -4   4  -1 3580.24  249.68
  -4   4  -1 3467.55  248.78
   4   4   1 3139.09  249.48
  -5  -4  -1   52.09    4.40
  -5  -4  -1   45.10    5.50
   5  -4   1   52.49    6.00
  -5  -4  -1   42.60    4.60
  -5  -4  -1   51.29    6.20
   5  -4   1   51.59    4.60
   5  -4   1   56.19    4.30
  -5  -4  -1   42.10    5.60
   5   4   1   49.40    5.40
  -5   4  -1   52.79    6.20
   5   4   1   43.90    4.00
  -5   4  -1   47.70    4.30
  -5   4  -1   42.70    4.90
   5   4   1   50.19    4.30
   5   4   1   41.70    4.40
  -5   4  -1   54.19    5.40
  -5   4  -1   48.20    4.90
   6  -4   1  755.12   53.49
   6  -4   1  698.03   51.49
  -6  -4  -1  725.93   51.89
  -6  -4  -1  678.03   53.79
  -6  -4  -1  702.33   53.29
  -6  -4  -1  679.43   52.19
   6  -4   1  733.43   51.79
   6   4   1  655.13   52.49
  -6   4  -1  684.33   53.99
  -6   4  -1  752.12   54.29
  -6   4  -1  724.43   52.19
  -6   4  -1  715.73   52.19
  -6   4  -1  783.42   53.19
   7  -4   1  561.14   38.70
  -7  -4  -1  556.04   41.80
  -7  -4  -1  518.95   39.60
  -7  -4  -1  573.34   39.60
  -7  -4  -1  574.34   39.10
  -7  -4  -1  540.95   38.70
   7  -4   1  527.75   40.50
  -7  -4  -1  506.25   40.50
  -7   4  -1  505.25   41.80
   7   4   1  490.15   39.00
  -7   4  -1  494.25   39.30
  -7   4  -1  542.25   42.30
  -7   4  -1  538.05   40.10
  -7   4  -1  573.74   39.70
  -8  -4  -1    0.60    2.30
   8  -4   1    2.90    1.10
  -8  -4  -1    1.90    2.30
  -8  -4  -1    0.00    1.00
  -8   4  -1    2.50    1.60
   8   4   1    0.90    1.10
  -8   4  -1    2.90    1.70
  -9  -4  -1   87.09    7.90
  -9   4  -1  106.49    7.90
  -9   4  -1  103.19    7.80
   9  -5  -1    4.50    1.10
  -9  -5   1    6.70    1.90
  -9   5   1    7.80    1.90
  -9   5   1    7.00    1.60
  -8  -5   1   95.09    7.80
   8  -5  -1   74.79    6.70
  -7  -5   1   65.79    8.40
  -7  -5   1   61.79    5.80
  -7  -5   1   57.59    7.90
  -7  -5   1   63.69    6.20
   7   5  -1   61.69    5.40
  -7   5   1   70.59    5.70
   7   5  -1   68.79    5.90
  -6  -5   1  621.74   52.29
  -6  -5   1  629.04   50.69
   6  -5  -1  720.03   50.19
   6   5  -1  679.53   50.79
  -6   5   1  750.12   51.09
   6   5  -1  699.63   50.49
  -6   5   1  709.63   52.09
  -6   5   1  728.33   52.59
  -6   5   1  743.93   52.99
  -6   5   1  699.93   50.89
   5  -5  -1   44.50    5.20
   5  -5  -1   42.80    3.70
   5  -5  -1   43.90    3.60
   5  -5  -1   33.50    3.70
  -5   5   1   35.90    4.40
  -5   5   1   37.80    4.70
  -5   5   1   42.50    4.30
  -4  -5   1 1289.37   94.69
  -4  -5   1 1309.67   93.69
  -4  -5   1 1325.67   94.19
   4  -5  -1 1247.18   93.69
   4  -5  -1 1330.57   94.09
   4  -5  -1 1402.56   94.69
  -4  -5   1 1296.37   94.69
  -4   5   1 1349.47   95.09
  -4   5   1 1227.18   93.69
  -4   5   1 1282.07   94.59
  -3  -5   1 1840.92  144.89
  -3  -5   1 1935.71  144.79
   3  -5  -1 2169.68  144.79
  -3  -5   1 1813.82  144.09
   3   5  -1 2187.38  144.19
  -3   5   1 2083.79  144.99
  -3   5   1 2104.49  144.79
  -3   5   1 1955.30  144.59
   2  -5  -1  148.19   11.50
  -2   5   1  162.28   12.20
  -2   5   1  142.49   11.50
  -2   5   1  129.49   11.10
  -1  -5   1 4337.77  313.07
  -1  -5   1 4565.64  313.07
   1   5  -1 4191.28  313.17
   1   5  -1 4417.16  312.67
   0  -5  -1 1180.98   78.29
   0  -5   1  961.00   78.09
   0   5   1 1112.99   78.09
   0   5   1 1186.18   78.09
   0   5  -1  987.00   77.79
  -1  -5  -1 2546.65  182.88
   1  -5   1 2799.92  182.88
  -1  -5  -1 2478.75  182.98
  -1   5  -1 2620.94  182.58
   1   5   1 2438.16  182.68
  -1   5  -1 2467.95  182.88
  -1   5  -1 2507.65  182.78
  -2  -5  -1    8.60    2.30
   2  -5   1   10.70    2.30
  -2  -5  -1    8.30    2.30
  -2   5  -1   10.00    2.20
   2   5   1    9.30    2.10
  -2   5  -1   12.10    2.20
  -3  -5  -1 1093.49   81.79
   3  -5   1 1137.49   81.89
  -3  -5  -1 1031.80   81.79
   3  -5   1 1144.59   81.09
  -3  -5  -1 1174.58   81.59
  -3   5  -1 1123.99   81.99
  -3   5  -1 1224.88   81.69
  -3   5  -1 1128.09   82.19
   3   5   1 1091.69   81.49
  -4  -5  -1 2963.30  199.48
   4  -5   1 2805.92  199.48
   4  -5   1 2789.92  198.48
  -4  -5  -1 2922.11  198.38
  -4  -5  -1 2693.33  199.38
   4  -5   1 2645.74  198.28
   4  -5   1 2699.23  198.48
  -4  -5  -1 2652.73  198.48
  -4   5  -1 2495.85  198.18
   4   5   1 2989.30  198.28
  -4   5  -1 2719.13  199.68
  -4   5  -1 2635.74  198.48
   4   5   1 3050.29  199.08
  -4   5  -1 2888.91  199.18
  -4   5  -1 2614.64  199.68
   5  -5   1   86.79    8.10
   5  -5   1   68.59    6.60
   5  -5   1   83.99    6.40
   5  -5   1   77.99    6.50
  -5   5  -1   77.89    7.40
  -5   5  -1   79.59    7.20
  -5   5  -1   73.79    6.80
  -5   5  -1   72.49    8.80
  -5   5  -1   88.29    7.60
  -5   5  -1   70.99    8.90
  -6  -5  -1  130.79   11.10
   6  -5   1  131.69   10.70
  -6  -5  -1  132.39   11.50
  -6  -5  -1  121.29   12.60
   6  -5   1  152.58   10.80
  -6  -5  -1  128.99   10.80
   6  -5   1  150.98   10.50
  -6  -5  -1  120.09   12.20
   6  -5   1  129.99   12.30
  -6   5  -1  146.69   13.90
  -6   5  -1  137.19   11.10
   6   5   1  130.39   11.40
   6   5   1  141.19   10.90
  -6   5  -1  141.09   11.80
  -6   5  -1  144.19   13.20
   6   5   1  132.89   10.50
  -7  -5  -1  434.86   31.80
  -7  -5  -1  414.86   34.60
  -7  -5  -1  438.96   32.20
   7  -5   1  441.76   33.80
  -7  -5  -1  434.46   32.60
  -7   5  -1  457.65   32.70
  -7   5  -1  443.76   32.60
  -7   5  -1  443.46   36.60
  -8  -5  -1   59.99    5.30
   8  -5   1   43.80    4.40
  -8  -5  -1   51.69    5.20
  -8   5  -1   44.60    4.80
  -8   5  -1   45.80    4.90
   8   5   1   60.79    4.80
  -9  -5  -1   -0.10    1.30
  -9  -5  -1    2.00    0.90
  -9  -5  -1    0.60    1.00
   9  -5   1    0.30    0.70
  -9   5  -1    2.20    1.40
   9   5   1    1.10    0.90
  -9   5  -1    1.60    1.00
   9  -6  -1   31.60    2.90
  -9  -6   1   36.80    3.10
  -9  -6   1   38.70    3.30
  -9  -6   1   42.70    3.80
   9   6  -1   41.90    3.50
  -9   6   1   36.00    3.70
  -8  -6   1   66.19    5.00
  -8  -6   1   55.09    5.30
   8  -6  -1   57.69    5.10
  -8   6   1   62.99    6.10
  -8   6   1   58.19    5.60
   7  -6  -1  139.59   13.10
  -7  -6   1  173.18   12.60
   7  -6  -1  145.79   11.90
  -7  -6   1  167.28   12.30
  -7  -6   1  177.08   14.60
  -7  -6   1  172.38   12.50
  -7  -6   1  171.38   14.80
  -7   6   1  139.59   12.30
  -7   6   1  151.38   15.40
  -7   6   1  138.09   12.20
  -7   6   1  130.69   16.10
   6  -6  -1 1110.39   80.29
  -6  -6   1 1162.78   80.89
   6  -6  -1 1145.49   80.69
  -6  -6   1 1190.08   82.89
   6  -6  -1 1224.18   82.19
  -6  -6   1 1052.29   82.09
  -6   6   1 1112.49   80.39
  -6   6   1  982.10   81.79
  -6   6   1 1152.78   83.09
   6   6  -1 1089.49   80.59
  -6   6   1 1099.59   82.49
   6   6  -1 1087.39   80.29
  -6   6   1 1079.69   80.89
   6   6  -1 1159.58   80.79
   5  -6  -1  519.25   36.80
   5  -6  -1  481.65   36.00
  -5  -6   1  564.04   37.10
   5  -6  -1  478.95   35.50
   5  -6  -1  465.95   35.20
  -5  -6   1  557.44   35.80
  -5   6   1  469.85   35.70
  -5   6   1  466.85   37.10
  -5   6   1  451.45   36.60
  -5   6   1  438.36   35.30
  -5   6   1  490.85   37.10
  -5   6   1  440.06   35.60
   5   6  -1  504.65   35.50
  -4  -6   1    6.60    2.20
   4  -6  -1    3.60    1.40
   4  -6  -1    1.60    2.00
  -4  -6   1    6.80    1.50
  -4  -6   1    6.10    2.00
  -4   6   1    1.10    2.10
  -4   6   1    1.60    1.00
  -4   6   1    0.60    1.30
   4   6  -1    3.70    1.60
  -4   6   1    2.80    1.70
  -3  -6   1  115.69   10.20
  -3  -6   1  116.09   10.20
   3  -6  -1  137.29    9.80
  -3   6   1  112.59    9.20
  -3   6   1  140.19   10.70
   3   6  -1  110.59    9.10
  -2  -6   1    2.80    1.90
  -2  -6   1    2.80    1.80
   2  -6  -1    2.70    2.20
   2   6  -1    2.90    1.10
  -2   6   1    0.30    1.30
  -2   6   1    2.90    1.80
  -1  -6   1   28.70    3.60
  -1  -6   1   25.10    3.10
   1   6  -1   22.00    2.30
   1   6  -1   21.20    2.60
   1   6  -1   22.50    3.60
   0  -6   1 1409.76  106.49
   0  -6   1 1344.97  106.59
   0  -6  -1 1540.35  106.59
   0   6   1 1624.94  106.39
   1  -6   1  442.86   32.50
  -1  -6  -1  510.75   32.70
  -1   6  -1  399.06   32.00
  -1   6  -1  433.06   32.70
  -1   6  -1  420.86   32.50
  -2  -6  -1   52.49    4.80
  -2  -6  -1   58.79    6.00
  -2  -6  -1   58.89    5.80
   2   6   1   64.39    5.60
  -3  -6  -1  302.67   20.50
   3  -6   1  249.48   20.30
  -3  -6  -1  269.97   19.40
  -3   6  -1  231.08   20.30
  -3   6  -1  256.17   19.90
  -4  -6  -1   26.60    3.10
  -4  -6  -1   22.80    3.20
   4  -6   1   22.70    3.20
   4  -6   1   30.90    3.00
   4  -6   1   29.00    2.70
  -4  -6  -1   25.80    4.30
   4  -6   1   31.00    4.50
   4  -6   1   26.70    3.10
  -4   6  -1   26.80    3.40
  -4   6  -1   30.50    4.90
   4   6   1   26.70    3.10
  -4   6  -1   29.00    3.60
   4   6   1   29.20    2.70
  -4   6  -1   27.70    4.10
  -4   6  -1   28.80    3.70
  -4   6  -1   24.70    4.40
   4   6   1   25.60    3.80
  -5  -6  -1  464.25   32.80
  -5  -6  -1  404.76   32.00
  -5  -6  -1  449.95   31.10
   5  -6   1  392.26   30.70
  -5  -6  -1  449.76   31.10
   5  -6   1  393.26   30.70
   5  -6   1  395.56   32.20
   5  -6   1  384.76   30.50
  -5  -6  -1  447.96   30.90
  -5   6  -1  394.16   32.50
  -5   6  -1  398.06   31.40
   5   6   1  446.36   31.00
  -5   6  -1  389.16   32.60
  -5   6  -1  416.66   31.00
   5   6   1  434.86   30.70
  -5   6  -1  411.36   31.50
  -5   6  -1  420.06   31.00
   5   6   1  450.75   31.50
  -6  -6  -1 2012.20  132.99
  -6  -6  -1 2050.29  134.49
   6  -6   1 1690.03  132.69
  -6  -6  -1 1829.32  133.29
   6  -6   1 1661.33  132.39
   6   6   1 2002.00  132.89
  -6   6  -1 1697.23  132.89
   7  -6   1    8.70    1.50
   7  -6   1    4.70    4.00
  -7  -6  -1   -1.50    4.00
  -7  -6  -1    6.50    1.60
  -7  -6  -1    9.00    2.00
  -7  -6  -1    8.00    2.60
   7  -6   1    9.60    2.10
  -7  -6  -1    4.00    1.90
  -7   6  -1    7.20    2.00
  -7   6  -1   -8.10    9.10
  -7   6  -1    6.10    2.10
   7   6   1    6.80    1.60
  -7   6  -1   -2.10    4.40
   8  -6   1  289.47   20.70
  -8  -6  -1  298.87   20.20
  -8   6  -1  259.97   20.80
  -8   6  -1  267.37   20.90
  -9  -6  -1   95.19    6.30
   9  -6   1   76.69    6.00
  -9   6  -1   71.79    6.30
  -9  -7   1   73.59    5.60
  -9   7   1   76.79    5.90
  -9   7   1   68.99    5.90
   9   7  -1   66.09    5.60
  -8  -7   1  330.47   25.60
   8  -7  -1  316.57   25.40
  -8  -7   1  377.86   25.40
  -8  -7   1  366.66   25.90
  -8   7   1  343.57   25.80
  -8   7   1  351.96   25.80
  -7  -7   1   88.69   10.20
  -7  -7   1   82.99    7.10
   7  -7  -1   68.69    7.50
  -7  -7   1   77.79    7.00
  -7  -7   1   79.69    6.50
  -7   7   1   76.79    7.00
  -7   7   1   74.69   12.60
   7   7  -1   90.49    7.10
  -6  -7   1  295.87   23.80
   6  -7  -1  265.07   19.70
   6  -7  -1  234.28   20.00
  -6   7   1  241.98   22.30
   6   7  -1  274.67   20.40
  -6   7   1  295.07   20.60
  -6   7   1  277.67   20.80
  -6   7   1  268.87   22.60
   5  -7  -1   96.99    7.30
  -5  -7   1   81.69    8.80
  -5  -7   1   85.79    7.70
   5  -7  -1   90.99    7.50
  -5  -7   1   85.69    9.00
  -5   7   1   95.79    8.70
   5   7  -1   87.89    7.70
  -5   7   1  104.89    9.70
  -5   7   1  108.19    8.00
   5   7  -1   79.79    7.20
  -5   7   1  100.09    7.40
  -4  -7   1   28.60    4.10
   4  -7  -1   21.90    2.90
   4  -7  -1   19.00    2.70
   4  -7  -1   20.50    2.30
  -4  -7   1   24.40    3.10
  -4  -7   1   22.50    3.90
   4  -7  -1   22.70    2.60
   4  -7  -1   24.60    6.50
  -4   7   1   24.00    2.60
  -4   7   1   28.70    4.70
  -4   7   1   21.50    3.10
  -3  -7   1  159.78   13.10
  -3  -7   1  198.08   14.40
  -3  -7   1  181.68   14.20
   3  -7  -1  162.98   13.10
   3  -7  -1  178.38   13.60
  -3   7   1  180.98   14.50
   2  -7  -1   67.79    5.90
   2  -7  -1   69.09    6.20
  -2  -7   1   74.69    5.80
  -2  -7   1   84.99    6.90
   2  -7  -1   71.69    7.10
   2   7  -1   74.89    5.80
  -2   7   1   77.09    6.70
   2   7  -1   63.19    5.70
  -2   7   1   74.59    6.70
  -2   7   1   68.59    6.90
  -1  -7   1  417.66   31.80
  -1  -7   1  390.96   31.70
   1  -7  -1  463.35   32.20
  -1   7   1  444.26   31.50
   0  -7  -1  152.58   13.20
   0  -7  -1  172.28   13.50
   0  -7   1  163.58   13.40
   0  -7   1  155.08   13.20
   0   7   1  190.38   13.20
   1  -7   1   78.69    7.30
  -1  -7  -1   70.59    7.00
  -1  -7  -1   60.09    5.70
   1   7   1   76.19    6.40
  -1   7  -1   77.99    7.00
  -1   7  -1   73.79    5.90
   2  -7   1  197.88   15.30
  -2  -7  -1  188.28   15.20
  -2  -7  -1  188.48   15.30
  -2   7  -1  196.18   14.50
  -2   7  -1  196.08   15.40
  -2   7  -1  173.38   14.90
  -3  -7  -1    0.50    1.70
   3  -7   1    0.40    1.10
   3  -7   1   -0.50    1.80
  -3  -7  -1    1.80    1.20
  -3  -7  -1    1.20    1.90
   3  -7   1    0.60    1.20
  -3   7  -1   -0.20    1.90
  -3   7  -1    2.30    1.80
   3   7   1    1.60    1.40
  -3   7  -1    1.40    1.50
  -4  -7  -1   48.90    4.30
  -4  -7  -1   54.69    6.10
  -4  -7  -1   56.99    4.80
   4  -7   1   52.39    4.40
   4  -7   1   46.90    4.50
   4  -7   1   52.09    4.80
  -4  -7  -1   52.19    5.90
   4  -7   1   48.30    6.00
  -4  -7  -1   60.09    4.90
   4  -7   1   49.99    4.70
   4   7   1   54.89    4.90
  -4   7  -1   55.49    5.10
  -4   7  -1   49.50    5.50
  -4   7  -1   52.49    6.40
   4   7   1   42.40    4.50
   4   7   1   50.09    5.20
  -4   7  -1   55.09    5.30
  -4   7  -1   49.99    6.50
  -4   7  -1   52.69    5.00
   5  -7   1  199.68   16.20
  -5  -7  -1  182.78   14.70
  -5  -7  -1  180.38   14.50
  -5  -7  -1  194.28   16.40
  -5  -7  -1  179.68   14.80
  -5  -7  -1  176.18   14.10
   5  -7   1  208.08   14.40
  -5  -7  -1  176.18   15.80
  -5   7  -1  195.48   14.70
  -5   7  -1  191.78   16.70
  -5   7  -1  198.58   14.90
  -5   7  -1  194.28   15.10
   5   7   1  193.18   15.10
   5   7   1  190.48   14.80
  -5   7  -1  203.68   16.70
   5   7   1  187.58   14.40
  -5   7  -1  186.18   15.30
   6  -7   1  973.50   80.29
  -6  -7  -1 1176.48   78.59
   6  -7   1 1048.30   78.59
  -6  -7  -1 1198.68   78.99
   6  -7   1 1071.39   78.89
  -6  -7  -1 1172.78   81.39
  -6  -7  -1 1198.68   79.29
  -6  -7  -1 1110.29   80.49
   6  -7   1 1074.99   78.99
  -6   7  -1 1009.90   79.09
  -6   7  -1  975.20   81.19
  -6   7  -1 1090.29   79.09
   6   7   1 1096.19   78.79
  -7  -7  -1   58.19    5.20
  -7  -7  -1   58.59    5.70
   7  -7   1   40.10    4.40
   7  -7   1   45.00    3.90
  -7   7  -1   41.60    4.70
   7   7   1   51.99    4.10
  -7   7  -1   39.10    4.60
   8  -7   1  498.35   38.90
  -8  -7  -1  608.84   39.20
  -8  -7  -1  497.75   38.80
   8   7   1  506.85   38.90
  -8   7  -1  580.04   39.40
  -8   7  -1  523.95   39.10
   9  -7   1   68.79    5.40
  -9  -8   1    0.30    0.70
  -9   8   1   -1.90    0.90
   9   8  -1    1.40    1.00
   8  -8  -1    2.30    1.20
  -8  -8   1    1.20    1.10
  -8  -8   1    2.40    1.40
  -8  -8   1    1.40    1.90
  -8  -8   1    2.50    1.20
  -8   8   1    1.70    1.30
   8   8  -1    1.10    1.30
  -8   8   1    1.60    1.90
  -7  -8   1  131.59    9.40
  -7  -8   1  122.79    9.80
  -7  -8   1  130.99   12.40
  -7  -8   1  124.59   12.00
  -7   8   1  102.59    9.80
  -7   8   1  125.69   10.10
  -6  -8   1  104.49   10.40
  -6  -8   1  108.79   10.60
  -6  -8   1  105.09    8.30
  -6  -8   1   93.39    8.10
   6  -8  -1  100.09    9.60
   6  -8  -1   88.59    7.90
   6  -8  -1  107.29    7.60
   6   8  -1  103.69    8.40
   6   8  -1   82.99    7.90
  -6   8   1  112.79   11.30
  -6   8   1   92.09    9.10
  -6   8   1   89.89    8.30
   5  -8  -1   12.90    2.30
   5  -8  -1   13.20    1.90
   5  -8  -1   18.10    2.60
   5  -8  -1   15.30    2.60
  -5  -8   1   10.20    3.20
   5  -8  -1   10.00    3.30
  -5  -8   1   11.90    3.10
  -5   8   1   13.80    3.70
   5   8  -1   16.20    2.70
  -5   8   1   15.10    3.20
   5   8  -1   19.40    2.60
  -5   8   1    6.40    3.30
  -5   8   1    8.40    2.10
  -5   8   1   16.00    3.00
  -5   8   1   12.80    2.40
   4  -8  -1   17.80    3.70
   4  -8  -1   16.90    2.20
   4  -8  -1   16.70    2.40
  -4  -8   1   16.40    3.50
  -4  -8   1   17.70    2.40
   4  -8  -1   15.90    3.60
  -4  -8   1   18.40    2.70
  -4  -8   1   19.50    3.80
   4  -8  -1   17.40    2.00
  -4   8   1   14.10    3.00
  -4   8   1   17.00    3.40
   4   8  -1   19.80    3.50
  -4   8   1   10.80    2.80
  -4   8   1   19.20    3.00
   4   8  -1   21.20    2.70
  -4   8   1   13.00    3.40
  -4   8   1   16.30    2.40
   3  -8  -1    3.90    1.20
  -3  -8   1    3.70    1.30
  -3  -8   1    3.10    1.80
   3  -8  -1    4.60    1.40
   3  -8  -1    4.70    1.30
  -3  -8   1    5.80    2.20
   3  -8  -1    4.70    2.20
   3  -8  -1    3.00    1.30
  -3   8   1    4.10    2.10
  -3   8   1    1.50    2.40
  -3   8   1    7.10    2.40
  -3   8   1    4.50    1.30
  -3   8   1    2.60    1.70
   2  -8  -1    3.00    2.20
  -2  -8   1   -0.50    1.80
  -2  -8   1    1.50    1.10
  -2  -8   1    1.60    1.60
   2  -8  -1    1.50    1.00
   2  -8  -1    1.00    1.20
  -2   8   1    0.90    1.60
  -2   8   1    4.50    1.40
  -2   8   1    1.20    1.60
  -2   8   1    1.70    1.60
  -1  -8   1   25.30    2.80
   1  -8  -1   22.00    3.70
   1  -8  -1   23.50    2.80
  -1  -8   1   28.30    4.00
   1  -8  -1   28.00    4.40
   1  -8  -1   25.10    3.30
   1   8  -1   22.60    2.80
  -1   8   1   19.40    3.50
  -1   8   1   28.50    3.70
   1   8  -1   30.40    4.50
   0  -8   1   23.90    2.80
   0  -8   1   34.10    4.30
   0   8  -1   28.40    2.80
   0   8  -1   18.50    3.70
  -1  -8  -1   24.50    2.70
   1  -8   1   19.50    3.70
  -1  -8  -1   16.70    3.40
  -1  -8  -1   29.50    4.20
   1  -8   1   25.50    2.80
   1  -8   1   25.30    3.00
  -1   8  -1   23.80    4.00
  -1   8  -1   22.10    2.70
  -2  -8  -1    1.40    1.20
   2  -8   1   -0.30    0.90
   2  -8   1   -1.80    1.90
  -2  -8  -1   -0.30    1.80
  -2  -8  -1   -0.70    1.80
   2  -8   1    1.20    1.80
  -2   8  -1   -0.40    1.90
  -2   8  -1    0.80    1.60
  -2   8  -1    1.60    1.30
   2   8   1   -1.10    1.20
   3  -8   1    0.10    1.30
  -3  -8  -1   -3.00    1.20
   3  -8   1   -1.70    0.80
   3  -8   1   -0.80    1.10
   3  -8   1   -0.30    0.80
  -3  -8  -1   -0.30    1.40
   3  -8   1   -2.40    1.40
  -3  -8  -1    0.50    0.90
  -3  -8  -1   -0.30    0.90
  -3  -8  -1    2.30    1.80
  -3  -8  -1    1.80    1.30
   3   8   1    0.70    1.50
  -3   8  -1   -0.10    1.40
   3   8   1   -0.40    1.00
  -3   8  -1   -1.70    2.00
  -3   8  -1    0.10    1.70
  -3   8  -1    0.00    1.10
   3   8   1    0.70    1.10
  -3   8  -1   -0.40    1.80
  -3   8  -1    1.60    1.60
   4  -8   1   18.70    2.70
  -4  -8  -1   14.60    2.40
  -4  -8  -1    8.40    2.80
   4  -8   1   13.20    2.10
   4  -8   1   13.70    3.30
  -4  -8  -1    9.40    2.90
  -4  -8  -1   15.50    1.90
   4  -8   1   15.20    2.00
   4  -8   1   15.00    2.30
  -4  -8  -1   10.60    2.40
  -4   8  -1   11.10    2.40
  -4   8  -1   11.40    3.10
   4   8   1   13.50    2.40
   4   8   1   11.10    2.30
   4   8   1   13.60    2.40
   4   8   1   18.40    2.20
  -4   8  -1   11.00    2.80
  -5  -8  -1   13.10    2.40
   5  -8   1   16.70    3.90
   5  -8   1   20.30    2.70
  -5  -8  -1   14.50    2.60
  -5  -8  -1   18.90    3.40
  -5  -8  -1   19.80    2.40
   5  -8   1   22.00    2.60
  -5  -8  -1   14.50    4.10
  -5  -8  -1   13.50    3.60
   5   8   1   13.10    2.60
   5   8   1   16.30    2.30
  -5   8  -1   16.80    3.10
  -5   8  -1   19.80    3.00
  -5   8  -1    9.40    3.70
  -5   8  -1   17.20    2.70
  -5   8  -1   20.10    4.00
   5   8   1   18.00    2.80
   5   8   1   13.00    2.60
   6  -8   1  279.67   20.20
  -6  -8  -1  288.77   20.50
  -6  -8  -1  278.37   21.80
   6  -8   1  253.47   22.10
   6  -8   1  249.28   20.20
  -6  -8  -1  308.87   23.10
  -6  -8  -1  260.97   20.10
  -6  -8  -1  277.77   20.30
   6  -8   1  259.17   19.80
   6   8   1  234.18   19.70
   7  -8   1   46.60    4.30
  -7  -8  -1   49.70    3.90
  -7  -8  -1   52.59    5.00
  -7  -8  -1   43.20    4.20
  -7  -8  -1   37.00    4.20
   7  -8   1   41.60    3.70
  -7   8  -1   51.59    4.80
  -7   8  -1   47.10    4.60
   7   8   1   39.50    4.20
   8  -8   1    0.10    1.40
  -8  -8  -1    0.00    1.00
   8   8   1    3.00    1.60
  -8   8  -1    0.70    1.50
  -9  -9   1    1.50    0.80
   9   9  -1    1.80    0.90
  -9   9   1    1.40    1.10
  -8  -9   1    0.30    1.20
  -8  -9   1    1.20    1.10
   8  -9  -1    0.60    0.90
  -8  -9   1   -0.40    1.30
   8   9  -1   -0.50    0.90
   8   9  -1    0.50    1.50
  -8   9   1    1.60    2.30
  -7  -9   1    1.80    1.20
  -7  -9   1    2.30    1.30
  -7  -9   1   -0.10    1.60
   7  -9  -1    1.30    1.20
  -7  -9   1    2.20    2.20
  -7   9   1    4.70    2.10
   7   9  -1    2.00    1.40
  -7   9   1    3.30    2.70
  -6  -9   1    5.60    1.70
  -6  -9   1    8.10    1.60
   6  -9  -1    9.30    1.60
   6  -9  -1    8.00    3.40
  -6  -9   1   13.00    2.50
  -6  -9   1    7.70    3.90
  -6  -9   1    7.60    3.50
   6  -9  -1    8.30    1.80
  -6   9   1    7.70    2.10
   6   9  -1    9.70    2.20
  -6   9   1    1.80    2.90
   6   9  -1    7.90    2.00
   6   9  -1    8.40    2.10
  -6   9   1    5.60    4.00
  -6   9   1    6.10    2.20
  -5  -9   1   12.70    2.20
   5  -9  -1   17.80    2.50
  -5  -9   1   12.00    3.80
   5  -9  -1   19.30    2.80
   5  -9  -1   11.60    2.50
  -5  -9   1    9.90    2.90
  -5  -9   1   15.80    2.20
   5  -9  -1   16.40    2.20
   5  -9  -1   11.70    3.40
  -5  -9   1   12.10    2.50
   5   9  -1   14.80    4.30
   5   9  -1   16.90    2.80
  -5   9   1   17.60    3.20
  -5   9   1   13.20    2.40
   5   9  -1   12.80    2.90
  -5   9   1   17.50    4.30
  -5   9   1   18.20    3.70
  -4  -9   1    1.00    1.10
  -4  -9   1    1.10    1.40
   4  -9  -1   -0.30    1.00
  -4  -9   1   -1.10    1.70
   4  -9  -1   -0.60    0.90
   4  -9  -1    0.10    1.00
  -4  -9   1   -0.80    2.10
   4  -9  -1    0.20    1.40
   4  -9  -1   -0.10    1.50
  -4   9   1   -5.70    3.00
   4   9  -1   -0.50    1.20
   4   9  -1   -2.20    1.30
  -4   9   1   -1.00    2.00
  -4   9   1   -2.70    1.50
  -4   9   1   -3.00    1.90
   4   9  -1    0.80    1.60
  -4   9   1    0.50    1.60
  -4   9   1   -1.10    1.70
   4   9  -1   -0.70    1.10
   3  -9  -1    1.60    1.30
  -3  -9   1    1.30    1.00
  -3  -9   1    1.00    1.00
  -3  -9   1    1.10    1.30
   3  -9  -1   -0.70    0.90
   3  -9  -1   -0.30    0.90
   3  -9  -1    0.10    2.00
  -3  -9   1    1.00    2.00
  -3  -9   1   -0.80    1.50
  -3   9   1   -1.20    1.40
   3   9  -1    0.90    1.40
   3   9  -1   -0.50    0.90
  -3   9   1    1.50    1.30
  -3   9   1   -3.90    2.30
  -3   9   1    0.50    1.60
  -3   9   1    2.80    1.60
   2  -9  -1    2.90    1.50
  -2  -9   1    5.70    2.10
  -2  -9   1    4.80    1.60
  -2  -9   1    3.60    2.10
   2  -9  -1    3.00    1.30
   2  -9  -1    5.00    2.40
   2  -9  -1    2.80    1.90
  -2   9   1    5.40    1.60
  -2   9   1    5.60    1.90
   1  -9  -1    4.50    2.30
   1  -9  -1    5.10    1.60
  -1  -9   1    6.40    1.50
   1  -9  -1    2.30    2.10
   1  -9  -1    3.00    1.20
  -1  -9   1    3.60    1.80
  -1  -9   1    4.60    2.30
  -1   9   1    4.80    1.80
   1   9  -1    4.80    2.60
  -1   9   1    3.00    1.80
   0  -9   1   17.30    3.40
   0  -9  -1   28.20    4.40
   0  -9  -1   20.40    2.90
   0  -9   1   23.50    2.70
   0  -9   1   18.50    2.90
   0  -9   1   16.80    3.40
   0  -9  -1   24.50    2.70
   0  -9  -1   23.00    3.70
   0   9  -1   21.10    2.30
   0   9   1   28.70    3.50
  -1  -9  -1   14.70    2.10
   1  -9   1   12.10    2.90
  -1  -9  -1   14.80    3.20
   1  -9   1   16.00    2.70
   1  -9   1   10.80    2.90
  -1  -9  -1   10.90    2.90
  -1   9  -1    8.70    1.60
   1   9   1   15.60    2.60
  -1   9  -1    9.50    2.60
  -2  -9  -1    8.80    1.40
  -2  -9  -1    8.00    2.80
  -2  -9  -1   12.10    1.90
  -2  -9  -1    8.50    2.50
   2  -9   1    9.10    3.00
   2  -9   1    9.10    1.90
   2  -9   1    7.20    1.60
  -2  -9  -1   11.20    2.10
  -2   9  -1    7.40    1.70
  -2   9  -1    8.10    2.20
   2   9   1   12.00    2.60
   2   9   1    6.30    1.70
  -2   9  -1    7.30    1.70
  -2   9  -1    8.70    2.70
   2   9   1    8.90    2.10
  -3  -9  -1    1.00    1.60
   3  -9   1   -0.50    1.80
   3  -9   1   -0.50    1.00
  -3  -9  -1   -0.10    1.80
   3  -9   1   -0.10    1.10
  -3  -9  -1    1.20    1.50
  -3  -9  -1    0.40    1.00
   3  -9   1   -0.20    0.90
  -3  -9  -1   -0.70    0.90
   3  -9   1    0.90    1.30
  -3  -9  -1   -0.30    1.50
  -3   9  -1    0.10    1.40
  -3   9  -1   -1.00    2.50
   3   9   1    1.20    1.40
   3   9   1    2.20    1.10
  -3   9  -1    0.10    1.40
  -3   9  -1   -1.80    2.30
   3   9   1   -0.10    1.50
  -3   9  -1    2.40    2.10
  -3   9  -1    2.90    1.60
  -4  -9  -1   11.10    2.60
   4  -9   1    7.70    1.90
   4  -9   1    7.60    1.80
   4  -9   1    9.80    2.30
  -4  -9  -1   13.00    2.40
  -4  -9  -1   11.40    3.40
  -4  -9  -1    8.80    1.90
   4  -9   1    5.30    2.80
  -4  -9  -1   10.90    1.70
  -4  -9  -1    5.30    2.80
   4  -9   1   12.70    1.90
  -4  -9  -1    6.10    1.50
  -4   9  -1    8.00    2.20
  -4   9  -1   10.70    2.30
  -4   9  -1    3.50    3.00
   4   9   1    6.90    1.90
   4   9   1    7.80    2.00
   4   9   1   10.30    2.10
  -4   9  -1   10.50    2.80
  -4   9  -1    2.10    2.90
   5  -9   1   -2.40    2.80
  -5  -9  -1    0.60    1.20
  -5  -9  -1   -0.20    1.10
  -5  -9  -1   -1.50    2.20
  -5  -9  -1    0.50    1.20
  -5  -9  -1   -1.90    1.60
  -5  -9  -1   -0.90    1.80
   5  -9   1    0.30    1.30
   5  -9   1    1.00    1.30
  -5   9  -1    0.80    2.70
   5   9   1   -1.10    1.50
  -5   9  -1   -4.00    2.30
  -5   9  -1    3.70    4.50
  -6  -9  -1    2.10    1.40
  -6  -9  -1    1.00    1.80
   6  -9   1   -0.30    3.20
   6  -9   1    2.20    1.70
   6  -9   1    0.50    2.00
   6  -9   1    0.30    1.60
  -6  -9  -1   -5.60    3.60
  -6  -9  -1   -3.70    3.00
  -6  -9  -1    1.10    1.30
  -6  -9  -1    2.90    1.30
   6   9   1    0.80    1.60
  -6   9  -1    0.10    1.80
  -6   9  -1    4.20    2.20
  -7  -9  -1    9.40    1.90
   7  -9   1   10.50    2.10
  -7  -9  -1   12.70    2.20
  -7  -9  -1   13.60    1.80
  -7  -9  -1   14.00    2.40
  -7   9  -1   11.30    2.50
   8  -9   1   -0.10    0.90
  -8  -9  -1    1.90    1.10
   8   9   1    0.90    1.30
  -8   9  -1    0.90    1.20
  -8 -10   1   -0.10    0.80
  -8 -10   1    0.90    1.00
   8 -10  -1   -0.30    0.80
  -8 -10   1   -0.80    1.60
  -8  10   1    2.30    1.40
   8  10  -1   -0.50    1.20
  -7 -10   1   27.30    2.70
  -7 -10   1   30.80    3.30
   7 -10  -1   23.00    2.80
  -7 -10   1   20.90    2.70
   7  10  -1   19.20    2.70
   7  10  -1   28.00    3.50
  -7  10   1   30.10    3.60
  -6 -10   1   26.90    3.20
  -6 -10   1   37.80    3.30
   6 -10  -1   33.50    3.00
   6 -10  -1   28.50    6.40
   6 -10  -1   30.00    3.90
  -6 -10   1   31.50    6.00
   6  10  -1   28.50    4.10
   6  10  -1   25.40    3.70
   6  10  -1   33.90    3.70
   5 -10  -1    2.50    1.80
   5 -10  -1   -1.40    1.30
   5 -10  -1    1.80    1.20
  -5 -10   1   -2.20    2.80
  -5 -10   1   -0.50    1.10
  -5 -10   1    1.60    1.60
  -5 -10   1   -0.20    2.30
  -5 -10   1    0.30    1.20
   5 -10  -1    4.50    2.90
   5  10  -1    0.50    1.60
  -5  10   1   -1.00    2.20
  -5  10   1   -1.10    2.00
   5  10  -1    0.00    1.60
   5  10  -1    0.80    1.30
   5  10  -1   -0.40    1.60
  -5  10   1    3.00    2.10
  -5  10   1   -5.80    3.40
  -4 -10   1    2.30    2.40
   4 -10  -1    5.80    1.70
  -4 -10   1    4.20    1.40
  -4 -10   1    3.40    3.00
   4 -10  -1    4.70    1.70
   4 -10  -1    3.90    1.30
   4 -10  -1    3.60    2.40
  -4 -10   1    7.10    1.90
  -4 -10   1    4.90    1.40
   4 -10  -1    4.90    1.80
   4  10  -1    3.50    1.70
   4  10  -1    2.60    1.30
  -4  10   1    5.60    2.80
  -4  10   1    6.70    2.40
   4  10  -1    7.00    2.10
  -4  10   1    3.80    2.20
   4  10  -1    4.10    2.00
  -4  10   1    5.40    2.90
  -3 -10   1   -1.10    1.30
   3 -10  -1    0.40    1.30
  -3 -10   1    2.30    1.20
   3 -10  -1   -0.20    2.00
  -3 -10   1   -0.20    1.00
   3 -10  -1    1.20    2.00
  -3 -10   1    1.10    1.50
   3 -10  -1    2.30    1.60
  -3 -10   1    2.90    2.00
   3 -10  -1    0.30    0.90
   3 -10  -1    1.60    1.00
  -3  10   1    0.70    1.50
  -3  10   1    0.90    1.80
   3  10  -1    1.50    1.30
   3  10  -1   -2.20    1.10
  -3  10   1   -9.10    4.10
   3  10  -1    2.10    1.30
   3  10  -1    1.50    1.70
   3  10  -1   -0.80    0.80
  -3  10   1    2.50    1.90
  -2 -10   1    5.20    1.20
   2 -10  -1    4.30    1.40
  -2 -10   1    2.40    1.90
  -2 -10   1    6.80    1.70
   2 -10  -1    5.50    3.40
   2 -10  -1    4.20    1.10
   2 -10  -1    6.50    3.90
   2 -10  -1    6.50    1.40
  -2 -10   1    5.60    3.00
  -2 -10   1    3.20    1.20
   2 -10  -1    7.20    2.90
   2  10  -1    5.40    1.70
  -2  10   1    6.10    2.40
   2  10  -1    5.80    1.40
   2  10  -1    3.70    1.70
   2  10  -1    3.50    1.70
   1 -10  -1   36.00    3.60
   1 -10  -1   35.30    3.30
   1 -10  -1   32.40    4.00
  -1 -10   1   33.80    3.60
  -1 -10   1   41.00    4.90
   1 -10  -1   43.10    5.40
  -1 -10   1   36.70    5.30
   1 -10  -1   42.10    5.10
   1 -10  -1   30.80    3.40
   1  10  -1   40.50    4.10
  -1  10   1   37.00    4.80
  -1  10   1   37.10    4.30
   1  10  -1   41.50    3.90
   0 -10   1  251.47   20.10
   0 -10   1  269.37   19.00
   0 -10  -1  244.08   18.70
   0 -10  -1  274.17   20.30
   0 -10  -1  232.48   19.40
   0 -10  -1  273.37   20.20
   0 -10  -1  267.47   19.00
   0 -10   1  246.38   20.10
   0 -10   1  234.38   19.40
   0  10  -1  249.48   20.10
   0  10  -1  237.38   18.90
   0  10   1  276.77   19.40
   0  10  -1  282.27   20.00
   0  10   1  232.48   19.00
   1 -10   1   52.29    4.70
  -1 -10  -1   44.30    5.00
   1 -10   1   48.30    4.50
   1 -10   1   43.90    4.30
   1 -10   1   49.90    5.00
  -1 -10  -1   54.89    6.20
  -1 -10  -1   53.19    4.80
  -1 -10  -1   50.69    4.20
  -1 -10  -1   54.19    6.00
   1 -10   1   54.59    6.20
  -1 -10  -1   45.10    4.40
   1 -10   1   44.90    6.10
   1  10   1   55.39    5.10
   1  10   1   44.00    4.70
  -1  10  -1   60.19    6.30
  -1  10  -1   52.59    4.70
  -1  10  -1   57.09    4.80
   2 -10   1    4.00    1.30
   2 -10   1    3.40    2.60
  -2 -10  -1    3.90    1.40
   2 -10   1    5.30    1.20
  -2 -10  -1    3.70    1.40
  -2 -10  -1    3.70    2.30
   2 -10   1    3.50    1.40
  -2 -10  -1    6.30    1.30
   2 -10   1    6.80    1.80
  -2 -10  -1    5.70    2.40
  -2  10  -1    2.20    1.60
   2  10   1    4.70    1.60
   2  10   1    4.90    1.70
   2  10   1    6.70    2.10
  -2  10  -1    3.60    1.40
  -2  10  -1    4.50    1.30
  -2  10  -1    8.90    2.70
  -2  10  -1    5.40    1.80
  -3 -10  -1    4.00    1.50
   3 -10   1    6.10    1.50
   3 -10   1    6.30    1.40
  -3 -10  -1    3.90    1.80
  -3 -10  -1    4.60    2.70
   3 -10   1    5.60    1.80
   3 -10   1    1.80    1.50
  -3 -10  -1    3.80    1.20
   3 -10   1    4.10    2.20
  -3 -10  -1    2.20    2.00
  -3  10  -1    3.00    2.20
   3  10   1    4.50    1.80
  -3  10  -1    2.30    2.70
  -3  10  -1    3.60    2.10
  -3  10  -1    2.60    1.50
   3  10   1    5.80    1.80
   3  10   1    3.30    1.50
  -4 -10  -1   41.70    4.50
  -4 -10  -1   45.90    4.30
   4 -10   1   41.80    4.50
  -4 -10  -1   56.89    5.00
   4 -10   1   43.30    4.70
   4 -10   1   53.69    4.50
  -4 -10  -1   51.59    6.80
  -4 -10  -1   52.89    4.90
   4 -10   1   49.70    6.60
  -4 -10  -1   50.19    6.50
   4 -10   1   51.59    5.00
  -4  10  -1   51.79    4.90
   4  10   1   47.30    5.00
  -4  10  -1   45.10    5.60
   5 -10   1    1.50    1.40
  -5 -10  -1    1.70    1.20
  -5 -10  -1    5.40    1.80
  -5 -10  -1    0.20    2.60
  -5 -10  -1   -2.20    2.70
  -5 -10  -1   -0.50    1.80
  -5 -10  -1    1.80    1.40
   5 -10   1   -1.60    2.80
   5 -10   1    1.60    1.30
  -5  10  -1    0.70    1.70
   5  10   1    3.50    3.00
  -5  10  -1    1.00    2.80
  -5  10  -1   -9.20    5.40
   5  10   1    0.80    1.60
   6 -10   1   58.29    4.60
  -6 -10  -1   47.30    4.80
  -6 -10  -1   45.80    4.60
  -6 -10  -1   54.99    4.50
  -6 -10  -1   57.09    7.80
  -6 -10  -1   36.50    7.70
   6 -10   1   58.49    5.60
   6 -10   1   41.20    7.80
   6 -10   1   50.79    4.90
   6  10   1   53.29    5.20
  -7 -10  -1   63.29    6.50
  -7 -10  -1   69.89    6.10
  -7 -10  -1   64.69    5.70
  -7 -10  -1   64.39    5.50
   7 -10   1   62.59    5.70
   7  10   1   74.19    6.20
  -7  10  -1   74.49    6.10
   8 -10   1    0.60    0.80
  -8 -10  -1    1.00    0.90
  -8  10  -1    0.80    1.10
   8  10   1    0.50    1.10
  -8 -11   1    5.40    1.00
   8 -11  -1    5.10    1.00
  -8 -11   1    5.60    1.20
  -8  11   1    6.90    1.60
   8  11  -1    3.50    1.20
  -7 -11   1   44.30    4.00
  -7 -11   1   41.60    4.00
   7 -11  -1   34.90    3.80
  -7 -11   1   44.20    3.70
   7  11  -1   44.80    4.30
  -6 -11   1    6.60    2.20
  -6 -11   1    5.90    1.30
  -6 -11   1    6.00    1.70
   6 -11  -1    4.40    1.60
   6 -11  -1    5.50    1.10
  -6 -11   1    8.30    5.40
   6  11  -1    2.70    1.20
   6  11  -1    4.40    1.80
   6  11  -1    4.20    1.80
  -6  11   1    1.90    1.90
   5 -11  -1  111.29   12.60
  -5 -11   1  128.39    9.50
  -5 -11   1  122.79   11.80
   5 -11  -1  121.19   11.50
  -5 -11   1  108.99    9.60
  -5 -11   1  146.79   12.60
   5 -11  -1  117.49    9.30
   5 -11  -1  114.39    9.70
   5 -11  -1  115.59    9.50
   5  11  -1  128.99    9.90
  -5  11   1  120.59   10.00
  -5  11   1  117.89   10.60
   5  11  -1  134.69   10.00
  -4 -11   1  102.19    8.50
   4 -11  -1  112.19   11.50
   4 -11  -1  114.69    8.50
  -4 -11   1   93.39    8.70
  -4 -11   1  114.39   11.10
   4 -11  -1  117.59    8.90
  -4 -11   1  112.09   10.80
   4 -11  -1   94.19    9.30
   4 -11  -1  104.49    8.80
   4 -11  -1  123.99   10.90
  -4 -11   1  105.59    9.40
   4  11  -1  108.49    9.00
   4  11  -1  106.99    9.30
  -4  11   1  121.59    9.20
   4  11  -1  115.89    9.10
   3 -11  -1   18.00    3.90
  -3 -11   1   20.00    2.80
   3 -11  -1   23.50    2.90
   3 -11  -1   16.80    4.00
   3 -11  -1   19.20    3.20
   3 -11  -1   19.50    2.70
  -3 -11   1   22.90    4.40
   3 -11  -1   25.00    2.60
  -3 -11   1   21.20    2.60
  -3  11   1   27.80    4.00
   3  11  -1   18.10    2.80
   3  11  -1   27.70    3.00
  -3  11   1   23.80    3.20
   3  11  -1   20.30    2.70
   3  11  -1   24.40    3.50
   2 -11  -1    2.30    1.00
   2 -11  -1    2.00    2.00
   2 -11  -1    1.00    1.10
   2 -11  -1    3.10    1.80
  -2 -11   1   -0.70    1.80
  -2 -11   1    1.10    2.10
  -2 -11   1    1.90    1.60
   2 -11  -1    2.90    1.40
  -2 -11   1   -0.10    0.90
   2 -11  -1    0.30    2.20
  -2 -11   1    0.30    1.10
   2  11  -1    2.30    1.50
  -2  11   1    2.50    1.60
   2  11  -1    1.70    1.00
   2  11  -1   -0.70    1.60
  -2  11   1    2.40    2.00
  -2  11   1    3.70    1.90
   2  11  -1    0.90    1.30
   1 -11  -1  118.59   10.10
  -1 -11   1   97.09    8.20
   1 -11  -1  106.19    8.30
  -1 -11   1  101.49    8.50
  -1 -11   1  111.39   10.20
  -1 -11   1  119.99    8.70
   1 -11  -1  110.29    8.60
   1 -11  -1  110.59   10.30
  -1 -11   1   93.59    9.10
   1 -11  -1  102.99    9.20
   1 -11  -1  100.69    8.50
  -1 -11   1  120.49   10.50
   1  11  -1  101.39    8.70
   1  11  -1  104.09    8.60
  -1  11   1  125.19    8.90
  -1  11   1  107.39    8.70
   1  11  -1  104.19    8.80
   0 -11  -1   13.50    2.60
   0 -11   1   12.30    3.20
   0 -11   1   15.40    2.30
   0 -11  -1   12.70    2.00
   0 -11   1   13.90    2.00
   0 -11  -1   11.20    2.60
   0 -11   1   10.80    3.30
   0 -11  -1   11.20    3.00
   0 -11   1   14.90    2.50
   0 -11   1   14.50    2.80
   0  11  -1   11.70    2.10
   0  11  -1   19.30    2.70
   0  11   1   15.00    2.70
   0  11  -1    8.50    3.10
   0  11   1   19.50    2.80
   1 -11   1  121.19   10.60
  -1 -11  -1  129.99   11.90
   1 -11   1  125.69   10.00
  -1 -11  -1  111.89    9.90
   1 -11   1  138.39   11.80
  -1 -11  -1  132.99   11.50
   1 -11   1  131.59   10.10
  -1 -11  -1  120.49   10.70
   1 -11   1  150.38   12.00
  -1 -11  -1  135.99   10.10
   1 -11   1  139.39    9.90
  -1 -11  -1  121.09    9.70
   1  11   1  124.59   10.30
  -1  11  -1  139.49   11.30
   1  11   1  113.69    9.90
  -1  11  -1  125.79   10.10
  -1  11  -1  142.69   10.30
   1  11   1  123.89   10.30
   1  11   1  116.89   10.10
  -2 -11  -1   17.80    3.90
  -2 -11  -1   20.40    3.50
  -2 -11  -1   23.60    2.50
  -2 -11  -1   16.20    3.50
   2 -11   1   13.70    3.60
   2 -11   1   19.60    2.70
   2 -11   1   23.80    2.40
  -2 -11  -1   23.60    2.80
   2 -11   1   24.60    3.10
   2 -11   1   23.60    3.00
  -2 -11  -1   25.70    3.00
   2 -11   1   17.30    4.10
  -2  11  -1   17.90    2.90
   2  11   1   28.40    3.40
  -2  11  -1   23.30    3.10
   2  11   1   23.10    3.10
  -2  11  -1   17.00    3.90
   2  11   1   16.80    3.00
  -2  11  -1   27.20    3.30
  -3 -11  -1    2.70    1.50
   3 -11   1    1.50    1.50
   3 -11   1    0.00    2.30
  -3 -11  -1    2.00    2.50
  -3 -11  -1    1.70    2.60
   3 -11   1    2.60    2.50
   3 -11   1    1.70    1.40
  -3  11  -1    2.50    1.70
  -3  11  -1    2.30    2.00
  -3  11  -1    8.10    3.70
  -3  11  -1    2.10    2.70
   3  11   1    3.00    2.60
   4 -11   1   45.90    6.70
   4 -11   1   54.49    5.10
  -4 -11  -1   51.59    4.90
   4 -11   1   51.79    4.80
  -4 -11  -1   46.70    6.80
  -4 -11  -1   45.20    7.30
  -4 -11  -1   46.80    4.80
  -4 -11  -1   49.70    4.50
  -4  11  -1   42.50    7.40
  -4  11  -1   62.29    6.00
   4  11   1   52.79    5.20
   4  11   1   50.19    5.20
  -5 -11  -1  116.69   10.00
   5 -11   1  121.69   12.20
  -5 -11  -1  123.59   12.10
  -5 -11  -1  129.89   10.00
  -5 -11  -1  126.29    9.60
   5 -11   1  141.99    9.80
   5 -11   1  112.09    9.90
  -5 -11  -1  127.69   12.60
   5  11   1  113.59    9.90
  -5  11  -1  135.39   10.20
   5  11   1  126.29   10.30
   6 -11   1   13.60    1.90
  -6 -11  -1   12.00    1.80
  -6 -11  -1   13.10    3.60
   6 -11   1   14.80    2.50
   6 -11   1   11.20    2.10
  -6 -11  -1    7.60    1.90
  -6 -11  -1   13.70    2.60
  -6  11  -1   11.90    2.60
   6  11   1   12.50    2.70
  -7 -11  -1   60.79    4.70
  -7 -11  -1   58.79    5.30
  -7 -11  -1   59.29    5.50
   7 -11   1   64.09    5.50
  -7  11  -1   66.69    7.00
   8 -11   1   13.80    1.30
  -8 -11  -1   10.90    1.40
  -8  11  -1    9.70    2.10
  -8 -12   1    8.00    1.50
   8  12  -1    5.40    1.10
  -8  12   1    8.30    1.40
   7 -12  -1    8.90    1.90
  -7 -12   1   12.30    1.70
  -7 -12   1   13.90    2.10
  -7 -12   1   16.50    2.30
   7  12  -1   17.40    2.60
  -6 -12   1   41.70    3.60
   6 -12  -1   37.30    3.90
  -6 -12   1   42.20    4.00
  -6 -12   1   40.40    4.50
   6  12  -1   43.40    4.30
   6  12  -1   34.50    3.90
  -6  12   1   34.80    4.20
   5 -12  -1   57.89    9.70
  -5 -12   1   54.59    5.30
  -5 -12   1   54.29    5.40
  -5 -12   1   57.39    5.10
   5 -12  -1   65.79   10.30
   5 -12  -1   63.89    5.70
  -5 -12   1   60.29    7.90
   5 -12  -1   48.50    5.10
   5  12  -1   43.70    6.20
  -4 -12   1   80.89    7.20
   4 -12  -1  101.79    7.50
   4 -12  -1   90.59    7.50
  -4 -12   1   83.69    7.50
  -4 -12   1   87.59    7.70
   4 -12  -1   89.89    8.10
  -4 -12   1   81.29    9.60
  -4 -12   1   97.29   10.20
   4 -12  -1  106.79   10.70
   4 -12  -1   91.19    7.10
   4  12  -1   91.39    7.80
  -4  12   1  101.29    7.90
   4  12  -1   79.19    7.70
   3 -12  -1   53.79    6.00
  -3 -12   1   70.29    5.70
   3 -12  -1   57.19    5.50
   3 -12  -1   62.19    8.20
   3 -12  -1   59.49    7.40
   3 -12  -1   60.89    5.20
  -3 -12   1   57.29    7.30
   3 -12  -1   55.59    5.50
  -3 -12   1   66.69    5.30
  -3  12   1   58.49    6.40
   3  12  -1   74.69    5.80
   3  12  -1   73.59    6.10
   3  12  -1   56.89    5.50
  -2 -12   1  586.74   41.60
  -2 -12   1  537.85   39.40
  -2 -12   1  606.24   39.60
   2 -12  -1  532.65   39.40
   2 -12  -1  489.15   41.10
  -2 -12   1  555.74   39.20
   2 -12  -1  522.65   39.10
  -2 -12   1  523.45   41.20
   2 -12  -1  509.85   39.40
   2 -12  -1  490.85   40.10
   2 -12  -1  550.44   41.00
   2  12  -1  548.85   39.50
  -2  12   1  522.45   39.60
  -2  12   1  601.24   40.10
  -2  12   1  522.25   39.60
   1 -12  -1   24.40    2.40
  -1 -12   1   14.70    3.10
   1 -12  -1   16.70    3.90
   1 -12  -1   22.70    3.40
  -1 -12   1   15.80    2.60
   1 -12  -1   25.30    2.90
  -1 -12   1   16.60    3.80
  -1 -12   1   18.70    3.00
  -1 -12   1   20.70    2.60
   1 -12  -1   24.00    2.90
  -1  12   1   26.90    3.50
   1  12  -1   19.70    3.30
   1  12  -1   19.80    3.00
  -1  12   1   25.40    3.30
   1  12  -1   17.70    3.20
   0 -12   1  229.58   17.00
   0 -12   1  232.18   16.90
   0 -12   1  229.38   17.70
   0 -12  -1  219.38   18.40
   0 -12   1  232.58   18.50
   0 -12  -1  197.58   16.80
   0 -12  -1  219.48   17.70
   0 -12   1  221.18   16.70
   0 -12  -1  225.38   17.00
   0 -12  -1  228.88   16.70
   0 -12   1  214.08   18.40
   0 -12  -1  234.78   19.10
   0  12  -1  232.88   17.10
   0  12  -1  224.68   17.00
   0  12  -1  235.68   17.20
   0  12   1  224.08   17.10
   0  12   1  210.38   17.00
   0  12   1  215.68   17.10
   0  12   1  236.28   17.20
  -1 -12  -1   -0.50    1.30
   1 -12   1    0.70    1.20
  -1 -12  -1    0.50    2.50
  -1 -12  -1   -0.70    1.10
   1 -12   1    0.80    1.70
   1 -12   1    2.30    2.30
   1 -12   1    0.90    1.60
  -1 -12  -1    1.90    1.10
  -1 -12  -1   -0.30    2.20
  -1 -12  -1    1.50    1.70
   1 -12   1    1.80    1.30
   1 -12   1    1.80    1.00
  -1  12  -1   -0.90    1.40
   1  12   1    1.10    1.50
   1  12   1    0.20    1.30
  -1  12  -1    0.80    1.80
   1  12   1   -0.90    1.50
   1  12   1   -0.90    1.80
  -1  12  -1    1.90    1.40
   2 -12   1  576.54   43.30
  -2 -12  -1  640.34   43.30
   2 -12   1  613.64   45.20
  -2 -12  -1  635.54   44.20
  -2 -12  -1  617.94   45.30
  -2 -12  -1  586.84   44.90
   2 -12   1  600.74   45.00
   2 -12   1  555.64   43.70
   2 -12   1  600.24   43.30
  -2  12  -1  605.14   44.50
  -2  12  -1  544.55   43.40
   2  12   1  540.95   43.00
   3 -12   1  124.79   10.20
   3 -12   1  118.09   10.70
  -3 -12  -1  131.59   13.10
   3 -12   1  144.79   14.20
  -3 -12  -1  122.69   10.30
  -3 -12  -1  124.79   10.00
   3 -12   1  135.59   10.10
   3  12   1  131.79   10.70
  -3  12  -1  137.29   10.60
  -3  12  -1  120.09   10.70
   3  12   1  133.79   10.70
  -3  12  -1  139.09   10.50
   4 -12   1   -1.20    1.50
   4 -12   1    1.70    3.00
   4 -12   1    5.20    1.80
  -4 -12  -1    3.40    3.10
   4 -12   1    0.90    1.10
   4 -12   1   -0.10    2.90
   4 -12   1    3.80    1.40
  -4 -12  -1    3.70    1.80
  -4 -12  -1    3.60    2.00
  -4 -12  -1    0.40    1.20
  -4 -12  -1    1.80    3.20
  -4 -12  -1    1.90    1.50
  -4  12  -1    5.00    1.90
  -4  12  -1    5.00    2.70
   4  12   1    1.00    1.70
   4  12   1    0.50    1.80
   5 -12   1   54.69    9.10
  -5 -12  -1   75.19    8.90
   5 -12   1   64.59    6.20
  -5 -12  -1   75.49    7.10
  -5 -12  -1   70.29    9.60
  -5 -12  -1   75.19    6.40
  -5 -12  -1   70.59    5.90
   5 -12   1   70.09   10.10
  -5 -12  -1   70.99    6.20
   5 -12   1   83.49    6.10
  -5  12  -1   76.19    6.40
   5  12   1   71.99    6.60
  -6 -12  -1  182.08   14.50
   6 -12   1  207.68   14.30
  -6 -12  -1  183.68   14.20
  -6 -12  -1  195.68   14.70
   6 -12   1  192.38   14.70
  -6 -12  -1  203.98   15.30
   6  12   1  188.78   14.90
  -7 -12  -1  166.38   13.40
   7 -12   1  168.48   13.40
  -7  12  -1  192.48   13.60
   7  12   1  193.28   13.60
  -7 -13   1  169.08   12.70
   7 -13  -1  195.58   12.90
  -7 -13   1  164.28   13.40
  -7 -13   1  160.58   13.00
  -7  13   1  195.68   13.10
   7  13  -1  158.08   13.00
  -6 -13   1    2.80    1.40
  -6 -13   1    3.10    1.20
  -6 -13   1    4.00    1.90
  -6 -13   1    2.00    1.50
   6  13  -1    2.80    1.70
  -5 -13   1   16.00    2.50
  -5 -13   1   16.30    2.30
  -5 -13   1   16.90    2.80
   5  13  -1   14.90    2.70
   5  13  -1   18.00    2.80
  -4 -13   1  159.08   13.50
  -4 -13   1  167.58   13.50
   4 -13  -1  185.18   13.50
  -4 -13   1  149.09   15.50
   4 -13  -1  191.18   13.10
   4 -13  -1  185.08   15.30
   4 -13  -1  205.28   16.90
   4 -13  -1  182.68   14.10
  -4 -13   1  175.98   16.00
  -4 -13   1  159.68   13.10
  -4  13   1  186.58   13.70
   4  13  -1  156.78   13.60
   3 -13  -1  316.97   27.20
   3 -13  -1  300.27   27.70
  -3 -13   1  349.27   25.70
   3 -13  -1  344.57   25.70
  -3 -13   1  373.46   28.30
   3 -13  -1  316.57   25.50
   3 -13  -1  345.97   25.40
  -3 -13   1  368.66   25.50
  -3 -13   1  305.17   27.50
   3 -13  -1  315.17   26.30
   3  13  -1  384.76   26.00
   3  13  -1  396.36   25.90
   3  13  -1  369.76   25.70
   2 -13  -1  558.54   42.70
  -2 -13   1  552.94   44.60
  -2 -13   1  597.74   44.70
   2 -13  -1  619.94   43.60
  -2 -13   1  525.15   42.00
   2 -13  -1  629.34   42.50
  -2 -13   1  560.34   42.40
   2 -13  -1  634.24   42.10
   2 -13  -1  632.24   44.90
   2  13  -1  513.55   42.30
  -2  13   1  587.04   42.50
   2  13  -1  551.24   42.30
   2  13  -1  581.64   42.60
  -2  13   1  612.54   42.30
  -2  13   1  561.54   42.40
  -1 -13   1  363.66   29.90
  -1 -13   1  365.86   28.90
   1 -13  -1  409.26   28.00
   1 -13  -1  407.36   29.90
   1 -13  -1  379.36   29.90
  -1 -13   1  361.66   27.70
  -1 -13   1  326.27   29.60
   1 -13  -1  401.06   27.70
   1 -13  -1  396.16   28.00
   1 -13  -1  404.96   28.90
  -1 -13   1  347.87   27.90
  -1 -13   1  349.37   28.00
  -1  13   1  386.56   28.10
  -1  13   1  417.06   27.90
   1  13  -1  339.47   27.90
   1  13  -1  369.76   28.20
   1  13  -1  352.46   28.20
  -1  13   1  425.86   28.20
   0 -13   1  271.17   20.50
   0 -13   1  259.07   22.00
   0 -13   1  264.47   22.30
   0 -13   1  279.87   21.20
   0 -13   1  288.17   20.40
   0 -13   1  273.87   20.10
   0  13  -1  290.17   20.70
   0  13  -1  265.07   20.60
   0  13  -1  251.87   20.40
  -1 -13  -1  232.58   19.40
   1 -13   1  293.57   19.30
  -1 -13  -1  228.38   21.50
  -1 -13  -1  241.08   20.30
  -1 -13  -1  240.08   21.40
   1 -13   1  262.77   21.60
   1 -13   1  286.07   20.30
   1 -13   1  300.17   21.60
  -1 -13  -1  230.08   19.10
   1 -13   1  285.87   19.70
  -1 -13  -1  226.38   19.40
  -1  13  -1  252.67   19.60
  -1  13  -1  291.57   19.70
   1  13   1  286.77   20.30
   1  13   1  237.38   19.80
  -2 -13  -1  476.55   37.70
   2 -13   1  536.45   35.10
  -2 -13  -1  442.86   35.00
  -2 -13  -1  440.26   35.30
   2 -13   1  540.95   39.70
  -2 -13  -1  497.05   36.40
   2 -13   1  519.25   35.30
   2 -13   1  454.25   38.50
  -2 -13  -1  433.66   35.30
   2  13   1  425.06   35.40
  -2  13  -1  523.55   35.40
  -2  13  -1  495.65   35.50
   3 -13   1  829.12   57.19
   3 -13   1  782.42   59.49
   3 -13   1  724.83   57.59
   3 -13   1  852.21   56.99
  -3 -13  -1  810.22   59.89
  -3 -13  -1  844.62   58.39
  -3 -13  -1  732.23   57.19
   3 -13   1  810.32   57.29
  -3 -13  -1  815.62   56.89
   3 -13   1  865.21   59.49
  -3 -13  -1  748.63   58.89
  -3 -13  -1  817.92   57.29
   3  13   1  717.93   57.19
  -3  13  -1  767.22   57.19
  -3  13  -1  708.93   57.19
  -3  13  -1  780.72   57.49
   3  13   1  810.12   57.39
  -4 -13  -1   -0.50    1.40
   4 -13   1    2.50    1.80
   4 -13   1    2.60    1.80
  -4 -13  -1    1.10    1.90
  -4 -13  -1    1.10    1.70
  -4 -13  -1    1.80    2.00
   4 -13   1    0.10    7.30
  -4 -13  -1   -0.40    4.80
   4 -13   1    0.60    4.60
  -4 -13  -1   -3.60    3.80
  -4  13  -1    1.00    2.30
  -4  13  -1    0.60    2.40
   5 -13   1   55.29    4.50
   5 -13   1   49.80    4.70
   5 -13   1   52.29    5.00
  -5  13  -1   45.70    4.80
   6 -13   1   49.00    4.00
   6 -13   1   39.50    3.30
  -6  13  -1   38.80    4.20
  -7 -14   1    6.10    0.80
   7 -14  -1    5.60    0.90
   7  14  -1    6.30    1.20
  -7  14   1    3.70    1.30
  -6 -14   1    4.80    1.30
  -6 -14   1    7.00    2.20
  -6 -14   1   10.20    1.60
   6  14  -1    6.30    1.80
   5 -14  -1    8.10    1.70
   5 -14  -1   10.00    1.80
  -5  14   1   10.50    2.10
   4 -14  -1   -0.20    5.60
   4 -14  -1   12.50    1.80
   4 -14  -1    3.40    5.10
  -4 -14   1   14.50    4.90
   4 -14  -1    9.10    1.90
   4 -14  -1    8.90    2.40
  -4  14   1   13.70    3.50
  -3 -14   1   91.99    9.70
   3 -14  -1   81.79    7.60
   3 -14  -1   70.89    6.80
  -3 -14   1   88.79    6.60
   3 -14  -1   88.49    6.80
  -3 -14   1   80.19   10.20
   3 -14  -1   68.99    9.50
   3 -14  -1   74.49    6.40
   3 -14  -1   74.09    9.10
  -3 -14   1   82.09    7.00
   3  14  -1   84.59    7.00
  -3  14   1   68.19    6.90
   3  14  -1   84.49    6.80
   3  14  -1   82.09    7.30
  -2 -14   1  195.18   18.40
  -2 -14   1  231.38   17.50
   2 -14  -1  236.68   16.30
  -2 -14   1  203.58   16.00
   2 -14  -1  234.68   18.50
   2 -14  -1  233.08   15.90
   2 -14  -1  219.28   18.90
  -2 -14   1  204.38   18.90
  -2 -14   1  215.58   16.20
  -2 -14   1  191.88   16.30
  -2  14   1  212.48   16.50
   2  14  -1  188.28   16.50
   1 -14  -1  826.32   66.79
  -1 -14   1  957.60   64.89
   1 -14  -1  968.30   65.19
  -1 -14   1  901.61   67.09
   1 -14  -1  915.91   66.09
   1 -14  -1  785.02   67.09
  -1 -14   1  961.30   65.29
  -1 -14   1  945.41   67.49
   1 -14  -1  833.22   65.09
   1  14  -1  913.51   65.19
   1  14  -1  915.41   65.29
   1  14  -1  859.71   65.09
   0 -14  -1 7189.48  501.25
   0 -14   1 7847.71  499.35
   0 -14   1 7013.40  499.05
   0 -14   1 6542.75  499.25
   0 -14   1 6912.71  501.55
   0 -14   1 6502.55  500.95
   0 -14   1 7523.35  500.25
   0 -14  -1 6974.90  499.25
   0 -14  -1 7062.79  501.75
   0 -14  -1 7286.37  498.95
   0  14   1 6356.06  499.25
   0  14  -1 6662.93  499.35
   0  14   1 6935.31  499.25
   1 -14   1  303.77   21.10
   1 -14   1  290.47   21.40
  -1 -14  -1  288.27   21.40
  -1 -14  -1  257.47   21.00
   1 -14   1  275.97   23.50
   1 -14   1  285.77   23.50
  -1 -14  -1  265.47   23.50
  -1 -14  -1  268.57   22.20
   1  14   1  298.47   22.10
  -1  14  -1  302.27   21.70
  -1  14  -1  309.47   21.60
  -1  14  -1  270.47   21.40
  -2 -14  -1   92.49   11.40
  -2 -14  -1  125.69   10.10
  -2 -14  -1  113.29   11.30
  -2 -14  -1  107.59    8.60
  -2 -14  -1  103.89    8.90
  -2 -14  -1  122.49    8.90
   2  14   1   99.69    9.00
   2  14   1  108.79    8.90
  -3 -14  -1   23.30    2.70
   3 -14   1   17.70    3.10
   3 -14   1   21.80    3.30
   3 -14   1   16.70    3.00
  -3 -14  -1   27.80    6.10
  -3 -14  -1   23.70    3.10
   3 -14   1   16.50    2.60
  -3 -14  -1   26.30    3.80
  -3  14  -1   20.00    3.90
  -3  14  -1   22.30    4.30
  -3  14  -1   14.00    3.50
  -4 -14  -1   36.10    3.60
   4 -14   1   34.80    3.30
  -4 -14  -1   33.20    4.40
  -4 -14  -1   29.50    3.20
   4 -14   1   40.40    3.60
  -4 -14  -1   39.00    6.20
   4 -14   1   34.30    3.80
   4  14   1   26.80    3.70
  -4  14  -1   29.90    3.80
  -5 -14  -1   15.60    2.00
  -5 -14  -1   16.00    3.00
   5 -14   1   14.70    2.10
  -5 -14  -1   16.30    2.30
   5 -14   1   18.90    2.40
  -5 -14  -1   13.30    2.30
   5  14   1   17.70    2.90
  -5  14  -1   15.50    2.70
  -6 -14  -1  153.68   12.50
  -6 -14  -1  185.18   13.30
   6 -14   1  166.68   12.70
   6  14   1  179.68   12.90
  -6 -15   1   18.30    1.90
  -6 -15   1   21.30    2.30
  -6 -15   1   20.70    2.70
   6  15  -1   19.60    2.40
  -6  15   1   24.00    2.50
  -5 -15   1   43.70    4.20
  -5 -15   1   38.30    4.80
  -5 -15   1   43.40    4.00
  -5 -15   1   53.49    4.40
   5  15  -1   51.59    4.40
  -4 -15   1   24.50    2.80
  -4 -15   1   21.60    2.50
  -4 -15   1   22.80    3.60
   4 -15  -1   24.10    2.60
   4 -15  -1   20.50    2.30
   4 -15  -1   17.80    2.90
   4  15  -1   21.00    2.90
  -4  15   1   19.80    3.00
   4  15  -1   20.40    3.10
  -3 -15   1   18.40    2.40
  -3 -15   1   19.40    3.00
  -3 -15   1   23.00    6.50
  -3 -15   1   18.70    2.40
   3 -15  -1   22.40    3.10
   3 -15  -1   11.90    2.10
   3 -15  -1   15.40    2.10
   3 -15  -1   14.90    3.20
  -3 -15   1   13.80    3.00
   3  15  -1   19.80    2.90
  -3  15   1   17.30    2.80
  -3  15   1   17.50    2.80
   3  15  -1   15.70    2.70
   3  15  -1   23.60    3.40
   2 -15  -1  540.25   41.20
  -2 -15   1  568.24   43.30
  -2 -15   1  578.24   44.30
   2 -15  -1  598.24   41.30
  -2 -15   1  557.64   40.90
  -2 -15   1  505.35   41.20
  -2 -15   1  550.74   40.40
   2 -15  -1  533.55   40.20
   2  15  -1  559.84   41.20
   2  15  -1  540.55   40.90
   1 -15  -1   62.79    5.60
   1 -15  -1   64.19    5.20
   1 -15  -1   58.69    8.30
   1 -15  -1   55.09    8.70
   1 -15  -1   63.29    6.30
   1 -15  -1   61.69    5.40
  -1  15   1   55.79    5.70
  -1  15   1   60.19    5.70
   0 -15   1   73.19    7.20
   0 -15   1   67.29    6.00
   0 -15   1   63.29    8.90
   0 -15   1   70.09    6.50
   0 -15   1   78.79    6.40
   0 -15   1   70.99    9.10
   0  15  -1   75.19    6.50
   0  15  -1   77.69    6.70
  -1 -15  -1  232.48   19.30
   1 -15   1  214.98   17.10
  -1 -15  -1  225.28   18.00
   1 -15   1  215.38   16.80
   1 -15   1  207.68   19.30
  -1 -15  -1  230.08   16.70
   1 -15   1  207.48   17.60
  -1 -15  -1  229.48   19.80
   1 -15   1  218.38   17.00
  -1 -15  -1  251.17   17.20
  -1 -15  -1  237.58   17.10
  -1  15  -1  215.38   17.20
   1  15   1  238.68   17.10
  -1  15  -1  205.68   17.00
   1  15   1  233.68   17.20
   2 -15   1  145.59   17.40
  -2 -15  -1  159.78   15.90
  -2 -15  -1  174.28   13.20
  -2 -15  -1  168.48   15.00
   2 -15   1  152.58   12.10
   2 -15   1  133.99   14.50
   2 -15   1  153.28   12.20
   2 -15   1  146.39   11.80
   2  15   1  179.28   12.70
  -2  15  -1  160.78   12.40
  -2  15  -1  145.49   12.30
  -2  15  -1  147.99   12.70
  -2  15  -1  154.68   12.40
  -3 -15  -1   32.20    4.40
   3 -15   1   32.60    3.60
  -3 -15  -1   28.80    3.00
  -3 -15  -1   25.90    3.20
   3 -15   1   24.00    3.70
   3 -15   1   29.10    3.10
   3 -15   1   30.90    3.20
  -3 -15  -1   26.70    4.00
  -3  15  -1   28.90    3.40
  -3  15  -1   30.40    3.60
  -3  15  -1   31.90    3.60
   3  15   1   25.40    3.40
  -4 -15  -1    6.00    1.50
   4 -15   1    4.00    1.30
  -4 -15  -1    5.20    2.10
   4 -15   1    2.30    1.70
   4 -15   1    3.90    1.50
  -4 -15  -1    7.50    1.40
   4  15   1    8.90    2.00
  -4  15  -1    4.80    1.80
   5 -15   1   52.19    4.60
   5 -15   1   53.99    4.30
  -5  15  -1   49.99    4.80
   5  15   1   60.19    5.40
   6 -15   1   70.89    5.30
  -6  15  -1   63.89    5.40
   6 -16  -1   21.00    1.90
  -6 -16   1   18.70    2.10
  -6 -16   1   24.40    2.20
  -6  16   1   24.20    2.40
   6  16  -1   20.00    2.30
  -5 -16   1    8.80    1.50
  -5 -16   1    5.90    1.90
   5 -16  -1    6.10    1.20
   5  16  -1    7.80    1.50
  -5  16   1    5.20    1.50
   4 -16  -1   31.90    3.70
   4 -16  -1   32.80    3.40
  -4 -16   1   46.20    4.50
   4 -16  -1   35.30    3.00
  -4  16   1   38.50    3.80
   3 -16  -1    4.10    1.80
  -3 -16   1    5.90    2.60
  -3 -16   1    9.30    1.60
   3 -16  -1    6.40    1.20
   3 -16  -1    7.10    1.60
   3 -16  -1    4.50    1.80
  -3 -16   1    5.60    1.50
   3  16  -1    8.80    1.90
  -3  16   1    5.00    1.50
   2 -16  -1   78.49    7.10
  -2 -16   1   91.99    7.00
   2 -16  -1   79.49    8.00
  -2 -16   1   95.99    7.40
  -2 -16   1   80.99    7.00
   2 -16  -1   81.69    6.80
   2  16  -1   87.59    7.20
  -2  16   1   86.19    7.30
   2  16  -1   89.19    7.20
  -1 -16   1   62.69    7.10
   1 -16  -1   73.99    6.30
  -1 -16   1   75.29    6.30
   1 -16  -1   80.79    6.40
   1 -16  -1   68.99    7.00
   1 -16  -1   66.69    5.90
  -1 -16   1   72.39    6.50
  -1 -16   1   66.09    6.00
   1  16  -1   77.39    6.50
   1  16  -1   80.09    6.60
  -1  16   1   79.39    6.60
   0 -16   1   10.80    2.00
   0 -16  -1   12.40    2.10
   0 -16   1    8.50    1.60
   0 -16   1   14.90    2.60
   0 -16   1   10.40    4.10
   0 -16   1   10.20    2.60
   0 -16  -1   19.80    5.60
   0 -16  -1   14.10    2.90
   0  16  -1   13.30    2.50
  -1 -16  -1   15.60    2.80
   1 -16   1   25.00    3.20
   1 -16   1   22.40    2.60
   1 -16   1   22.50    2.70
   1 -16   1   21.30    3.40
  -1  16  -1   22.30    3.00
  -1  16  -1   29.50    3.60
   2 -16   1   86.79    7.30
   2 -16   1   78.89    7.40
   2 -16   1   95.09    7.80
  -2 -16  -1  105.69    7.70
  -2 -16  -1  109.89    9.70
   2 -16   1   82.39    8.60
  -2 -16  -1  103.19    7.30
  -2  16  -1   78.59    7.60
   2  16   1  103.69    7.80
  -2  16  -1   86.09    7.60
   3 -16   1    1.10    1.10
  -3 -16  -1    1.70    1.20
   3 -16   1    3.30    1.80
  -3 -16  -1    1.10    0.90
  -3 -16  -1    2.10    1.70
   3 -16   1    0.50    1.20
  -3 -16  -1    4.30    1.60
   3 -16   1    0.90    1.50
  -3  16  -1    1.00    1.50
   3  16   1    1.50    1.40
  -4 -16  -1    6.00    1.30
   4 -16   1    3.60    1.40
  -4 -16  -1    6.20    1.80
   4 -16   1    6.00    1.60
  -4 -16  -1    3.60    1.70
   4  16   1    7.00    1.80
  -4  16  -1    4.30    2.00
  -5 -16  -1   33.10    3.80
  -5 -16  -1   37.70    3.40
   5 -16   1   39.40    3.40
   5  16   1   44.20    3.70
  -5  16  -1   35.80    3.40
  -5 -17   1    0.10    1.20
  -5 -17   1   -0.10    0.80
  -5 -17   1    1.30    0.60
   5 -17  -1    0.80    0.90
   5  17  -1    1.20    0.80
   5  17  -1    0.80    0.90
  -5  17   1    1.30    1.10
   4 -17  -1   22.30    2.60
   4 -17  -1   20.30    3.10
  -4 -17   1   19.70    3.30
  -4 -17   1   24.70    2.50
  -4 -17   1   31.70    2.90
  -4 -17   1   23.80    2.40
  -4  17   1   28.60    3.00
  -3 -17   1    0.50    1.40
  -3 -17   1    1.40    1.10
  -3 -17   1    1.20    1.40
   3 -17  -1    0.00    1.00
   3 -17  -1    0.80    0.80
   3 -17  -1    1.80    1.40
  -3 -17   1    0.10    0.80
  -3  17   1    1.50    1.50
   3  17  -1    0.90    1.30
  -2 -17   1   34.50    4.40
   2 -17  -1   37.60    4.30
   2 -17  -1   37.10    3.20
  -2 -17   1   35.80    3.40
  -2 -17   1   34.90    3.60
   2 -17  -1   37.00    3.60
  -2  17   1   41.50    3.90
   1 -17  -1  118.99    9.40
  -1 -17   1  103.39    9.10
   1 -17  -1  126.29    9.10
   1 -17  -1  115.19   10.20
  -1 -17   1  124.39    9.50
   1  17  -1  129.29    9.50
   1  17  -1  118.29    9.50
   0 -17  -1   33.80    4.80
   0 -17  -1   37.10    3.40
   0 -17  -1   38.20    3.80
   0 -17   1   35.10    3.70
   0 -17  -1   32.00    3.60
   0 -17   1   40.70    3.70
   0 -17   1   46.00    4.20
   0 -17   1   29.60    4.30
   0  17  -1   46.10    4.10
   0  17   1   40.30    4.10
   0  17  -1   41.50    4.10
   1 -17   1   48.00    5.50
   1 -17   1   49.20    4.90
   1 -17   1   62.79    5.30
  -1 -17  -1   59.99    4.80
  -1 -17  -1   55.09    5.80
  -1 -17  -1   54.19    5.10
   1 -17   1   55.69    4.80
  -1  17  -1   69.19    5.30
  -1  17  -1   60.99    5.50
   2 -17   1   38.70    3.80
  -2 -17  -1   37.20    3.20
   2 -17   1   31.70    3.70
   2 -17   1   34.70    3.40
  -2 -17  -1   37.70    3.70
  -2 -17  -1   29.20    4.10
  -2 -17  -1   39.00    3.60
   2 -17   1   32.90    3.30
  -2  17  -1   35.20    3.60
   2  17   1   44.30    4.00
   3 -17   1    4.10    1.60
  -3 -17  -1   -1.80    1.70
   3 -17   1    2.90    1.40
  -3 -17  -1    4.30    2.00
   3 -17   1    4.50    1.40
  -3 -17  -1    2.00    0.90
  -4 -17  -1    1.80    1.40
   4 -17   1    3.60    0.80
   4 -17   1    4.90    1.10
  -4 -17  -1    2.20    0.80
  -4 -17  -1    3.20    1.00
   4  17   1    3.90    1.30
  -4  17  -1    2.60    1.20
  -5 -17  -1    4.40    0.90
   5 -17   1    6.30    1.00
  -5  17  -1    4.10    0.90
  -4 -18   1    2.40    1.20
   4 -18  -1    3.50    0.90
  -4 -18   1    3.20    0.70
  -4 -18   1    1.90    0.80
   4  18  -1    2.40    0.80
  -4  18   1    3.10    1.00
   3 -18  -1    2.10    0.90
  -3 -18   1    0.90    1.20
  -3 -18   1   -0.30    0.70
  -3 -18   1   -0.70    0.80
   3 -18  -1   -1.80    1.10
  -3 -18   1   -0.50    1.10
  -3  18   1    0.60    1.00
   3  18  -1    1.40    0.90
   2 -18  -1    4.00    1.80
  -2 -18   1    6.50    2.10
   2 -18  -1    5.40    1.00
  -2 -18   1    4.30    1.20
  -2 -18   1    3.90    1.70
   2 -18  -1    5.60    1.30
  -2 -18   1    7.40    1.90
  -2  18   1    5.70    1.60
   2  18  -1    5.00    1.80
  -1 -18   1   12.10    1.90
   1 -18  -1    7.80    2.10
  -1 -18   1    6.50    1.60
   1 -18  -1    9.80    1.30
   1 -18  -1    7.30    1.60
  -1 -18   1    8.30    1.80
  -1 -18   1    8.90    2.00
  -1  18   1   12.50    2.30
   0 -18   1   10.60    1.80
   0 -18  -1    7.60    2.10
   0 -18   1    7.20    1.70
   0 -18  -1    5.70    1.90
   0 -18   1    6.30    1.90
   0 -18  -1    6.60    1.40
   0 -18   1    6.80    1.40
   0  18   1    4.50    1.70
   0  18  -1    8.80    2.10
   1 -18   1   -0.10    1.10
  -1 -18  -1   -0.60    0.80
  -1 -18  -1   -4.00    1.90
   1 -18   1   -0.80    0.90
  -1 -18  -1    3.60    1.70
  -1  18  -1    1.10    1.30
  -1  18  -1   -0.40    1.70
  -2 -18  -1    0.60    1.20
   2 -18   1    1.00    0.80
   2 -18   1    0.40    0.90
   2 -18   1    2.90    1.50
   2 -18   1   -1.90    1.30
  -2 -18  -1   -0.60    1.10
  -2 -18  -1    0.10    0.60
  -2  18  -1    0.80    1.10
   2  18   1    0.20    2.10
   3 -18   1    3.20    1.10
   3 -18   1    2.30    1.00
  -3 -18  -1    2.70    1.00
  -3 -18  -1    4.10    1.30
  -3  18  -1    4.40    1.10
   3  18   1    3.60    1.30
   4 -18   1    0.40    0.60
  -4 -18  -1    0.70    0.70
  -4  18  -1    1.00    0.80
   4  18   1    1.80    0.90
  -3 -19   1    8.40    1.80
  -3 -19   1   10.80    1.10
   3 -19  -1   10.80    1.30
  -3 -19   1   11.50    1.30
   2 -19  -1    5.30    1.10
  -2 -19   1    6.60    1.20
  -2 -19   1    6.50    1.70
  -2 -19   1    7.30    1.00
   2  19  -1    8.20    1.60
  -2  19   1    7.70    1.40
   1 -19  -1    5.30    1.50
  -1 -19   1    8.70    1.70
  -1 -19   1    5.60    1.00
  -1 -19   1    7.00    1.30
   1 -19  -1    6.30    1.20
  -1 -19   1    4.00    1.40
  -1  19   1    7.80    1.90
  -1  19   1    6.50    1.40
   1  19  -1    6.80    1.70
   0 -19   1   -0.20    1.00
   0 -19  -1    0.00    1.20
   0 -19   1   -0.70    0.60
   0 -19  -1    0.40    0.90
   0 -19   1    0.20    0.80
   0  19   1   -0.40    1.00
   0  19  -1    0.00    1.10
   0  19  -1    0.00    0.90
  -1 -19  -1    5.00    1.10
   1 -19   1    5.20    0.90
   1 -19   1    5.70    1.10
  -1 -19  -1    3.90    1.50
   1 -19   1    5.30    1.50
   1  19   1    4.60    1.30
  -1  19  -1    6.70    1.20
  -2 -19  -1    1.80    1.20
   2 -19   1    0.00    0.70
   2 -19   1   -2.20    0.70
  -2 -19  -1    0.30    0.70
   2  19   1   -0.30    0.90
  -2  19  -1    2.00    0.90
   0  20   1   26.80    2.60
   0  20  -1   32.30    2.70
 -10   0   2   -0.40    1.00
  -9   0   2   14.80    3.70
  -9   0   2   15.10    2.60
  -9   0   2   19.80    3.40
  -8   0   2   75.89   11.50
   8   0  -2   82.39    7.40
   8   0  -2   91.59    7.10
  -8   0   2  121.39   13.80
  -8   0   2  100.79    7.70
  -8   0   2   94.59    8.10
  -8   0   2   88.89    8.00
  -7   0   2  599.44   47.60
  -7   0   2  621.54   46.70
  -7   0   2  631.64   47.40
   7   0  -2  639.44   45.20
  -6   0   2  248.58   20.10
  -6   0   2  280.17   21.60
   6   0  -2  286.07   19.50
   6   0  -2  261.27   19.60
  -6   0   2  247.18   19.90
  -6   0   2  261.57   19.60
  -5   0   2  342.37   26.90
   5   0  -2  373.86   26.30
  -5   0   2  346.47   26.20
  -5   0   2  345.37   25.90
  -5   0   2  363.86   27.20
  -4   0   2  792.42   60.19
   4   0  -2  926.81   60.69
  -4   0   2  794.02   60.99
  -3   0   2  825.22   61.09
  -3   0   2  812.62   60.99
   3   0  -2  894.71   60.79
  -2   0   2  427.96   31.30
   2   0  -2  436.16   31.00
  -2   0   2  428.26   31.20
   1   0  -2 8023.80  574.34
   1   0   2 2184.38  159.18
  -1   0  -2 2278.97  158.98
  -1   0  -2 2211.18  159.18
  -2   0  -2 1059.89   76.19
  -2   0  -2 1054.79   75.99
   2   0   2 1054.59   76.09
  -3   0  -2   30.40    3.60
  -3   0  -2   30.10    3.90
   3   0   2   30.60    3.90
  -4   0  -2  630.44   44.10
  -4   0  -2  607.74   44.40
   4   0   2  580.14   44.10
   4   0   2  619.94   45.00
  -4   0  -2  610.04   45.10
   5   0   2    7.20    2.70
   5   0   2    3.70    1.40
  -5   0  -2    3.60    1.70
   5   0   2    3.20    1.30
  -5   0  -2    4.20    2.50
  -5   0  -2    6.70    2.30
  -5   0  -2    6.20    1.60
  -5   0  -2    3.70    1.50
   6   0   2   23.50    3.10
   6   0   2   23.00    3.10
  -6   0  -2   16.80    4.50
  -6   0  -2   17.60    4.70
  -6   0  -2   19.30    4.10
   6   0   2   24.90    2.70
  -6   0  -2   16.50    2.90
  -6   0  -2   15.20    3.20
   6   0   2   21.50    4.40
  -7   0  -2  733.93   53.89
   7   0   2  788.02   52.89
  -7   0  -2  675.93   54.09
   7   0   2  744.83   54.69
  -7   0  -2  674.43   55.69
   7   0   2  779.72   53.29
  -8   0  -2   34.70    4.90
  -8   0  -2   40.60    4.50
   8   0   2   42.90    3.90
  -9   0  -2    3.90    1.40
   9   0   2    4.80    1.10
  -9   0  -2    5.50    1.00
  -9   0  -2    5.90    1.70
 -10  -1   2   -0.40    1.00
 -10   1   2    0.20    1.00
  -9   1   2  133.99   10.30
  -9   1   2  123.99   10.40
   8  -1  -2  122.79   10.00
   8  -1  -2  114.59    9.60
  -8  -1   2  142.29   10.40
  -8   1   2  134.39   10.10
  -8   1   2  121.09   14.70
  -8   1   2  126.59   10.50
  -8   1   2  124.69   10.40
   7  -1  -2   22.70    2.40
  -7  -1   2   12.40    4.10
  -7  -1   2   20.60    5.10
   7   1  -2   16.20    2.50
   7   1  -2   24.40    2.80
   7   1  -2   25.60    3.50
  -7   1   2   23.60    5.60
  -6  -1   2    9.40    2.50
   6  -1  -2   11.90    2.10
   6  -1  -2    9.60    2.30
  -6  -1   2   19.50    3.60
   6  -1  -2   13.20    2.00
  -6   1   2   16.70    3.60
  -6   1   2    9.00    2.00
  -6   1   2   13.00    2.30
  -6   1   2   11.40    2.60
  -6   1   2   17.80    4.00
   5  -1  -2  614.24   51.59
  -5  -1   2  655.83   52.09
  -5  -1   2  745.83   51.59
  -5  -1   2  757.42   51.29
  -5  -1   2  772.92   52.59
  -5   1   2  644.24   52.49
   5   1  -2  775.42   51.49
  -4  -1   2  458.25   31.90
   4  -1  -2  421.26   31.50
  -4  -1   2  414.96   31.10
  -4   1   2  401.16   31.70
   4   1  -2  451.25   31.30
  -4   1   2  421.96   32.00
   3  -1  -2   16.60    2.70
  -3   1   2   22.60    2.70
  -2  -1   2 1119.89   85.69
  -2  -1   2 1193.48   85.79
   2  -1  -2 1280.47   85.79
  -2   1   2 1190.68   85.79
   1  -1  -2  650.63   45.20
   1  -1  -2  588.84   45.20
   1   1  -2  634.44   45.70
  -1   1   2  655.33   45.50
   0  -1  -2  739.83   53.79
   0  -1  -2  806.32   53.59
   0   1  -2  700.33   53.99
  -1  -1  -2    1.40    1.00
   1  -1   2    1.40    0.90
  -1  -1  -2    0.50    1.10
  -1   1  -2    2.50    0.90
  -1   1  -2    4.30    1.30
   1   1   2   -0.20    1.00
  -2  -1  -2  976.50   63.49
  -2   1  -2  784.12   63.39
  -3  -1  -2 1521.05  114.79
   3  -1   2 1643.54  114.89
  -3  -1  -2 1455.95  114.39
   3   1   2 1639.84  114.69
  -3   1  -2 1623.94  114.59
  -3   1  -2 1671.53  115.79
  -4  -1  -2   12.40    2.40
   4  -1   2   17.70    2.50
   4  -1   2   15.50    2.80
  -4  -1  -2   13.70    2.80
  -4  -1  -2   11.80    2.90
   4   1   2   14.90    2.80
  -4   1  -2   13.60    2.10
   4   1   2   16.00    2.50
  -4   1  -2   14.40    2.30
  -4   1  -2   18.30    3.30
  -4   1  -2   21.80    3.30
   5  -1   2  109.09    8.50
   5  -1   2  108.49    8.30
   5  -1   2  102.59    8.10
   5  -1   2  101.79    9.60
  -5  -1  -2  106.79    9.30
  -5   1  -2  100.69    8.50
  -5   1  -2  107.09    8.80
  -5   1  -2  102.89    8.20
  -5   1  -2  103.09   10.00
  -5   1  -2  102.09    9.20
  -6  -1  -2   59.59    5.20
   6  -1   2   48.30    6.50
   6  -1   2   56.09    4.80
   6  -1   2   57.69    5.10
   6  -1   2   55.19    5.20
  -6  -1  -2   67.09    7.60
  -6   1  -2   49.90    7.30
  -6   1  -2   55.29    5.50
  -6   1  -2   54.09    5.70
  -6   1  -2   46.60    5.90
   7  -1   2   61.39    5.10
   7  -1   2   50.69    4.50
   7  -1   2   47.80    7.00
  -7   1  -2   62.09    5.90
  -7   1  -2   47.80    6.10
  -7   1  -2   62.29    5.60
  -8  -1  -2   -0.90    1.70
   8  -1   2   -0.60    1.10
  -8  -1  -2    1.70    2.40
  -8   1  -2    0.40    1.50
   8   1   2    0.80    1.00
  -9  -1  -2    9.90    1.90
   9  -1   2    8.10    1.60
  -9  -1  -2    9.20    1.20
  -9  -1  -2   12.30    1.90
  -9   1  -2    8.40    1.70
  -9   1  -2    6.80    0.90
  -9   1  -2    4.90    1.40
 -10   2   2   64.59    5.40
  -9  -2   2   24.00    3.50
  -9   2   2   22.40    3.10
  -9   2   2   26.30    3.20
  -8  -2   2   -3.10    1.90
   8  -2  -2    0.80    0.90
  -8  -2   2    0.20    1.50
  -8  -2   2    1.10    1.50
  -8  -2   2   -3.00    2.50
  -8  -2   2    3.00    3.70
  -8   2   2   -2.20    3.90
  -8   2   2   -1.30    1.50
   8   2  -2   -0.20    0.80
  -8   2   2    0.50    1.40
  -8   2   2    1.50    2.00
  -8   2   2   -0.10    2.40
  -7  -2   2    6.40    2.40
   7  -2  -2    1.60    1.20
  -7  -2   2    3.20    1.90
  -7   2   2    1.70    1.70
  -7   2   2   -1.70    4.90
   7   2  -2    4.20    1.90
  -7   2   2    6.00    4.50
  -7   2   2    2.30    1.50
  -6  -2   2   10.70    2.80
   6  -2  -2    9.90    2.30
  -6   2   2    4.20    2.10
  -6   2   2    6.40    2.50
  -6   2   2    7.10    1.80
   6   2  -2   13.20    2.00
  -6   2   2    3.70    1.60
   5  -2  -2   52.39    5.00
  -5  -2   2   33.60    4.90
  -5  -2   2   41.00    4.00
  -5  -2   2   54.29    5.50
  -5  -2   2   40.40    4.20
   5   2  -2   42.40    3.90
  -5   2   2   48.20    5.60
  -5   2   2   41.90    4.00
  -5   2   2   55.89    5.50
  -4  -2   2  830.82   61.59
   4  -2  -2  849.12   62.19
  -4  -2   2  937.41   61.89
  -4  -2   2  846.42   62.39
   4   2  -2  833.82   61.69
  -4   2   2  821.12   62.39
  -4   2   2  880.21   62.69
  -3  -2   2  133.19    9.80
   3  -2  -2  116.59    9.70
  -3   2   2  131.19   10.10
   3   2  -2  115.39    9.10
   2  -2  -2 1206.28   87.09
  -2  -2   2 1195.48   86.99
  -2   2   2 1235.78   87.19
  -1  -2   2  227.48   15.70
  -1   2   2  199.88   16.00
   1   2  -2  219.38   16.20
  -1   2   2  218.98   15.90
   0  -2  -2    2.90    1.10
   0  -2   2    0.70    0.90
   0   2  -2    1.30    1.30
  -1  -2  -2  274.07   20.70
   1  -2   2  248.68   20.50
  -1   2  -2  307.47   20.30
   1   2   2  270.67   20.60
  -1   2  -2  299.27   20.60
   3  -2   2  226.38   16.10
  -3  -2  -2  185.68   15.70
   3  -2   2  209.38   15.40
  -3  -2  -2  184.78   15.90
  -3   2  -2  211.18   15.70
   3   2   2  214.78   15.90
  -4  -2  -2    0.10    0.90
  -4  -2  -2   -0.40    1.40
  -4  -2  -2    1.30    1.10
   4  -2   2    3.20    2.10
  -4  -2  -2   -0.10    1.50
   4  -2   2   -0.50    1.40
   4   2   2   -0.50    1.30
  -4   2  -2    1.80    1.20
  -4   2  -2   -0.10    1.60
  -4   2  -2    2.50    1.90
   4   2   2    1.00    1.50
   5  -2   2   24.40    3.10
  -5  -2  -2   36.20    3.90
  -5  -2  -2   33.60    3.40
  -5  -2  -2   33.40    3.70
  -5  -2  -2   34.90    4.40
   5  -2   2   28.30    3.10
   5  -2   2   33.50    3.70
   5  -2   2   30.90    4.80
   5   2   2   35.70    4.60
  -5   2  -2   23.40    4.40
  -5   2  -2   29.50    4.10
  -5   2  -2   31.20    3.70
   5   2   2   30.30    3.10
  -5   2  -2   32.20    3.80
   6  -2   2   44.90    4.20
   6  -2   2   44.80    4.70
   6  -2   2   48.20    5.90
   6  -2   2   46.20    4.00
  -6   2  -2   44.80    4.90
   6   2   2   36.00    3.90
  -6   2  -2   48.30    4.90
  -6   2  -2   43.70    6.80
  -6   2  -2   41.00    5.20
   7  -2   2   62.99    7.00
   7  -2   2   70.89    8.00
   7  -2   2   74.19    6.10
   7  -2   2   71.39    5.60
  -7   2  -2   57.69    7.10
  -7   2  -2   81.99    6.90
  -7   2  -2   66.29    9.90
  -7   2  -2   68.19   10.50
   8  -2   2    0.20    1.10
  -8  -2  -2    2.50    1.80
  -8   2  -2    0.30    1.70
  -8   2  -2    1.00    1.50
   8   2   2    0.00    1.00
  -9  -2  -2    8.90    1.70
  -9  -2  -2   12.40    1.90
  -9  -2  -2   11.90    1.30
   9  -2   2    8.60    1.40
  -9   2  -2    7.60    1.60
  -9   2  -2    9.70    1.80
 -10  -3   2   -1.30    1.00
  10   3  -2   -0.90    0.90
  -9  -3   2    2.10    1.50
  -9  -3   2    1.60    1.00
  -9   3   2    2.10    1.40
  -9   3   2    0.30    1.70
  -8  -3   2    6.00    2.30
  -8  -3   2    5.00    3.00
  -8  -3   2    7.70    2.10
  -8  -3   2   -2.90    3.40
   8  -3  -2    3.70    1.10
  -8  -3   2    5.30    1.70
  -8   3   2    4.20    2.90
  -8   3   2    6.00    2.00
  -8   3   2    4.60    1.70
   8   3  -2    4.00    1.40
  -8   3   2    4.30    1.70
  -8   3   2    8.60    4.40
  -7  -3   2    0.70    1.30
  -7  -3   2    2.70    2.90
  -7  -3   2   -1.20    2.10
  -7  -3   2    2.30    1.40
   7  -3  -2    1.50    2.20
   7  -3  -2    3.70    1.30
  -7   3   2    0.60    2.10
   7   3  -2    0.10    1.50
   7   3  -2   -0.10    1.20
  -7   3   2   -0.20    1.50
  -7   3   2    0.60    1.40
   7   3  -2    0.00    1.10
  -7   3   2    1.20    2.60
  -7   3   2    2.40    1.70
  -6  -3   2   43.10    5.40
   6  -3  -2   37.30    4.30
  -6  -3   2   35.60    3.40
  -6   3   2   34.50    4.70
  -6   3   2   21.90    4.40
   6   3  -2   27.80    3.00
  -6   3   2   29.30    3.80
  -6   3   2   27.60    3.30
   6   3  -2   34.10    3.50
  -5  -3   2    4.70    1.30
  -5  -3   2    4.60    1.50
  -5  -3   2    5.30    2.20
   5  -3  -2    8.80    1.90
   5  -3  -2    4.60    2.00
  -5  -3   2    2.40    1.80
  -5   3   2    4.50    1.80
  -5   3   2    4.80    1.40
  -5   3   2    5.60    2.10
  -4  -3   2  141.09   11.40
  -4  -3   2  172.78   13.90
  -4  -3   2  144.09   11.60
   4  -3  -2  171.78   12.30
   4  -3  -2  136.49   11.70
  -4  -3   2  158.48   12.40
  -4   3   2  144.39   12.50
  -4   3   2  171.58   12.40
  -4   3   2  140.09   11.50
   3  -3  -2   26.80    4.40
  -3  -3   2   25.20    3.30
  -3  -3   2   25.60    3.40
  -3   3   2   27.40    3.80
   2  -3  -2   22.80    3.30
  -2  -3   2   26.10    2.90
  -2  -3   2   20.90    2.70
  -2   3   2   29.10    3.40
  -1  -3   2  179.78   12.70
   1  -3  -2  153.78   12.90
   1  -3  -2  179.38   13.10
   1   3  -2  172.18   13.20
   0  -3  -2  169.58   12.70
   0   3  -2  165.88   13.00
  -1  -3  -2  281.97   20.90
  -1   3  -2  255.87   20.40
   1   3   2  311.57   21.00
  -1   3  -2  280.17   20.80
  -1   3  -2  288.47   21.20
   2  -3   2  140.29   11.20
  -2  -3  -2  151.78   11.30
  -2   3  -2  138.69   11.00
  -3  -3  -2  187.08   14.90
  -3  -3  -2  172.68   14.20
   3  -3   2  178.68   14.00
  -3  -3  -2  186.88   14.70
   3   3   2  206.88   14.80
  -3   3  -2  206.98   14.50
   3   3   2  180.18   14.20
  -3   3  -2  189.68   14.90
  -4  -3  -2   23.00    3.80
  -4  -3  -2   20.30    2.60
  -4  -3  -2   30.50    4.30
  -4  -3  -2   26.90    3.10
   4   3   2   30.30    3.80
  -4   3  -2   21.40    3.40
   4   3   2   28.60    3.10
  -4   3  -2   21.20    3.00
  -5  -3  -2    8.70    1.80
  -5  -3  -2   15.30    3.00
  -5  -3  -2    7.10    2.30
   5  -3   2    8.80    2.20
   5  -3   2    9.00    1.80
   5  -3   2    7.40    1.70
   5  -3   2   10.30    2.90
   5   3   2   11.50    1.80
  -5   3  -2    4.50    2.20
  -5   3  -2    9.20    2.10
  -5   3  -2    8.80    2.00
   5   3   2   13.70    2.80
  -5   3  -2    5.70    2.10
   5   3   2    7.30    1.40
   5   3   2    4.90    2.50
   6  -3   2   69.89    8.10
   6  -3   2   67.79    6.30
  -6  -3  -2   82.79    8.70
   6  -3   2   68.59    6.00
  -6  -3  -2   76.89    6.40
  -6  -3  -2   77.49    6.70
   6  -3   2   86.59    6.70
  -6   3  -2   77.09    7.30
   6   3   2   77.59    7.90
   6   3   2   79.39    6.40
  -6   3  -2   82.69    6.90
  -6   3  -2   64.39    9.00
  -6   3  -2   57.69    8.40
   6   3   2   65.69    5.80
  -6   3  -2   72.79    6.80
  -7  -3  -2    1.50    2.60
  -7  -3  -2    9.60    4.40
   7  -3   2    2.30    2.30
   7  -3   2    2.30    3.00
   7  -3   2    0.00    1.20
   7  -3   2    1.90    1.40
  -7  -3  -2    4.90    1.80
  -7  -3  -2    1.50    1.90
  -7   3  -2    6.10    3.80
  -7   3  -2    2.50    1.70
   7   3   2    2.70    3.20
  -7   3  -2    1.60    5.50
  -7   3  -2    0.80    3.10
  -7   3  -2    2.20    1.80
   7   3   2    2.00    1.40
  -8  -3  -2    8.70    2.30
   8  -3   2    2.00    1.30
  -8  -3  -2    5.20    2.00
   8   3   2    6.40    1.50
  -8   3  -2    3.90    1.70
  -8   3  -2    5.50    1.90
  -9  -3  -2    8.20    1.60
  -9  -3  -2   13.00    2.60
  -9  -3  -2    9.40    1.40
   9  -3   2    6.40    1.30
  -9   3  -2    7.40    1.70
  -9   3  -2    5.20    1.40
 -10  -4   2   -0.10    0.60
  10   4  -2    0.60    0.70
  -9  -4   2   -3.10    1.30
  -9  -4   2    0.20    2.10
  -9  -4   2   -0.10    1.20
  -9   4   2    1.10    1.70
  -9   4   2   -0.40    1.20
  -8  -4   2    1.50    1.40
   8  -4  -2    2.10    1.00
  -8  -4   2    8.40    3.90
  -8  -4   2    4.00    1.70
  -8   4   2    1.70    1.40
   8   4  -2    0.80    1.20
  -8   4   2    3.20    1.60
  -7  -4   2    2.30    1.50
  -7  -4   2   -0.60    2.20
   7  -4  -2   -0.50    2.80
   7  -4  -2   -0.60    1.00
  -7  -4   2    1.50    1.40
  -7  -4   2   -1.00    2.80
  -7   4   2    0.20    1.90
  -7   4   2    0.50    1.30
  -7   4   2    4.70    2.10
  -7   4   2    1.20    1.60
   7   4  -2   -2.60    1.70
   7   4  -2    2.60    1.60
  -7   4   2   -0.50    2.40
   6  -4  -2    4.70    1.40
   6  -4  -2    4.90    2.10
  -6  -4   2    6.70    2.10
  -6  -4   2    4.90    1.70
  -6  -4   2    4.30    1.40
  -6  -4   2    4.20    2.40
  -6   4   2    4.00    2.40
  -6   4   2    6.20    2.10
   6   4  -2    6.20    1.90
   6   4  -2    3.80    1.60
  -6   4   2    5.00    2.00
  -6   4   2    5.00    1.50
  -6   4   2    3.80    1.70
   6   4  -2    4.50    1.40
  -5  -4   2   30.80    4.30
   5  -4  -2   19.30    2.70
   5  -4  -2   22.50    4.00
   5  -4  -2   21.70    3.60
   5  -4  -2   21.50    2.30
  -5  -4   2   24.60    4.00
  -5  -4   2   25.90    3.00
  -5   4   2   28.90    4.10
  -5   4   2   16.70    3.70
   5   4  -2   22.50    3.00
  -5   4   2   25.20    2.60
  -4  -4   2    7.40    1.40
   4  -4  -2    5.80    1.50
   4  -4  -2    3.10    2.00
  -4  -4   2    8.70    1.60
  -4  -4   2    7.10    2.10
  -4  -4   2    4.90    2.10
  -4   4   2    2.80    1.70
  -4   4   2    7.80    2.30
  -4   4   2    5.30    1.50
  -3  -4   2    6.20    1.90
   3  -4  -2    7.50    2.20
  -3  -4   2    9.70    2.20
  -3   4   2    4.90    2.00
  -3   4   2    6.70    2.00
   2  -4  -2    7.50    1.90
  -2  -4   2    7.50    1.70
  -2  -4   2    8.20    1.60
   2   4  -2    7.00    2.20
  -2   4   2    6.90    1.30
  -2   4   2    5.50    1.60
  -2   4   2    8.60    2.00
   1  -4  -2   27.10    3.40
  -1  -4   2   29.70    3.00
   1  -4  -2   20.30    3.20
  -1  -4   2   21.60    2.70
   1   4  -2   26.90    3.90
  -1   4   2   27.70    3.40
  -1   4   2   28.20    3.30
   0  -4   2    1.30    1.10
   0  -4  -2    1.10    1.30
   0  -4  -2    1.00    1.30
   0   4  -2    0.80    1.50
   0   4   2    2.40    1.10
  -1  -4  -2    7.80    1.70
   1  -4   2    9.20    2.30
  -1  -4  -2    7.00    1.80
   1   4   2    8.50    1.70
  -1   4  -2    5.60    0.90
  -1   4  -2    7.90    1.60
  -1   4  -2    4.90    0.90
  -1   4  -2    7.90    2.10
  -2  -4  -2    5.30    2.00
  -2  -4  -2    4.10    1.90
   2  -4   2    5.10    1.90
  -2   4  -2    2.60    2.00
   2   4   2    6.70    3.10
  -2   4  -2    5.30    1.50
  -2   4  -2    5.90    1.70
   3  -4   2    2.80    1.80
   3  -4   2    1.80    2.10
  -3  -4  -2    1.60    1.70
  -3  -4  -2    3.50    2.00
  -3  -4  -2    1.90    1.10
  -3  -4  -2    4.10    1.60
  -3   4  -2    3.80    2.10
  -3   4  -2    1.40    1.80
  -3   4  -2    3.40    1.70
   3   4   2    2.90    1.90
   3   4   2    3.50    1.50
  -4  -4  -2    8.90    1.70
  -4  -4  -2   11.30    2.10
   4  -4   2    9.70    1.90
  -4  -4  -2   10.30    2.70
  -4  -4  -2    9.70    2.40
   4  -4   2    6.30    1.50
   4  -4   2   11.20    2.90
  -4   4  -2    9.50    1.90
   4   4   2   10.50    2.20
  -4   4  -2    9.20    2.50
   4   4   2   15.00    2.20
  -4   4  -2    6.70    2.40
  -4   4  -2    8.10    2.70
  -4   4  -2   11.60    2.40
   4   4   2   10.40    2.30
  -5  -4  -2    8.00    2.20
  -5  -4  -2    7.90    2.40
   5  -4   2   12.10    2.40
  -5  -4  -2    9.60    2.20
   5  -4   2    7.10    2.70
   5  -4   2    8.90    1.60
   5  -4   2   10.80    2.10
  -5  -4  -2    9.50    2.00
  -5  -4  -2    4.60    2.20
   5   4   2    6.20    1.30
  -5   4  -2    8.20    3.10
  -5   4  -2   14.60    3.50
   5   4   2    5.20    2.20
   5   4   2    6.90    1.60
  -5   4  -2    4.10    2.70
  -5   4  -2    6.60    2.10
  -5   4  -2    7.20    1.90
   5   4   2    1.90    2.40
   6  -4   2    0.40    1.40
  -6  -4  -2   11.40    3.40
  -6  -4  -2   -0.50    1.50
  -6  -4  -2    3.10    1.20
  -6  -4  -2    0.90    2.50
  -6  -4  -2   10.80    4.40
   6  -4   2   -1.70    1.90
   6  -4   2    0.10    3.60
   6  -4   2    1.20    1.50
   6   4   2    3.10    1.60
  -6   4  -2    3.30    2.00
   6   4   2    0.90    1.00
   6   4   2    1.90    2.30
  -6   4  -2    4.50    3.60
  -6   4  -2    3.00    2.10
  -6   4  -2    2.20    3.30
  -6   4  -2   -0.10    2.00
  -7  -4  -2    7.20    2.20
   7  -4   2    4.40    2.50
   7  -4   2    4.50    2.30
  -7  -4  -2    8.60    1.40
   7  -4   2    6.40    1.70
  -7  -4  -2    1.80    2.30
   7   4   2    4.70    4.70
  -7   4  -2    5.20    1.90
  -7   4  -2    9.50    3.80
   7   4   2    4.60    2.00
  -8  -4  -2   -0.90    1.70
  -8  -4  -2    0.80    1.50
   8  -4   2    1.00    1.10
   8   4   2    1.60    1.10
  -8   4  -2    1.50    1.20
  -8   4  -2   -0.60    1.30
   9  -4   2    2.00    0.80
  -9  -4  -2    3.70    0.80
  -9  -4  -2    2.30    1.20
  -9  -4  -2    1.50    1.10
  -9   4  -2    3.40    1.40
   9   4   2    1.80    1.40
  -9   4  -2    0.90    1.20
  -9  -5   2    0.50    1.60
  -9  -5   2    0.80    1.50
  -9  -5   2   -1.20    1.20
  -9   5   2    0.20    1.00
  -9   5   2   -1.50    1.50
   8  -5  -2    2.40    1.00
  -8  -5   2    2.20    1.50
  -8  -5   2    3.40    1.90
  -8   5   2    2.00    1.50
  -8   5   2    1.00    1.80
   8   5  -2    2.10    1.30
  -7  -5   2    3.10    1.50
  -7  -5   2   -0.20    2.30
  -7  -5   2    6.30    3.50
   7  -5  -2    6.10    1.50
  -7  -5   2    5.00    2.00
   7  -5  -2    2.00    2.80
  -7   5   2    4.40    1.60
  -7   5   2    1.00    2.90
  -7   5   2    5.50    2.10
  -7   5   2    5.00    2.10
   7   5  -2    3.90    1.60
  -7   5   2    3.90    2.50
  -6  -5   2    1.10    1.10
   6  -5  -2   -2.10    1.90
  -6  -5   2    4.80    2.40
  -6  -5   2    1.50    2.20
   6  -5  -2   -0.90    1.10
   6  -5  -2    3.40    1.30
  -6  -5   2    2.30    1.20
   6   5  -2    1.90    1.60
  -6   5   2    2.30    1.70
   6   5  -2    0.50    1.50
  -6   5   2    7.50    2.80
   6   5  -2   -1.00    1.50
  -6   5   2    1.10    1.90
  -6   5   2    2.40    1.40
  -6   5   2    2.60    1.30
   6   5  -2    0.00    1.30
  -6   5   2    2.00    1.80
   5  -5  -2   30.70    2.90
  -5  -5   2   39.10    4.90
   5  -5  -2   32.10    3.60
  -5  -5   2   32.70    3.30
   5  -5  -2   29.60    3.10
   5  -5  -2   29.40    3.40
  -5  -5   2   30.00    4.80
  -5  -5   2   34.80    3.50
   5  -5  -2   34.80    4.80
  -5   5   2   33.20    3.20
   5   5  -2   34.40    3.60
  -5   5   2   25.80    4.10
  -5   5   2   44.30    5.20
  -4  -5   2   21.60    2.20
  -4  -5   2   15.80    3.20
  -4  -5   2   16.10    2.30
  -4  -5   2   11.40    2.50
   4  -5  -2   25.80    4.00
   4  -5  -2   17.90    2.40
  -4   5   2   16.40    3.10
  -4   5   2   21.30    2.50
  -4   5   2   12.50    2.80
  -3  -5   2    6.40    2.10
   3  -5  -2    4.60    1.30
   3  -5  -2    9.00    2.60
  -3  -5   2    6.50    1.80
  -3   5   2    5.70    1.70
  -3   5   2    7.90    2.30
  -3   5   2    8.00    1.60
  -3   5   2    6.30    2.00
  -2  -5   2    1.00    1.30
  -2  -5   2    0.90    1.30
  -2   5   2   -0.60    1.50
   2   5  -2    1.40    2.10
  -2   5   2    0.00    1.30
   1  -5  -2    3.60    1.70
   1  -5  -2    5.30    1.90
  -1  -5   2    4.30    1.40
  -1  -5   2    3.70    1.30
   1   5  -2    2.60    1.60
  -1   5   2    4.90    1.60
  -1   5   2    5.50    1.80
   0  -5  -2   26.60    3.50
   0  -5  -2   18.40    3.10
   0  -5   2   25.50    2.90
   0   5   2   28.90    3.10
   0   5  -2   24.60    3.70
  -1  -5  -2   34.10    4.10
  -1  -5  -2   29.40    3.90
   1  -5   2   36.10    3.60
  -1   5  -2   35.50    4.50
   1   5   2   37.00    3.70
  -1   5  -2   29.10    2.70
  -1   5  -2   37.30    3.60
  -2  -5  -2    4.70    1.70
   2  -5   2    5.40    2.20
  -2  -5  -2    4.20    2.10
   2   5   2    7.50    2.00
  -2   5  -2    5.00    1.70
  -2   5  -2    4.40    2.20
  -2   5  -2    1.30    1.70
  -3  -5  -2    8.30    1.70
   3  -5   2    9.10    1.80
  -3  -5  -2    9.90    2.50
  -3  -5  -2   10.60    2.30
   3  -5   2   10.40    2.70
  -3  -5  -2    8.00    2.50
  -3   5  -2    9.70    2.80
   3   5   2    9.80    2.40
  -3   5  -2   12.60    2.10
   4  -5   2   11.90    1.80
   4  -5   2   18.70    3.00
  -4  -5  -2   12.00    2.80
   4  -5   2   16.80    3.50
  -4  -5  -2   12.30    2.80
  -4  -5  -2   16.60    2.40
  -4  -5  -2   15.00    2.60
   4  -5   2   15.80    2.00
  -4   5  -2   14.80    3.60
   4   5   2   14.90    1.90
   4   5   2   14.70    2.80
  -4   5  -2    7.90    2.70
   4   5   2   10.60    1.80
   4   5   2   18.60    2.40
   4   5   2   14.30    2.30
  -4   5  -2    9.20    2.40
  -4   5  -2   14.30    2.30
  -5  -5  -2    2.10    2.00
   5  -5   2    2.70    1.40
   5  -5   2    2.70    1.50
  -5  -5  -2    3.30    1.50
  -5  -5  -2    5.50    1.30
  -5  -5  -2    5.60    3.40
   5  -5   2    1.70    2.10
  -5  -5  -2    1.70    1.40
  -5  -5  -2    4.70    2.50
   5  -5   2   -0.80    1.70
   5   5   2    0.50    0.90
  -5   5  -2    3.30    2.60
   5   5   2    0.60    2.70
  -5   5  -2    3.90    1.90
  -5   5  -2    4.00    1.70
  -5   5  -2    3.10    2.70
  -5   5  -2    0.60    1.50
   5   5   2    3.10    1.40
   5   5   2    2.40    2.10
  -5   5  -2    0.00    2.70
  -6  -5  -2    5.80    1.50
   6  -5   2    3.80    1.70
   6  -5   2    5.10    2.20
  -6  -5  -2    4.50    2.00
  -6  -5  -2    6.90    2.80
  -6  -5  -2    7.20    2.30
   6  -5   2    8.10    2.10
   6  -5   2    8.30    3.40
  -6   5  -2    5.40    1.80
   6   5   2    2.70    1.40
  -6   5  -2    6.90    4.90
   6   5   2    3.40    2.70
  -6   5  -2    8.30    2.40
  -6   5  -2   -2.80    3.70
  -7  -5  -2    2.40    1.70
  -7  -5  -2    5.20    2.30
   7  -5   2    0.50    2.40
  -7  -5  -2    6.80    3.10
   7  -5   2    4.70    1.60
   7  -5   2    5.50    1.40
   7  -5   2   10.70    3.80
  -7  -5  -2    1.40    4.40
  -7  -5  -2    5.70    1.20
  -7   5  -2    5.50    2.00
  -7   5  -2    8.00    3.20
  -7   5  -2    3.10    5.00
   7   5   2    3.90    1.40
  -8  -5  -2    0.10    3.20
   8  -5   2   -0.10    0.90
  -8  -5  -2    1.50    1.10
  -8  -5  -2    0.70    1.40
  -8   5  -2    2.00    1.30
   8   5   2    0.90    1.40
  -8   5  -2    1.20    1.60
  -9  -5  -2   -0.30    1.10
  -9  -5  -2   -0.20    0.60
   9  -5   2    0.40    0.60
  -9  -5  -2   -1.00    1.60
  -9   5  -2   -1.30    1.60
  -9  -6   2    0.30    0.80
  -9  -6   2   -2.60    1.10
   9  -6  -2    0.20    1.20
  -9  -6   2   -0.20    1.60
   9   6  -2    0.60    1.20
  -9   6   2    0.60    1.20
  -9   6   2    0.60    1.10
  -8  -6   2   -0.60    1.50
   8  -6  -2    0.40    1.00
  -8   6   2    0.70    1.40
  -8   6   2    1.90    1.70
   8   6  -2   -1.40    1.10
  -7  -6   2   -1.20    2.30
   7  -6  -2   -2.50    2.90
  -7  -6   2   -0.80    1.60
   7  -6  -2    1.80    1.30
  -7  -6   2    0.20    1.40
  -7  -6   2    7.00    3.50
  -7   6   2    0.10    1.40
   7   6  -2   -0.40    1.40
  -7   6   2    4.70    2.20
  -7   6   2    4.40    1.60
  -7   6   2    3.30    2.40
  -7   6   2    1.50    3.70
   6  -6  -2   66.59    6.80
  -6  -6   2   77.09    6.00
  -6  -6   2   72.09    7.70
  -6  -6   2   67.19    7.80
  -6  -6   2   63.89    5.80
   6  -6  -2   61.19    5.70
   6   6  -2   55.89    5.70
   6   6  -2   62.09    6.00
  -6   6   2   64.99    7.20
  -6   6   2   67.69    5.70
  -6   6   2   80.89    8.90
  -6   6   2   73.29    6.20
   6   6  -2   53.09    5.60
   5  -6  -2   85.19    7.10
  -5  -6   2   91.99    7.60
   5  -6  -2   94.99    8.00
  -5  -6   2  105.49    9.20
   5  -6  -2   81.29    7.40
  -5  -6   2   73.09    9.30
   5  -6  -2   94.49    7.40
   5  -6  -2  104.59    8.90
  -5   6   2  100.69    8.90
  -5   6   2  104.99    9.40
  -5   6   2   83.99    9.00
  -5   6   2   98.89    7.50
   5   6  -2   91.79    7.70
  -4  -6   2   29.20    4.00
   4  -6  -2   23.50    3.00
   4  -6  -2   20.70    3.70
  -4  -6   2   28.20    4.30
  -4  -6   2   24.90    2.60
  -4  -6   2   22.60    3.00
  -4   6   2   29.40    4.60
  -4   6   2   26.50    4.20
  -4   6   2   33.60    4.10
  -4   6   2   27.60    2.90
   3  -6  -2   -0.20    1.60
   3  -6  -2    1.20    1.90
  -3  -6   2    0.20    1.20
   3  -6  -2   -0.20    1.10
  -3  -6   2    0.60    2.20
  -3  -6   2    1.30    0.90
  -3   6   2    0.90    1.70
  -3   6   2    0.30    1.60
  -3   6   2    0.00    1.50
   2  -6  -2    0.90    1.80
  -2  -6   2    1.40    1.50
  -2  -6   2    0.70    1.60
   2   6  -2    3.90    2.30
  -2   6   2   -0.20    1.70
  -2   6   2    0.20    1.60
  -1  -6   2   33.60    3.90
   1  -6  -2   33.70    4.60
  -1  -6   2   33.60    3.80
   1  -6  -2   41.20    4.50
   1   6  -2   30.80    4.40
   0  -6  -2    2.70    1.80
   0  -6   2    3.30    1.70
   0   6   2    8.40    3.00
   1  -6   2   42.50    4.40
  -1  -6  -2   40.70    4.70
   1   6   2   44.10    4.40
  -1   6  -2   35.10    3.20
  -1   6  -2   44.30    5.70
  -2  -6  -2  172.88   13.00
   2  -6   2  148.39   11.90
  -2  -6  -2  158.48   12.90
  -2  -6  -2  146.69   11.80
   2   6   2  178.88   12.70
  -2   6  -2  170.68   13.30
  -2   6  -2  140.99   12.60
  -2   6  -2  152.58   11.90
   3  -6   2    8.20    2.50
  -3  -6  -2    6.80    1.90
  -3  -6  -2    7.10    2.50
   3  -6   2    9.70    1.90
  -3  -6  -2    7.60    1.60
  -3   6  -2    7.30    2.20
   3   6   2    6.00    2.10
  -3   6  -2   11.70    1.90
  -3   6  -2    9.20    2.80
   3   6   2    7.40    1.60
  -4  -6  -2    4.80    1.90
  -4  -6  -2    5.50    3.90
   4  -6   2    6.10    1.50
  -4  -6  -2    6.20    1.30
   4  -6   2    6.80    1.80
   4   6   2    4.90    2.00
  -4   6  -2    2.00    1.60
  -4   6  -2    3.20    2.30
   4   6   2    3.80    1.10
  -4   6  -2    3.80    2.40
  -4   6  -2    6.50    1.80
   4   6   2    6.80    1.40
  -4   6  -2    5.50    1.70
   4   6   2    5.60    1.60
   4   6   2    5.40    1.60
  -4   6  -2    4.80    2.90
  -5  -6  -2   15.90    3.40
  -5  -6  -2   15.10    2.10
  -5  -6  -2   16.90    2.80
  -5  -6  -2   16.70    2.80
   5  -6   2   14.90    3.60
  -5  -6  -2   13.10    3.40
  -5  -6  -2   16.40    2.50
   5  -6   2   17.70    2.50
   5   6   2   12.10    2.80
  -5   6  -2    6.70    3.60
  -5   6  -2   21.50    3.90
  -5   6  -2   14.30    4.50
  -5   6  -2   21.40    3.10
   5   6   2   15.20    1.90
   5   6   2   12.90    2.20
   6  -6   2  184.38   16.30
   6  -6   2  204.38   14.20
  -6  -6  -2  173.48   13.80
  -6  -6  -2  175.38   14.60
  -6  -6  -2  190.18   14.70
  -6  -6  -2  187.38   15.90
  -6  -6  -2  167.78   14.10
  -6  -6  -2  166.88   16.40
   6  -6   2  167.98   14.20
  -6   6  -2  208.48   14.60
  -6   6  -2  204.28   14.70
  -6   6  -2  211.88   17.60
  -7  -6  -2    1.90    1.00
  -7  -6  -2    0.50    1.60
   7  -6   2    1.50    1.20
  -7  -6  -2   -0.80    2.10
   7  -6   2    1.40    1.40
   7   6   2    3.00    1.30
  -7   6  -2    2.30    1.70
  -7   6  -2   -0.20    1.70
  -8  -6  -2    8.00    1.60
  -8  -6  -2    9.20    1.80
  -8  -6  -2   10.90    2.20
   8  -6   2   10.40    1.80
  -8   6  -2   14.90    2.80
  -8   6  -2   15.00    2.80
   8   6   2    6.40    1.70
   9  -6   2    3.50    0.80
  -9  -6  -2    1.90    0.70
  -9   6  -2    3.70    1.10
   9   6   2    4.40    1.10
  -9  -7   2   11.50    1.40
  -9  -7   2   11.90    1.60
   9   7  -2   14.50    2.10
  -9   7   2    9.90    2.10
   9   7  -2   11.50    1.80
  -9   7   2    9.00    1.80
  -8  -7   2   76.99    6.10
  -8  -7   2   73.19    6.60
  -8   7   2   74.29    6.70
  -8   7   2   73.89    6.70
   8   7  -2   82.89    6.70
  -7  -7   2    9.50    2.30
  -7  -7   2    6.90    2.00
  -7  -7   2    2.10    3.80
   7  -7  -2    9.60    3.40
  -7  -7   2    6.00    3.00
   7   7  -2    7.60    2.10
  -7   7   2   13.10    3.10
  -7   7   2    7.20    2.20
  -7   7   2   13.00    2.50
  -7   7   2    1.90    4.20
   6  -7  -2  171.18   15.40
  -6  -7   2  210.68   16.70
  -6  -7   2  210.88   16.90
   6  -7  -2  178.28   14.50
  -6  -7   2  209.68   14.80
   6   7  -2  186.18   14.70
  -6   7   2  182.88   14.40
  -6   7   2  189.48   17.00
  -6   7   2  192.58   16.40
  -6   7   2  200.28   15.00
   6   7  -2  173.58   14.60
  -5  -7   2    2.60    2.10
  -5  -7   2    2.10    2.30
   5  -7  -2    2.70    1.10
   5  -7  -2    4.50    2.00
   5  -7  -2    2.60    2.00
   5  -7  -2    2.20    1.70
   5  -7  -2    0.80    1.00
  -5  -7   2    2.60    1.40
  -5  -7   2    2.60    1.50
  -5   7   2    3.10    1.30
   5   7  -2    2.80    1.60
   5   7  -2    3.80    1.60
  -5   7   2    6.50    2.00
  -5   7   2    1.00    2.50
  -5   7   2    6.40    3.00
  -5   7   2    2.80    1.80
   4  -7  -2   22.90    2.90
   4  -7  -2   22.30    2.30
  -4  -7   2   18.40    3.60
   4  -7  -2   21.00    2.40
   4  -7  -2   24.20    3.90
   4  -7  -2   22.00    3.00
  -4  -7   2   22.10    3.90
   4  -7  -2   26.70    2.80
  -4  -7   2   22.80    2.60
  -4   7   2   29.50    4.60
   4   7  -2   21.10    2.80
  -4   7   2   25.80    3.90
  -4   7   2   19.60    3.40
   4   7  -2   21.80    3.10
  -4   7   2   23.30    2.60
   3  -7  -2  182.48   16.00
  -3  -7   2  211.98   16.60
  -3  -7   2  214.38   16.80
   3  -7  -2  204.98   15.60
   3  -7  -2  219.28   16.70
  -3  -7   2  204.58   15.60
  -3   7   2  224.18   16.70
  -3   7   2  223.18   16.30
  -3   7   2  235.98   17.20
  -3   7   2  194.48   15.60
  -2  -7   2  325.37   25.80
   2  -7  -2  325.37   25.40
   2  -7  -2  369.66   26.10
  -2  -7   2  349.27   25.80
   2  -7  -2  343.07   25.00
   2   7  -2  347.37   26.20
  -2   7   2  347.87   26.10
  -2   7   2  334.67   25.00
  -1  -7   2  461.05   32.30
   1  -7  -2  454.75   32.40
  -1  -7   2  412.76   32.20
  -1   7   2  449.36   32.30
   1   7  -2  399.36   32.40
   0  -7  -2   24.20    3.70
   0  -7  -2   25.30    3.00
   0  -7  -2   21.90    3.50
   0   7   2   25.10    3.50
   0   7  -2   20.70    3.40
   1  -7   2  539.25   41.70
  -1  -7  -2  610.14   42.10
   1  -7   2  543.05   41.80
  -1  -7  -2  529.85   41.00
  -1  -7  -2  580.84   41.90
   1   7   2  616.24   41.70
  -1   7  -2  559.64   42.10
  -2  -7  -2  124.19   10.70
   2  -7   2  129.09    9.70
  -2  -7  -2  114.99    9.60
  -2  -7  -2  129.69   10.90
   2  -7   2  121.69   10.60
  -2   7  -2  127.49    9.60
   2   7   2  134.79   10.50
   2   7   2  120.19    9.60
  -2   7  -2  128.99   11.10
  -2   7  -2  131.99   10.60
   3  -7   2   37.30    4.20
  -3  -7  -2   44.70    5.20
  -3  -7  -2   56.99    5.90
  -3  -7  -2   45.80    3.90
  -3  -7  -2   51.49    4.30
   3  -7   2   43.00    5.40
  -3  -7  -2   52.09    4.50
   3  -7   2   42.50    4.20
   3   7   2   48.40    5.10
  -3   7  -2   41.10    4.50
   3   7   2   49.00    4.10
  -3   7  -2   34.20    5.80
  -3   7  -2   47.90    4.30
   3   7   2   55.59    4.50
   3   7   2   44.10    4.30
   4  -7   2   59.99    5.10
   4  -7   2   70.09    7.00
  -4  -7  -2   57.69    6.70
   4  -7   2   61.59    5.40
  -4  -7  -2   59.59    6.40
  -4  -7  -2   59.89    5.60
   4  -7   2   56.39    5.20
  -4  -7  -2   69.59    5.50
  -4  -7  -2   57.99    5.00
  -4   7  -2   64.09    5.70
   4   7   2   50.69    5.20
   4   7   2   55.79    5.20
  -4   7  -2   64.59    7.20
  -4   7  -2   70.09    7.70
  -4   7  -2   63.89    7.00
  -4   7  -2   55.49    5.50
   4   7   2   61.39    6.20
   4   7   2   59.99    4.90
  -4   7  -2   67.39    6.40
  -5  -7  -2  292.77   24.20
  -5  -7  -2  269.47   23.40
   5  -7   2  308.77   24.00
   5  -7   2  311.37   22.00
  -5  -7  -2  304.67   22.20
  -5  -7  -2  270.87   22.40
   5  -7   2  304.17   22.20
  -5  -7  -2  291.97   21.80
   5  -7   2  322.97   22.20
  -5   7  -2  320.57   22.40
   5   7   2  268.07   22.00
  -5   7  -2  307.17   24.70
  -6  -7  -2  577.74   41.80
  -6  -7  -2  536.85   42.40
  -6  -7  -2  573.54   42.50
  -6  -7  -2  579.44   42.10
  -6  -7  -2  544.05   44.40
   6  -7   2  564.34   42.20
   6  -7   2  636.54   44.30
  -6  -7  -2  568.04   43.60
  -6   7  -2  669.23   42.60
   6   7   2  537.75   42.10
  -7  -7  -2   17.30    1.90
   7  -7   2   13.80    3.20
  -7  -7  -2   17.90    3.10
  -7  -7  -2   20.50    3.80
  -7  -7  -2   15.90    2.40
  -7   7  -2   23.10    3.40
   7   7   2   14.60    2.10
   8  -7   2  360.06   26.50
  -9  -8   2    6.20    1.20
  -9  -8   2    6.60    1.20
   9   8  -2    4.80    1.30
  -9   8   2    8.30    1.70
   8  -8  -2   42.60    3.70
  -8  -8   2   41.30    3.60
  -8  -8   2   42.70    4.10
  -8  -8   2   34.00    5.00
  -8   8   2   47.90    4.40
   8   8  -2   34.50    3.90
  -7  -8   2  118.39    7.90
  -7  -8   2  113.09    8.50
   7  -8  -2   86.79    7.90
  -7   8   2   89.39    8.40
  -7   8   2   87.29    8.30
   7   8  -2   99.69    7.90
   6  -8  -2  112.89   11.00
  -6  -8   2  134.89   12.30
  -6  -8   2  121.99   12.00
  -6  -8   2  119.49    9.90
   6  -8  -2  119.19    9.80
  -6   8   2  121.59   12.60
  -6   8   2  122.09   10.10
  -6   8   2  136.79   11.50
   6   8  -2  129.39   10.10
   5  -8  -2  110.19   10.10
  -5  -8   2  115.49    8.80
   5  -8  -2  120.69    8.90
  -5  -8   2  105.09    8.70
   5  -8  -2  107.89    8.40
  -5  -8   2  107.49   10.30
   5  -8  -2  112.69    9.30
   5   8  -2  119.09    9.10
   5   8  -2  101.39    8.90
  -5   8   2  106.09   10.20
  -5   8   2  108.59   10.90
  -5   8   2   99.19    9.00
  -5   8   2  111.29    8.70
   5   8  -2  108.29    8.80
  -4  -8   2  157.38   11.80
   4  -8  -2  157.48   11.70
  -4  -8   2  136.59   13.10
  -4  -8   2  164.38   13.20
   4  -8  -2  159.98   13.10
   4  -8  -2  157.78   12.50
   4  -8  -2  151.18   11.80
   4  -8  -2  144.29   11.40
  -4   8   2  137.79   13.10
   4   8  -2  152.88   12.30
   4   8  -2  154.78   12.10
  -4   8   2  172.48   13.20
   4   8  -2  160.68   12.00
   3  -8  -2   29.40    3.40
   3  -8  -2   26.90    2.90
   3  -8  -2   27.50    3.20
  -3  -8   2   29.30    3.00
  -3  -8   2   21.70    4.00
   3  -8  -2   29.30    4.10
  -3  -8   2   32.60    4.20
  -3   8   2   30.20    4.30
  -3   8   2   27.70    3.10
  -3   8   2   33.20    4.20
   2  -8  -2  100.29    8.80
   2  -8  -2  112.69    9.50
   2  -8  -2  108.59    8.30
  -2   8   2  107.99    8.30
  -2   8   2  112.39    9.20
  -2   8   2   95.89    9.40
   1  -8  -2   34.50    3.70
   1  -8  -2   27.90    3.60
   1  -8  -2   42.70    5.10
   1  -8  -2   34.10    4.60
  -1   8   2   31.20    4.10
  -1   8   2   30.80    3.20
   0  -8  -2  158.78   13.30
   0  -8  -2  177.88   13.50
   0  -8  -2  170.28   12.60
   0  -8  -2  167.38   13.00
   0   8   2  164.08   13.10
   0   8   2  152.28   12.40
  -1  -8  -2  184.48   14.10
   1  -8   2  166.88   14.10
  -1  -8  -2  204.68   15.30
   1   8   2  204.98   14.10
  -2  -8  -2  133.99   11.40
   2  -8   2  135.39   11.30
  -2  -8  -2  117.29   10.40
  -2  -8  -2  135.59   11.50
   2  -8   2  131.59   10.20
   2  -8   2  121.79   10.40
  -2  -8  -2  132.69   10.20
   2   8   2  150.08   11.10
  -2   8  -2  133.89   11.90
  -3  -8  -2   -0.90    0.90
  -3  -8  -2    0.50    0.90
  -3  -8  -2   -1.20    2.00
   3  -8   2   -1.70    1.70
   3  -8   2    2.10    1.40
   3  -8   2    0.20    1.00
  -3  -8  -2    1.60    1.30
  -3  -8  -2   -0.40    1.50
   3  -8   2    1.70    0.90
  -3   8  -2    0.60    2.60
  -3   8  -2    1.60    1.30
  -3   8  -2   -0.30    2.10
   3   8   2   -1.20    1.70
  -3   8  -2    0.20    2.00
   3   8   2    0.30    1.30
  -3   8  -2    0.70    1.00
  -3   8  -2    0.60    2.00
   4  -8   2    0.90    1.10
  -4  -8  -2   -0.30    1.60
  -4  -8  -2   -1.30    1.90
  -4  -8  -2    0.10    1.40
  -4  -8  -2    1.30    0.90
   4  -8   2    1.00    2.00
  -4  -8  -2    0.80    1.40
   4  -8   2   -0.80    1.20
   4  -8   2    1.40    1.00
  -4  -8  -2    2.10    1.10
  -4  -8  -2    0.10    2.00
   4   8   2   -1.00    1.70
  -4   8  -2    1.00    2.50
  -4   8  -2    2.60    1.70
   4   8   2   -1.40    1.30
  -4   8  -2    2.90    2.50
  -4   8  -2   -1.30    2.50
   4   8   2    3.40    1.40
  -5  -8  -2   -1.10    4.30
  -5  -8  -2    0.90    1.20
  -5  -8  -2   -0.20    1.10
   5  -8   2    5.30    1.60
  -5  -8  -2    2.10    1.80
   5  -8   2    5.70    1.70
  -5  -8  -2    0.50    2.70
  -5  -8  -2    2.10    1.60
  -5  -8  -2    2.80    2.10
   5  -8   2    9.80    4.60
   5   8   2    0.30    2.10
  -5   8  -2    5.10    1.90
  -5   8  -2    4.90    3.20
   5   8   2    1.30    1.40
  -5   8  -2    7.10    2.30
  -5   8  -2    8.20    3.10
  -6  -8  -2  595.94   45.10
  -6  -8  -2  603.84   46.60
  -6  -8  -2  614.14   47.80
  -6  -8  -2  617.84   45.10
  -6  -8  -2  623.14   45.60
  -6  -8  -2  619.54   45.50
  -6  -8  -2  647.34   44.80
  -6   8  -2  724.43   48.70
  -6   8  -2  603.44   45.30
   6   8   2  575.24   45.00
  -7  -8  -2   54.69    4.80
  -7  -8  -2   59.09    5.20
  -7  -8  -2   57.49    5.40
  -7  -8  -2   50.59    4.30
  -8  -8  -2  122.99    9.60
  -8  -8  -2  135.89    9.90
   8  -8   2  127.59    9.70
   8   8   2  124.79   10.00
  -8   8  -2  125.69    9.90
  -9  -9   2   19.20    2.00
  -9   9   2   19.70    2.30
   8  -9  -2   31.00    3.20
  -8  -9   2   37.10    3.60
  -8  -9   2   40.80    3.50
  -8  -9   2   41.10    3.30
   8   9  -2   41.20    3.80
   8   9  -2   31.40    3.50
   7  -9  -2    4.80    1.40
  -7  -9   2    2.00    1.20
  -7  -9   2    2.10    1.70
   7   9  -2    1.80    1.40
  -7   9   2    3.10    1.90
   7   9  -2    2.20    1.50
  -7   9   2    3.50    1.90
   7   9  -2    1.80    1.40
  -6  -9   2   27.00    3.00
  -6  -9   2   25.10    3.40
  -6  -9   2   41.40    6.40
  -6  -9   2   36.70    6.40
   6  -9  -2   25.40    2.60
  -6  -9   2   31.80    3.70
  -6   9   2   33.90    5.70
   6   9  -2   32.60    3.80
   6   9  -2   31.90    3.70
   6   9  -2   27.00    3.50
   5  -9  -2   88.09    6.50
  -5  -9   2   76.49    7.00
   5  -9  -2   90.19    7.50
  -5  -9   2   79.49    9.00
   5  -9  -2   90.99    8.60
  -5  -9   2   66.89    8.20
  -5   9   2   87.09    7.10
  -5   9   2   78.39    8.40
  -5   9   2   96.39    7.90
   5   9  -2   67.39    6.70
  -5   9   2   82.99    6.70
   5   9  -2   80.49    7.00
   5   9  -2   72.09    7.40
  -5   9   2   75.29    8.80
  -4  -9   2   59.79    4.90
  -4  -9   2   61.39    6.50
   4  -9  -2   47.20    4.60
   4  -9  -2   56.49    5.40
   4  -9  -2   61.59    4.70
   4  -9  -2   47.90    4.30
  -4  -9   2   61.09    6.90
   4  -9  -2   48.70    6.00
   4   9  -2   48.80    5.10
  -4   9   2   45.00    4.60
   4   9  -2   57.89    4.90
  -4   9   2   51.59    6.20
   4   9  -2   45.40    4.70
  -4   9   2   46.40    5.10
  -4   9   2   47.60    6.40
   3  -9  -2 1175.78   80.59
   3  -9  -2 1039.00   78.59
  -3  -9   2 1074.49   78.69
  -3  -9   2 1086.29   80.09
   3  -9  -2 1167.78   79.99
  -3   9   2  989.00   78.79
  -3   9   2 1167.68   79.89
  -3   9   2 1080.39   80.19
   3   9  -2 1074.69   78.79
  -3   9   2 1082.69   78.59
   2  -9  -2   33.70    4.70
   2  -9  -2   36.80    3.80
  -2  -9   2   34.80    5.20
   2  -9  -2   30.20    3.20
   2  -9  -2   28.00    4.80
  -2   9   2   29.00    3.10
  -2   9   2   30.70    4.10
   1  -9  -2   65.29    6.80
   1  -9  -2   65.29    5.20
   1  -9  -2   70.79    6.50
  -1  -9   2   51.69    6.10
  -1  -9   2   49.10    6.10
   1   9  -2   48.90    6.60
  -1   9   2   68.69    5.20
  -1   9   2   66.59    6.10
   0  -9   2  178.98   14.30
   0  -9  -2  191.58   14.30
   0  -9  -2  186.58   15.50
   0  -9   2  185.88   15.40
   0  -9  -2  206.98   15.50
   0  -9   2  209.98   15.00
   0  -9   2  177.28   15.40
   0   9  -2  174.18   15.60
   0   9   2  212.08   15.30
   1  -9   2    4.50    2.60
   1  -9   2   12.40    2.20
  -1  -9  -2    7.10    2.70
  -1  -9  -2    6.30    1.60
   1  -9   2    7.80    1.70
  -1  -9  -2    8.30    2.70
  -1  -9  -2    6.70    2.20
  -1   9  -2    8.30    2.80
   1   9   2    4.60    3.20
   1   9   2    8.00    2.30
  -2  -9  -2   23.20    2.50
  -2  -9  -2   22.60    4.20
  -2  -9  -2   22.00    3.00
  -2  -9  -2   16.60    2.10
  -2  -9  -2   16.50    2.40
  -2  -9  -2   15.40    3.40
   2   9   2   22.30    3.10
   2   9   2   15.70    2.70
   2   9   2   18.80    2.70
   2   9   2   21.20    3.50
   3  -9   2   17.70    2.70
   3  -9   2   19.70    2.40
  -3  -9  -2   21.70    2.50
  -3  -9  -2   21.30    2.90
  -3  -9  -2   22.80    2.30
   3  -9   2   19.90    2.70
  -3  -9  -2   21.90    3.90
  -3  -9  -2   17.80    3.90
   3  -9   2   19.40    4.00
   3  -9   2   20.40    2.40
   3   9   2   15.20    2.60
  -3   9  -2   10.70    3.90
  -3   9  -2   28.80    3.90
  -3   9  -2   19.10    2.80
  -3   9  -2   17.30    3.00
   3   9   2   23.40    3.20
  -3   9  -2   20.50    3.10
   3   9   2   24.00    3.60
   4  -9   2  727.83   51.99
  -4  -9  -2  645.04   51.69
   4  -9   2  705.23   51.09
  -4  -9  -2  687.13   51.49
   4  -9   2  651.33   50.69
   4  -9   2  728.93   50.19
  -4  -9  -2  693.23   50.09
   4   9   2  660.73   50.59
   4   9   2  716.83   49.99
  -4   9  -2  698.43   52.29
  -4   9  -2  712.03   55.89
   4   9   2  649.43   50.09
  -5  -9  -2   15.20    2.70
  -5  -9  -2   16.40    4.00
  -5  -9  -2   12.60    2.10
   5  -9   2   14.50    4.30
  -5  -9  -2   17.50    2.80
  -5  -9  -2   17.80    2.30
  -5  -9  -2   14.30    3.70
   5  -9   2   18.00    2.60
  -5  -9  -2   14.80    3.40
   5  -9   2   15.90    2.50
  -5   9  -2   14.80    3.10
  -5   9  -2   18.40    4.10
   5   9   2    9.10    3.00
  -5   9  -2    5.60    4.50
  -6  -9  -2   33.10    6.30
  -6  -9  -2   39.40    3.70
  -6  -9  -2   33.80    4.30
  -6  -9  -2   33.00    3.10
  -6  -9  -2   34.30    5.60
  -6  -9  -2   36.50    3.50
  -6  -9  -2   29.30    4.00
   6  -9   2   34.80    4.40
   6  -9   2   25.90    3.60
   6  -9   2   22.30    5.90
   7  -9   2  114.69    8.30
  -7  -9  -2  103.89    8.30
  -7  -9  -2  116.39    7.90
   7   9   2   89.09    8.50
  -7   9  -2   92.99    8.40
   8  -9   2   33.90    2.60
  -8  -9  -2   28.00    2.60
   8   9   2   21.90    3.00
  -8   9  -2   27.70    2.90
   8 -10  -2   20.10    2.00
  -8 -10   2   21.70    3.10
  -8 -10   2   18.00    2.60
  -8 -10   2   22.80    2.50
   8  10  -2   24.80    2.30
  -8  10   2   16.10    2.70
   8  10  -2   19.70    3.20
  -7 -10   2   20.90    2.50
   7 -10  -2   28.60    2.70
  -7 -10   2   21.50    2.50
  -7 -10   2   24.00    3.20
   7  10  -2   21.50    3.20
   7  10  -2   21.30    2.80
  -7  10   2   23.60    3.20
   7  10  -2   19.60    2.80
  -6 -10   2   -1.80    3.40
  -6 -10   2    3.30    1.80
  -6 -10   2    2.20    1.30
   6 -10  -2    4.40    4.70
  -6 -10   2   -1.70    4.00
  -6 -10   2    1.00    1.10
   6 -10  -2    0.80    2.90
   6  10  -2    4.80    1.90
  -6  10   2    2.60    2.90
   6  10  -2    2.90    1.80
   6  10  -2    1.90    1.20
  -6  10   2    6.90    4.50
   6  10  -2    0.40    1.50
  -6  10   2    6.30    1.90
  -5 -10   2  368.26   28.70
   5  10  -2  384.36   26.90
  -5  10   2  313.17   27.20
   5  10  -2  361.46   26.60
   5  10  -2  377.46   26.80
  -4 -10   2  101.79    9.60
  -4 -10   2   93.19    7.30
  -4 -10   2   92.29    7.70
  -4 -10   2   87.99    7.40
  -4 -10   2   89.49    9.70
   4  10  -2   97.89    7.80
   4  10  -2  100.89    7.80
   4  10  -2   92.39    7.60
   4  10  -2   81.39    7.60
   4  10  -2   94.49    8.00
  -3 -10   2   26.80    2.70
   3 -10  -2   22.90    3.00
   3 -10  -2   20.60    4.10
   3 -10  -2   22.90    3.50
   3 -10  -2   25.40    2.80
  -3 -10   2   29.00    5.30
  -3 -10   2   30.40    4.60
  -3 -10   2   31.70    2.90
   3 -10  -2   26.00    4.90
   3 -10  -2   20.70    2.60
  -3 -10   2   26.70    3.20
  -3  10   2   23.50    4.00
   3  10  -2   32.00    3.90
   3  10  -2   25.70    3.20
   3  10  -2   29.80    3.00
   3  10  -2   31.00    3.20
  -3  10   2   23.20    3.00
   3  10  -2   34.00    3.30
  -3  10   2   37.20    4.70
   2 -10  -2   74.99    8.20
  -2 -10   2   89.09    6.50
   2 -10  -2   73.09    6.10
   2 -10  -2   76.29    6.40
  -2 -10   2   87.79    7.00
   2 -10  -2   83.99    7.80
   2 -10  -2   80.49    7.20
  -2 -10   2   77.69    6.20
  -2 -10   2   91.19    7.90
  -2  10   2   75.49    7.40
   2  10  -2   78.89    6.90
   2  10  -2   65.09    6.40
  -2  10   2   74.49    6.40
   2  10  -2   71.49    6.60
   1 -10  -2  102.39   10.40
   1 -10  -2  110.19    8.90
   1 -10  -2  109.59    9.60
   1 -10  -2  113.19   10.40
  -1  10   2  107.99    9.80
   1  10  -2  138.99    9.30
   0 -10  -2  821.92   60.89
   0 -10  -2  862.21   61.79
   0  10   2  832.02   60.39
   0  10   2  778.12   60.09
   0  10   2  881.51   60.39
  -1 -10  -2   28.40    3.50
   1  10   2   20.70    3.00
  -2 -10  -2  479.55   36.90
  -2 -10  -2  475.55   37.50
  -2 -10  -2  497.25   36.20
   2 -10   2  552.74   36.30
  -2  10  -2  505.85   36.20
   2  10   2  444.36   36.30
   2  10   2  459.15   36.70
  -2  10  -2  550.24   36.70
  -3 -10  -2   14.60    2.40
   3 -10   2   19.40    2.70
   3 -10   2   14.50    2.50
   3 -10   2   19.20    2.30
  -3 -10  -2   15.20    3.80
  -3 -10  -2   12.90    2.10
   3 -10   2   18.90    2.30
   3 -10   2   20.50    4.10
  -3 -10  -2   10.50    2.20
  -3 -10  -2   10.40    2.30
  -3 -10  -2   16.60    4.30
   3  10   2   13.80    2.80
  -3  10  -2   20.60    3.10
  -3  10  -2   10.50    3.30
  -3  10  -2   18.70    2.80
   3  10   2   11.70    2.50
  -3  10  -2   19.30    2.80
  -4 -10  -2  694.83   47.50
   4 -10   2  646.74   47.60
  -4 -10  -2  704.73   47.90
   4 -10   2  611.04   49.80
  -4 -10  -2  670.73   49.90
   4 -10   2  621.94   47.70
  -4 -10  -2  632.54   47.90
  -4  10  -2  598.84   49.90
   4  10   2  684.43   47.90
  -4  10  -2  598.44   48.20
   4  10   2  686.73   48.10
   4  10   2  720.53   48.30
  -5 -10  -2  204.58   16.20
  -5 -10  -2  207.28   17.80
   5 -10   2  238.28   16.20
  -5 -10  -2  204.88   18.70
  -5 -10  -2  198.78   15.90
  -5 -10  -2  202.18   16.40
   5 -10   2  239.58   16.40
   5 -10   2  227.98   18.80
  -5 -10  -2  226.88   16.30
  -5  10  -2  214.78   16.50
   5  10   2  198.08   16.50
  -5  10  -2  199.68   20.20
  -5  10  -2  217.78   17.10
  -6 -10  -2   23.00    3.00
  -6 -10  -2   19.10    3.10
  -6 -10  -2   27.20    2.60
  -6 -10  -2   34.50    4.80
   6  10   2   22.40    3.40
   7 -10   2  415.36   29.80
   7 -10   2  451.55   30.30
  -7  10  -2  379.36   30.40
   8 -10   2   -0.60    0.80
  -8 -10  -2    0.60    0.50
  -8  10  -2    0.40    1.00
   8  10   2   -0.40    1.00
  -8 -11   2   -0.20    0.90
  -8 -11   2   -0.50    1.10
   8 -11  -2    1.20    0.60
  -8 -11   2    4.20    2.30
  -8 -11   2    0.30    0.80
   8  11  -2   -0.50    0.80
  -8  11   2    1.80    1.40
  -7 -11   2   21.70    2.40
  -7 -11   2   20.50    2.90
  -7 -11   2   22.80    2.70
   7  11  -2   17.70    2.80
   7  11  -2   19.00    2.80
   7  11  -2   23.00    3.00
  -6 -11   2    3.50    4.10
  -6 -11   2    1.30    1.20
  -6 -11   2    1.80    1.20
  -6 -11   2    2.10    1.80
   6 -11  -2    0.50    1.20
   6  11  -2    0.90    1.70
   6  11  -2    0.40    1.40
   6  11  -2    0.40    1.00
  -6  11   2    0.10    2.70
   6  11  -2    2.90    1.60
   5 -11  -2   19.20    4.40
  -5 -11   2   32.00    3.70
   5 -11  -2   32.50    2.80
  -5 -11   2   24.30    5.60
   5 -11  -2   37.40    3.50
  -5 -11   2   21.60    3.10
   5 -11  -2   29.40    3.80
  -5 -11   2   27.00    3.00
  -5 -11   2   20.90    4.60
   5  11  -2   28.60    3.50
   5  11  -2   30.30    3.70
  -5  11   2   27.30    3.70
   5  11  -2   35.20    4.10
  -5  11   2   20.70    4.20
   5  11  -2   24.20    3.10
   5  11  -2   35.20    3.30
  -4 -11   2  174.68   15.40
   4 -11  -2  180.78   16.00
   4 -11  -2  167.68   13.20
  -4 -11   2  181.18   15.80
  -4 -11   2  169.98   13.50
  -4 -11   2  156.48   13.30
   4 -11  -2  178.68   15.00
  -4 -11   2  163.08   13.10
   4 -11  -2  170.78   13.00
   4 -11  -2  176.08   13.40
   4 -11  -2  183.08   14.20
  -4  11   2  196.58   14.90
   4  11  -2  179.98   13.60
   4  11  -2  166.08   13.60
  -4  11   2  185.78   13.80
   4  11  -2  190.58   13.60
   4  11  -2  150.98   13.50
  -3 -11   2   53.29    4.50
   3 -11  -2   52.49    4.40
  -3 -11   2   46.30    6.90
   3 -11  -2   49.50    6.30
  -3 -11   2   50.39    4.90
  -3 -11   2   43.40    6.20
  -3 -11   2   49.30    4.60
   3 -11  -2   50.19    4.70
   3 -11  -2   51.69    7.00
   3 -11  -2   53.29    5.30
  -3  11   2   56.19    5.20
   3  11  -2   44.90    4.70
  -3  11   2   55.59    6.20
   3  11  -2   51.79    5.20
   3  11  -2   52.59    4.80
   3  11  -2   54.09    4.80
   3  11  -2   49.99    4.90
  -2 -11   2   15.90    2.00
   2 -11  -2   11.90    2.10
   2 -11  -2   18.20    3.30
   2 -11  -2   12.80    3.70
   2 -11  -2   10.30    1.90
  -2 -11   2   13.80    2.40
   2 -11  -2   14.80    3.40
  -2 -11   2    9.30    3.00
   2 -11  -2   11.50    1.80
  -2 -11   2   17.00    2.30
   2  11  -2   18.00    2.40
   2  11  -2   10.90    2.10
  -2  11   2   16.00    2.70
  -2  11   2   12.20    2.50
  -2  11   2   11.10    2.80
   2  11  -2   17.70    2.60
   2  11  -2   13.00    2.30
   2  11  -2   16.00    2.90
  -1 -11   2   29.40    4.50
  -1 -11   2   32.00    4.90
  -1 -11   2   29.80    3.10
  -1 -11   2   30.60    3.50
   1  11  -2   32.70    4.00
   1  11  -2   32.80    3.60
   1  11  -2   32.30    3.70
   1  11  -2   36.80    5.90
  -1  11   2   35.00    3.60
   1  11  -2   28.90    3.40
   0 -11   2  150.88   12.30
   0 -11  -2  179.18   12.00
   0 -11   2  155.98   12.90
   0 -11   2  172.18   12.50
   0 -11   2  149.79   13.50
   0 -11  -2  178.08   13.10
   0 -11   2  147.79   11.90
   0 -11  -2  173.08   12.30
   0 -11   2  142.79   13.70
   0  11  -2  140.59   12.20
   0  11  -2  141.99   12.40
   0  11   2  173.08   12.40
   0  11  -2  140.29   13.80
   0  11  -2  143.89   12.40
   0  11   2  183.98   13.10
   0  11   2  170.68   12.40
  -1 -11  -2   37.00    4.30
   1 -11   2   32.30    6.20
   1 -11   2   31.50    5.20
  -1 -11  -2   36.60    5.70
  -1 -11  -2   41.40    3.40
  -1 -11  -2   42.00    3.60
   1 -11   2   31.90    3.60
   1 -11   2   33.90    3.30
   1 -11   2   30.90    3.30
   1 -11   2   35.70    4.10
  -1 -11  -2   38.80    3.70
   1  11   2   34.30    3.80
  -1  11  -2   33.60    3.80
  -1  11  -2   29.70    3.60
  -1  11  -2   26.90    6.20
   1  11   2   37.40    4.50
   1  11   2   33.30    4.40
  -1  11  -2   31.70    3.80
  -1  11  -2   29.30    3.50
   2 -11   2  102.19    8.60
   2 -11   2   90.19    9.90
   2 -11   2   97.29    8.00
   2 -11   2   93.09    8.10
  -2 -11  -2  115.19   10.20
  -2 -11  -2  104.69    9.10
   2 -11   2   95.49    8.30
  -2 -11  -2  104.39    8.20
  -2 -11  -2  102.69    8.20
   2 -11   2   94.69    9.80
  -2 -11  -2  106.39   10.30
  -2 -11  -2  108.49    7.90
  -2  11  -2  104.39   10.40
   2  11   2  106.39    8.70
   2  11   2  111.49    8.60
   2  11   2  115.39    8.60
  -2  11  -2   89.39    8.20
  -2  11  -2   87.29    8.40
   3 -11   2  203.88   14.50
   3 -11   2  195.78   14.70
  -3 -11  -2  178.58   15.50
  -3 -11  -2  186.18   17.00
  -3 -11  -2  176.08   14.70
  -3 -11  -2  171.58   14.70
  -3 -11  -2  177.08   16.20
   3 -11   2  220.88   17.00
   3 -11   2  201.48   15.10
  -3 -11  -2  167.08   14.30
   3 -11   2  214.98   14.90
   3  11   2  172.28   15.00
  -3  11  -2  214.08   15.40
  -3  11  -2  190.38   14.70
  -3  11  -2  218.78   15.20
  -3  11  -2  184.68   14.90
   3  11   2  219.48   15.70
  -4 -11  -2   56.29    7.00
  -4 -11  -2   57.19    7.60
  -4 -11  -2   63.19    5.30
   4 -11   2   49.30    5.20
   4 -11   2   49.90    4.90
  -4 -11  -2   63.99    4.90
   4 -11   2   55.89    7.50
  -4 -11  -2   59.09    5.10
   4 -11   2   45.90    4.80
  -4  11  -2   42.40    7.70
  -4  11  -2   48.20    5.30
  -4  11  -2   57.59    6.30
   4  11   2   55.39    5.30
   4  11   2   66.19    5.70
   5 -11   2  105.09   12.30
   5 -11   2  129.59   10.30
  -5 -11  -2  119.89    9.50
  -5 -11  -2  137.19    9.80
  -5 -11  -2  119.89   10.30
   5 -11   2  127.39   10.00
  -5  11  -2  103.99   10.50
  -6 -11  -2  152.08   11.60
  -6 -11  -2  157.68   11.10
   6 -11   2  137.79   11.20
  -6 -11  -2  153.98   12.10
   6 -11   2  143.49   11.60
  -7 -11  -2    4.10    1.20
   7 -11   2    3.10    1.20
   7  11   2    5.00    2.00
  -7  11  -2    3.20    1.50
  -8 -12   2    4.60    0.80
  -8 -12   2    3.30    1.00
   8  12  -2    5.40    0.90
  -8  12   2    5.30    1.30
  -7 -12   2    9.80    1.50
  -7 -12   2    7.00    1.60
  -7 -12   2    5.90    2.00
   7 -12  -2    4.60    1.90
  -7  12   2    8.60    2.60
   7  12  -2   10.70    2.10
  -6 -12   2   12.00    1.80
   6 -12  -2    8.30    1.80
  -6 -12   2    8.30    1.90
   6  12  -2   13.00    2.00
  -6  12   2    8.30    2.20
  -5 -12   2   11.90    2.30
   5 -12  -2    5.10    3.60
  -5 -12   2   10.70    3.70
  -5 -12   2    9.60    2.50
   5 -12  -2   12.70    2.20
  -5 -12   2   13.10    2.00
   5 -12  -2    8.00    4.60
   5 -12  -2   10.60    2.50
   5  12  -2    8.60    3.10
   5  12  -2   11.20    2.50
  -5  12   2   16.70    3.40
   5  12  -2   11.90    2.50
  -4 -12   2   99.09    7.00
   4 -12  -2   80.79    7.90
  -4 -12   2  109.59   10.00
   4 -12  -2   80.59    8.90
  -4 -12   2   79.39    7.20
   4 -12  -2   78.29    6.80
   4 -12  -2   81.29    7.10
  -4 -12   2   94.49   10.30
   4 -12  -2   75.69   10.00
  -4 -12   2   99.39    7.60
   4 -12  -2   75.69    7.10
   4  12  -2  101.09    7.50
  -4  12   2   82.39    7.50
   4  12  -2   89.49    7.40
  -4  12   2   84.39    8.40
  -3 -12   2    7.80    1.80
   3 -12  -2    8.10    1.80
  -3 -12   2    5.30    2.80
   3 -12  -2    9.90    1.70
  -3 -12   2   11.70    1.90
   3 -12  -2    9.00    1.90
   3 -12  -2   11.60    3.20
  -3 -12   2    6.40    3.20
  -3 -12   2    9.70    2.30
   3 -12  -2    9.80    3.70
  -3  12   2   10.90    2.80
   3  12  -2   13.10    2.20
   3  12  -2   12.70    2.20
   3  12  -2   11.90    2.50
   3  12  -2   15.30    2.50
   3  12  -2   10.90    2.70
  -3  12   2    8.30    2.40
   2 -12  -2   61.89    7.70
  -2 -12   2   60.89    7.40
  -2 -12   2   60.79    5.50
   2 -12  -2   58.69    6.20
   2 -12  -2   64.99    5.10
  -2 -12   2   54.19    5.30
  -2 -12   2   62.69    7.80
   2 -12  -2   54.69    5.70
   2 -12  -2   68.79    5.50
  -2 -12   2   65.89    5.30
   2  12  -2   64.09    6.70
   2  12  -2   70.49    5.80
  -2  12   2   64.69    5.80
   2  12  -2   55.39    5.50
   2  12  -2   53.09    6.80
   1 -12  -2   66.99    6.10
  -1 -12   2   68.29    6.00
  -1 -12   2   72.09    8.40
   1 -12  -2   61.19    5.70
  -1 -12   2   79.59    8.10
   1 -12  -2   73.39    8.00
   1 -12  -2   70.39    7.70
  -1 -12   2   75.79    6.30
  -1 -12   2   73.29    5.90
  -1 -12   2   64.89    6.80
   1 -12  -2   74.89    6.10
   1 -12  -2   63.69    6.80
   1  12  -2   77.89    6.30
   1  12  -2   69.99    6.30
  -1  12   2   78.09    7.00
  -1  12   2   72.59    6.40
   1  12  -2   77.69    6.70
  -1  12   2   74.59    6.40
   1  12  -2   75.69    6.40
   0 -12   2   -0.60    1.90
   0 -12  -2    3.60    2.30
   0 -12  -2    0.40    1.00
   0 -12   2    0.30    0.90
   0 -12   2   -1.80    2.30
   0 -12   2    0.60    1.30
   0 -12  -2    1.00    1.10
   0 -12   2    0.10    1.00
   0 -12  -2   -0.80    2.00
   0 -12  -2    1.80    1.20
   0 -12  -2    0.90    1.50
   0 -12   2    0.80    1.60
   0  12   2   -0.50    1.60
   0  12  -2    0.10    1.10
   0  12  -2    0.10    1.10
   0  12   2    1.60    1.40
   0  12  -2   -1.70    2.60
   0  12  -2   -0.20    1.30
   0  12  -2    2.60    1.80
   0  12   2    0.70    1.70
   1 -12   2   34.70    3.90
   1 -12   2   31.90    3.20
   1 -12   2   37.30    5.60
  -1 -12  -2   26.30    3.80
  -1 -12  -2   24.80    5.00
  -1 -12  -2   23.80    3.20
  -1 -12  -2   26.30    2.90
  -1 -12  -2   26.00    3.20
  -1  12  -2   35.40    5.80
   1  12   2   28.30    4.10
  -1  12  -2   37.20    3.90
  -1  12  -2   32.80    3.50
   1  12   2   22.50    3.50
   1  12   2   24.10    3.80
   1  12   2   24.40    3.50
  -2 -12  -2  143.69   11.90
   2 -12   2  120.79   11.70
  -2 -12  -2  140.49   12.20
   2 -12   2  105.89    9.20
   2 -12   2  107.79    9.50
  -2 -12  -2  136.39   10.70
  -2 -12  -2  119.29    9.50
  -2  12  -2  109.69    9.50
  -2  12  -2  116.69   12.00
  -2  12  -2  113.29    9.80
  -3 -12  -2   49.00    7.00
  -3 -12  -2   39.70    3.90
  -3 -12  -2   32.60    4.60
   3 -12   2   34.00    4.10
  -3 -12  -2   34.70    3.40
   3 -12   2   30.60    3.50
  -3 -12  -2   40.70    6.10
   3 -12   2   42.30    6.40
  -3 -12  -2   29.00    3.50
   3 -12   2   34.40    3.60
  -3  12  -2   35.70    4.00
  -3  12  -2   30.20    4.50
   3  12   2   31.20    4.20
  -3  12  -2   27.10    6.20
   3  12   2   37.30    4.40
  -3  12  -2   39.80    4.50
  -3  12  -2   34.90    4.00
   4 -12   2    2.70    3.50
  -4 -12  -2   -0.70    2.80
   4 -12   2    4.20    1.70
  -4 -12  -2    0.60    2.70
   4 -12   2    3.00    1.90
   4 -12   2    2.70    3.50
  -4 -12  -2    1.20    1.30
  -4 -12  -2    2.00    1.80
  -4 -12  -2   -0.70    1.50
  -4 -12  -2    2.20    1.20
   4 -12   2    2.50    1.30
  -4  12  -2    3.10    1.90
  -4  12  -2    7.60    3.00
   4  12   2    3.10    2.80
   5 -12   2    2.50    1.40
  -5 -12  -2    1.00    1.90
  -5 -12  -2    5.80    1.30
  -5 -12  -2    3.10    1.40
   5 -12   2    1.80    1.80
   5 -12   2    5.50    1.50
   5  12   2    2.40    1.90
  -5  12  -2    3.50    1.80
  -6 -12  -2    0.50    1.10
   6 -12   2    0.90    1.80
  -6 -12  -2   -0.10    1.10
  -6 -12  -2   -1.40    1.60
   6 -12   2    1.30    1.20
   6 -12   2    2.00    1.30
   6  12   2    1.70    1.50
  -6  12  -2    0.80    1.30
  -7 -12  -2   24.40    2.30
   7 -12   2   23.50    2.40
  -7  12  -2   24.80    2.60
  -7 -13   2    4.70    1.20
  -7 -13   2    0.30    1.40
  -7 -13   2    1.50    1.20
  -7 -13   2    4.00    1.00
   7 -13  -2    2.40    0.90
   7  13  -2    2.50    1.10
  -7  13   2    4.30    1.50
  -6 -13   2    4.10    1.70
  -6 -13   2    1.00    1.20
  -6 -13   2    3.90    1.30
   6 -13  -2    2.70    1.30
  -6  13   2    2.30    1.60
   6  13  -2    3.90    1.60
   6  13  -2    1.80    1.50
   6  13  -2    2.50    1.80
  -5 -13   2    5.80    1.80
  -5 -13   2    6.30    1.70
   5 -13  -2    5.20    1.20
  -5 -13   2    5.40    1.50
   5 -13  -2    9.70    2.30
   5 -13  -2    8.50    1.80
   5  13  -2    8.10    2.20
   5  13  -2    3.70    1.60
  -5  13   2    6.90    2.20
   5  13  -2    5.80    1.90
   4 -13  -2   33.40    3.60
   4 -13  -2   27.90    5.20
  -4 -13   2   35.80    3.90
  -4 -13   2   31.20    3.70
  -4 -13   2   29.70    5.60
  -4 -13   2   41.10    7.00
  -4 -13   2   39.80    3.60
   4 -13  -2   39.80    3.40
   4 -13  -2   26.70    6.30
   4 -13  -2   37.40    4.50
   4  13  -2   36.40    3.80
   4  13  -2   36.30    3.70
  -4  13   2   36.80    4.10
   4  13  -2   41.90    4.10
  -4  13   2   29.70    4.80
   4  13  -2   46.50    4.50
  -3 -13   2    2.30    1.30
   3 -13  -2    0.10    2.60
   3 -13  -2    1.60    1.80
   3 -13  -2    6.20    1.80
   3 -13  -2    5.30    1.30
   3 -13  -2    1.80    1.40
  -3 -13   2    2.40    1.40
   3 -13  -2    0.70    3.20
  -3 -13   2   -0.80    3.30
  -3 -13   2    3.30    2.90
  -3 -13   2    2.20    1.70
  -3  13   2    3.10    2.80
   3  13  -2    5.60    2.10
   3  13  -2    4.30    1.90
   3  13  -2    4.70    1.70
  -3  13   2    2.80    2.10
   3  13  -2    2.80    1.60
  -2 -13   2    1.70    2.60
   2 -13  -2    2.00    1.30
   2 -13  -2    3.30    1.70
  -2 -13   2    1.70    3.50
  -2 -13   2    3.00    1.40
  -2 -13   2    0.80    1.20
   2 -13  -2    0.70    2.90
   2 -13  -2    3.80    1.30
   2  13  -2    0.40    1.80
  -2  13   2    4.90    2.90
  -2  13   2    1.50    2.20
   2  13  -2    3.40    1.60
   2  13  -2    2.50    1.50
   2  13  -2    5.90    2.10
   1 -13  -2    3.30    1.90
  -1 -13   2    3.10    1.40
  -1 -13   2    1.40    2.20
  -1 -13   2    3.60    1.40
   1 -13  -2    2.20    2.50
   1 -13  -2    3.10    1.10
   1 -13  -2    3.30    3.00
  -1 -13   2    3.50    2.50
  -1 -13   2    6.00    2.40
   1 -13  -2    6.60    1.90
  -1 -13   2    3.20    1.40
   1 -13  -2    5.20    1.50
  -1  13   2    0.20    2.20
   1  13  -2    2.20    1.80
   1  13  -2    3.60    1.60
  -1  13   2    3.50    1.90
  -1  13   2    5.90    1.90
   1  13  -2    2.90    1.70
   1  13  -2    6.00    2.30
   0 -13  -2   54.09    4.50
   0 -13  -2   42.40    4.30
   0 -13  -2   43.00    6.50
   0 -13  -2   44.50    4.00
   0 -13   2   38.70    4.30
   0 -13   2   46.10    4.60
   0 -13  -2   53.29    7.20
   0 -13   2   38.20    4.90
   0 -13   2   41.80    6.00
   0 -13   2   50.59    6.60
   0 -13  -2   44.00    5.20
   0 -13   2   47.80    4.20
   0  13   2   47.10    5.90
   0  13  -2   37.60    4.40
   0  13  -2   50.09    5.00
   0  13   2   51.69    5.40
   0  13   2   42.10    4.70
   0  13  -2   45.00    4.70
   0  13  -2   47.00    4.90
   1 -13   2   18.80    2.50
   1 -13   2   12.10    2.50
   1 -13   2    9.20    3.40
  -1 -13  -2   14.90    2.10
  -1 -13  -2   16.50    2.70
   1 -13   2   15.40    2.10
  -1 -13  -2   14.60    4.10
   1 -13   2   10.50    2.40
  -1 -13  -2   11.70    2.10
  -1 -13  -2   10.00    4.10
   1 -13   2   23.30    4.50
  -1 -13  -2   18.50    4.00
  -1  13  -2    3.30    4.70
  -1  13  -2   20.10    3.00
   1  13   2   11.60    2.90
   1  13   2   16.70    3.00
   1  13   2   13.20    2.60
  -1  13  -2   19.70    3.30
  -1  13  -2   12.40    2.40
   2 -13   2   -4.00    3.10
   2 -13   2    1.30    1.10
  -2 -13  -2   -1.50    1.00
   2 -13   2   -1.40    2.40
  -2 -13  -2    1.10    1.50
   2 -13   2    1.60    1.50
  -2 -13  -2   -0.80    1.30
  -2 -13  -2    0.00    2.40
   2 -13   2   -1.30    1.60
   2 -13   2    1.50    1.10
  -2 -13  -2   -0.30    1.50
  -2 -13  -2    4.00    3.10
  -2  13  -2    0.90    2.00
  -2  13  -2   -9.10    5.30
   2  13   2    0.60    1.80
  -2  13  -2    0.40    1.50
  -2  13  -2    0.80    1.70
  -2  13  -2    0.50    1.70
  -3 -13  -2   24.90    5.10
   3 -13   2   27.20    3.30
   3 -13   2   23.30    5.80
   3 -13   2   27.50    3.60
   3 -13   2   23.90    5.50
  -3 -13  -2   35.80    3.70
  -3 -13  -2   31.60    3.50
   3 -13   2   32.10    3.40
   3 -13   2   32.80    3.80
  -3 -13  -2   35.10    4.60
  -3 -13  -2   37.50    3.30
  -3  13  -2   30.50    4.50
  -3  13  -2   33.20    4.20
  -3  13  -2   31.20    3.70
  -3  13  -2   40.80    4.10
   4 -13   2    1.50    1.90
  -4 -13  -2   -1.20    1.40
  -4 -13  -2   -4.70    3.90
  -4 -13  -2    0.10    3.10
   4 -13   2    0.30    1.30
  -4 -13  -2    0.20    1.70
  -4 -13  -2   -0.10    1.10
   4 -13   2    3.80    3.90
   4 -13   2    1.00    1.10
   4 -13   2   -1.80    3.90
  -4 -13  -2    0.70    1.20
  -4  13  -2    0.60    1.80
   4  13   2    1.10    1.70
  -4  13  -2    4.60    2.70
  -5 -13  -2    5.10    2.10
   5 -13   2    7.90    1.60
  -5 -13  -2    7.60    2.20
   5 -13   2    8.30    1.70
   5 -13   2    8.80    2.10
  -5 -13  -2    5.80    1.60
  -5 -13  -2    6.50    1.30
  -5  13  -2    6.80    2.00
   5  13   2    6.30    1.90
   6 -13   2   15.50    2.10
   6 -13   2   17.80    1.70
  -6 -13  -2   19.10    2.20
  -6 -13  -2   12.70    2.60
  -6  13  -2   16.20    2.40
   6  13   2   16.80    2.50
  -7 -13  -2    1.80    0.70
   7 -13   2    1.50    0.80
  -7 -14   2    5.30    1.60
  -7 -14   2    4.70    1.10
  -7 -14   2    3.30    0.80
   7  14  -2    4.40    0.90
  -7  14   2    5.50    1.30
  -6 -14   2    2.20    1.20
  -6 -14   2   -0.90    1.40
  -6 -14   2    0.90    1.10
  -6 -14   2   -0.80    1.20
   6 -14  -2    0.60    1.10
  -6  14   2    1.20    1.60
   6  14  -2    1.10    1.20
   6  14  -2   -0.50    1.10
  -5 -14   2    0.90    1.20
   5 -14  -2    0.80    1.20
   5 -14  -2    0.80    1.70
  -5 -14   2    0.60    1.80
  -5 -14   2   -0.20    1.10
   5  14  -2   -0.80    1.60
   5  14  -2    0.90    1.40
  -5  14   2    2.30    1.80
  -4 -14   2   -0.40    1.10
   4 -14  -2    0.80    1.00
   4 -14  -2    0.70    1.40
  -4 -14   2   -4.50    3.50
  -4 -14   2    2.00    1.90
   4 -14  -2   -2.10    3.70
   4 -14  -2   -0.70    4.70
   4 -14  -2    0.80    1.10
  -4 -14   2    0.50    1.70
  -4 -14   2   -0.20    1.10
   4  14  -2    1.30    1.40
   4  14  -2    0.40    1.50
   4  14  -2    0.10    1.90
  -4  14   2    0.30    1.30
  -3 -14   2    2.00    2.80
  -3 -14   2   -7.90    3.70
   3 -14  -2    1.00    1.80
   3 -14  -2    2.50    1.90
  -3 -14   2   -0.60    1.60
   3 -14  -2    2.40    1.10
  -3 -14   2    2.80    1.30
   3 -14  -2    0.90    1.30
  -3 -14   2    1.60    1.70
   3 -14  -2   -2.90    2.70
   3 -14  -2   -6.30    3.60
  -3 -14   2    0.50    1.30
   3  14  -2   -0.70    1.30
   3  14  -2    1.80    1.50
   3  14  -2    0.70    1.60
   3  14  -2   -0.30    1.80
  -3  14   2    1.90    1.60
  -2 -14   2    1.60    1.80
  -2 -14   2    3.30    2.80
   2 -14  -2   -0.80    1.10
   2 -14  -2    3.90    1.60
  -2 -14   2    2.00    1.40
   2 -14  -2    1.20    1.70
   2 -14  -2    3.00    2.80
  -2 -14   2   -2.00    3.60
   2 -14  -2   -0.70    2.70
  -2 -14   2    3.30    1.40
  -2 -14   2    1.10    1.70
   2 -14  -2    0.20    1.00
   2  14  -2   -0.70    1.90
  -2  14   2    3.30    2.00
   2  14  -2    1.70    1.60
  -2  14   2   -4.40    2.90
   2  14  -2   -0.20    1.80
   2  14  -2    0.00    1.40
   1 -14  -2   26.30    2.60
  -1 -14   2   23.30    3.20
  -1 -14   2   21.90    2.70
   1 -14  -2   22.80    4.70
  -1 -14   2   23.20    4.80
   1 -14  -2   28.30    3.20
   1 -14  -2   20.40    2.80
   1 -14  -2   26.50    4.30
  -1 -14   2   18.30    3.40
  -1 -14   2   16.90    4.60
   1 -14  -2   12.60    4.40
  -1 -14   2   19.00    2.70
  -1  14   2   17.10    3.40
   1  14  -2   25.30    3.70
   1  14  -2   24.70    3.20
   1  14  -2   21.20    3.70
   1  14  -2   18.60    3.00
   0 -14   2    9.40    4.10
   0 -14   2   21.70    2.60
   0 -14   2   12.00    3.60
   0 -14   2   19.40    2.70
   0 -14  -2   13.90    2.50
   0 -14  -2   19.10    3.70
   0 -14   2   20.70    2.90
   0 -14  -2   12.50    2.40
   0 -14  -2   18.80    4.50
   0 -14  -2   11.50    4.30
   0 -14   2   13.70    3.10
   0  14   2   24.00    3.60
   0  14  -2   17.30    3.00
   0  14  -2   22.60    3.10
   0  14  -2   20.40    3.50
   0  14  -2   17.50    2.80
   1 -14   2    3.00    2.90
   1 -14   2    1.90    1.80
  -1 -14  -2    1.60    1.30
   1 -14   2    1.90    1.50
  -1 -14  -2    3.30    1.60
  -1 -14  -2    5.60    2.30
   1 -14   2    5.10    3.50
   1 -14   2    2.20    1.20
   1 -14   2    1.70    1.10
  -1 -14  -2    1.70    1.30
  -1 -14  -2    3.00    3.40
  -1 -14  -2    1.00    3.10
   1  14   2    3.00    2.00
  -1  14  -2    2.40    1.80
  -1  14  -2    0.10    1.70
  -1  14  -2    2.50    1.80
   2 -14   2    2.40    1.90
  -2 -14  -2    4.20    2.10
   2 -14   2    3.60    1.30
   2 -14   2    3.80    1.60
  -2 -14  -2    5.50    1.40
  -2 -14  -2    0.50    2.80
  -2 -14  -2    3.60    3.50
   2 -14   2    1.40    1.50
   2 -14   2    1.00    3.60
  -2 -14  -2    2.80    1.30
   2 -14   2    4.40    3.10
  -2 -14  -2    3.70    1.80
   2  14   2    5.30    2.00
  -2  14  -2    4.20    2.10
  -2  14  -2    5.10    2.10
  -2  14  -2    3.50    1.80
  -2  14  -2    3.70    2.10
   3 -14   2    0.70    1.20
  -3 -14  -2    0.00    1.30
  -3 -14  -2    0.20    3.90
   3 -14   2    0.30    1.60
   3 -14   2   -4.70    3.40
  -3 -14  -2    0.40    1.60
  -3 -14  -2    1.60    1.20
  -3 -14  -2    1.50    3.50
   3 -14   2   -2.90    3.80
  -3 -14  -2    1.60    1.60
   3 -14   2    1.20    1.20
   3 -14   2    2.20    1.90
  -3  14  -2   -1.40    1.30
  -3  14  -2    1.60    2.40
  -3  14  -2    0.10    1.50
   3  14   2   -0.60    1.50
  -4 -14  -2    2.10    1.00
  -4 -14  -2    0.20    1.30
   4 -14   2    3.60    1.80
   4 -14   2    2.80    1.50
   4 -14   2    2.20    1.20
  -4 -14  -2    2.20    1.70
  -4 -14  -2    3.80    1.70
  -4  14  -2    2.60    1.60
   4  14   2    0.20    1.50
  -4  14  -2    0.00    2.00
   5 -14   2    8.80    1.50
  -5 -14  -2    9.30    2.00
   5 -14   2    7.90    1.60
  -5 -14  -2    7.90    1.50
  -5 -14  -2    7.20    1.60
   5 -14   2    2.80    2.60
   5  14   2    8.30    2.10
  -5  14  -2    9.40    2.00
  -6 -14  -2    0.10    0.70
   6 -14   2    1.20    0.90
   6  14   2    2.40    1.30
  -6  14  -2    1.80    1.10
  -6 -15   2   -0.10    1.10
  -6 -15   2    1.10    0.90
   6 -15  -2    0.20    0.70
  -6 -15   2   -0.50    0.90
  -6 -15   2   -0.30    1.10
  -6  15   2    0.10    1.10
   6  15  -2    0.80    0.90
  -5 -15   2   22.30    3.40
   5 -15  -2   21.10    2.60
  -5 -15   2   26.10    2.70
  -5 -15   2   27.50    3.10
   5 -15  -2   26.20    3.00
  -5 -15   2   22.30    2.70
  -5  15   2   32.70    3.40
   5  15  -2   23.20    3.10
   5  15  -2   28.00    3.00
  -4 -15   2    1.30    1.10
  -4 -15   2   -1.90    1.50
   4 -15  -2    0.50    1.00
   4 -15  -2    0.00    1.50
  -4 -15   2    0.40    1.50
  -4 -15   2   -1.70    1.00
  -4  15   2    1.80    2.00
   4  15  -2    0.90    1.40
   4  15  -2   -1.60    1.50
   3 -15  -2    8.30    2.30
  -3 -15   2    4.50    1.90
  -3 -15   2    5.70    1.60
  -3 -15   2    9.50    2.80
   3 -15  -2    8.40    1.80
   3 -15  -2    8.70    1.50
  -3 -15   2   11.80    2.00
  -3  15   2   11.70    2.50
   3  15  -2   10.30    2.20
   3  15  -2    8.50    2.00
  -3  15   2   10.70    2.50
   3  15  -2    9.90    2.40
   2 -15  -2   35.40    4.70
   2 -15  -2   44.70    4.00
  -2 -15   2   44.80    4.40
  -2 -15   2   41.00    5.00
  -2 -15   2   38.00    4.40
   2 -15  -2   41.80    4.00
  -2 -15   2   30.80    6.60
   1 -15  -2    9.50    2.40
  -1 -15   2   14.50    2.70
  -1 -15   2    7.80    4.20
   1 -15  -2    6.10    3.70
   1 -15  -2    7.00    4.10
  -1 -15   2   10.70    2.20
   1 -15  -2   15.00    2.30
   1 -15  -2   13.10    1.80
  -1 -15   2    7.50    3.80
   1 -15  -2    9.80    1.90
  -1 -15   2   12.80    2.00
  -1 -15   2   10.00    2.80
   1  15  -2    8.40    2.80
  -1  15   2   13.80    2.70
   1  15  -2   15.60    2.90
   1  15  -2   18.00    3.10
   0 -15  -2    3.00    1.80
   0 -15  -2    0.70    1.30
   0 -15  -2    4.30    3.40
   0 -15  -2    1.60    4.00
   0 -15   2    0.90    1.00
   0 -15   2    1.40    1.30
   0 -15  -2    3.60    2.20
   0 -15   2    4.40    3.50
   0 -15   2    0.90    1.80
   0 -15   2    2.10    1.70
   0 -15  -2    1.20    1.10
   0 -15   2    0.70    3.20
   0  15   2    1.20    1.90
   0  15  -2    1.10    1.70
   0  15  -2    3.30    1.70
   0  15  -2    1.70    1.70
   1 -15   2   -9.50    4.80
   1 -15   2    0.80    1.50
  -1 -15  -2    0.80    1.60
  -1 -15  -2   -3.80    3.50
   1 -15   2    1.20    3.00
   1 -15   2   -0.60    1.60
  -1 -15  -2   -5.00    3.40
   1 -15   2   -0.20    1.10
  -1 -15  -2    0.10    0.90
   1 -15   2   -0.30    1.00
  -1 -15  -2    0.30    1.20
  -1 -15  -2    1.30    2.20
   1  15   2    1.20    1.80
  -1  15  -2   -1.20    1.60
  -1  15  -2   -0.80    1.70
  -1  15  -2    5.30    2.70
  -2 -15  -2    3.10    3.60
   2 -15   2    9.30    2.20
   2 -15   2    3.50    3.90
  -2 -15  -2    9.40    4.00
  -2 -15  -2    8.10    1.50
  -2 -15  -2    9.80    2.20
  -2 -15  -2   10.60    2.00
  -2 -15  -2   12.20    2.90
   2 -15   2    8.70    1.80
   2 -15   2   10.60    2.40
   2 -15   2   10.60    1.70
  -2  15  -2   10.40    2.10
   2  15   2    9.60    2.40
  -2  15  -2   15.40    2.80
  -2  15  -2    8.60    2.50
  -2  15  -2   13.40    2.70
  -3 -15  -2    8.80    1.50
   3 -15   2   10.00    3.40
   3 -15   2   10.30    1.80
  -3 -15  -2    8.10    1.70
  -3 -15  -2    9.60    3.00
   3 -15   2    8.10    1.80
  -3 -15  -2   10.20    2.30
   3 -15   2    5.90    2.20
  -3  15  -2   10.80    2.00
  -3  15  -2    9.60    2.80
   3  15   2    9.20    2.10
  -3  15  -2   11.50    2.20
   4 -15   2    4.90    1.30
  -4 -15  -2    4.90    1.30
  -4 -15  -2    4.60    1.80
   4 -15   2    2.80    1.70
   4 -15   2    4.80    1.50
  -4 -15  -2    2.90    1.10
  -4  15  -2    4.60    1.60
   4  15   2    5.50    1.90
  -5 -15  -2    4.10    1.20
  -5 -15  -2    2.70    1.40
   5 -15   2    5.70    1.10
   5 -15   2    4.70    1.20
   5  15   2    5.00    1.60
  -5  15  -2    4.50    1.40
   6 -15   2    0.90    0.80
  -6 -15  -2    0.00    0.60
  -6  15  -2    0.50    0.80
   6  15   2   -0.10    1.20
  -6 -16   2    1.30    0.70
   6 -16  -2    0.70    0.60
  -6 -16   2    1.50    1.30
  -6 -16   2    1.40    0.80
  -6  16   2    0.30    1.10
  -5 -16   2    3.40    1.40
  -5 -16   2    4.00    1.70
   5 -16  -2    2.60    1.00
  -5 -16   2    2.60    1.00
  -5 -16   2    3.20    1.10
  -5  16   2    2.10    1.30
   5  16  -2    3.50    1.20
  -4 -16   2   82.79    6.80
   4 -16  -2   76.39    6.60
  -4 -16   2   76.09    6.60
  -4 -16   2   82.49    6.50
   4 -16  -2   72.19    6.90
  -4 -16   2   81.29    7.40
   4  16  -2   93.89    6.80
   4  16  -2   90.19    7.00
  -4  16   2   84.29    6.90
  -3 -16   2    0.70    1.10
   3 -16  -2   -0.40    1.40
   3 -16  -2    0.70    1.10
   3 -16  -2    1.10    0.90
  -3 -16   2    1.60    1.20
   3  16  -2    1.60    1.40
   3  16  -2    3.00    1.90
   3  16  -2    3.80    1.90
  -3  16   2    1.90    1.80
  -2 -16   2   44.80    4.60
  -2 -16   2   53.19    4.30
   2 -16  -2   42.40    4.40
   2 -16  -2   44.40    3.90
  -2 -16   2   41.60    5.20
  -2 -16   2   42.80    4.30
   2 -16  -2   40.00    5.10
  -2  16   2   52.79    5.10
   2  16  -2   52.19    4.80
   2  16  -2   53.59    5.00
   1 -16  -2    9.40    1.90
  -1 -16   2    9.30    2.30
   1 -16  -2    9.40    1.50
   1 -16  -2    6.30    2.20
  -1 -16   2    8.20    1.60
  -1 -16   2    7.60    1.80
  -1 -16   2   10.10    2.80
   1  16  -2   11.00    2.70
   1  16  -2    9.70    2.20
  -1  16   2    7.90    2.20
   0 -16  -2    3.30    1.20
   0 -16   2    4.50    1.50
   0 -16   2    4.50    1.90
   0 -16  -2    2.40    1.90
   0 -16   2    4.00    1.20
   0 -16   2    4.00    1.90
   0 -16  -2    4.20    1.50
   0  16  -2    4.90    2.40
   0  16   2    3.10    1.70
   0  16  -2    6.40    1.90
  -1 -16  -2   -0.10    1.20
   1 -16   2    1.40    1.70
   1 -16   2   -2.10    1.40
  -1 -16  -2    0.50    1.80
  -1 -16  -2    0.80    0.90
   1 -16   2    0.30    1.10
   1 -16   2    0.30    1.10
   1  16   2    0.70    1.40
  -1  16  -2    3.80    2.30
  -1  16  -2   -0.50    1.30
  -1  16  -2    2.90    2.00
   2 -16   2    6.90    2.40
   2 -16   2    4.80    2.00
  -2 -16  -2    3.40    2.00
   2 -16   2    8.80    1.60
   2 -16   2    6.40    1.50
  -2 -16  -2    3.30    1.30
  -2 -16  -2    5.20    1.80
  -2 -16  -2    3.80    1.10
  -2  16  -2    7.20    2.10
   2  16   2    5.70    1.90
  -2  16  -2    7.90    1.80
   3 -16   2    5.90    1.50
  -3 -16  -2    5.40    1.10
   3 -16   2    3.80    1.20
   3 -16   2    4.90    1.70
  -3 -16  -2    4.50    1.40
  -3 -16  -2    7.40    2.30
  -3  16  -2    5.20    1.90
   3  16   2    7.40    1.90
  -3  16  -2    8.80    2.00
  -4 -16  -2    2.10    1.70
  -4 -16  -2    0.50    0.90
   4 -16   2    0.10    0.90
   4 -16   2   -0.10    1.10
   4  16   2    0.40    1.40
   5 -16   2    0.20    0.80
  -5 -16  -2    0.50    0.70
   5  16   2   -0.70    1.00
  -5  16  -2    0.20    0.80
   5 -17  -2   -0.10    0.80
  -5 -17   2    1.30    0.80
  -5 -17   2    0.90    0.70
  -5 -17   2    1.60    1.30
  -5  17   2   -0.50    1.00
   5  17  -2    1.60    0.90
  -4 -17   2  175.58   12.80
  -4 -17   2  165.68   13.30
  -4 -17   2  157.28   12.60
  -4 -17   2  172.08   12.50
  -4  17   2  159.68   12.80
   4  17  -2  179.08   12.50
   3 -17  -2    5.20    1.40
  -3 -17   2    9.00    2.30
  -3 -17   2    8.80    2.00
  -3 -17   2    9.20    1.50
   3 -17  -2    6.80    1.90
  -3  17   2    5.30    1.70
   3  17  -2    6.40    1.70
   2 -17  -2   35.40    4.60
  -2 -17   2   46.20    3.90
  -2 -17   2   48.20    4.40
  -2 -17   2   46.10    4.10
  -2 -17   2   49.30    5.00
   2  17  -2   49.70    4.10
  -2  17   2   35.70    4.40
   2  17  -2   31.10    5.20
  -1 -17   2  232.88   17.00
  -1 -17   2  216.68   17.90
  -1 -17   2  230.18   17.30
   1 -17  -2  220.78   16.80
   1 -17  -2  202.18   17.10
  -1 -17   2  238.88   17.20
   1 -17  -2  225.38   18.10
   1  17  -2  248.58   17.20
  -1  17   2  234.88   17.40
   1  17  -2  244.38   17.40
   0 -17   2   76.19    6.70
   0 -17  -2   75.79    7.20
   0 -17  -2   71.69    6.00
   0 -17   2   79.79    6.30
   0 -17   2   70.09    6.30
   0 -17  -2   67.29    6.30
   0 -17   2   77.99    7.00
   0  17  -2   85.89    6.50
   0  17   2   71.59    6.70
   0  17  -2   81.89    6.80
   0  17  -2   88.19    7.00
   1 -17   2  168.88   12.70
   1 -17   2  168.58   12.60
   1 -17   2  175.68   12.40
  -1 -17  -2  144.29   13.20
   1 -17   2  149.39   12.90
  -1  17  -2  181.28   12.90
  -1  17  -2  179.58   12.80
   1  17   2  144.29   12.70
   2 -17   2   88.59    6.90
  -2 -17  -2   74.89    7.40
   2 -17   2   91.49    6.60
   2 -17   2   70.99    7.00
   2 -17   2   82.29    6.70
  -2  17  -2   94.79    6.80
  -2  17  -2   87.29    7.40
   2  17   2   75.19    7.00
  -3 -17  -2   73.09    6.00
   3 -17   2   58.39    5.40
  -3 -17  -2   59.39    5.40
   3  17   2   75.49    6.20
  -3  17  -2   54.79    5.50
  -4 -17  -2    0.10    1.20
  -4 -17  -2   -1.00    0.70
   4 -17   2    0.60    0.80
   4 -17   2    0.80    0.80
  -4  17  -2    1.00    0.90
   4  17   2    0.20    1.10
  -4 -18   2    3.60    0.90
  -4 -18   2    4.60    1.20
  -4 -18   2    9.50    1.90
   4 -18  -2    6.70    1.50
  -4  18   2    6.30    1.30
  -3 -18   2   26.20    2.20
  -3 -18   2   24.20    2.50
  -3 -18   2   22.00    2.80
  -3 -18   2   22.50    2.30
   3 -18  -2   19.70    2.20
   3 -18  -2   16.40    2.50
   3  18  -2   20.00    2.10
  -2 -18   2   10.00    2.20
   2 -18  -2    4.80    1.70
  -2 -18   2    6.10    1.70
  -2 -18   2    5.60    1.30
  -2 -18   2    5.40    1.30
   2  18  -2    5.00    1.20
   1 -18  -2    0.50    1.10
  -1 -18   2    2.00    1.40
  -1 -18   2    0.10    0.90
   1 -18  -2    0.00    1.30
  -1 -18   2    1.30    1.50
  -1 -18   2    0.10    1.30
   1  18  -2   -0.60    2.70
   1  18  -2   -0.90    1.30
   0 -18   2    4.90    1.80
   0 -18   2    5.20    1.60
   0 -18   2    2.20    1.00
   0 -18  -2    1.00    1.40
   0 -18   2    4.90    1.60
   0 -18  -2    0.50    0.70
   0 -18  -2    0.40    1.30
   0  18   2   -0.80    2.50
   0  18  -2    3.30    1.60
   1 -18   2  110.39    7.80
   1 -18   2  104.09    8.40
   1 -18   2  100.99    8.30
  -1  18  -2   92.19    8.20
  -2 -18  -2   71.99    6.20
   2 -18   2   72.49    5.40
   2 -18   2   65.79    5.50
  -2 -18  -2   61.19    5.30
  -2  18  -2   68.29    5.40
   2  18   2   58.59    5.60
  -3 -18  -2   45.70    3.80
  -3 -18  -2   45.40    4.30
   3  18   2   45.40    4.10
  -3 -19   2  463.05   37.10
   3 -19  -2  551.44   36.80
  -3 -19   2  478.75   36.60
   3  19  -2  548.15   37.20
  -2 -19   2    0.00    0.60
  -2 -19   2    2.10    1.10
   2 -19  -2   -0.30    0.70
  -2 -19   2    0.00    0.60
  -2 -19   2    1.30    1.00
   2 -19  -2   -1.00    1.00
  -2  19   2    0.50    1.00
   2  19  -2   -0.40    1.00
  -1 -19   2   16.60    2.40
  -1 -19   2   21.40    2.10
  -1 -19   2   26.10    2.20
  -1 -19   2   24.70    2.70
   1  19  -2   21.50    2.60
   0 -19   2   29.20    2.50
   0 -19   2   31.10    3.30
   0 -19   2   30.30    2.70
   0 -19   2   26.00    2.90
   0  19  -2   30.60    3.10
   0  19  -2   28.00    2.70
   1 -19   2    2.60    0.80
   1 -19   2    2.40    0.90
  -1 -19  -2    2.30    0.90
  -1 -19  -2    0.70    1.20
   1  19   2    2.40    1.10
  -1  19  -2    2.60    1.10
  -1  19  -2    3.50    1.40
   2 -19   2  114.49    7.70
  -2 -19  -2  108.89    8.00
  -2 -19  -2   99.19    8.70
  -2  19  -2   95.99    7.60
 -10   0   3   -0.90    1.00
  -9   0   3   -1.20    1.20
  -9   0   3    0.20    1.30
  -8   0   3    0.10    1.40
  -8   0   3   -3.10    2.80
  -8   0   3   -1.00    1.30
   8   0  -3    2.00    1.10
  -8   0   3   -3.90    2.70
  -7   0   3   -0.20    1.50
  -7   0   3    1.30    2.60
  -7   0   3    0.60    1.50
  -7   0   3    1.70    2.40
  -6   0   3   -1.70    1.80
   6   0  -3    1.30    1.10
  -6   0   3   -0.20    1.20
  -6   0   3   -0.40    1.10
  -5   0   3    0.60    1.00
  -5   0   3   -0.10    1.60
  -5   0   3    0.70    1.60
  -4   0   3    0.50    1.60
   4   0  -3   -0.30    0.70
  -4   0   3    0.00    1.40
  -3   0   3    0.20    0.90
  -3   0   3    0.50    1.10
  -2   0   3   -0.10    0.80
  -2   0   3   -0.30    0.90
   1   0  -3    0.50    1.20
  -1   0   3    0.20    0.70
   0   0   3   -0.30    0.70
   0   0  -3    0.00    1.60
  -1   0  -3    0.00    0.80
  -1   0  -3    0.40    0.70
   1   0   3    0.10    0.90
  -1   0  -3    0.90    0.80
  -2   0  -3   -0.70    1.50
   2   0   3   -0.20    1.10
  -2   0  -3   -0.10    1.00
  -3   0  -3    0.20    1.40
   3   0   3    0.00    1.10
   3   0   3    1.40    2.00
  -3   0  -3    0.90    1.50
  -3   0  -3    2.10    1.30
  -4   0  -3   -0.30    1.10
   4   0   3    0.10    1.40
  -4   0  -3   -0.50    1.60
  -4   0  -3    1.20    1.40
   4   0   3   -0.40    1.30
   5   0   3    2.30    1.70
   5   0   3   -1.30    1.10
   5   0   3   -1.00    1.70
  -5   0  -3    1.20    1.40
  -5   0  -3   -0.20    1.10
  -5   0  -3    0.30    1.80
   5   0   3    0.50    1.10
  -6   0  -3    2.40    1.70
  -6   0  -3   -2.10    3.10
   6   0   3   -1.00    1.80
  -6   0  -3    0.80    1.80
   6   0   3    0.60    1.20
   6   0   3   -2.00    4.00
   6   0   3   -0.70    1.20
   7   0   3    1.80    1.20
  -7   0  -3    0.00    1.40
  -8   0  -3   -1.20    1.50
   8   0   3    0.80    1.00
  -8   0  -3   -0.60    1.70
  -9   0  -3    1.10    1.20
  -9   0  -3    0.60    0.90
 -10  -1   3    8.10    1.50
 -10   1   3    6.60    1.50
  -9  -1   3   43.40    4.30
  -9  -1   3   38.60    3.80
   9  -1  -3   34.80    3.60
  -9   1   3   40.50    4.20
  -9   1   3   36.80    3.60
  -8  -1   3    5.60    2.10
  -8  -1   3    3.70    3.00
  -8  -1   3    4.00    1.60
  -8  -1   3    3.70    3.80
  -8   1   3    3.70    1.60
  -8   1   3    2.70    4.00
  -8   1   3    6.60    1.90
   8   1  -3    2.60    1.60
  -8   1   3    2.20    2.90
   8   1  -3    7.60    2.80
  -7  -1   3   11.10    3.80
  -7  -1   3   13.90    3.70
   7  -1  -3   11.00    1.70
  -7  -1   3   15.70    2.80
   7  -1  -3   11.40    1.90
  -7  -1   3   12.40    2.50
  -7   1   3   19.50    3.40
  -7   1   3   12.40    3.40
   7   1  -3    7.80    1.70
  -7   1   3   13.40    2.40
  -7   1   3    8.70    3.00
   7   1  -3   12.90    2.50
  -7   1   3   11.60    2.30
   7   1  -3   16.10    2.50
  -6  -1   3   16.60    2.40
  -6  -1   3   12.60    3.10
   6  -1  -3   14.10    2.30
  -6  -1   3   10.70    3.00
  -6  -1   3   12.30    2.30
  -6   1   3   13.00    3.40
   6   1  -3   15.00    1.90
   6   1  -3   15.40    2.50
  -6   1   3   16.80    2.40
  -6   1   3   19.50    2.90
  -6   1   3   11.10    3.10
  -5  -1   3   53.49    5.80
  -5  -1   3   53.89    4.60
  -5  -1   3   60.79    5.90
   5  -1  -3   46.90    4.50
  -5   1   3   55.69    4.70
  -4  -1   3    6.20    1.90
   4  -1  -3    3.00    1.50
  -4  -1   3    4.70    1.80
  -4   1   3    7.00    1.70
  -4   1   3    5.10    2.00
  -3  -1   3   15.80    2.90
   3  -1  -3   11.30    1.60
   3  -1  -3   10.60    1.60
  -3   1   3    7.50    1.60
  -2  -1   3    1.00    0.80
  -2  -1   3    0.80    0.90
  -2   1   3    2.00    0.90
   2   1  -3    2.70    1.70
  -2   1   3    2.70    1.20
   1  -1  -3  104.69    8.30
   1  -1  -3  100.49    8.20
  -1   1   3  124.29    8.40
   1   1  -3  111.79    8.80
   0  -1  -3   27.90    3.30
   0  -1  -3   26.80    2.70
   0   1   3   31.10    2.90
   0   1  -3   30.50    3.80
   1  -1   3   22.60    2.60
  -1  -1  -3   21.10    2.40
  -1   1  -3   27.20    2.90
  -1   1  -3   24.30    3.50
  -2  -1  -3    2.90    1.30
   2  -1   3    3.20    1.40
  -2  -1  -3    1.80    1.10
   2   1   3    0.80    1.20
  -2   1  -3    1.30    1.40
  -2   1  -3    2.80    1.30
   3  -1   3   82.09    6.70
  -3  -1  -3   83.69    7.30
   3   1   3   85.79    7.70
  -3   1  -3   94.19    8.00
  -3   1  -3   76.49    6.90
  -3   1  -3   93.89    7.40
   4  -1   3    3.50    2.10
  -4  -1  -3    3.10    1.80
  -4  -1  -3    3.80    1.40
   4  -1   3    5.30    1.60
  -4  -1  -3    2.20    1.50
  -4   1  -3    5.30    1.60
   4   1   3    2.30    1.60
  -4   1  -3    3.00    1.80
  -4   1  -3    2.30    2.20
   4   1   3    3.70    1.60
   4   1   3    4.20    1.70
  -5  -1  -3   -0.50    2.00
   5  -1   3    3.70    2.50
   5  -1   3    1.60    1.70
  -5  -1  -3    2.30    1.70
   5  -1   3   -0.50    1.00
  -5  -1  -3    0.60    1.70
  -5  -1  -3    2.80    1.90
   5  -1   3    1.30    1.40
   5   1   3    0.50    1.80
  -5   1  -3    0.70    1.50
  -5   1  -3    0.30    1.60
   5   1   3    1.20    1.10
  -5   1  -3    3.50    3.70
   5   1   3   -0.50    1.50
  -5   1  -3    1.90    1.40
   5   1   3    3.70    1.40
   6  -1   3    1.00    1.30
  -6  -1  -3    4.30    2.00
  -6  -1  -3    1.20    1.50
   6  -1   3    3.50    2.10
   6  -1   3    2.90    1.60
  -6  -1  -3   -3.40    2.90
  -6  -1  -3    1.50    2.00
  -6  -1  -3    3.30    2.40
  -6   1  -3    0.80    2.00
   6   1   3    2.30    1.80
  -6   1  -3    3.90    1.70
   6   1   3    4.10    1.30
   6   1   3    0.90    1.20
  -6   1  -3    3.40    3.90
  -6   1  -3   -0.80    3.20
  -7  -1  -3    0.00    1.50
   7  -1   3    1.30    1.60
   7  -1   3    5.00    6.20
  -7  -1  -3    1.70    2.10
   7  -1   3   -0.10    1.00
   7  -1   3    2.30    2.20
  -7  -1  -3    1.40    5.70
  -7   1  -3   -1.30    2.20
   7   1   3   -5.10    3.90
   7   1   3    0.70    1.60
  -7   1  -3    3.80    1.80
   7   1   3    1.20    0.90
  -8  -1  -3    0.90    1.70
  -8  -1  -3    1.80    1.60
   8  -1   3    1.20    1.10
   8   1   3    0.40    1.00
  -8   1  -3   -0.70    1.40
  -8   1  -3    2.80    1.60
  -9  -1  -3    0.90    0.80
   9  -1   3    1.90    0.70
  -9  -1  -3    0.20    1.50
  -9   1  -3    0.40    1.30
  -9   1  -3   -0.10    0.90
   9   1   3   -1.80    1.20
 -10  -2   3   78.29    6.40
  -9  -2   3   48.00    4.70
  -9  -2   3   49.70    5.10
  -9   2   3   60.79    4.90
  -9   2   3   54.09    5.00
  -8  -2   3    0.40    1.60
  -8  -2   3   -0.60    1.20
  -8  -2   3   -1.60    4.00
   8  -2  -3   -2.10    0.90
  -8   2   3   -2.30    3.40
   8   2  -3   -1.10    1.00
  -8   2   3    3.60    5.70
   8   2  -3    0.00    1.30
  -8   2   3    1.00    1.40
  -8   2   3    1.10    1.90
  -8   2   3    0.00    1.50
  -7  -2   3    2.70    2.60
   7  -2  -3    6.40    1.40
  -7   2   3   11.60    3.80
  -7   2   3    5.00    2.70
   7   2  -3    8.30    2.00
   7   2  -3    8.40    1.90
  -6  -2   3   69.09    7.20
  -6  -2   3   69.79    7.20
   6  -2  -3   59.59    5.30
  -6  -2   3   68.39    5.60
  -6  -2   3   68.79    6.00
   6  -2  -3   62.09    5.60
  -6   2   3   65.29    6.90
  -6   2   3   77.09    7.60
   6   2  -3   57.59    5.70
  -5  -2   3    1.50    1.20
  -5  -2   3    3.10    1.80
  -5  -2   3    0.60    1.70
   5  -2  -3    2.10    1.20
  -5  -2   3    1.60    1.30
  -5   2   3    3.10    1.20
  -5   2   3    3.80    1.90
  -5   2   3    4.50    2.00
   4  -2  -3  560.34   45.40
   4  -2  -3  599.04   45.60
  -4  -2   3  644.04   45.90
  -4  -2   3  700.03   46.20
  -4   2   3  660.73   46.20
  -4   2   3  588.54   46.00
  -4   2   3  635.14   45.30
  -3  -2   3   56.29    4.90
  -3  -2   3   50.19    5.20
  -3   2   3   53.39    5.20
  -2  -2   3    2.00    0.90
   2  -2  -3    0.00    0.90
   2  -2  -3    1.60    0.80
  -2   2   3    3.60    1.60
   2   2  -3    1.80    1.40
  -2   2   3    2.60    1.30
   1  -2  -3   47.30    3.80
   1  -2  -3   51.89    4.40
   0  -2  -3    0.40    1.00
   0  -2  -3    2.30    1.00
   0   2   3    2.10    0.90
   0   2  -3    4.10    1.70
  -1  -2  -3  122.49    9.50
  -1  -2  -3  110.49    9.30
   1  -2   3  144.69    9.40
   1   2   3  109.89    9.40
  -2  -2  -3  136.59   10.40
   2  -2   3  127.89   10.30
  -2   2  -3  123.69   10.30
  -3  -2  -3  262.57   19.30
  -3  -2  -3  229.08   19.50
   3   2   3  273.27   19.60
  -3   2  -3  254.07   19.00
  -4  -2  -3    1.70    1.40
   4  -2   3    1.50    1.10
  -4  -2  -3    0.20    1.40
   4  -2   3   -0.30    1.50
  -4  -2  -3   -0.10    1.20
   4  -2   3    1.40    1.80
  -4   2  -3    0.90    1.20
  -4   2  -3    2.30    1.50
  -4   2  -3    0.20    1.60
   4   2   3   -1.00    1.50
   4   2   3    1.70    1.20
   4   2   3    2.30    1.00
  -4   2  -3    0.90    2.00
   4   2   3    2.10    1.90
  -4   2  -3   -2.30    3.40
   5  -2   3   68.39    5.80
  -5  -2  -3   68.89    6.60
  -5  -2  -3   68.59    7.10
   5  -2   3   61.29    5.40
   5  -2   3   57.79    6.90
  -5  -2  -3   75.89    6.10
  -5  -2  -3   70.09    6.20
   5  -2   3   57.19    5.40
  -5  -2  -3   60.79    5.00
  -5   2  -3   59.79    5.90
  -5   2  -3   62.39    6.00
   5   2   3   58.89    5.30
   5   2   3   67.69    5.70
   5   2   3   55.29    5.40
  -5   2  -3   68.19    5.90
   5   2   3   61.79    6.90
   6  -2   3    4.10    1.60
   6  -2   3    2.60    1.40
  -6  -2  -3    3.10    1.20
  -6  -2  -3    3.30    1.80
  -6  -2  -3    2.10    1.70
   6  -2   3   -2.40    2.70
  -6   2  -3    5.00    2.10
   6   2   3   -0.30    2.40
  -6   2  -3   -1.00    2.20
   6   2   3    2.80    1.30
   6   2   3    1.70    1.80
   6   2   3    3.00    1.30
  -6   2  -3    3.40    2.30
  -6   2  -3   -5.30    3.70
   7  -2   3    3.50    1.30
   7  -2   3    2.30    3.50
   7  -2   3    3.20    1.30
  -7  -2  -3    4.50    2.20
   7  -2   3    5.60    2.10
  -7  -2  -3   -0.10    2.60
  -7  -2  -3    6.40    2.30
  -7  -2  -3   -6.10    5.70
   7   2   3    4.60    1.00
  -7   2  -3    1.50    4.70
   7   2   3   -3.10    3.40
  -7   2  -3    3.70    2.30
   7   2   3    2.60    1.40
  -7   2  -3    3.70    1.70
  -8  -2  -3   41.70    4.10
  -8  -2  -3   37.70    4.00
   8  -2   3   34.20    3.50
   8   2   3   32.40    3.30
  -8   2  -3   36.70    3.90
  -8   2  -3   35.30    3.90
  -9  -2  -3    5.50    1.30
  -9  -2  -3    4.50    1.40
  -9   2  -3    5.10    1.20
  -9   2  -3    6.00    1.60
 -10  -3   3    1.90    1.20
 -10   3   3    0.40    1.00
  10   3  -3    0.50    1.10
  -9  -3   3    4.90    1.60
  -9  -3   3    6.70    1.60
   9  -3  -3    4.10    1.50
  -9   3   3    2.40    1.80
  -8  -3   3    1.50    3.50
   8  -3  -3    8.60    1.30
  -8  -3   3    8.70    2.20
  -8  -3   3    7.90    3.30
  -8  -3   3    6.00    1.90
  -8   3   3   10.20    2.50
  -8   3   3    8.20    1.90
   8   3  -3    7.90    1.80
  -8   3   3    3.40    3.80
   8   3  -3    5.60    1.50
  -8   3   3    6.10    2.20
  -8   3   3    7.40    3.10
   7  -3  -3   39.40    3.40
  -7  -3   3   26.40    6.70
  -7  -3   3   33.10    5.20
  -7  -3   3   34.10    3.80
   7   3  -3   29.50    3.60
  -7   3   3   40.40    4.40
  -7   3   3   35.60    5.60
   7   3  -3   33.10    3.80
  -6  -3   3  470.15   33.40
  -6  -3   3  430.26   34.80
  -6  -3   3  428.56   33.70
  -6  -3   3  456.05   34.80
   6  -3  -3  470.55   33.20
  -6   3   3  525.25   35.60
   6   3  -3  444.36   33.50
   6   3  -3  432.06   33.40
  -5  -3   3    6.10    1.60
  -5  -3   3    5.80    2.30
  -5  -3   3    3.60    1.90
   5  -3  -3    2.90    1.50
   5  -3  -3    2.60    1.30
  -5   3   3    2.50    1.90
  -5   3   3    2.90    1.40
   5   3  -3    5.30    2.40
  -5   3   3    2.20    1.60
   5   3  -3    4.30    2.30
  -4  -3   3    3.70    1.20
  -4  -3   3    2.10    1.60
   4  -3  -3    7.80    1.90
   4  -3  -3    5.80    2.40
  -4   3   3    5.50    1.40
  -4   3   3    4.20    1.80
  -4   3   3    4.80    1.70
  -3  -3   3    2.20    1.40
   3  -3  -3    2.30    1.40
  -3  -3   3    0.60    1.20
  -3   3   3    1.50    1.40
   2  -3  -3    1.80    1.10
  -2  -3   3   -0.30    1.50
  -2   3   3    1.00    1.20
   2   3  -3    0.60    1.40
  -2   3   3    0.20    1.40
   1  -3  -3   30.40    3.50
   1  -3  -3   39.30    3.90
  -1   3   3   40.80    3.80
  -1   3   3   43.00    4.00
   0  -3  -3   55.49    4.50
   0  -3  -3   46.50    4.30
   0   3   3   43.80    4.30
  -1  -3  -3  676.83   51.59
   1  -3   3  780.42   51.59
  -1  -3  -3  677.13   51.79
  -1   3  -3  699.63   52.09
  -1   3  -3  737.63   51.59
   2  -3   3   88.39    7.50
  -2   3  -3   89.39    8.20
  -2   3  -3   78.89    7.20
  -2   3  -3   83.09    6.50
  -3  -3  -3 1151.78   91.19
   3  -3   3 1204.38   90.99
   3  -3   3 1339.57   91.79
  -3  -3  -3 1310.17   91.59
  -3  -3  -3 1208.98   91.79
  -3   3  -3 1152.28   91.09
  -3   3  -3 1362.16   91.29
   3   3   3 1340.57   91.09
  -3   3  -3 1368.16   92.39
   3   3   3 1244.38   91.69
   4  -3   3   -0.80    2.00
  -4  -3  -3    3.70    1.80
  -4  -3  -3    4.70    1.80
   4  -3   3    0.20    1.30
  -4  -3  -3    2.90    2.40
  -4  -3  -3    1.50    1.80
   4  -3   3    2.50    1.00
   4  -3   3    2.90    1.00
  -4   3  -3    1.60    2.10
  -4   3  -3    1.40    1.40
   4   3   3    2.20    1.40
   4   3   3    1.00    2.00
   4   3   3    3.60    1.10
  -4   3  -3    1.80    1.70
   4   3   3    1.50    1.00
  -4   3  -3    2.00    1.40
  -4   3  -3    0.80    1.60
  -4   3  -3    2.70    2.30
  -5  -3  -3   73.39    6.30
  -5  -3  -3   70.29    6.10
  -5  -3  -3   70.19    5.40
   5  -3   3   64.59    5.70
   5  -3   3   68.19    6.10
   5  -3   3   65.89    7.50
  -5  -3  -3   67.09    7.60
   5   3   3   68.09    5.50
  -5   3  -3   56.69    7.90
   5   3   3   67.79    5.80
   5   3   3   67.49    7.10
  -5   3  -3   62.49    6.10
  -5   3  -3   61.39    6.10
   5   3   3   71.69    5.90
  -5   3  -3   62.09    6.30
  -6  -3  -3   37.80    3.20
  -6  -3  -3   32.80    4.90
  -6  -3  -3   37.50    4.50
  -6  -3  -3   30.80    5.90
  -6  -3  -3   40.30    4.50
   6   3   3   35.50    3.40
   6   3   3   29.20    4.50
   6   3   3   38.30    3.90
  -6   3  -3   41.80    6.90
   7  -3   3   -1.50    2.00
   7  -3   3    1.00    1.10
  -7  -3  -3   -9.80    5.10
   7  -3   3   -1.70    3.30
  -7  -3  -3    0.30    1.60
  -7  -3  -3   -0.40    1.80
   7  -3   3    1.30    1.50
  -7   3  -3    0.80    1.60
   7   3   3   -5.60    3.10
  -7   3  -3   -0.90    4.60
   7   3   3    1.60    1.20
  -7   3  -3    0.60    2.00
  -8  -3  -3   13.20    3.50
   8  -3   3    8.30    1.70
  -8  -3  -3    8.50    1.90
  -8   3  -3    9.90    2.10
  -8   3  -3    9.30    2.00
   8   3   3    5.80    1.60
  -9  -3  -3   19.80    2.20
  -9  -3  -3   18.80    2.70
   9  -3   3   16.50    1.60
  -9   3  -3   13.60    2.60
 -10   4   3  400.06   27.20
  10   4  -3  337.07   26.90
  -9  -4   3    0.40    1.30
  -9  -4   3   -0.30    1.30
   9  -4  -3    2.90    1.50
  -9   4   3    2.40    1.70
  -9   4   3    2.20    1.40
   8  -4  -3    3.20    1.00
  -8  -4   3    1.20    1.60
  -8  -4   3    1.40    1.40
  -8  -4   3    2.40    3.60
  -8   4   3    2.60    3.20
   8   4  -3   -1.50    1.10
  -8   4   3    6.20    1.80
  -8   4   3    7.40    2.60
  -8   4   3   -1.90    3.30
  -8   4   3    5.40    2.00
  -7  -4   3    8.90    3.70
  -7  -4   3    5.30    1.80
  -7  -4   3    5.40    1.80
   7   4  -3    6.40    2.10
  -7   4   3   13.60    3.50
   7   4  -3    5.60    2.00
  -6  -4   3   45.20    4.10
  -6  -4   3   40.60    4.40
  -6  -4   3   44.20    6.40
  -6  -4   3   47.30    5.90
   6   4  -3   39.80    4.20
   6   4  -3   49.99    4.50
   6   4  -3   41.60    4.20
  -5  -4   3  745.83   53.49
   5  -4  -3  735.33   53.99
  -5  -4   3  811.32   54.89
   5  -4  -3  673.83   53.59
   5  -4  -3  792.72   53.59
  -5  -4   3  822.12   54.89
   5  -4  -3  751.72   54.09
  -5  -4   3  734.93   53.69
   5   4  -3  735.83   53.69
  -5   4   3  676.03   54.89
  -5   4   3  671.33   54.59
  -4  -4   3 2882.71  224.98
  -4  -4   3 3054.59  225.78
  -4  -4   3 2920.51  225.08
   4  -4  -3 3387.16  225.58
  -4   4   3 3092.79  224.98
  -4   4   3 3388.46  226.38
  -4   4   3 3310.77  226.08
   3  -4  -3  530.45   38.20
  -3   4   3  513.65   38.40
  -2  -4   3   10.70    1.80
  -2  -4   3    9.90    1.80
   2   4  -3   12.30    2.80
   1  -4  -3   39.10    3.80
   1  -4  -3   36.80    4.00
  -1   4   3   39.60    4.20
  -1   4   3   40.10    4.10
   0  -4  -3  152.08   11.30
   0  -4  -3  142.49   11.40
   0   4   3  141.69   11.20
  -1  -4  -3  863.81   60.89
  -1  -4  -3  884.51   60.69
  -1   4  -3  808.82   60.49
   1   4   3  797.62   60.79
   2  -4   3 2453.95  170.88
  -2  -4  -3 2161.18  170.88
  -2  -4  -3 2398.56  170.78
  -2   4  -3 2508.05  170.08
  -2   4  -3 2434.36  171.38
   2   4   3 2256.67  170.88
  -2   4  -3 2448.75  170.88
  -3  -4  -3  138.69   11.20
  -3  -4  -3  136.39   10.10
  -3  -4  -3  141.79   10.50
   3  -4   3  125.79   11.40
  -3   4  -3  112.09   11.60
   3   4   3  136.19   11.10
   4  -4   3  141.89   11.70
  -4  -4  -3  116.29   11.30
   4  -4   3  140.69   10.00
   4   4   3  120.59   10.40
  -4   4  -3  133.09   10.30
  -4   4  -3  127.69   11.60
  -5  -4  -3  149.49   12.10
  -5  -4  -3  158.18   11.80
  -5  -4  -3  152.08   12.60
  -5  -4  -3  143.69   13.80
  -5  -4  -3  154.58   13.40
  -5  -4  -3  142.69   12.50
   5   4   3  166.28   12.00
   5   4   3  153.48   12.20
   5   4   3  155.08   13.50
   5   4   3  153.98   12.20
  -5   4  -3  181.78   12.60
  -5   4  -3  199.08   15.50
   6  -4   3    5.40    1.70
  -6  -4  -3    3.90    2.00
   6  -4   3    6.60    2.30
  -6  -4  -3    3.90    1.20
   6  -4   3    7.00    3.60
  -6  -4  -3    5.90    2.40
  -6  -4  -3    2.00    3.50
  -6  -4  -3   -0.20    2.10
   6  -4   3    9.70    2.00
  -6   4  -3    7.50    2.30
   6   4   3    3.30    3.20
   6   4   3    5.40    1.40
   6   4   3    5.20    1.80
  -6   4  -3    6.10    4.50
  -7  -4  -3   14.20    3.10
  -7  -4  -3   22.80    3.70
   7  -4   3   23.40    2.80
   7  -4   3   34.80    7.80
   7  -4   3   23.60    2.60
  -7   4  -3   24.70    3.60
  -7   4  -3   21.30    3.20
   7   4   3   16.80    2.50
  -8  -4  -3    2.10    1.40
  -8  -4  -3    3.00    1.80
  -8  -4  -3    0.80    0.90
   8  -4   3    2.30    1.10
  -8   4  -3    2.90    1.40
   8   4   3   -0.30    1.20
  -8   4  -3    0.60    1.50
  -9  -4  -3  144.39   12.10
  -9   4  -3  174.58   12.00
 -10  -5   3   14.30    1.40
  10   5  -3   10.80    1.50
  10   5  -3   13.80    1.50
  -9  -5   3   11.40    2.20
   9  -5  -3    7.40    1.80
  -9  -5   3   10.40    1.70
  -9   5   3    5.50    1.60
  -8  -5   3    1.10    1.50
   8  -5  -3    2.30    1.00
  -8  -5   3    1.90    1.60
  -8   5   3    2.20    1.50
   8   5  -3    2.10    1.50
  -8   5   3    1.70    1.60
  -7  -5   3   34.60    4.30
   7  -5  -3   42.30    3.80
  -7  -5   3   46.00    6.30
  -7  -5   3   50.09    7.20
  -7  -5   3   41.90    4.30
  -7   5   3   40.60    4.60
  -7   5   3   37.10    4.50
   7   5  -3   47.40    4.20
   7   5  -3   36.50    4.20
  -7   5   3   44.10    6.80
  -7   5   3   40.40    4.10
  -7   5   3   46.40    6.20
  -7   5   3   38.10    7.40
   7   5  -3   45.10    4.50
  -6  -5   3   99.59    7.70
  -6  -5   3   93.09    7.80
   6  -5  -3   99.39    7.50
  -6  -5   3  105.59    9.80
   6  -5  -3   93.59    8.20
  -6  -5   3  107.49    9.50
  -6   5   3   91.99    9.70
   6   5  -3   89.39    7.80
  -6   5   3   81.89    8.00
  -6   5   3   88.09    9.00
  -6   5   3   89.59    7.60
   6   5  -3  105.69    7.90
   6   5  -3   84.19    7.70
  -5  -5   3  269.67   22.70
  -5  -5   3  280.97   23.80
  -5  -5   3  297.97   24.10
   5  -5  -3  353.66   24.30
  -5  -5   3  289.87   22.70
   5  -5  -3  329.57   22.70
  -5   5   3  329.17   22.70
  -5   5   3  324.87   26.70
  -5   5   3  334.27   24.50
   5   5  -3  304.57   22.90
   5   5  -3  286.77   22.80
  -4  -5   3  508.65   37.50
  -4  -5   3  433.26   36.40
   4  -5  -3  529.15   36.30
  -4  -5   3  445.16   35.70
  -4   5   3  536.25   37.20
  -4   5   3  514.65   36.80
  -4   5   3  491.45   35.80
   3  -5  -3 4467.25  295.97
   3  -5  -3 4146.59  295.67
  -3  -5   3 4376.36  295.97
  -3  -5   3 4204.48  295.87
  -3   5   3 4217.08  296.37
  -3   5   3 3849.31  295.27
  -3   5   3 3980.00  296.07
  -3   5   3 3821.22  295.47
   2  -5  -3    2.70    1.80
   2  -5  -3    3.10    1.80
  -2   5   3    2.80    2.80
  -2   5   3    3.40    1.90
   2   5  -3    5.60    2.30
  -1  -5   3 1734.13  115.29
  -1  -5   3 1698.83  115.19
   1  -5  -3 1674.13  115.39
   1  -5  -3 1453.05  115.49
  -1   5   3 1632.14  115.79
  -1   5   3 1442.86  115.39
   0  -5  -3 1107.99   74.59
   0  -5  -3 1004.90   74.69
   0  -5   3 1065.49   74.29
   0   5   3  950.10   74.49
  -1  -5  -3  390.46   31.70
  -1   5  -3  468.45   31.50
  -2  -5  -3  116.29   10.10
  -2  -5  -3  115.79    9.20
  -2  -5  -3  123.89    9.90
   2   5   3  112.89    9.10
   2   5   3  115.99    9.90
  -3  -5  -3   38.80    4.10
  -3  -5  -3   46.40    4.70
   3  -5   3   27.10    4.70
  -3  -5  -3   35.60    4.70
  -3  -5  -3   37.60    3.60
   3   5   3   40.30    3.90
   3   5   3   37.40    4.60
   4  -5   3  451.45   36.10
  -4  -5  -3  510.85   37.10
  -4  -5  -3  479.25   36.40
   4  -5   3  522.75   36.10
   4  -5   3  468.05   35.90
  -4  -5  -3  499.85   37.50
  -4  -5  -3  508.75   36.10
  -4  -5  -3  479.95   36.50
  -4  -5  -3  512.05   35.80
   4   5   3  553.44   36.10
   4   5   3  537.05   35.90
  -4   5  -3  491.65   36.60
  -4   5  -3  452.15   36.20
  -4   5  -3  438.06   36.20
  -4   5  -3  478.55   36.00
   4   5   3  546.95   37.30
  -5  -5  -3   21.50    3.50
   5  -5   3   27.20    3.70
  -5  -5  -3   29.40    4.60
   5  -5   3   20.60    4.70
   5  -5   3   33.30    4.90
  -5  -5  -3   19.20    3.00
  -5  -5  -3   14.80    3.90
   5  -5   3   25.80    3.40
  -5  -5  -3   21.00    2.40
  -5   5  -3   28.60    6.10
   5   5   3   21.50    2.50
  -5   5  -3   18.10    3.10
   5   5   3   23.70    4.20
  -5   5  -3   22.50    5.20
   5   5   3   26.80    3.20
  -5   5  -3   19.10    4.50
   5   5   3   21.90    3.00
  -6  -5  -3   30.30    4.60
   6  -5   3   20.70    4.90
  -6  -5  -3   23.40    2.50
   6  -5   3   30.40    3.20
  -6  -5  -3   30.40    5.80
  -6  -5  -3   35.80    5.90
   6  -5   3   22.10    3.50
   6  -5   3   24.30    3.10
  -6   5  -3   29.60    6.20
   6   5   3   21.60    3.00
   6   5   3   25.30    5.10
  -6   5  -3   25.20    3.80
  -6   5  -3   22.90    3.60
   7  -5   3    9.10    1.60
   7  -5   3    7.40    1.90
  -7   5  -3    5.60    2.10
  -8  -5  -3   22.90    3.40
  -8  -5  -3   16.10    2.70
  -8  -5  -3   21.60    2.40
   8  -5   3   28.20    2.60
  -8   5  -3   27.80    3.80
  -8   5  -3   24.00    2.80
   8   5   3   19.70    2.20
  -9  -6   3   12.30    2.00
  -9  -6   3    8.50    1.60
   9   6  -3    7.40    2.10
  -9   6   3    8.80    1.80
  -9   6   3    6.90    1.60
   8  -6  -3    0.70    0.90
  -8  -6   3    0.90    1.60
  -8  -6   3   -1.30    1.50
  -8   6   3   -0.60    2.20
   8   6  -3   -1.40    1.00
  -8   6   3   -0.20    1.90
  -8   6   3    3.20    1.60
  -7  -6   3   -0.30    1.40
   7  -6  -3   -0.40    1.10
  -7  -6   3   -1.10    1.40
  -7  -6   3   -0.70    2.50
  -7  -6   3   -2.80    3.40
  -7   6   3   -0.10    1.50
  -7   6   3   -0.90    3.00
  -7   6   3    3.40    2.40
   7   6  -3    0.30    1.60
  -7   6   3    1.30    1.60
   7   6  -3    2.50    1.40
   7   6  -3    1.60    1.50
  -7   6   3    0.50    1.20
   6  -6  -3    1.10    1.90
  -6   6   3    2.40    1.30
  -6   6   3    3.40    2.40
  -6   6   3    5.30    1.80
  -6   6   3    7.80    4.00
  -6   6   3    2.70    2.30
   5  -6  -3  139.69   10.60
  -5  -6   3  146.19   12.00
   5  -6  -3  125.39   10.20
   5  -6  -3  137.19   11.20
   5  -6  -3  135.99   11.00
  -5   6   3  134.99   10.60
  -5   6   3  119.79   11.50
  -5   6   3  135.79   12.10
  -5   6   3  121.19   10.20
   4  -6  -3   86.49    7.90
   4  -6  -3   82.19    7.40
  -4  -6   3   93.79    6.90
  -4  -6   3   92.79    8.40
  -4   6   3   83.19    8.50
  -4   6   3   82.39    8.00
  -3  -6   3  181.48   13.00
   3  -6  -3  179.58   13.20
   3  -6  -3  146.79   12.60
  -3  -6   3  166.98   13.10
  -3   6   3  150.48   13.10
  -3   6   3  169.08   12.60
  -3   6   3  157.98   13.50
  -3   6   3  149.49   12.20
   2  -6  -3   32.60    4.60
   2  -6  -3   30.90    4.20
   2  -6  -3   30.90    3.30
  -2   6   3   25.60    3.10
  -2   6   3   29.70    4.20
  -2   6   3   33.90    4.20
   1  -6  -3  302.37   22.20
   1  -6  -3  314.67   22.60
  -1  -6   3  300.67   22.00
  -1  -6   3  284.97   21.90
   1   6  -3  271.87   22.50
  -1   6   3  289.17   23.00
   0  -6  -3  471.05   34.70
   0  -6  -3  491.65   35.00
   0   6   3  450.25   34.60
  -1  -6  -3  283.77   19.40
   1  -6   3  226.48   19.00
  -1   6  -3  230.38   19.80
   1   6   3  285.97   19.40
   1   6   3  237.18   18.50
  -2  -6  -3 1555.74  110.49
  -2  -6  -3 1655.63  110.89
  -2   6  -3 1424.16  110.29
  -2   6  -3 1476.85  110.99
   2   6   3 1604.84  110.59
   2   6   3 1468.75  109.69
  -3  -6  -3   35.90    3.70
  -3  -6  -3   33.60    4.80
  -3  -6  -3   32.80    3.30
  -3  -6  -3   33.10    4.30
   3   6   3   30.30    3.40
   3   6   3   32.60    3.20
   3   6   3   33.80    4.40
  -4  -6  -3  119.79    9.00
  -4  -6  -3  132.59    9.80
  -4  -6  -3  131.09   11.10
   4  -6   3  118.89    9.30
   4  -6   3  106.09    9.10
   4  -6   3  108.29    9.40
  -4  -6  -3  123.99    9.70
  -4  -6  -3  124.79   10.40
  -4  -6  -3  129.99    9.50
  -4   6  -3  101.39    9.40
   4   6   3  121.89    9.30
   4   6   3  117.09    9.00
  -4   6  -3  120.89   11.60
   4   6   3  132.29   10.60
  -4   6  -3  107.99    9.50
   4   6   3  108.69    9.30
  -4   6  -3  113.79   10.10
  -5  -6  -3   21.00    4.40
  -5  -6  -3   32.60    3.40
   5  -6   3   29.90    3.50
   5  -6   3   24.60    5.10
   5  -6   3   28.50    4.00
  -5  -6  -3   42.80    5.70
  -5  -6  -3   30.30    3.90
   5  -6   3   29.50    3.40
  -5  -6  -3   34.60    3.00
  -5  -6  -3   34.70    5.20
  -5   6  -3   26.20    3.50
   5   6   3   34.90    5.00
  -5   6  -3   26.20    3.90
   5   6   3   32.60    3.30
   6  -6   3   24.50    3.10
   6  -6   3   25.00    3.40
   6  -6   3   24.50    3.50
   6  -6   3   15.10    4.60
  -6   6  -3   23.00    3.50
  -6   6  -3   22.80    3.30
  -6   6  -3   18.00    5.40
   7  -6   3   75.49    6.00
  -7  -6  -3   64.19    6.30
   7  -6   3   72.99    5.70
   7  -6   3   77.69    6.20
  -7  -6  -3   61.99    5.80
  -7   6  -3   72.59    6.30
   7   6   3   66.89    5.80
  -7   6  -3   66.69    6.20
  -8  -6  -3   34.30    3.70
  -8  -6  -3   44.00    5.50
  -8  -6  -3   30.10    3.00
  -9  -7   3   13.10    2.00
  -9  -7   3   18.20    2.40
  -9  -7   3   20.50    2.00
  -9   7   3   15.20    3.20
   9   7  -3   22.80    2.40
   9   7  -3   16.60    2.20
   8  -7  -3    1.20    0.90
  -8  -7   3    3.80    2.50
   8   7  -3    3.90    1.80
  -8   7   3    1.70    1.40
   8   7  -3    3.40    1.50
  -8   7   3   -0.20    1.60
  -7  -7   3    3.60    4.10
   7  -7  -3    3.80    1.30
  -7  -7   3    1.00    1.50
  -7  -7   3    4.00    3.00
  -7  -7   3    5.60    2.10
   7   7  -3    4.50    1.70
  -7   7   3    1.90    2.60
  -7   7   3   -0.80    3.80
  -7   7   3    1.90    1.50
   7   7  -3    5.10    1.70
  -7   7   3    4.40    1.70
   7   7  -3    7.30    1.80
  -7   7   3    2.50    1.90
  -6  -7   3    5.30    1.80
  -6  -7   3    5.30    3.10
   6  -7  -3    6.50    2.60
  -6  -7   3    9.70    1.90
  -6  -7   3    8.40    3.30
   6  -7  -3    9.30    1.80
  -6   7   3    7.30    1.90
  -6   7   3    9.00    1.90
  -6   7   3   14.00    4.40
   6   7  -3    4.80    2.00
  -6   7   3    6.50    2.80
   6   7  -3    9.40    2.10
  -5  -7   3    6.70    1.70
   5  -7  -3    8.20    2.40
  -5  -7   3    0.10    3.00
  -5  -7   3    7.00    2.40
   5  -7  -3    9.00    2.10
   5  -7  -3    7.90    2.30
   5  -7  -3    5.80    1.40
  -5  -7   3    5.30    1.50
  -5   7   3    7.40    1.70
  -5   7   3    6.50    1.80
   5   7  -3    5.70    1.90
   5   7  -3    7.60    1.80
  -5   7   3    8.20    3.00
   5   7  -3    6.70    1.90
  -5   7   3    6.10    2.20
   4  -7  -3   26.80    2.90
  -4  -7   3   31.50    3.10
   4  -7  -3   38.20    4.50
   4  -7  -3   28.10    3.50
  -4  -7   3   29.60    4.30
  -4  -7   3   30.10    5.10
   4  -7  -3   34.20    3.50
  -4   7   3   25.50    4.20
  -4   7   3   32.30    3.30
  -4   7   3   27.40    4.40
  -4   7   3   35.20    4.90
   4   7  -3   32.60    3.50
   4   7  -3   34.50    3.50
   3  -7  -3  135.89   11.40
  -3  -7   3  168.38   13.50
   3  -7  -3  149.69   12.10
  -3  -7   3  152.68   12.40
  -3   7   3  153.48   13.00
  -3   7   3  163.98   11.60
  -3   7   3  146.79   12.50
   2  -7  -3  577.04   38.70
   2  -7  -3  489.15   37.80
  -2  -7   3  506.35   38.00
   2  -7  -3  535.25   38.20
  -2  -7   3  502.25   38.10
   2   7  -3  515.55   38.60
  -2   7   3  522.55   38.50
  -2   7   3  527.65   38.20
  -2   7   3  477.95   37.40
  -1  -7   3  966.60   66.69
   1  -7  -3  909.81   66.59
   1  -7  -3  972.70   67.19
   1  -7  -3  885.71   66.79
  -1  -7   3  968.60   66.69
  -1   7   3  883.91   66.79
   1   7  -3  937.31   67.29
  -1   7   3  833.52   66.09
   0  -7  -3    6.40    2.10
   0  -7  -3    1.20    1.10
   0  -7  -3    0.50    1.80
   0  -7   3   -1.20    1.50
   0   7   3    1.60    1.60
   0   7   3    2.30    1.40
   0   7  -3    0.50    1.80
  -1  -7  -3  637.24   42.10
  -1  -7  -3  574.14   41.30
  -1  -7  -3  571.74   41.70
   1  -7   3  502.85   40.80
  -1  -7  -3  513.05   40.80
   1   7   3  571.24   41.60
  -1   7  -3  593.34   42.30
  -2  -7  -3   95.49    8.10
   2  -7   3   93.59    9.10
  -2  -7  -3  103.59    8.30
  -2  -7  -3  115.39    9.30
   2  -7   3  104.19    8.20
  -2  -7  -3  116.49    9.50
  -2   7  -3  101.79    9.80
   2   7   3  108.09    8.20
   3  -7   3  129.89   10.10
  -3  -7  -3  132.59   10.00
   3  -7   3  133.79   11.60
  -3  -7  -3  138.59   11.70
   3  -7   3  140.89   10.20
  -3  -7  -3  110.09   12.80
  -3  -7  -3  148.89   10.60
  -3  -7  -3  130.19   10.20
   3   7   3  120.29   10.00
  -3   7  -3  129.29   12.30
  -3   7  -3  133.69   10.50
   3   7   3  136.69   10.20
  -4  -7  -3  100.19    8.40
  -4  -7  -3   99.39    9.40
   4  -7   3  116.09    8.50
  -4  -7  -3  109.39    8.00
   4  -7   3  104.79    8.10
  -4  -7  -3   96.79    8.60
  -4  -7  -3  110.59   10.10
  -4  -7  -3  114.79    8.80
   4  -7   3  105.99    8.50
   4  -7   3  108.59   10.30
   4   7   3  103.69    8.30
   4   7   3   89.09    8.00
  -4   7  -3  105.69    8.60
   4   7   3   96.79    8.20
  -4   7  -3   91.89    9.20
  -4   7  -3  109.49   10.70
   4   7   3  114.79    9.60
  -5  -7  -3  106.59    8.60
   5  -7   3  107.19    8.60
   5  -7   3  102.09    8.70
   5   7   3  127.39    8.80
   5   7   3  118.79   10.30
  -5   7  -3  110.59    9.00
   5   7   3   99.49    8.20
  -5   7  -3   96.89   10.00
  -5   7  -3   90.99   11.30
   6  -7   3   95.09    7.30
   6  -7   3   95.49    7.30
   6  -7   3   93.09    7.60
   6  -7   3   73.99    9.50
  -6   7  -3   74.79   11.30
  -6   7  -3   87.69    7.60
  -6   7  -3   75.99    7.30
  -7  -7  -3    6.40    1.80
   7  -7   3    7.50    1.70
   7  -7   3    9.30    1.60
   7  -7   3    9.30    2.30
  -7  -7  -3    5.10    1.50
  -7  -7  -3    7.60    2.30
   7   7   3    5.50    1.40
  -7   7  -3    9.00    1.90
  -7   7  -3    6.20    1.90
   8  -7   3   17.60    2.00
  -8   7  -3   17.40    2.40
  -9  -8   3    1.10    0.80
  -9  -8   3    0.70    0.80
  -9   8   3   -0.50    1.00
  -9   8   3    3.50    1.50
   9   8  -3    0.20    0.90
   9   8  -3   -0.80    0.80
  -8  -8   3    3.60    1.20
  -8  -8   3    2.90    1.50
   8  -8  -3    1.40    1.20
   8   8  -3    2.70    1.60
  -8   8   3    4.00    2.20
  -8   8   3    3.10    1.50
   8   8  -3    0.50    1.30
  -7  -8   3    8.20    4.50
  -7  -8   3    6.50    4.40
  -7  -8   3    9.80    2.10
   7  -8  -3    4.50    1.40
  -7  -8   3    3.10    1.70
  -7   8   3    4.40    2.00
   7   8  -3    3.80    1.90
  -7   8   3   -2.00    3.10
  -7   8   3    4.90    1.80
   7   8  -3    5.00    1.60
   7   8  -3    5.50    2.00
  -7   8   3    1.70    7.20
  -7   8   3    3.10    1.70
  -6  -8   3   -1.50    1.20
  -6  -8   3   -0.10    3.10
  -6  -8   3    3.50    3.10
   6  -8  -3    1.60    1.30
   6  -8  -3   -2.50    2.30
  -6  -8   3    0.30    1.30
   6   8  -3    0.70    1.60
  -6   8   3   -0.90    1.40
  -6   8   3   -3.60    2.10
  -6   8   3   -2.90    2.70
   6   8  -3    0.90    1.70
  -6   8   3    0.50    1.50
   6   8  -3    0.40    1.50
  -6   8   3    1.70    1.40
   5  -8  -3    4.60    1.80
   5  -8  -3    4.50    1.20
  -5  -8   3    3.30    1.30
  -5  -8   3    3.60    2.20
   5  -8  -3    5.00    1.50
   5  -8  -3    4.40    2.40
  -5  -8   3    4.90    2.70
  -5   8   3    3.00    2.30
   5   8  -3    3.50    1.70
  -5   8   3    6.10    1.80
   5   8  -3    4.50    1.60
  -5   8   3    0.90    2.10
  -5   8   3    4.30    1.50
   5   8  -3    6.40    1.90
   5   8  -3    4.70    1.80
  -4  -8   3    9.70    1.90
   4  -8  -3    8.80    2.60
   4  -8  -3   15.10    2.50
  -4  -8   3    9.80    2.70
   4  -8  -3    6.60    1.90
  -4  -8   3   11.70    3.40
   4  -8  -3    7.60    1.50
   4   8  -3    9.60    2.00
  -4   8   3   13.20    3.00
  -4   8   3   11.20    2.00
  -4   8   3   15.60    3.40
  -4   8   3    7.80    2.80
   4   8  -3    9.80    2.60
   4   8  -3   11.40    2.00
   4   8  -3   14.60    2.20
  -3  -8   3    1.70    1.90
  -3  -8   3    0.70    1.30
  -3  -8   3    2.20    1.10
   3  -8  -3    0.20    1.20
   3  -8  -3    0.40    1.10
   3  -8  -3    1.70    2.00
   3  -8  -3    0.90    1.80
   3  -8  -3    0.80    0.70
  -3   8   3    2.60    1.60
   3   8  -3    2.00    1.70
  -3   8   3    2.50    1.20
  -3   8   3    1.20    1.70
  -2  -8   3   27.70    4.40
  -2  -8   3   23.80    3.60
   2  -8  -3   29.40    3.40
   2  -8  -3   33.40    5.00
   2  -8  -3   32.70    4.30
  -2   8   3   24.20    2.90
   2   8  -3   19.10    3.90
  -2   8   3   32.00    4.10
   1  -8  -3    7.20    1.50
  -1  -8   3    5.90    2.00
  -1  -8   3    7.50    2.60
  -1  -8   3    5.00    1.30
   1  -8  -3    6.80    2.40
   1  -8  -3    6.00    2.20
   1  -8  -3    9.70    2.30
   1   8  -3    6.90    2.50
  -1   8   3    5.40    1.90
  -1   8   3    9.00    1.80
   0  -8  -3  136.19   11.20
   0  -8   3  122.19   10.60
   0  -8   3  125.79   10.70
   0  -8  -3  113.39   10.10
   0  -8  -3  134.29   10.90
   0   8   3  125.39    9.70
   0   8   3  127.59   10.70
   0   8  -3  133.89   11.30
  -1  -8  -3   43.30    4.60
  -1  -8  -3   47.20    4.20
  -1  -8  -3   52.39    5.40
   1  -8   3   48.30    6.10
   1  -8   3   40.50    4.20
   1   8   3   49.30    5.10
  -1   8  -3   40.90    5.70
   1   8   3   53.39    4.30
  -2  -8  -3   19.60    2.90
   2  -8   3   15.80    2.30
  -2  -8  -3   15.30    2.20
   2  -8   3   10.40    3.00
  -2  -8  -3   13.30    3.00
   2  -8   3   18.70    2.40
  -2  -8  -3   17.30    1.90
  -2  -8  -3   17.70    2.30
   2   8   3   14.90    2.90
   2   8   3   17.40    2.10
   2   8   3   18.20    2.40
  -2   8  -3   12.80    3.40
  -2   8  -3   16.80    3.20
   3  -8   3    2.00    1.90
  -3  -8  -3   -0.30    1.70
   3  -8   3    1.00    1.10
  -3  -8  -3    2.10    1.90
   3  -8   3    0.20    1.30
  -3  -8  -3    1.00    1.00
   3  -8   3    2.40    1.10
  -3  -8  -3    0.00    1.10
  -3  -8  -3    0.90    1.90
  -3  -8  -3    2.90    1.10
  -3   8  -3    1.90    1.80
   3   8   3    1.60    1.20
  -3   8  -3    1.30    3.20
  -3   8  -3    1.50    2.50
   3   8   3    2.60    1.40
  -3   8  -3    2.70    1.90
   3   8   3    2.20    1.50
  -3   8  -3    0.70    1.90
  -3   8  -3    1.90    1.50
   3   8   3    5.10    2.00
   3   8   3    3.20    1.10
  -4  -8  -3    8.40    1.40
   4  -8   3    3.80    3.10
   4  -8   3    6.70    1.80
  -4  -8  -3    6.80    1.80
  -4  -8  -3    7.70    1.60
  -4  -8  -3    1.90    1.90
  -4  -8  -3    6.70    1.80
   4  -8   3    7.70    1.90
   4  -8   3    5.50    1.40
  -4  -8  -3    5.80    2.20
  -4   8  -3    5.00    3.20
   4   8   3    8.30    2.70
   4   8   3    6.70    1.70
  -4   8  -3    4.70    2.80
   4   8   3    4.90    1.20
  -4   8  -3    7.80    2.90
  -5  -8  -3    3.60    3.30
   5  -8   3    3.80    3.60
  -5  -8  -3    4.70    2.80
   5  -8   3    6.70    1.80
   5  -8   3    4.80    1.70
  -5  -8  -3    6.50    2.10
  -5  -8  -3    6.60    1.50
  -5  -8  -3    2.30    1.70
  -5  -8  -3    6.40    1.40
  -5  -8  -3    5.20    2.40
   5   8   3    5.10    2.70
   5   8   3    7.10    1.80
  -5   8  -3    5.40    3.10
  -5   8  -3    7.70    2.30
  -5   8  -3    2.60    3.00
  -5   8  -3    4.90    4.00
  -6  -8  -3   13.50    1.70
   6  -8   3    8.20    4.20
  -6  -8  -3    9.50    3.30
  -6  -8  -3   14.50    2.20
   6  -8   3   13.30    2.30
  -6  -8  -3   25.60    5.90
   6  -8   3   17.10    2.50
   6  -8   3   14.40    2.80
  -6   8  -3    5.70    4.90
  -6   8  -3   14.00    2.60
   6   8   3   14.00    2.20
  -7  -8  -3    2.90    1.70
  -7  -8  -3    6.20    1.90
   7  -8   3    5.00    1.30
   7  -8   3    5.20    1.50
  -7  -8  -3    6.70    1.60
   7  -8   3    7.30    2.70
  -7   8  -3    4.20    1.70
   8  -8   3    1.80    0.80
  -8  -8  -3    2.90    1.00
  -8  -8  -3    0.90    1.60
   8   8   3    3.10    1.20
  -8   8  -3    2.80    1.10
  -9  -9   3    4.90    1.20
  -9  -9   3    4.10    1.10
  -9   9   3    3.40    1.40
   9   9  -3    3.40    0.80
   9   9  -3    3.40    0.80
  -8  -9   3    1.30    1.10
   8  -9  -3    0.10    0.80
  -8  -9   3    0.20    1.50
  -8  -9   3    2.90    1.20
  -8   9   3    1.00    1.70
   8   9  -3    1.50    1.30
   8   9  -3    1.90    1.40
  -8   9   3    4.50    3.70
  -7  -9   3    8.20    1.60
   7  -9  -3    3.70    1.40
  -7  -9   3    6.10    1.90
   7   9  -3    7.00    1.70
   7   9  -3    5.60    1.80
  -7   9   3    5.30    2.40
  -7   9   3    7.30    2.50
   7   9  -3    4.50    1.80
   7   9  -3    7.90    2.00
  -6  -9   3    3.50    3.20
  -6  -9   3    2.20    3.70
   6  -9  -3    5.60    2.70
   6  -9  -3    4.20    1.40
  -6  -9   3    5.30    1.90
   6  -9  -3    2.50    4.70
  -6   9   3    6.50    1.90
  -6   9   3    3.70    3.20
   6   9  -3    5.10    1.80
  -6   9   3   -1.50    2.70
  -6   9   3    6.20    1.60
   6   9  -3    5.00    1.80
   6   9  -3    3.60    1.70
  -6   9   3    8.00    3.10
   6   9  -3    7.20    2.20
   5  -9  -3   12.40    2.50
   5  -9  -3   11.50    3.30
  -5  -9   3    7.00    2.90
   5  -9  -3   11.90    2.20
   5  -9  -3   13.80    4.00
  -5  -9   3   15.50    4.00
   5  -9  -3    8.60    1.40
  -5  -9   3    8.20    2.00
   5   9  -3    9.30    2.20
  -5   9   3    8.50    2.90
   5   9  -3   10.50    2.40
   5   9  -3   14.40    2.30
   5   9  -3   12.30    2.50
  -5   9   3   12.00    2.10
  -5   9   3    8.10    2.90
  -4  -9   3    2.10    2.50
   4  -9  -3    2.60    2.20
  -4  -9   3    5.50    2.10
   4  -9  -3    0.10    2.50
   4  -9  -3    3.20    1.60
  -4  -9   3    2.10    1.30
   4  -9  -3    5.00    1.40
   4  -9  -3    2.40    1.10
   4  -9  -3    4.60    1.60
   4   9  -3    4.70    1.80
   4   9  -3    4.60    1.60
  -4   9   3    2.30    1.70
  -4   9   3    2.10    1.50
  -4   9   3    5.50    2.10
   4   9  -3    2.70    1.70
   4   9  -3    3.90    1.70
   4   9  -3    2.00    1.30
  -4   9   3    7.00    2.20
  -3  -9   3    3.40    1.50
   3  -9  -3    5.10    1.40
   3  -9  -3    1.70    1.40
  -3  -9   3    0.90    2.30
   3  -9  -3    3.80    2.20
   3  -9  -3    4.80    2.40
   3  -9  -3    2.80    1.00
   3  -9  -3    1.80    0.90
   3  -9  -3    3.50    1.60
   3   9  -3    3.70    1.20
  -3   9   3    1.70    1.70
  -3   9   3    4.30    2.30
   3   9  -3    1.60    1.30
  -3   9   3    1.70    1.90
   3   9  -3    2.40    1.20
   3   9  -3    3.30    1.50
  -3   9   3    4.20    1.70
   2  -9  -3   -0.60    1.70
   2  -9  -3   -0.20    1.30
  -2  -9   3    3.40    2.70
  -2  -9   3    2.00    1.60
   2  -9  -3    2.10    1.10
  -2  -9   3    0.30    0.90
   2  -9  -3   -0.70    1.70
   2   9  -3    1.90    1.60
   2   9  -3    1.10    2.40
  -2   9   3    0.90    1.50
  -2   9   3    1.00    1.10
  -1  -9   3    0.30    4.60
   1  -9  -3    5.20    1.80
   1  -9  -3    4.90    1.30
  -1  -9   3    4.70    1.90
   1  -9  -3    4.30    2.20
  -1  -9   3    4.40    1.20
   1  -9  -3    5.30    2.40
   1   9  -3    4.00    2.40
  -1   9   3    5.80    2.00
  -1   9   3    4.20    1.50
   0  -9   3    5.50    2.50
   0  -9  -3    4.80    1.70
   0  -9   3    9.00    1.70
   0  -9  -3    6.10    2.40
   0  -9  -3    9.00    2.40
   0  -9   3    6.80    2.20
   0  -9   3    6.80    1.80
   0  -9  -3    9.70    1.80
   0   9   3    6.10    2.00
   0   9   3    9.30    1.70
   0   9  -3    4.00    2.20
  -1  -9  -3   19.60    2.00
  -1  -9  -3   15.90    2.10
  -1  -9  -3   18.80    2.40
  -1  -9  -3   13.50    3.00
  -1  -9  -3   17.50    3.60
  -1  -9  -3   20.00    2.90
   1  -9   3   12.40    2.30
   1  -9   3   14.20    3.40
   1  -9   3   18.80    2.40
  -1   9  -3   18.00    2.70
   1   9   3   22.90    3.50
  -1   9  -3   12.40    2.90
  -1   9  -3   20.40    2.60
   1   9   3   11.10    2.50
   1   9   3   17.40    2.50
  -2  -9  -3    2.50    1.70
  -2  -9  -3    2.70    2.20
   2  -9   3    1.40    1.30
   2  -9   3    0.30    2.00
  -2  -9  -3    1.30    1.60
  -2  -9  -3    1.90    1.20
   2  -9   3    3.00    1.10
   2  -9   3    1.50    1.20
  -2  -9  -3    1.80    1.00
   2  -9   3    1.30    1.10
  -2   9  -3    1.10    1.60
  -2   9  -3    2.20    1.70
   2   9   3    1.20    1.90
  -2   9  -3    0.60    1.30
  -2   9  -3    3.30    1.40
   2   9   3    2.70    1.40
  -2   9  -3    2.30    2.30
   2   9   3    1.50    1.50
  -3  -9  -3    1.90    1.10
  -3  -9  -3    0.90    1.40
   3  -9   3    0.40    1.40
   3  -9   3    1.90    1.20
  -3  -9  -3   -0.30    1.60
   3  -9   3    1.90    1.20
  -3  -9  -3    0.30    1.10
  -3  -9  -3    1.90    2.10
  -3  -9  -3    0.50    1.90
   3  -9   3    1.90    2.50
  -3   9  -3   -1.00    2.60
   3   9   3   -2.30    1.80
  -3   9  -3   -0.30    1.30
   3   9   3   -0.10    1.50
   3   9   3    1.10    2.20
  -3   9  -3    0.00    1.80
  -3   9  -3   -1.60    1.60
   3   9   3    0.30    1.30
  -3   9  -3    2.10    1.70
   3   9   3   -2.80    1.30
   4  -9   3   -1.20    2.50
  -4  -9  -3    0.90    1.60
  -4  -9  -3    0.70    1.60
  -4  -9  -3    1.20    1.10
  -4  -9  -3    0.00    2.00
  -4  -9  -3    1.60    1.30
  -4  -9  -3   -1.00    2.30
   4  -9   3    1.90    1.20
   4  -9   3    0.90    1.60
  -4  -9  -3    0.70    2.20
   4  -9   3    0.90    1.50
  -4   9  -3    3.50    3.00
   4   9   3    0.60    1.30
  -4   9  -3    2.50    3.50
  -4   9  -3    0.60    1.60
   4   9   3   -1.30    1.90
   5  -9   3    1.20    1.30
  -5  -9  -3   -0.70    1.80
  -5  -9  -3   -0.60    1.50
  -5  -9  -3    2.50    1.40
   5  -9   3    1.60    3.00
  -5  -9  -3   -5.90    3.20
  -5  -9  -3    2.30    3.10
  -5  -9  -3   -2.40    1.80
  -5  -9  -3    5.50    2.90
  -5  -9  -3    1.10    1.10
   5  -9   3    2.90    1.40
   5   9   3    1.60    1.40
  -5   9  -3    8.00    4.10
  -5   9  -3    1.40    3.00
  -5   9  -3    1.90    1.80
   5   9   3    1.90    2.40
   6  -9   3    5.20    1.70
  -6  -9  -3    5.80    1.70
   6  -9   3    8.70    2.70
  -6  -9  -3    1.30    4.20
   6  -9   3    8.00    1.80
  -6  -9  -3    7.30    1.20
  -6   9  -3    6.40    2.10
   6   9   3    5.90    2.00
   7  -9   3    4.60    1.10
  -7  -9  -3    3.80    1.70
   7  -9   3    3.60    1.30
  -7  -9  -3    3.40    1.30
  -7   9  -3    2.60    1.50
   7   9   3    4.30    1.80
  -8  -9  -3    0.40    0.50
   8  -9   3    1.30    0.90
  -8   9  -3   -0.70    0.80
   8   9   3    0.30    1.20
  -9 -10   3    1.10    0.60
  -9  10   3   -1.20    1.10
  -8 -10   3   -0.70    1.30
  -8 -10   3   -0.60    0.90
  -8 -10   3    1.50    1.20
   8 -10  -3    2.50    1.30
   8  10  -3    1.10    0.90
   8  10  -3    1.30    1.20
  -8  10   3   -0.90    1.40
  -7 -10   3    2.10    1.30
   7 -10  -3    1.20    1.10
  -7 -10   3    2.40    1.20
  -7 -10   3   -0.50    2.00
   7  10  -3    1.10    1.40
   7  10  -3    1.80    1.50
  -7  10   3    1.60    1.60
  -7  10   3   -0.50    1.60
   7  10  -3    1.70    1.50
   7  10  -3    1.10    1.40
  -6 -10   3   -4.40    4.10
   6 -10  -3   -1.90    5.60
  -6 -10   3    0.60    0.90
   6 -10  -3    0.40    1.10
  -6 -10   3   -1.00    3.20
  -6 -10   3    1.60    1.60
  -6 -10   3   -0.50    1.00
   6 -10  -3   -3.10    3.20
   6  10  -3   -0.20    1.60
  -6  10   3   -0.70    1.30
   6  10  -3   -1.30    1.40
  -6  10   3   -2.10    3.50
   6  10  -3   -1.40    1.60
  -6  10   3    1.10    1.40
   6  10  -3    0.40    1.30
   6  10  -3   -3.60    1.50
  -6  10   3   -5.00    2.60
   5 -10  -3   34.60    5.20
   5 -10  -3   26.30    3.10
   5 -10  -3   21.70    5.50
  -5 -10   3   17.40    4.00
  -5 -10   3   36.30    7.20
  -5 -10   3   33.40    3.50
   5 -10  -3   30.00    3.90
   5 -10  -3   22.10    2.50
  -5 -10   3   22.70    2.80
  -5 -10   3   27.90    2.90
   5  10  -3   22.00    3.20
   5  10  -3   33.90    3.50
   5  10  -3   32.90    4.10
   5  10  -3   22.10    3.20
  -5  10   3   28.50    3.40
   5  10  -3   28.60    3.40
  -5  10   3   31.00    3.80
  -5  10   3   20.90    4.20
   4 -10  -3   63.69    6.70
  -4 -10   3   54.39    7.40
  -4 -10   3   59.29    6.80
  -4 -10   3   58.89    5.20
   4 -10  -3   50.79    4.90
   4 -10  -3   52.19    5.70
  -4 -10   3   47.90    4.70
   4 -10  -3   57.49    7.70
   4 -10  -3   59.09    4.60
   4  10  -3   58.19    5.10
   4  10  -3   53.69    5.20
  -4  10   3   44.70    6.90
   4  10  -3   65.39    5.90
   4  10  -3   58.59    5.20
  -4  10   3   59.79    5.00
   3 -10  -3    4.70    1.50
  -3 -10   3    6.90    1.70
   3 -10  -3    7.30    3.10
  -3 -10   3    4.30    2.00
  -3 -10   3    4.50    1.30
   3 -10  -3    8.40    1.80
   3 -10  -3    3.90    1.70
  -3 -10   3    5.10    1.10
   3 -10  -3    4.20    1.10
   3 -10  -3    7.20    1.30
   3 -10  -3    6.80    2.50
  -3 -10   3    2.70    2.40
  -3  10   3    5.50    1.70
   3  10  -3    7.80    1.90
  -3  10   3    5.40    1.60
  -3  10   3    5.60    2.00
   3  10  -3    8.90    1.80
   3  10  -3    2.40    1.20
   3  10  -3    6.00    2.10
   3  10  -3    7.30    1.60
   2 -10  -3    0.10    0.80
   2 -10  -3    0.80    1.80
   2 -10  -3    0.50    1.30
   2 -10  -3    0.40    1.90
   2 -10  -3    2.40    0.80
   2 -10  -3    2.30    1.20
  -2 -10   3   -0.20    1.80
  -2 -10   3    1.40    1.50
  -2 -10   3   -1.70    2.60
   2  10  -3    0.50    1.60
   2  10  -3    1.20    1.10
  -2  10   3    0.20    1.70
  -2  10   3    0.90    1.30
   2  10  -3    1.40    1.10
   2  10  -3   -0.60    1.40
   1 -10  -3    2.60    2.00
   1 -10  -3    2.10    1.70
  -1 -10   3    2.60    2.60
   1 -10  -3    4.00    2.30
  -1 -10   3    2.50    1.20
   1 -10  -3    2.90    0.90
   1 -10  -3    1.10    2.00
  -1 -10   3    3.40    1.90
   1 -10  -3    1.70    1.20
   1  10  -3    2.00    1.10
   1  10  -3    1.20    1.20
  -1  10   3    3.10    1.40
   1  10  -3    1.10    1.80
  -1  10   3    0.80    1.60
  -1  10   3    1.70    1.20
   1  10  -3    0.80    1.60
   0 -10   3    0.60    2.80
   0 -10   3    6.00    1.70
   0 -10  -3    2.30    1.90
   0 -10  -3    2.30    2.10
   0 -10  -3    2.40    1.20
   0 -10   3    3.30    1.40
   0 -10   3    0.50    1.70
   0 -10  -3    0.40    1.50
   0 -10  -3    1.60    1.40
   0 -10  -3    2.40    1.20
   0  10   3    1.80    1.40
   0  10   3    2.40    1.70
   0  10  -3    1.20    1.90
   0  10  -3   -0.20    1.90
   0  10  -3    1.70    1.90
   0  10  -3    5.20    1.70
   0  10   3    1.50    1.30
   0  10  -3    0.80    0.90
   1 -10   3   21.40    3.10
   1 -10   3   23.60    2.80
   1 -10   3   20.00    4.20
  -1 -10  -3   27.50    3.40
  -1 -10  -3   28.80    2.70
  -1 -10  -3   25.30    2.80
   1 -10   3   26.50    2.70
   1 -10   3   28.10    3.00
  -1 -10  -3   23.50    4.10
  -1 -10  -3   30.60    3.80
  -1  10  -3   24.50    3.50
  -1  10  -3   29.50    3.30
  -1  10  -3   26.80    3.20
   1  10   3   26.50    3.10
   1  10   3   34.30    4.50
  -1  10  -3   32.10    5.30
   2 -10   3  112.19    9.30
   2 -10   3  118.19    9.20
   2 -10   3  124.69    9.50
  -2 -10  -3  127.49   10.20
  -2 -10  -3  107.09    9.30
   2 -10   3  110.79   10.90
  -2 -10  -3  124.59   10.80
  -2 -10  -3  119.79   11.10
  -2 -10  -3  121.09    9.10
  -2 -10  -3  130.99    9.40
   2  10   3  116.69    9.70
  -2  10  -3  122.79    9.50
   2  10   3  103.09    9.50
  -2  10  -3  137.89   11.50
   2  10   3  108.99   10.30
  -2  10  -3  123.99    9.70
   2  10   3  114.39    9.40
  -2  10  -3  114.79    9.80
  -2  10  -3  124.89    9.80
  -3 -10  -3    0.80    2.20
  -3 -10  -3    2.00    1.60
  -3 -10  -3    2.70    1.30
   3 -10   3    3.00    1.40
  -3 -10  -3    0.70    1.70
   3 -10   3    2.50    2.70
   3 -10   3    0.00    1.50
   3 -10   3    1.70    1.20
  -3 -10  -3    0.90    2.20
  -3  10  -3    1.80    3.10
  -3  10  -3    3.40    1.80
  -3  10  -3    2.90    2.40
  -3  10  -3    1.30    2.10
   3  10   3   -0.20    1.50
   3  10   3   -0.70    2.10
  -4 -10  -3    7.40    2.70
  -4 -10  -3    7.60    3.00
   4 -10   3    3.60    1.40
   4 -10   3    4.30    2.90
  -4 -10  -3    5.00    2.30
   4 -10   3    5.10    1.80
  -4 -10  -3    1.40    2.00
   4 -10   3    4.70    1.60
  -4 -10  -3    3.50    1.60
  -4 -10  -3    4.30    1.20
  -4  10  -3    7.40    3.20
   4  10   3    6.20    2.70
  -4  10  -3    1.80    1.70
   4  10   3    5.80    2.40
  -5 -10  -3    3.80    1.60
  -5 -10  -3   -1.20    2.00
  -5 -10  -3    6.80    2.00
   5 -10   3   -1.40    3.80
  -5 -10  -3    3.90    1.70
   5 -10   3    2.80    1.50
  -5 -10  -3    2.40    2.00
  -5 -10  -3    4.20    4.00
  -5 -10  -3    8.80    3.00
   5 -10   3    4.70    1.50
   5  10   3    5.70    2.30
  -5  10  -3    3.90    2.80
  -5  10  -3    6.30    2.20
  -6 -10  -3    6.30    2.00
   6 -10   3    1.80    1.30
   6 -10   3    3.80    1.50
   6 -10   3    4.60    1.80
  -6 -10  -3    2.90    1.40
  -6 -10  -3   -6.60    3.60
  -6  10  -3    2.50    1.60
   6  10   3    0.50    1.70
  -7 -10  -3    1.40    1.00
   7 -10   3    2.50    1.60
   7 -10   3    2.50    0.90
  -7  10  -3    1.70    2.00
   7  10   3    1.40    1.80
  -8 -11   3    0.10    0.90
  -8 -11   3   -0.20    1.10
  -8 -11   3   -0.30    0.80
   8  11  -3    0.20    0.90
   8  11  -3    0.40    0.80
  -8  11   3   -1.50    1.10
   7 -11  -3   18.10    2.30
  -7 -11   3   21.90    3.00
  -7 -11   3   20.00    2.40
  -7 -11   3   20.20    2.60
  -7  11   3   27.20    3.50
   7  11  -3   20.70    2.70
  -6 -11   3   60.19    5.50
  -6 -11   3   62.59    5.40
   6 -11  -3   62.89    5.50
  -6 -11   3   75.99    8.90
  -6 -11   3   69.69    6.10
   6  11  -3   57.89    5.40
   6  11  -3   68.09    5.80
   6  11  -3   69.69    5.90
   6  11  -3   67.49    6.00
  -6  11   3   61.09    8.90
   6  11  -3   53.19    5.60
  -6  11   3   74.89    6.00
  -5 -11   3   -0.20    1.10
   5 -11  -3    0.30    3.60
  -5 -11   3    0.50    1.20
   5 -11  -3   -0.30    1.50
  -5 -11   3   -0.60    1.40
  -5 -11   3    1.40    2.20
  -5 -11   3    4.70    4.10
   5 -11  -3   -3.60    2.70
   5 -11  -3   -2.40    1.10
   5 -11  -3    1.20    1.30
   5  11  -3   -0.90    1.30
   5  11  -3    0.80    1.40
   5  11  -3    0.10    1.80
  -5  11   3    1.60    3.00
  -5  11   3   -1.60    1.50
  -5  11   3   -3.10    1.60
   5  11  -3   -0.70    0.90
   5  11  -3    0.20    1.40
  -4 -11   3    3.40    1.70
  -4 -11   3    2.70    2.20
   4 -11  -3    5.10    2.70
   4 -11  -3    2.90    1.30
   4 -11  -3    0.80    1.30
   4 -11  -3    4.30    1.20
  -4 -11   3    1.10    3.30
  -4 -11   3    0.70    1.20
   4 -11  -3   -0.70    3.20
  -4 -11   3    1.80    1.20
  -4  11   3   -0.90    2.40
  -4  11   3    2.50    1.80
   4  11  -3    2.30    1.60
   4  11  -3    2.60    1.50
   4  11  -3    0.60    2.00
   4  11  -3    0.80    1.10
   4  11  -3    1.60    1.40
  -3 -11   3    1.70    1.90
  -3 -11   3    6.20    1.30
  -3 -11   3    4.10    1.80
   3 -11  -3    4.80    2.70
   3 -11  -3    6.70    1.70
   3 -11  -3    6.30    1.50
   3 -11  -3    6.50    1.30
  -3 -11   3    5.10    1.60
  -3 -11   3    3.20    2.90
   3 -11  -3    3.80    1.70
  -3  11   3    7.30    2.10
  -3  11   3    7.50    1.70
   3  11  -3    6.10    1.50
   3  11  -3    2.10    1.50
   3  11  -3    4.70    2.40
   3  11  -3    6.20    1.60
  -3  11   3    5.50    2.90
   3  11  -3    2.60    1.30
   2 -11  -3   28.20    3.80
   2 -11  -3   32.50    3.10
   2 -11  -3   31.60    5.00
   2 -11  -3   25.10    2.80
  -2 -11   3   22.20    2.70
  -2 -11   3   22.60    2.80
  -2 -11   3   26.60    3.40
  -2 -11   3   20.20    4.10
   2 -11  -3   31.50    4.60
   2  11  -3   25.70    3.10
   2  11  -3   31.30    3.90
   2  11  -3   25.40    3.40
   2  11  -3   24.80    3.00
   2  11  -3   21.60    3.00
  -1 -11   3    3.80    1.50
   1 -11  -3    5.70    1.10
   1 -11  -3    5.10    1.50
  -1 -11   3    5.20    1.90
  -1 -11   3    2.80    1.20
  -1 -11   3   12.60    3.20
   1 -11  -3    5.40    1.40
   1 -11  -3    3.80    2.30
  -1 -11   3    5.20    1.80
   1 -11  -3    6.30    1.80
   1 -11  -3    4.10    2.50
   1  11  -3    3.50    1.40
  -1  11   3    3.70    1.80
   1  11  -3    0.50    2.20
  -1  11   3    5.70    2.10
  -1  11   3    1.30    2.30
  -1  11   3    4.70    1.80
   1  11  -3    6.60    2.00
   1  11  -3    5.60    1.50
   1  11  -3    4.40    1.80
   0 -11  -3    2.40    2.30
   0 -11  -3    3.40    1.20
   0 -11  -3    4.30    2.20
   0 -11   3    1.70    1.00
   0 -11   3    1.60    1.10
   0 -11  -3    2.40    1.70
   0 -11   3    0.20    2.60
   0 -11  -3    2.90    1.40
   0 -11   3   -0.20    1.30
   0 -11   3    2.20    1.40
   0 -11  -3    4.30    1.10
   0 -11   3    2.50    2.00
   0  11  -3    0.60    1.30
   0  11  -3    2.80    1.80
   0  11   3    2.90    1.50
   0  11   3    4.00    2.00
   0  11   3   -2.50    1.80
   0  11   3    1.70    1.50
   0  11  -3    2.90    1.40
   0  11  -3    5.50    2.50
   0  11  -3    1.90    1.60
   1 -11   3   34.30    3.40
  -1 -11  -3   46.40    5.50
   1 -11   3   38.70    5.80
  -1 -11  -3   38.80    3.40
  -1 -11  -3   41.40    3.80
  -1 -11  -3   40.20    5.80
  -1 -11  -3   39.40    4.50
   1 -11   3   36.20    5.40
   1 -11   3   32.20    3.70
  -1 -11  -3   36.10    3.70
   1 -11   3   35.20    4.20
   1 -11   3   34.40    3.50
  -1  11  -3   42.00    6.40
  -1  11  -3   35.00    4.10
  -1  11  -3   37.10    4.10
  -1  11  -3   28.60    3.80
  -1  11  -3   33.00    3.80
   1  11   3   40.10    4.00
   1  11   3   37.30    4.80
  -2 -11  -3   26.00    2.90
   2 -11   3   22.10    2.70
   2 -11   3   20.80    4.60
   2 -11   3   24.50    2.70
   2 -11   3   25.20    3.20
  -2 -11  -3   15.80    3.60
  -2  11  -3   22.60    3.30
  -2  11  -3   25.00    3.40
  -2  11  -3   21.70    3.30
  -2  11  -3   25.90    4.60
   2  11   3   31.30    4.20
  -2  11  -3   25.20    3.40
   3 -11   3  111.09   11.60
  -3 -11  -3  113.99   11.40
   3 -11   3  113.19    9.00
  -3 -11  -3  123.59    9.20
   3 -11   3  108.39    9.10
  -3 -11  -3   97.89    9.10
  -3 -11  -3   99.39   11.50
  -3 -11  -3  112.89   10.00
  -3 -11  -3  122.29    8.90
  -3  11  -3  113.99    9.80
   3  11   3  120.19    9.70
   3  11   3  111.39   10.10
  -3  11  -3  128.89   12.10
  -3  11  -3  115.89    9.70
  -3  11  -3  110.69    9.40
  -3  11  -3  120.29    9.30
  -4 -11  -3    4.30    2.10
  -4 -11  -3    8.50    1.50
   4 -11   3    5.70    1.90
   4 -11   3    5.90    1.60
  -4 -11  -3    6.20    1.90
   4 -11   3    4.50    1.50
  -4 -11  -3    1.10    2.40
  -4 -11  -3    4.40    1.60
   4 -11   3    2.80    3.50
  -4 -11  -3   10.30    3.70
  -4  11  -3    7.60    4.40
  -4  11  -3   13.70    3.40
   4  11   3    6.80    2.10
  -4  11  -3    4.10    1.80
  -5 -11  -3    2.20    1.10
  -5 -11  -3    2.10    1.30
  -5 -11  -3   -5.40    8.00
   5 -11   3    1.20    1.30
  -5 -11  -3    3.50    2.00
   5 -11   3   -0.20    1.60
  -5 -11  -3    0.10    4.90
   5 -11   3    0.80    1.30
   5  11   3    2.70    1.90
  -5  11  -3    0.20    1.70
  -5  11  -3    3.00    2.80
   6 -11   3    1.00    1.30
  -6 -11  -3    1.50    1.20
   6 -11   3    1.80    1.60
   6 -11   3    1.00    1.20
   6  11   3    1.70    1.70
  -6  11  -3    0.90    1.50
   7 -11   3    0.30    0.90
  -7 -11  -3    1.40    0.80
   7  11   3    0.00    1.40
  -7  11  -3   -0.30    1.10
  -8 -12   3    1.90    0.90
  -8 -12   3    2.30    1.70
  -8 -12   3    2.60    0.80
  -8 -12   3    2.30    1.50
  -8  12   3    5.80    1.40
   7 -12  -3    3.10    1.00
  -7 -12   3    6.20    1.60
  -7 -12   3    4.60    1.30
  -7 -12   3    8.10    1.70
   7  12  -3    1.60    1.20
   7  12  -3    2.50    1.60
   7  12  -3    3.60    1.40
   6 -12  -3   33.10    3.60
  -6 -12   3   46.40    4.10
  -6 -12   3   40.80    3.70
  -6  12   3   35.20    4.10
   6  12  -3   33.00    3.80
   6  12  -3   44.20    4.20
   6  12  -3   47.90    4.00
   5 -12  -3   31.80    5.40
   5 -12  -3   33.60    4.00
  -5 -12   3   24.40    2.80
  -5 -12   3   16.10    4.50
   5 -12  -3   17.00    5.90
   5 -12  -3   29.80    3.20
  -5 -12   3   25.80    3.50
  -5 -12   3   24.20    3.10
   5  12  -3   27.40    3.80
   5  12  -3   26.40    3.30
   5  12  -3   19.60    3.20
  -5  12   3   36.10    4.70
   5  12  -3   23.20    3.20
  -4 -12   3  401.36   31.00
  -4 -12   3  391.66   30.40
   4 -12  -3  359.36   28.40
  -4 -12   3  386.56   28.50
   4 -12  -3  416.56   30.00
   4 -12  -3  401.76   29.40
   4 -12  -3  356.76   30.80
  -4 -12   3  399.86   28.60
   4 -12  -3  379.66   28.00
  -4 -12   3  368.86   28.20
  -4  12   3  399.06   28.80
   4  12  -3  406.46   28.50
   4  12  -3  357.86   28.50
   4  12  -3  380.06   28.60
   4  12  -3  391.86   28.70
   3 -12  -3    2.30    1.30
   3 -12  -3   -1.00    2.80
  -3 -12   3    3.70    2.40
  -3 -12   3    5.70    2.00
   3 -12  -3    2.80    2.00
   3 -12  -3    0.80    2.40
  -3 -12   3    4.20    3.50
  -3 -12   3    6.60    1.60
   3 -12  -3    2.70    1.10
   3 -12  -3    0.40    1.60
  -3 -12   3    3.40    1.30
  -3  12   3    0.10    2.00
  -3  12   3    0.30    2.80
   3  12  -3    6.80    1.70
   3  12  -3    3.70    1.60
   3  12  -3    2.60    2.00
   3  12  -3    2.40    1.50
  -3  12   3    4.10    2.50
   3  12  -3    3.60    1.80
  -2 -12   3   47.70    4.10
   2 -12  -3   40.90    6.00
   2 -12  -3   45.20    5.10
   2 -12  -3   35.90    3.90
  -2 -12   3   49.70    6.30
   2 -12  -3   39.60    4.10
  -2 -12   3   52.89    4.30
  -2 -12   3   52.49    6.70
   2 -12  -3   46.40    6.90
   2 -12  -3   41.90    4.20
  -2  12   3   48.90    5.80
   2  12  -3   41.20    4.40
   2  12  -3   41.10    4.10
   1 -12  -3   11.30    3.30
   1 -12  -3    8.60    1.50
  -1 -12   3   14.00    1.90
   1 -12  -3    8.50    3.10
  -1 -12   3   11.10    2.90
   1 -12  -3    7.60    2.10
  -1 -12   3   13.80    3.90
   1 -12  -3    8.00    1.90
   1 -12  -3   11.00    2.10
  -1 -12   3   15.50    2.80
   1  12  -3   16.90    2.90
  -1  12   3    8.40    2.10
   1  12  -3   12.20    4.40
   1  12  -3   10.30    2.10
  -1  12   3    9.10    2.20
  -1  12   3    9.40    3.00
   0 -12  -3    6.90    1.80
   0 -12   3    9.30    1.90
   0 -12  -3    9.30    3.20
   0 -12   3    8.70    1.60
   0 -12  -3    4.70    2.80
   0 -12   3    9.10    2.90
   0 -12  -3    4.70    2.10
   0 -12   3    7.30    1.60
   0 -12   3    5.90    3.10
   0 -12   3    9.00    2.20
   0  12  -3    8.50    3.30
   0  12  -3   12.30    2.50
   0  12   3    6.10    2.80
   0  12   3   10.40    3.00
   0  12  -3    7.70    2.10
   0  12  -3   10.20    2.20
   0  12  -3    8.90    2.10
   1 -12   3  114.19    8.10
  -1 -12  -3   89.69    8.20
   1 -12   3   89.29   10.00
   1 -12   3  110.99   10.90
  -1 -12  -3   90.99   10.30
   1 -12   3  106.79    8.40
  -1 -12  -3  100.19   10.00
   1 -12   3  113.79    8.20
  -1 -12  -3   89.29    8.20
   1 -12   3  101.49    8.70
  -1 -12  -3   96.49    9.10
  -1  12  -3  109.29    8.70
  -1  12  -3  106.39    9.10
   1  12   3   90.79    9.20
  -1  12  -3  111.99    8.50
  -2 -12  -3    2.60    1.40
   2 -12   3   -3.40    2.80
  -2 -12  -3   -0.20    2.50
   2 -12   3   -0.90    2.70
   2 -12   3    1.70    1.40
  -2 -12  -3    0.90    1.10
   2 -12   3    0.00    1.00
  -2 -12  -3    1.60    1.80
  -2 -12  -3    0.80    2.10
   2 -12   3    3.50    1.30
   2 -12   3   -0.50    1.60
  -2 -12  -3    2.30    1.50
  -2  12  -3    3.40    1.90
   2  12   3    1.90    2.30
  -2  12  -3   -0.30    1.30
  -2  12  -3    2.20    1.70
  -2  12  -3    2.90    2.00
  -2  12  -3   -2.00    3.50
   2  12   3   -2.30    1.90
  -3 -12  -3  134.79   10.70
   3 -12   3  122.69    9.70
  -3 -12  -3  120.49    9.80
  -3 -12  -3  113.19   12.30
  -3 -12  -3  120.59    9.70
  -3 -12  -3  126.69    9.40
   3 -12   3  116.69   12.10
  -3 -12  -3  113.29   11.40
   3 -12   3  119.29   12.30
   3 -12   3  121.19    9.50
   3 -12   3  121.19    9.90
  -3  12  -3  125.79    9.80
  -3  12  -3  118.89   10.00
   3  12   3  127.59   10.30
  -3  12  -3  127.89   10.20
  -3  12  -3  127.39   10.50
  -3  12  -3  112.99   13.50
   4 -12   3    2.20    4.90
  -4 -12  -3    4.60    4.00
  -4 -12  -3    7.80    2.30
  -4 -12  -3    9.80    2.60
  -4 -12  -3    4.50    2.00
   4 -12   3    9.20    1.80
   4 -12   3   10.40    2.20
  -4 -12  -3    6.90    2.10
   4  12   3    4.30    2.60
  -4  12  -3   19.70    5.10
   5 -12   3   65.29    5.20
   5 -12   3   51.39    5.20
  -5 -12  -3   67.89    5.90
  -5 -12  -3   54.69    5.20
  -5 -12  -3   58.89    4.70
   5 -12   3   61.79    5.80
  -5  12  -3   58.19    5.40
  -6 -12  -3    3.10    1.50
   6 -12   3    4.50    1.70
   6 -12   3    2.00    2.30
   6 -12   3    1.90    1.70
  -6  12  -3    3.70    1.80
  -7 -12  -3    0.20    0.60
   7 -12   3    0.40    0.70
   7  12   3    1.00    1.00
  -7  12  -3    0.20    0.90
  -7 -13   3   13.80    1.80
  -7 -13   3   13.90    1.90
  -7 -13   3   14.60    2.20
   7 -13  -3   14.50    1.50
  -7 -13   3   13.60    2.50
   7  13  -3   12.80    1.70
  -7  13   3   13.60    2.10
  -6 -13   3   99.89    7.50
  -6 -13   3   82.69    7.10
  -6 -13   3   89.39    7.50
  -6  13   3  102.79    7.70
   6  13  -3   81.19    7.50
   6  13  -3   91.79    7.30
  -5 -13   3  223.68   16.50
  -5 -13   3  199.28   16.00
  -5 -13   3  233.88   16.40
   5  13  -3  201.68   16.50
   5  13  -3  223.48   16.30
  -4 -13   3  209.48   15.20
  -4 -13   3  203.98   14.90
   4 -13  -3  172.98   16.40
  -4 -13   3  212.28   17.40
  -4 -13   3  219.58   18.40
   4 -13  -3  191.68   15.90
   4 -13  -3  174.98   14.60
   4  13  -3  219.68   15.30
  -4  13   3  199.68   15.70
  -4  13   3  195.28   16.40
  -3 -13   3   72.69    8.80
  -3 -13   3   75.49    6.80
  -3 -13   3   85.19    7.20
   3 -13  -3   92.39   10.60
  -3 -13   3   83.19    7.00
   3 -13  -3   97.09    9.20
  -3 -13   3   69.29    9.70
  -3  13   3  104.99    8.80
  -3  13   3   92.99    7.50
   3  13  -3   87.19    7.40
   3  13  -3   83.59    7.10
   3  13  -3   74.29    7.20
   3  13  -3   91.29    7.90
   2 -13  -3    4.30    1.80
  -2 -13   3    5.20    2.00
  -2 -13   3   11.70    1.90
   2 -13  -3   10.20    1.60
   2 -13  -3    9.10    3.60
  -2 -13   3    9.20    2.30
  -2 -13   3    8.40    1.70
   2 -13  -3    7.10    1.70
   2 -13  -3    3.30    2.00
  -2 -13   3    3.30    3.00
   2 -13  -3    6.90    3.40
   2  13  -3   12.00    2.50
  -2  13   3    8.90    3.10
   2  13  -3   11.40    2.70
   2  13  -3    8.10    2.00
   2  13  -3    7.40    1.90
   1 -13  -3  114.19   10.20
   1 -13  -3  114.49    9.00
   1 -13  -3  115.59    8.90
   1 -13  -3  113.59    8.70
  -1 -13   3  113.29    9.90
  -1 -13   3  117.69    9.20
   1 -13  -3  118.19   11.80
   1 -13  -3  120.29   11.00
  -1 -13   3  114.09    8.80
  -1 -13   3   97.89   11.70
  -1 -13   3  115.19   11.00
  -1 -13   3  106.79    8.90
  -1  13   3  120.19    9.60
   1  13  -3  112.59    9.50
  -1  13   3  113.39   10.00
   1  13  -3  111.39    9.40
   1  13  -3  100.39    9.30
   1  13  -3  101.29    8.90
   0 -13   3    7.00    2.20
   0 -13   3    5.10    2.40
   0 -13  -3    0.40    1.90
   0 -13  -3    1.80    1.40
   0 -13   3    6.10    2.00
   0 -13   3    3.80    1.40
   0 -13  -3    0.50    2.40
   0 -13  -3    1.10    1.40
   0 -13   3    6.30    1.40
   0 -13  -3   -1.20    2.40
   0 -13   3   -1.80    3.50
   0  13   3    3.20    2.90
   0  13  -3    8.80    1.90
   0  13   3    2.50    2.20
   0  13  -3    4.80    1.70
   0  13  -3   10.10    2.40
   0  13  -3    2.90    4.40
  -1 -13  -3   12.50    3.80
  -1 -13  -3    8.90    1.80
   1 -13   3    7.10    2.10
   1 -13   3    9.30    6.80
  -1 -13  -3    7.10    5.50
   1 -13   3    5.00    1.40
  -1 -13  -3   13.10    1.80
   1 -13   3    3.50    1.80
   1 -13   3    2.90    2.90
  -1 -13  -3   11.10    2.70
  -1  13  -3    5.60    2.50
   1  13   3   10.10    3.20
  -1  13  -3    8.40    2.10
  -1  13  -3    2.70    3.80
  -1  13  -3    9.20    2.40
  -2 -13  -3    0.90    2.90
   2 -13   3    3.70    1.30
  -2 -13  -3    1.40    1.60
   2 -13   3    3.90    1.40
  -2 -13  -3    3.60    2.00
   2 -13   3    5.30    4.10
  -2 -13  -3    1.70    1.30
   2 -13   3    3.90    2.90
  -2 -13  -3    6.90    3.20
   2 -13   3    4.20    1.90
  -2 -13  -3    2.60    1.20
   2 -13   3    3.70    1.50
   2  13   3    6.50    2.40
  -2  13  -3    3.70    2.30
  -2  13  -3    4.30    1.60
   2  13   3   -1.30    2.50
  -2  13  -3    6.90    2.40
  -2  13  -3    4.60    2.00
  -2  13  -3   -0.20    4.60
   3 -13   3  525.35   36.40
   3 -13   3  538.35   36.60
   3 -13   3  523.55   39.00
  -3 -13  -3  452.15   36.00
   3 -13   3  525.15   39.10
  -3 -13  -3  439.76   36.40
  -3 -13  -3  471.45   37.30
  -3  13  -3  527.25   36.90
  -3  13  -3  487.05   36.50
  -3  13  -3  524.25   36.90
   3  13   3  446.26   36.70
  -3  13  -3  519.45   36.40
   4 -13   3   87.09    7.20
   4 -13   3   86.99    7.40
  -4 -13  -3   95.49    7.50
  -4 -13  -3  104.49    8.50
  -4 -13  -3   98.49    7.00
   4 -13   3   85.09    7.60
  -4  13  -3   90.69    8.30
  -4  13  -3   80.09    7.50
  -5 -13  -3   35.90    4.10
   5 -13   3   41.90    3.60
   5 -13   3   34.70    3.70
  -5 -13  -3   33.80    3.60
   5 -13   3   44.60    4.10
  -5  13  -3   37.40    3.90
   5  13   3   36.10    4.00
   6 -13   3   42.80    3.40
   6 -13   3   41.30    3.70
  -6  13  -3   40.70    3.80
  -7 -14   3  549.35   37.10
  -7 -14   3  512.65   37.70
  -7 -14   3  488.15   36.90
  -7 -14   3  502.35   37.20
  -6 -14   3  132.79   10.40
  -6 -14   3  119.49    9.70
  -6 -14   3  123.79    9.50
   6  14  -3  119.39   10.40
  -5 -14   3   57.39    4.70
  -5 -14   3   50.99    4.40
   5  14  -3   48.80    4.90
   5  14  -3   50.69    5.00
   5  14  -3   49.10    4.60
   4 -14  -3  293.67   21.80
  -4 -14   3  305.57   21.70
  -4 -14   3  299.87   22.10
   4 -14  -3  270.47   22.50
   4  14  -3  286.87   22.10
   4  14  -3  303.67   22.10
   4  14  -3  298.87   21.80
   4  14  -3  291.87   21.90
  -3 -14   3    0.40    1.60
  -3 -14   3    3.70    2.70
   3 -14  -3    1.80    1.10
  -3 -14   3    3.10    1.30
   3 -14  -3    2.40    1.80
   3 -14  -3    5.30    4.00
   3 -14  -3   -2.40    3.20
   3 -14  -3    4.70    1.50
  -3 -14   3    1.40    1.20
  -3 -14   3    2.60    7.20
  -3 -14   3    0.70    1.70
   3  14  -3    1.20    1.80
   3  14  -3    1.40    1.40
   3  14  -3    2.00    1.70
  -3  14   3   -2.30    3.00
  -3  14   3    3.50    1.90
   3  14  -3    3.80    1.60
   2 -14  -3   52.99    6.60
  -2 -14   3   41.60    4.60
  -2 -14   3   38.30    4.10
  -2 -14   3   45.10    7.30
   2 -14  -3   51.69    4.30
   2 -14  -3   46.80    7.90
   2 -14  -3   54.39    5.50
  -2 -14   3   45.10    4.20
  -2 -14   3   40.50    6.60
   2 -14  -3   48.20    3.90
  -2 -14   3   44.10    5.10
   2  14  -3   40.50    4.30
   2  14  -3   39.10    4.90
  -2  14   3   48.90    5.40
   2  14  -3   37.70    4.40
  -2  14   3   47.50    6.10
   2  14  -3   37.90    4.70
  -1 -14   3   43.90    6.90
  -1 -14   3   40.40    6.50
   1 -14  -3   31.70    6.70
  -1 -14   3   34.90    4.00
  -1 -14   3   35.10    3.70
  -1 -14   3   41.00    3.80
  -1 -14   3   43.60    4.70
   1  14  -3   36.70    4.40
   1  14  -3   36.50    4.00
   1  14  -3   36.80    4.00
   1  14  -3   34.30    4.70
   0 -14   3   22.50    2.70
   0 -14   3   23.50    3.70
   0 -14   3   29.20    5.90
   0 -14   3   25.70    3.00
   0 -14   3   24.60    5.00
   0 -14   3   25.70    3.40
   0  14  -3   26.50    3.40
   0  14  -3   33.50    4.30
   0  14  -3   21.80    3.20
   0  14  -3   27.60    3.90
   1 -14   3  208.48   17.70
   1 -14   3  212.58   15.30
  -1 -14  -3  178.08   15.10
   1 -14   3  194.58   17.50
   1 -14   3  212.18   14.90
  -1 -14  -3  174.18   16.00
  -1  14  -3  201.88   15.60
  -1  14  -3  205.38   15.10
  -1  14  -3  147.19   22.30
   1  14   3  196.18   16.00
  -1  14  -3  212.28   15.60
  -2 -14  -3  104.89   11.30
   2 -14   3  130.99    9.30
  -2 -14  -3  101.19   12.50
  -2 -14  -3  113.59    9.50
   2 -14   3  132.29    9.80
  -2 -14  -3  104.09   10.30
   2 -14   3  112.59   12.10
   2 -14   3  147.09   17.60
  -2 -14  -3  100.99    9.00
   2 -14   3  133.49   10.00
  -2  14  -3  129.29   10.00
  -2  14  -3  120.29    9.90
  -2  14  -3  120.59    9.50
   3 -14   3   11.10    2.00
  -3 -14  -3    6.40    1.80
   3 -14   3   12.70    2.70
   3 -14   3   12.30    2.10
   3 -14   3   -5.50    7.70
  -3 -14  -3   11.40    2.60
  -3 -14  -3   10.00    1.70
   3  14   3   11.70    2.70
  -3  14  -3   12.30    2.50
  -3  14  -3    9.60    2.40
  -3  14  -3   12.40    3.10
   4 -14   3  195.48   13.80
   4 -14   3  187.38   13.60
  -4 -14  -3  192.48   13.30
   4 -14   3  172.38   13.90
  -4 -14  -3  189.88   14.50
   4  14   3  163.08   14.00
  -4  14  -3  164.28   13.80
  -4  14  -3  185.28   14.30
   5 -14   3   49.80    3.90
  -5 -14  -3   38.80    3.90
   5 -14   3   52.39    4.40
  -5 -14  -3   38.00    4.30
   5  14   3   35.50    4.40
  -6 -14  -3   98.69    8.30
  -6  14  -3  122.69    8.40
  -6 -15   3   40.70    4.30
  -6 -15   3   45.90    3.60
   6 -15  -3   35.40    3.30
  -6 -15   3   48.00    3.90
  -6 -15   3   42.80    3.50
  -6  15   3   36.10    3.90
  -5 -15   3   85.49    7.80
  -5 -15   3   86.99    7.50
  -5 -15   3   79.19    7.20
   5 -15  -3   88.19    7.60
   5 -15  -3  103.29    7.20
  -5 -15   3   85.39    6.90
   5  15  -3   87.59    7.40
   5  15  -3   88.39    7.40
  -4 -15   3    4.80    1.30
  -4 -15   3    4.60    1.90
  -4 -15   3    2.80    1.90
   4 -15  -3    4.10    2.70
  -4 -15   3    4.10    1.40
   4 -15  -3    3.40    1.20
  -4  15   3    1.90    1.50
   4  15  -3    1.30    1.70
   4  15  -3    4.00    2.20
   4  15  -3    5.60    1.50
   4  15  -3    6.00    2.10
  -3 -15   3   67.09    5.60
  -3 -15   3   75.69    6.20
   3 -15  -3   57.79    5.60
   3 -15  -3   56.59    6.40
  -3 -15   3   67.09    5.70
   3 -15  -3   64.19    5.20
  -3 -15   3   68.09    6.80
   3  15  -3   77.89    6.40
   3  15  -3   70.89    6.00
  -3  15   3   57.99    6.00
   3  15  -3   75.09    5.90
  -2 -15   3   60.99    5.80
   2 -15  -3   63.79   12.70
  -2 -15   3   61.39    5.60
   2 -15  -3   71.59    5.60
   2 -15  -3   63.79    6.50
  -2 -15   3   58.59    6.40
   2 -15  -3   65.99    5.20
   2 -15  -3   58.49    8.80
  -2 -15   3   61.39    5.50
   2  15  -3   62.89    5.80
  -2  15   3   76.69    6.30
   2  15  -3   59.49    5.90
   2  15  -3   66.19    5.80
   2  15  -3   73.09    6.80
   1 -15  -3    1.60    1.80
   1 -15  -3    1.20    1.20
   1 -15  -3   -0.20    1.70
   1 -15  -3    1.30    3.60
  -1 -15   3    3.00    2.00
   1 -15  -3    0.70    3.70
  -1 -15   3    2.40    1.40
  -1 -15   3    0.20    1.80
  -1 -15   3   -2.00    4.10
  -1 -15   3    1.40    1.60
  -1  15   3    2.30    2.70
   1  15  -3    4.00    2.00
   1  15  -3    3.40    2.70
   1  15  -3    1.60    3.50
   0 -15   3   -0.60    1.10
   0 -15   3   -6.40    4.40
   0 -15  -3   -3.40    3.90
   0 -15  -3    4.30    4.10
   0 -15   3   -1.70    1.40
   0 -15   3    1.10    0.90
   0 -15   3   -3.70    3.20
   0 -15   3    0.30    1.60
   0 -15  -3    0.90    1.90
   0 -15  -3   -1.60    1.20
   0 -15  -3    2.30    1.70
   0  15  -3    1.80    2.20
   0  15  -3    0.30    2.10
   0  15   3    1.00    2.30
   1 -15   3    2.20    1.10
   1 -15   3    1.20    1.60
  -1 -15  -3    2.90    1.00
   1 -15   3    2.40    1.90
   1 -15   3   -2.30    4.30
  -1 -15  -3    4.50    3.60
  -1 -15  -3    2.90    2.00
   1 -15   3    2.90    3.50
   1 -15   3    2.90    1.30
  -1 -15  -3    4.50    1.80
  -1 -15  -3    2.40    1.30
  -1  15  -3    2.60    1.80
  -1  15  -3    4.90    1.90
  -1  15  -3    3.60    1.80
  -1  15  -3    5.40    2.40
   1  15   3    2.00    1.60
  -2 -15  -3    3.10    1.40
   2 -15   3    0.90    1.60
   2 -15   3    0.40    1.10
   2 -15   3   -0.80    1.00
  -2 -15  -3    1.70    1.80
  -2 -15  -3    1.40    0.90
   2 -15   3   -0.20    2.80
   2  15   3    2.20    1.80
  -2  15  -3    1.30    1.50
  -2  15  -3    3.30    2.20
  -2  15  -3    0.50    1.60
  -2  15  -3    0.70    2.00
  -3 -15  -3  129.79    9.70
  -3 -15  -3  135.49   10.20
   3 -15   3  130.39   10.00
  -3 -15  -3  138.19   11.30
   3 -15   3  135.99   10.20
   3  15   3  132.99   10.50
  -3  15  -3  130.39   10.70
  -3  15  -3  118.59   10.20
   4 -15   3    9.20    1.60
   4 -15   3    8.30    1.70
  -4 -15  -3   12.80    2.50
  -4 -15  -3   12.20    1.80
  -4  15  -3    8.20    1.90
   4  15   3   12.60    2.20
   5 -15   3   51.79    4.40
  -5 -15  -3   57.79    4.50
   5 -15   3   53.49    4.60
   5  15   3   60.09    4.90
  -6 -16   3   22.70    2.80
  -6 -16   3   25.40    2.30
  -6 -16   3   23.70    2.20
  -5 -16   3   21.70    2.30
  -5 -16   3   20.90    3.00
  -5 -16   3   21.20    2.20
   5 -16  -3   19.30    2.60
   5 -16  -3   22.10    2.20
   5  16  -3   21.70    2.60
  -5  16   3   20.10    2.70
   5  16  -3   24.20    2.60
   4 -16  -3   25.50    2.70
  -4 -16   3   27.20    3.20
  -4 -16   3   26.60    2.60
  -4 -16   3   31.20    3.10
   4 -16  -3   24.40    3.10
  -4 -16   3   22.70    3.40
   4  16  -3   26.10    3.30
   4  16  -3   19.10    3.00
  -4  16   3   27.70    3.50
  -3 -16   3    3.90    2.20
  -3 -16   3    2.30    1.30
   3 -16  -3   -0.50    1.30
  -3 -16   3    1.40    1.80
   3 -16  -3    1.70    1.10
  -3 -16   3    2.40    1.40
   3  16  -3    1.80    1.70
   3  16  -3    2.50    1.50
  -3  16   3    1.30    1.60
   3  16  -3    3.90    1.80
  -2 -16   3    1.60    2.00
  -2 -16   3    0.80    1.10
   2 -16  -3    1.90    0.90
  -2 -16   3   -1.00    2.80
   2 -16  -3    1.50    1.30
  -2 -16   3    2.20    1.10
   2  16  -3    2.20    1.90
   2  16  -3    1.20    2.10
  -2  16   3    1.40    1.50
   2  16  -3    1.10    1.90
   2  16  -3    2.30    1.30
  -1 -16   3    0.30    2.20
  -1 -16   3    1.20    1.10
  -1 -16   3    3.30    1.80
   1 -16  -3    3.20    2.10
  -1 -16   3    4.10    1.40
   1 -16  -3    2.60    1.00
   1 -16  -3    0.30    1.10
   1  16  -3    4.10    1.50
   1  16  -3    2.40    1.70
  -1  16   3    3.30    1.80
   1  16  -3    2.30    1.70
   0 -16  -3    3.00    1.30
   0 -16   3   -0.40    1.00
   0 -16  -3    3.60    1.10
   0 -16  -3    3.40    2.00
   0 -16   3    1.20    1.50
   0 -16   3    1.80    1.00
   0 -16   3    1.20    1.70
   0  16  -3    1.20    1.40
   0  16   3    3.00    2.00
   0  16  -3    2.50    1.80
   0  16  -3    0.00    1.70
   0  16  -3    0.60    2.10
   1 -16   3    0.80    1.30
  -1 -16  -3    1.00    1.30
  -1 -16  -3    0.50    2.70
   1 -16   3   -1.40    1.50
  -1 -16  -3    0.60    0.80
   1 -16   3    0.50    1.00
  -1  16  -3   -0.10    1.60
  -1  16  -3    0.70    1.20
  -1  16  -3    0.10    2.00
   1  16   3    1.40    1.60
  -2 -16  -3    7.70    1.30
   2 -16   3   12.80    2.30
  -2 -16  -3    5.60    1.60
   2 -16   3   10.90    1.70
   2 -16   3    9.10    1.60
  -2 -16  -3    5.80    2.20
   2  16   3    4.80    1.80
  -2  16  -3    9.10    1.80
  -2  16  -3   10.10    2.20
  -2  16  -3    2.60    2.90
  -3 -16  -3   16.90    2.30
  -3 -16  -3   14.60    2.80
   3 -16   3   24.70    2.80
   3 -16   3   19.70    2.40
   3 -16   3   19.90    2.20
  -3  16  -3   18.50    2.40
   3  16   3   15.00    2.60
  -3  16  -3   21.20    2.80
  -3  16  -3   21.70    2.70
  -4 -16  -3    6.60    1.70
   4 -16   3    8.00    1.30
  -4 -16  -3    9.00    1.50
   4 -16   3    5.40    1.30
   4 -16   3    8.70    1.70
  -4  16  -3    6.20    1.40
   4  16   3    7.10    1.70
  -5 -16  -3    1.60    0.70
   5 -16   3    2.60    1.00
  -5  16  -3    2.40    0.70
  -5 -17   3    8.80    1.40
  -5 -17   3   12.70    2.10
  -5 -17   3    8.70    1.20
  -5 -17   3    5.10    1.50
   5 -17  -3    7.40    1.10
  -5  17   3    6.50    1.30
   5  17  -3    9.80    1.50
   4 -17  -3    6.40    1.30
  -4 -17   3    6.90    1.30
  -4 -17   3    6.80    1.40
   4 -17  -3    7.80    1.60
   4  17  -3    8.80    2.00
  -4  17   3    7.20    1.60
  -3 -17   3    9.00    1.70
  -3 -17   3    8.80    2.10
  -3 -17   3    9.00    1.60
   3 -17  -3    7.60    2.00
   3 -17  -3    9.00    2.10
  -3 -17   3   13.50    2.20
   3  17  -3   11.30    2.20
  -3  17   3    8.60    3.00
   3  17  -3   11.00    1.70
  -2 -17   3    4.10    1.30
  -2 -17   3    3.20    1.20
   2 -17  -3    2.70    1.20
  -2 -17   3    4.70    1.80
  -2 -17   3    4.70    1.80
   2 -17  -3    3.50    1.90
  -2  17   3    7.20    2.00
   2  17  -3    6.50    2.00
  -1 -17   3    2.80    1.10
  -1 -17   3    4.70    1.80
   1 -17  -3    3.20    1.80
  -1 -17   3    5.90    2.10
   1 -17  -3    3.20    1.20
  -1 -17   3    2.60    1.10
   1  17  -3    4.10    1.30
   1  17  -3    4.60    2.00
  -1  17   3    4.30    2.00
   1  17  -3    3.90    1.90
   0 -17   3   20.30    3.00
   0 -17   3   23.00    2.50
   0 -17   3   17.00    2.50
   0 -17  -3   25.00    2.60
   0 -17   3   16.80    2.80
   0 -17  -3   24.40    3.80
   0  17  -3   17.30    2.50
   0  17   3   27.50    3.70
   0  17  -3   21.90    3.20
   0  17  -3   20.80    3.10
  -1 -17  -3    2.10    1.60
   1 -17   3   -1.70    2.20
   1 -17   3   -1.30    1.30
  -1 -17  -3   -0.10    1.10
  -1 -17  -3   -1.70    1.00
   1 -17   3    0.40    1.00
   1 -17   3    0.10    1.00
  -1  17  -3    0.90    1.20
  -1  17  -3    0.30    1.60
   1  17   3    0.40    1.40
  -1  17  -3   -1.80    1.50
   2 -17   3    0.10    1.00
  -2 -17  -3    1.70    1.20
   2 -17   3   -0.50    1.00
   2 -17   3    0.20    1.40
  -2 -17  -3   -0.20    1.20
  -2  17  -3   -0.50    1.30
  -2  17  -3    0.80    1.40
   2  17   3   -0.90    1.60
   3 -17   3   35.90    3.10
   3 -17   3   34.80    3.40
  -3 -17  -3   32.50    3.10
   3 -17   3   32.10    3.10
  -3 -17  -3   28.30    3.50
  -3  17  -3   34.70    3.10
   3  17   3   36.50    3.50
   4 -17   3    0.80    0.80
  -4 -17  -3    0.20    0.70
   4 -17   3   -0.20    0.70
   4  17   3   -0.20    0.90
  -4  17  -3   -0.60    0.50
  -4 -18   3    0.30    1.10
   4 -18  -3    0.50    0.60
  -4 -18   3    0.70    0.70
  -4 -18   3    3.50    2.20
  -4 -18   3    1.50    0.70
  -4  18   3    0.50    1.10
   4  18  -3    0.20    1.20
  -3 -18   3    6.70    1.80
  -3 -18   3   10.90    1.70
  -3 -18   3    7.30    1.20
   3 -18  -3    7.60    1.60
  -3 -18   3   10.90    1.40
   3 -18  -3    9.00    1.40
  -3  18   3   10.50    1.80
   3  18  -3    8.70    1.90
  -2 -18   3    0.70    0.90
  -2 -18   3    0.20    1.20
   2 -18  -3   -0.20    0.80
  -2 -18   3   -0.30    1.20
   2 -18  -3    1.00    1.40
  -2 -18   3   -0.60    0.70
   2  18  -3    0.80    0.80
   2  18  -3    0.60    1.40
  -2  18   3    0.30    1.30
   2  18  -3   -0.50    2.30
  -2  18   3   -1.60    1.20
   1 -18  -3    0.90    1.30
  -1 -18   3   -0.10    1.10
  -1 -18   3    2.60    1.50
   1 -18  -3   -0.50    1.40
  -1 -18   3    0.80    0.90
  -1 -18   3    0.20    0.90
   1  18  -3    2.00    0.90
  -1  18   3    1.20    1.30
   1  18  -3    0.40    1.60
   1  18  -3    0.40    1.30
   0 -18  -3   -1.10    1.10
   0 -18   3    2.00    1.00
   0 -18   3    1.70    1.00
   0 -18   3   -0.60    1.20
   0 -18  -3    0.90    0.90
   0 -18   3    1.60    1.30
   0  18  -3    0.90    0.90
   0  18  -3    2.40    2.60
   0  18   3   -0.30    1.70
   1 -18   3    0.20    2.30
   1 -18   3    1.90    0.90
  -1 -18  -3    1.00    0.90
   1 -18   3    2.60    1.10
  -1 -18  -3    1.60    1.50
  -1  18  -3    0.00    0.90
  -1  18  -3    0.50    1.20
   1  18   3    0.90    1.40
   2 -18   3    5.10    1.10
   2 -18   3    6.10    1.20
   2 -18   3    7.30    1.60
  -2 -18  -3    5.90    1.10
  -2 -18  -3    7.30    1.80
  -2  18  -3    9.70    1.60
  -2  18  -3    6.10    1.10
   2  18   3    7.10    1.70
  -3 -18  -3   -1.00    0.70
   3 -18   3    0.20    0.60
  -3 -18  -3    0.80    1.20
   3 -18   3    0.00    0.70
   3  18   3    0.30    1.00
  -3 -19   3    4.50    0.90
   3 -19  -3    4.20    0.80
  -3 -19   3    5.20    0.90
   3  19  -3    6.80    1.40
  -3  19   3    4.30    1.10
  -2 -19   3    0.70    0.80
  -2 -19   3    1.30    0.70
   2 -19  -3    0.00    0.80
  -2 -19   3   -1.70    1.90
   2 -19  -3    1.00    1.10
  -2 -19   3    0.70    1.20
  -2  19   3    1.50    1.10
   2  19  -3    1.80    1.30
  -1 -19   3    2.00    1.20
   1 -19  -3    0.30    0.70
  -1 -19   3    0.90    0.70
   1 -19  -3    2.00    1.30
  -1 -19   3    1.00    0.80
  -1 -19   3   -1.60    1.60
  -1  19   3    0.80    1.00
  -1  19   3    2.60    1.20
   1  19  -3    0.50    1.00
   0 -19   3    3.40    0.90
   0 -19   3    6.00    1.40
   0 -19   3    3.90    0.90
   0 -19  -3    4.70    1.00
   0 -19  -3    3.60    1.40
   0  19   3    2.80    1.20
   1 -19   3    2.50    1.40
  -1 -19  -3   -0.30    0.60
   1 -19   3   -0.70    0.80
   1 -19   3    0.30    0.70
  -1 -19  -3   -1.00    1.00
  -1  19  -3   -0.60    0.90
   1  19   3   -0.50    1.00
   2 -19   3   -0.60    0.50
  -2 -19  -3    1.10    0.60
   2 -19   3    0.10    0.70
   2  19   3   -0.20    0.80
 -10   0   4    1.70    0.70
 -10   0   4    1.10    0.90
  -9   0   4  235.88   17.90
  -9   0   4  230.78   17.40
  -8   0   4  412.36   35.80
  -8   0   4  468.45   34.10
  -8   0   4  459.75   36.50
  -8   0   4  444.46   33.50
   8   0  -4  499.15   34.70
  -7   0   4 1499.25  105.89
  -7   0   4 1370.86  105.69
  -7   0   4 1466.25  104.19
  -7   0   4 1458.65  103.89
   7   0  -4 1414.76  103.69
  -6   0   4  314.07   24.30
   6   0  -4  327.97   24.30
  -6   0   4  321.57   25.90
   6   0  -4  352.46   24.50
   6   0  -4  332.47   24.40
  -5   0   4  250.37   19.00
  -5   0   4  241.28   18.90
  -5   0   4  230.78   17.70
  -4   0   4 1953.70  137.59
  -4   0   4 1867.81  137.39
  -3   0   4  677.93   51.39
  -3   0   4  731.13   50.99
  -2   0   4 1674.53  119.09
   2   0  -4 1556.74  119.39
  -2   0   4 1760.82  119.19
   1   0  -4 1382.86  101.69
  -1   0   4 1451.35  101.39
   0   0   4 5325.07  380.16
   1   0   4 1361.46  101.39
  -1   0  -4 1470.65  101.89
  -1   0  -4 1407.46  101.39
  -2   0  -4  473.75   35.00
  -2   0  -4  458.45   34.60
   2   0   4  502.75   35.20
   3   0   4  287.47   20.90
   3   0   4  250.47   19.80
  -3   0  -4  288.97   20.10
  -3   0  -4  263.17   20.00
  -3   0  -4  253.27   20.60
   4   0   4  538.55   39.70
   4   0   4  557.04   41.00
  -4   0  -4  545.85   40.20
   5   0   4  307.07   22.60
   5   0   4  308.57   24.00
  -5   0  -4  301.67   22.80
   5   0   4  329.17   22.40
  -5   0  -4  312.17   23.00
  -5   0  -4  292.17   22.70
  -5   0  -4  264.97   24.00
   6   0   4  790.92   59.39
  -6   0  -4  805.92   59.89
   6   0   4  895.61   61.49
   6   0   4  875.31   59.39
   6   0   4  807.12   59.09
  -6   0  -4  796.32   62.39
  -6   0  -4  773.52   59.59
   7   0   4  538.65   36.40
  -7   0  -4  481.65   37.20
  -7   0  -4  459.05   36.90
   7   0   4  530.85   36.80
  -8   0  -4  230.28   17.50
 -10  -1   4   28.90    2.90
 -10  -1   4   21.70    2.20
 -10   1   4   22.60    2.80
  -9   1   4   96.69    8.50
  -9   1   4  106.09    8.10
   9   1  -4   96.29    8.90
  -8  -1   4  139.29   10.70
  -8  -1   4  126.09   12.70
   8  -1  -4  112.59    9.90
   8  -1  -4  139.89   10.70
  -8  -1   4  138.39   10.20
   8   1  -4  145.69   11.40
  -8   1   4  118.29   10.10
  -8   1   4  114.59   10.50
  -8   1   4  113.89   13.20
  -7  -1   4   50.69    4.60
  -7  -1   4   43.30    4.90
   7   1  -4   47.60    4.60
   7   1  -4   46.20    4.70
  -7   1   4   34.50    5.00
   7   1  -4   46.10    4.40
   6  -1  -4   34.40    3.10
   6  -1  -4   37.80    3.40
  -6  -1   4   28.60    3.30
  -6  -1   4   29.00    4.80
   6  -1  -4   35.10    4.50
  -6  -1   4   27.60    3.60
   6   1  -4   24.70    3.20
  -6   1   4   32.00    4.80
  -6   1   4   32.90    3.30
   6   1  -4   26.10    3.40
   6   1  -4   22.40    4.30
  -6   1   4   34.70    5.00
   6   1  -4   32.00    3.50
  -5  -1   4  614.74   45.50
  -5  -1   4  626.44   46.50
  -5  -1   4  655.83   46.60
  -5   1   4  649.34   46.80
  -5   1   4  605.14   45.50
  -4  -1   4    0.70    1.70
  -4  -1   4   -0.20    1.40
  -4   1   4    0.50    1.70
  -4   1   4    3.40    1.80
  -4   1   4    1.00    1.30
  -3  -1   4  647.04   47.80
  -3   1   4  684.83   48.00
  -3   1   4  648.94   48.00
  -2  -1   4  186.48   12.50
   2   1  -4  172.08   13.20
  -2   1   4  150.58   12.60
   1  -1  -4   82.49    7.20
  -1   1   4   91.69    6.70
   0  -1  -4 1190.08   89.49
   0  -1  -4 1294.07   89.29
   0   1  -4 1253.67   89.79
   1  -1   4  182.08   14.60
  -1  -1  -4  209.98   15.40
  -1   1  -4  204.68   14.60
  -1   1  -4  185.78   15.30
  -2  -1  -4    2.00    1.10
   2  -1   4    1.20    1.50
   2   1   4    4.00    1.80
  -2   1  -4    0.90    1.50
   3  -1   4  380.36   30.50
  -3  -1  -4  442.46   30.00
  -3  -1  -4  407.76   30.50
  -3   1  -4  378.46   29.90
   3   1   4  454.65   29.70
  -3   1  -4  378.06   29.60
  -4  -1  -4  141.59   10.90
   4  -1   4  132.49   10.30
   4  -1   4  131.39   11.60
  -4  -1  -4  123.59   11.60
  -4  -1  -4  145.79   11.30
   4  -1   4  135.99   10.50
   4  -1   4  119.49   10.40
  -4   1  -4  127.59   10.80
   4   1   4  121.99   10.50
  -4   1  -4  143.09   10.50
   4   1   4  143.19   11.50
  -4   1  -4  135.09   11.70
   5  -1   4  169.58   13.50
   5  -1   4  163.38   13.30
   5  -1   4  169.38   15.50
  -5  -1  -4  192.48   14.10
  -5  -1  -4  175.08   15.40
  -5  -1  -4  201.68   14.30
   5  -1   4  165.68   13.70
  -5   1  -4  168.08   14.00
   5   1   4  184.18   13.40
   5   1   4  174.68   15.00
   5   1   4  185.68   13.60
   5   1   4  185.38   13.70
  -5   1  -4  166.28   13.70
   6  -1   4  205.88   16.10
   6  -1   4  197.38   16.30
  -6  -1  -4  223.98   17.00
   6  -1   4  220.78   16.50
  -6  -1  -4  219.48   16.60
  -6  -1  -4  226.58   16.80
   6  -1   4  199.08   18.20
  -6   1  -4  183.18   19.20
  -6   1  -4  193.98   16.50
   6   1   4  230.98   16.50
   6   1   4  235.98   16.40
   6   1   4  235.88   16.10
  -6   1  -4  209.78   16.90
   6   1   4  229.08   18.30
  -7  -1  -4    1.20    1.90
   7  -1   4    3.30    1.50
  -7  -1  -4    3.40    2.20
   7  -1   4    3.90    1.30
   7   1   4    4.70    1.70
  -7   1  -4    3.80    1.90
  -7   1  -4    4.20    1.80
   7   1   4    2.10    1.10
  -8  -1  -4    6.60    1.80
  -8  -1  -4    8.30    1.40
   8  -1   4    6.30    1.90
  -8  -1  -4    6.70    3.00
  -8   1  -4    7.20    1.40
   8   1   4    8.50    1.60
 -10  -2   4   79.89    6.30
 -10  -2   4   95.09    6.80
 -10   2   4   73.59    6.70
  -9  -2   4   66.49    5.50
  -9  -2   4   57.09    5.00
  -9   2   4   55.69    5.30
   9   2  -4   54.49    4.90
  -9   2   4   47.90    4.80
  -8  -2   4   -2.00    4.20
  -8  -2   4    0.70    1.40
  -8  -2   4    1.30    1.40
  -8  -2   4   -2.80    2.80
  -8   2   4    2.80    1.50
   8   2  -4    2.40    1.50
  -8   2   4    1.60    3.40
   8   2  -4    0.50    1.60
  -8   2   4    1.90    1.70
  -7  -2   4   25.60    4.60
  -7  -2   4   18.40    4.20
   7  -2  -4   16.90    2.60
  -7   2   4    9.20    3.60
  -7   2   4   17.00    3.90
  -6  -2   4  201.88   16.00
   6  -2  -4  195.38   14.60
   6  -2  -4  189.98   14.60
   6  -2  -4  189.38   14.60
  -6  -2   4  216.48   15.00
  -6   2   4  172.38   14.40
   6   2  -4  218.18   14.60
  -6   2   4  164.48   15.90
  -6   2   4  168.58   15.70
  -5  -2   4  111.19    8.50
  -5  -2   4   97.29    9.60
  -5  -2   4  118.49    9.70
  -5   2   4  114.09    9.70
  -5   2   4  103.89    9.60
  -5   2   4  102.19    8.40
   4  -2  -4  221.88   16.60
  -4  -2   4  202.18   16.70
  -4  -2   4  221.08   16.90
  -4   2   4  231.98   17.10
  -4   2   4  211.98   16.10
  -3  -2   4   19.00    2.80
  -3  -2   4   17.40    2.60
   2  -2  -4  496.45   37.30
  -2   2   4  490.35   37.30
   2   2  -4  558.84   37.80
   1  -2  -4   22.40    2.60
   1  -2  -4   23.20    2.50
  -1   2   4   25.40    2.80
  -1   2   4   20.40    2.80
   1   2  -4   30.10    3.90
   0  -2  -4  127.69    9.40
   0  -2  -4  105.89    9.80
   0   2   4  121.59    9.30
   0   2  -4  128.09   10.00
  -1  -2  -4    1.20    1.00
  -1  -2  -4    1.60    1.00
   1  -2   4    2.00    1.10
  -1  -2  -4    1.60    1.40
   1   2   4    0.90    1.00
  -1   2  -4    1.90    1.10
  -2  -2  -4  510.65   36.60
  -2  -2  -4  522.55   36.20
   2  -2   4  505.65   36.60
  -2   2  -4  459.25   36.40
  -2   2  -4  475.25   37.10
   2   2   4  505.95   36.60
  -3  -2  -4  516.95   38.60
   3  -2   4  512.05   39.20
  -3  -2  -4  496.25   39.10
  -3  -2  -4  555.84   38.60
   3   2   4  574.04   38.40
  -3   2  -4  533.05   39.80
  -3   2  -4  491.75   38.40
  -3   2  -4  478.75   38.10
  -3   2  -4  597.84   39.60
  -4  -2  -4    3.10    2.00
  -4  -2  -4    5.40    1.80
   4  -2   4    7.40    1.80
   4  -2   4    4.60    1.50
   4  -2   4   12.40    2.90
   4  -2   4    4.80    2.40
  -4  -2  -4    1.70    1.50
  -4  -2  -4    5.80    1.80
  -4   2  -4    3.70    2.70
  -4   2  -4    6.40    1.50
   4   2   4    4.60    1.50
  -4   2  -4    3.90    2.10
   4   2   4    6.30    2.10
  -4   2  -4    8.00    3.30
  -4   2  -4    7.20    1.90
   4   2   4    7.20    4.20
   4   2   4    4.20    1.30
  -4   2  -4    1.70    2.20
   5  -2   4  183.18   16.90
   5  -2   4  185.78   15.20
  -5  -2  -4  206.78   17.00
   5  -2   4  187.78   14.90
   5  -2   4  194.58   15.10
  -5  -2  -4  210.28   15.70
  -5  -2  -4  211.28   15.80
   5   2   4  204.98   16.60
  -5   2  -4  183.28   17.50
   5   2   4  214.68   15.20
   5   2   4  209.68   14.90
   5   2   4  198.68   15.10
  -5   2  -4  198.98   15.90
  -5   2  -4  189.58   15.50
   6  -2   4    9.30    3.90
  -6  -2  -4   11.40    4.60
  -6  -2  -4   15.20    2.60
  -6  -2  -4   11.50    2.90
  -6  -2  -4   17.80    3.40
   6  -2   4   13.60    2.60
   6  -2   4   13.30    2.10
   6  -2   4   13.70    2.30
   6   2   4    9.40    3.50
  -6   2  -4    5.70    3.60
   6   2   4   15.10    2.60
  -6   2  -4   13.50    2.90
  -6   2  -4    9.90    2.50
   6   2   4   15.40    2.30
   6   2   4   12.70    2.00
  -7  -2  -4  100.99    7.90
  -7  -2  -4   86.59    8.10
   7  -2   4   88.59    7.10
   7  -2   4   81.39    7.30
   7   2   4   93.69    6.90
   7   2   4   88.19    7.30
  -7   2  -4   94.59    8.10
  -7   2  -4   84.99    7.70
  -8  -2  -4  129.49    9.30
   8  -2   4  123.29    9.60
  -8  -2  -4  126.99   10.00
  -8   2  -4  128.09   10.20
  -8   2  -4  113.59    9.80
 -10  -3   4    0.30    1.60
 -10  -3   4    1.30    0.80
 -10   3   4    1.20    0.90
  10   3  -4    2.10    1.10
  -9  -3   4    0.90    1.30
  -9  -3   4    0.90    1.20
  -9   3   4   -1.90    1.20
   9   3  -4   -1.60    0.90
  -9   3   4   -1.00    1.10
  -8  -3   4    5.90    3.30
  -8  -3   4   12.20    2.50
  -8  -3   4    8.10    2.00
  -8   3   4    7.10    3.20
  -8   3   4   11.00    2.40
  -8   3   4    2.20    5.40
   8   3  -4   10.80    2.20
  -8   3   4   10.90    2.10
   8   3  -4   11.40    2.10
  -8   3   4    7.50    2.50
  -7  -3   4    4.10    1.60
  -7  -3   4    9.80    3.90
   7  -3  -4    6.30    1.40
   7   3  -4    6.40    1.90
  -7   3   4    8.80    2.10
  -7   3   4    4.80    3.70
   7   3  -4    7.20    1.80
   7   3  -4    8.30    1.90
  -7   3   4    7.70    2.00
  -7   3   4    2.10    4.30
  -6  -3   4  121.59    9.10
  -6  -3   4  127.59   10.60
  -6  -3   4  113.59   10.60
  -6  -3   4  103.49    9.30
   6  -3  -4  136.29   10.50
   6  -3  -4   99.99    8.70
   6  -3  -4  123.19    9.30
  -6   3   4  103.89   10.70
   6   3  -4  122.79    9.20
   6   3  -4  124.99    9.40
  -6   3   4  104.49   10.40
  -6   3   4  105.89    9.00
  -5  -3   4  106.69    8.00
  -5   3   4   99.99    7.80
  -5   3   4   85.59    8.70
   4  -3  -4   20.40    3.10
  -4  -3   4   28.90    3.80
  -4   3   4   20.00    2.60
  -4   3   4   22.20    3.50
  -4   3   4   28.50    3.60
   3  -3  -4    8.40    1.30
   3  -3  -4    7.80    1.20
  -3  -3   4    8.80    1.60
  -3  -3   4    7.10    2.00
  -3   3   4   12.60    2.30
  -3   3   4    8.80    2.10
   2  -3  -4    8.80    1.80
   2  -3  -4    6.50    1.00
   2  -3  -4    8.20    1.20
  -2   3   4   11.70    1.90
   1  -3  -4    0.10    0.60
   1  -3  -4    0.30    0.70
   1  -3  -4    1.20    1.30
  -1   3   4    0.50    1.10
   1   3  -4    0.30    1.50
  -1   3   4    0.70    1.10
   0  -3  -4    0.30    0.90
   0  -3  -4    3.10    1.20
   0  -3  -4    1.20    1.20
   0  -3  -4    0.70    1.00
   0   3   4    1.90    0.90
   0   3  -4    0.50    1.70
   1  -3   4    7.90    1.70
   1   3   4    9.80    2.00
   2  -3   4  358.26   25.20
  -2  -3  -4  342.57   24.90
  -2  -3  -4  343.27   24.80
   2   3   4  317.07   24.50
  -2   3  -4  317.17   25.10
   2   3   4  305.87   25.10
  -2   3  -4  373.36   26.10
  -3  -3  -4  385.86   27.60
  -3  -3  -4  367.26   28.10
   3  -3   4  364.76   28.00
  -3  -3  -4  363.86   27.30
   3  -3   4  332.17   27.00
   3   3   4  409.66   28.00
  -3   3  -4  370.56   28.80
   4  -3   4    8.90    1.70
   4  -3   4    8.50    3.00
   4  -3   4   11.20    2.10
  -4  -3  -4   10.20    2.20
  -4  -3  -4   11.70    2.50
  -4  -3  -4    6.20    2.30
   4  -3   4   14.40    1.90
  -4  -3  -4   10.20    3.40
  -4   3  -4    7.80    3.20
  -4   3  -4   13.20    2.20
   4   3   4   10.60    1.80
   4   3   4    7.60    1.50
  -4   3  -4   11.60    3.10
  -4   3  -4    8.00    2.70
   4   3   4   13.80    2.50
   4   3   4    9.40    2.70
  -5  -3  -4   50.99    5.60
   5  -3   4   43.40    4.90
  -5  -3  -4   54.89    6.40
  -5  -3  -4   45.00    5.00
   5  -3   4   36.90    5.00
  -5  -3  -4   53.69    5.20
   5   3   4   51.19    4.70
  -5   3  -4   43.30    4.90
   5   3   4   46.30    6.20
  -6  -3  -4   -0.70    1.40
   6  -3   4   -0.80    1.30
  -6  -3  -4   -0.20    2.90
   6  -3   4    0.80    1.50
  -6  -3  -4   -1.30    2.40
   6  -3   4   -3.20    2.70
  -6  -3  -4   -6.70    4.20
   6  -3   4    2.40    2.00
  -6   3  -4    1.00    1.70
   6   3   4   -1.60    1.20
   6   3   4   -0.50    1.00
   6   3   4   -2.10    1.50
   6   3   4   -2.90    3.00
  -6   3  -4    1.00    1.40
  -6   3  -4   -3.50    3.40
   7  -3   4    1.10    2.40
  -7  -3  -4    1.40    1.50
  -7  -3  -4    1.80    1.70
   7  -3   4    1.30    1.20
   7  -3   4   -0.10    1.00
   7   3   4    4.00    1.50
   7   3   4    0.30    0.90
  -7   3  -4    0.00    1.00
   8  -3   4    0.90    1.30
  -8  -3  -4    3.00    1.30
  -8  -3  -4    2.50    0.90
  -8  -3  -4    4.80    3.10
   8   3   4    3.00    1.10
  -8   3  -4    8.90    2.60
  -8   3  -4    4.60    1.70
 -10  -4   4   11.60    1.20
  10   4  -4   12.00    1.60
 -10   4   4    8.10    1.50
  -9  -4   4    0.30    1.30
  -9  -4   4    0.30    1.20
   9  -4  -4    0.00    1.50
  -9   4   4    0.60    1.40
   9   4  -4   -1.00    0.90
  -9   4   4   -1.90    1.60
  -8  -4   4    1.00    1.30
  -8  -4   4   -5.60    3.40
  -8  -4   4    2.20    1.60
  -8   4   4    0.90    1.60
  -8   4   4   -0.10    1.50
  -8   4   4   -3.00    2.70
   8   4  -4   -2.00    1.10
  -8   4   4   -0.40    1.40
   8   4  -4   -1.40    1.10
  -8   4   4    0.70    3.10
  -7  -4   4    7.80    2.10
  -7  -4   4    3.10    2.60
   7  -4  -4    7.20    1.40
  -7  -4   4    5.20    3.60
  -7  -4   4    6.00    1.70
   7   4  -4    4.60    1.90
  -7   4   4    4.90    1.90
  -7   4   4    5.10    2.80
  -7   4   4    7.20    1.90
   7   4  -4    8.30    2.10
  -7   4   4    6.10    2.50
   7   4  -4    4.10    1.60
   6  -4  -4   18.50    2.90
  -6  -4   4   14.80    3.60
  -6  -4   4   21.90    2.80
  -6  -4   4   22.80    3.10
   6  -4  -4   23.90    3.10
   6  -4  -4   17.70    2.20
  -6   4   4   15.00    3.80
   6   4  -4   24.70    3.10
   6   4  -4   24.40    3.00
   6   4  -4   19.80    3.00
  -6   4   4   20.10    2.50
  -5  -4   4    1.30    1.20
   5  -4  -4    1.80    1.10
   5  -4  -4    2.80    1.70
  -5  -4   4    0.20    2.00
  -5  -4   4    2.00    1.10
   5  -4  -4    0.10    1.50
  -5  -4   4    1.30    1.80
  -5   4   4    2.00    1.40
   5   4  -4    0.60    1.20
  -5   4   4    0.60    1.70
  -5   4   4    2.40    1.70
   5   4  -4    1.10    1.70
   5   4  -4    5.40    1.90
   5   4  -4    3.20    1.60
  -4  -4   4   35.10    4.60
   4  -4  -4   32.50    3.60
  -4  -4   4   35.60    4.10
  -4  -4   4   32.80    3.10
   4  -4  -4   27.00    3.40
  -4   4   4   31.60    4.20
  -4   4   4   36.70    4.70
  -4   4   4   33.80    3.30
   3  -4  -4   88.89    7.00
  -3  -4   4   74.79    7.30
  -3  -4   4   89.69    7.30
   3  -4  -4   79.59    7.00
  -3   4   4   89.39    7.60
  -2  -4   4    5.10    1.30
   2  -4  -4    5.80    1.70
   2  -4  -4    6.10    1.60
  -2   4   4    3.10    3.00
  -2   4   4    6.00    1.70
  -1  -4   4    0.10    1.10
   1  -4  -4    1.20    1.30
   1  -4  -4    1.20    1.10
   1   4  -4    0.50    1.70
  -1   4   4    1.10    1.40
   0  -4   4    0.20    1.20
   0  -4  -4    3.90    1.50
   0   4   4    1.40    1.00
   0   4  -4    1.80    2.10
  -1  -4  -4    2.90    1.60
   1  -4   4    6.20    1.90
  -1  -4  -4    2.80    1.50
  -1   4  -4    2.90    1.50
  -1   4  -4    3.50    2.00
   2  -4   4    5.50    2.30
   2  -4   4    1.70    1.30
  -2  -4  -4    4.70    1.90
  -2  -4  -4    2.90    2.40
  -2  -4  -4    7.50    2.60
   2   4   4    4.40    2.00
   2   4   4    5.60    2.10
  -2   4  -4    1.80    2.40
   3  -4   4   13.80    3.10
  -3  -4  -4   15.90    2.80
  -3  -4  -4   19.60    2.80
   3  -4   4   11.70    2.00
  -3  -4  -4   14.60    3.00
  -3   4  -4   12.60    3.40
  -3   4  -4   12.20    2.30
   3   4   4   14.20    2.30
   3   4   4   13.60    3.00
  -4  -4  -4    0.60    1.60
   4  -4   4    0.80    1.10
  -4  -4  -4   -1.10    1.70
  -4  -4  -4   -0.40    0.80
   4  -4   4    3.80    1.30
  -4  -4  -4    2.90    2.60
  -4  -4  -4   -0.90    1.60
  -4  -4  -4   -0.20    1.20
   4  -4   4   -0.50    2.50
  -4   4  -4    1.70    2.40
   4   4   4   -0.20    1.10
   4   4   4    2.00    1.70
   4   4   4   -0.90    1.70
  -4   4  -4   -0.80    2.60
   4   4   4    0.90    1.10
  -4   4  -4    1.50    2.00
  -4   4  -4    0.30    1.30
  -5  -4  -4    0.60    1.10
   5  -4   4   -2.10    1.40
   5  -4   4   -0.50    2.70
  -5  -4  -4    1.50    2.40
  -5  -4  -4    0.80    2.50
  -5  -4  -4    3.00    2.20
   5  -4   4   -0.60    1.30
   5  -4   4    0.10    1.60
  -5  -4  -4    1.00    1.60
   5   4   4    0.80    1.30
   5   4   4   -0.40    1.70
  -5   4  -4    2.30    3.30
   5   4   4   -0.80    1.30
  -5   4  -4   -0.20    1.70
  -5   4  -4   -7.90    4.60
   5   4   4   -0.80    2.10
  -5   4  -4    1.40    1.60
  -5   4  -4   -2.60    2.50
   6  -4   4   -0.10    1.30
  -6  -4  -4   -0.70    1.70
  -6  -4  -4   -5.70    4.20
   6  -4   4   -1.50    1.20
  -6  -4  -4    1.70    2.50
   6  -4   4   -0.40    1.90
  -6  -4  -4    0.10    1.70
   6  -4   4   -2.30    2.80
   6   4   4    0.10    1.10
   6   4   4    0.80    1.60
  -6   4  -4   -0.90    4.10
   6   4   4    1.50    1.50
   6   4   4    1.30    3.10
  -6   4  -4    0.50    1.40
  -6   4  -4   -0.30    1.60
   7  -4   4   -0.70    1.80
  -7  -4  -4   -0.30    1.00
   7  -4   4    0.60    1.10
   7  -4   4   -1.00    1.00
  -7  -4  -4    1.10    1.60
   7   4   4   -0.50    1.10
  -7   4  -4   -1.70    2.60
  -7   4  -4   -1.20    1.10
  -8  -4  -4    0.70    0.80
  -8  -4  -4    0.40    1.40
   8  -4   4    0.90    1.00
  -8  -4  -4   -0.40    1.20
   8   4   4    0.90    0.90
  -8   4  -4    0.80    1.30
  -8   4  -4    0.50    1.10
 -10  -5   4    0.60    0.60
 -10  -5   4    0.20    0.50
  10   5  -4   -1.00    0.60
   9  -5  -4   -0.70    1.80
  -9  -5   4    0.90    1.30
  -9  -5   4    1.40    1.30
   9   5  -4    1.20    1.60
  -9   5   4    1.10    1.30
  -8  -5   4    0.00    1.40
  -8  -5   4    1.50    1.50
  -8   5   4    0.20    1.30
  -8   5   4   -1.10    1.50
   8   5  -4    2.10    1.30
   8   5  -4   -0.70    1.20
  -8   5   4   -1.60    1.60
  -7  -5   4    0.80    2.40
   7  -5  -4   -0.20    0.80
  -7  -5   4    4.90    3.60
  -7  -5   4   -0.40    1.40
  -7  -5   4   -0.70    1.00
   7   5  -4    2.30    1.30
   7   5  -4    1.40    1.40
   7   5  -4    0.80    1.40
  -7   5   4   -0.60    2.10
  -7   5   4   -1.60    2.40
  -7   5   4    1.90    2.60
  -7   5   4    0.20    1.30
  -7   5   4    0.80    1.50
   6  -5  -4   30.60    3.60
  -6  -5   4   31.00    4.90
  -6  -5   4   25.80    4.50
  -6  -5   4   31.90    3.50
   6  -5  -4   33.20    3.80
  -6  -5   4   29.10    3.20
  -6   5   4   27.80    3.20
  -6   5   4   38.40    4.10
  -6   5   4   23.90    4.70
   6   5  -4   31.40    3.60
   6   5  -4   27.70    3.50
   6   5  -4   35.00    3.80
   5  -5  -4    5.90    1.10
   5  -5  -4    7.90    2.10
   5  -5  -4    6.30    1.70
   5  -5  -4    6.00    1.70
  -5  -5   4    7.50    2.00
  -5  -5   4    3.20    1.40
   5   5  -4    6.90    2.10
   5   5  -4    6.70    1.80
   5   5  -4    7.90    1.90
  -5   5   4    6.20    1.70
  -4  -5   4    0.30    2.30
   4  -5  -4    1.70    1.30
  -4  -5   4   -0.30    1.20
  -4  -5   4    1.40    1.50
  -4  -5   4    1.80    1.10
   4  -5  -4    1.90    1.20
  -4   5   4    1.10    1.20
  -4   5   4    0.60    1.40
  -3  -5   4    6.70    2.00
  -3  -5   4    6.40    1.80
   3  -5  -4    5.60    1.60
   3  -5  -4    5.90    1.80
  -3   5   4    6.90    2.30
  -3   5   4    5.70    2.00
  -2  -5   4   -0.60    1.80
   2  -5  -4    0.80    1.50
   2  -5  -4    0.30    1.50
  -2   5   4    0.90    1.50
   2   5  -4    0.90    1.80
  -2   5   4    4.00    3.10
   1  -5  -4   35.00    4.20
  -1  -5   4   33.30    3.40
  -1   5   4   37.70    4.10
   1   5  -4   33.40    5.00
   0  -5  -4   55.29    5.30
   0  -5   4   54.09    5.00
   0  -5  -4   43.90    5.00
   0   5  -4   50.79    6.00
  -1  -5  -4    4.30    1.80
   1  -5   4    5.90    2.00
  -1  -5  -4    4.70    1.90
   1   5   4    3.90    1.80
   1   5   4    5.60    1.70
  -1   5  -4    6.10    2.50
  -2  -5  -4    0.40    1.30
   2  -5   4    2.50    1.60
  -2  -5  -4    1.50    1.80
  -2  -5  -4    0.80    1.50
   2   5   4    0.70    1.60
  -2   5  -4    1.50    2.20
  -2   5  -4    1.00    1.60
   2   5   4    0.60    1.80
  -3  -5  -4    0.00    1.70
   3  -5   4    3.30    1.50
  -3  -5  -4    0.70    2.10
  -3  -5  -4    4.80    2.10
   3  -5   4    2.90    2.20
  -3  -5  -4    2.00    1.70
  -3  -5  -4    2.10    1.40
  -3   5  -4    2.20    1.70
   3   5   4    0.30    0.90
  -3   5  -4    4.20    2.30
  -3   5  -4    3.20    1.50
   3   5   4    2.20    1.60
  -3   5  -4    0.60    1.40
   3   5   4    0.20    1.00
   3   5   4    1.70    1.60
  -3   5  -4    4.30    2.30
  -4  -5  -4   -4.60    2.50
  -4  -5  -4    0.20    0.90
  -4  -5  -4   -3.40    2.80
   4  -5   4   -0.70    1.00
  -4  -5  -4    0.00    1.40
   4  -5   4   -0.80    0.90
   4  -5   4    2.40    2.50
  -4  -5  -4    2.80    2.10
  -4  -5  -4    0.50    2.10
  -4  -5  -4   -3.70    1.60
   4  -5   4    0.80    1.30
   4   5   4   -0.30    1.10
  -4   5  -4   -0.40    2.10
   4   5   4    0.40    1.90
  -4   5  -4    0.50    3.50
  -4   5  -4    5.20    2.80
   4   5   4   -0.30    1.50
  -4   5  -4   -0.50    1.30
  -4   5  -4   -0.20    1.60
   4   5   4    0.10    1.10
  -5  -5  -4    6.40    2.10
   5  -5   4    6.30    1.80
  -5  -5  -4    4.50    2.90
   5  -5   4    6.30    2.50
   5  -5   4    4.90    3.00
  -5  -5  -4    2.40    1.30
   5  -5   4    6.00    1.90
  -5  -5  -4   10.20    3.40
  -5   5  -4    7.50    2.00
  -5   5  -4    9.10    2.10
  -5   5  -4    7.70    3.40
   5   5   4    6.00    2.70
   5   5   4    4.70    1.50
  -5   5  -4    7.30    3.80
   5   5   4    6.60    2.00
   5   5   4    4.90    1.60
   6  -5   4   -1.20    1.30
  -6  -5  -4    0.20    1.50
  -6  -5  -4    0.70    1.60
   6  -5   4    2.00    1.90
  -6  -5  -4   -2.40    2.30
   6  -5   4   -1.80    1.30
  -6  -5  -4   -0.50    1.10
   6  -5   4   -4.00    2.80
   6   5   4   -0.10    1.00
   6   5   4   -0.10    1.20
  -6   5  -4   -0.10    3.80
   6   5   4   -4.20    3.20
  -6   5  -4   -0.60    1.80
  -6   5  -4    0.70    1.40
  -7  -5  -4    0.60    1.00
  -7  -5  -4   -1.60    1.80
   7  -5   4   -0.50    1.80
  -7  -5  -4    4.50    3.30
   7  -5   4   -0.70    1.10
   7  -5   4    0.50    1.10
  -7   5  -4   -0.10    1.70
   7   5   4    1.00    1.20
  -7   5  -4    1.20    1.50
  -8  -5  -4    2.20    1.30
  -8  -5  -4    0.40    0.70
  -8  -5  -4   -0.80    1.20
   8  -5   4   -0.40    0.90
   8   5   4    0.20    0.70
  -8   5  -4    1.40    1.70
  -8   5  -4   -1.00    1.00
  -9  -6   4    3.10    1.50
  -9  -6   4    4.70    1.50
  -9  -6   4    2.40    1.40
  -9   6   4    5.00    1.60
   9   6  -4    2.60    1.60
   8  -6  -4    0.20    1.40
  -8  -6   4    0.80    1.50
  -8  -6   4    1.40    2.30
   8   6  -4    0.50    1.50
  -8   6   4    1.20    1.90
   8   6  -4    0.40    1.30
  -8   6   4    1.20    2.10
  -7  -6   4    6.30    2.00
  -7  -6   4    5.20    2.90
  -7  -6   4    7.10    1.80
   7  -6  -4    4.40    1.20
  -7   6   4    2.80    2.70
   7   6  -4    7.00    1.80
  -7   6   4    4.80    1.60
   7   6  -4    4.50    2.00
  -7   6   4    6.60    2.00
  -7   6   4    0.60    3.10
  -7   6   4    7.70    1.70
   7   6  -4    2.70    1.40
  -6  -6   4   96.19    9.60
  -6  -6   4   77.69    7.30
   6  -6  -4   93.69    7.50
  -6  -6   4   91.79    9.20
   6  -6  -4   80.89    7.00
  -6  -6   4   82.29    7.20
   6  -6  -4   88.89    7.30
  -6   6   4   86.59    7.20
   6   6  -4   86.29    7.40
  -6   6   4   90.89    9.30
   6   6  -4   87.39    7.90
  -6   6   4   97.09    7.80
   6   6  -4   96.69    7.60
  -6   6   4   86.49    9.70
   5  -6  -4   21.40    3.40
   5  -6  -4   20.80    3.80
  -5  -6   4   21.50    2.70
   5  -6  -4   25.20    3.10
  -5  -6   4   25.60    2.80
  -5  -6   4   23.30    4.30
  -5  -6   4   29.40    4.10
   5   6  -4   26.50    2.90
  -5   6   4   20.50    4.40
   5   6  -4   23.90    3.30
  -5   6   4   19.30    4.00
   5   6  -4   26.00    3.20
  -5   6   4   22.60    2.90
  -4  -6   4   24.40    3.50
  -4  -6   4   15.00    4.10
   4  -6  -4   18.90    2.70
   4  -6  -4   21.60    3.20
  -4  -6   4   23.10    2.50
   4  -6  -4   22.20    2.90
  -4   6   4   25.80    2.70
   4   6  -4   18.00    2.70
  -4   6   4   16.70    3.60
   4   6  -4   23.60    2.70
  -4   6   4   18.20    3.40
   3  -6  -4   40.30    4.60
  -3  -6   4   37.70    4.30
  -3  -6   4   38.00    4.90
   3  -6  -4   36.60    4.10
   3  -6  -4   48.90    5.60
  -3   6   4   43.30    3.90
  -3   6   4   48.70    5.10
  -3   6   4   47.50    5.40
   2  -6  -4    4.90    1.30
   2  -6  -4    7.00    2.00
  -2  -6   4    6.10    2.10
   2  -6  -4    8.40    2.40
  -2  -6   4    5.90    1.80
  -2   6   4    9.60    2.00
  -2   6   4    5.00    2.00
  -2   6   4    6.60    2.20
   2   6  -4    7.60    2.50
  -1  -6   4    3.90    1.80
   1  -6  -4    4.10    1.70
  -1  -6   4    2.90    1.20
   1  -6  -4    4.40    1.90
  -1   6   4    5.70    1.60
  -1   6   4    3.40    1.60
   1   6  -4    3.10    2.10
   0  -6   4  189.38   14.80
   0  -6  -4  203.88   15.20
   0  -6  -4  197.78   15.00
   0   6   4  168.78   14.90
   0   6   4  185.78   14.30
   0   6  -4  216.78   15.80
  -1  -6  -4    9.20    2.40
   1  -6   4   10.50    2.60
  -1  -6  -4   12.20    2.20
  -1  -6  -4    8.20    2.40
   1   6   4    6.00    2.10
   1   6   4    9.90    1.90
  -1   6  -4    7.50    2.90
   2  -6   4  264.77   20.90
  -2  -6  -4  287.27   21.10
   2  -6   4  305.87   22.10
  -2  -6  -4  292.97   21.70
  -2  -6  -4  273.67   22.00
  -2  -6  -4  268.37   21.30
   2   6   4  288.87   21.00
  -2   6  -4  312.37   22.80
   2   6   4  268.07   21.90
  -3  -6  -4   84.19    7.70
   3  -6   4  101.99    8.90
   3  -6   4   95.09    8.60
  -3  -6  -4   91.59    8.10
  -3  -6  -4   94.59    8.00
  -3  -6  -4   84.09    8.30
   3  -6   4   79.59    6.90
  -3  -6  -4   84.89    7.00
  -3  -6  -4   85.39    6.70
   3  -6   4   89.29    7.10
  -3   6  -4   73.49    7.60
  -3   6  -4  109.19   13.00
   3   6   4   95.29    7.40
  -4  -6  -4   -0.40    0.90
   4  -6   4    0.30    1.10
   4  -6   4    1.20    1.40
  -4  -6  -4    2.40    1.90
  -4  -6  -4    0.00    2.20
   4  -6   4    0.50    1.10
  -4  -6  -4    0.90    1.90
  -4  -6  -4    0.40    2.30
   4  -6   4    1.60    2.40
  -4  -6  -4   -2.80    2.10
  -4  -6  -4    0.10    1.00
  -4  -6  -4   -1.00    1.30
  -4   6  -4   -0.80    1.30
  -4   6  -4    6.10    3.10
   4   6   4   -0.90    1.50
   4   6   4    0.50    1.30
   4   6   4    0.50    2.00
  -4   6  -4    0.40    2.40
   4   6   4    0.60    1.10
  -4   6  -4    3.00    1.70
   5  -6   4    0.10    1.20
  -5  -6  -4   -0.90    1.50
   5  -6   4   -2.30    3.20
  -5  -6  -4    0.50    3.00
   5  -6   4    0.50    1.50
  -5  -6  -4   -0.20    1.70
  -5  -6  -4   -0.20    1.00
   5  -6   4    0.70    2.20
  -5  -6  -4   -1.20    1.10
  -5   6  -4   -1.70    1.20
   5   6   4    0.40    1.10
  -5   6  -4    3.30    3.10
   5   6   4   -1.00    2.20
   5   6   4    0.50    1.50
   5   6   4    0.40    1.30
  -5   6  -4   -2.20    1.40
   6  -6   4   14.90    3.00
  -6  -6  -4   11.90    2.80
   6  -6   4   13.10    2.80
   6  -6   4   17.80    3.40
  -6   6  -4   14.90    2.60
  -6   6  -4    3.90    6.00
   6   6   4   16.60    3.40
  -6   6  -4   12.10    3.10
   6   6   4    8.80    1.40
  -7  -6  -4   29.80    3.80
  -7  -6  -4   37.00    4.00
   7  -6   4   39.50    3.80
   7  -6   4   31.70    3.40
  -7  -6  -4   28.70    3.10
   7  -6   4   39.30    3.30
  -7   6  -4   28.90    3.50
  -7   6  -4   35.80    3.70
   7   6   4   29.90    3.30
   8  -6   4    5.70    1.20
  -8  -6  -4    6.80    1.50
  -8  -6  -4    6.30    1.60
  -8  -6  -4    4.40    0.80
   8   6   4    7.60    1.70
  -8   6  -4    7.10    1.40
  -9  -7   4   58.79    4.70
  -9  -7   4   64.39    5.10
   9   7  -4   60.49    4.80
   9   7  -4   52.39    5.10
  -9   7   4   60.09    5.20
  -8  -7   4  117.49    9.00
   8   7  -4  113.29    9.00
   8   7  -4   99.69    9.10
  -7  -7   4   19.20    2.90
  -7  -7   4   14.50    4.00
  -7  -7   4   23.40    5.30
   7  -7  -4   11.20    1.80
  -7  -7   4   18.60    2.50
  -7   7   4   18.70    2.90
  -7   7   4   10.70    3.60
   7   7  -4   13.20    2.40
  -7   7   4   12.60    4.30
   7   7  -4   12.90    2.50
   7   7  -4    9.30    2.00
  -7   7   4   18.30    2.50
  -7   7   4   16.30    3.00
   6  -7  -4    0.00    1.00
   6  -7  -4    4.00    1.80
  -6  -7   4    3.20    3.10
  -6  -7   4   -0.10    1.30
  -6  -7   4   -1.00    1.20
  -6  -7   4   -1.80    2.10
  -6   7   4    2.40    1.40
  -6   7   4   -2.30    2.10
   6   7  -4   -0.60    1.40
   6   7  -4    0.70    1.70
  -6   7   4   -0.80    1.70
   6   7  -4    0.70    1.50
  -6   7   4    0.40    2.70
   5  -7  -4   46.00    4.30
  -5  -7   4   35.00    5.80
   5  -7  -4   38.40    4.50
  -5  -7   4   30.10    3.80
  -5  -7   4   42.40    5.20
  -5  -7   4   35.10    3.70
   5  -7  -4   36.30    3.50
   5  -7  -4   44.80    4.50
   5   7  -4   37.10    4.10
  -5   7   4   36.60    4.20
  -5   7   4   41.40    5.30
   5   7  -4   38.50    4.10
  -5   7   4   45.70    4.10
   5   7  -4   34.40    4.10
  -5   7   4   44.20    6.10
  -4  -7   4   -0.40    1.40
   4  -7  -4   -0.90    1.60
   4  -7  -4    1.00    1.00
   4  -7  -4    0.50    0.80
  -4  -7   4    0.20    1.00
   4  -7  -4    1.60    2.10
  -4  -7   4   -2.60    2.30
   4  -7  -4    2.70    1.60
  -4   7   4    1.60    1.20
   4   7  -4   -0.40    1.40
  -4   7   4    0.20    1.50
   4   7  -4    0.10    1.50
   3  -7  -4    4.40    2.10
  -3  -7   4    7.00    1.80
   3  -7  -4    8.20    2.70
   3  -7  -4    6.50    1.90
  -3  -7   4    8.40    2.60
  -3   7   4    4.20    1.90
  -3   7   4    7.20    1.60
  -3   7   4    5.70    2.20
   2  -7  -4  718.63   51.69
  -2  -7   4  645.84   51.19
   2  -7  -4  675.03   51.09
  -2  -7   4  696.93   51.19
   2  -7  -4  698.63   51.19
  -2   7   4  721.93   50.59
  -2   7   4  723.23   51.49
  -2   7   4  681.43   51.79
   2   7  -4  747.13   52.09
   1  -7  -4 1129.89   79.49
  -1  -7   4 1101.59   79.49
   1  -7  -4 1125.39   79.89
   1  -7  -4 1164.88   79.69
  -1  -7   4  981.70   79.59
  -1   7   4  978.60   79.69
  -1   7   4 1130.09   78.99
   1   7  -4 1184.58   80.39
   0  -7  -4   39.00    4.70
   0  -7  -4   34.40    4.40
   0  -7  -4   30.00    4.60
   0   7   4   37.90    3.50
   0   7   4   25.80    4.00
  -1  -7  -4  680.53   48.30
   1  -7   4  636.24   47.10
  -1  -7  -4  596.04   47.30
   1  -7   4  639.14   47.90
  -1  -7  -4  675.83   47.90
  -1  -7  -4  699.23   47.70
   1   7   4  599.64   47.80
   1   7   4  651.03   47.10
  -1   7  -4  689.03   48.70
  -2  -7  -4    1.80    1.20
   2  -7   4   -0.20    1.90
  -2  -7  -4    4.50    2.90
  -2  -7  -4    0.70    1.70
  -2  -7  -4    0.90    1.60
  -2  -7  -4    1.90    1.50
  -2  -7  -4    4.30    1.40
   2  -7   4    2.30    1.20
  -2  -7  -4    1.30    1.40
   2   7   4    3.00    1.40
  -2   7  -4    2.80    2.30
   2   7   4    2.50    1.90
   2   7   4    1.90    1.00
  -2   7  -4   -0.10    1.30
   2   7   4    1.40    1.20
  -3  -7  -4   78.59    8.00
  -3  -7  -4   79.99    7.10
  -3  -7  -4   78.89    6.90
  -3  -7  -4   86.39    7.80
   3  -7   4   83.19    6.50
  -3  -7  -4   83.39    7.60
  -3  -7  -4   82.49    6.70
  -3  -7  -4   82.29    6.30
   3  -7   4   85.99    8.30
  -3  -7  -4   81.49    7.20
  -3  -7  -4   72.19    6.40
  -3   7  -4   81.19    7.10
   3   7   4   85.39    8.00
   3   7   4   79.29    6.40
   3   7   4   80.49    6.60
   3   7   4   77.39    6.60
  -4  -7  -4   62.89    7.20
  -4  -7  -4   55.09    5.40
  -4  -7  -4   50.79    4.80
  -4  -7  -4   57.69    4.70
   4  -7   4   63.99    7.40
  -4  -7  -4   60.39    6.40
  -4   7  -4   43.00    5.10
   4   7   4   58.69    5.20
   4   7   4   54.69    4.80
  -4   7  -4   72.29    8.70
   4   7   4   66.89    6.90
  -5  -7  -4    2.50    1.60
  -5  -7  -4    2.40    1.30
  -5  -7  -4    0.90    3.50
   5  -7   4    8.40    2.00
   5  -7   4    5.80    1.80
   5  -7   4    6.60    2.40
  -5  -7  -4    2.90    1.90
  -5  -7  -4    4.70    2.80
  -5  -7  -4    5.30    1.30
   5  -7   4    1.00    3.20
   5   7   4    1.20    1.90
   5   7   4    2.00    2.60
   5   7   4    3.80    1.60
  -5   7  -4    2.40    1.90
  -5   7  -4    7.30    2.00
   5   7   4    3.60    1.10
  -5   7  -4    5.20    3.90
   6  -7   4   31.30    6.20
   6  -7   4   41.00    4.20
  -6  -7  -4   50.29    4.10
   6  -7   4   44.20    4.30
   6  -7   4   37.50    4.50
  -6   7  -4   29.80    8.50
   6   7   4   44.80    4.20
  -6   7  -4   38.20    4.40
  -7  -7  -4    4.50    1.30
  -7  -7  -4    7.40    2.00
   7  -7   4    6.30    1.40
   7  -7   4    5.60    1.50
  -7  -7  -4    4.10    2.20
  -7   7  -4    5.60    1.70
   7   7   4    4.80    1.30
  -8  -7  -4    0.30    1.30
   8  -7   4   -0.50    0.70
  -8   7  -4   -0.30    0.80
   8   7   4    0.00    1.20
  -9  -8   4    3.80    1.30
  -9  -8   4    3.60    1.00
  -9  -8   4    2.30    1.00
  -9   8   4   -0.80    1.70
   9   8  -4    2.70    0.80
   9   8  -4    2.70    1.20
  -9   8   4    3.40    1.20
  -8  -8   4   55.59    5.00
  -8  -8   4   49.00    4.40
   8   8  -4   50.69    4.80
   8   8  -4   54.39    5.00
   8   8  -4   54.59    4.70
  -7  -8   4  109.99   12.20
  -7  -8   4  104.69    8.80
   7   8  -4  119.39    9.10
   7   8  -4   96.89    8.70
   7   8  -4  115.39    9.40
   7   8  -4  105.29    8.60
   6  -8  -4   70.49    6.50
   6  -8  -4   83.09    6.50
  -6  -8   4   79.89    8.70
  -6  -8   4   73.79    6.60
   6   8  -4   85.19    7.00
  -6   8   4   85.49    9.50
  -6   8   4   68.89    6.80
   6   8  -4   75.99    7.10
   6   8  -4   79.89    6.90
  -6   8   4   84.59    6.70
  -6   8   4   77.59    8.60
   6   8  -4   73.29    6.60
   5  -8  -4   15.50    3.20
  -5  -8   4   22.50    2.70
   5  -8  -4   16.50    3.40
   5  -8  -4    8.70    4.20
   5  -8  -4   18.60    3.00
   5  -8  -4   15.90    2.30
  -5   8   4   16.10    2.70
   5   8  -4   21.80    3.00
   5   8  -4   24.40    3.10
  -5   8   4   11.60    2.70
  -5   8   4   18.80    4.20
  -4  -8   4   95.09    8.40
   4  -8  -4   90.89    8.10
   4  -8  -4   83.09    9.30
  -4  -8   4   93.49    7.20
   4  -8  -4   88.29    8.00
   4  -8  -4   90.39    7.50
  -4  -8   4   96.09    9.30
   4  -8  -4   79.49    7.00
  -4   8   4   76.39    7.70
   4   8  -4   98.09    7.50
  -4   8   4   82.79    8.60
  -4   8   4   74.79    8.70
   4   8  -4   90.19    7.10
   4   8  -4   93.19    7.60
  -4   8   4   86.49    7.20
   4   8  -4   92.69    7.50
   4   8  -4  105.29    7.70
   3  -8  -4  262.97   18.50
  -3  -8   4  226.48   17.60
  -3  -8   4  243.28   19.30
  -3  -8   4  228.08   18.50
   3  -8  -4  243.58   17.60
   3  -8  -4  261.47   18.60
  -3   8   4  224.18   19.10
   3   8  -4  224.68   17.80
  -3   8   4  256.47   18.90
  -3   8   4  250.67   17.80
   3   8  -4  213.38   17.90
   3   8  -4  222.48   17.80
   2  -8  -4   37.70    4.00
   2  -8  -4   32.30    4.30
  -2  -8   4   33.80    3.20
   2  -8  -4   39.80    5.20
  -2  -8   4   36.40    4.20
  -2  -8   4   31.20    4.70
  -2   8   4   36.80    3.50
  -2   8   4   29.40    4.20
   2   8  -4   31.00    5.30
  -1  -8   4  393.56   32.00
   1  -8  -4  473.75   32.60
  -1  -8   4  384.76   31.80
   1  -8  -4  453.15   31.90
   1  -8  -4  428.66   32.10
   1   8  -4  408.46   32.70
  -1   8   4  464.85   31.40
  -1   8   4  430.46   32.20
   0  -8   4 1101.09   82.19
   0  -8  -4 1139.99   82.79
   0  -8   4 1171.08   82.69
   0  -8  -4 1172.48   83.39
   0  -8  -4 1103.89   82.99
   0   8   4 1131.49   82.29
   0   8   4 1071.19   83.19
   0   8  -4 1267.97   83.79
   1  -8   4   14.20    5.00
  -1  -8  -4   18.10    3.20
  -1  -8  -4   22.60    2.90
  -1  -8  -4   25.60    4.00
  -1  -8  -4   21.10    2.40
   1  -8   4   15.70    2.40
  -1  -8  -4   22.80    5.60
  -1   8  -4   15.80    3.70
   1   8   4   14.50    3.00
   2  -8   4  508.75   38.10
  -2  -8  -4  562.64   37.10
  -2  -8  -4  518.35   37.10
  -2  -8  -4  524.05   38.00
  -2  -8  -4  482.75   36.60
  -2  -8  -4  497.35   38.30
  -2  -8  -4  544.75   37.60
  -2  -8  -4  483.15   36.80
   2   8   4  500.75   37.90
   2   8   4  519.55   37.70
  -2   8  -4  489.05   37.20
  -2   8  -4  442.06   37.00
   2   8   4  506.95   36.90
  -2   8  -4  508.75   37.40
   2   8   4  517.35   36.80
  -3  -8  -4  138.89   12.80
  -3  -8  -4  149.19   11.50
  -3  -8  -4  141.99   12.20
  -3  -8  -4  164.28   11.90
   3  -8   4  142.19   12.70
  -3  -8  -4  140.79   10.70
   3  -8   4  134.09   11.00
  -3  -8  -4  148.29   11.50
  -3  -8  -4  147.19   11.10
   3  -8   4  142.99   10.90
   3  -8   4  127.79   11.10
   3   8   4  144.69   12.30
   3   8   4  151.68   11.20
  -3   8  -4  130.99   11.30
  -3   8  -4  133.79   11.10
   3   8   4  144.49   10.90
  -3   8  -4  146.79   11.80
  -3   8  -4  149.69   13.70
   3   8   4  145.89   11.10
  -4  -8  -4   17.90    2.60
   4  -8   4   15.70    4.00
  -4  -8  -4   22.30    3.40
  -4  -8  -4   20.90    4.00
  -4  -8  -4   21.90    3.40
   4  -8   4   18.90    2.70
  -4  -8  -4   31.10    4.90
  -4  -8  -4   18.50    4.10
   4  -8   4   22.70    3.20
  -4  -8  -4   15.90    3.00
  -4  -8  -4   25.20    2.40
   4  -8   4   21.10    2.80
  -4   8  -4   21.60    3.30
   4   8   4   20.30    2.50
   4   8   4   20.70    2.90
  -4   8  -4   16.30    3.10
  -4   8  -4   18.90    5.00
   4   8   4   19.90    3.70
   4   8   4   28.80    3.40
  -5  -8  -4    2.20    3.90
   5  -8   4   10.30    3.90
  -5  -8  -4    9.70    2.60
  -5  -8  -4    8.90    1.40
   5  -8   4   14.90    2.20
  -5  -8  -4    8.30    2.80
  -5  -8  -4    4.20    3.00
   5  -8   4   13.00    2.40
  -5  -8  -4    8.60    1.80
  -5  -8  -4    8.20    3.30
   5   8   4    6.40    1.90
   5   8   4    3.00    2.90
  -5   8  -4   12.90    4.40
  -5   8  -4   14.40    3.70
  -5   8  -4   15.40    2.70
   6  -8   4   21.30    2.70
   6  -8   4   27.40    3.70
  -6  -8  -4   18.80    3.40
  -6  -8  -4   18.70    2.50
   6  -8   4   18.90    2.70
  -6  -8  -4   17.20    3.00
   6   8   4   18.40    2.60
  -6   8  -4   19.40    3.10
   7  -8   4   52.59    5.10
   7  -8   4   49.00    4.70
   7  -8   4   58.89    5.20
  -7   8  -4   59.39    5.00
   8  -8   4   26.20    2.50
   8   8   4   27.90    2.70
  -9  -9   4    9.40    1.40
  -9  -9   4    5.40    1.70
   9   9  -4    5.80    1.20
  -8  -9   4   58.69    4.50
  -8  -9   4   62.29    5.00
  -8   9   4   45.20    4.80
   8   9  -4   61.39    5.20
   8   9  -4   57.59    5.00
  -8   9   4   48.30    5.10
   8   9  -4   46.70    4.50
   7  -9  -4   45.40    4.20
   7   9  -4   48.50    4.70
   7   9  -4   43.00    4.60
  -7   9   4   42.40    4.90
   7   9  -4   56.29    4.60
   7   9  -4   56.79    5.10
   7   9  -4   55.69    4.90
  -6  -9   4  188.58   14.60
  -6  -9   4  177.38   17.30
   6  -9  -4  177.18   19.10
  -6  -9   4  196.58   16.70
   6   9  -4  203.68   15.00
   6   9  -4  200.88   14.80
   6   9  -4  179.18   14.50
   6   9  -4  184.58   14.40
  -5  -9   4  228.98   19.50
  -5  -9   4  254.87   20.50
  -5  -9   4  243.88   18.20
   5   9  -4  233.88   18.40
   5   9  -4  230.08   18.10
   5   9  -4  261.07   18.50
   5   9  -4  230.48   18.30
   5   9  -4  254.67   18.70
  -4  -9   4   69.79    8.40
  -4  -9   4   71.69    7.30
  -4  -9   4   73.99    6.00
   4   9  -4   63.49    5.80
   4   9  -4   76.09    6.10
   4   9  -4   65.59    6.30
   4   9  -4   74.09    6.30
   4   9  -4   64.39    6.10
  -3  -9   4 1356.16  108.29
   3  -9  -4 1617.14  107.49
   3  -9  -4 1438.66  106.69
  -3  -9   4 1614.74  108.19
   3  -9  -4 1658.53  106.69
   3  -9  -4 1550.94  107.59
   3  -9  -4 1335.57  106.19
   3  -9  -4 1394.36  108.09
  -3   9   4 1441.86  107.89
   3   9  -4 1514.35  106.79
   3   9  -4 1511.95  106.99
   3   9  -4 1466.55  106.79
  -3   9   4 1395.56  106.59
   2  -9  -4    2.40    2.20
  -2  -9   4    8.10    2.10
   2  -9  -4    4.40    1.20
  -2  -9   4   10.00    3.80
   2  -9  -4    5.00    1.50
   2  -9  -4    3.10    2.10
  -2  -9   4    8.20    1.40
   2   9  -4   10.30    1.90
  -2   9   4    3.00    1.50
   2   9  -4    9.20    2.30
   2   9  -4    7.60    2.90
   2   9  -4    6.50    1.80
  -2   9   4    1.90    1.80
  -1  -9   4  532.95   42.40
   1  -9  -4  617.34   43.20
   1  -9  -4  586.64   41.60
  -1   9   4  566.04   42.60
  -1   9   4  569.74   41.70
   0  -9  -4 1076.19   77.09
   0  -9   4 1035.70   76.79
   0  -9  -4 1074.39   75.69
   0  -9   4 1065.99   76.29
   0   9  -4  946.51   77.19
   0   9   4 1121.19   75.89
   0   9   4 1157.78   76.99
   0   9  -4  945.01   76.09
  -1  -9  -4  174.68   12.80
  -1  -9  -4  175.58   13.50
  -1  -9  -4  145.49   11.70
  -1  -9  -4  157.28   13.50
  -1  -9  -4  149.49   11.90
   1   9   4  141.99   12.30
   1   9   4  170.68   13.40
   1   9   4  159.38   12.10
  -2  -9  -4   29.40    3.60
  -2  -9  -4   38.70    6.00
  -2  -9  -4   33.10    3.00
  -2  -9  -4   34.70    3.30
  -2  -9  -4   35.80    4.80
  -2  -9  -4   36.80    4.20
   2   9   4   26.00    3.50
   2   9   4   32.80    4.80
   2   9   4   36.10    3.90
  -3  -9  -4   30.60    3.00
  -3  -9  -4   38.00    4.30
  -3  -9  -4   23.20    3.80
  -3  -9  -4   28.90    3.60
  -3  -9  -4   39.10    6.20
  -3  -9  -4   29.00    4.60
  -3  -9  -4   37.70    3.50
   3   9   4   33.10    5.00
   3   9   4   26.90    3.50
   3   9   4   31.50    3.40
   3   9   4   40.30    5.20
  -4  -9  -4   10.70    3.40
   4  -9   4    9.90    2.00
  -4  -9  -4   19.60    5.40
   4  -9   4   13.50    5.40
   4  -9   4    7.40    1.90
   4  -9   4    9.70    2.50
  -4   9  -4    6.40    2.40
   4   9   4   13.20    2.60
  -4   9  -4   11.20    2.70
  -4   9  -4   15.00    4.00
   4   9   4   15.10    2.50
  -5  -9  -4   24.90    3.80
   5  -9   4   25.90    4.00
   5  -9   4   21.20    2.90
  -5  -9  -4   30.90    4.80
   5  -9   4   23.00    3.10
  -5  -9  -4   26.40    3.00
  -5  -9  -4   23.50    3.90
  -5   9  -4   30.80    5.00
   5   9   4   24.60    3.90
  -5   9  -4   20.40    5.70
   5   9   4   23.10    3.00
  -5   9  -4   19.20    3.20
   6  -9   4   26.40    4.00
   6  -9   4   22.50    2.90
   6  -9   4   19.40    2.80
  -6   9  -4   17.60    3.00
   7  -9   4   25.70    2.50
   7  -9   4   30.00    3.30
  -9 -10   4   11.90    1.30
  -9 -10   4   12.50    1.40
  -8 -10   4   19.50    2.40
  -8 -10   4   19.50    2.30
  -8 -10   4   19.70    2.60
   8  10  -4   25.50    3.20
   8  10  -4   19.30    2.30
   8  10  -4   18.20    2.10
   7 -10  -4    3.40    1.10
  -7 -10   4    1.30    2.20
  -7 -10   4    1.10    1.10
  -7 -10   4    0.70    1.00
  -7  10   4    3.60    1.70
   7  10  -4    1.80    1.40
   7  10  -4   -1.10    2.00
   7  10  -4    1.80    1.30
   7  10  -4    1.20    1.50
   7  10  -4    0.40    1.50
  -6 -10   4   59.79    5.80
  -6 -10   4   61.39    5.40
   6 -10  -4   53.09   11.60
  -6 -10   4   51.89    8.20
   6  10  -4   64.29    5.80
  -6  10   4   73.59    6.00
   6  10  -4   55.49    5.50
   6  10  -4   65.89    6.00
  -6  10   4   64.69    8.00
   6  10  -4   52.39    5.50
  -6  10   4   73.19    5.50
  -6  10   4   79.59    9.40
  -6  10   4   71.69    6.30
   6  10  -4   54.09    5.90
   5 -10  -4    0.20    1.50
   5 -10  -4   -3.70    2.70
  -5 -10   4   -1.80    0.80
  -5 -10   4    1.50    2.20
  -5 -10   4    0.80    1.40
  -5 -10   4    5.80    5.40
   5 -10  -4    0.60    1.30
   5 -10  -4    1.60    4.10
   5  10  -4    2.50    1.90
   5  10  -4    0.70    1.40
   5  10  -4    3.00    1.70
   5  10  -4    0.00    1.40
   5  10  -4    2.10    1.50
  -5  10   4   -0.90    1.60
  -5  10   4    4.60    1.70
  -5  10   4   -1.40    2.70
  -5  10   4    2.40    2.40
  -4 -10   4  813.82   58.99
  -4 -10   4  892.71   60.79
  -4 -10   4  853.61   61.19
  -4 -10   4  817.32   59.19
   4 -10  -4  744.73   59.99
   4 -10  -4  738.23   61.09
   4 -10  -4  765.82   59.19
   4 -10  -4  763.32   59.89
   4 -10  -4  817.82   58.69
   4  10  -4  850.71   59.49
   4  10  -4  875.81   59.79
  -4  10   4  745.23   59.09
  -4  10   4  832.32   61.59
  -4  10   4  812.82   60.79
   4  10  -4  859.71   59.39
   4  10  -4  898.71   59.49
  -3 -10   4  278.17   21.20
  -3 -10   4  278.87   22.50
   3 -10  -4  258.27   22.60
   3 -10  -4  275.87   20.90
   3 -10  -4  294.77   20.80
   3 -10  -4  290.57   22.00
  -3 -10   4  307.17   22.30
   3 -10  -4  254.87   20.40
  -3 -10   4  276.87   20.80
   3 -10  -4  274.47   21.60
   3  10  -4  275.07   20.90
  -3  10   4  305.27   22.40
   3  10  -4  301.57   21.20
  -3  10   4  269.57   20.80
   3  10  -4  281.27   21.10
   3  10  -4  279.77   21.10
   3  10  -4  271.47   20.70
   2 -10  -4   18.30    4.50
   2 -10  -4   18.60    2.60
  -2 -10   4   24.50    4.10
   2 -10  -4   16.00    2.10
   2 -10  -4   22.30    3.70
  -2 -10   4   26.50    3.70
   2 -10  -4   23.00    4.10
   2 -10  -4   17.40    2.30
   2  10  -4   22.40    2.60
   2  10  -4   27.10    3.10
  -2  10   4   18.30    2.70
   2  10  -4   22.50    2.80
   2  10  -4   23.90    3.50
  -2  10   4   15.50    3.30
   2  10  -4   27.60    5.30
   1 -10  -4   -0.10    2.20
   1 -10  -4    7.10    2.30
   1 -10  -4    5.60    1.40
   1 -10  -4    8.90    1.70
   1 -10  -4    0.90    2.00
  -1  10   4    5.70    2.00
   1  10  -4    0.90    2.00
   1  10  -4    3.30    1.70
  -1  10   4    8.70    2.40
  -1  10   4    4.10    1.50
   0 -10  -4  193.38   13.20
   0 -10  -4  192.58   14.30
   0 -10  -4  171.08   15.00
   0 -10   4  165.48   13.90
   0 -10   4  148.79   14.30
   0 -10  -4  183.88   13.40
   0 -10  -4  187.68   13.40
   0 -10   4  163.38   15.00
   0  10  -4  161.88   13.70
   0  10  -4  202.38   17.20
   0  10   4  198.28   14.90
   0  10   4  162.78   13.50
  -1 -10  -4  195.38   13.40
  -1 -10  -4  186.08   15.50
   1 -10   4  170.98   14.30
   1 -10   4  176.88   15.30
   1 -10   4  181.18   14.10
  -1 -10  -4  181.78   14.50
  -1 -10  -4  190.28   13.70
  -1 -10  -4  196.78   15.10
   1 -10   4  187.68   13.80
  -1  10  -4  156.58   14.00
  -1  10  -4  186.88   15.70
   1  10   4  202.88   15.00
  -1  10  -4  155.98   13.50
   1  10   4  199.98   14.30
  -1  10  -4  188.48   14.20
   1  10   4  162.58   13.60
  -1  10  -4  173.08   13.90
  -1  10  -4  163.88   13.90
   2 -10   4  682.93   46.80
   2 -10   4  604.54   46.90
   2 -10   4  608.44   46.60
  -2 -10  -4  702.33   46.80
  -2 -10  -4  711.53   46.90
   2 -10   4  590.64   48.30
  -2 -10  -4  680.03   48.90
  -2  10  -4  613.34   47.30
  -2  10  -4  596.64   48.70
  -2  10  -4  570.14   46.70
   2  10   4  699.73   48.20
   2  10   4  662.13   47.20
   2  10   4  658.63   46.80
  -3 -10  -4   30.40    5.20
   3 -10   4   43.20    3.70
   3 -10   4   37.50    3.90
  -3 -10  -4   33.50    5.80
  -3 -10  -4   34.30    3.70
  -3 -10  -4   34.30    4.50
  -3 -10  -4   32.80    3.40
   3 -10   4   44.20    6.40
   3 -10   4   40.30    3.70
  -3 -10  -4   31.70    3.80
  -3  10  -4   36.30    4.10
   3  10   4   27.30    3.80
  -3  10  -4   48.20    7.40
  -3  10  -4   42.30    4.50
   3  10   4   43.30    6.00
   3  10   4   28.50    4.20
  -3  10  -4   39.90    4.80
  -4 -10  -4   -0.30    1.20
  -4 -10  -4   -3.50    1.50
   4 -10   4    3.70    1.40
  -4 -10  -4   -5.80    3.10
   4 -10   4   -1.20    3.00
  -4 -10  -4   -1.40    2.40
  -4 -10  -4    0.50    1.10
   4 -10   4    3.20    1.30
   4 -10   4    2.10    1.90
   4  10   4   -3.80    2.20
  -4  10  -4   -0.50    4.00
   4  10   4   -0.80    1.60
  -4  10  -4    0.60    1.90
  -4  10  -4    0.80    1.60
  -4  10  -4    5.70    3.20
   5 -10   4    5.40    1.60
  -5 -10  -4    2.60    1.50
  -5 -10  -4    3.40    3.40
  -5 -10  -4    0.60    1.60
   5 -10   4    1.90    2.00
   5 -10   4   12.10    7.40
  -5 -10  -4   -5.50    3.40
   5 -10   4    4.00    1.60
  -5  10  -4    2.90    1.60
   5  10   4    2.60    3.20
  -5  10  -4    4.50    3.00
   6 -10   4   26.20    2.70
  -6 -10  -4   17.30    2.40
   6 -10   4   23.90    2.70
   6 -10   4   23.30    3.00
  -6  10  -4   18.70    2.80
   6  10   4   15.40    2.80
  -7 -10  -4    1.80    0.80
   7 -10   4    4.50    1.10
  -7  10  -4    3.60    1.20
   7  10   4    3.80    1.50
  -8 -11   4    4.50    1.10
  -8 -11   4    3.90    1.20
  -8 -11   4    2.60    1.10
  -8  11   4    2.50    1.50
  -7 -11   4    0.60    1.20
  -7 -11   4    2.60    1.70
   7 -11  -4    2.70    1.50
  -7 -11   4    2.80    1.20
   7  11  -4    1.80    1.20
   7  11  -4    2.80    1.30
  -7  11   4    2.50    1.70
   7  11  -4    1.30    1.40
  -7  11   4   -0.70    1.80
   7  11  -4    0.80    1.30
  -6 -11   4   19.60    2.80
  -6 -11   4   21.80    3.30
   6 -11  -4   25.00    2.70
  -6 -11   4   21.20    5.40
   6 -11  -4   26.20    3.70
  -6 -11   4   25.40    2.70
   6  11  -4   26.30    3.50
   6  11  -4   26.40    3.00
  -6  11   4   14.90    5.20
   6  11  -4   19.90    2.90
   6  11  -4   24.30    2.90
   6  11  -4   26.80    3.30
  -6  11   4   21.40    3.20
  -6  11   4   28.40    4.90
  -5 -11   4  189.38   15.10
  -5 -11   4  209.78   15.30
   4 -11  -4  119.49   12.90
  -4 -11   4  123.59   11.90
  -4 -11   4  129.89   10.10
   4 -11  -4  129.49   10.10
  -4 -11   4  103.09   13.10
  -4 -11   4  132.19    9.90
  -4 -11   4  108.39   11.20
   4 -11  -4  143.79   11.50
   4 -11  -4  112.29   12.20
  -4  11   4  135.89   10.10
   4  11  -4  121.49   10.40
   4  11  -4  141.09   10.40
  -4  11   4  136.99   10.60
   4  11  -4  129.39   10.30
   4  11  -4  139.49   10.60
   4  11  -4  129.39   10.00
   3 -11  -4   26.70    2.80
   3 -11  -4   29.00    4.20
   3 -11  -4   26.80    4.70
   3 -11  -4   24.60    5.00
  -3 -11   4   29.70    3.20
  -3 -11   4   37.10    3.70
  -3 -11   4   35.30    3.20
   3  11  -4   38.30    4.30
   3  11  -4   34.50    3.40
  -3  11   4   28.70    4.90
   3  11  -4   32.30    3.60
  -3  11   4   28.40    3.40
  -3  11   4   28.10    3.90
   3  11  -4   33.10    3.40
   2 -11  -4  112.79    8.90
  -2 -11   4  107.79   10.00
  -2 -11   4  111.99    8.60
  -2 -11   4  100.59    8.80
  -2 -11   4  104.79    8.40
   2 -11  -4  122.79   10.50
   2 -11  -4  102.59    9.50
   2 -11  -4  108.89    8.30
   2 -11  -4  100.59   10.50
   2 -11  -4  102.29    8.60
   2  11  -4  103.79    9.00
   2  11  -4  113.49    8.70
  -2  11   4  108.49    8.70
   2  11  -4  114.29    9.00
   2  11  -4  110.89    9.20
  -2  11   4  119.89    9.50
   2  11  -4  101.59    8.60
  -2  11   4  128.89   10.30
   1 -11  -4    3.90    2.40
   1 -11  -4    1.30    1.60
  -1 -11   4    4.10    1.30
   1 -11  -4    2.20    1.50
   1 -11  -4    1.30    1.20
  -1 -11   4   -0.30    1.40
  -1 -11   4    4.10    1.50
  -1 -11   4   -2.00    2.90
   1 -11  -4    1.50    1.00
  -1 -11   4    1.30    1.60
   1 -11  -4    4.30    2.80
   1  11  -4   -2.30    2.40
  -1  11   4    2.20    2.00
  -1  11   4    2.50    1.40
  -1  11   4    3.40    1.70
   1  11  -4    5.10    1.50
   1  11  -4    4.60    1.80
   1  11  -4    2.60    1.30
   1  11  -4    2.80    1.80
   0 -11  -4    0.90    1.70
   0 -11  -4    0.60    0.80
   0 -11  -4    1.30    2.10
   0 -11   4    0.50    1.10
   0 -11   4    4.10    1.50
   0 -11  -4   -0.70    2.10
   0 -11   4    1.80    1.50
   0 -11  -4    0.20    1.30
   0 -11   4    0.30    1.80
   0 -11   4    4.30    1.20
   0 -11  -4   -1.10    0.90
   0  11   4    0.10    2.70
   0  11  -4    1.50    1.40
   0  11  -4    1.50    2.60
   0  11  -4    3.60    1.60
   0  11  -4    1.50    1.70
   0  11   4    0.30    1.40
   0  11   4    0.90    1.90
  -1 -11  -4   11.20    1.90
  -1 -11  -4   15.10    1.90
  -1 -11  -4    9.70    2.50
   1 -11   4    6.80    3.30
  -1 -11  -4   11.30    3.40
  -1 -11  -4   12.60    3.10
  -1  11  -4    5.70    2.00
   1  11   4   10.50    2.90
  -1  11  -4    5.20    2.10
  -2 -11  -4  623.24   41.20
  -2 -11  -4  610.94   43.00
  -2 -11  -4  593.24   42.40
  -2 -11  -4  575.64   41.50
  -2 -11  -4  602.74   43.80
   2 -11   4  552.64   41.30
   2 -11   4  557.64   41.60
   2 -11   4  621.54   43.80
  -2 -11  -4  598.74   41.40
   2  11   4  565.04   42.60
  -2  11  -4  527.95   41.40
  -2  11  -4  516.85   43.50
   2  11   4  519.85   41.90
  -2  11  -4  558.64   41.90
  -2  11  -4  520.35   41.60
   3 -11   4  331.47   26.80
  -3 -11  -4  364.76   28.10
  -3 -11  -4  398.46   27.70
   3 -11   4  351.26   26.70
   3 -11   4  363.16   26.60
  -3 -11  -4  346.17   29.60
  -3 -11  -4  390.26   26.40
   3 -11   4  349.87   29.20
  -3 -11  -4  389.56   26.80
  -3  11  -4  359.16   29.40
  -3  11  -4  325.17   27.20
   3  11   4  371.66   27.80
  -3  11  -4  347.17   26.90
  -3  11  -4  339.97   26.70
   3  11   4  395.26   27.30
  -4 -11  -4   62.59    6.10
  -4 -11  -4   64.39    5.00
  -4 -11  -4   57.89    5.40
   4 -11   4   59.79    8.80
   4 -11   4   67.19    5.50
   4 -11   4   64.39    5.30
  -4 -11  -4   46.30    7.80
   4 -11   4   68.19    5.90
   4  11   4   60.29    6.00
  -4  11  -4   66.39    6.70
  -4  11  -4   53.49    5.60
   4  11   4   56.29    7.00
   5 -11   4    7.20    1.70
  -5 -11  -4   11.00    1.80
  -5 -11  -4    6.20    2.60
   5 -11   4   10.10    1.90
   5 -11   4    0.00    3.70
   5  11   4   10.50    2.30
  -5  11  -4    5.90    1.80
  -5  11  -4    5.40    3.10
   6 -11   4    9.70    2.10
   6 -11   4    9.70    3.00
   6 -11   4    9.10    1.70
  -6 -11  -4   11.20    2.00
  -6  11  -4    9.30    1.90
   6  11   4    5.10    2.70
   7 -11   4    0.60    0.70
  -7 -11  -4    1.60    0.60
   7  11   4    1.20    1.10
  -7  11  -4    0.40    0.90
  -8 -12   4    0.60    1.00
  -8 -12   4    3.20    0.90
  -8 -12   4    0.70    1.00
  -8 -12   4    1.80    1.10
   8  12  -4    1.40    1.20
  -8  12   4    4.20    1.30
   7 -12  -4    4.70    0.90
  -7 -12   4    4.30    1.30
  -7 -12   4    3.90    1.40
  -7 -12   4    3.50    1.60
   7  12  -4    3.40    1.30
   7  12  -4    5.30    1.60
   7  12  -4    4.30    1.10
  -7  12   4    4.40    1.70
  -6 -12   4    2.50    1.20
  -6 -12   4    0.70    1.20
   6 -12  -4    2.00    1.10
   6 -12  -4    0.70    1.60
   6  12  -4    6.20    1.70
   6  12  -4    2.80    1.90
   6  12  -4    2.30    1.80
   6  12  -4    1.50    1.40
   6  12  -4    3.90    1.50
   6  12  -4    2.60    1.60
  -6  12   4    1.10    1.60
  -5 -12   4   29.80    5.90
  -5 -12   4   30.40    4.40
  -5 -12   4   26.70    7.10
  -5 -12   4   38.50    4.10
  -5 -12   4   37.50    4.20
   5 -12  -4   33.30    4.20
   5  12  -4   42.00    5.70
  -4 -12   4   10.00    2.00
   4 -12  -4   12.60    3.60
  -4 -12   4    9.70    3.40
  -4 -12   4   14.10    2.10
   4 -12  -4   12.60    1.90
   4 -12  -4   13.60    3.00
   4 -12  -4    7.10    4.60
  -4 -12   4    7.30    2.10
   4  12  -4   14.40    2.40
   4  12  -4   10.70    2.20
  -4  12   4   11.40    2.00
   4  12  -4   10.80    2.00
   4  12  -4   17.00    3.00
  -4  12   4   12.50    3.50
   4  12  -4   13.30    2.30
   3 -12  -4    8.10    4.10
  -3 -12   4    9.80    4.50
   3 -12  -4    7.90    1.90
  -3 -12   4   12.20    2.10
  -3 -12   4    8.10    3.00
   3 -12  -4    9.90    1.50
   3 -12  -4   14.40    3.40
   3 -12  -4   10.20    3.80
  -3 -12   4   14.40    2.00
   3  12  -4   10.60    2.20
   3  12  -4   15.30    2.40
   3  12  -4   11.90    2.40
  -3  12   4   10.50    2.10
   3  12  -4   10.80    2.10
   3  12  -4   19.40    3.30
  -3  12   4   11.40    2.60
   2 -12  -4    1.30    1.30
   2 -12  -4   -0.20    2.20
  -2 -12   4    1.10    1.30
  -2 -12   4    0.20    2.40
   2 -12  -4    1.60    2.60
   2 -12  -4    2.40    1.80
  -2 -12   4   -1.10    2.10
  -2 -12   4    3.90    1.40
   2 -12  -4   -0.70    1.80
  -2  12   4   -1.20    2.10
   2  12  -4    1.90    1.70
   2  12  -4    3.70    2.90
   2  12  -4    5.80    2.30
  -2  12   4   -0.20    1.30
   2  12  -4    0.90    1.30
   1 -12  -4    4.20    1.60
  -1 -12   4    2.80    1.80
   1 -12  -4    5.10    1.70
   1 -12  -4    4.70    1.90
  -1 -12   4    2.70    1.30
  -1 -12   4    1.90    2.20
   1 -12  -4    7.10    3.00
  -1 -12   4    4.20    1.50
  -1 -12   4    3.60    1.30
   1 -12  -4    0.40    2.50
  -1 -12   4    5.80    3.50
   1 -12  -4    5.00    1.20
   1  12  -4    4.20    3.10
  -1  12   4    3.80    1.60
   1  12  -4    4.20    1.70
   1  12  -4    0.50    3.40
  -1  12   4    5.20    2.60
  -1  12   4    3.30    1.70
   0 -12   4   22.20    5.10
   0 -12  -4   22.00    5.10
   0 -12  -4   37.20    5.40
   0 -12  -4   30.40    3.20
   0 -12   4   28.90    3.10
   0 -12  -4   25.60    3.10
   0 -12  -4   32.70    4.30
   0 -12   4   33.10    3.20
   0 -12  -4   35.40    3.10
   0 -12   4   31.70    3.50
   0 -12   4   30.10    3.70
   0  12   4   28.50    3.30
   0  12  -4   27.30    4.10
   0  12   4   34.10    5.10
   0  12  -4   29.40    4.10
   0  12  -4   25.40    5.00
   1 -12   4   -0.10    2.20
   1 -12   4    1.90    1.30
  -1 -12  -4   -1.60    1.40
   1 -12   4    1.30    1.00
  -1 -12  -4    3.40    1.90
   1 -12   4   -0.20    1.20
   1 -12   4    0.40    1.20
   1 -12   4    1.30    3.40
  -1 -12  -4   -0.50    1.10
  -1 -12  -4    0.70    1.10
  -1 -12  -4   -0.40    2.60
  -1 -12  -4   -1.10    2.40
  -1  12  -4    0.10    1.40
   1  12   4    2.30    2.30
   1  12   4    2.10    1.70
   1  12   4    1.10    1.90
  -1  12  -4    0.70    2.20
  -1  12  -4    0.60    1.90
  -1  12  -4    1.90    2.30
  -1  12  -4   -1.60    3.20
  -1  12  -4    0.30    1.60
   2 -12   4   -2.10    1.00
   2 -12   4   -1.40    2.30
   2 -12   4    0.40    1.20
  -2 -12  -4   -0.50    1.10
  -2 -12  -4    0.70    1.40
  -2 -12  -4    3.20    2.00
  -2 -12  -4   -0.60    2.50
   2 -12   4   -0.20    1.50
  -2 -12  -4    2.10    1.80
  -2  12  -4   -0.70    1.60
   2  12   4    0.70    2.40
  -2  12  -4    0.20    1.60
  -2  12  -4    0.10    1.80
   2  12   4    1.70    2.10
  -2  12  -4   -1.30    1.50
   3 -12   4   12.90    2.10
  -3 -12  -4   13.50    2.10
   3 -12   4   14.40    2.60
  -3 -12  -4    9.20    4.30
  -3 -12  -4   12.80    3.30
   3 -12   4    9.00    1.90
  -3 -12  -4   13.00    4.10
   3 -12   4   10.30    3.60
   3 -12   4   12.50    4.30
  -3 -12  -4   13.60    2.70
  -3  12  -4   11.90    2.40
   3  12   4    8.90    3.00
  -3  12  -4   14.80    3.30
  -3  12  -4   12.40    2.50
  -3  12  -4   16.40    3.10
   3  12   4    9.90    2.50
  -4 -12  -4    0.70    1.20
  -4 -12  -4    4.60    7.50
   4 -12   4    1.90    1.30
  -4 -12  -4    0.80    1.00
   4 -12   4    0.70    1.20
   4 -12   4    0.60    1.90
  -4 -12  -4   -0.30    1.60
   4  12   4   -0.60    2.30
  -4  12  -4    7.10    2.90
  -4  12  -4   -0.50    1.50
   5 -12   4   49.70    4.50
  -5 -12  -4   47.30    5.40
   5 -12   4   46.20    4.50
  -5 -12  -4   49.40    4.40
   5 -12   4   54.79    4.90
  -6 -12  -4    0.80    0.80
   6 -12   4   -0.20    0.90
   6 -12   4    0.30    0.90
   6 -12   4    0.30    1.60
   6  12   4    1.50    1.20
  -6  12  -4    1.00    1.10
  -7 -13   4    1.30    0.80
   7 -13  -4    0.80    1.20
  -7 -13   4    0.60    0.90
   7  13  -4    1.80    1.10
  -7  13   4   -0.40    1.30
   7  13  -4    0.80    1.00
  -6 -13   4   -0.20    1.50
  -6 -13   4   -0.80    1.10
  -6 -13   4   -0.50    1.00
   6 -13  -4    0.50    1.00
   6  13  -4   -1.20    0.90
   6  13  -4    0.20    1.30
   6  13  -4    0.40    1.50
   6  13  -4   -1.20    1.60
  -6  13   4    1.40    1.40
  -5 -13   4    4.00    1.90
  -5 -13   4    0.80    1.10
   5 -13  -4   -0.20    1.60
  -5 -13   4    1.20    1.30
   5 -13  -4    3.10    1.30
   5  13  -4    5.50    1.50
   5  13  -4    2.00    2.00
  -5  13   4    2.70    1.90
   5  13  -4    2.90    1.40
   5  13  -4    0.30    1.20
   5  13  -4    2.60    1.70
  -4 -13   4    3.70    1.30
   4 -13  -4    2.70    1.30
   4 -13  -4    1.40    3.40
  -4 -13   4    2.10    1.20
   4 -13  -4    2.40    5.00
   4 -13  -4    3.30    1.80
  -4 -13   4    1.70    3.00
  -4 -13   4    0.40    1.70
   4  13  -4    2.80    2.30
   4  13  -4    1.30    1.20
   4  13  -4    0.70    1.30
   4  13  -4    3.70    1.60
   4  13  -4    3.30    1.90
  -4  13   4    2.60    1.80
   3 -13  -4    7.30    1.70
   3 -13  -4    4.80    3.30
  -3 -13   4   11.20    2.10
  -3 -13   4   10.50    1.80
   3 -13  -4   11.70    4.00
  -3 -13   4   10.90    1.90
   3 -13  -4   10.60    2.80
  -3 -13   4    7.90    5.00
   3 -13  -4    8.30    1.50
  -3 -13   4    7.20    3.00
  -3  13   4   12.00    3.40
   3  13  -4   12.00    2.50
   3  13  -4   10.70    2.50
   3  13  -4   11.60    2.00
   3  13  -4   13.20    2.90
   3  13  -4    9.30    1.70
  -3  13   4   13.10    2.70
  -2 -13   4   -0.40    1.60
  -2 -13   4    1.00    1.20
   2 -13  -4    0.40    1.10
   2 -13  -4    0.50    1.00
   2 -13  -4    1.70    1.70
  -2 -13   4   -0.90    1.40
  -2 -13   4    0.00    1.00
   2 -13  -4    0.90    2.90
   2  13  -4   -0.50    1.30
   2  13  -4    3.50    2.00
  -2  13   4    0.10    2.60
  -2  13   4    0.70    2.50
   2  13  -4    0.60    2.30
  -2  13   4    0.40    1.70
   2  13  -4    0.20    1.40
   1 -13  -4    0.40    1.00
  -1 -13   4    1.90    1.60
   1 -13  -4    2.00    3.40
  -1 -13   4   -1.80    4.50
   1 -13  -4    1.10    1.80
  -1 -13   4   -0.50    2.60
  -1 -13   4   -0.60    1.10
   1 -13  -4    0.00    2.70
  -1 -13   4    0.60    1.10
   1 -13  -4    0.80    1.80
   1 -13  -4   -0.40    1.10
   1  13  -4    0.20    1.60
   1  13  -4    0.10    1.40
  -1  13   4   -1.70    2.30
   1  13  -4  -10.30    7.10
  -1  13   4   -6.80    3.20
   1  13  -4    2.40    2.10
   1  13  -4    2.00    1.90
  -1  13   4    0.40    1.70
   0 -13  -4   -0.60    1.10
   0 -13  -4    0.30    1.70
   0 -13  -4   -2.50    3.10
   0 -13   4   -1.20    1.10
   0 -13  -4   -2.70    2.50
   0 -13   4   -0.60    2.50
   0 -13  -4    0.30    1.00
   0 -13   4    2.80    1.80
   0 -13   4   -0.40    1.30
   0 -13   4   -0.10    1.10
   0 -13   4   -0.10    4.40
   0 -13  -4    1.00    1.80
   0  13  -4    1.40    2.00
   0  13  -4    1.10    1.40
   0  13   4    0.80    2.30
   0  13  -4    0.10    1.40
   0  13   4   -0.70    2.30
   0  13  -4    1.40    2.10
  -1 -13  -4    0.50    0.90
   1 -13   4   -9.20    4.20
  -1 -13  -4    0.00    3.40
   1 -13   4   -0.40    2.50
  -1 -13  -4    0.70    1.10
   1 -13   4    1.40    1.10
  -1 -13  -4    1.50    2.00
  -1 -13  -4    2.80    1.70
   1 -13   4    0.00    1.30
  -1 -13  -4    1.30    2.70
   1 -13   4    2.40    1.50
   1 -13   4    2.50    1.30
   1  13   4    4.00    2.00
   1  13   4    3.20    2.50
  -1  13  -4    1.60    1.60
  -1  13  -4   -6.20    3.20
  -1  13  -4    1.80    1.40
  -1  13  -4    1.60    2.20
  -1  13  -4    0.60    1.70
  -2 -13  -4    1.00    1.20
   2 -13   4    2.10    1.30
   2 -13   4   -2.30    1.50
  -2 -13  -4    0.20    2.10
   2 -13   4    0.70    1.10
  -2 -13  -4   -2.40    3.70
   2 -13   4   -0.10    2.80
  -2 -13  -4    0.00    2.70
  -2 -13  -4   -0.70    0.90
  -2 -13  -4    1.30    1.70
  -2  13  -4   -0.90    4.10
   2  13   4    1.40    1.70
  -2  13  -4    0.70    1.70
  -2  13  -4    0.80    1.60
  -2  13  -4    1.80    1.90
   2  13   4   -2.40    2.40
  -2  13  -4   -0.80    1.50
  -3 -13  -4    6.20    1.20
   3 -13   4    3.70    4.00
  -3 -13  -4    5.40    1.60
   3 -13   4    5.40    2.00
  -3 -13  -4    0.40    3.00
  -3 -13  -4    5.80    2.30
   3 -13   4    8.60    1.80
  -3 -13  -4   -5.20    4.70
   3 -13   4    0.30    4.60
   3 -13   4    6.00    1.50
  -3  13  -4    4.30    1.70
  -3  13  -4    8.40    2.40
   3  13   4    9.70    2.60
   3  13   4   -5.10    4.60
  -3  13  -4    5.20    1.90
  -3  13  -4    8.20    2.90
   4 -13   4    3.80    1.50
  -4 -13  -4    4.60    1.50
  -4 -13  -4    6.90    2.20
   4 -13   4    5.50    2.00
   4 -13   4    5.40    1.50
  -4  13  -4   10.80    3.00
  -4  13  -4    4.90    1.90
   4  13   4    5.60    2.00
  -5 -13  -4   -0.50    3.00
  -5 -13  -4    1.60    1.20
   5 -13   4    3.60    1.80
   5 -13   4    4.50    1.30
   5 -13   4    2.70    1.30
   5  13   4    1.20    1.40
  -5  13  -4    1.60    1.40
   6 -13   4   -0.10    0.70
  -6 -13  -4   -1.00    0.60
   6 -13   4    0.00    0.80
  -6  13  -4    0.70    0.80
   6  13   4    0.20    1.00
  -7 -14   4   -1.10    1.00
  -7 -14   4    2.20    1.00
  -7 -14   4    1.10    1.30
  -7 -14   4    0.80    0.70
  -7  14   4    0.80    1.10
  -6 -14   4   11.60    2.60
   6 -14  -4    8.10    1.40
  -6 -14   4    9.00    2.00
  -6 -14   4    9.70    2.30
  -6 -14   4    7.80    1.60
  -6  14   4    9.10    2.00
   6  14  -4   11.80    2.10
   6  14  -4   10.50    1.70
   6  14  -4    9.80    1.40
   6  14  -4    8.30    3.40
   5 -14  -4   12.70    2.00
   5 -14  -4   15.10    2.90
  -5 -14   4   15.70    2.10
  -5 -14   4   15.00    2.30
  -5  14   4   15.40    2.70
   5  14  -4   12.40    2.30
   5  14  -4   13.40    2.50
   5  14  -4   15.20    2.80
   5  14  -4   15.40    2.10
   4 -14  -4    4.10    1.30
  -4 -14   4    6.90    1.60
  -4 -14   4    5.10    1.90
   4 -14  -4    6.20    2.10
  -4 -14   4    6.00    1.60
  -4  14   4   12.50    3.30
   4  14  -4    7.00    1.90
   4  14  -4    5.10    1.90
   4  14  -4    2.60    1.80
   4  14  -4    7.20    1.60
  -3 -14   4    1.60    1.30
   3 -14  -4    0.30    1.60
  -3 -14   4   -0.40    3.10
   3 -14  -4    1.30    1.40
   3 -14  -4   -3.90    5.50
  -3 -14   4    1.10    1.70
  -3 -14   4   -1.20    1.70
   3  14  -4    0.10    1.50
   3  14  -4    1.80    2.10
   2 -14  -4   -0.60    4.00
  -2 -14   4    1.00    1.20
  -2 -14   4   -0.10    1.40
   2 -14  -4    2.20    1.00
  -2 -14   4    2.60    1.90
   2 -14  -4    4.80    3.00
   2 -14  -4    2.40    1.20
  -2 -14   4    2.30    1.30
   2 -14  -4    2.30    1.70
  -2 -14   4    4.40    3.00
  -2 -14   4   -3.50    4.20
   2  14  -4    1.10    1.50
   2  14  -4    0.90    1.70
   2  14  -4    1.60    2.00
   2  14  -4    1.80    1.60
  -2  14   4    0.30    1.60
  -2  14   4   -2.00    2.60
   1 -14  -4    0.60    0.90
  -1 -14   4   -0.40    2.80
   1 -14  -4   -3.00    3.40
  -1 -14   4    0.70    1.60
   1 -14  -4    0.10    1.60
   1 -14  -4    0.30    1.10
  -1 -14   4  -11.20    4.90
  -1 -14   4   -1.20    1.00
   1 -14  -4    1.10    2.90
  -1 -14   4    2.00    1.30
   1  14  -4    1.90    2.00
   1  14  -4   -1.50    1.60
   1  14  -4    0.60    1.50
  -1  14   4   -1.00    1.70
   1  14  -4    0.60    1.40
  -1  14   4   -1.90    2.50
   0 -14   4    9.60    1.80
   0 -14   4    9.60    1.80
   0 -14  -4    9.10    3.40
   0 -14  -4   10.80    2.10
   0 -14   4    9.20    2.40
   0 -14  -4   10.50    1.50
   0 -14   4    6.00    5.20
   0 -14   4    8.50    3.20
   0 -14  -4    5.90    2.30
   0 -14  -4    7.40    4.40
   0 -14   4    8.50    2.10
   0 -14  -4    3.00    3.60
   0  14  -4   11.60    2.00
   0  14  -4   12.70    2.60
   0  14  -4    3.90    5.60
   0  14  -4   19.20    3.40
   0  14   4   12.10    3.30
   0  14  -4   12.20    3.40
   0  14   4    9.60    2.30
   0  14  -4   12.60    2.70
  -1 -14  -4   24.30    3.80
   1 -14   4   22.60    2.60
   1 -14   4   18.00    2.50
  -1 -14  -4   19.50    2.70
   1 -14   4   21.00    3.10
  -1 -14  -4   18.50    4.10
   1 -14   4   18.10    3.00
  -1 -14  -4   23.00    2.20
   1 -14   4   13.60    4.10
  -1  14  -4   14.40    5.90
  -1  14  -4   13.20    2.90
  -1  14  -4   19.60    3.30
   1  14   4   27.80    3.90
  -1  14  -4   19.00    3.20
  -1  14  -4   24.60    2.90
  -2 -14  -4    9.60    2.70
  -2 -14  -4    8.00    1.80
   2 -14   4   11.30    6.90
   2 -14   4    3.30    3.60
  -2 -14  -4   10.30    3.50
  -2 -14  -4    9.30    1.30
   2 -14   4    7.50    1.70
   2 -14   4    8.60    2.40
   2 -14   4    7.90    1.70
  -2  14  -4    8.80    2.20
  -2  14  -4   10.10    2.80
   2  14   4   12.00    2.60
  -2  14  -4    8.50    2.00
  -2  14  -4    9.30    2.70
  -3 -14  -4    0.60    1.10
   3 -14   4    2.40    1.40
   3 -14   4    3.90    1.50
  -3 -14  -4    2.70    1.30
  -3 -14  -4    1.80    2.00
   3 -14   4    0.70    1.80
  -3  14  -4    1.50    1.70
   3  14   4    4.40    1.90
  -3  14  -4    2.50    1.40
  -3  14  -4    5.90    2.70
   4 -14   4    0.00    1.50
  -4 -14  -4    1.30    1.00
   4 -14   4    0.10    1.00
   4 -14   4   -0.10    1.00
  -4 -14  -4   -0.90    1.50
  -4  14  -4    0.10    2.40
   4  14   4    0.10    1.40
  -4  14  -4    0.40    1.20
   5 -14   4    0.10    1.00
   5 -14   4    0.90    1.40
   5 -14   4    0.70    1.00
  -5 -14  -4    2.10    0.90
  -5  14  -4    1.20    1.10
   5  14   4    1.80    1.40
   6 -14   4    6.10    1.10
  -6  14  -4    8.50    1.10
   6  14   4    7.50    1.30
  -6 -15   4    0.50    0.90
  -6 -15   4   -0.60    0.90
  -6 -15   4   -0.50    1.10
  -6 -15   4    1.30    1.20
   6 -15  -4   -0.40    0.60
   6  15  -4   -0.20    1.30
  -6  15   4    1.10    1.10
   5 -15  -4    7.30    2.00
  -5 -15   4    4.90    2.00
  -5 -15   4    7.40    1.90
  -5 -15   4    3.00    1.60
  -5 -15   4    5.70    1.40
   5 -15  -4    5.50    1.30
  -5  15   4   12.40    3.60
   5  15  -4    8.10    2.40
   5  15  -4    6.60    1.10
   5  15  -4    7.70    2.00
   5  15  -4    5.90    1.40
   5  15  -4    7.90    1.70
   4 -15  -4   -0.50    1.50
  -4 -15   4    0.50    1.10
  -4 -15   4    0.30    1.20
   4 -15  -4    0.30    1.00
  -4 -15   4   -0.20    2.40
   4  15  -4    1.70    1.10
   4  15  -4   -0.70    1.70
   4  15  -4    0.70    1.30
  -4  15   4    0.00    1.50
   4  15  -4    1.40    1.60
   3 -15  -4    5.70    1.40
  -3 -15   4    7.10    2.40
   3 -15  -4    3.30    1.90
  -3 -15   4    8.10    1.70
  -3 -15   4    4.80    2.00
  -3 -15   4    5.90    1.50
   3  15  -4    6.80    1.70
   3  15  -4    6.10    1.80
   3  15  -4    7.70    2.50
   3  15  -4    3.40    1.90
  -3  15   4    6.50    2.10
  -2 -15   4    4.00    1.80
  -2 -15   4    1.20    3.80
  -2 -15   4    4.60    1.40
   2 -15  -4    7.20    2.30
   2 -15  -4    3.40    1.30
  -2 -15   4    6.30    2.30
   2 -15  -4   -1.30    5.40
  -2 -15   4    4.80    1.50
   2  15  -4    4.00    2.40
   2  15  -4    6.20    1.80
   2  15  -4    5.20    1.50
   2  15  -4    5.70    2.40
  -2  15   4    6.10    2.20
   1 -15  -4    1.40    0.90
   1 -15  -4   -1.70    3.80
  -1 -15   4   -1.40    1.40
   1 -15  -4    0.70    1.00
  -1 -15   4   -6.90    3.20
  -1 -15   4    0.20    1.70
   1 -15  -4   -4.30    4.70
   1 -15  -4   -0.30    1.70
  -1 -15   4    0.40    1.20
  -1 -15   4   -0.30    1.10
   1  15  -4   -1.40    1.70
   1  15  -4    0.20    1.20
   1  15  -4    0.20    1.40
  -1  15   4    1.60    1.80
   1  15  -4    2.90    2.20
  -1  15   4    4.30    3.60
   0 -15   4    2.10    1.70
   0 -15  -4    3.00    1.00
   0 -15  -4    1.00    1.30
   0 -15  -4    1.70    3.30
   0 -15  -4   -7.10    4.50
   0 -15   4    2.40    1.20
   0 -15   4    1.80    3.40
   0 -15   4    2.10    1.10
   0 -15   4    2.50    1.60
   0 -15  -4    2.70    2.10
   0  15   4    1.90    1.90
   0  15  -4    2.30    1.40
   0  15  -4    3.10    1.70
   0  15  -4    1.80    2.20
   0  15  -4    3.50    2.40
   1 -15   4   10.10    2.30
  -1 -15  -4    8.80    2.00
   1 -15   4   12.00    2.00
   1 -15   4   10.10    1.70
  -1 -15  -4   13.00    2.90
  -1 -15  -4   10.70    1.50
   1 -15   4    6.70    2.50
   1  15   4   11.80    2.50
  -1  15  -4   11.50    2.50
  -1  15  -4   15.00    3.10
  -1  15  -4   15.90    2.30
  -1  15  -4   10.60    2.50
  -2 -15  -4   -0.40    1.80
  -2 -15  -4   -2.20    1.30
  -2 -15  -4    0.60    1.20
   2 -15   4    0.60    1.20
   2 -15   4    0.60    1.20
   2 -15   4   -0.90    2.70
  -2  15  -4    1.70    2.10
  -2  15  -4    0.70    1.40
  -2  15  -4    1.00    2.00
  -2  15  -4   -0.30    1.50
   2  15   4    0.90    1.70
   3 -15   4    8.80    1.80
  -3 -15  -4    6.90    1.60
  -3 -15  -4    9.90    2.60
   3 -15   4    7.10    1.50
   3 -15   4   11.40    2.20
   3  15   4   14.20    3.00
  -3  15  -4   11.80    2.90
  -3  15  -4   10.30    1.90
  -4 -15  -4   -1.40    1.40
  -4 -15  -4    2.00    1.50
   4 -15   4    1.80    1.20
   4 -15   4    0.20    1.10
  -4  15  -4   -0.30    1.40
  -4  15  -4    4.70    1.10
  -5 -15  -4    2.20    0.90
   5 -15   4    2.80    1.30
   5 -15   4    2.40    0.90
   5  15   4    1.90    1.20
  -5  15  -4    2.00    0.80
  -6 -16   4   25.20    3.00
  -6 -16   4   28.10    2.30
  -6 -16   4   22.00    2.30
  -6 -16   4   25.70    3.00
  -6  16   4   24.10    2.60
  -5 -16   4    2.00    1.70
  -5 -16   4    2.20    0.90
   5 -16  -4    5.40    1.60
  -5 -16   4    3.70    1.90
  -5 -16   4    3.90    1.10
   5 -16  -4    2.80    0.80
  -5  16   4    6.30    1.70
   5  16  -4    5.80    1.50
   5  16  -4    4.20    1.40
  -4 -16   4    6.50    2.10
  -4 -16   4    6.60    1.70
   4 -16  -4    8.00    2.00
   4 -16  -4    8.00    1.70
  -4 -16   4   11.80    2.40
  -4 -16   4    8.30    1.40
   4  16  -4   10.60    2.10
   4  16  -4    9.80    2.00
   4  16  -4    7.50    1.20
  -3 -16   4   -0.70    1.50
  -3 -16   4    0.70    1.00
  -3 -16   4   -1.40    1.00
  -3 -16   4    1.20    1.40
   3 -16  -4   -0.20    1.40
   3 -16  -4    1.00    1.00
  -3  16   4   -0.60    1.40
   3  16  -4   -0.80    1.70
   3  16  -4    0.30    1.00
   3  16  -4   -2.10    1.50
  -2 -16   4   15.30    2.80
  -2 -16   4   20.50    2.50
  -2 -16   4   22.10    2.50
   2 -16  -4   25.50    3.50
  -2 -16   4   13.30    3.40
   2 -16  -4   20.00    2.50
   2  16  -4   23.40    3.30
   2  16  -4   21.30    3.20
   2  16  -4   14.60    2.60
   2  16  -4   21.90    2.40
  -1 -16   4   -0.10    0.80
   1 -16  -4    0.00    0.90
  -1 -16   4    0.30    0.90
   1  16  -4   -1.60    1.50
   1  16  -4    1.40    1.90
   1  16  -4    2.10    1.10
   1  16  -4   -0.40    1.70
  -1  16   4    0.90    1.70
   0 -16  -4    0.80    1.70
   0 -16   4    0.60    0.90
   0 -16  -4    1.60    1.10
   0 -16   4    0.80    1.50
   0 -16   4    1.30    1.10
   0  16  -4    2.10    1.80
   0  16   4    4.40    2.10
   0  16  -4    1.40    1.60
   0  16  -4    1.70    1.20
   0  16  -4    1.30    1.90
   1 -16   4    5.50    1.40
  -1 -16  -4    5.00    1.50
   1 -16   4    4.60    1.40
  -1 -16  -4    7.30    2.70
   1 -16   4    1.80    1.90
  -1  16  -4    4.70    2.20
  -1  16  -4    5.90    1.50
   1  16   4    5.10    1.90
  -1  16  -4    7.60    2.30
  -1  16  -4    4.50    2.10
  -2 -16  -4   51.79    5.00
   2 -16   4   62.59    5.00
  -2 -16  -4   60.09    5.70
   2 -16   4   60.59    5.10
   2 -16   4   59.09    5.40
   2  16   4   61.39    5.40
  -2  16  -4   56.19    4.90
   3 -16   4   64.79    5.60
   3 -16   4   62.49    5.40
  -3 -16  -4   54.29    5.00
   3  16   4   59.19    5.40
  -3  16  -4   66.79    5.50
  -3  16  -4   52.29    5.90
  -3  16  -4   65.19    5.10
   4 -16   4    0.30    0.80
   4 -16   4   -0.20    0.80
   4 -16   4   -0.70    1.30
  -4 -16  -4   -0.40    0.70
  -4  16  -4   -0.10    1.20
   4  16   4   -0.30    1.10
  -5 -17   4   14.70    2.20
  -5 -17   4   17.70    1.80
  -5 -17   4   16.70    1.80
  -5 -17   4   18.50    2.50
  -5  17   4   16.20    2.10
   5  17  -4   17.10    2.00
  -4 -17   4    9.60    1.50
  -4 -17   4   10.00    2.00
  -4 -17   4   12.20    1.60
  -4 -17   4   10.90    1.90
   4  17  -4    9.20    1.80
   4  17  -4   11.40    2.20
  -3 -17   4   15.60    2.50
  -3 -17   4   17.60    2.40
  -3 -17   4   10.50    2.00
   3 -17  -4   14.70    2.70
  -3 -17   4   13.70    1.90
   3  17  -4   18.40    2.50
   3  17  -4   13.50    3.00
   2 -17  -4    7.50    1.40
  -2 -17   4    5.70    1.80
  -2 -17   4    7.50    1.90
  -2 -17   4    7.20    1.50
   2 -17  -4    9.60    2.40
  -2 -17   4    7.70    1.40
   2  17  -4    7.90    2.40
  -2  17   4    7.00    2.10
   2  17  -4    5.30    2.00
  -1 -17   4    3.20    1.40
   1 -17  -4    1.30    1.00
   1 -17  -4    5.50    2.00
  -1 -17   4    2.60    1.30
  -1 -17   4    1.90    1.50
  -1 -17   4    1.90    1.00
  -1  17   4    3.10    1.50
   1  17  -4    2.20    1.80
   1  17  -4    2.40    1.80
   0 -17  -4   20.30    2.20
   0 -17   4   11.50    3.20
   0 -17  -4   21.00    3.10
   0 -17   4   15.40    2.60
   0 -17   4   14.30    2.00
   0 -17   4   16.40    2.30
   0  17  -4   19.50    3.00
   0  17  -4   13.20    2.40
   0  17  -4   18.30    3.30
   0  17   4   23.00    3.10
   0  17  -4   14.30    2.30
   1 -17   4    0.10    0.90
   1 -17   4   -0.50    1.30
  -1 -17  -4   -0.70    1.40
   1 -17   4    1.10    1.00
  -1 -17  -4   -1.30    0.80
   1  17   4   -0.80    1.20
  -1  17  -4    1.60    1.70
  -1  17  -4   -0.20    2.40
  -1  17  -4   -1.50    1.50
  -2 -17  -4   50.39    4.80
   2 -17   4   39.80    3.70
  -2 -17  -4   46.80    3.80
   2 -17   4   47.40    4.10
   2 -17   4   38.60    3.90
  -2  17  -4   41.20    3.50
  -2  17  -4   33.00    4.30
  -2  17  -4   38.80    3.80
   3 -17   4  116.89    8.70
  -3 -17  -4  106.39    9.00
   3  17   4  119.29    9.00
   4 -17   4    4.50    0.90
  -4 -18   4  548.25   36.80
   4 -18  -4  527.65   37.50
  -4 -18   4  461.45   37.30
   4  18  -4  502.85   37.10
  -4  18   4  516.05   37.00
  -3 -18   4   82.79    6.50
   3 -18  -4   87.49    6.60
  -3 -18   4   77.99    6.80
   3 -18  -4   95.29    7.20
  -3 -18   4   91.49    6.80
   3  18  -4   79.39    7.00
  -3  18   4   89.59    6.90
  -2 -18   4   33.60    3.00
  -2 -18   4   28.50    3.40
  -2 -18   4   33.70    4.40
   2 -18  -4   42.40    4.00
  -2 -18   4   36.00    3.10
   2 -18  -4   35.80    3.00
[truncated: 559,888 more chars]
