# Supplementary material for: Surface‐Decoupled Altitudinal and Azimuthal Triptycene‐Fused Tetrapodal Molecular Motors
Source: Angew Chem Int Ed Engl. 2025 Oct 23;65(2):e202513922. doi: 10.1002/anie.202513922 (PMC12790369; doi:10.1002/anie.202513922)
Supplement: Supplementary file 2 — Supporting Information [file ANIE-65-e202513922-s001.zip › 13_cu_kb326_kaleta.cif]

 
data_cu_kb326_kaleta
 
_audit_creation_method            'SHELXL-2019/3'
_shelx_SHELXL_version_number      '2019/3'
_chemical_name_systematic         ?
_chemical_name_common             ?
_chemical_melting_point           ?
_chemical_formula_moiety   'C32 H28 O2' 
_chemical_formula_sum
 'C32 H28 O2' 
_chemical_formula_weight          444.54
_chemical_compound_source   'synthesized by the authors'

loop_
 _atom_type_symbol
 _atom_type_description
 _atom_type_scat_dispersion_real
 _atom_type_scat_dispersion_imag
 _atom_type_scat_source
 'C'  'C'   0.0181   0.0091
 'International Tables Vol C Tables 4.2.6.8 and 6.1.1.4'
 'H'  'H'   0.0000   0.0000
 'International Tables Vol C Tables 4.2.6.8 and 6.1.1.4'
 'O'  'O'   0.0492   0.0322
 'International Tables Vol C Tables 4.2.6.8 and 6.1.1.4'
 
_space_group_crystal_system       monoclinic
_space_group_IT_number            14
_space_group_name_H-M_alt         'P 21/c'
_space_group_name_Hall            '-P 2ybc'
 
_shelx_space_group_comment
;
The symmetry employed for this shelxl refinement is uniquely defined
by the following loop, which should always be used as a source of
symmetry information in preference to the above space-group names.
They are only intended as comments.
;
 
loop_
 _space_group_symop_operation_xyz
 'x, y, z'
 '-x, y+1/2, -z+1/2'
 '-x, -y, -z'
 'x, -y-1/2, z-1/2'
 
_cell_length_a                    18.9367(6)
_cell_length_b                    12.4162(4)
_cell_length_c                    10.2691(3)
_cell_angle_alpha                 90
_cell_angle_beta                  100.7180(10)
_cell_angle_gamma                 90
_cell_volume                      2372.37(13)
_cell_formula_units_Z             4
_cell_measurement_temperature     120(2)
_cell_measurement_reflns_used     9667 
_cell_measurement_theta_min       5.8056 
_cell_measurement_theta_max       68.1943 
 
_exptl_crystal_description        bar 
_exptl_crystal_colour             colourless 
_exptl_crystal_density_meas       ?
_exptl_crystal_density_method     ?
_exptl_crystal_density_diffrn     1.245          
_exptl_crystal_F_000              944
_exptl_transmission_factor_min    ?
_exptl_transmission_factor_max    ?
_exptl_crystal_size_max           0.628
_exptl_crystal_size_mid           0.078
_exptl_crystal_size_min           0.056
_exptl_absorpt_coefficient_mu     0.591
_shelx_estimated_absorpt_T_min    0.708
_shelx_estimated_absorpt_T_max    0.968
_exptl_absorpt_correction_type    multi-scan 
_exptl_absorpt_correction_T_min   0.84 
_exptl_absorpt_correction_T_max   0.97 
_exptl_absorpt_process_details    
;
Krause, L., Herbst-Irmer, R., Sheldrick, G. M., Stalke, D. (2015).
"Comparison of silver and molybdenum microfocus X-ray sources for
single-crystal structure determination"
J. Appl. Cryst. 48, 3-10.
doi:10.1107/S1600576714022985
;
_exptl_absorpt_special_details    ?
_diffrn_ambient_temperature       120(2)
_diffrn_radiation_wavelength      1.54178
_diffrn_radiation_type            CuK\a
_diffrn_source                    'I\mS  micro-focus sealed tube'
_diffrn_radiation_monochromator   'Helios Cu  multilayer optic' 
_diffrn_measurement_device_type   'Bruker D8 VENTURE Kappa Duo PHOTONIII CMOS' 
_diffrn_measurement_method        '\f and \w scans' 
_diffrn_detector_area_resol_mean  ?
_diffrn_reflns_number             27990
_diffrn_reflns_av_unetI/netI      0.0162
_diffrn_reflns_av_R_equivalents   0.0265
_diffrn_reflns_limit_h_min        -22
_diffrn_reflns_limit_h_max        19
_diffrn_reflns_limit_k_min        -14
_diffrn_reflns_limit_k_max        14
_diffrn_reflns_limit_l_min        -12
_diffrn_reflns_limit_l_max        12
_diffrn_reflns_theta_min          4.281
_diffrn_reflns_theta_max          68.188
_diffrn_reflns_theta_full         67.679
_diffrn_measured_fraction_theta_max   0.998
_diffrn_measured_fraction_theta_full  0.998
_diffrn_reflns_Laue_measured_fraction_max    0.998
_diffrn_reflns_Laue_measured_fraction_full   0.998
_diffrn_reflns_point_group_measured_fraction_max   0.998
_diffrn_reflns_point_group_measured_fraction_full  0.998
_reflns_number_total              4336
_reflns_number_gt                 4077
_reflns_threshold_expression      'I > 2\s(I)'
_reflns_Friedel_coverage          0.000
_reflns_Friedel_fraction_max      .
_reflns_Friedel_fraction_full     .
 
_reflns_special_details
;
 Reflections were merged by SHELXL according to the crystal
 class for the calculation of statistics and refinement.
 
 _reflns_Friedel_fraction is defined as the number of unique
 Friedel pairs measured divided by the number that would be
 possible theoretically, ignoring centric projections and
 systematic absences.
;
 
_computing_data_collection  'Bruker Instrument Service v8.5.1.2 Release' 
_computing_cell_refinement        'SAINT V8.40B (Bruker AXS LLC, 2019)' 
_computing_data_reduction        'SAINT V8.40B (Bruker AXS LLC, 2019)' 
_computing_structure_solution     'SHELXT 2018/2 (Sheldrick, 2018)'
_computing_structure_refinement 'SHELXL-2019/2 (Sheldrick, 2019)'
_computing_molecular_graphics     ?
_computing_publication_material   ?
_refine_special_details           ?
_refine_ls_structure_factor_coef  Fsqd
_refine_ls_matrix_type            full
_refine_ls_weighting_scheme       calc
_refine_ls_weighting_details
'w=1/[\s^2^(Fo^2^)+(0.0425P)^2^+0.9556P] where P=(Fo^2^+2Fc^2^)/3'
_atom_sites_solution_primary     direct 
_atom_sites_solution_secondary   difmap 
_atom_sites_solution_hydrogens    geom
_refine_ls_hydrogen_treatment     constr
_refine_ls_extinction_method      none
_refine_ls_extinction_coef        .
_refine_ls_number_reflns          4336
_refine_ls_number_parameters      312
_refine_ls_number_restraints      0
_refine_ls_R_factor_all           0.0375
_refine_ls_R_factor_gt            0.0356
_refine_ls_wR_factor_ref          0.0923
_refine_ls_wR_factor_gt           0.0905
_refine_ls_goodness_of_fit_ref    1.040
_refine_ls_restrained_S_all       1.040
_refine_ls_shift/su_max           0.001
_refine_ls_shift/su_mean          0.000
 
loop_
 _atom_site_label
 _atom_site_type_symbol
 _atom_site_fract_x
 _atom_site_fract_y
 _atom_site_fract_z
 _atom_site_U_iso_or_equiv
 _atom_site_adp_type
 _atom_site_occupancy
 _atom_site_site_symmetry_order  
 _atom_site_calc_flag
 _atom_site_refinement_flags_posn
 _atom_site_refinement_flags_adp
 _atom_site_refinement_flags_occupancy
 _atom_site_disorder_assembly
 _atom_site_disorder_group
C1 C 0.67507(6) 0.31664(9) 0.41827(11) 0.0221(2) Uani 1 1 d . . . . .
H1 H 0.650565 0.268413 0.345753 0.026 Uiso 1 1 calc R U . . .
C2 C 0.69906(6) 0.42366(9) 0.36785(11) 0.0211(2) Uani 1 1 d . . . . .
C3 C 0.68753(6) 0.45870(10) 0.23807(11) 0.0245(3) Uani 1 1 d . . . . .
H3 H 0.665272 0.412064 0.169173 0.029 Uiso 1 1 calc R U . . .
C4 C 0.70831(7) 0.56219(10) 0.20710(12) 0.0270(3) Uani 1 1 d . . . . .
C5 C 0.74135(7) 0.63082(10) 0.30861(12) 0.0264(3) Uani 1 1 d . . . . .
C6 C 0.75374(6) 0.59370(9) 0.43963(11) 0.0225(2) Uani 1 1 d . . . . .
H6 H 0.776727 0.639457 0.508853 0.027 Uiso 1 1 calc R U . . .
C7 C 0.73299(6) 0.49145(9) 0.46946(11) 0.0198(2) Uani 1 1 d . . . . .
C8 C 0.73874(6) 0.44217(9) 0.60746(11) 0.0195(2) Uani 1 1 d . . . . .
H8 H 0.763227 0.490382 0.680007 0.023 Uiso 1 1 calc R U . . .
C9 C 0.66111(6) 0.41617(9) 0.61767(11) 0.0214(2) Uani 1 1 d . . . . .
C10 C 0.62323(6) 0.45750(10) 0.70907(12) 0.0252(3) Uani 1 1 d . . . . .
H10 H 0.646617 0.504370 0.776678 0.030 Uiso 1 1 calc R U . . .
C11 C 0.55094(7) 0.43123(11) 0.70337(13) 0.0311(3) Uani 1 1 d . . . . .
C12 C 0.51710(7) 0.36177(11) 0.60365(14) 0.0338(3) Uani 1 1 d . . . . .
C13 C 0.55585(7) 0.32087(10) 0.51099(13) 0.0301(3) Uani 1 1 d . . . . .
H13 H 0.532809 0.273906 0.443171 0.036 Uiso 1 1 calc R U . . .
C14 C 0.62715(6) 0.34794(10) 0.51694(12) 0.0235(3) Uani 1 1 d . . . . .
C15 C 0.74237(6) 0.26696(9) 0.50049(11) 0.0198(2) Uani 1 1 d . . . . .
C16 C 0.77157(6) 0.16792(9) 0.48116(11) 0.0203(2) Uani 1 1 d . . . . .
H16 H 0.749882 0.123833 0.409136 0.024 Uiso 1 1 calc R U . . .
C17 C 0.83327(6) 0.13214(9) 0.56771(11) 0.0198(2) Uani 1 1 d . . . . .
C18 C 0.86671(6) 0.19709(9) 0.67323(10) 0.0189(2) Uani 1 1 d . . . . .
C19 C 0.83734(6) 0.29939(9) 0.68844(10) 0.0189(2) Uani 1 1 d . . . . .
H19 H 0.859803 0.345349 0.757900 0.023 Uiso 1 1 calc R U . . .
C20 C 0.77624(6) 0.33370(9) 0.60355(11) 0.0190(2) Uani 1 1 d . . . . .
C21 C 0.93253(6) 0.16455(9) 0.76833(11) 0.0200(2) Uani 1 1 d . . . . .
C22 C 0.99416(6) 0.12559(9) 0.72734(12) 0.0238(3) Uani 1 1 d . . . . .
H22 H 0.994999 0.119486 0.635425 0.029 Uiso 1 1 calc R U . . .
C23 C 1.05418(6) 0.09573(10) 0.81996(14) 0.0285(3) Uani 1 1 d . . . . .
H23 H 1.095678 0.068990 0.791058 0.034 Uiso 1 1 calc R U . . .
C24 C 1.05372(6) 0.10484(10) 0.95478(13) 0.0292(3) Uani 1 1 d . . . . .
H24 H 1.094641 0.084019 1.018079 0.035 Uiso 1 1 calc R U . . .
C25 C 0.99325(7) 0.14443(10) 0.99605(12) 0.0264(3) Uani 1 1 d . . . . .
H25 H 0.992839 0.151392 1.088031 0.032 Uiso 1 1 calc R U . . .
C26 C 0.93323(6) 0.17401(9) 0.90386(11) 0.0218(2) Uani 1 1 d . . . . .
H26 H 0.892022 0.201102 0.933441 0.026 Uiso 1 1 calc R U . . .
C27 C 0.86039(7) 0.02383(9) 0.53865(11) 0.0246(3) Uani 1 1 d . . . . .
C28 C 0.91629(10) -0.13541(11) 0.62710(16) 0.0470(4) Uani 1 1 d . . . . .
H28A H 0.920707 -0.179711 0.707194 0.071 Uiso 1 1 calc R U . . .
H28B H 0.964240 -0.120334 0.608500 0.071 Uiso 1 1 calc R U . . .
H28C H 0.887888 -0.174138 0.552047 0.071 Uiso 1 1 calc R U . . .
C29 C 0.69463(8) 0.59906(12) 0.06501(13) 0.0392(3) Uani 1 1 d . . . . .
H29A H 0.667015 0.666261 0.057001 0.059 Uiso 1 1 calc R U . . .
H29B H 0.667366 0.543691 0.008922 0.059 Uiso 1 1 calc R U . . .
H29C H 0.740603 0.611243 0.036595 0.059 Uiso 1 1 calc R U . . .
C30 C 0.76284(9) 0.74403(12) 0.27894(14) 0.0404(3) Uani 1 1 d . . . . .
H30A H 0.788944 0.777378 0.360308 0.061 Uiso 1 1 calc R U . . .
H30B H 0.719687 0.786365 0.244789 0.061 Uiso 1 1 calc R U . . .
H30C H 0.793836 0.741828 0.212454 0.061 Uiso 1 1 calc R U . . .
C31 C 0.51019(8) 0.47998(14) 0.80216(15) 0.0434(4) Uani 1 1 d . . . . .
H31A H 0.470639 0.524205 0.755230 0.065 Uiso 1 1 calc R U . . .
H31B H 0.542726 0.525027 0.864955 0.065 Uiso 1 1 calc R U . . .
H31C H 0.490768 0.422347 0.850388 0.065 Uiso 1 1 calc R U . . .
C32 C 0.43878(8) 0.33336(15) 0.59298(19) 0.0516(4) Uani 1 1 d . . . . .
H32A H 0.422973 0.289747 0.513360 0.077 Uiso 1 1 calc R U . . .
H32B H 0.410166 0.399549 0.587214 0.077 Uiso 1 1 calc R U . . .
H32C H 0.432310 0.292340 0.671449 0.077 Uiso 1 1 calc R U . . .
O1 O 0.86172(6) -0.00790(8) 0.42763(9) 0.0423(3) Uani 1 1 d . . . . .
O2 O 0.88109(5) -0.03556(6) 0.64704(8) 0.0280(2) Uani 1 1 d . . . . .
 
loop_
 _atom_site_aniso_label
 _atom_site_aniso_U_11
 _atom_site_aniso_U_22
 _atom_site_aniso_U_33
 _atom_site_aniso_U_23
 _atom_site_aniso_U_13
 _atom_site_aniso_U_12
C1 0.0199(6) 0.0223(6) 0.0224(5) -0.0034(4) -0.0002(4) 0.0012(4)
C2 0.0179(5) 0.0222(6) 0.0229(5) -0.0019(4) 0.0032(4) 0.0050(4)
C3 0.0220(6) 0.0293(6) 0.0214(5) -0.0045(5) 0.0018(4) 0.0068(5)
C4 0.0276(6) 0.0315(7) 0.0227(6) 0.0028(5) 0.0067(5) 0.0097(5)
C5 0.0267(6) 0.0262(6) 0.0279(6) 0.0028(5) 0.0094(5) 0.0049(5)
C6 0.0208(6) 0.0222(6) 0.0246(6) -0.0025(4) 0.0050(4) 0.0025(4)
C7 0.0164(5) 0.0225(6) 0.0208(5) -0.0010(4) 0.0041(4) 0.0052(4)
C8 0.0192(5) 0.0193(5) 0.0196(5) -0.0017(4) 0.0027(4) 0.0023(4)
C9 0.0202(6) 0.0213(6) 0.0223(5) 0.0034(4) 0.0029(4) 0.0039(4)
C10 0.0248(6) 0.0269(6) 0.0241(6) 0.0025(5) 0.0045(5) 0.0068(5)
C11 0.0253(6) 0.0354(7) 0.0344(7) 0.0064(6) 0.0099(5) 0.0088(5)
C12 0.0209(6) 0.0351(7) 0.0465(8) 0.0058(6) 0.0089(5) 0.0034(5)
C13 0.0220(6) 0.0280(6) 0.0382(7) -0.0003(5) 0.0005(5) -0.0007(5)
C14 0.0208(6) 0.0222(6) 0.0268(6) 0.0016(5) 0.0022(5) 0.0031(5)
C15 0.0185(5) 0.0210(6) 0.0203(5) 0.0009(4) 0.0045(4) -0.0006(4)
C16 0.0234(6) 0.0189(5) 0.0188(5) -0.0018(4) 0.0044(4) -0.0028(4)
C17 0.0231(6) 0.0177(5) 0.0199(5) 0.0012(4) 0.0074(4) 0.0006(4)
C18 0.0196(5) 0.0192(5) 0.0194(5) 0.0018(4) 0.0070(4) 0.0005(4)
C19 0.0198(5) 0.0194(5) 0.0184(5) -0.0015(4) 0.0055(4) -0.0012(4)
C20 0.0196(5) 0.0187(5) 0.0200(5) 0.0004(4) 0.0066(4) 0.0001(4)
C21 0.0215(6) 0.0142(5) 0.0242(6) 0.0006(4) 0.0042(4) -0.0007(4)
C22 0.0241(6) 0.0189(6) 0.0298(6) -0.0010(5) 0.0085(5) -0.0004(5)
C23 0.0203(6) 0.0194(6) 0.0464(7) 0.0016(5) 0.0080(5) 0.0007(5)
C24 0.0222(6) 0.0206(6) 0.0408(7) 0.0063(5) -0.0040(5) -0.0006(5)
C25 0.0297(6) 0.0215(6) 0.0258(6) 0.0014(5) -0.0003(5) -0.0027(5)
C26 0.0228(6) 0.0188(5) 0.0238(6) 0.0003(4) 0.0041(4) 0.0017(4)
C27 0.0286(6) 0.0205(6) 0.0241(6) -0.0010(5) 0.0029(5) 0.0022(5)
C28 0.0659(10) 0.0223(7) 0.0448(8) -0.0047(6) -0.0105(7) 0.0185(7)
C29 0.0487(8) 0.0419(8) 0.0266(7) 0.0054(6) 0.0057(6) 0.0105(7)
C30 0.0552(9) 0.0319(7) 0.0355(7) 0.0062(6) 0.0125(6) -0.0013(6)
C31 0.0323(7) 0.0553(9) 0.0467(8) 0.0005(7) 0.0180(6) 0.0098(7)
C32 0.0256(7) 0.0566(10) 0.0749(11) -0.0062(9) 0.0150(7) -0.0037(7)
O1 0.0687(7) 0.0312(5) 0.0262(5) -0.0056(4) 0.0070(4) 0.0198(5)
O2 0.0367(5) 0.0165(4) 0.0279(4) 0.0003(3) -0.0012(4) 0.0041(3)
 
_geom_special_details
;
 All esds (except the esd in the dihedral angle between two l.s. planes)
 are estimated using the full covariance matrix.  The cell esds are taken
 into account individually in the estimation of esds in distances, angles
 and torsion angles; correlations between esds in cell parameters are only
 used when they are defined by crystal symmetry.  An approximate (isotropic)
 treatment of cell esds is used for estimating esds involving l.s. planes.
;
 
loop_
 _geom_bond_atom_site_label_1
 _geom_bond_atom_site_label_2
 _geom_bond_distance
 _geom_bond_site_symmetry_2
 _geom_bond_publ_flag
C1 C15 1.5223(15) . ?
C1 C2 1.5257(16) . ?
C1 C14 1.5306(16) . ?
C1 H1 1.0000 . ?
C2 C3 1.3802(16) . ?
C2 C7 1.4003(16) . ?
C3 C4 1.3978(18) . ?
C3 H3 0.9500 . ?
C4 C5 1.4005(18) . ?
C4 C29 1.5050(17) . ?
C5 C6 1.4001(17) . ?
C5 C30 1.5102(18) . ?
C6 C7 1.3801(16) . ?
C6 H6 0.9500 . ?
C7 C8 1.5288(15) . ?
C8 C20 1.5265(15) . ?
C8 C9 1.5275(15) . ?
C8 H8 1.0000 . ?
C9 C10 1.3819(16) . ?
C9 C14 1.3978(17) . ?
C10 C11 1.3977(18) . ?
C10 H10 0.9500 . ?
C11 C12 1.400(2) . ?
C11 C31 1.5108(18) . ?
C12 C13 1.4005(19) . ?
C12 C32 1.5085(19) . ?
C13 C14 1.3818(17) . ?
C13 H13 0.9500 . ?
C15 C16 1.3777(16) . ?
C15 C20 1.4020(15) . ?
C16 C17 1.4022(16) . ?
C16 H16 0.9500 . ?
C17 C18 1.4036(16) . ?
C17 C27 1.4894(16) . ?
C18 C19 1.4070(15) . ?
C18 C21 1.4893(15) . ?
C19 C20 1.3802(16) . ?
C19 H19 0.9500 . ?
C21 C26 1.3943(16) . ?
C21 C22 1.3984(16) . ?
C22 C23 1.3900(17) . ?
C22 H22 0.9500 . ?
C23 C24 1.3908(19) . ?
C23 H23 0.9500 . ?
C24 C25 1.3830(18) . ?
C24 H24 0.9500 . ?
C25 C26 1.3867(17) . ?
C25 H25 0.9500 . ?
C26 H26 0.9500 . ?
C27 O1 1.2109(15) . ?
C27 O2 1.3319(14) . ?
C28 O2 1.4402(16) . ?
C28 H28A 0.9800 . ?
C28 H28B 0.9800 . ?
C28 H28C 0.9800 . ?
C29 H29A 0.9800 . ?
C29 H29B 0.9800 . ?
C29 H29C 0.9800 . ?
C30 H30A 0.9800 . ?
C30 H30B 0.9800 . ?
C30 H30C 0.9800 . ?
C31 H31A 0.9800 . ?
C31 H31B 0.9800 . ?
C31 H31C 0.9800 . ?
C32 H32A 0.9800 . ?
C32 H32B 0.9800 . ?
C32 H32C 0.9800 . ?
 
loop_
 _geom_angle_atom_site_label_1
 _geom_angle_atom_site_label_2
 _geom_angle_atom_site_label_3
 _geom_angle
 _geom_angle_site_symmetry_1
 _geom_angle_site_symmetry_3
 _geom_angle_publ_flag
C15 C1 C2 105.64(9) . . ?
C15 C1 C14 105.90(9) . . ?
C2 C1 C14 104.72(9) . . ?
C15 C1 H1 113.3 . . ?
C2 C1 H1 113.3 . . ?
C14 C1 H1 113.3 . . ?
C3 C2 C7 119.89(11) . . ?
C3 C2 C1 126.77(10) . . ?
C7 C2 C1 113.26(10) . . ?
C2 C3 C4 120.58(11) . . ?
C2 C3 H3 119.7 . . ?
C4 C3 H3 119.7 . . ?
C3 C4 C5 119.71(11) . . ?
C3 C4 C29 119.68(12) . . ?
C5 C4 C29 120.60(12) . . ?
C6 C5 C4 119.13(11) . . ?
C6 C5 C30 119.80(11) . . ?
C4 C5 C30 121.06(11) . . ?
C7 C6 C5 120.82(11) . . ?
C7 C6 H6 119.6 . . ?
C5 C6 H6 119.6 . . ?
C6 C7 C2 119.85(10) . . ?
C6 C7 C8 126.86(10) . . ?
C2 C7 C8 113.19(10) . . ?
C20 C8 C9 105.89(9) . . ?
C20 C8 C7 106.38(9) . . ?
C9 C8 C7 104.16(8) . . ?
C20 C8 H8 113.2 . . ?
C9 C8 H8 113.2 . . ?
C7 C8 H8 113.2 . . ?
C10 C9 C14 120.14(11) . . ?
C10 C9 C8 126.59(11) . . ?
C14 C9 C8 113.17(10) . . ?
C9 C10 C11 120.87(12) . . ?
C9 C10 H10 119.6 . . ?
C11 C10 H10 119.6 . . ?
C10 C11 C12 119.08(12) . . ?
C10 C11 C31 119.80(13) . . ?
C12 C11 C31 121.10(12) . . ?
C11 C12 C13 119.60(12) . . ?
C11 C12 C32 120.49(13) . . ?
C13 C12 C32 119.88(13) . . ?
C14 C13 C12 120.86(12) . . ?
C14 C13 H13 119.6 . . ?
C12 C13 H13 119.6 . . ?
C13 C14 C9 119.43(11) . . ?
C13 C14 C1 127.14(11) . . ?
C9 C14 C1 113.33(10) . . ?
C16 C15 C20 119.79(10) . . ?
C16 C15 C1 126.79(10) . . ?
C20 C15 C1 113.42(10) . . ?
C15 C16 C17 120.06(10) . . ?
C15 C16 H16 120.0 . . ?
C17 C16 H16 120.0 . . ?
C16 C17 C18 120.69(10) . . ?
C16 C17 C27 115.90(10) . . ?
C18 C17 C27 123.40(10) . . ?
C17 C18 C19 118.26(10) . . ?
C17 C18 C21 123.56(10) . . ?
C19 C18 C21 118.17(10) . . ?
C20 C19 C18 120.72(10) . . ?
C20 C19 H19 119.6 . . ?
C18 C19 H19 119.6 . . ?
C19 C20 C15 120.43(10) . . ?
C19 C20 C8 126.52(10) . . ?
C15 C20 C8 113.05(9) . . ?
C26 C21 C22 118.43(10) . . ?
C26 C21 C18 118.89(10) . . ?
C22 C21 C18 122.68(10) . . ?
C23 C22 C21 120.55(11) . . ?
C23 C22 H22 119.7 . . ?
C21 C22 H22 119.7 . . ?
C22 C23 C24 120.25(11) . . ?
C22 C23 H23 119.9 . . ?
C24 C23 H23 119.9 . . ?
C25 C24 C23 119.53(11) . . ?
C25 C24 H24 120.2 . . ?
C23 C24 H24 120.2 . . ?
C24 C25 C26 120.34(12) . . ?
C24 C25 H25 119.8 . . ?
C26 C25 H25 119.8 . . ?
C25 C26 C21 120.90(11) . . ?
C25 C26 H26 119.6 . . ?
C21 C26 H26 119.6 . . ?
O1 C27 O2 123.52(11) . . ?
O1 C27 C17 123.42(11) . . ?
O2 C27 C17 113.04(10) . . ?
O2 C28 H28A 109.5 . . ?
O2 C28 H28B 109.5 . . ?
H28A C28 H28B 109.5 . . ?
O2 C28 H28C 109.5 . . ?
H28A C28 H28C 109.5 . . ?
H28B C28 H28C 109.5 . . ?
C4 C29 H29A 109.5 . . ?
C4 C29 H29B 109.5 . . ?
H29A C29 H29B 109.5 . . ?
C4 C29 H29C 109.5 . . ?
H29A C29 H29C 109.5 . . ?
H29B C29 H29C 109.5 . . ?
C5 C30 H30A 109.5 . . ?
C5 C30 H30B 109.5 . . ?
H30A C30 H30B 109.5 . . ?
C5 C30 H30C 109.5 . . ?
H30A C30 H30C 109.5 . . ?
H30B C30 H30C 109.5 . . ?
C11 C31 H31A 109.5 . . ?
C11 C31 H31B 109.5 . . ?
H31A C31 H31B 109.5 . . ?
C11 C31 H31C 109.5 . . ?
H31A C31 H31C 109.5 . . ?
H31B C31 H31C 109.5 . . ?
C12 C32 H32A 109.5 . . ?
C12 C32 H32B 109.5 . . ?
H32A C32 H32B 109.5 . . ?
C12 C32 H32C 109.5 . . ?
H32A C32 H32C 109.5 . . ?
H32B C32 H32C 109.5 . . ?
C27 O2 C28 115.46(10) . . ?
 
_refine_diff_density_max    0.212
_refine_diff_density_min   -0.225
_refine_diff_density_rms    0.036

_shelx_res_file
;
TITL cu_kb326_kaleta_a.res in P2(1)/c
    cu_kb326_kaleta.res
    created by SHELXL-2019/3 at 15:19:36 on 19-Jan-2025
REM Old TITL cu_kb326_kaleta in P2(1)/c
REM SHELXT solution in P2(1)/c: R1 0.127, Rweak 0.004, Alpha 0.022
REM <I/s>   0.829 for  224 systematic absences,  Orientation as input
REM Formula found by SHELXT:  C32 O2
CELL  1.54178  18.9367  12.4162  10.2691   90.000  100.718   90.000
ZERR    4.000   0.0006   0.0004   0.0003    0.000    0.001    0.000
LATT  1
SYMM -X, 1/2+Y, 1/2-Z
SFAC C H O
UNIT 128 112 8
TEMP -153.150
SIZE 0.056 0.078 0.628
L.S. 10
BOND $H
ACTA
OMIT  1   0   0
LIST 4
FMAP 2
PLAN -20

WGHT    0.042500    0.955600
FVAR       0.70070
C1    1    0.675066    0.316645    0.418275    11.00000    0.01992    0.02226 =
         0.02242   -0.00343   -0.00019    0.00121
AFIX  13
H1    2    0.650565    0.268413    0.345753    11.00000   -1.20000
AFIX   0
C2    1    0.699057    0.423663    0.367849    11.00000    0.01791    0.02223 =
         0.02294   -0.00185    0.00321    0.00498
C3    1    0.687529    0.458698    0.238065    11.00000    0.02198    0.02933 =
         0.02142   -0.00447    0.00183    0.00683
AFIX  43
H3    2    0.665272    0.412064    0.169173    11.00000   -1.20000
AFIX   0
C4    1    0.708314    0.562193    0.207099    11.00000    0.02761    0.03148 =
         0.02269    0.00281    0.00671    0.00972
C5    1    0.741348    0.630816    0.308605    11.00000    0.02671    0.02618 =
         0.02791    0.00279    0.00943    0.00489
C6    1    0.753744    0.593695    0.439629    11.00000    0.02082    0.02225 =
         0.02464   -0.00246    0.00503    0.00255
AFIX  43
H6    2    0.776727    0.639457    0.508853    11.00000   -1.20000
AFIX   0
C7    1    0.732990    0.491453    0.469460    11.00000    0.01639    0.02252 =
         0.02077   -0.00097    0.00414    0.00519
C8    1    0.738738    0.442165    0.607457    11.00000    0.01920    0.01933 =
         0.01963   -0.00171    0.00270    0.00226
AFIX  13
H8    2    0.763227    0.490382    0.680007    11.00000   -1.20000
AFIX   0
C9    1    0.661115    0.416173    0.617669    11.00000    0.02025    0.02132 =
         0.02229    0.00339    0.00290    0.00391
C10   1    0.623227    0.457495    0.709074    11.00000    0.02477    0.02685 =
         0.02406    0.00255    0.00449    0.00678
AFIX  43
H10   2    0.646617    0.504370    0.776678    11.00000   -1.20000
AFIX   0
C11   1    0.550943    0.431232    0.703367    11.00000    0.02532    0.03540 =
         0.03436    0.00637    0.00990    0.00881
C12   1    0.517097    0.361773    0.603649    11.00000    0.02091    0.03510 =
         0.04650    0.00585    0.00887    0.00339
C13   1    0.555848    0.320874    0.510994    11.00000    0.02203    0.02804 =
         0.03816   -0.00027    0.00048   -0.00067
AFIX  43
H13   2    0.532809    0.273906    0.443171    11.00000   -1.20000
AFIX   0
C14   1    0.627154    0.347945    0.516936    11.00000    0.02081    0.02216 =
         0.02679    0.00164    0.00223    0.00314
C15   1    0.742372    0.266964    0.500487    11.00000    0.01850    0.02101 =
         0.02026    0.00087    0.00446   -0.00062
C16   1    0.771571    0.167925    0.481163    11.00000    0.02336    0.01893 =
         0.01876   -0.00176    0.00445   -0.00275
AFIX  43
H16   2    0.749882    0.123833    0.409136    11.00000   -1.20000
AFIX   0
C17   1    0.833273    0.132142    0.567708    11.00000    0.02310    0.01774 =
         0.01994    0.00124    0.00744    0.00059
C18   1    0.866708    0.197086    0.673227    11.00000    0.01958    0.01918 =
         0.01939    0.00182    0.00701    0.00048
C19   1    0.837337    0.299391    0.688442    11.00000    0.01977    0.01936 =
         0.01836   -0.00150    0.00550   -0.00119
AFIX  43
H19   2    0.859803    0.345349    0.757900    11.00000   -1.20000
AFIX   0
C20   1    0.776241    0.333701    0.603551    11.00000    0.01957    0.01869 =
         0.01998    0.00037    0.00657    0.00012
C21   1    0.932532    0.164546    0.768334    11.00000    0.02145    0.01421 =
         0.02421    0.00059    0.00415   -0.00070
C22   1    0.994155    0.125590    0.727339    11.00000    0.02411    0.01891 =
         0.02977   -0.00104    0.00853   -0.00037
AFIX  43
H22   2    0.994999    0.119486    0.635425    11.00000   -1.20000
AFIX   0
C23   1    1.054182    0.095726    0.819958    11.00000    0.02033    0.01940 =
         0.04643    0.00158    0.00795    0.00073
AFIX  43
H23   2    1.095678    0.068990    0.791058    11.00000   -1.20000
AFIX   0
C24   1    1.053718    0.104839    0.954785    11.00000    0.02222    0.02062 =
         0.04084    0.00626   -0.00396   -0.00062
AFIX  43
H24   2    1.094641    0.084019    1.018079    11.00000   -1.20000
AFIX   0
C25   1    0.993254    0.144429    0.996049    11.00000    0.02970    0.02152 =
         0.02582    0.00143   -0.00032   -0.00266
AFIX  43
H25   2    0.992839    0.151392    1.088031    11.00000   -1.20000
AFIX   0
C26   1    0.933229    0.174014    0.903857    11.00000    0.02275    0.01881 =
         0.02379    0.00029    0.00406    0.00168
AFIX  43
H26   2    0.892022    0.201102    0.933441    11.00000   -1.20000
AFIX   0
C27   1    0.860393    0.023834    0.538653    11.00000    0.02859    0.02048 =
         0.02406   -0.00100    0.00292    0.00216
C28   1    0.916294   -0.135412    0.627103    11.00000    0.06593    0.02226 =
         0.04483   -0.00475   -0.01046    0.01853
AFIX 137
H28A  2    0.920707   -0.179711    0.707194    11.00000   -1.50000
H28B  2    0.964240   -0.120334    0.608500    11.00000   -1.50000
H28C  2    0.887888   -0.174138    0.552047    11.00000   -1.50000
AFIX   0
C29   1    0.694631    0.599062    0.065013    11.00000    0.04873    0.04191 =
         0.02656    0.00544    0.00573    0.01052
AFIX 137
H29A  2    0.667015    0.666261    0.057001    11.00000   -1.50000
H29B  2    0.667366    0.543691    0.008922    11.00000   -1.50000
H29C  2    0.740603    0.611243    0.036595    11.00000   -1.50000
AFIX   0
C30   1    0.762840    0.744034    0.278935    11.00000    0.05524    0.03191 =
         0.03547    0.00625    0.01247   -0.00125
AFIX 137
H30A  2    0.788944    0.777378    0.360308    11.00000   -1.50000
H30B  2    0.719687    0.786365    0.244789    11.00000   -1.50000
H30C  2    0.793836    0.741828    0.212454    11.00000   -1.50000
AFIX   0
C31   1    0.510189    0.479985    0.802163    11.00000    0.03229    0.05527 =
         0.04670    0.00049    0.01805    0.00976
AFIX 137
H31A  2    0.470639    0.524205    0.755230    11.00000   -1.50000
H31B  2    0.542726    0.525027    0.864955    11.00000   -1.50000
H31C  2    0.490768    0.422347    0.850388    11.00000   -1.50000
AFIX   0
C32   1    0.438777    0.333364    0.592984    11.00000    0.02556    0.05662 =
         0.07491   -0.00621    0.01498   -0.00371
AFIX 137
H32A  2    0.422973    0.289747    0.513360    11.00000   -1.50000
H32B  2    0.410166    0.399549    0.587214    11.00000   -1.50000
H32C  2    0.432310    0.292340    0.671449    11.00000   -1.50000
AFIX   0
O1    3    0.861724   -0.007902    0.427631    11.00000    0.06873    0.03124 =
         0.02618   -0.00562    0.00695    0.01985
O2    3    0.881094   -0.035555    0.647041    11.00000    0.03673    0.01654 =
         0.02788    0.00034   -0.00116    0.00412
HKLF 4


REM  cu_kb326_kaleta_a.res in P2(1)/c
REM wR2 = 0.0923, GooF = S = 1.040, Restrained GooF = 1.040 for all data
REM R1 = 0.0356 for 4077 Fo > 4sig(Fo) and 0.0375 for all 4336 data
REM 312 parameters refined using 0 restraints

END

WGHT      0.0423      0.9564

REM Highest difference peak  0.212,  deepest hole -0.225,  1-sigma level  0.036
Q1    1   0.7013  0.4278  0.6186  11.00000  0.05    0.21
Q2    1   0.7587  0.3897  0.6155  11.00000  0.05    0.21
Q3    1   0.7392  0.4667  0.5419  11.00000  0.05    0.20
Q4    1   0.8989  0.1787  0.7166  11.00000  0.05    0.20
Q5    1   0.8515  0.1608  0.6278  11.00000  0.05    0.19
Q6    1   0.7068  0.2900  0.4602  11.00000  0.05    0.17
Q7    1   0.6815  0.3736  0.3858  11.00000  0.05    0.17
Q8    1   0.7086  0.4641  0.4198  11.00000  0.05    0.17
Q9    1   0.7023  0.6159  0.2630  11.00000  0.05    0.17
Q10   1   0.8515  0.0883  0.5563  11.00000  0.05    0.16
Q11   1   0.6509  0.3291  0.4676  11.00000  0.05    0.16
Q12   1   0.9252  0.1476  0.8335  11.00000  0.05    0.16
Q13   1   0.6455  0.3763  0.5735  11.00000  0.05    0.15
Q14   1   0.6365  0.3946  0.5549  11.00000  0.05    0.15
Q15   1   0.7610  0.2998  0.5541  11.00000  0.05    0.15
Q16   1   0.9692  0.1746  0.9538  11.00000  0.05    0.15
Q17   1   0.8625 -0.1845  0.5811  11.00000  0.05    0.14
Q18   1   0.8496  0.2410  0.6942  11.00000  0.05    0.14
Q19   1   0.9394  0.1967  0.8323  11.00000  0.05    0.14
Q20   1   0.7984  0.1407  0.5464  11.00000  0.05    0.14
;
_shelx_res_checksum   63857

_shelx_hkl_file
;
   0   0  -1    0.20    0.20
   0   0  -1   -0.10    0.20
   0   0  -2  923.91   24.20
   0   0  -2  928.51   24.10
   0   0  -2  919.31   24.40
   0   0   3    1.10    0.80
   0   0  -3    0.00    0.70
   0   0  -3    0.40    0.40
   0   0  -3   -0.10    0.50
   0   0   4  425.96   13.20
   0   0  -4  430.66   13.20
   0   0  -4  442.76   12.70
   0   0  -4  424.86   12.70
   0   0   5    2.70    0.80
   0   0  -5    0.10    0.70
   0   0  -5    2.20    0.80
   0   0  -5   -0.10    0.70
   0   0   5    0.10    0.80
   0   0   6   80.29    4.90
   0   0   6   85.59    3.40
   0   0  -6   81.49    4.60
   0   0  -6   85.39    4.10
   0   0   7   -0.40    0.50
   0   0  -7    0.00    0.60
   0   0   7    0.40    0.70
   0   0  -7   -0.40    0.90
   0   0   7    0.80    1.00
   0   0  -7    0.50    0.70
   0   0  -8    2.00    1.70
   0   0   8    6.20    2.00
   0   0  -8    6.20    1.20
   0   0   8    5.50    1.10
   0   0  -8    5.00    1.00
   0   0   8    6.00    1.70
   0   0  -8    4.70    0.90
   0   0  -9   -0.10    0.60
   0   0   9   -0.90    0.60
   0   0   9   -0.20    1.40
   0   0  -9    1.40    0.60
   0   0   9   -0.30    0.70
   0   0  10  356.46   13.30
   0   0  10  352.86   10.50
   0   0 -10  357.16   10.70
   0   0  10  365.26   10.70
   0   0  11    0.30    0.60
   0   0 -11    0.70    0.60
   0   0  11   -0.30    0.50
   0   0  12    4.00    0.60
   0   0 -12    3.60    0.50
   0  -1   0    0.40    0.20
   0  -1   0    0.10    0.10
   0  -1   0    0.20    0.10
   0   1  -2  773.92   19.80
   0   1  -2  785.72   19.80
   0   1  -2  744.83   20.00
   0   1   2  737.93   20.40
   0  -1  -2  768.72   20.50
   0  -1  -2  770.42   20.60
   0  -1  -2  752.12   20.30
   0   1  -3   25.60    1.50
   0   1  -3   25.30    1.50
   0   1  -3   24.00    1.60
   0   1   3   25.80    2.00
   0  -1  -3   26.10    2.00
   0  -1   3   22.70    1.80
   0  -1  -3   24.40    1.80
   0  -1  -3   23.80    1.90
   0   1  -4  497.25   13.60
   0   1  -4  487.85   14.20
   0   1  -4  499.45   13.70
   0  -1   4  479.85   14.50
   0  -1  -4  481.15   14.50
   0  -1  -4  485.75   14.30
   0  -1  -4  461.85   14.70
   0   1  -5    1.20    0.90
   0   1   5   -0.30    0.70
   0   1  -5    0.30    0.60
   0   1  -5   -0.10    0.60
   0  -1  -5    0.10    0.70
   0  -1  -5    1.00    0.90
   0  -1  -5    0.60    0.90
   0  -1   5    0.90    0.60
   0  -1   5   -0.60    0.80
   0   1  -6   78.89    3.50
   0   1  -6   80.09    4.30
   0   1   6   74.19    3.10
   0   1   6   72.69    4.60
   0  -1   6   73.09    4.60
   0  -1   6   74.79    3.20
   0  -1  -6   76.09    4.70
   0  -1  -6   78.59    4.20
   0   1   7   52.29    2.60
   0   1  -7   50.39    2.50
   0   1   7   55.89    2.70
   0   1  -7   53.19    2.80
   0   1  -7   55.89    2.70
   0  -1  -7   49.99    2.70
   0  -1   7   52.09    4.10
   0  -1  -7   59.29    3.60
   0  -1   7   57.69    2.80
   0  -1   7   53.59    2.80
   0  -1  -7   49.99    2.60
   0  -1  -7   55.09    4.20
   0   1   8   69.69    3.30
   0   1  -8   70.49    3.30
   0   1  -8   67.29    3.30
   0   1   8   67.49    3.10
   0   1   8   73.79    5.10
   0   1  -8   71.19    3.00
   0  -1  -8   66.19    3.30
   0  -1   8   62.79    4.70
   0  -1   8   67.99    3.30
   0  -1  -8   53.49    4.70
   0  -1  -8   70.39    3.20
   0   1   9  317.07    9.60
   0   1   9  317.57    9.50
   0   1   9  309.87   12.60
   0   1  -9  304.67    9.70
   0  -1  -9  320.17    9.20
   0  -1   9  317.37   12.50
   0  -1   9  315.67    9.80
   0  -1  -9  293.77    9.60
   0  -1  -9  317.97    9.30
   0  -1   9  317.97    9.80
   0   1 -10    5.00    1.10
   0   1  10    4.60    1.70
   0   1  10    3.80    1.00
   0   1  10    5.30    0.90
   0  -1  10    2.70    0.90
   0  -1  10    5.80    1.20
   0  -1 -10    2.50    0.80
   0  -1  10    1.40    1.80
   0   1  11  105.69    3.90
   0   1  11  111.59    3.80
   0   1 -11  110.99    3.90
   0  -1 -11  106.79    3.90
   0  -1  11  111.29    4.00
   0  -1  11  113.39    3.90
   0   1  12   47.30    1.90
   0  -1  12   48.00    1.90
   0  -2   0 1602.44   40.90
   0   2   1 1348.67   35.80
   0   2  -1 1386.16   35.10
   0   2  -1 1419.96   35.40
   0  -2  -1 1404.86   35.60
   0  -2   1 1393.36   35.40
   0  -2  -1 1381.86   35.80
   0   2   2  657.83   17.50
   0   2  -2  645.54   16.40
   0   2  -2  637.84   16.70
   0  -2  -2  598.44   17.30
   0  -2  -2  650.73   17.70
   0  -2  -2  618.74   17.50
   0   2   3 1581.44   41.00
   0   2  -3 1539.55   39.50
   0  -2  -3 1497.15   40.80
   0  -2  -3 1492.35   41.20
   0  -2  -3 1581.14   41.10
   0  -2   3 1601.34   40.90
   0   2  -4  186.48    6.40
   0   2   4  193.58    7.30
   0   2  -4  199.88    5.80
   0  -2  -4  185.98    8.10
   0  -2  -4  207.88    7.20
   0  -2   4  179.18    6.90
   0  -2  -4  200.38    7.40
   0   2  -5  172.28    5.30
   0   2   5  169.98    5.30
   0   2   5  162.38    7.10
   0   2  -5  177.18    6.30
   0  -2  -5  168.08    7.40
   0  -2  -5  148.29    8.20
   0  -2   5  182.78    7.50
   0  -2  -5  179.38    7.00
   0  -2  -5  166.58    5.90
   0   2   6  101.99    3.90
   0   2  -6  106.89    3.80
   0   2   6  105.19    3.80
   0   2  -6  101.29    4.00
   0   2   6   98.29    5.60
   0  -2  -6  108.69    3.60
   0  -2  -6  108.29    6.00
   0  -2   6  101.69    5.50
   0  -2  -6  103.49    5.40
   0  -2   6  101.19    3.90
   0   2   7    1.10    0.80
   0   2  -7    2.10    0.80
   0   2  -7   -1.50    1.30
   0   2   7    1.30    1.10
   0   2   7    2.40    0.80
   0   2  -7    1.60    0.90
   0  -2   7    1.50    1.40
   0  -2   7    2.00    0.80
   0  -2  -7    2.60    1.20
   0  -2  -7    1.40    0.70
   0  -2  -7    2.40    0.80
   0   2   8   96.09    6.30
   0   2   8   95.89    4.00
   0   2  -8  100.69    4.10
   0   2  -8   95.39    4.20
   0   2   8   99.19    3.80
   0  -2   8   94.09    4.20
   0  -2  -8  102.99    6.60
   0  -2   8   97.39    4.10
   0  -2  -8  101.49    5.20
   0  -2  -8   91.59    4.10
   0  -2   8   89.99    5.80
   0  -2  -8   91.19    3.90
   0   2   9   37.50    2.40
   0   2   9   42.20    4.10
   0   2   9   34.90    2.10
   0   2  -9   38.80    2.40
   0  -2  -9   36.80    2.60
   0  -2   9   39.40    4.10
   0  -2  -9   36.40    2.40
   0  -2   9   38.80    2.50
   0  -2  -9   35.90    2.10
   0  -2   9   37.00    2.40
   0   2 -10  186.28    6.20
   0   2  10  190.38    8.60
   0   2  10  187.78    6.10
   0   2  10  193.98    6.40
   0  -2  10  185.48    6.40
   0  -2 -10  184.48    6.20
   0  -2  10  185.18    6.40
   0  -2  10  180.98    8.50
   0  -2 -10  187.18    5.70
   0   2  11  415.26   11.50
   0   2  11  419.86   11.40
   0   2 -11  421.56   11.50
   0  -2  11  401.96   11.70
   0  -2 -11  416.36   11.60
   0  -2  11  406.26   11.60
   0   2  12  278.57    7.50
   0  -2  12  270.07    7.60
   0   3   0    0.90    0.40
   0  -3   0    0.60    0.40
   0  -3   0    0.70    0.30
   0   3  -1 7298.97  187.18
   0   3   2    5.00    1.00
   0   3  -2    5.40    0.70
   0   3  -2    5.60    0.60
   0   3  -2    5.10    0.50
   0  -3  -2    6.00    1.10
   0  -3  -2    4.30    1.00
   0  -3  -2    4.00    1.00
   0   3  -3    1.50    0.30
   0   3  -3    2.10    0.50
   0   3   3    1.90    0.90
   0  -3  -3    2.40    1.00
   0  -3  -3    1.30    1.00
   0  -3  -3    0.40    0.60
   0   3  -4  790.82   21.30
   0   3  -4  811.32   20.30
   0   3   4  771.02   22.70
   0   3  -4  785.52   20.50
   0  -3   4  768.62   22.20
   0  -3  -4  797.32   23.10
   0  -3  -4  816.12   23.50
   0   3  -5    1.60    0.70
   0   3   5    2.40    1.30
   0   3   5    2.10    0.60
   0  -3  -5    1.50    0.90
   0  -3  -5    2.30    0.70
   0  -3  -5    2.40    1.30
   0  -3   5    2.00    0.60
   0  -3  -5    2.20    1.30
   0  -3   5    1.40    1.10
   0   3  -6    1.00    0.60
   0   3   6    2.40    0.70
   0   3   6    1.20    0.60
   0   3  -6    0.50    0.90
   0   3   6    1.10    1.20
   0  -3  -6    1.80    0.60
   0  -3   6    0.10    0.90
   0  -3  -6    1.10    1.00
   0  -3  -6    0.80    0.70
   0  -3  -6    0.70    0.60
   0  -3  -6    0.00    0.90
   0  -3  -6    0.60    0.90
   0  -3   6    1.40    0.70
   0   3  -7   82.29    3.60
   0   3  -7   81.49    3.90
   0   3   7   86.89    3.30
   0   3   7   85.69    3.50
   0  -3  -7   85.89    3.70
   0  -3  -7   87.89    5.30
   0  -3  -7   94.49    6.00
   0  -3  -7   85.49    3.70
   0  -3   7   84.49    3.70
   0  -3   7   83.99    5.30
   0   3   8  287.97   11.80
   0   3   8  290.57    8.50
   0   3  -8  287.77    9.00
   0   3   8  284.77    8.80
   0  -3   8  280.77   11.40
   0  -3   8  275.77    9.20
   0  -3  -8  300.87   13.10
   0  -3  -8  286.07   11.00
   0  -3  -8  288.37    9.10
   0  -3   8  289.37    9.20
   0  -3  -8  279.07    8.90
   0   3  -9  119.29    4.60
   0   3   9  113.69    4.30
   0   3  -9  117.39    4.50
   0   3   9  116.99    6.70
   0   3   9  120.09    4.10
   0  -3  -9  114.49    4.50
   0  -3  -9  114.29    8.20
   0  -3   9  121.89    4.80
   0  -3   9  112.09    4.80
   0  -3   9  103.19    6.40
   0  -3  -9  118.49    4.40
   0  -3  -9  120.39    5.70
   0   3  10    3.10    0.80
   0   3 -10    4.10    0.90
   0   3  10    2.00    0.70
   0   3  10    3.20    0.70
   0   3  10    3.80    1.50
   0  -3  10    4.20    1.00
   0  -3  10    3.80    1.10
   0  -3 -10    3.20    0.70
   0  -3 -10    3.20    0.90
   0   3  11  139.89    5.00
   0   3  11  136.39    4.40
   0  -3 -11  141.49    5.40
   0  -3  11  134.09    4.70
   0  -3  11  138.69    4.70
   0   4   0 2815.62   69.29
   0  -4   0 2662.13   69.39
   0  -4   0 2712.53   69.19
   0  -4  -1  971.60   25.00
   0  -4  -1  934.41   25.20
   0  -4  -1  917.61   25.20
   0   4   2  846.42   23.10
   0   4  -2  865.21   22.40
   0  -4  -2  840.12   23.40
   0  -4  -2  823.92   23.60
   0   4  -3    0.90    0.50
   0   4   3    1.70    1.00
   0  -4  -3    0.70    0.80
   0  -4  -3    2.00    1.10
   0  -4  -3    1.30    0.80
   0   4   4  264.27    9.90
   0   4  -4  279.17    8.60
   0  -4   4  284.57    9.40
   0  -4  -4  288.97   10.40
   0  -4  -4  297.77   10.30
   0  -4  -4  299.47    8.40
   0  -4  -4  295.67   10.80
   0   4   5   58.79    2.20
   0   4   5   55.39    3.80
   0  -4  -5   54.19    3.90
   0  -4  -5   53.99    3.80
   0  -4   5   57.39    3.70
   0  -4   5   54.49    2.40
   0  -4  -5   57.69    4.40
   0  -4  -5   55.29    2.50
   0   4  -6  151.68    5.30
   0   4   6  149.09    7.20
   0   4   6  150.88    5.00
   0   4  -6  149.69    5.90
   0   4   6  155.28    4.80
   0  -4  -6  149.29    7.40
   0  -4   6  161.28    5.50
   0  -4  -6  156.68    7.50
   0  -4  -6  153.58    5.10
   0  -4  -6  150.28    5.40
   0  -4   6  151.48    6.90
   0   4   7   73.89    3.20
   0   4  -7   77.69    3.90
   0   4  -7   73.39    3.40
   0   4   7   80.69    3.00
   0   4   7   80.79    5.30
   0  -4  -7   85.89    5.50
   0  -4  -7   77.09    3.00
   0  -4  -7   80.89    3.50
   0  -4   7   79.69    5.30
   0  -4   7   73.59    3.50
   0  -4  -7   76.29    5.80
   0  -4  -7   79.99    3.60
   0   4  -8   30.40    2.30
   0   4   8   26.10    1.90
   0   4  -8   24.10    1.90
   0   4   8   25.70    3.60
   0  -4  -8   27.10    2.00
   0  -4  -8   25.70    4.50
   0  -4   8   25.60    2.20
   0  -4   8   36.50    3.70
   0  -4  -8   25.00    2.00
   0  -4  -8   29.30    3.10
   0   4  -9  250.07    9.80
   0   4  -9  280.87    8.80
   0   4   9  285.17   11.30
   0   4   9  274.37    8.30
   0  -4   9  275.07    9.00
   0  -4   9  278.87    9.80
   0  -4  -9  234.38   15.20
   0  -4  -9  287.37   10.40
   0  -4  -9  267.47    8.50
   0   4  10   27.60    2.90
   0   4 -10   25.40    1.60
   0   4  10   24.50    1.70
   0   4  10   26.70    1.60
   0  -4 -10   23.70    2.60
   0  -4  10   26.10    2.00
   0  -4 -10   26.10    1.60
   0  -4 -10   26.80    1.80
   0  -4  10   26.30    2.10
   0   4  11   17.20    1.10
   0   4 -11   18.50    0.90
   0   4  11   17.40    1.70
   0  -4  11   16.40    1.40
   0  -4  11   16.30    1.30
   0   5   0   -0.20    0.40
   0  -5   0    0.40    0.50
   0   5   1   80.89    3.30
   0  -5   1   81.99    3.00
   0  -5  -1   77.09    3.40
   0  -5   1   79.39    3.00
   0  -5  -1   74.99    3.50
   0  -5  -1   74.29    4.00
   0   5   2   89.59    4.00
   0  -5  -2   97.59    4.30
   0  -5  -2   90.49    4.50
   0  -5  -2   83.49    4.30
   0   5   3  430.26   13.30
   0   5  -3  420.66   12.30
   0  -5   3  414.86   12.60
   0  -5  -3  428.66   14.00
   0  -5  -3  456.55   14.40
   0  -5  -3  443.86   13.90
   0   5   4   51.29    3.50
   0  -5  -4   50.29    2.40
   0  -5  -4   50.49    3.80
   0  -5  -4   52.19    3.70
   0  -5   4   48.80    2.10
   0  -5   4   45.80    3.00
   0  -5  -4   52.39    4.10
   0   5   5    6.90    1.60
   0   5  -5    5.90    1.30
   0   5   5    8.40    0.80
   0   5  -5    7.60    1.10
   0   5   5    8.60    1.00
   0  -5  -5   10.40    1.40
   0  -5  -5    4.90    1.40
   0  -5  -5    7.30    1.00
   0  -5  -5    7.20    1.80
   0  -5  -5    7.00    2.00
   0  -5   5    7.90    1.10
   0   5  -6   97.89    4.60
   0   5  -6  100.39    4.00
   0   5   6  101.59    3.70
   0   5   6  100.69    3.30
   0   5   6   96.79    5.60
   0  -5  -6   95.79    6.50
   0  -5  -6  100.19    4.00
   0  -5  -6  104.39    4.20
   0  -5  -6  106.29    6.20
   0  -5  -6  100.79    3.80
   0  -5   6   97.59    4.00
   0  -5  -6  107.39    6.50
   0   5   7   33.30    3.40
   0   5  -7   29.70    2.50
   0   5   7   29.00    1.90
   0   5  -7   34.10    2.30
   0  -5  -7   35.50    2.20
   0  -5   7   29.00    2.20
   0  -5  -7   28.90    1.80
   0  -5  -7   37.60    4.30
   0  -5  -7   27.50    3.80
   0   5   8   86.89    3.50
   0   5  -8   88.89    4.30
   0   5  -8   91.09    3.70
   0   5   8   82.59    5.50
   0   5   8   87.69    3.40
   0  -5  -8   84.09    3.70
   0  -5  -8   81.39    6.60
   0  -5   8   83.69    4.00
   0  -5  -8   95.19    6.10
   0  -5  -8   87.99    3.80
   0   5   9  118.39    4.20
   0   5  -9  125.19    4.40
   0   5  -9  123.79    4.80
   0   5   9  117.59    6.30
   0   5   9  126.59    4.40
   0  -5  -9  119.89    4.50
   0  -5  -9  127.19    6.40
   0  -5   9  118.69    5.00
   0  -5  -9  111.19   11.70
   0  -5  -9  117.89    4.50
   0  -5   9  122.39    4.90
   0   5  10   74.99    2.80
   0   5  10   77.49    4.40
   0   5 -10   77.19    2.70
   0   5  10   75.09    2.90
   0  -5  10   71.19    3.20
   0  -5 -10   72.29    3.00
   0  -5 -10   77.49    2.90
   0  -5  10   68.29    3.30
   0   5  11   19.80    1.10
   0   5  11   20.20    1.20
   0  -5  11   18.80    1.30
   0  -5  11   17.80    1.40
   0  -6   0 1536.55   42.00
   0  -6   0 1668.53   41.80
   0  -6   0 1589.34   42.10
   0   6   1  199.98    6.20
   0   6   1  188.78    5.80
   0  -6   1  190.18    6.40
   0  -6   1  185.48    6.40
   0  -6  -1  199.88    6.20
   0  -6  -1  196.98    7.20
   0  -6  -1  207.18    7.00
   0  -6  -1  185.38    7.20
   0  -6   1  203.48    6.30
   0   6   2 1342.37   35.20
   0  -6  -2 1265.97   36.30
   0  -6   2 1342.47   34.70
   0  -6  -2 1384.26   36.20
   0  -6  -2 1312.97   34.30
   0  -6  -2 1360.96   36.80
   0  -6   2 1242.58   35.00
   0   6   3  597.84   17.50
   0  -6  -3  587.74   19.00
   0  -6  -3  592.34   16.20
   0  -6  -3  586.94   18.70
   0  -6   3  579.34   15.70
   0  -6  -3  619.54   18.60
   0   6  -4  122.69    5.10
   0   6   4  124.49    5.80
   0   6   4  116.79    4.00
   0  -6  -4  120.79    6.80
   0  -6  -4  119.39    4.50
   0  -6  -4  122.59    4.40
   0  -6  -4  127.99    6.40
   0  -6   4  123.89    4.10
   0   6   5   40.60    1.80
   0   6   5   43.20    3.30
   0   6  -5   39.60    2.80
   0   6  -5   39.40    2.20
   0   6   5   36.30    1.90
   0  -6  -5   40.70    2.20
   0  -6  -5   40.40    4.10
   0  -6  -5   37.20    3.70
   0  -6  -5   33.90    3.70
   0  -6  -5   36.90    2.10
   0  -6   5   41.80    2.30
   0  -6  -5   36.00    2.30
   0   6   6   23.00    1.60
   0   6  -6   27.10    1.80
   0   6   6   21.90    3.00
   0   6   6   25.80    1.60
   0   6  -6   25.50    2.40
   0  -6  -6   24.60    1.70
   0  -6  -6   27.00    2.00
   0  -6  -6   25.70    3.90
   0  -6   6   25.70    1.90
   0  -6  -6   20.60    1.70
   0  -6  -6   21.20    3.30
   0  -6  -6   19.20    3.40
   0   6   7   29.50    3.20
   0   6   7   32.00    2.00
   0   6  -7   37.40    2.20
   0   6   7   33.80    1.90
   0   6  -7   30.70    2.60
   0  -6  -7   33.80    2.30
   0  -6  -7   36.30    2.20
   0  -6  -7   26.20    4.10
   0  -6  -7   36.20    2.00
   0  -6  -7   37.10    4.10
   0  -6  -7   29.60    4.30
   0   6  -8   17.10    2.10
   0   6  -8   14.70    1.40
   0   6   8   15.20    1.30
   0   6   8   17.00    2.50
   0   6   8   15.50    1.40
   0  -6  -8   17.50    1.50
   0  -6  -8   13.80    2.60
   0  -6   8   15.20    1.90
   0  -6  -8    8.90    2.80
   0  -6  -8   15.30    1.50
   0   6  -9   20.10    2.00
   0   6   9   15.20    1.30
   0   6   9   15.30    1.30
   0   6   9   14.70    2.00
   0   6  -9   18.40    1.30
   0  -6  -9   15.30    2.60
   0  -6  -9   16.90    1.50
   0  -6  -9   16.20    1.40
   0  -6   9   16.00    1.90
   0  -6   9   15.20    1.70
   0   6  10   39.40    2.50
   0  -6  10   44.90    2.50
   0  -6  10   44.40    2.50
   0  -6 -10   43.10    2.10
   0   6  11   33.00    1.30
   0  -6  11   41.50    1.60
   0  -6  11   37.50    1.90
   0  -7   0    0.60    0.60
   0  -7   0    0.30    0.50
   0  -7   0    0.10    0.80
   0  -7   0   -0.20    0.60
   0  -7  -1  364.96   10.40
   0  -7  -1  388.36   11.90
   0  -7   1  364.86   11.40
   0  -7  -1  367.16   12.40
   0  -7   1  369.06   11.00
   0  -7  -1  369.36   12.90
   0  -7   1  354.36   11.40
   0   7   2    0.40    0.70
   0  -7   2    0.20    0.50
   0  -7  -2   -0.50    0.50
   0  -7  -2    3.70    1.40
   0  -7   2    0.70    0.60
   0  -7  -2   -0.10    0.50
   0  -7   2    0.00    0.40
   0  -7  -2   -0.70    0.80
   0   7   3  230.18    6.80
   0   7   3  242.08    8.20
   0  -7   3  237.88    7.90
   0  -7   3  236.98    7.00
   0  -7  -3  241.98   13.90
   0  -7  -3  252.07    9.80
   0  -7  -3  228.78    7.50
   0  -7  -3  237.38    7.40
   0  -7  -3  240.68   10.20
   0   7   4   25.10    1.40
   0   7  -4   26.40    2.30
   0   7   4   26.30    1.50
   0   7   4   27.50    2.50
   0  -7  -4   25.70    1.80
   0  -7   4   26.40    1.70
   0  -7  -4   24.30    3.50
   0  -7  -4   31.60    5.90
   0  -7  -4   27.50    1.80
   0  -7  -4   26.60    3.80
   0   7   5  131.89    4.50
   0   7   5  139.69    4.30
   0   7  -5  132.09    5.90
   0   7  -5  136.19    4.80
   0   7   5  127.49    6.20
   0  -7  -5  140.99    5.10
   0  -7   5  133.29    4.80
   0  -7  -5  135.49    4.90
   0  -7  -5  130.19    7.70
   0  -7  -5  135.19    8.00
   0  -7  -5  138.99    7.60
   0   7   6    9.80    1.20
   0   7  -6   13.20    2.10
   0   7  -6   11.80    1.40
   0   7   6    8.20    0.90
   0   7   6   11.90    2.00
   0  -7  -6   12.30    2.90
   0  -7  -6   11.20    1.50
   0  -7  -6   13.30    1.50
   0  -7  -6   14.80    3.40
   0  -7   6   10.10    1.40
   0  -7  -6    9.70    2.80
   0   7  -7   75.49    4.20
   0   7   7   75.29    2.90
   0   7   7   78.19    3.10
   0   7  -7   80.29    3.20
   0   7   7   80.19    4.80
   0  -7  -7   80.29    6.80
   0  -7  -7   73.89    3.10
   0  -7   7   78.19    3.80
   0  -7  -7   71.09    5.80
   0  -7  -7   75.19    3.50
   0   7  -8   41.40    2.90
   0   7  -8   39.50    1.90
   0   7   8   41.40    1.90
   0   7   8   40.90    2.10
   0   7   8   42.00    3.20
   0  -7   8   40.60    2.70
   0  -7  -8   37.70    5.00
   0  -7  -8   34.90    4.10
   0  -7  -8   41.60    2.40
   0   7   9    1.70    1.40
   0   7  -9    1.30    0.90
   0   7   9    2.80    0.60
   0   7   9    3.50    0.80
   0  -7  -9    2.50    0.70
   0  -7   9    2.70    0.80
   0  -7   9    2.00    1.00
   0  -7  -9    1.60    1.50
   0   7  10    3.60    0.70
   0   7  10    2.60    0.50
   0  -7 -10    3.50    0.60
   0  -7  10    3.40    0.60
   0  -7  10    3.20    0.80
   0   8   0   18.70    1.20
   0  -8   0   18.10    1.80
   0  -8   0   18.40    1.40
   0  -8   0   18.70    2.20
   0  -8   0   21.90    2.70
   0   8  -1  116.19    4.00
   0   8   1  113.39    3.80
   0  -8  -1  126.79    6.20
   0  -8  -1  121.99    4.30
   0  -8   1  124.39    5.50
   0  -8  -1  125.69    6.30
   0  -8   1  122.49    4.10
   0  -8  -1  114.59    6.00
   0   8   2  288.67    8.10
   0   8  -2  288.27    8.40
   0  -8   2  286.27    9.30
   0  -8   2  296.47    9.70
   0  -8  -2  276.27    8.50
   0  -8  -2  285.27    8.70
   0  -8   2  289.87    8.30
   0  -8  -2  284.77   10.90
   0  -8  -2  283.07   11.40
   0   8   3   16.70    1.30
   0   8   3   14.50    1.20
   0   8   3   15.50    1.10
   0   8  -3   15.80    1.30
   0  -8  -3   15.50    1.40
   0  -8  -3   15.30    2.90
   0  -8  -3   16.30    1.50
   0  -8   3   13.90    1.80
   0  -8  -3   14.50    2.50
   0  -8   3   15.50    2.00
   0  -8  -3   17.50    2.90
   0  -8   3   15.00    1.20
   0   8  -4  218.78    8.00
   0   8   4  208.18    6.30
   0   8   4  210.08    6.10
   0   8  -4  201.68    6.60
   0   8   4  205.58    7.20
   0  -8  -4  214.78   10.50
   0  -8   4  215.18    7.80
   0  -8  -4  211.68    6.90
   0  -8  -4  210.18    9.70
   0  -8   4  211.78    7.60
   0  -8  -4  203.68   10.10
   0  -8   4  207.78    6.50
   0  -8  -4  204.18    6.90
   0   8   5  668.43   18.20
   0   8   5  665.73   19.60
   0   8  -5  670.93   20.20
   0  -8  -5  674.13   23.10
   0  -8  -5  704.73   19.00
   0  -8   5  676.93   20.10
   0  -8  -5  666.13   18.80
   0  -8  -5  690.13   24.10
   0  -8   5  691.53   18.80
   0   8   6    7.00    1.30
   0   8  -6    6.00    1.70
   0   8  -6    4.40    0.80
   0   8   6    5.40    1.00
   0   8   6    5.60    0.80
   0  -8  -6    3.50    2.00
   0  -8  -6    5.90    1.10
   0  -8  -6    7.20    2.50
   0  -8   6    5.20    1.10
   0  -8  -6    5.50    2.20
   0  -8  -6    5.70    1.20
   0   8  -7   45.80    3.30
   0   8   7   50.79    2.40
   0   8   7   49.60    3.00
   0  -8   7   48.60    3.70
   0  -8  -7   54.29    2.80
   0  -8   7   51.19    3.00
   0  -8  -7   53.49    2.40
   0  -8  -7   55.69    5.90
   0  -8  -7   53.99    5.20
   0   8  -8   16.30    2.10
   0   8   8   17.00    1.40
   0   8   8   14.50    1.60
   0   8   8   14.60    1.10
   0  -8  -8   17.20    1.50
   0  -8  -8   16.50    2.80
   0   8  -9    5.00    1.00
   0   8   9    4.50    0.60
   0   8   9    7.20    0.90
   0  -8  -9    6.10    0.90
   0  -8   9    3.60    0.80
   0  -8   9    6.40    1.10
   0   8  10   69.39    2.40
   0  -8 -10   64.59    2.30
   0  -8  10   68.99    2.80
   0  -8  10   71.49    2.40
   0   9   0    2.00    0.60
   0  -9   0   -0.10    0.40
   0  -9   0    0.60    0.90
   0  -9   0    0.30    0.50
   0  -9   0    0.10    0.70
   0   9   1  193.38    5.90
   0   9  -1  194.58    6.00
   0  -9   1  202.98    7.70
   0  -9  -1  200.68    8.40
   0  -9  -1  196.28    6.40
   0  -9   1  182.98    8.00
   0  -9   1  190.58    6.10
   0  -9  -1  196.28    9.00
   0  -9  -1  190.48    6.10
   0   9   2   14.80    1.10
   0   9  -2   14.80    1.30
   0  -9   2   10.20    1.80
   0  -9  -2   13.70    1.30
   0  -9   2   12.20    1.80
   0  -9   2   13.00    1.20
   0  -9  -2    8.70    2.60
   0  -9  -2   13.20    2.40
   0  -9  -2   14.90    2.90
   0  -9  -2   14.50    1.40
   0   9  -3   65.79    2.80
   0   9   3   68.49    3.60
   0  -9   3   61.69    2.80
   0  -9   3   68.19    4.00
   0  -9  -3   72.09    5.70
   0  -9  -3   66.79    3.10
   0  -9  -3   65.79    3.00
   0  -9   3   65.29    3.70
   0  -9  -3   59.39    5.10
   0  -9  -3   71.89    5.30
   0   9   4  211.58    6.40
   0   9  -4  209.38    6.50
   0   9  -4  213.58    8.10
   0  -9   4  210.68    8.10
   0  -9  -4  206.88    6.80
   0  -9  -4  192.98   14.80
   0  -9  -4  211.98   10.80
   0  -9  -4  193.78   10.00
   0  -9   4  216.18    8.00
   0  -9   4  209.78    6.70
   0   9  -5  502.25   13.80
   0   9   5  497.85   13.80
   0   9  -5  503.15   15.90
   0  -9   5  510.75   15.80
   0  -9  -5  490.55   19.10
   0  -9   5  503.05   14.40
   0  -9  -5  496.75   14.30
   0  -9  -5  485.55   19.40
   0  -9  -5  518.45   14.50
   0  -9   5  498.05   15.70
   0  -9  -5  516.95   19.10
   0   9  -6  217.88    8.40
   0   9   6  209.28    6.50
   0  -9  -6  212.68    6.90
   0  -9   6  211.28    7.20
   0  -9   6  213.08    8.30
   0  -9  -6  213.48   10.90
   0  -9  -6  211.58    7.00
   0  -9   6  218.28    8.30
   0  -9  -6  219.88   11.60
   0  -9  -6  210.58   11.30
   0   9  -7  171.38    6.90
   0   9   7  161.88    4.90
   0   9   7  172.88    5.40
   0  -9  -7  168.68    5.80
   0  -9  -7  170.28    6.40
   0  -9  -7  175.08    9.30
   0  -9   7  165.78    6.10
   0   9  -8  160.98    6.10
   0   9   8  139.69    4.40
   0   9   8  158.98    5.00
   0  -9  -8  162.98    5.20
   0  -9   8  166.08    5.80
   0  -9  -8  159.48    8.20
   0   9   9  118.09    3.70
   0   9  -9  112.39    4.20
   0  -9   9  121.49    3.80
   0  -9  -9  115.99    3.80
   0  10   0  100.19    3.80
   0 -10   0  102.19    3.90
   0 -10   0   96.49    5.60
   0 -10   0   97.09    3.60
   0 -10   0   94.39    6.10
   0  10   1   17.30    1.30
   0  10  -1   18.80    1.50
   0 -10  -1   15.50    3.00
   0 -10  -1   21.30    3.30
   0 -10  -1   15.70    2.10
   0 -10   1   18.80    1.40
   0 -10   1   23.20    2.90
   0 -10   1   13.40    2.40
   0 -10   1   18.00    1.40
   0 -10  -1   17.90    1.50
   0  10   2  101.09    3.60
   0  10  -2   95.99    3.60
   0 -10  -2   99.49    7.10
   0 -10  -2   99.69    4.00
   0 -10   2  106.29    3.90
   0 -10  -2   98.19    6.30
   0 -10   2   95.89    5.50
   0 -10  -2   99.29    3.80
   0 -10  -2   93.69    6.70
   0 -10   2  100.09    5.30
   0  10   3   66.99    2.70
   0  10  -3   62.59    3.90
   0  10  -3   61.19    2.70
   0 -10  -3   61.79    2.90
   0 -10   3   60.39    4.00
   0 -10  -3   62.29    5.30
   0 -10  -3   65.49    3.10
   0 -10  -3   65.99    5.70
   0 -10   3   58.49    2.80
   0 -10  -3   51.19    5.30
   0 -10   3   69.69    5.40
   0  10   4   95.59    3.40
   0  10  -4   89.29    3.20
   0  10  -4   91.69    4.90
   0 -10  -4   92.99    7.10
   0 -10  -4   86.59    3.70
   0 -10   4   93.09    3.80
   0 -10  -4   98.89    7.40
   0 -10   4   86.89    4.80
   0 -10   4   93.29    5.20
   0 -10  -4  100.39    7.00
   0 -10  -4   89.19    3.80
   0  10   5  509.55   13.80
   0  10  -5  500.75   15.80
   0 -10  -5  495.45   19.70
   0 -10   5  516.65   14.50
   0 -10   5  504.05   15.90
   0 -10  -5  506.95   14.30
   0 -10  -5  499.45   19.20
   0 -10  -5  490.95   14.20
   0 -10  -5  492.45   21.90
   0  10  -6    1.50    1.10
   0  10   6    0.50    0.50
   0 -10  -6    0.10    1.80
   0 -10   6   -0.20    0.60
   0 -10  -6    1.30    0.70
   0 -10  -6    0.90    0.50
   0  10   7   48.70    2.20
   0  10  -7   52.29    3.20
   0 -10  -7   53.19    4.90
   0 -10  -7   43.80    2.10
   0 -10   7   47.20    2.70
   0 -10  -7   51.09    2.40
   0  10  -8  565.24   16.20
   0  10   8  578.74   15.30
   0 -10  -8  563.44   15.40
   0 -10   8  587.34   15.60
   0 -10   8  579.64   16.00
   0  10  -9   27.90    2.00
   0 -10  -9   33.10    1.40
   0 -10   9   35.40    1.80
   0  11   0    0.10    0.50
   0 -11   0   -0.50    0.50
   0 -11   0    0.90    0.50
   0 -11   0    0.50    1.40
   0 -11   0    0.30    1.00
   0  11   1  132.49    4.50
   0  11  -1  128.19    4.40
   0 -11  -1  130.59    8.00
   0 -11  -1  127.69    4.50
   0 -11   1  131.39    7.30
   0 -11  -1  128.99    4.80
   0 -11   1  134.69    6.90
   0 -11  -1  131.79    7.40
   0 -11   1  127.89    4.70
   0  11  -2    4.70    0.70
   0  11   2    4.80    0.90
   0  11  -2    4.50    1.40
   0 -11  -2    4.00    0.80
   0 -11  -2    5.50    2.00
   0 -11  -2    1.90    1.80
   0 -11  -2    4.70    1.00
   0 -11   2    2.90    1.70
   0 -11   2    4.50    1.40
   0 -11   2    4.20    0.90
   0  11   3  119.39    4.10
   0  11  -3  116.19    5.50
   0 -11  -3  111.59    4.40
   0 -11  -3  109.99    7.80
   0 -11   3  110.79    4.30
   0 -11  -3  109.49    8.00
   0 -11   3  108.19    5.90
   0 -11  -3  104.49    7.00
   0 -11  -3  110.49    4.10
   0 -11   3  120.49    6.60
   0  11  -4   65.29    4.00
   0  11   4   65.99    2.80
   0 -11  -4   63.39    2.90
   0 -11  -4   57.79    5.90
   0 -11  -4   58.19    6.10
   0 -11   4   63.39    4.20
   0 -11   4   64.99    3.00
   0 -11   4   53.59    5.80
   0 -11  -4   67.09    6.30
   0 -11  -4   67.79    3.10
   0  11  -5  148.69    6.30
   0  11   5  144.39    4.70
   0 -11   5  138.79    6.10
   0 -11  -5  145.99    5.20
   0 -11  -5  148.79    5.00
   0 -11  -5  138.89    9.00
   0  11   6   94.99    3.40
   0  11  -6  101.29    4.70
   0 -11  -6   95.79    3.60
   0 -11  -6   96.69    3.50
   0 -11  -6   97.79    7.80
   0 -11   6   93.29    3.90
   0  11   7   11.70    1.10
   0 -11   7   10.40    1.30
   0 -11  -7    9.20    1.10
   0 -11  -7   10.50    1.50
   0  11   8    1.20    0.40
   0  11  -8    1.40    0.70
   0 -11  -8    1.00    0.40
   0 -11   8    0.20    0.50
   0  12   0  111.29    3.90
   0 -12   0  117.79    7.40
   0 -12   0  119.99    4.40
   0 -12   0  110.99    7.00
   0  12   1  154.38    5.00
   0  12  -1  153.58    6.40
   0  12  -1  144.59    4.60
   0 -12   1  146.49    8.30
   0 -12  -1  153.28    5.10
   0 -12   1  155.18    8.00
   0 -12  -1  152.48    5.30
   0 -12   1  147.99    5.30
   0 -12  -1  151.78    8.30
   0 -12  -1  159.08    9.10
   0  12   2  386.56   10.70
   0 -12  -2  370.66   10.80
   0 -12  -2  357.46   11.00
   0 -12  -2  424.26   22.50
   0 -12   2  373.46   11.00
   0 -12  -2  367.36   15.20
   0 -12   2  378.06   14.00
   0  12  -3   53.09    3.50
   0  12   3   50.99    2.30
   0 -12   3   45.90    2.50
   0 -12  -3   48.80    2.50
   0 -12  -3   49.30    2.40
   0  12   4    2.40    0.70
   0  12  -4    1.40    1.00
   0 -12  -4    3.60    1.30
   0 -12  -4    2.90    0.70
   0 -12   4    2.80    1.00
   0  12  -5   22.10    2.30
   0  12   5   23.60    1.50
   0 -12  -5   22.50    1.50
   0 -12   5   25.00    1.70
   0 -12  -5   22.30    1.50
   0  12  -6   29.90    3.30
   0  12   6   30.60    2.10
   0 -12  -6   28.60    1.50
   0 -12   6   36.50    2.00
   0  12   7    2.50    0.50
   0  12  -7    2.80    0.70
   0 -12  -7    2.50    0.50
   0 -12   7    1.50    0.50
   0  13   0   -0.10    0.70
   0  13   1  169.78    5.10
   0  13  -1  177.08    6.80
   0 -13   1  166.68    5.90
   0  13  -2  114.79    5.20
   0  13   2  116.39    3.70
   0 -13  -2  116.29    4.20
   0 -13   2  110.59    4.20
   0 -13  -2  107.29    3.90
   0  13  -3    9.80    1.70
   0 -13   3   11.60    1.30
   0 -13  -3    9.30    1.10
   0 -13  -3   10.60    1.20
   0  13   4   22.20    1.70
   0  13   4   20.90    1.30
   0 -13  -4   20.70    1.40
   0 -13   4   23.20    1.60
   0  13   5   12.10    0.90
   0  13  -5    9.50    1.40
   0 -13  -5   11.80    1.00
   0 -13  -5   13.40    1.00
   0 -13   5   12.00    1.30
   0  13   6   58.59    2.00
   0  13  -6   60.09    2.80
   0 -13   6   58.89    2.40
   0 -13  -6   61.39    2.20
   0  14   0   18.30    2.70
   0 -14   0   24.00    1.50
   0  14   1   10.70    1.40
   0 -14   1   12.20    1.30
   0 -14  -1   14.10    1.20
   0  14  -2    1.30    0.80
   0  14   2    0.60    0.60
   0 -14  -2    0.80    0.50
   0 -14   2    1.10    0.50
   0  14   3   17.90    1.30
   0 -14  -3   18.50    1.20
   0 -14   3   17.40    1.30
   0  14  -4   13.20    1.40
   0 -14   4   13.40    1.10
   0 -14  -4   11.50    0.90
  -1   0  12    5.10    0.70
  -1   0  11   -0.30    0.50
  -1   0  11   -0.20    0.50
   1   0 -11    0.00    0.50
  -1   0  10  248.78    7.90
   1   0 -10  256.27    7.90
  -1   0  10  241.18    7.80
  -1   0  10  248.48   10.70
   1   0  -9    0.80    0.70
  -1   0   9    1.60    1.50
   1   0  -9   -0.50    0.80
  -1   0   9    0.10    0.60
  -1   0   9    1.20    0.80
  -1   0   8    4.70    1.10
   1   0  -8    3.50    0.80
  -1   0   8    2.20    1.30
   1   0  -8    4.60    1.00
  -1   0   8    2.00    0.80
   1   0  -8    3.60    0.70
   1   0  -7   -0.50    1.00
  -1   0   7    0.40    0.60
   1   0  -7   -1.00    0.50
   1   0  -7    0.80    0.60
  -1   0   7   -0.30    0.50
   1   0  -7    0.20    0.60
  -1   0   7    1.60    1.00
   1   0  -6   22.30    2.40
  -1   0   6   19.20    1.50
  -1   0   6   13.30    2.20
   1   0  -6   18.40    1.70
  -1   0   5    0.60    0.60
   1   0  -5    0.40    0.70
  -1   0   5    1.40    1.00
   1   0  -5    0.40    0.70
   1   0  -5    0.30    0.70
   1   0  -4  695.33   19.80
  -1   0   4  684.93   20.00
   1   0  -4  706.03   19.10
   1   0  -4  707.33   19.30
   1   0  -3   -0.30    0.60
  -1   0   3   -0.20    0.60
   1   0  -3    0.80    0.40
   1   0  -3   -0.30    0.40
   1   0  -2 1766.42   44.50
   1   0  -2 1781.52   44.40
   1   0  -2 1673.13   44.70
   1   0  -1    1.40    0.30
  -1   0   1    1.00    0.30
  -1   0   1    0.80    0.20
   1   0   0  362.26   10.00
  -1   0  -1    0.30    0.20
  -1   0  -1    0.50    0.30
   1   0   2 2027.90   52.19
  -1   0  -2 2017.20   52.19
  -1   0  -2 2033.20   52.09
  -1   0  -2 2045.50   51.89
  -1   0  -3    0.70    0.60
  -1   0  -3    1.00    0.70
   1   0   3   -0.10    0.70
  -1   0  -3    0.80    0.60
  -1   0  -4  965.20   27.00
  -1   0  -4  991.30   26.50
  -1   0  -4  987.70   26.60
   1   0   4  958.80   27.40
  -1   0  -5    0.20    0.70
   1   0   5    0.40    0.60
   1   0   5    1.10    0.90
  -1   0  -5   -0.60    0.70
  -1   0  -5    0.00    0.80
   1   0   6    6.50    1.60
  -1   0  -6    6.10    1.30
  -1   0  -6    6.10    1.50
  -1   0  -6    7.00    1.70
   1   0   6    7.90    1.20
   1   0   7   -0.50    0.60
  -1   0  -7    0.40    0.70
   1   0   7   -1.20    0.70
  -1   0  -7   -0.10    0.60
  -1   0  -7    1.10    0.90
   1   0   7    0.10    0.50
  -1   0  -7    0.80    0.60
   1   0   8   26.10    2.00
   1   0   8   29.50    3.90
  -1   0  -8   26.00    1.90
   1   0   8   26.00    2.10
  -1   0  -8   28.40    2.10
  -1   0  -9   -0.30    0.50
   1   0   9    0.90    1.30
   1   0   9    0.40    0.70
   1   0   9    0.00    0.80
  -1   0  -9   -0.30    0.60
   1   0  10  105.99    4.20
  -1   0 -10  105.69    4.20
   1   0  10  109.79    4.10
   1   0  10  108.69    6.10
  -1   0 -11    0.10    0.50
   1   0  11   -0.40    0.50
   1   0  11    1.10    0.60
  -1   0 -12  115.09    3.50
   1   0  12  113.79    3.60
  -1   1  12   12.50    1.00
  -1  -1  12   14.20    1.00
  -1   1  11   24.50    1.70
  -1   1  11   25.50    1.50
   1   1 -11   28.00    1.60
  -1  -1  11   27.10    1.80
   1  -1 -11   24.10    1.60
  -1  -1  11   25.60    1.70
  -1   1  10    1.60    0.80
   1   1 -10    2.10    0.70
  -1   1  10    2.60    0.80
  -1   1  10    0.10    1.50
  -1  -1  10    2.20    1.70
  -1  -1  10    2.70    0.90
  -1  -1  10    2.10    0.80
   1  -1 -10    3.40    0.90
  -1   1   9   43.90    4.20
  -1   1   9   45.10    2.50
   1   1  -9   38.20    2.30
   1   1  -9   42.30    2.40
  -1   1   9   45.40    2.60
  -1  -1   9   42.00    2.50
  -1  -1   9   43.70    2.60
  -1  -1   9   46.60    4.30
   1  -1  -9   43.60    2.50
   1  -1  -9   44.00    2.10
  -1   1   8  213.68    6.90
   1   1  -8  206.28    7.00
  -1   1   8  206.78    9.70
   1  -1  -8  210.08    6.70
  -1  -1   8  206.38    7.00
   1  -1  -8  195.68    6.70
   1  -1  -8  225.58    7.60
  -1  -1   8  217.38    7.20
  -1  -1   8  197.78    9.30
   1   1  -7   96.59    4.20
   1   1  -7  105.69    3.50
   1   1  -7  102.49    4.10
  -1   1   7  104.49    4.00
  -1   1   7  103.39    6.10
  -1   1   7  100.49    4.00
   1  -1  -7  109.19    6.10
  -1  -1   7  108.19    6.20
   1  -1  -7  115.49    5.10
   1  -1  -7  105.99    4.10
  -1  -1   7  100.59    4.10
  -1  -1   7  102.79    4.10
   1   1  -6  115.69    5.40
  -1   1   6  118.99    4.20
  -1   1   6  116.39    6.10
  -1  -1   6  115.09    5.90
   1  -1  -6  115.19    5.30
  -1  -1   6  122.49    4.30
   1  -1  -6  114.39    6.00
   1   1  -5 1067.49   28.90
  -1   1   5 1001.00   29.60
   1   1  -5 1077.49   27.70
  -1   1   5 1055.79   27.70
   1  -1  -5 1048.30   29.00
  -1  -1   5 1031.00   27.40
  -1  -1   5 1027.00   29.50
   1  -1  -5 1090.09   29.00
   1   1  -4  239.38    8.00
   1   1  -4  255.97    7.50
   1   1  -4  260.37    7.50
  -1   1   4  249.88    8.70
   1  -1  -4  242.68    8.30
  -1  -1   4  243.28    8.50
   1  -1  -4  245.48    8.70
   1  -1  -4  275.97    8.70
   1   1  -3  317.37    8.90
   1   1  -3  331.57    8.90
  -1   1   3  319.77   10.00
   1   1  -3  315.17    9.30
   1  -1  -3  323.87    9.70
   1  -1  -3  329.47    9.90
   1  -1  -3  314.37   10.00
   1   1  -2   47.70    1.60
   1   1  -2   48.70    1.90
  -1   1   2   49.50    2.40
   1  -1  -2   48.80    2.40
   1  -1  -2   45.80    2.30
  -1  -1   2   44.90    1.80
   1  -1  -2   46.30    2.20
  -1   1   1   83.29    2.80
  -1  -1   1   82.29    2.20
   1  -1  -1   80.29    2.70
  -1  -1   1   81.99    2.10
  -1  -1   1   79.59    2.40
   1  -1  -1   85.19    2.80
   1  -1   0 4370.16  111.99
   1   1   1 5476.95  141.19
   1   1   2 5129.99  136.39
   1  -1   2 5196.98  136.19
  -1   1  -3   73.59    2.90
  -1   1  -3   71.49    3.20
   1   1   3   74.99    3.50
  -1   1  -3   74.19    3.00
  -1  -1  -3   80.09    3.40
  -1  -1  -3   74.19    3.60
   1  -1   3   68.89    3.30
  -1  -1  -3   72.79    3.50
  -1   1  -4   95.39    3.80
  -1   1  -4   91.39    4.10
   1   1   4   89.29    4.40
  -1   1  -4   89.59    3.80
  -1  -1  -4   93.49    4.40
  -1  -1  -4   87.49    4.50
   1  -1   4   94.89    4.30
  -1  -1  -4   85.89    4.00
  -1   1  -5   16.80    1.90
  -1   1  -5   21.10    1.80
   1   1   5   22.70    2.40
  -1   1  -5   23.10    2.20
   1   1   5   22.20    1.50
  -1  -1  -5   19.70    2.30
   1  -1   5   22.30    1.60
  -1  -1  -5   20.00    2.60
   1  -1   5   20.70    2.30
  -1  -1  -5   21.40    2.10
  -1   1  -6   12.40    2.00
  -1   1  -6   14.60    1.40
   1   1   6   14.50    1.50
  -1   1  -6   15.10    1.60
   1   1   6    9.00    1.80
   1   1   6   16.00    2.00
   1  -1   6   15.50    1.40
   1  -1   6   11.10    2.60
  -1  -1  -6   15.10    2.30
  -1  -1  -6   15.50    2.70
  -1   1  -7  222.28    7.30
   1   1   7  215.38    6.90
  -1   1  -7  212.18    7.20
   1   1   7  210.98    7.00
   1   1   7  208.08    9.10
  -1   1  -7  224.78    7.30
  -1  -1  -7  209.18    7.20
  -1  -1  -7  210.88    8.40
   1  -1   7  218.78    7.10
   1  -1   7  208.18    7.00
  -1  -1  -7  210.28    7.00
  -1  -1  -7  222.88    9.60
   1  -1   7  212.98    9.00
  -1   1  -8  117.49    4.70
   1   1   8  112.99    7.90
  -1   1  -8  119.59    4.10
   1   1   8  113.49    4.40
   1   1   8  111.69    4.50
  -1   1  -8  115.99    4.30
   1  -1   8  123.99    6.80
   1  -1   8  108.19    4.60
  -1  -1  -8  115.49    6.90
   1  -1   8  113.59    4.60
  -1  -1  -8  115.59    4.70
  -1  -1  -8  113.79    4.60
  -1  -1  -8  117.49    5.40
   1   1   9  138.99    7.30
   1   1   9  132.79    5.10
   1   1   9  134.59    4.90
  -1   1  -9  136.69    5.20
   1  -1   9  135.19    5.20
  -1  -1  -9  134.09    4.80
   1  -1   9  135.79    5.20
  -1  -1  -9  137.09    5.20
  -1  -1  -9  141.09    5.20
   1  -1   9  136.89    7.20
   1   1  10  471.25   16.10
  -1   1 -10  477.35   13.70
   1   1  10  485.85   13.60
   1  -1  10  489.85   16.30
   1  -1  10  483.45   13.60
   1  -1  10  462.95   13.60
  -1  -1 -10  469.85   13.70
   1   1  11  218.98    6.80
  -1   1 -11  226.68    6.80
   1   1  11  234.08    6.80
   1  -1  11  220.78    6.90
  -1  -1 -11  226.28    6.90
   1  -1  11  227.88    6.70
   1   1  12  176.78    5.00
  -1   1 -12  166.58    5.00
  -1  -1 -12  167.58    4.90
   1  -1  12  171.58    5.00
  -1   2  12   59.59    2.10
  -1  -2  12   59.99    2.20
  -1  -2  12   58.39    2.20
   1   2 -11   21.60    1.40
  -1   2  11   21.40    1.50
  -1   2  11   22.10    1.30
  -1   2  11   22.60    1.40
   1  -2 -11   22.40    1.50
  -1  -2  11   20.80    1.60
  -1  -2  11   24.10    1.70
  -1   2  10  421.96   15.20
   1   2 -10  414.46   11.90
  -1   2  10  423.26   11.80
  -1   2  10  423.86   11.70
  -1   2  10  409.96   11.90
  -1  -2  10  411.06   12.10
  -1  -2  10  422.56   15.20
  -1  -2  10  414.16   12.40
   1  -2 -10  408.76   12.00
  -1   2   9  578.74   16.10
   1   2  -9  591.34   16.20
   1   2  -9  564.64   16.20
  -1   2   9  569.14   15.90
  -1   2   9  573.34   19.70
   1  -2  -9  569.34   16.20
  -1  -2   9  538.95   19.20
  -1  -2   9  576.74   16.50
   1  -2  -9  577.14   15.80
  -1  -2   9  584.54   16.40
   1  -2  -9  581.34   16.40
  -1   2   8  174.58    5.90
   1   2  -8  176.38    6.10
   1   2  -8  172.38    6.30
  -1   2   8  160.58    9.10
  -1   2   8  168.38    5.90
   1  -2  -8  172.08    8.80
   1  -2  -8  179.58    7.90
  -1  -2   8  168.08    8.30
   1  -2  -8  199.68    7.80
   1  -2  -8  174.18    6.10
  -1  -2   8  171.78    6.20
  -1   2   7    0.00    1.00
   1   2  -7    1.20    0.70
  -1   2   7    1.40    0.70
  -1   2   7    1.90    0.80
   1  -2  -7    1.20    0.70
   1  -2  -7    1.80    1.00
   1  -2  -7    2.00    1.30
   1  -2  -7    1.10    0.60
  -1  -2   7    1.70    0.70
  -1   2   6    3.10    0.70
  -1   2   6    1.80    2.10
  -1  -2   6    2.70    1.20
   1  -2  -6    4.10    1.30
   1  -2  -6    2.50    1.40
  -1  -2   6    2.00    0.70
   1  -2  -6   -0.20    0.90
  -1   2   5 2562.84   64.49
   1   2  -5 2555.74   64.09
  -1   2   5 2442.56   66.89
   1   2  -5 2592.24   65.49
   1   2  -5 2606.44   63.89
   1  -2  -5 2421.26   66.49
  -1  -2   5 2460.75   64.49
  -1  -2   5 2552.84   66.79
   1  -2  -5 2595.74   67.49
   1  -2  -5 2525.25   66.49
  -1   2   4   53.59    3.30
   1   2  -4   53.69    1.80
   1  -2  -4   51.89    3.10
  -1  -2   4   48.80    3.10
   1  -2  -4   51.29    3.40
   1  -2  -4   52.39    3.20
  -1   2   3 1176.68   32.30
   1   2  -3 1205.38   31.10
   1   2  -3 1202.38   30.30
   1  -2  -3 1202.68   32.50
   1  -2  -3 1176.18   32.20
   1  -2  -3 1245.98   32.20
   1   2  -2 1866.21   47.20
  -1   2   2 1855.51   48.30
   1  -2  -2 1828.32   48.10
   1  -2  -2 1839.02   48.20
   1  -2  -2 1941.51   48.50
  -1   2   1 1189.38   30.50
  -1  -2   1 1188.98   29.90
   1  -2  -1 1198.08   30.50
   1  -2  -1 1135.99   30.30
  -1  -2   1 1178.48   29.80
   1  -2  -1 1162.88   30.40
  -1   2   0  412.56   11.10
  -1   2   0  405.86   11.10
   1  -2   0  415.26   11.00
  -1  -2   0  391.56   10.70
  -1  -2   0  414.66   10.50
   1   2   2 6301.87  165.28
   1   2   3  253.57    8.50
  -1   2  -3  232.78    7.40
  -1   2  -3  238.88    7.10
  -1   2  -3  246.48    7.10
  -1  -2  -3  221.58    8.10
  -1  -2  -3  241.68    7.90
   1  -2   3  243.48    7.70
  -1  -2  -3  238.28    8.20
   1   2   4  863.01   24.00
  -1   2  -4  819.92   23.10
  -1   2  -4  840.22   22.50
  -1   2  -4  850.01   22.70
  -1  -2  -4  871.51   23.80
  -1  -2  -4  818.22   24.00
   1  -2   4  831.52   23.50
  -1  -2  -4  864.11   24.50
   1   2   5   47.40    2.10
   1   2   5   40.70    3.10
  -1   2  -5   37.50    2.60
  -1  -2  -5   41.60    3.10
   1  -2   5   42.00    3.00
   1  -2   5   45.80    2.20
  -1  -2  -5   41.80    3.40
  -1  -2  -5   43.30    2.10
   1   2   6   10.70    2.20
  -1   2  -6   13.60    2.00
  -1   2  -6   13.00    1.50
   1   2   6   10.30    1.30
   1   2   6   12.80    1.20
  -1   2  -6   12.20    1.30
  -1  -2  -6   12.70    2.40
  -1  -2  -6   14.90    1.70
   1  -2   6    9.50    1.80
  -1  -2  -6   14.70    1.60
  -1  -2  -6    7.30    1.50
   1  -2   6   14.60    1.40
  -1  -2  -6   11.30    2.10
  -1  -2  -6   12.20    1.20
   1   2   7  126.99    4.40
  -1   2  -7  127.69    4.20
  -1   2  -7  129.29    4.70
  -1   2  -7  111.19    4.80
  -1   2  -7  119.59    4.70
   1   2   7  124.59    6.60
   1   2   7  118.19    4.50
   1  -2   7  121.99    4.70
   1  -2   7  120.89    6.40
  -1  -2  -7  119.49    4.70
  -1  -2  -7  122.19    4.80
  -1  -2  -7  121.19    6.30
  -1  -2  -7  129.29    7.20
   1   2   8   99.69    4.10
  -1   2  -8  102.69    4.30
   1   2   8   99.19    6.10
   1   2   8  103.69    4.00
  -1  -2  -8  102.39    6.60
  -1  -2  -8   94.19    4.20
   1  -2   8   98.99    4.30
  -1  -2  -8  107.69    4.30
   1  -2   8  103.89    4.40
   1  -2   8  100.09    7.10
  -1  -2  -8  102.79    5.40
  -1   2  -9  170.28    6.10
   1   2   9  166.28    8.20
   1   2   9  178.28    6.00
   1   2   9  169.98    5.60
   1  -2   9  167.68    6.10
   1  -2   9  171.68    6.20
  -1  -2  -9  169.18    5.80
  -1  -2  -9  180.88    6.90
   1  -2   9  171.58    8.20
  -1  -2  -9  163.28    9.30
  -1  -2  -9  159.38    6.00
   1   2  10    2.40    0.60
   1   2  10   -0.40    1.20
  -1   2 -10    0.50    0.70
   1   2  10    1.50    0.70
   1  -2  10    2.00    0.80
  -1  -2 -10    0.80    0.70
  -1  -2 -10    2.00    0.70
   1  -2  10    1.20    0.80
   1  -2  10    0.80    1.60
   1   2  11   36.40    1.70
   1   2  11   32.80    1.80
   1  -2  11   33.70    1.90
  -1  -2 -11   35.20    1.90
  -1   3  11  266.27    7.50
  -1   3  11  264.07    7.60
  -1  -3  11  261.87    7.90
   1  -3 -11  255.87    7.70
  -1  -3  11  259.97    8.00
  -1   3  10    3.20    1.70
  -1   3  10   -0.50    0.60
   1   3 -10   -0.70    0.50
   1   3 -10    0.80    0.60
  -1   3  10    0.40    0.60
  -1  -3  10    0.60    0.60
   1  -3 -10    0.50    0.70
  -1  -3  10    1.20    0.80
   1  -3 -10    1.70    0.50
   1   3  -9  771.82   21.20
  -1   3   9  758.12   24.40
  -1   3   9  756.22   20.60
  -1   3   9  762.02   20.40
   1   3  -9  762.02   20.70
  -1  -3   9  760.32   21.10
   1  -3  -9  750.62   20.60
  -1  -3   9  744.83   24.00
   1  -3  -9  751.92   20.90
   1  -3  -9  795.32   22.20
  -1  -3   9  762.22   21.30
   1   3  -8  288.37    9.10
  -1   3   8  295.97   12.30
  -1   3   8  292.27    9.00
  -1   3   8  296.07    8.90
  -1  -3   8  308.37    9.50
   1  -3  -8  301.27   11.10
  -1  -3   8  292.37   11.80
   1  -3  -8  299.97    9.30
  -1  -3   8  297.77    9.50
   1  -3  -8  300.67   13.00
   1  -3  -8  304.97    9.20
   1   3  -7  191.48    7.10
  -1   3   7  201.28    6.40
  -1   3   7  197.48    6.40
  -1   3   7  208.08    9.20
   1   3  -7  204.58    6.70
  -1  -3   7  201.18    6.80
   1  -3  -7  184.98    6.30
   1  -3  -7  210.28    6.70
   1  -3  -7  203.08    8.70
   1  -3  -7  216.98    9.90
   1  -3  -7  203.88    6.70
   1   3  -6  302.37    9.10
  -1   3   6  310.07   11.60
  -1   3   6  311.47    8.90
  -1   3   6  297.77    8.90
   1  -3  -6  306.77    9.20
   1  -3  -6  324.67   12.20
   1  -3  -6  295.17    9.10
   1  -3  -6  301.67   11.30
   1  -3  -6  306.97    8.70
  -1  -3   6  297.07   11.20
  -1  -3   6  303.27    9.10
  -1   3   5    0.90    0.60
   1   3  -5    1.00    0.70
  -1   3   5   -0.30    0.80
   1  -3  -5    0.00    0.90
   1  -3  -5   -0.10    0.50
  -1  -3   5   -0.40    0.50
   1  -3  -5    1.80    1.00
   1  -3  -5    0.60    1.20
  -1  -3   5   -0.40    0.80
   1   3  -4   68.59    2.80
  -1   3   4   73.39    4.10
   1  -3  -4   64.39    3.80
   1  -3  -4   70.99    3.90
  -1  -3   4   71.29    3.70
   1  -3  -4   76.79    4.30
  -1   3   3  413.86   12.40
   1   3  -3  403.46   10.90
   1  -3  -3  395.46   12.40
   1  -3  -3  390.96   12.20
   1  -3  -2 3817.32   97.59
  -1   3   1   83.29    3.30
   1  -3  -1   79.09    3.20
   1  -3  -1   87.89    3.40
  -1  -3   1   81.99    2.80
   1  -3  -1   83.09    3.10
  -1   3   0  127.69    4.20
  -1   3   0  119.09    4.30
  -1  -3   0  129.69    4.00
  -1  -3   0  130.59    3.80
   1  -3   0  135.29    4.00
   1  -3   0  131.69    4.10
  -1   3  -1  639.04   16.80
  -1   3  -1  651.13   17.20
   1   3   1  642.14   17.10
  -1  -3  -1  634.24   17.10
  -1  -3  -1  638.44   17.50
   1   3   2   92.49    3.70
  -1   3  -2   95.49    3.10
  -1  -3  -2   91.49    3.80
  -1  -3  -2   87.59    4.00
   1  -3   2   91.39    3.70
  -1  -3  -2   87.99    3.90
  -1   3  -3   60.39    2.30
  -1   3  -3   59.19    2.60
   1   3   3   57.29    3.20
  -1  -3  -3   58.39    3.50
   1  -3   3   57.39    2.90
  -1  -3  -3   61.29    3.50
  -1  -3  -3   56.89    3.20
  -1   3  -4  836.12   21.50
   1   3   4  753.52   23.10
  -1   3  -4  845.22   22.40
  -1  -3  -4  820.82   23.70
  -1  -3  -4  848.22   24.20
  -1  -3  -4  794.02   24.20
  -1  -3  -4  819.42   21.60
   1  -3   4  814.62   22.80
  -1   3  -5    4.00    0.70
  -1   3  -5    4.30    1.00
   1   3   5    5.90    0.90
   1  -3   5    2.20    1.10
  -1  -3  -5    3.80    1.40
  -1  -3  -5    4.40    1.20
   1  -3   5    4.50    0.80
  -1  -3  -5    3.20    1.40
  -1  -3  -5    3.70    0.80
  -1   3  -6  303.27    8.00
   1   3   6  287.87    8.30
   1   3   6  281.57   10.80
  -1  -3  -6  276.27    8.40
  -1  -3  -6  278.47    8.80
   1  -3   6  283.67   10.50
  -1  -3  -6  288.37   11.60
  -1  -3  -6  268.57   10.80
  -1  -3  -6  283.07   10.80
   1   3   7   50.29    2.30
   1   3   7   47.00    2.50
   1   3   7   44.00    3.90
  -1   3  -7   44.10    2.70
  -1   3  -7   47.60    2.70
   1  -3   7   52.19    4.00
  -1  -3  -7   51.99    4.40
  -1  -3  -7   48.30    4.00
  -1  -3  -7   45.20    2.60
  -1  -3  -7   47.30    2.60
  -1  -3  -7   43.40    2.30
   1  -3   7   46.40    2.70
  -1  -3  -7   33.40    4.10
  -1   3  -8  424.66   12.70
   1   3   8  414.56   12.30
   1   3   8  446.46   15.50
   1   3   8  440.06   12.10
  -1  -3  -8  405.16   12.60
  -1  -3  -8  419.76   12.70
  -1  -3  -8  439.46   15.00
  -1  -3  -8  432.66   16.60
   1  -3   8  446.26   14.20
   1  -3   8  421.56   15.00
  -1   3  -9  360.36   11.00
   1   3   9  357.26   13.30
   1   3   9  354.36   10.60
   1   3   9  360.96   10.10
   1  -3   9  370.06   11.20
  -1  -3  -9  372.86   12.50
  -1  -3  -9  362.06   11.00
  -1  -3  -9  368.36   10.80
   1  -3   9  360.06   13.40
  -1  -3  -9  360.96   15.00
   1  -3   9  352.86   11.20
   1   3  10    1.50    1.30
  -1   3 -10    0.70    0.70
   1   3  10    0.50    0.60
   1   3  10    1.00    0.60
   1  -3  10    0.60    0.70
   1  -3  10    1.00    0.80
  -1  -3 -10    0.20    0.70
  -1  -3 -10    1.70    0.60
   1  -3  10   -2.70    1.80
   1   3  11  112.59    3.70
   1   3  11  109.49    3.70
  -1   3 -11  117.29    4.50
   1  -3  11  110.89    3.90
  -1  -3 -11  107.89    3.80
   1   4 -11  133.09    3.80
  -1   4  11  138.59    4.30
  -1   4  11  140.09    4.30
  -1  -4  11  137.19    4.70
  -1  -4  11  138.09    4.60
   1   4 -10    1.40    0.60
  -1   4  10    0.70    0.60
  -1   4  10    2.60    1.30
   1   4 -10    1.50    0.70
  -1   4  10    1.80    0.60
   1  -4 -10    2.70    0.80
  -1  -4  10    1.40    0.80
   1  -4 -10    1.30    0.50
  -1  -4  10    2.60    0.90
   1   4  -9  217.38    6.80
  -1   4   9  211.68    6.70
  -1   4   9  208.98    6.70
   1   4  -9  213.68    7.50
  -1   4   9  217.08    9.80
  -1   4   9  209.68    6.30
  -1  -4   9  208.48    7.10
   1  -4  -9  213.18    6.80
   1  -4  -9  213.38    8.50
  -1  -4   9  208.28    7.40
   1  -4  -9  210.48    7.00
   1  -4  -9  202.38   11.00
   1   4  -8   43.40    2.30
  -1   4   8   40.40    2.50
   1   4  -8   46.50    2.90
  -1   4   8   40.40    4.10
  -1   4   8   41.20    2.30
   1  -4  -8   43.30    3.80
  -1  -4   8   41.60    2.70
   1  -4  -8   41.70    2.40
   1  -4  -8   44.20    4.90
   1  -4  -8   43.40    2.50
   1   4  -7    7.90    1.20
   1   4  -7    9.10    1.50
  -1   4   7    7.90    1.20
  -1   4   7    8.90    2.30
  -1   4   7    5.30    0.90
  -1  -4   7    6.40    1.20
   1  -4  -7    6.50    1.20
   1  -4  -7    8.60    2.10
   1  -4  -7    4.30    1.80
   1  -4  -7    5.60    1.00
   1  -4  -7    5.90    3.80
  -1   4   6    4.80    0.90
  -1   4   6    4.60    1.40
   1   4  -6    4.20    1.30
   1   4  -6    3.90    1.00
  -1   4   6    3.50    0.70
   1  -4  -6    4.20    0.70
   1  -4  -6    7.20    2.20
  -1  -4   6    4.90    1.00
   1  -4  -6    3.00    0.80
   1  -4  -6    2.10    1.20
   1  -4  -6    2.20    1.10
  -1   4   5    3.10    0.70
  -1   4   5    2.60    1.10
   1  -4  -5    6.50    1.70
   1  -4  -5    3.60    1.40
   1  -4  -5    4.80    0.90
  -1  -4   5    3.90    0.70
   1  -4  -5    2.50    1.20
  -1   4   4   40.10    1.70
  -1   4   4   35.70    3.00
   1  -4  -4   32.60    3.00
   1  -4  -4   46.10    3.60
  -1  -4   4   34.70    4.70
   1  -4  -4   44.70    2.10
   1  -4  -4   44.20    3.20
  -1   4   3  284.77    9.70
   1  -4  -3  296.77   10.00
   1  -4  -3  297.17   10.30
  -1   4   2 1455.25   38.20
   1  -4  -2 1444.76   38.60
  -1  -4   2 1464.95   37.40
   1  -4  -2 1378.36   38.10
   1  -4  -2 1463.85   38.30
  -1   4   1   15.60    1.50
  -1  -4   1   16.60    1.30
   1  -4  -1   15.60    1.50
   1  -4  -1   16.00    1.40
   1  -4  -1   17.20    1.40
  -1   4   0  885.01   23.10
   1  -4   0  922.51   22.90
   1  -4   0  851.11   22.90
   1  -4   0  868.01   22.90
  -1  -4   0  842.32   22.90
  -1  -4   0  856.91   22.60
   1   4   1  154.18    4.80
  -1   4  -1  155.18    4.70
   1  -4   1  147.39    4.80
  -1  -4  -1  140.19    5.10
  -1  -4  -1  149.79    5.00
  -1  -4  -1  143.29    5.30
   1   4   2  126.79    4.70
  -1   4  -2  128.89    4.00
  -1  -4  -2  130.99    5.20
   1  -4   2  118.59    4.30
  -1  -4  -2  122.39    5.20
  -1  -4  -2  126.99    4.90
  -1   4  -3 1545.65   39.50
  -1   4  -3 1590.44   38.50
   1   4   3 1433.56   40.10
  -1  -4  -3 1555.14   41.20
  -1  -4  -3 1503.25   40.60
  -1  -4  -3 1494.65   40.90
   1  -4   3 1441.66   39.60
  -1   4  -4 2826.42   69.89
  -1   4  -4 2876.01   71.29
  -1   4  -4 2721.13   69.99
   1  -4   4 2756.52   71.79
  -1  -4  -4 2707.23   70.59
  -1  -4  -4 2889.21   72.99
  -1  -4  -4 2798.22   73.69
   1  -4   4 2674.43   70.29
  -1  -4  -4 2686.83   73.19
   1   4   5   46.60    3.50
   1   4   5   43.00    1.80
   1  -4   5   45.20    2.20
   1  -4   5   38.90    3.10
  -1  -4  -5   45.60    3.50
  -1  -4  -5   47.90    4.00
  -1  -4  -5   42.60    2.20
  -1  -4  -5   45.20    3.70
   1   4   6    5.10    1.40
   1   4   6    8.60    0.90
   1   4   6    9.00    1.20
  -1   4  -6    7.00    1.40
  -1   4  -6    7.60    1.20
  -1  -4  -6    7.30    1.80
  -1  -4  -6    6.10    1.90
  -1  -4  -6    7.20    1.30
  -1  -4  -6    8.00    1.10
   1  -4   6    7.60    1.20
  -1  -4  -6    8.50    1.40
  -1  -4  -6    7.60    2.00
   1   4   7  343.67    9.80
  -1   4  -7  364.66   10.90
  -1   4  -7  344.77   11.10
   1   4   7  366.46   13.10
   1   4   7  344.47   10.30
  -1  -4  -7  366.76   13.80
  -1  -4  -7  344.17   10.20
  -1  -4  -7  359.76   10.80
   1  -4   7  352.16   10.90
   1  -4   7  363.16   12.90
  -1  -4  -7  362.76   14.50
  -1  -4  -7  339.97   10.70
  -1   4  -8    1.50    0.80
   1   4   8   -0.30    0.70
  -1   4  -8    0.10    0.80
   1   4   8   -0.10    1.00
   1  -4   8   -1.80    1.20
  -1  -4  -8   -1.10    1.60
  -1  -4  -8    0.00    0.60
   1  -4   8    2.10    0.90
  -1  -4  -8    1.50    0.90
  -1  -4  -8   -1.20    1.00
  -1   4  -9   56.19    3.50
   1   4   9   60.89    4.00
   1  -4   9   68.59    3.80
   1  -4   9   49.50    4.60
   1  -4   9   56.99    3.20
  -1  -4  -9   58.79    6.20
  -1  -4  -9   72.29    6.70
  -1  -4  -9   56.09    3.40
   1   4  10    1.60    1.10
   1   4  10    2.10    0.70
  -1   4 -10    1.10    0.60
   1   4  10    1.10    0.60
  -1  -4 -10    1.50    0.60
  -1  -4 -10    0.20    1.10
  -1  -4 -10    1.60    0.60
   1  -4  10    0.80    0.80
   1  -4  10    1.20    0.80
   1   4  11    0.60    0.40
  -1   4 -11    0.20    0.30
   1   4  11   -0.10    0.40
   1  -4  11    0.00    0.50
   1  -4  11    1.00    0.50
  -1   5  11    0.20    0.40
  -1   5  11    0.50    0.40
  -1  -5  11    1.00    0.40
  -1  -5  11    0.60    0.90
   1   5 -10   28.40    1.40
  -1   5  10   28.60    1.60
  -1   5  10   30.50    1.70
  -1  -5  10   28.10    1.90
   1  -5 -10   28.30    1.50
  -1  -5  10   25.40    2.00
  -1   5   9  572.44   18.70
   1   5  -9  572.44   15.40
  -1   5   9  555.84   15.40
  -1   5   9  566.04   15.50
   1   5  -9  560.24   16.40
  -1  -5   9  543.65   16.30
   1  -5  -9  562.74   21.60
   1  -5  -9  571.54   15.70
   1  -5  -9  591.04   18.30
   1  -5  -9  563.14   15.80
  -1  -5   9  555.64   16.10
   1   5  -8   65.99    3.60
  -1   5   8   63.29    2.80
  -1   5   8   64.99    4.90
  -1   5   8   60.39    2.80
   1   5  -8   66.69    2.90
   1  -5  -8   60.79    4.70
   1  -5  -8   61.29    3.00
   1  -5  -8   62.39    3.00
  -1  -5   8   63.09    3.40
   1  -5  -8   60.49    5.80
   1   5  -7   72.69    4.00
  -1   5   7   70.49    2.70
  -1   5   7   72.09    3.00
   1   5  -7   73.39    3.30
  -1   5   7   70.19    6.40
   1  -5  -7   68.09    4.40
  -1  -5   7   71.09    3.40
   1  -5  -7   71.79    6.10
   1  -5  -7   70.79    2.80
   1  -5  -7   65.39    6.50
   1   5  -6   33.90    2.00
   1   5  -6   31.60    2.40
  -1   5   6   27.80    1.70
  -1   5   6   32.20    3.30
   1  -5  -6   31.10    2.00
   1  -5  -6   30.70    1.80
  -1  -5   6   29.10    1.90
   1  -5  -6   28.70    4.10
   1  -5  -6   30.20    3.40
   1  -5  -6   30.50    2.00
   1  -5  -6   26.20    3.60
  -1   5   5  176.58    7.80
  -1   5   5  178.18    5.50
   1   5  -5  174.18    6.60
  -1   5   5  186.48    5.30
   1  -5  -5  187.08    8.80
   1  -5  -5  172.48    8.20
   1  -5  -5  179.08    6.00
  -1  -5   5  173.68    5.60
   1  -5  -5  181.68    5.70
   1  -5  -5  168.28    8.00
  -1   5   4  243.38    9.50
   1  -5  -4  248.98   10.00
   1  -5  -4  250.37    7.50
   1  -5  -4  255.97   10.10
   1  -5  -4  249.38    9.50
  -1   5   3  775.02   22.80
   1  -5  -3  792.82   23.30
   1  -5  -3  791.22   23.50
   1  -5  -3  830.52   23.20
  -1   5   2   15.80    1.80
   1  -5  -2   10.10    1.50
   1  -5  -2   11.40    1.80
   1  -5  -2   11.30    1.80
  -1   5   1 1193.18   30.00
  -1  -5   1 1111.59   29.40
   1  -5  -1 1082.59   29.80
   1  -5  -1 1097.99   30.20
  -1  -5   1 1102.89   29.40
   1  -5  -1 1131.79   30.10
  -1   5   0  112.29    4.10
   1  -5   0  109.49    4.10
   1  -5   0  109.99    4.20
  -1  -5   0  112.09    5.60
   1  -5   0  115.69    4.40
  -1   5  -1  380.46   10.10
   1   5   1  366.96   10.10
  -1   5  -1  325.27   10.20
  -1  -5  -1  357.26   10.80
   1  -5   1  392.36   10.50
   1   5   2  339.77   10.20
  -1  -5  -2  342.77   10.80
  -1  -5  -2  331.87   11.00
   1  -5   2  349.87   10.40
  -1  -5  -2  317.47   11.10
   1   5   3  269.77    8.90
   1  -5   3  263.67    8.50
  -1  -5  -3  259.07    9.90
  -1  -5  -3  263.97    9.50
  -1  -5  -3  280.87    8.30
  -1  -5  -3  254.47    9.70
   1   5   4  644.94   18.80
  -1  -5  -4  653.53   17.30
  -1  -5  -4  618.24   20.10
  -1  -5  -4  635.14   19.60
  -1  -5  -4  625.14   19.90
   1  -5   4  622.14   18.20
   1  -5   4  616.64   16.90
   1   5   5    1.10    0.50
  -1   5  -5    2.20    0.90
   1   5   5    0.70    1.00
  -1   5  -5    1.10    0.60
  -1  -5  -5    0.80    0.80
   1  -5   5   -0.50    0.90
  -1  -5  -5    0.20    1.00
   1  -5   5    1.80    0.60
  -1  -5  -5    0.30    1.10
  -1  -5  -5    2.70    0.90
   1   5   6   34.60    1.90
   1   5   6   32.50    3.20
  -1   5  -6   34.30    2.20
  -1   5  -6   33.20    2.40
  -1  -5  -6   32.40    1.90
  -1  -5  -6   32.70    2.10
  -1  -5  -6   29.60    2.20
   1  -5   6   32.50    2.10
  -1  -5  -6   31.40    3.40
  -1  -5  -6   31.10    3.50
  -1   5  -7   -0.20    0.70
   1   5   7    0.30    0.60
  -1   5  -7    0.90    0.90
   1   5   7    0.60    1.00
  -1  -5  -7    1.10    0.70
  -1  -5  -7    1.00    0.70
  -1  -5  -7   -1.20    1.20
   1  -5   7    0.30    0.70
   1  -5   7   -3.20    1.20
  -1  -5  -7   -0.10    0.50
  -1  -5  -7    0.90    1.00
  -1  -5  -7    1.90    1.90
  -1   5  -8   12.70    1.70
  -1   5  -8   12.40    1.50
   1   5   8    8.50    1.90
   1   5   8   10.40    1.30
   1  -5   8   11.20    1.60
   1  -5   8    9.40    2.60
  -1  -5  -8   11.80    2.40
  -1  -5  -8   11.00    1.40
  -1  -5  -8   10.70    2.70
  -1  -5  -8   14.80    1.70
   1   5   9   21.60    1.60
  -1   5  -9   23.60    1.70
   1   5   9   22.20    1.60
  -1   5  -9   19.10    1.70
   1   5   9   23.10    2.70
  -1  -5  -9   19.40    1.70
   1  -5   9   20.70    2.00
  -1  -5  -9   21.90    1.70
  -1  -5  -9   22.70    3.00
   1  -5   9   22.50    2.00
   1   5  10   11.50    1.10
   1   5  10    8.50    1.60
   1   5  10   11.70    1.10
  -1   5 -10   13.40    1.10
   1  -5  10   13.10    1.60
  -1  -5 -10   11.00    1.10
   1  -5  10   10.90    1.40
  -1  -5 -10   13.90    1.30
   1   5  11   24.20    1.30
   1   5  11   24.20    1.20
   1  -5  11   26.20    1.50
   1  -5  11   26.40    1.50
  -1   6  11    0.60    0.30
  -1  -6  11    0.10    0.30
  -1  -6  11   -0.30    0.40
   1   6 -10    4.10    0.80
  -1   6  10    2.20    0.60
  -1  -6  10    3.50    0.90
   1  -6 -10    2.60    0.70
  -1  -6  10    1.90    0.80
   1   6  -9   35.90    1.60
  -1   6   9   33.80    3.40
  -1   6   9   33.70    1.90
  -1   6   9   33.40    1.80
   1   6  -9   31.90    2.40
  -1  -6   9   32.40    2.10
  -1  -6   9   29.70    2.40
   1  -6  -9   34.40    3.30
   1  -6  -9   35.70    2.00
  -1   6   8    4.40    0.80
  -1   6   8    6.10    1.00
   1   6  -8    3.90    1.20
   1   6  -8    5.90    0.90
  -1   6   8    5.60    1.70
   1  -6  -8    6.00    1.10
  -1  -6   8    7.50    1.50
   1  -6  -8    5.50    0.90
   1  -6  -8    7.10    2.80
   1  -6  -8    6.90    2.30
  -1   6   7  117.79    4.30
  -1   6   7  120.49    4.20
   1   6  -7  124.09    4.40
   1   6  -7  111.79    5.30
  -1   6   7  125.89    6.80
   1  -6  -7  120.99    4.50
   1  -6  -7  129.99    8.20
   1  -6  -7  121.79    7.30
  -1  -6   7  115.89    4.90
   1  -6  -7  114.89    4.10
   1  -6  -7  122.09    4.70
  -1   6   6    1.20    0.60
  -1   6   6    0.90    0.50
   1   6  -6    1.90    0.70
  -1   6   6    0.30    1.20
   1   6  -6    0.20    0.90
   1  -6  -6    2.10    1.50
   1  -6  -6    0.40    0.60
   1  -6  -6    0.70    1.20
   1  -6  -6    1.30    0.60
   1  -6  -6    2.00    1.50
   1  -6  -6    2.30    0.80
  -1  -6   6    2.30    0.80
  -1   6   5   93.09    3.40
   1   6  -5   96.19    4.50
  -1   6   5  100.29    3.40
  -1   6   5  105.29    5.50
   1   6  -5   93.89    3.60
   1  -6  -5   96.19    6.00
   1  -6  -5  100.39    4.00
   1  -6  -5   96.09    6.30
   1  -6  -5   96.59    3.70
  -1  -6   5   96.29    3.60
   1  -6  -5   90.69    3.70
   1  -6  -5  101.69    6.00
   1   6  -4   16.80    2.10
  -1   6   4   10.00    1.80
  -1   6   4   12.60    1.00
   1  -6  -4   10.80    1.90
  -1  -6   4   14.70    1.10
   1  -6  -4   11.60    2.20
   1  -6  -4   14.60    1.30
   1  -6  -4   15.90    1.40
   1  -6  -4   17.40    2.90
  -1   6   3  117.39    5.40
   1  -6  -3  115.09    4.10
   1  -6  -3  115.09    6.00
   1  -6  -3  116.39    6.10
   1  -6  -3  127.69    6.00
  -1   6   2    0.20    0.60
   1  -6  -2    0.70    0.80
  -1  -6   2    0.80    0.40
   1  -6  -2    1.70    1.10
   1  -6  -2   -0.60    0.60
   1  -6  -2    1.00    0.60
  -1   6   1 1642.24   42.80
  -1  -6   1 1698.43   42.60
   1  -6  -1 1642.94   41.90
  -1  -6   1 1599.04   42.10
   1  -6  -1 1598.64   43.60
   1  -6  -1 1559.94   43.40
   1  -6  -1 1677.33   43.20
  -1   6   0  383.36   11.40
  -1   6   0  427.26   11.60
  -1  -6   0  399.66   12.30
   1  -6   0  434.56   12.10
  -1  -6   0  417.36   11.90
   1  -6   0  411.06   12.40
   1  -6   0  407.46   12.30
  -1  -6   0  416.86   12.40
  -1  -6  -1  542.85   15.90
  -1  -6  -1  534.75   16.30
   1  -6   1  545.15   15.50
   1  -6   1  562.94   15.30
   1  -6   1  544.55   15.40
  -1  -6  -1  548.85   16.40
   1   6   2  280.27    8.60
   1  -6   2  282.27    7.90
  -1  -6  -2  263.07    8.90
   1  -6   2  289.17    8.80
  -1  -6  -2  286.77    9.80
  -1  -6  -2  305.07   10.50
   1  -6   2  273.87    9.00
   1   6   3  477.25   14.20
  -1  -6  -3  479.75   13.40
   1  -6   3  457.15   14.20
  -1  -6  -3  494.35   16.20
  -1  -6  -3  483.35   15.90
   1  -6   3  472.05   13.00
  -1  -6  -3  497.05   15.60
   1   6   4  307.47   10.10
  -1   6  -4  284.87    9.50
  -1   6  -4  292.47    9.00
  -1  -6  -4  306.17   11.90
   1  -6   4  295.77   10.10
  -1  -6  -4  286.87    9.00
   1  -6   4  290.37    8.50
  -1  -6  -4  284.67   11.20
   1   6   5   -0.20    0.90
  -1   6  -5   -0.20    0.50
  -1   6  -5    0.30    0.80
   1   6   5    0.30    0.50
  -1  -6  -5    1.00    0.60
  -1  -6  -5    1.40    0.70
  -1  -6  -5    0.40    0.90
   1  -6   5   -0.30    0.50
  -1  -6  -5   -0.20    0.60
  -1  -6  -5    0.60    1.20
  -1   6  -6  268.57    8.50
   1   6   6  264.27    7.80
   1   6   6  281.07   10.20
  -1   6  -6  266.77    9.40
   1  -6   6  267.27    8.50
  -1  -6  -6  284.77   12.10
  -1  -6  -6  274.67    8.70
  -1  -6  -6  268.97    8.30
  -1  -6  -6  274.37   12.40
  -1  -6  -6  249.88   11.30
  -1  -6  -6  257.27    8.30
   1   6   7   18.00    1.50
   1   6   7   20.00    1.50
  -1   6  -7   19.80    1.70
   1   6   7   16.60    2.40
  -1   6  -7   20.00    2.40
  -1  -6  -7   18.80    1.60
  -1  -6  -7   16.10    3.00
  -1  -6  -7   15.00    3.80
   1  -6   7   21.30    2.00
  -1  -6  -7   21.20    1.80
  -1   6  -8   72.49    3.70
  -1   6  -8   70.69    3.20
   1   6   8   71.69    2.90
   1   6   8   75.79    4.50
   1   6   8   74.89    3.20
   1  -6   8   71.49    3.70
  -1  -6  -8   74.09    3.40
  -1  -6  -8   74.59    3.30
  -1  -6  -8   78.89    6.50
  -1  -6  -8   74.89    5.60
   1   6   9   14.30    2.00
  -1   6  -9   15.10    1.30
   1   6   9   14.50    1.20
   1   6   9   16.10    1.40
  -1   6  -9   14.80    1.70
  -1  -6  -9   15.70    2.60
  -1  -6  -9   14.70    1.40
  -1  -6  -9   16.30    1.50
   1  -6   9   14.90    1.80
   1  -6   9   15.90    2.40
  -1   6 -10    0.30    0.30
   1   6  10   -0.20    0.40
   1  -6  10    0.90    0.60
   1  -6  10    1.30    0.70
  -1  -6 -10    0.50    0.60
   1   6  11  122.39    3.70
   1  -6  11  127.19    3.90
   1  -6  11  121.09    4.00
  -1   7  10   15.40    1.00
  -1   7  10   15.60    1.10
  -1  -7  10   14.00    1.10
  -1  -7  10   15.10    1.40
   1  -7 -10   15.50    1.00
  -1   7   9    9.10    1.10
  -1   7   9    6.10    0.80
   1   7  -9    6.60    1.30
  -1   7   9    5.60    1.40
  -1  -7   9    7.50    1.10
   1  -7  -9    5.30    1.70
   1  -7  -9    6.00    0.90
  -1  -7   9    5.70    1.70
  -1   7   8    0.90    0.60
   1   7  -8    1.80    0.40
   1   7  -8    1.50    1.00
  -1   7   8    3.90    2.40
  -1   7   8    1.30    0.60
  -1  -7   8    0.40    0.80
   1  -7  -8    2.30    1.80
   1  -7  -8    3.30    2.60
   1  -7  -8    0.90    0.70
  -1   7   7   57.99    4.30
   1   7  -7   50.39    3.50
  -1   7   7   52.39    2.30
   1   7  -7   52.99    2.30
  -1   7   7   52.29    2.50
   1  -7  -7   53.59    2.40
   1  -7  -7   53.69    5.60
  -1  -7   7   59.09    3.10
   1  -7  -7   55.89    2.90
   1  -7  -7   56.89    5.00
   1   7  -6   68.19    4.10
  -1   7   6   69.19    2.70
  -1   7   6   64.29    4.60
  -1   7   6   63.39    2.80
   1  -7  -6   68.79    3.30
   1  -7  -6   64.69    5.50
   1  -7  -6   69.69    5.70
   1  -7  -6   64.99    2.90
  -1  -7   6   67.69    3.20
   1  -7  -6   66.59    5.90
   1   7  -5   40.30    3.00
  -1   7   5   32.70    3.20
   1   7  -5   36.10    2.00
  -1   7   5   36.60    1.90
  -1   7   5   38.30    1.80
   1  -7  -5   41.00    4.00
   1  -7  -5   39.50    4.00
   1  -7  -5   41.30    4.20
   1  -7  -5   38.40    2.30
  -1  -7   5   40.80    2.10
   1  -7  -5   37.30    2.10
   1   7  -4  278.87    8.40
  -1   7   4  294.37   10.40
   1   7  -4  284.57    9.70
  -1   7   4  285.67    8.20
   1  -7  -4  300.47   11.80
   1  -7  -4  287.87   12.20
   1  -7  -4  286.77    8.80
   1  -7  -4  299.07    8.70
  -1  -7   4  285.07    8.30
   1  -7  -4  277.47   11.70
  -1   7   3   16.20    1.10
  -1   7   3   14.90    2.10
  -1  -7   3   16.80    1.60
   1  -7  -3   16.80    1.40
   1  -7  -3   17.00    3.00
   1  -7  -3   16.10    2.80
   1  -7  -3   16.30    1.40
  -1  -7   3   17.00    1.10
   1  -7  -3   15.80    2.50
  -1  -7   3   16.90    1.50
  -1   7   2    2.30    0.80
   1  -7  -2    4.60    1.50
  -1  -7   2    4.30    0.90
   1  -7  -2    5.40    1.00
   1  -7  -2    3.90    1.50
   1  -7  -2    4.80    1.50
  -1  -7   2    3.30    0.80
  -1  -7   2    4.30    0.70
   1  -7  -1  105.99    4.90
   1  -7  -1  112.19    5.40
  -1  -7   1  104.09    3.60
   1  -7  -1  105.29    3.80
  -1  -7   1  108.99    4.60
   1  -7  -1  106.19    5.20
  -1  -7   1  105.09    4.20
   1  -7   0 2617.74   67.09
   1  -7   0 2725.73   69.09
  -1  -7   0 2560.74   68.89
  -1  -7   0 2675.13   68.89
   1  -7   0 2762.62   68.49
  -1  -7   0 2695.33   68.19
  -1  -7   0 2549.74   67.09
   1  -7   0 2491.45   70.49
   1  -7   1  195.88    7.30
   1  -7   1  225.18    7.50
  -1  -7  -1  201.88    8.10
  -1  -7  -1  209.68    7.70
   1  -7   1  209.68    6.20
  -1  -7  -1  207.18    8.30
   1  -7   1  208.88    7.00
  -1  -7  -1  209.98    6.40
   1   7   2    7.70    0.60
   1   7   2    5.00    0.50
   1  -7   2    6.10    1.30
  -1  -7  -2    9.40    1.20
  -1  -7  -2    9.00    2.00
   1  -7   2    6.30    1.10
  -1  -7  -2    7.20    1.70
   1  -7   2    8.10    1.00
  -1  -7  -2    6.10    1.30
   1  -7   2    7.00    1.10
   1   7   3    3.40    0.80
  -1   7  -3    0.90    0.60
   1   7   3    1.30    0.50
  -1  -7  -3    1.20    1.10
  -1  -7  -3    2.50    0.70
   1  -7   3    2.60    0.90
  -1  -7  -3    1.60    0.90
   1  -7   3    1.10    0.50
  -1  -7  -3    1.50    0.90
  -1  -7  -3    0.20    0.80
  -1   7  -4  177.98    6.80
   1   7   4  177.78    5.50
   1   7   4  182.78    6.70
  -1   7  -4  178.98    6.00
   1   7   4  176.38    5.30
   1  -7   4  187.58    5.80
  -1  -7  -4  180.58    6.10
  -1  -7  -4  179.68    6.10
  -1  -7  -4  189.88    8.70
  -1  -7  -4  162.48    8.50
  -1  -7  -4  181.68    9.00
   1   7   5  200.18    6.30
  -1   7  -5  203.08    7.80
   1   7   5  207.78    7.80
   1   7   5  211.88    6.10
  -1   7  -5  211.98    6.80
   1  -7   5  208.28    6.80
  -1  -7  -5  205.88    6.70
  -1  -7  -5  206.98    7.00
  -1  -7  -5  219.78   10.00
  -1  -7  -5  200.68   10.20
  -1  -7  -5  199.58   10.00
  -1  -7  -5  213.58    6.90
  -1   7  -6  170.88    7.10
  -1   7  -6  179.08    6.10
   1   7   6  177.88    5.40
   1   7   6  182.08    7.20
   1   7   6  177.68    5.70
  -1  -7  -6  174.58    9.10
   1  -7   6  185.28    6.40
  -1  -7  -6  152.48    6.30
  -1  -7  -6  180.58   10.00
  -1  -7  -6  182.68    9.70
  -1  -7  -6  182.78    6.40
  -1  -7  -6  175.08    6.00
   1   7   7   19.80    1.60
  -1   7  -7   22.00    2.30
   1   7   7   15.30    2.10
   1   7   7   17.90    1.30
  -1   7  -7   22.60    1.70
  -1  -7  -7   18.20    1.50
  -1  -7  -7   20.00    3.60
  -1  -7  -7   19.10    3.90
   1  -7   7   20.10    2.00
  -1  -7  -7   19.80    1.60
  -1  -7  -7   22.50    4.40
  -1  -7  -7   18.90    1.80
   1   7   8  216.78    6.70
   1   7   8  214.28    7.60
  -1   7  -8  217.68    7.80
   1   7   8  210.38    6.30
  -1   7  -8  225.68    6.80
  -1  -7  -8  208.98   10.10
   1  -7   8  214.68    7.50
  -1  -7  -8  219.48   11.60
  -1  -7  -8  217.58    7.10
   1   7   9   37.20    1.70
   1   7   9   37.10    1.90
   1  -7   9   40.50    2.30
   1  -7   9   35.30    2.30
  -1  -7  -9   33.60    5.10
  -1  -7  -9   40.20    2.10
   1   7  10  135.79    4.00
   1   7  10  123.89    3.90
  -1  -7 -10  118.09    3.90
   1  -7  10  127.89    5.40
   1  -7  10  120.89    4.20
  -1   8  10    4.90    0.70
  -1   8  10    3.40    0.40
  -1  -8  10    5.60    0.90
   1  -8 -10    5.20    0.60
  -1  -8  10    5.50    0.90
   1   8  -9    0.90    0.90
  -1   8   9    2.00    0.60
   1  -8  -9    1.20    0.50
  -1  -8   9    2.00    0.60
  -1  -8   9    2.10    0.80
  -1   8   8   19.90    1.50
   1   8  -8   13.30    2.00
  -1   8   8   20.60    2.10
  -1   8   8   21.00    1.30
   1  -8  -8   21.80    1.60
  -1  -8   8   17.30    2.20
   1  -8  -8   19.40    3.30
   1   8  -7    4.70    1.50
  -1   8   7    1.60    0.70
  -1   8   7    2.20    0.60
  -1   8   7    1.20    1.00
   1  -8  -7    2.10    0.80
   1  -8  -7    0.40    0.50
  -1  -8   7    1.60    0.80
   1  -8  -7    2.70    2.10
   1  -8  -7    1.80    1.60
  -1   8   6   44.90    2.10
  -1   8   6   43.20    2.20
  -1   8   6   47.90    3.40
   1   8  -6   42.40    3.30
   1   8  -6   40.70    2.00
   1  -8  -6   43.80    4.60
   1  -8  -6   46.70    5.20
  -1  -8   6   45.60    2.60
   1  -8  -6   43.20    2.30
   1  -8  -6   47.10    2.60
  -1   8   5  324.37   11.10
   1   8  -5  322.37   11.10
   1   8  -5  320.77    9.20
  -1   8   5  316.87    9.20
   1  -8  -5  326.07    9.70
  -1  -8   5  313.27   10.50
   1  -8  -5  322.67   14.20
   1  -8  -5  322.17   13.60
   1  -8  -5  321.57    9.80
  -1  -8   5  325.47   10.80
  -1  -8   5  304.37    9.50
  -1   8   4  122.99    5.40
  -1   8   4  116.99    4.00
   1   8  -4  121.79    5.40
  -1   8   4  118.39    3.80
   1   8  -4  113.39    4.00
  -1  -8   4  114.09    4.10
  -1  -8   4  115.19    4.90
   1  -8  -4  129.69    7.60
   1  -8  -4  114.09    4.40
   1  -8  -4  114.49    4.40
   1  -8  -4  115.09    6.90
  -1  -8   4  123.79    5.20
   1  -8  -4  115.99    7.10
  -1   8   3   51.19    2.20
  -1   8   3   45.60    2.80
   1   8  -3   50.79    3.10
  -1   8   3   50.89    2.10
   1  -8  -3   49.99    4.50
   1  -8  -3   49.10    2.50
   1  -8  -3   46.60    2.50
   1  -8  -3   51.09    4.20
   1  -8  -3   49.70    4.30
  -1  -8   3   49.80    2.40
  -1  -8   3   53.49    2.90
  -1  -8   3   48.30    2.90
  -1   8   2  451.95   12.10
  -1   8   2  433.76   12.50
   1   8  -2  436.66   12.10
   1  -8  -2  426.76   12.50
   1  -8  -2  433.66   16.10
  -1  -8   2  430.06   12.20
   1  -8  -2  451.35   12.60
  -1  -8   2  453.55   13.30
   1  -8  -2  466.85   15.30
  -1  -8   2  451.05   13.70
   1  -8  -2  449.56   15.80
  -1   8   1   24.60    1.70
   1  -8  -1   25.20    1.80
  -1  -8   1   23.20    1.50
   1  -8  -1   28.90    3.00
   1  -8  -1   31.20    2.80
  -1  -8   1   25.10    2.30
   1  -8  -1   27.90    2.90
  -1   8   0  530.75   15.30
   1   8   0  540.25   15.20
   1  -8   0  578.84   17.90
   1  -8   0  582.94   15.60
  -1  -8   0  572.64   15.70
  -1  -8   0  592.34   17.90
  -1  -8   0  597.54   17.20
   1  -8   0  596.04   17.40
   1  -8   0  571.14   17.80
  -1   8  -1   20.80    1.30
   1   8   1   19.10    1.10
  -1  -8  -1   11.90    2.60
   1  -8   1   20.40    2.20
   1  -8   1   13.00    2.20
  -1  -8  -1   12.50    2.10
   1  -8   1   18.70    1.30
  -1  -8  -1   19.70    1.50
  -1   8  -2   44.10    2.40
   1   8   2   42.10    1.80
  -1  -8  -2   38.30    4.00
  -1  -8  -2   45.50    2.40
  -1  -8  -2   46.40    3.90
   1  -8   2   43.10    2.70
   1  -8   2   44.90    3.20
  -1  -8  -2   42.60    2.20
  -1  -8  -2   44.00    3.60
   1   8   3   81.89    2.90
  -1   8  -3   78.49    3.20
  -1  -8  -3   78.39    3.40
   1  -8   3   82.19    3.20
  -1  -8  -3   77.29    5.80
  -1  -8  -3   77.89    5.20
   1  -8   3   81.69    4.10
   1  -8   3   83.89    4.10
  -1  -8  -3   82.19    5.60
  -1  -8  -3   79.59    3.40
   1   8   4  844.12   22.20
  -1   8  -4  841.32   22.80
   1   8   4  820.12   22.00
  -1   8  -4  863.71   24.20
   1   8   4  845.82   22.30
  -1  -8  -4  817.32   23.00
   1  -8   4  852.71   24.10
  -1  -8  -4  858.31   23.10
  -1  -8  -4  836.22   27.50
   1  -8   4  859.41   24.20
   1  -8   4  859.01   22.80
  -1  -8  -4  886.61   27.20
  -1  -8  -4  832.72   27.30
  -1   8  -5   83.49    4.60
  -1   8  -5   79.49    3.40
   1   8   5   84.99    3.80
   1   8   5   81.19    3.10
  -1  -8  -5   74.69    5.80
   1  -8   5   85.29    4.60
  -1  -8  -5   76.89    6.60
   1  -8   5   76.79    3.50
  -1  -8  -5   82.19    6.40
  -1  -8  -5   84.19    3.70
  -1  -8  -5   78.89    3.60
  -1   8  -6  206.38    6.50
   1   8   6  200.18    6.50
   1   8   6  193.08    6.10
  -1   8  -6  187.18    7.70
   1   8   6  193.78    5.80
   1  -8   6  196.08    6.80
  -1  -8  -6  203.08   10.90
  -1  -8  -6  202.38    6.80
  -1  -8  -6  193.08    6.50
   1  -8   6  193.08    8.10
  -1  -8  -6  190.48   10.20
  -1  -8  -6  197.18   10.40
  -1   8  -7   53.99    2.50
   1   8   7   51.89    2.10
   1  -8   7   55.99    3.10
  -1  -8  -7   68.39   11.90
  -1  -8  -7   52.99    2.60
   1  -8   7   52.29    4.40
  -1  -8  -7   44.90    6.30
   1   8   8   80.19    3.10
  -1   8  -8   76.99    3.90
  -1   8  -8   82.09    2.80
   1   8   8   72.29    2.70
  -1  -8  -8   81.39    5.80
  -1  -8  -8   84.39    3.40
   1  -8   8   78.49    4.30
  -1   8  -9   24.60    1.70
   1   8   9   25.70    1.50
   1   8   9   25.30    1.10
   1  -8   9   26.70    1.70
   1  -8   9   27.50    1.90
  -1  -8  -9   26.90    1.60
   1   8  10   13.10    0.90
   1  -8  10   13.80    1.00
  -1  -8 -10   12.70    0.80
   1  -8  10   14.10    1.20
  -1   9   9    0.40    0.40
   1   9  -9    0.60    0.60
   1  -9  -9    0.30    0.40
  -1  -9   9    0.20    0.50
  -1   9   8   29.70    1.70
   1   9  -8   27.30    2.40
   1  -9  -8   29.00    1.80
   1  -9  -8   26.50    3.60
  -1  -9   8   30.80    2.10
  -1  -9   8   31.90    1.80
  -1   9   7   92.29    3.20
  -1   9   7   97.79    3.60
   1   9  -7  105.49    5.00
   1  -9  -7  101.19    4.40
   1  -9  -7   97.79    6.80
   1  -9  -7  100.09    3.90
  -1  -9   7   94.09    4.20
   1   9  -6   12.20    2.10
  -1   9   6   10.20    1.10
  -1   9   6   12.70    1.10
  -1   9   6   14.20    1.30
   1  -9  -6   14.40    3.30
  -1  -9   6   12.90    2.00
   1  -9  -6   14.80    1.50
  -1  -9   6   12.80    1.60
   1  -9  -6   12.70    1.30
   1  -9  -6   14.00    3.70
  -1  -9   6   12.90    2.10
  -1   9   5  199.68    6.10
   1   9  -5  208.48    8.20
  -1   9   5  213.08    6.50
  -1   9   5  214.58    6.60
  -1  -9   5  205.38    6.80
   1  -9  -5  212.98    6.80
   1  -9  -5  216.68   10.80
  -1  -9   5  216.78    8.00
  -1  -9   5  198.88    7.80
   1  -9  -5  203.78    6.80
   1  -9  -5  206.38   11.10
   1  -9  -5  200.48   10.50
   1   9  -4  739.93   19.50
  -1   9   4  744.13   19.40
  -1   9   4  717.03   19.10
   1   9  -4  762.22   21.70
  -1   9   4  766.42   19.60
  -1  -9   4  762.32   21.50
   1  -9  -4  732.53   25.30
   1  -9  -4  736.33   20.10
  -1  -9   4  734.33   21.10
   1  -9  -4  707.53   24.30
   1  -9  -4  680.33   25.60
   1  -9  -4  712.83   20.00
  -1  -9   4  714.23   19.80
   1   9  -3  106.39    7.20
   1   9  -3  116.79    4.00
  -1   9   3  111.49    5.10
   1  -9  -3  118.59    4.40
   1  -9  -3  117.69    7.40
  -1  -9   3  112.59    5.40
   1  -9  -3  115.19    7.10
   1  -9  -3  110.99    4.30
   1  -9  -3  120.59    7.00
  -1  -9   3  118.79    4.10
  -1  -9   3  113.29    5.10
   1   9  -2  166.78    5.40
  -1   9   2  174.78    5.40
  -1  -9   2  171.68    6.70
   1  -9  -2  168.58    8.80
   1  -9  -2  181.88    8.90
  -1  -9   2  167.58    5.50
   1  -9  -2  171.78    5.80
  -1  -9   2  173.58    7.20
   1  -9  -2  178.58    8.30
   1  -9  -2  172.68    5.70
   1   9  -1   11.70    1.10
  -1   9   1   10.30    1.10
   1  -9  -1    7.80    1.80
  -1  -9   1    9.10    1.70
   1  -9  -1    8.00    1.20
   1  -9  -1   10.20    2.20
   1  -9  -1   11.30    1.30
   1  -9  -1    8.90    2.10
  -1  -9   1    9.00    1.80
  -1  -9   1    9.10    1.10
  -1  -9   1    8.80    1.10
  -1   9   0   79.39    3.10
   1   9   0   80.09    2.90
  -1  -9   0   82.79    3.30
   1  -9   0   75.39    3.00
   1  -9   0   74.49    4.90
  -1  -9   0   77.79    3.30
  -1  -9   0   81.99    4.60
   1  -9   0   78.49    5.20
   1  -9   0   80.89    3.20
   1  -9   0   81.79    4.60
  -1  -9   0   79.69    4.90
  -1   9  -1   57.39    2.50
   1   9   1   56.49    2.30
   1  -9   1   57.19    2.60
  -1  -9  -1   54.19    4.00
   1  -9   1   57.79    4.00
  -1  -9  -1   58.19    2.70
   1  -9   1   51.39    2.40
   1  -9   1   56.79    3.70
  -1  -9  -1   54.39    4.20
  -1  -9  -1   53.89    2.50
   1   9   2  511.95   13.70
  -1   9  -2  505.85   14.10
  -1  -9  -2  512.85   14.40
  -1  -9  -2  505.55   18.40
   1  -9   2  507.85   14.10
   1  -9   2  500.15   15.60
   1  -9   2  510.35   16.20
  -1  -9  -2  511.25   18.00
  -1  -9  -2  495.75   14.10
  -1  -9  -2  496.65   17.20
  -1   9  -3   96.39    3.80
  -1  -9  -3   98.19    6.90
   1  -9   3  100.09    5.10
  -1  -9  -3   94.89    3.90
  -1  -9  -3   92.89    6.60
   1  -9   3   98.19    3.70
  -1  -9  -3   98.89    4.00
  -1  -9  -3  108.99    6.50
   1  -9   3   95.99    4.80
  -1   9  -4  312.67   10.80
   1   9   4  310.57    8.90
  -1   9  -4  319.77    9.40
  -1  -9  -4  284.67   10.50
  -1  -9  -4  301.87   14.20
  -1  -9  -4  315.27   13.40
  -1  -9  -4  320.47   13.90
   1  -9   4  330.57    9.50
   1  -9   4  296.67   10.60
  -1  -9  -4  312.97    9.60
   1  -9   4  320.47   11.00
  -1   9  -5   11.70    2.00
  -1   9  -5    9.90    1.20
   1   9   5   12.80    1.20
   1  -9   5   16.90    1.60
   1  -9   5   12.10    2.10
  -1  -9  -5   12.60    3.20
  -1  -9  -5   10.70    1.40
  -1  -9  -5   12.50    1.50
   1  -9   5    8.90    1.70
  -1  -9  -5   10.60    3.00
  -1  -9  -5   12.10    3.30
  -1   9  -6  312.77   10.70
   1   9   6  301.37    8.70
   1  -9   6  297.47   10.80
   1  -9   6  298.77    9.60
  -1  -9  -6  311.67   14.20
  -1  -9  -6  300.67   13.60
  -1  -9  -6  293.27   14.00
  -1  -9  -6  294.37    9.10
  -1  -9  -6  306.27    9.40
   1  -9   6  297.57   10.90
   1   9   7   -1.10    0.70
  -1   9  -7    0.80    0.40
   1   9   7    0.50    0.60
  -1   9  -7    0.90    1.00
   1  -9   7    0.20    0.60
  -1  -9  -7    0.70    1.50
  -1  -9  -7    0.50    0.50
  -1  -9  -7    0.20    0.60
   1   9   8    0.50    0.50
   1  -9   8    0.30    0.60
  -1  -9  -8    1.00    0.60
  -1  -9  -8    0.60    1.70
  -1   9  -9   66.49    2.60
   1   9   9   66.99    2.40
   1  -9   9   63.99    3.00
  -1  -9  -9   65.39    2.50
   1  -9   9   69.89    2.60
   1  10  -9   12.40    1.10
  -1  10   9   13.50    1.00
  -1 -10   9   13.00    1.20
   1 -10  -9   13.70    0.90
   1  10  -8  221.08    7.60
  -1  10   8  207.38    6.90
   1 -10  -8  232.68    7.50
  -1 -10   8  216.68    7.00
  -1  10   7   48.30    2.20
   1  10  -7   53.59    3.30
   1 -10  -7   54.49    2.50
  -1 -10   7   50.79    2.70
   1 -10  -7   47.80    2.10
   1 -10  -7   52.59    5.60
  -1  10   6    1.80    0.70
   1  10  -6    2.10    1.20
   1 -10  -6    1.00    0.60
   1 -10  -6   -0.10    1.70
  -1 -10   6    2.00    0.80
   1 -10  -6    1.50    0.60
  -1  10   5    1.00    0.60
   1  10  -5    0.50    0.90
   1 -10  -5   -0.10    1.60
  -1 -10   5    0.80    0.90
   1 -10  -5    0.00    0.50
   1 -10  -5    0.40    1.90
  -1 -10   5    0.50    0.60
   1 -10  -5    0.00    0.60
   1 -10  -5   -0.30    2.10
  -1  10   4  223.68    6.70
   1  10  -4  217.58    8.50
  -1 -10   4  208.98    8.20
  -1 -10   4  219.48    7.00
   1 -10  -4  209.98   10.80
   1 -10  -4  218.88    7.10
  -1 -10   4  228.88    8.90
   1 -10  -4  220.18   11.20
   1 -10  -4  221.98    7.20
   1 -10  -4  216.88   11.40
   1  10  -3  139.69    6.10
  -1  10   3  138.59    4.60
  -1 -10   3  143.79    6.30
   1 -10  -3  121.99    7.90
  -1 -10   3  145.19    6.20
   1 -10  -3  135.89    5.00
   1 -10  -3  132.79    4.90
   1 -10  -3  129.49    8.40
   1 -10  -3  139.99   10.10
   1  10  -2   28.20    1.60
  -1  10   2   30.40    1.80
  -1 -10   2   30.00    2.90
   1 -10  -2   24.10    3.70
   1 -10  -2   26.70    4.00
  -1 -10   2   28.90    2.90
  -1 -10   2   31.90    1.80
   1 -10  -2   28.40    3.60
   1 -10  -2   27.60    1.80
  -1  10   1    1.60    0.70
  -1 -10   1    1.30    0.50
   1 -10  -1    0.00    1.70
   1 -10  -1    0.10    1.10
  -1 -10   1    1.10    1.30
   1 -10  -1    1.10    0.60
  -1 -10   1    0.60    0.50
  -1 -10   1    1.50    0.90
   1 -10  -1    1.70    1.50
  -1  10   0   83.59    3.30
   1 -10   0   84.99    5.30
  -1 -10   0   82.09    5.50
   1 -10   0   83.89    3.50
  -1 -10   0   84.29    3.30
  -1 -10   0   93.79    5.30
   1 -10   0   88.39    5.70
   1 -10   0   86.49    3.30
  -1 -10   0   84.19    3.50
   1  10   1  156.08    5.00
  -1  10  -1  151.88    5.20
  -1 -10  -1  154.98    8.20
  -1 -10  -1  164.88    5.40
   1 -10   1  153.08    7.70
   1 -10   1  159.28    5.40
   1 -10   1  153.08    7.10
  -1 -10  -1  149.79    7.60
  -1 -10  -1  157.48    5.50
  -1  10  -2  149.79    5.30
   1  10   2  162.38    5.10
  -1 -10  -2  164.98    5.90
  -1 -10  -2  163.88    8.30
  -1 -10  -2  154.68    8.80
   1 -10   2  152.78    7.10
  -1 -10  -2  155.68    5.40
   1 -10   2  160.08    5.40
   1 -10   2  170.68    7.80
  -1  10  -3  146.19    6.20
  -1  10  -3  138.09    4.70
   1  10   3  137.19    4.50
   1 -10   3  133.49    4.80
  -1 -10  -3  137.89    8.30
  -1 -10  -3  130.39    4.80
   1 -10   3  130.79    6.10
  -1 -10  -3  124.59    8.20
  -1 -10  -3  129.59    5.00
   1 -10   3  132.69    6.60
  -1 -10  -3  134.99    7.90
  -1  10  -4  175.78    5.80
  -1  10  -4  180.98    7.40
   1  10   4  179.58    5.60
  -1 -10  -4  180.38   10.10
   1 -10   4  181.48    7.80
  -1 -10  -4  184.98    6.30
   1 -10   4  177.68    7.50
   1 -10   4  186.08    6.20
  -1 -10  -4  177.28    9.50
  -1 -10  -4  170.08    6.00
  -1 -10  -4  180.18   10.00
  -1  10  -5  312.27    9.10
  -1  10  -5  351.16   13.20
   1  10   5  304.07   10.00
  -1 -10  -5  318.17    9.80
  -1 -10  -5  370.06   11.60
  -1 -10  -5  306.67   17.30
   1 -10   5  315.17   10.00
  -1 -10  -5  329.67   14.70
   1 -10   5  326.27   11.60
  -1 -10  -5  312.57   15.40
  -1  10  -6    2.60    1.10
   1  10   6    4.80    0.90
   1 -10   6    4.80    1.00
  -1 -10  -6    5.30    0.90
  -1 -10  -6    4.30    1.00
  -1 -10  -6    1.90    2.00
  -1  10  -7  255.27    8.50
   1  10   7  249.38    7.10
   1 -10   7  241.78    8.00
  -1 -10  -7  231.68   11.00
  -1 -10  -7  251.37    7.50
  -1 -10  -7  241.58    7.20
  -1  10  -8   47.30    2.50
   1  10   8   44.90    2.40
   1 -10   8   48.30    2.40
  -1  11   8  304.37    8.40
   1  11  -8  302.67    9.00
  -1 -11   8  306.67    8.90
   1 -11  -8  301.47    8.40
   1  11  -7   24.00    2.10
  -1 -11   7   28.00    1.80
   1 -11  -7   26.80    2.10
   1  11  -6  143.99    6.00
  -1  11   6  145.09    4.70
   1 -11  -6  144.89    4.70
   1 -11  -6  133.59    8.40
   1 -11  -6  140.99    4.80
  -1 -11   6  144.29    5.20
   1  11  -5    7.00    1.60
  -1  11   5    6.30    0.90
   1 -11  -5    7.20    1.10
   1 -11  -5    4.80    0.90
   1 -11  -5    3.60    2.50
  -1  11   4   61.79    2.70
   1  11  -4   64.79    4.00
   1 -11  -4   53.29    5.80
   1 -11  -4   66.09    2.90
  -1 -11   4   61.39    2.90
   1 -11  -4   58.69    5.70
   1 -11  -4   63.29    2.90
   1 -11  -4   64.29    6.30
  -1 -11   4   67.69    4.30
  -1  11   3   58.49    2.60
   1  11  -3   57.19    3.80
   1 -11  -3   55.39    5.60
   1 -11  -3   54.39    2.70
   1 -11  -3   58.59    5.40
  -1 -11   3   60.99    4.00
   1 -11  -3   56.59    2.70
  -1 -11   3   53.69    2.60
  -1 -11   3   52.79    4.40
   1 -11  -3   50.19    5.90
  -1  11   2   12.20    1.40
   1  11  -2   15.10    2.20
  -1 -11   2   10.50    2.30
   1 -11  -2   13.50    3.10
  -1 -11   2   11.70    1.40
   1 -11  -2   10.80    3.20
  -1 -11   2   12.70    2.20
   1 -11  -2    8.80    2.50
   1 -11  -2   13.20    1.50
   1 -11  -2   12.10    1.40
  -1  11   1   10.60    1.20
   1  11  -1    9.50    1.00
   1 -11  -1    7.80    1.10
   1 -11  -1    8.40    2.30
  -1 -11   1    7.00    1.10
  -1 -11   1    9.30    2.10
   1 -11  -1    6.20    2.50
   1 -11  -1    7.10    1.10
  -1 -11   1    7.70    1.80
   1  11   0  104.19    3.70
  -1  11   0  110.09    3.90
   1 -11   0   96.49    6.60
  -1 -11   0  101.79    3.80
   1 -11   0  105.99    6.40
  -1 -11   0  104.49    6.60
   1 -11   0  108.19    4.10
  -1 -11   0  111.89    6.30
   1 -11   0  100.59    3.80
  -1 -11   0  109.59    4.20
  -1  11  -1  141.79    4.90
   1  11   1  146.99    4.70
  -1 -11  -1  136.29    4.80
  -1 -11  -1  140.59    5.10
  -1 -11  -1  143.19    8.20
   1 -11   1  145.29    7.30
   1 -11   1  147.19    5.20
  -1 -11  -1  145.89    7.80
   1 -11   1  138.69    7.80
   1  11   2  372.76   10.40
  -1  11  -2  366.76   10.50
  -1 -11  -2  365.86   10.60
   1 -11   2  368.26   13.90
   1 -11   2  362.96   13.20
  -1 -11  -2  358.76   14.60
   1 -11   2  370.46   10.90
  -1 -11  -2  371.46   11.00
  -1 -11  -2  366.26   15.20
   1  11   3  399.36   11.00
  -1  11  -3  378.16   11.30
  -1  11  -3  386.96   12.80
  -1 -11  -3  396.96   15.60
  -1 -11  -3  394.56   11.30
   1 -11   3  374.26   14.10
   1 -11   3  403.26   13.80
   1 -11   3  385.36   11.40
  -1 -11  -3  401.46   16.30
  -1 -11  -3  387.56   11.50
  -1  11  -4  122.69    5.70
   1  11   4  119.89    4.10
  -1 -11  -4  121.29    7.70
  -1 -11  -4  118.39    4.50
   1 -11   4  121.09    4.60
   1 -11   4  117.49    6.10
  -1 -11  -4  125.99    8.20
   1 -11   4  106.19    9.50
  -1 -11  -4  116.19    8.20
  -1 -11  -4  115.89    4.30
  -1  11  -5   38.10    3.00
   1  11   5   38.30    1.90
  -1 -11  -5   38.70    3.20
  -1 -11  -5   35.80    4.80
  -1 -11  -5   37.20    2.10
   1  11   6   51.89    2.30
  -1  11  -6   56.39    3.30
   1 -11   6   54.69    2.80
  -1 -11  -6   54.19    2.50
  -1 -11  -6   55.99    2.40
  -1  11  -7   41.20    2.50
   1  11   7   37.20    1.90
  -1 -11  -7   38.80    1.70
  -1 -11  -7   36.00    1.90
   1 -11   7   36.50    2.10
   1  11   8   50.99    1.80
  -1  11  -8   42.40    2.00
   1 -11   8   46.40    2.20
  -1 -11  -8   48.40    1.90
  -1  12   7  134.09    4.20
   1  12  -7  146.39    5.00
  -1 -12   7  142.09    4.60
   1 -12  -7  133.79    4.20
   1  12  -6    1.60    1.00
  -1  12   6    1.60    0.60
   1 -12  -6    0.50    0.40
  -1 -12   6    1.20    0.60
   1 -12  -6    1.20    0.50
  -1  12   5   43.00    2.10
   1  12  -5   42.30    3.00
  -1 -12   5   44.00    2.30
   1 -12  -5   42.60    2.10
   1 -12  -5   42.20    2.10
   1  12  -4   33.30    2.70
  -1  12   4   31.90    1.80
  -1 -12   4   30.50    2.00
   1 -12  -4   21.00    4.20
   1 -12  -4   30.90    2.40
   1 -12  -4   31.60    1.90
  -1  12   3   15.10    1.30
   1  12  -3   13.50    2.00
  -1 -12   3   16.40    1.50
   1 -12  -3   17.50    1.50
   1 -12  -3   15.00    3.50
   1 -12  -3   18.70    1.50
  -1  12   2   95.89    3.60
   1  12  -2   97.09    4.80
   1 -12  -2   85.49    7.70
   1 -12  -2   87.49    6.60
  -1 -12   2   93.39    3.70
   1 -12  -2   91.19    3.80
  -1 -12   2   95.09    5.70
   1 -12  -2   97.79    3.70
  -1  12   1   47.60    2.30
   1  12  -1   51.59    3.40
   1 -12  -1   47.90    2.30
   1 -12  -1   45.70    4.80
  -1 -12   1   45.30    2.40
   1 -12  -1   47.80    2.50
   1 -12  -1   47.80    5.20
  -1 -12   1   46.70    4.20
  -1 -12   1   40.60    5.40
  -1  12   0   42.30    2.10
   1  12   0   44.00    1.80
   1 -12   0   40.40    4.70
  -1 -12   0   41.70    2.10
  -1 -12   0   42.50    4.90
  -1 -12   0   38.60    2.30
   1 -12   0   45.40    2.50
  -1 -12   0   40.40    4.20
   1 -12   0   41.40    4.40
  -1  12  -1   10.10    1.10
   1  12   1   10.70    1.00
   1 -12   1   16.20    2.90
  -1 -12  -1    8.30    1.20
  -1 -12  -1   10.70    2.70
  -1 -12  -1    8.20    2.70
   1 -12   1    8.30    1.20
  -1 -12  -1    9.10    1.10
   1 -12   1   11.00    2.60
  -1  12  -2  256.77    7.50
  -1  12  -2  270.87    9.50
   1  12   2  273.77    7.70
  -1 -12  -2  269.77    8.30
   1 -12   2  266.57   11.80
   1 -12   2  262.27    8.20
  -1 -12  -2  254.97   13.00
  -1 -12  -2  254.37    7.90
   1  12   3   20.10    1.30
  -1  12  -3   20.90    2.30
  -1 -12  -3   18.10    1.40
  -1 -12  -3   16.70    1.50
   1 -12   3   17.40    1.50
   1  12   4    2.30    0.60
  -1  12  -4    1.60    1.00
   1 -12   4    2.70    0.90
  -1 -12  -4    1.80    0.70
   1  12   5   27.70    1.50
  -1  12  -5   26.60    2.40
  -1 -12  -5   28.10    1.70
   1 -12   5   24.70    1.80
  -1 -12  -5   26.40    1.60
   1  12   6  311.07    8.30
  -1  12  -6  296.47    9.50
  -1 -12  -6  290.27    8.40
  -1 -12  -6  294.07    8.50
   1 -12   6  305.97    9.00
  -1  12  -7    4.20    1.20
   1  12   7    4.50    0.60
  -1 -12  -7    4.60    0.60
   1 -12   7    3.30    0.70
   1  13  -6   13.50    1.40
  -1  13   6   11.90    1.10
  -1 -13   6   11.10    1.10
   1 -13  -6   12.80    0.90
  -1  13   5   25.10    1.30
   1  13  -5   28.50    2.20
   1 -13  -5   27.20    1.50
  -1 -13   5   25.70    1.60
   1 -13  -5   27.40    1.40
   1  13  -4   41.10    3.10
  -1  13   4   38.30    2.50
   1 -13  -4   40.00    2.00
   1 -13  -4   40.20    2.00
  -1 -13   4   39.50    2.10
   1  13  -3  109.99    5.00
  -1  13   3  113.79    3.80
   1 -13  -3  113.99    3.90
  -1 -13   3  110.69    4.10
   1 -13  -3  111.19    4.00
  -1  13   2    0.00    0.40
   1  13  -2   -0.60    0.70
   1 -13  -2    0.30    0.50
   1 -13  -2    1.20    0.60
  -1 -13   2    0.40    0.60
   1  13  -1   21.80    2.20
  -1  13   1   22.10    1.30
  -1 -13   1   17.70    1.50
  -1  13   0   -0.20    0.80
  -1  13   0   -0.30    0.40
   1  13   0    0.70    0.80
  -1  13  -1   11.10    1.80
   1  13   1    7.00    1.40
  -1 -13  -1    8.60    1.20
   1 -13   1   10.40    1.40
   1  13   2   32.40    2.40
  -1  13  -2   36.40    2.80
   1 -13   2   30.20    2.00
  -1 -13  -2   35.30    1.80
  -1 -13  -2   33.60    1.90
  -1  13  -3   13.60    2.00
   1  13   3   11.80    1.40
   1 -13   3   15.80    1.40
  -1 -13  -3   13.50    1.20
   1  13   4    0.00    0.30
  -1  13  -4   -0.30    1.00
  -1 -13  -4    0.20    0.40
  -1 -13  -4    0.80    0.50
   1 -13   4    0.40    0.50
   1  13   5   27.20    1.20
  -1  13  -5   25.40    2.00
  -1 -13  -5   24.00    1.40
  -1 -13  -5   26.50    1.40
   1 -13   5   27.10    1.60
   1  14  -4   10.70    1.40
  -1 -14   4   11.00    1.00
   1  14  -3    7.60    1.30
  -1 -14   3    8.40    1.00
   1 -14  -3    7.80    0.90
  -1  14   2   14.20    1.40
   1  14  -2   16.20    1.70
   1 -14  -2   14.70    1.20
   1  14  -1    1.00    0.90
  -1  14   1    1.20    0.80
   1 -14  -1    1.20    0.50
  -1 -14   1    0.80    0.50
   1  14   0   22.00    1.90
  -1 -14   0   22.00    1.50
   1 -14   0   21.30    1.50
   1  14   1   53.89    2.80
  -1 -14  -1   56.69    2.40
   1 -14   1   52.19    2.40
   1  14   2    2.40    0.70
  -1  14  -2    2.30    0.90
   1 -14   2    3.60    0.80
  -1 -14  -2    3.90    0.70
  -1  14  -3   22.80    1.90
   1 -14   3   26.10    1.60
  -1 -14  -3   23.90    1.40
  -1  14  -4   43.50    2.30
   1 -14   4   42.60    2.00
  -1 -14  -4   39.50    1.70
  -2   0  12   12.00    1.00
  -2   0  12   12.60    1.00
   2   0 -11    0.30    0.50
  -2   0  11    0.10    0.60
  -2   0  11   -0.10    0.60
  -2   0  10  145.39    7.90
  -2   0  10  143.09    5.20
  -2   0  10  147.09    5.20
   2   0 -10  147.19    5.10
   2   0  -9   -0.40    0.60
   2   0  -9   -0.10    0.50
  -2   0   9   -0.80    0.70
  -2   0   9    2.70    1.40
  -2   0   9    0.40    0.70
  -2   0   8  322.87   13.00
  -2   0   8  328.57    9.80
   2   0  -8  322.37    9.90
  -2   0   8  316.37    9.70
   2   0  -8  315.07   10.00
   2   0  -7    0.10    0.60
  -2   0   7   -0.60    0.60
   2   0  -7    0.20    0.50
  -2   0   7    0.50    1.20
   2   0  -7    1.30    1.20
   2   0  -7    1.30    0.80
  -2   0   7   -0.60    0.50
  -2   0   6  483.65   16.60
  -2   0   6  496.25   14.20
   2   0  -6  545.45   17.10
   2   0  -6  527.25   15.20
   2   0  -5   -0.70    0.60
  -2   0   5    0.00    0.90
  -2   0   5    0.10    0.50
   2   0  -5    0.10    0.60
   2   0  -4  176.88    5.90
   2   0  -4  176.88    5.90
   2   0  -4  182.88    6.50
  -2   0   4  178.18    6.70
   2   0  -3    0.10    0.40
   2   0  -3    0.40    0.50
  -2   0   3    0.70    0.60
   2   0  -2 5675.13  147.69
   2   0  -1    0.70    0.20
  -2   0   1    0.10    0.20
   2   0  -1    0.60    0.30
   2   0   0 2905.01   74.49
  -2   0  -1    0.50    0.50
  -2   0  -1    0.90    0.30
  -2   0  -2   77.99    3.30
   2   0   2   81.39    3.20
  -2   0  -2   81.09    3.30
  -2   0  -2   86.69    3.20
   2   0   3    0.10    0.60
  -2   0  -3    0.20    0.60
  -2   0  -3    0.20    0.60
  -2   0  -3   -0.30    0.60
  -2   0  -4  248.58    8.20
  -2   0  -4  254.37    8.80
   2   0   4  238.28    8.40
  -2   0  -4  242.88    8.30
  -2   0  -5    0.40    0.70
  -2   0  -5   -0.90    0.70
   2   0   5   -0.80    0.50
  -2   0  -5    1.70    1.00
   2   0   5    0.20    0.80
  -2   0  -6   83.89    4.90
  -2   0  -6   84.99    4.40
   2   0   6   82.99    3.40
  -2   0  -6   78.79    3.50
   2   0   6   71.59    4.50
  -2   0  -7    0.90    0.70
   2   0   7   -1.20    0.50
  -2   0  -7   -0.70    0.60
   2   0   7    0.30    0.60
   2   0   7   -0.30    1.00
  -2   0  -7    0.40    0.70
  -2   0  -7    0.40    1.00
   2   0   8  740.03   22.50
  -2   0  -8  745.73   20.70
  -2   0  -8  700.73   19.60
  -2   0  -8  686.53   19.90
   2   0   8  706.23   19.70
   2   0   8  721.73   19.60
  -2   0  -8  656.33   22.50
  -2   0  -9   -0.20    0.70
   2   0   9   -0.30    1.20
  -2   0  -9    0.40    0.60
   2   0   9   -0.20    0.60
  -2   0  -9   -0.80    0.50
   2   0   9   -0.50    0.80
   2   0  10  120.39    6.30
  -2   0 -10  128.69    4.80
   2   0  10  122.89    4.70
   2   0  10  128.99    4.60
   2   0  11    0.10    0.50
   2   0  11   -0.20    0.60
  -2   0 -11   -0.20    0.50
  -2   1  12    8.70    0.90
  -2  -1  12    6.90    0.70
  -2  -1  12    7.90    0.90
  -2   1  11  123.19    4.10
   2   1 -11  120.99    4.10
  -2   1  11  119.29    4.20
  -2  -1  11  122.39    4.30
   2  -1 -11  124.69    4.20
  -2  -1  11  126.09    4.40
  -2   1  10    7.50    1.10
  -2   1  10    6.60    1.10
   2   1 -10    7.50    1.10
  -2   1  10    8.40    2.20
   2   1 -10    7.50    1.00
  -2  -1  10    6.10    2.40
   2  -1 -10    7.90    1.20
  -2  -1  10    7.70    1.30
  -2  -1  10    8.10    1.20
  -2   1   9   65.99    3.10
   2   1  -9   61.49    3.00
   2   1  -9   59.89    2.90
  -2   1   9   62.99    5.20
  -2   1   9   60.39    3.00
   2  -1  -9   61.49    3.00
   2  -1  -9   58.59    2.80
  -2  -1   9   57.79    3.10
  -2  -1   9   63.49    5.00
  -2  -1   9   61.59    3.00
   2   1  -8   75.79    3.60
  -2   1   8   74.09    5.60
  -2   1   8   75.89    3.40
  -2   1   8   73.89    3.50
   2   1  -8   75.79    4.70
  -2  -1   8   76.29    3.50
   2  -1  -8   77.09    3.30
   2  -1  -8   74.99    3.40
  -2  -1   8   80.39    3.50
   2  -1  -8   77.29    3.10
  -2  -1   8   78.09    5.50
   2   1  -7   41.30    2.50
  -2   1   7   41.60    4.00
  -2   1   7   43.90    2.30
  -2   1   7   40.90    2.30
   2   1  -7   42.70    2.30
   2  -1  -7   41.00    2.20
  -2  -1   7   40.70    2.30
   2  -1  -7   42.00    2.30
   2  -1  -7   44.50    3.80
   2  -1  -7   45.60    2.80
   2  -1  -7   37.40    2.30
  -2  -1   7   45.90    4.10
   2   1  -6  173.98    5.00
  -2   1   6  169.78    5.60
  -2   1   6  157.08    7.60
   2  -1  -6  176.78    6.70
   2  -1  -6  177.58    7.60
  -2  -1   6  178.68    7.80
  -2  -1   6  172.58    5.60
   2   1  -5    9.30    1.50
   2   1  -5   10.00    0.90
  -2   1   5    7.20    1.00
  -2   1   5    9.10    1.80
   2  -1  -5   10.80    1.60
  -2  -1   5    9.30    1.70
   2  -1  -5    9.90    1.50
  -2  -1   5    7.80    1.60
   2  -1  -5    7.80    1.60
   2   1  -4  189.98    6.40
   2   1  -4  195.08    5.60
  -2   1   4  194.98    7.20
   2  -1  -4  190.08    7.10
  -2  -1   4  192.88    7.10
   2  -1  -4  204.78    6.80
   2  -1  -4  188.58    6.70
   2   1  -3  729.43   19.20
  -2   1   3  726.63   20.00
   2   1  -3  732.03   18.40
   2  -1  -3  691.93   19.70
   2  -1  -3  704.33   20.00
   2  -1  -3  741.03   19.70
  -2   1   2 1584.34   41.40
   2   1  -2 1608.44   40.70
  -2  -1   2 1593.04   40.80
   2  -1  -2 1645.04   41.40
   2  -1  -2 1597.24   41.40
  -2   1   1  499.95   12.90
  -2   1   1  470.45   13.00
   2  -1  -1  482.75   12.80
  -2  -1   1  478.75   12.20
  -2  -1   1  485.55   12.20
   2  -1  -1  476.65   12.80
   2  -1  -1  474.75   12.80
  -2   1   0    6.20    0.60
  -2   1   0    5.10    0.60
  -2  -1   0    5.70    0.30
  -2  -1   0    5.20    0.50
   2  -1   0    5.50    0.50
  -2   1  -1  213.38    6.30
   2   1   1  209.78    6.20
  -2   1  -1  225.58    6.30
  -2   1  -1  211.58    6.30
   2  -1   1  219.28    6.20
  -2  -1  -1  221.18    6.40
  -2  -1  -1  227.48    6.80
  -2   1  -2    3.60    0.70
  -2   1  -2    3.10    0.70
   2   1   2    6.00    1.00
  -2   1  -2    3.40    0.60
  -2  -1  -2    3.40    0.90
  -2  -1  -2    3.10    0.80
  -2  -1  -2    3.90    0.80
   2  -1   2    5.20    0.90
  -2   1  -3  824.12   23.20
   2   1   3  865.81   23.40
  -2   1  -3  853.31   22.90
  -2  -1  -3  853.21   23.70
   2  -1   3  843.62   23.20
  -2  -1  -3  879.51   23.60
  -2  -1  -3  849.32   23.30
  -2   1  -4  199.08    6.60
   2   1   4  198.98    7.20
  -2   1  -4  184.58    6.60
  -2   1  -4  192.48    7.00
  -2  -1  -4  184.48    7.20
  -2  -1  -4  186.08    7.40
   2  -1   4  198.18    7.00
  -2  -1  -4  194.48    7.00
  -2   1  -5  959.20   28.80
   2   1   5 1052.49   29.80
   2   1   5 1090.19   27.80
  -2   1  -5 1091.79   29.70
  -2   1  -5 1085.59   28.90
  -2  -1  -5 1083.29   29.60
   2  -1   5 1084.59   27.90
   2  -1   5 1029.00   29.50
  -2  -1  -5 1095.99   30.40
  -2  -1  -5 1022.80   30.10
  -2  -1  -5 1050.39   27.70
   2   1   6   31.90    3.00
  -2   1  -6   36.90    3.00
  -2   1  -6   37.10    2.60
  -2   1  -6   33.50    2.20
   2   1   6   33.20    2.00
   2   1   6   34.40    2.00
  -2  -1  -6   24.40    2.60
  -2  -1  -6   39.60    3.10
   2  -1   6   32.10    2.00
  -2  -1  -6   33.10    2.10
  -2  -1  -6   33.50    1.80
  -2  -1  -6   32.30    3.20
  -2  -1  -6   36.50    2.20
  -2   1  -7   94.59    4.10
   2   1   7   88.59    5.40
  -2   1  -7   94.39    5.40
   2   1   7   99.79    3.80
   2   1   7   94.49    3.90
  -2   1  -7  100.59    4.50
  -2   1  -7   89.39    3.90
   2  -1   7   91.29    3.90
  -2  -1  -7   93.99    4.10
  -2  -1  -7   98.09    5.90
  -2  -1  -7   98.49    5.20
  -2  -1  -7   96.19    4.00
   2  -1   7   98.09    5.60
  -2   1  -8  338.27   10.80
   2   1   8  343.07   10.60
   2   1   8  344.87   10.40
   2   1   8  345.67   13.10
  -2   1  -8  354.26   10.70
  -2   1  -8  372.36   10.70
   2  -1   8  359.76   13.10
  -2  -1  -8  364.76   12.10
  -2  -1  -8  346.07   10.80
   2  -1   8  352.56   10.80
   2  -1   8  350.26   10.80
  -2  -1  -8  346.77   13.80
  -2  -1  -8  349.27   10.70
   2   1   9  111.29    6.30
   2   1   9  113.29    4.20
   2   1   9  110.49    4.40
  -2   1  -9  108.49    4.50
   2  -1   9  102.89    6.10
   2  -1   9  108.39    4.50
  -2  -1  -9  104.69    4.60
  -2  -1  -9  105.29    4.20
   2  -1   9  110.49    4.40
  -2  -1  -9  104.29    4.40
  -2   1 -10    4.30    1.00
   2   1  10    4.90    1.60
   2   1  10    6.10    0.90
   2   1  10    5.00    1.00
   2  -1  10    5.20    0.90
  -2  -1 -10    6.20    1.20
   2  -1  10    3.90    0.90
   2  -1  10    4.90    1.70
  -2  -1 -10    3.70    0.70
   2   1  11   27.50    1.50
   2   1  11   27.90    2.20
  -2  -1 -11   24.70    1.90
   2  -1  11   24.40    1.40
  -2   2  12   18.00    1.10
  -2  -2  12   16.70    1.10
  -2  -2  12   18.50    1.10
   2   2 -11   40.90    1.80
  -2   2  11   37.90    2.00
  -2   2  11   39.80    1.80
  -2  -2  11   35.60    2.10
  -2  -2  11   38.00    2.10
   2  -2 -11   41.80    2.00
  -2   2  10   10.40    2.30
   2   2 -10   10.70    1.20
   2   2 -10   15.40    1.40
  -2   2  10   11.20    1.30
  -2   2  10   12.70    1.20
  -2   2  10   14.30    1.40
   2  -2 -10   11.30    1.30
  -2  -2  10   11.90    1.50
  -2  -2  10    8.20    2.70
  -2  -2  10   11.20    1.40
  -2   2   9   49.40    2.60
   2   2  -9   48.40    2.50
  -2   2   9   52.39    4.70
   2   2  -9   47.60    2.70
  -2   2   9   47.70    2.50
   2  -2  -9   42.30    2.30
  -2  -2   9   42.10    4.60
  -2  -2   9   47.30    2.80
   2  -2  -9   47.20    2.10
   2  -2  -9   47.60    2.60
   2  -2  -9   47.00    2.20
  -2  -2   9   46.90    2.60
  -2   2   8  623.84   20.90
  -2   2   8  603.14   16.90
  -2   2   8  624.34   17.10
   2   2  -8  648.54   17.40
   2   2  -8  606.44   17.60
   2  -2  -8  589.24   16.80
   2  -2  -8  613.34   16.80
   2  -2  -8  592.84   17.10
  -2  -2   8  632.54   20.60
  -2  -2   8  603.14   17.10
  -2  -2   8  604.44   17.30
   2  -2  -8  601.14   19.40
   2   2  -7   14.40    1.40
  -2   2   7   14.80    2.90
  -2   2   7   12.80    1.40
  -2   2   7   13.30    1.40
   2   2  -7   11.40    1.60
  -2  -2   7   15.60    1.50
   2  -2  -7   15.10    1.40
   2  -2  -7   13.20    1.90
   2  -2  -7   13.10    1.50
   2  -2  -7   11.70    2.40
   2  -2  -7   14.50    1.40
  -2   2   6  748.93   20.20
  -2   2   6  745.53   23.20
   2  -2  -6  769.62   23.40
  -2  -2   6  753.32   23.00
  -2  -2   6  767.42   20.40
   2  -2  -6  757.72   22.30
  -2   2   5 1452.95   40.00
  -2   2   5 1455.65   37.40
   2   2  -5 1409.26   38.70
   2  -2  -5 1463.65   39.30
   2  -2  -5 1476.05   40.20
   2  -2  -5 1433.56   39.80
  -2  -2   5 1473.85   39.80
   2   2  -4   23.30    1.40
  -2   2   4   21.30    2.10
   2  -2  -4   19.90    2.10
   2  -2  -4   22.80    2.00
   2  -2  -4   20.40    2.30
  -2   2   3  335.37   10.60
   2   2  -3  346.07    9.20
   2  -2  -3  353.76   10.50
  -2  -2   3  330.57    9.70
   2  -2  -3  338.67   10.80
  -2   2   2   45.30    2.40
   2  -2  -2   50.09    2.50
   2  -2  -2   48.40    2.40
   2  -2  -2   50.99    2.60
  -2  -2   2   50.29    1.60
   2   2  -1 7341.37  187.98
   2  -2  -1 7609.64  192.88
  -2   2   0   62.29    2.40
  -2   2   0   57.79    2.20
  -2  -2   0   56.79    1.70
   2  -2   0   60.49    2.20
  -2  -2   0   58.39    2.00
   2  -2   0   63.89    2.20
  -2   2  -1  145.09    4.50
  -2   2  -1  149.59    4.60
  -2   2  -1  146.99    4.40
   2   2   1  143.49    4.40
  -2  -2  -1  138.09    4.80
   2  -2   1  144.29    4.40
  -2  -2  -1  145.09    4.60
  -2   2  -2 2526.45   65.29
   2   2   2 2590.84   65.69
  -2   2  -2 2700.43   65.59
   2  -2   2 2516.65   65.49
  -2  -2  -2 2526.75   66.29
  -2  -2  -2 2535.45   66.19
  -2  -2  -2 2592.24   65.99
  -2   2  -3  695.53   18.90
  -2   2  -3  709.83   19.00
  -2   2  -3  696.43   19.20
   2   2   3  688.53   19.50
   2  -2   3  653.83   19.20
  -2  -2  -3  797.42   23.90
  -2  -2  -3  696.13   19.70
  -2  -2  -3  686.53   20.00
  -2   2  -4  274.07    8.60
   2   2   4  276.57    9.60
  -2   2  -4  276.67    9.10
  -2   2  -4  282.47    8.90
  -2  -2  -4  296.67   10.30
  -2  -2  -4  286.87    9.60
  -2  -2  -4  293.27   10.00
   2   2   5    6.80    1.60
   2   2   5   10.90    1.20
  -2   2  -5    8.90    1.30
  -2   2  -5    6.40    1.30
  -2   2  -5    9.40    1.50
  -2  -2  -5   10.30    2.00
   2  -2   5   10.70    1.20
  -2  -2  -5    9.70    1.70
   2  -2   5    7.50    1.50
  -2  -2  -5   13.70    1.40
  -2  -2  -5    8.40    1.80
  -2   2  -6   11.70    1.50
   2   2   6    9.10    1.90
  -2   2  -6    8.10    1.50
   2   2   6   14.30    1.50
  -2   2  -6   12.70    1.50
   2   2   6   14.30    1.20
  -2  -2  -6   14.00    1.70
  -2  -2  -6    8.80    1.90
  -2  -2  -6   10.80    1.40
   2  -2   6   11.40    3.10
  -2  -2  -6   10.60    2.20
  -2  -2  -6   12.90    1.20
  -2  -2  -6   10.10    2.20
   2   2   7  140.59    6.90
  -2   2  -7  133.79    5.20
  -2   2  -7  141.39    4.90
   2   2   7  135.19    4.70
   2   2   7  134.09    4.90
  -2   2  -7  134.19    4.90
   2  -2   7  135.59    6.70
  -2  -2  -7  134.19    5.10
   2  -2   7  129.19    5.10
  -2  -2  -7  129.79    5.10
  -2  -2  -7  141.49    6.80
  -2  -2  -7  140.89    7.60
  -2   2  -8  168.48    6.20
  -2   2  -8  155.88    6.40
   2   2   8  169.88    5.90
   2   2   8  167.38    8.00
   2   2   8  169.78    5.60
  -2  -2  -8  173.18    9.00
  -2  -2  -8  179.08    6.30
  -2  -2  -8  173.58    7.60
  -2  -2  -8  161.48    6.00
   2  -2   8  174.28    8.00
   2  -2   8  172.68    6.30
   2   2   9   -0.20    0.70
   2   2   9    1.80    1.20
   2   2   9    0.20    0.60
  -2   2  -9   -0.30    0.60
  -2  -2  -9   -0.10    0.70
  -2  -2  -9   -0.50    0.60
   2  -2   9    0.10    1.30
  -2  -2  -9    0.50    0.90
   2  -2   9   -0.30    0.60
   2  -2   9    0.10    0.90
  -2  -2  -9    0.30    2.70
  -2   2 -10  345.77   10.20
   2   2  10  338.07   12.00
   2   2  10  333.57    9.80
   2  -2  10  331.27   10.00
   2  -2  10  346.57   10.20
  -2  -2 -10  335.57   10.10
   2  -2  10  331.17   12.20
  -2  -2 -10  325.87    9.60
   2   2  11   20.80    1.30
   2   2  11   15.10    1.30
  -2   2 -11   17.00    1.30
  -2  -2 -11   15.30    1.30
   2  -2  11   16.80    1.20
   2  -2  11   15.90    1.40
  -2   3  12    0.40    0.30
  -2  -3  12    0.40    0.30
  -2  -3  12   -0.10    0.40
  -2   3  11    9.20    0.90
   2   3 -11    8.40    1.10
  -2   3  11    7.30    0.90
  -2  -3  11    7.80    1.10
  -2  -3  11    8.70    1.10
  -2   3  10   15.80    1.30
  -2   3  10   14.20    1.40
   2   3 -10   12.10    1.20
  -2   3  10   14.30    1.40
  -2   3  10    9.50    2.10
   2   3 -10   14.90    1.50
  -2  -3  10   11.60    1.40
   2  -3 -10   11.20    1.30
  -2  -3  10   13.90    1.70
   2  -3 -10   11.50    1.00
   2   3  -9   14.40    1.80
  -2   3   9   11.10    1.30
  -2   3   9   10.30    2.40
  -2   3   9   14.40    1.30
  -2   3   9   12.90    1.40
   2   3  -9   13.60    1.30
   2  -3  -9   14.00    1.20
  -2  -3   9   11.10    1.60
   2  -3  -9   13.90    1.60
   2  -3  -9   14.00    1.70
  -2  -3   9   14.80    1.70
  -2   3   8  190.48    9.40
   2   3  -8  206.78    7.80
   2   3  -8  195.08    6.50
  -2   3   8  200.48    6.50
  -2   3   8  196.58    6.40
   2  -3  -8  197.38    9.90
  -2  -3   8  198.48    6.90
   2  -3  -8  187.78    6.30
   2  -3  -8  201.78    6.50
   2  -3  -8  198.08    6.60
   2  -3  -8  211.48    8.30
  -2   3   7   17.90    1.50
   2   3  -7   18.20    1.50
   2   3  -7   16.10    1.70
  -2   3   7   14.00    2.60
  -2   3   7   16.60    1.50
   2  -3  -7   18.10    1.50
   2  -3  -7   13.20    2.20
   2  -3  -7   19.10    1.60
   2  -3  -7   15.10    3.00
  -2  -3   7   16.90    1.60
  -2   3   6   92.49    5.50
  -2   3   6   86.59    3.40
  -2   3   6   97.79    3.40
  -2  -3   6   84.19    7.30
   2  -3  -6   85.69    3.50
   2  -3  -6   91.99    5.10
   2  -3  -6   89.39    3.60
   2  -3  -6   96.59    5.70
   2  -3  -6   91.19    3.20
  -2  -3   6   90.69    3.50
  -2   3   5  369.06   10.40
  -2   3   5  365.96   12.80
   2  -3  -5  371.86   12.70
   2  -3  -5  367.56   10.30
   2  -3  -5  361.46   13.10
   2  -3  -5  377.46   12.60
  -2  -3   5  400.26   13.40
  -2   3   4    0.80    0.90
  -2   3   4    0.90    0.90
   2  -3  -4    1.10    0.80
   2  -3  -4    1.30    1.00
   2  -3  -4    1.80    1.00
  -2   3   3 1412.56   37.30
   2  -3  -3 1376.56   37.10
   2  -3  -3 1404.66   37.20
  -2  -3   3 1472.75   36.90
   2  -3  -3 1274.37   38.00
  -2   3   2  415.86   12.70
  -2  -3   2  435.46   11.50
   2  -3  -2  461.35   12.70
   2  -3  -2  431.66   12.90
   2  -3  -2  433.86   12.70
  -2   3   1 3087.89   78.79
  -2  -3   1 3071.19   77.69
   2  -3   0 3959.90  104.59
  -2   3  -1 2432.06   61.79
   2   3   1 2426.56   61.29
  -2   3  -1 2445.06   61.79
  -2  -3  -1 2426.36   62.09
  -2  -3  -1 2341.67   61.69
   2  -3   1 2435.46   61.49
   2   3   2 1479.45   38.00
  -2   3  -2 1491.75   37.90
  -2   3  -2 1469.65   37.50
  -2   3  -2 1487.35   37.90
   2  -3   2 1432.26   37.70
  -2  -3  -2 1403.56   38.30
  -2  -3  -2 1413.66   38.70
  -2  -3  -2 1484.55   38.70
   2   3   3  635.14   18.00
  -2   3  -3  645.54   17.10
  -2   3  -3  656.93   17.60
  -2   3  -3  645.44   17.60
   2  -3   3  630.84   17.70
  -2  -3  -3  603.04   18.30
  -2  -3  -3  640.14   18.90
  -2  -3  -3  638.44   18.70
  -2   3  -4 1219.88   31.20
  -2   3  -4 1175.48   31.80
   2   3   4 1147.89   32.50
  -2  -3  -4 1177.08   33.30
  -2  -3  -4 1153.88   31.00
  -2  -3  -4 1203.18   33.00
   2  -3   4 1195.78   30.90
  -2  -3  -4 1240.18   33.70
  -2   3  -5  151.48    6.30
   2   3   5  144.79    4.50
   2   3   5  133.69    6.30
   2  -3   5  148.19    5.00
  -2  -3  -5  141.09    9.60
   2  -3   5  143.59    6.10
  -2  -3  -5  144.69    4.90
  -2  -3  -5  143.39    6.50
  -2  -3  -5  146.29    7.20
   2   3   6  251.17   10.00
   2   3   6  258.57    8.00
  -2   3  -6  268.67    8.00
  -2   3  -6  265.87    8.50
   2   3   6  271.87    7.80
  -2  -3  -6  267.37    8.10
  -2  -3  -6  277.67   10.70
   2  -3   6  259.67    8.30
  -2  -3  -6  267.37   11.50
  -2  -3  -6  262.97    8.50
  -2  -3  -6  277.57   10.50
  -2  -3  -6  270.57    8.50
   2   3   7  338.47   12.10
   2   3   7  323.67    9.20
   2   3   7  313.77    9.50
  -2   3  -7  307.47    9.40
  -2   3  -7  318.17   10.00
   2  -3   7  308.77    9.80
  -2  -3  -7  307.87    9.80
  -2  -3  -7  310.37    9.30
  -2  -3  -7  307.37    9.80
  -2  -3  -7  324.97   13.20
   2  -3   7  335.47   11.80
  -2  -3  -7  315.07   12.20
  -2   3  -8    1.30    0.80
   2   3   8    1.70    0.60
   2   3   8    1.00    1.20
   2   3   8    1.40    0.80
  -2  -3  -8   -0.70    1.60
   2  -3   8    0.60    1.30
  -2  -3  -8    1.60    0.80
   2  -3   8    0.90    0.80
  -2  -3  -8    2.30    0.90
  -2  -3  -8    1.30    1.30
   2   3   9    0.30    0.70
  -2   3  -9    0.30    0.70
   2   3   9   -0.20    1.10
   2  -3   9    0.00    0.70
  -2  -3  -9   -1.00    0.60
  -2  -3  -9    0.80    1.00
   2  -3   9   -0.10    0.70
  -2  -3  -9   -0.80    0.70
   2   3  10   54.59    2.50
  -2   3 -10   48.60    2.60
   2   3  10   52.19    3.70
   2  -3  10   58.89    4.00
   2  -3  10   52.19    4.00
  -2  -3 -10   52.39    2.40
   2  -3  10   52.19    2.80
  -2  -3 -10   52.29    2.60
   2   3  11   46.40    1.90
  -2   3 -11   46.00    2.00
   2   3  11   42.80    1.90
   2  -3  11   40.60    2.10
  -2  -3 -11   44.60    2.10
   2  -3  11   43.70    2.00
  -2   4  11   58.09    2.20
  -2  -4  11   53.19    2.40
  -2  -4  11   56.69    2.60
   2   4 -10   93.19    3.20
   2   4 -10   98.69    3.90
  -2   4  10   95.09    3.50
  -2   4  10   90.99    3.40
  -2   4  10   83.49    3.10
  -2   4  10   96.89    5.70
  -2  -4  10   94.29    3.80
   2  -4 -10   90.69    3.60
   2  -4 -10   96.09    3.30
  -2   4   9    9.60    2.20
  -2   4   9    8.40    1.10
  -2   4   9    8.50    1.20
   2   4  -9   10.10    1.60
  -2   4   9    9.00    1.10
   2   4  -9    7.50    1.00
  -2  -4   9    5.20    1.20
   2  -4  -9    9.90    1.70
  -2  -4   9   13.90    1.60
   2  -4  -9    8.80    1.10
   2  -4  -9    2.00    3.50
   2  -4  -9    7.70    1.10
   2   4  -8  860.51   25.00
  -2   4   8  875.01   23.80
  -2   4   8  909.71   28.30
  -2   4   8  906.91   23.90
  -2   4   8  936.91   25.30
   2   4  -8  898.11   24.00
   2  -4  -8  933.11   27.00
  -2  -4   8  895.51   24.40
   2  -4  -8  873.31   24.00
   2  -4  -8  909.61   29.20
   2  -4  -8  894.21   24.20
   2  -4  -8  851.51   23.60
   2   4  -7  260.87    9.00
  -2   4   7  274.67   11.30
  -2   4   7  257.57    7.70
  -2   4   7  261.07    7.80
   2   4  -7  257.67    7.90
   2  -4  -7  241.78    7.80
   2  -4  -7  265.97   10.70
   2  -4  -7  263.57    8.20
   2  -4  -7  259.67    8.10
  -2  -4   7  261.27    8.30
   2  -4  -7  266.17   11.90
   2   4  -6    7.80    1.10
  -2   4   6    6.00    1.70
  -2   4   6    8.80    1.10
   2   4  -6   10.60    1.80
  -2  -4   6    7.70    1.10
   2  -4  -6    6.90    1.10
   2  -4  -6    6.30    1.70
   2  -4  -6    6.40    1.90
   2  -4  -6    7.00    2.00
   2  -4  -6   10.00    1.00
  -2   4   5    3.60    0.70
  -2   4   5    1.80    1.20
  -2  -4   5    1.90    0.60
   2  -4  -5    3.10    0.70
   2  -4  -5    1.50    1.10
   2  -4  -5    3.20    1.20
   2  -4  -5    2.20    1.20
  -2   4   4  211.48    6.00
  -2   4   4  204.38    8.10
   2  -4  -4  187.98    8.00
   2  -4  -4  211.08    6.30
   2  -4  -4  215.78    8.20
   2  -4  -4  217.28    8.70
  -2   4   3    7.10    1.50
   2  -4  -3    7.10    1.50
  -2  -4   3    9.10    1.20
   2  -4  -3    5.90    1.30
   2  -4  -3    8.10    1.60
  -2   4   2   61.89    3.20
   2  -4  -2   58.79    3.10
   2  -4  -2   64.09    3.40
  -2  -4   2   59.09    2.30
   2  -4  -2   59.59    3.20
  -2   4   1   69.39    3.10
  -2  -4   1   73.89    2.70
   2  -4  -1   69.59    3.10
   2  -4  -1   65.69    3.00
   2  -4  -1   75.99    3.20
  -2  -4   1   68.19    2.40
  -2   4   0 2435.86   62.59
  -2   4   0 2491.25   62.09
  -2   4   0 2500.75   62.49
   2  -4   0 2493.75   61.79
   2  -4   0 2408.86   61.89
  -2  -4   0 2331.07   61.79
  -2  -4   0 2258.77   61.39
   2  -4   0 2463.85   61.89
  -2   4  -1  442.76   12.00
  -2   4  -1  432.16   12.50
  -2   4  -1  447.16   12.50
   2   4   1  448.16   11.50
   2  -4   1  441.16   12.10
   2  -4   1  427.46   12.00
  -2  -4  -1  402.66   12.10
  -2  -4  -1  410.36   12.60
   2   4   2   60.09    2.70
  -2   4  -2   59.19    2.40
  -2   4  -2   59.49    2.80
  -2  -4  -2   49.10    3.50
  -2  -4  -2   52.99    3.20
   2  -4   2   55.59    2.60
  -2   4  -3 2122.39   54.49
   2   4   3 2072.39   54.69
  -2   4  -3 2197.68   53.79
  -2  -4  -3 2034.70   55.79
   2  -4   3 2032.20   54.39
  -2  -4  -3 2088.39   53.69
  -2  -4  -3 2064.19   55.49
  -2  -4  -3 2185.38   56.19
  -2   4  -4 1277.77   32.60
   2   4   4 1249.07   34.30
  -2   4  -4 1268.97   33.60
   2  -4   4 1266.97   33.90
  -2  -4  -4 1244.38   32.80
  -2  -4  -4 1265.17   35.80
  -2  -4  -4 1261.97   35.40
  -2  -4  -4 1214.68   34.80
   2  -4   4 1248.08   32.60
  -2   4  -5    4.20    0.90
   2   4   5    4.00    1.30
   2   4   5    4.80    0.60
   2  -4   5    3.50    1.10
  -2  -4  -5    1.90    1.10
  -2  -4  -5    2.70    1.20
   2  -4   5    3.70    0.90
  -2  -4  -5    4.50    0.90
  -2  -4  -5    4.90    1.00
  -2  -4  -5    3.20    1.40
   2   4   6   15.20    1.40
  -2   4  -6   15.50    1.70
  -2   4  -6    8.20    1.70
   2   4   6   14.20    1.00
  -2   4  -6   11.50    1.70
   2   4   6   13.50    2.20
  -2  -4  -6   14.00    1.60
  -2  -4  -6   14.30    1.80
  -2  -4  -6   14.10    1.30
   2  -4   6   12.10    1.50
  -2  -4  -6   11.70    2.40
   2  -4   6   13.90    2.20
  -2  -4  -6   13.30    2.50
  -2  -4  -6   16.80    3.00
  -2   4  -7  273.47    9.20
  -2  -4  -7  276.57    8.90
   2  -4   7  281.07    9.10
  -2  -4  -7  297.77   12.70
  -2  -4  -7  283.67    8.50
  -2  -4  -7  284.87   10.10
   2  -4   7  271.77   10.60
   2   4   8   18.40    1.60
   2   4   8   18.00    2.70
  -2   4  -8   18.00    1.80
  -2   4  -8   18.90    2.00
   2  -4   8   15.40    2.50
  -2  -4  -8   17.90    1.80
   2  -4   8   17.90    2.00
  -2  -4  -8   16.90    2.90
  -2  -4  -8   17.80    1.70
  -2  -4  -8   21.70    3.20
  -2   4  -9  251.97    8.10
   2   4   9  255.07    7.60
   2   4   9  244.08    9.50
  -2  -4  -9  243.68    7.90
  -2  -4  -9  253.57   10.00
   2  -4   9  258.87    8.40
  -2  -4  -9  242.58    8.00
  -2  -4  -9  255.67   12.20
   2  -4   9  250.27    8.30
   2  -4   9  248.18   10.20
   2   4  10    8.70    2.00
   2   4  10   12.80    1.30
  -2   4 -10   10.10    1.20
   2   4  10   12.50    1.20
  -2  -4 -10   14.90    1.50
   2  -4  10   10.60    1.30
  -2  -4 -10   10.90    1.20
  -2  -4 -10   10.70    1.60
   2  -4  10    9.80    1.30
   2   4  11    0.00    0.30
   2   4  11   -0.50    0.30
  -2   4 -11   -0.10    0.30
   2  -4  11    0.10    0.50
  -2  -4 -11   -0.60    0.30
   2  -4  11   -0.40    0.40
  -2   5  11   40.80    1.70
  -2   5  11   38.20    1.70
  -2  -5  11   37.40    2.20
  -2  -5  11   39.90    1.80
  -2   5  10    5.00    0.80
  -2   5  10    4.00    1.70
   2   5 -10    6.30    1.20
  -2   5  10    6.70    1.00
  -2  -5  10    4.20    1.10
  -2  -5  10    7.20    1.10
   2  -5 -10    5.20    0.70
  -2   5   9  225.78    6.70
   2   5  -9  219.68    7.70
  -2   5   9  226.38   10.80
   2   5  -9  215.68    6.40
   2  -5  -9  221.88    7.00
   2  -5  -9  208.18    6.70
   2  -5  -9  198.68   12.10
  -2  -5   9  210.58    7.10
   2  -5  -9  207.78   10.40
  -2  -5   9  212.88    7.50
   2   5  -8    2.80    1.10
  -2   5   8    1.40    0.70
  -2   5   8    3.10    0.70
  -2   5   8    3.30    0.80
   2   5  -8    3.00    0.70
  -2   5   8    0.80    1.50
  -2  -5   8    3.10    0.90
   2  -5  -8    2.60    2.10
   2  -5  -8    3.10    0.90
   2  -5  -8    2.60    0.80
  -2  -5   8    2.90    0.90
   2  -5  -8    1.90    1.50
  -2   5   7  352.66    9.90
  -2   5   7  333.67    9.80
   2   5  -7  339.07   11.40
   2   5  -7  342.97    9.80
  -2   5   7  325.37    9.40
   2  -5  -7  323.37   18.00
  -2  -5   7  330.17   10.30
   2  -5  -7  340.67   14.40
   2   5  -6  162.38    6.40
  -2   5   6  172.68    5.10
  -2   5   6  160.68    5.20
  -2   5   6  161.38    7.90
  -2   5   6  159.88    5.30
   2   5  -6  159.48    5.30
   2  -5  -6  177.88    8.40
   2  -5  -6  165.98    5.60
   2  -5  -6  170.28    5.30
   2  -5  -6  166.08    8.80
   2  -5  -6  161.88    5.60
  -2  -5   6  154.68    5.50
  -2   5   5  334.47    9.80
  -2   5   5  353.06    9.80
  -2   5   5  356.26    9.60
  -2   5   5  344.27   12.60
   2   5  -5  357.16   11.20
   2  -5  -5  366.56   13.00
  -2  -5   5  345.77    9.90
   2  -5  -5  338.27   12.80
   2  -5  -5  364.96   13.60
   2  -5  -5  352.96   10.00
   2  -5  -5  341.87   10.30
  -2   5   4    0.40    0.40
  -2   5   4    0.40    1.50
   2  -5  -4    0.90    0.90
   2  -5  -4    0.90    0.90
   2  -5  -4    0.10    1.00
   2  -5  -4    1.00    0.60
  -2   5   3  247.98    9.20
   2  -5  -3  266.87    9.60
   2  -5  -3  265.87    9.50
   2  -5  -3  271.77    9.90
  -2   5   2  771.42   22.50
   2  -5  -2  824.32   23.10
   2  -5  -2  803.62   22.60
   2  -5  -2  798.52   22.80
  -2  -5   2  818.02   21.60
  -2   5   1    0.60    0.70
  -2  -5   1    0.80    0.40
   2  -5  -1    0.80    0.70
   2  -5  -1    0.90    0.70
  -2   5   0 1949.90   51.49
   2  -5   0 2018.50   51.59
   2  -5   0 2035.90   51.49
   2  -5   0 2148.89   51.49
  -2  -5   0 1986.40   51.09
  -2  -5   0 1810.52   51.79
  -2   5  -1  189.78    6.80
  -2   5  -1  183.68    6.00
  -2  -5  -1  179.08    7.20
  -2  -5  -1  179.48    6.70
   2  -5   1  191.08    6.20
   2  -5   1  201.88    6.20
  -2  -5  -1  184.58    6.30
  -2   5  -2 1263.77   31.80
  -2   5  -2 1267.87   32.90
   2   5   2 1227.88   32.00
  -2  -5  -2 1178.68   33.60
  -2  -5  -2 1229.78   33.10
   2  -5   2 1152.38   32.20
  -2  -5  -2 1225.08   33.60
  -2   5  -3  145.19    5.60
   2   5   3  138.99    5.40
  -2   5  -3  137.09    4.90
  -2   5  -3  153.48    4.60
  -2  -5  -3  141.29    6.50
  -2  -5  -3  144.49    4.80
  -2  -5  -3  137.19    6.60
   2  -5   3  134.89    4.40
   2  -5   3  144.99    5.40
  -2  -5  -3  143.59    6.20
   2   5   4  483.05   14.80
   2  -5   4  489.65   13.30
  -2  -5  -4  481.95   15.90
  -2  -5  -4  457.55   16.10
   2  -5   4  481.65   14.60
  -2  -5  -4  494.15   13.60
  -2  -5  -4  507.35   16.60
   2   5   5   44.40    2.10
  -2   5  -5   39.50    2.70
   2   5   5   50.49    3.40
   2  -5   5   43.60    3.20
  -2  -5  -5   48.20    2.70
  -2  -5  -5   45.10    2.40
  -2  -5  -5   42.30    3.90
  -2  -5  -5   48.90    3.90
  -2  -5  -5   46.60    4.40
   2  -5   5   49.70    2.90
  -2   5  -6  123.59    4.80
   2   5   6  125.69    6.00
   2   5   6  122.19    4.20
  -2   5  -6  119.79    5.10
   2  -5   6  130.29    6.30
  -2  -5  -6  116.29    4.60
  -2  -5  -6  123.39    4.60
  -2  -5  -6  123.59    7.10
  -2  -5  -6  125.59    7.50
  -2  -5  -6  116.79    6.80
  -2  -5  -6  125.99    4.90
   2  -5   6  121.99    4.80
   2   5   7   25.40    1.80
   2   5   7   26.80    2.70
  -2   5  -7   25.50    2.00
   2  -5   7   25.40    3.10
   2  -5   7   26.80    2.10
  -2  -5  -7   26.20    3.80
  -2  -5  -7   18.30    3.20
  -2  -5  -7   26.10    1.70
  -2  -5  -7   27.40    4.20
  -2  -5  -7   24.00    1.90
  -2  -5  -7   26.00    2.10
  -2   5  -8    8.60    1.30
   2   5   8    7.20    1.00
  -2   5  -8    7.50    1.40
   2   5   8    6.10    1.60
  -2  -5  -8   10.20    2.90
  -2  -5  -8    5.60    1.10
  -2  -5  -8    9.10    1.40
   2  -5   8    7.50    1.40
  -2  -5  -8    7.70    2.20
  -2  -5  -8    4.50    0.80
   2  -5   8    6.10    1.80
  -2   5  -9    4.20    0.90
   2   5   9    3.80    1.30
   2   5   9    2.90    0.90
   2   5   9    3.40    0.80
   2  -5   9    3.30    1.00
   2  -5   9    4.10    1.10
  -2  -5  -9    2.40    0.70
  -2  -5  -9    2.50    1.40
  -2  -5  -9    2.70    0.70
   2   5  10   29.00    1.60
  -2   5 -10   29.30    1.60
   2   5  10   25.30    1.40
  -2  -5 -10   25.90    1.70
  -2  -5 -10   28.90    1.70
   2  -5  10   26.00    1.90
   2  -5  10   28.30    1.90
   2   5  11   20.50    1.10
   2  -5  11   21.90    1.30
   2  -5  11   20.80    1.30
  -2   6  11   15.50    0.90
  -2   6  11   16.20    1.30
  -2  -6  11   11.80    1.20
  -2  -6  11   17.50    1.00
  -2   6  10   30.20    1.60
   2   6 -10   35.20    2.30
  -2  -6  10   30.50    1.80
   2  -6 -10   33.80    1.80
  -2  -6  10   27.70    2.00
  -2   6   9    7.10    1.00
   2   6  -9    9.00    1.50
  -2   6   9    6.90    1.90
  -2   6   9    6.30    0.90
   2   6  -9    5.00    0.50
   2  -6  -9    6.80    1.80
  -2  -6   9    6.50    1.30
  -2  -6   9    9.30    1.20
   2  -6  -9    7.10    1.00
   2   6  -8  168.98    5.20
   2   6  -8  165.78    6.80
  -2   6   8  172.58    5.60
  -2   6   8  177.88    8.60
  -2   6   8  164.68    5.40
  -2  -6   8  163.28    6.20
   2  -6  -8  173.88    5.90
   2  -6  -8  177.48    8.80
   2  -6  -8  168.68   10.40
   2   6  -7  122.09    4.10
  -2   6   7  118.79    4.30
  -2   6   7  121.19    6.80
   2   6  -7  118.09    5.50
  -2   6   7  119.29    4.10
   2  -6  -7  121.39    7.20
   2  -6  -7  114.29    7.90
   2  -6  -7  121.59    4.50
  -2  -6   7  119.19    4.80
   2  -6  -7  113.79    4.60
   2   6  -6   23.60    1.50
  -2   6   6   20.70    1.50
   2   6  -6   23.70    2.40
  -2   6   6   23.30    1.50
  -2   6   6   23.60    3.30
   2  -6  -6   24.40    4.00
   2  -6  -6   23.30    1.80
   2  -6  -6   21.80    1.50
  -2  -6   6   21.80    1.70
   2  -6  -6   21.30    1.60
   2  -6  -6   18.90    3.10
  -2   6   5   30.90    1.60
  -2   6   5   33.20    3.20
  -2   6   5   25.70    1.50
   2   6  -5   27.40    2.40
   2   6  -5   28.00    1.70
  -2   6   5   29.80    1.40
   2  -6  -5   33.50    4.20
   2  -6  -5   29.90    3.50
   2  -6  -5   28.80    3.30
  -2  -6   5   28.10    1.60
   2  -6  -5   29.40    1.90
   2  -6  -5   25.10    1.80
  -2   6   4   40.00    3.20
  -2   6   4   34.60    1.50
  -2   6   4   32.40    1.60
   2   6  -4   34.50    2.50
  -2   6   4   40.60    2.30
   2  -6  -4   42.30    3.90
   2  -6  -4   36.00    2.00
   2  -6  -4   35.40    2.00
   2  -6  -4   39.20    3.50
   2  -6  -4   31.00    3.20
  -2  -6   4   35.10    1.70
  -2   6   3  164.28    6.80
   2  -6  -3  160.58    7.20
   2  -6  -3  153.48    5.10
   2  -6  -3  162.58    7.10
   2  -6  -3  159.88    7.40
  -2   6   2  263.37    9.40
   2  -6  -2  268.47    9.70
   2  -6  -2  265.37    9.30
  -2  -6   2  245.38    7.70
  -2  -6   2  251.27    7.70
   2  -6  -2  259.77    9.50
   2  -6  -2  267.07    7.60
  -2   6   1  645.14   18.00
   2  -6  -1  645.04   18.50
  -2  -6   1  591.54   17.20
  -2  -6   1  608.64   16.80
   2  -6  -1  657.13   18.10
   2  -6  -1  646.94   18.30
   2  -6  -1  595.44   16.70
  -2   6   0  897.61   24.40
  -2  -6   0  886.41   24.80
   2  -6   0  892.91   23.60
   2  -6   0  893.91   24.80
   2  -6   0  911.61   24.90
   2  -6   0  941.71   24.60
  -2  -6   0  906.91   24.30
  -2   6  -1  113.79    4.00
  -2   6  -1  101.79    4.10
  -2  -6  -1  108.59    5.00
   2  -6   1  110.89    4.30
   2  -6   1  110.39    4.40
  -2  -6  -1  106.19    5.10
  -2  -6  -1  113.19    4.60
   2  -6   1  109.89    3.60
   2  -6   1  110.79    4.40
   2   6   2   29.40    1.40
  -2   6  -2   30.00    1.30
  -2   6  -2   26.60    1.40
   2   6   2   27.40    1.30
   2  -6   2   28.40    2.10
  -2  -6  -2   28.40    1.80
   2  -6   2   28.50    2.20
  -2  -6  -2   29.80    2.80
   2  -6   2   31.10    2.20
  -2  -6  -2   31.10    2.60
  -2  -6  -2   28.50    2.80
   2   6   3  259.37    8.80
  -2  -6  -3  254.27   10.20
  -2  -6  -3  260.07   10.40
  -2  -6  -3  278.47   10.00
  -2  -6  -3  256.07    8.00
   2  -6   3  256.77    8.70
   2  -6   3  271.57    7.60
  -2   6  -4   55.99    2.80
   2   6   4   58.79    3.30
  -2   6  -4   56.59    3.20
   2  -6   4   60.19    3.60
  -2  -6  -4   57.09    4.20
  -2  -6  -4   56.99    4.50
   2  -6   4   57.49    2.50
  -2  -6  -4   56.49    2.80
   2   6   5  403.26   12.70
  -2   6  -5  375.76   12.20
   2   6   5  388.96   10.70
  -2   6  -5  386.16   11.50
  -2  -6  -5  396.06   15.20
  -2  -6  -5  390.36   11.60
  -2  -6  -5  410.36   14.70
   2  -6   5  394.76   11.40
  -2  -6  -5  379.86   11.30
  -2  -6  -5  362.76   14.50
   2  -6   5  377.66   12.80
  -2  -6  -5  386.66   11.40
   2   6   6  127.19    4.20
   2   6   6  131.29    6.60
  -2   6  -6  123.29    5.50
  -2  -6  -6  127.09    7.60
  -2  -6  -6  128.89    4.80
   2  -6   6  122.09    6.20
  -2  -6  -6  131.29    7.40
   2  -6   6  126.79    4.90
  -2  -6  -6  130.99    4.80
  -2   6  -7   95.49    4.10
  -2   6  -7  103.59    4.70
   2   6   7   94.89    3.50
   2   6   7  102.29    5.10
  -2  -6  -7   95.99    7.20
   2  -6   7   95.29    4.30
  -2  -6  -7   95.79    4.00
  -2  -6  -7   78.49    6.40
   2  -6   7   87.19    5.40
  -2  -6  -7   96.59    3.80
  -2  -6  -7   93.39    6.50
  -2  -6  -7   99.79    4.30
   2   6   8   78.99    3.90
  -2   6  -8   77.19    3.90
   2   6   8   76.39    4.20
  -2  -6  -8   78.49    6.90
  -2  -6  -8   76.79    3.80
   2  -6   8   75.79    3.80
  -2  -6  -8   86.19    6.10
   2   6   9   84.29    4.00
   2   6   9   89.19    3.10
  -2   6  -9   94.29    3.60
   2   6   9   93.89    3.50
  -2  -6  -9   96.59    5.70
  -2  -6  -9   87.09    3.50
   2  -6   9   97.69    4.10
   2  -6   9   86.19    3.90
  -2  -6  -9   91.49    3.70
  -2   6 -10    2.60    0.50
   2   6  10    3.30    0.50
  -2  -6 -10    2.40    0.70
   2  -6  10    3.00    0.80
   2  -6  10    3.90    0.80
   2   7 -10   10.90    1.20
  -2   7  10    9.60    1.00
  -2   7  10   10.30    0.90
   2  -7 -10    9.70    0.80
  -2  -7  10   11.60    1.40
  -2   7   9  120.39    3.90
  -2   7   9  127.09    4.20
   2   7  -9  117.29    5.10
  -2   7   9  116.69    5.80
  -2  -7   9  116.59    5.40
   2  -7  -9  121.19    6.30
   2  -7  -9  127.99    4.30
   2   7  -8  115.19    5.40
  -2   7   8  120.49    4.20
  -2   7   8  119.99    4.00
   2  -7  -8  123.49    4.70
  -2  -7   8  104.69    4.70
   2  -7  -8   99.09    8.50
   2   7  -7  193.88    7.80
  -2   7   7  205.28    6.30
  -2   7   7  209.18    9.10
  -2   7   7  200.98    6.10
  -2  -7   7  184.48    6.90
   2  -7  -7  192.68    6.10
   2  -7  -7  203.98   10.10
   2  -7  -7  197.78    6.70
   2  -7  -7  200.68   11.00
   2   7  -6  243.68    8.90
  -2   7   6  230.98    9.90
   2   7  -6  224.98    6.80
  -2   7   6  233.18    6.90
  -2   7   6  231.78    7.10
   2  -7  -6  238.28   11.10
   2  -7  -6  243.58    7.70
  -2  -7   6  250.47    7.70
   2  -7  -6  237.78   11.90
   2  -7  -6  227.28    7.20
  -2   7   5  276.27    8.20
  -2   7   5  284.37   11.00
   2   7  -5  268.17    8.10
  -2   7   5  285.77    8.10
   2   7  -5  285.97    9.90
  -2  -7   5  279.77    8.40
   2  -7  -5  289.87    8.80
   2  -7  -5  296.67   12.30
   2  -7  -5  288.97   12.70
   2  -7  -5  279.07    8.50
   2  -7  -5  280.17   12.20
  -2   7   4    2.90    0.60
  -2   7   4    2.50    1.10
  -2   7   4    4.50    0.70
   2   7  -4    4.70    1.30
   2  -7  -4    3.40    0.80
  -2  -7   4    3.20    0.60
   2  -7  -4    3.00    0.80
   2  -7  -4    1.40    1.20
   2  -7  -4    3.40    1.40
   2  -7  -4    4.20    1.70
  -2   7   3  222.08    6.60
   2   7  -3  222.18    7.90
  -2   7   3  241.88    8.80
   2  -7  -3  240.68    9.50
  -2  -7   3  218.98    7.30
  -2  -7   3  245.48    7.30
   2  -7  -3  215.28    9.40
   2  -7  -3  221.18    7.10
   2  -7  -3  229.98    7.10
   2  -7  -3  237.48   10.10
  -2  -7   3  230.78    7.40
  -2   7   2    0.60    0.80
   2  -7  -2   -0.10    0.40
   2  -7  -2    0.70    0.90
  -2  -7   2    0.70    0.50
   2  -7  -2    0.60    0.80
  -2  -7   2    2.10    0.70
   2  -7  -2    0.20    0.70
   2  -7  -1  651.43   19.40
  -2  -7   1  626.44   17.60
   2  -7  -1  645.84   17.20
   2  -7  -1  647.74   18.90
   2  -7  -1  629.44   19.00
  -2  -7   1  623.94   18.10
  -2  -7   0   11.50    1.10
   2  -7   0    9.20    1.50
   2  -7   0    9.40    1.60
  -2  -7   0    9.40    1.60
   2  -7   0    8.30    1.00
   2  -7   0    7.30    1.50
  -2  -7   0   10.30    1.50
  -2  -7  -1   91.39    4.90
   2  -7   1   80.89    3.10
   2  -7   1   87.09    4.10
   2  -7   1   88.99    4.10
   2  -7   1   86.19    3.90
  -2  -7  -1   80.89    3.20
  -2  -7  -1   79.69    4.70
  -2  -7  -1   89.49    4.30
  -2  -7  -2    1.80    0.70
  -2  -7  -2    3.90    1.50
   2  -7   2    2.40    0.90
   2  -7   2    1.80    0.80
  -2  -7  -2    1.10    1.00
   2  -7   2    0.70    0.80
  -2  -7  -2    4.00    1.20
   2  -7   2    2.30    0.70
   2   7   3  292.07    9.20
  -2   7  -3  324.17    9.70
  -2  -7  -3  335.87   12.20
   2  -7   3  336.57    9.40
  -2  -7  -3  338.77    9.90
   2  -7   3  330.87   10.90
  -2  -7  -3  342.77   13.00
   2   7   4   93.39    3.80
   2   7   4   84.79    2.90
  -2   7  -4   85.39    3.70
  -2   7  -4   83.59    4.30
   2   7   4   87.69    3.20
  -2  -7  -4   84.69    6.00
  -2  -7  -4   96.49    5.80
  -2  -7  -4   91.69    3.70
  -2  -7  -4   81.39    5.70
   2  -7   4   93.09    3.50
   2  -7   4   88.49    4.80
  -2  -7  -4   87.39    3.80
   2   7   5  374.36   10.00
   2   7   5  375.56   11.30
  -2   7  -5  339.27   11.80
   2   7   5  355.76   10.30
  -2   7  -5  364.56   10.90
  -2  -7  -5  364.16   11.10
  -2  -7  -5  362.06   14.60
  -2  -7  -5  382.26   15.10
  -2  -7  -5  356.76   10.90
  -2  -7  -5  342.87   10.60
  -2  -7  -5  372.56   14.40
   2  -7   5  363.86   10.90
   2  -7   5  366.16   13.20
   2   7   6   94.59    3.60
  -2   7  -6   95.59    4.80
   2   7   6   95.49    4.40
   2   7   6   96.09    3.30
  -2   7  -6   99.09    4.10
  -2  -7  -6   89.59    3.80
  -2  -7  -6   96.59    6.70
  -2  -7  -6  101.79    7.90
  -2  -7  -6   88.99    4.00
  -2  -7  -6   93.59    6.50
  -2   7  -7   53.29    3.30
   2   7   7   50.09    2.40
  -2   7  -7   49.30    2.70
   2   7   7   49.00    2.10
   2   7   7   49.50    2.90
  -2  -7  -7   57.19    5.70
  -2  -7  -7   50.79    2.60
  -2  -7  -7   47.30    2.50
  -2  -7  -7   53.39    6.10
  -2  -7  -7   49.90    2.80
   2  -7   7   51.49    3.10
  -2  -7  -7   50.79    4.90
   2   7   8  126.29    4.30
  -2   7  -8  123.79    4.50
   2   7   8  118.19    3.90
   2   7   8  118.49    4.50
  -2   7  -8  120.39    5.00
   2  -7   8  123.89    5.10
  -2  -7  -8  125.99    4.70
  -2  -7  -8  120.69    7.40
   2   7   9    0.90    0.60
   2   7   9    0.60    0.50
  -2   7  -9    0.00    0.50
  -2  -7  -9    0.10    0.50
  -2  -7  -9   -0.10    1.20
   2  -7   9    0.60    0.60
   2  -7   9    0.30    0.60
   2   7  10   18.40    1.10
   2  -7  10   15.70    1.20
  -2  -7 -10   15.00    1.00
   2  -7  10   14.90    1.30
  -2   8  10   87.79    2.90
   2   8 -10   86.09    3.10
  -2  -8  10   84.29    3.30
   2  -8 -10   83.19    2.70
  -2   8   9   14.50    1.20
   2   8  -9   13.20    2.30
   2  -8  -9   12.50    1.10
  -2  -8   9   12.30    1.50
  -2  -8   9   10.50    1.10
  -2   8   8  125.79    5.60
  -2   8   8  125.39    4.20
   2   8  -8  123.59    5.50
  -2   8   8  120.99    3.90
  -2  -8   8  113.69    5.70
   2  -8  -8  123.99    4.40
  -2  -8   8  116.29    4.50
   2  -8  -8  121.59    7.20
   2   8  -7   73.49    4.30
  -2   8   7   74.79    3.00
  -2   8   7   70.49    2.70
  -2   8   7   69.69    4.40
   2  -8  -7   76.79    5.90
   2  -8  -7   72.29    3.20
   2  -8  -7   68.69    6.50
   2  -8  -7   65.69    2.80
  -2  -8   7   69.29    3.50
   2   8  -6  119.49    5.80
  -2   8   6  119.89    4.20
  -2   8   6  123.99    4.00
  -2   8   6  121.19    6.20
   2  -8  -6  121.99    7.70
   2  -8  -6  118.99    4.30
   2  -8  -6  110.89    7.90
   2  -8  -6  121.19    4.60
  -2  -8   6  118.79    4.60
   2  -8  -6  109.39    8.60
  -2   8   5   17.30    1.40
  -2   8   5   14.40    2.30
   2   8  -5   13.60    2.20
  -2   8   5   16.10    1.40
  -2  -8   5   13.50    1.80
   2  -8  -5   19.70    5.00
   2  -8  -5   17.60    3.30
   2  -8  -5   17.50    1.60
  -2  -8   5   14.20    1.30
   2  -8  -5   16.00    3.30
   2  -8  -5   15.60    1.40
   2   8  -4  202.08    7.80
  -2   8   4  205.18    6.00
   2   8  -4  188.28    5.90
  -2   8   4  199.08    8.10
  -2   8   4  200.08    6.10
  -2  -8   4  204.88    7.30
  -2  -8   4  202.88    6.20
  -2  -8   4  199.28    7.10
   2  -8  -4  199.28    6.50
   2  -8  -4  201.88    9.60
   2  -8  -4  202.78    9.90
   2  -8  -4  208.98    6.60
   2  -8  -4  206.98   10.20
  -2   8   3  228.78    6.60
   2   8  -3  226.08    8.10
   2   8  -3  212.58    6.50
  -2   8   3  219.88    6.70
  -2   8   3  219.38    8.20
  -2  -8   3  230.48    8.00
   2  -8  -3  214.18    6.90
   2  -8  -3  208.38    9.70
  -2  -8   3  226.08    7.50
  -2  -8   3  219.88    6.60
   2  -8  -3  209.18    6.90
   2  -8  -3  236.68    9.90
   2  -8  -3  207.58    9.90
  -2   8   2   14.00    1.60
  -2   8   2   13.00    1.10
   2  -8  -2   13.80    1.30
   2  -8  -2   11.90    2.20
  -2  -8   2   14.70    1.50
   2  -8  -2   15.10    2.80
  -2  -8   2   14.00    1.10
   2  -8  -2   10.80    2.30
  -2  -8   2   12.80    1.70
  -2   8   1  425.26   12.20
   2  -8  -1  469.25   14.60
   2  -8  -1  438.56   12.30
  -2  -8   1  419.56   12.00
   2  -8  -1  416.56   12.00
   2  -8  -1  431.36   18.50
  -2  -8   1  441.96   13.80
  -2   8   0   79.79    3.80
   2   8   0   64.99    2.60
   2  -8   0   72.99    4.20
   2  -8   0   73.89    4.40
  -2  -8   0   69.99    2.90
  -2  -8   0   77.49    4.30
   2  -8   0   67.29    4.20
   2   8   1    0.50    0.40
   2  -8   1    0.90    0.60
  -2  -8  -1    0.00    0.50
   2  -8   1   -0.80    0.90
  -2  -8  -1    0.50    0.80
  -2  -8  -1   -0.30    0.60
  -2   8  -2   37.30    2.00
   2   8   2   36.70    1.70
  -2  -8  -2   38.80    2.20
   2  -8   2   36.20    2.80
  -2  -8  -2   37.70    3.30
  -2  -8  -2   36.30    3.60
   2  -8   2   39.20    2.70
   2  -8   2   40.00    2.00
  -2  -8  -2   38.40    2.10
   2  -8   2   37.60    3.00
  -2  -8  -2   41.30    4.20
  -2   8  -3  976.00   26.10
   2   8   3 1000.90   25.50
  -2  -8  -3  954.80   26.20
  -2  -8  -3  956.40   30.20
  -2  -8  -3  993.50   29.50
   2  -8   3  983.70   25.90
  -2  -8  -3  943.81   30.30
   2  -8   3 1032.50   27.50
  -2  -8  -3  944.41   26.10
   2  -8   3  979.20   27.40
  -2   8  -4  183.58    6.30
  -2   8  -4  184.08    7.20
   2   8   4  183.28    5.60
   2  -8   4  183.38    7.20
   2  -8   4  178.08    6.10
   2  -8   4  199.68    7.60
  -2  -8  -4  174.58    8.90
  -2  -8  -4  183.18    6.30
  -2  -8  -4  179.98    9.50
  -2  -8  -4  171.38    9.20
  -2  -8  -4  187.58    6.40
   2   8   5  578.84   15.80
  -2   8  -5  598.44   16.50
  -2   8  -5  597.34   17.90
  -2  -8  -5  576.94   20.70
  -2  -8  -5  621.04   21.70
   2  -8   5  597.44   18.30
  -2  -8  -5  581.24   16.70
   2  -8   5  615.44   16.70
  -2  -8  -5  510.95   17.40
  -2  -8  -5  578.14   21.00
   2   8   6    1.30    0.50
  -2   8  -6   -0.50    0.50
   2   8   6   -0.20    0.50
  -2   8  -6    0.10    0.90
  -2  -8  -6   -0.20    0.50
  -2  -8  -6    0.30    1.40
   2  -8   6   -0.60    0.90
   2  -8   6    0.20    0.70
  -2  -8  -6   -0.80    1.60
  -2  -8  -6    0.10    0.60
  -2  -8  -6    0.20    1.50
   2   8   7   35.90    1.50
   2   8   7   33.80    1.90
  -2   8  -7   30.40    2.50
  -2   8  -7   31.60    2.00
  -2  -8  -7   29.60    4.60
  -2  -8  -7   31.70    2.00
  -2  -8  -7   34.10    2.20
   2  -8   7   32.40    2.40
  -2  -8  -7   30.40    4.50
   2  -8   7   29.70    3.60
  -2  -8  -7   32.30    4.60
  -2   8  -8   27.10    1.50
  -2   8  -8   28.30    2.20
   2   8   8   24.90    1.60
   2  -8   8   24.40    2.00
  -2  -8  -8   27.00    1.50
  -2  -8  -8   24.20    1.70
  -2  -8  -8   19.20    3.20
   2   8   9    4.90    1.10
   2  -8   9    3.80    0.80
   2  -8   9    4.10    0.90
  -2  -8  -9    2.40    0.90
   2   8  10  157.28    4.60
   2  -8  10  158.88    5.00
  -2   9   9   70.49    2.70
   2   9  -9   70.69    3.20
   2  -9  -9   72.29    2.60
  -2  -9   9   74.29    3.40
  -2   9   8    4.00    0.70
   2   9  -8    3.80    1.20
  -2   9   8    3.10    0.60
   2  -9  -8    2.40    2.40
  -2  -9   8    4.20    1.00
   2  -9  -8    4.70    0.90
  -2   9   7   18.60    1.50
  -2   9   7   17.70    1.80
   2   9  -7   15.50    2.30
  -2   9   7   20.10    1.30
   2  -9  -7   22.30    3.80
  -2  -9   7   18.70    1.70
   2  -9  -7   21.40    1.70
   2  -9  -7   19.10    1.50
  -2   9   6  202.38    5.90
   2   9  -6  208.38    8.00
  -2   9   6  197.98    6.20
  -2   9   6  199.68    7.20
  -2  -9   6  189.78    6.70
   2  -9  -6  189.68   11.10
   2  -9  -6  196.78    6.50
  -2  -9   6  198.48    7.60
   2  -9  -6  187.28   11.30
   2  -9  -6  190.78   10.30
  -2  -9   6  193.38    7.50
   2  -9  -6  196.28    6.30
  -2   9   5  900.81   25.40
  -2   9   5  915.01   23.80
  -2   9   5  934.71   24.20
   2   9  -5  924.01   26.30
  -2  -9   5  893.61   24.50
   2  -9  -5  916.01   29.90
   2  -9  -5  902.71   29.70
  -2  -9   5  911.21   25.70
   2  -9  -5  925.01   30.70
   2  -9  -5  873.91   24.40
  -2  -9   5  915.11   25.70
   2  -9  -5  933.61   24.60
  -2   9   4   86.49    3.30
   2   9  -4   88.69    4.80
  -2   9   4   88.49    4.10
   2  -9  -4   97.39    6.60
   2  -9  -4   86.39    3.60
  -2  -9   4   85.09    4.40
   2  -9  -4   82.79    6.60
  -2  -9   4   86.29    3.40
   2  -9  -4   91.59    6.50
  -2  -9   4   83.09    4.10
  -2   9   3   99.29    3.40
  -2   9   3   98.89    3.90
  -2  -9   3  100.79    3.70
  -2  -9   3   98.69    4.50
   2  -9  -3   97.69    3.90
   2  -9  -3  108.59    6.50
   2  -9  -3   97.99    6.50
  -2  -9   3  107.39    5.10
   2  -9  -3  103.79    7.00
   2  -9  -3  103.59    4.00
  -2   9   2  104.69    3.70
   2   9  -2  102.49    3.50
   2  -9  -2  104.89    6.10
   2  -9  -2  105.49    6.50
   2  -9  -2   99.49    3.80
   2  -9  -2   99.99    3.90
   2  -9  -2  101.59    6.50
  -2  -9   2   98.29    4.60
  -2  -9   2   98.29    3.60
  -2  -9   2  102.09    5.00
   2   9  -1  391.56   11.10
  -2   9   1  420.16   11.40
   2  -9  -1  410.56   14.90
   2  -9  -1  405.96   14.90
  -2  -9   1  411.36   11.50
  -2  -9   1  402.46   13.00
  -2  -9   1  399.76   13.70
   2  -9  -1  416.36   14.30
   2  -9  -1  407.26   11.60
   2  -9  -1  389.36   11.40
  -2   9   0   97.79    3.60
   2   9   0   94.39    3.30
   2  -9   0  102.99    3.80
  -2  -9   0   94.39    5.00
   2  -9   0   96.19    3.60
  -2  -9   0   97.79    5.60
  -2  -9   0   96.99    3.60
   2  -9   0   98.59    5.70
   2  -9   0   97.69    5.70
  -2  -9   0   99.99    3.80
   2  -9   0   98.39    5.20
   2   9   1    3.20    0.60
  -2   9  -1    2.80    0.80
  -2  -9  -1    2.00    1.20
  -2  -9  -1    3.10    1.00
  -2  -9  -1    1.90    0.60
   2  -9   1    2.70    0.80
   2  -9   1    1.50    1.10
   2  -9   1    2.30    0.60
  -2  -9  -1    1.60    0.70
   2  -9   1    2.30    0.80
   2   9   2  235.48    6.80
  -2   9  -2  232.18    7.40
   2  -9   2  239.28    8.80
   2  -9   2  237.28    7.30
  -2  -9  -2  222.78    9.80
   2  -9   2  232.98    9.20
  -2  -9  -2  246.78    7.70
  -2  -9  -2  230.78    7.40
  -2  -9  -2  239.78   10.60
   2   9   3   11.70    1.10
   2  -9   3   14.20    1.50
  -2  -9  -3   12.70    2.50
   2  -9   3   11.80    2.00
  -2  -9  -3   14.60    1.40
  -2  -9  -3    8.10    2.10
  -2  -9  -3   11.90    3.00
  -2  -9  -3   11.30    1.50
   2  -9   3   13.50    2.00
  -2   9  -4   27.30    2.60
  -2   9  -4   25.30    1.80
   2   9   4   25.10    1.60
   2  -9   4   26.10    2.80
  -2  -9  -4   25.50    1.90
  -2  -9  -4   18.10    3.60
  -2  -9  -4   19.40    3.30
   2  -9   4   24.70    3.50
  -2  -9  -4   28.90    5.40
   2   9   5  510.25   14.10
  -2   9  -5  527.95   16.20
  -2   9  -5  518.15   14.60
  -2  -9  -5  527.65   20.00
   2  -9   5  526.15   16.60
   2  -9   5  520.25   15.00
  -2  -9  -5  521.85   19.20
  -2  -9  -5  518.35   14.90
  -2  -9  -5  495.05   19.50
   2  -9   5  503.55   16.40
  -2  -9  -5  511.45   14.80
  -2   9  -6    8.50    1.20
  -2  -9  -6    5.20    4.20
  -2  -9  -6   11.10    1.40
   2  -9   6    9.70    1.50
  -2  -9  -6    3.40    2.30
   2  -9   6   10.10    2.40
  -2  -9  -6    6.30    2.50
  -2   9  -7   39.40    2.80
   2   9   7   39.70    2.00
  -2   9  -7   37.70    1.80
  -2  -9  -7   37.80    2.20
  -2  -9  -7   36.70    4.80
   2  -9   7   39.20    3.30
  -2  -9  -7   42.20    2.30
  -2   9  -8    1.70    0.80
   2   9   8    1.50    0.60
  -2  -9  -8    1.30    0.60
   2  -9   8    1.70    0.80
   2   9   9  106.99    3.40
   2  -9   9  107.89    3.80
  -2  -9  -9   99.19    3.40
   2  -9   9  102.39    3.50
   2  10  -9    5.70    0.90
   2 -10  -9    6.40    0.70
  -2 -10   9    6.40    1.00
   2  10  -8    8.10    1.70
  -2  10   8   10.80    1.50
  -2 -10   8    8.20    1.20
   2  10  -7   33.80    2.80
  -2  10   7   32.20    1.80
  -2 -10   7   32.60    2.20
   2 -10  -7   30.00    1.90
   2 -10  -7   34.20    1.90
   2  10  -6  193.48    7.60
  -2  10   6  185.48    6.00
  -2 -10   6  191.68    6.50
   2 -10  -6  192.18    6.30
   2 -10  -6  193.18   10.20
   2 -10  -6  189.68    6.10
   2  10  -5   20.00    2.70
  -2  10   5   20.80    1.50
   2 -10  -5   20.50    4.00
   2 -10  -5   10.90    3.40
  -2 -10   5   20.70    1.60
   2 -10  -5   22.40    1.60
  -2 -10   5   21.50    2.30
   2 -10  -5   16.30    1.60
   2 -10  -5   18.30    3.70
  -2  10   4  331.67    9.50
   2  10  -4  336.97   11.40
   2 -10  -4  309.87   14.20
   2 -10  -4  324.87    9.70
   2 -10  -4  327.47    9.90
  -2 -10   4  320.27   11.30
   2 -10  -4  336.27   14.80
  -2 -10   4  327.97   11.00
  -2 -10   4  317.47    9.60
   2 -10  -4  329.27   14.10
   2  10  -3    0.60    1.00
  -2  10   3    3.00    0.80
  -2 -10   3   -0.90    1.40
   2 -10  -3   -1.10    1.30
   2 -10  -3    2.80    0.80
  -2 -10   3    3.30    1.20
   2 -10  -3    3.10    0.90
   2 -10  -3    0.50    2.10
   2 -10  -3    3.20    1.50
  -2  10   2  116.29    4.10
   2  10  -2  119.69    5.50
  -2 -10   2  114.89    6.00
   2 -10  -2  110.49    6.90
   2 -10  -2  106.59    4.90
   2 -10  -2  114.39    7.50
   2 -10  -2  113.39    4.20
  -2 -10   2  110.99    4.10
  -2 -10   2  115.39    5.60
  -2  10   1   84.49    3.40
   2  10  -1   85.89    3.10
  -2 -10   1   77.29    5.10
   2 -10  -1   90.19    5.60
  -2 -10   1   80.59    4.80
   2 -10  -1   87.49    3.40
   2 -10  -1   90.99    6.10
  -2 -10   1   87.39    3.40
   2 -10  -1   79.69    3.50
   2 -10  -1   74.39    5.70
  -2  10   0    0.30    0.50
   2 -10   0    0.50    1.10
  -2 -10   0    0.20    0.50
  -2 -10   0    0.20    0.80
   2 -10   0   -1.10    1.00
  -2 -10   0   -0.30    1.10
  -2 -10   0    0.00    0.50
   2 -10   0    0.90    1.60
   2 -10   0    0.10    0.50
  -2  10  -1    1.90    0.70
   2  10   1    3.10    0.70
   2 -10   1    2.40    1.10
  -2 -10  -1    3.80    1.50
  -2 -10  -1    2.80    0.80
   2 -10   1    2.30    1.20
  -2 -10  -1    1.70    1.30
  -2 -10  -1    3.20    0.80
   2 -10   1    3.70    0.90
  -2  10  -2   74.49    3.20
   2  10   2   75.29    2.90
   2 -10   2   79.99    5.20
  -2 -10  -2   88.19    6.10
   2 -10   2   83.29    5.50
  -2 -10  -2   71.19    3.20
  -2 -10  -2   74.19    5.80
  -2  10  -3  534.35   16.50
   2  10   3  551.74   14.70
  -2  10  -3  532.95   15.20
  -2 -10  -3  539.65   15.20
  -2 -10  -3  560.24   19.40
   2 -10   3  539.95   15.30
   2 -10   3  552.34   17.20
  -2 -10  -3  511.45   20.10
   2 -10   3  546.65   17.90
  -2 -10  -3  541.45   19.90
  -2 -10  -3  539.15   15.50
  -2  10  -4  164.68    5.50
  -2  10  -4  153.98    6.60
   2  10   4  160.08    5.10
  -2 -10  -4  163.08    9.50
  -2 -10  -4  163.28    8.90
   2 -10   4  162.68    7.20
  -2 -10  -4  166.48    9.70
  -2 -10  -4  158.78    5.60
   2 -10   4  158.48    5.70
   2 -10   4  161.98    7.50
  -2 -10  -4  169.58    5.90
  -2  10  -5    6.00    1.50
   2  10   5    9.40    1.10
  -2  10  -5    8.70    1.10
   2 -10   5   10.80    2.70
   2 -10   5    7.20    1.80
  -2 -10  -5    6.70    1.20
  -2 -10  -5    6.10    4.00
  -2 -10  -5    9.90    1.40
  -2 -10  -5    8.20    3.20
   2 -10   5   10.10    1.50
  -2 -10  -5   10.40    2.90
   2  10   6  320.87    8.90
  -2  10  -6  315.87   10.50
  -2  10  -6  316.77    8.70
   2 -10   6  310.07    9.80
  -2 -10  -6  290.67   13.50
  -2 -10  -6  308.57    9.30
  -2  10  -7  166.68    6.30
   2  10   7  175.68    5.20
  -2 -10  -7  165.68    5.60
   2 -10   7  171.58    6.00
  -2 -10  -7  172.98    5.30
   2  10   8    4.60    0.70
  -2  10  -8    6.70    1.20
  -2 -10  -8    5.60    0.80
   2 -10   8    5.60    1.10
   2  11  -8  114.19    4.20
  -2  11   8  112.19    3.60
  -2 -11   8  105.69    3.90
   2 -11  -8  110.69    3.50
   2  11  -7    5.80    1.80
  -2  11   7    6.10    1.20
  -2 -11   7    5.40    0.90
   2 -11  -7    4.30    0.80
   2  11  -6    1.30    1.00
  -2  11   6    2.20    0.70
   2 -11  -6    1.70    0.60
   2 -11  -6    1.80    0.70
  -2 -11   6    2.80    0.80
   2 -11  -6   -0.70    2.00
   2  11  -5   61.29    3.90
  -2  11   5   65.19    2.80
   2 -11  -5   61.29    3.00
   2 -11  -5   61.39    2.80
   2 -11  -5   60.79    5.80
   2  11  -4   56.39    3.70
  -2  11   4   62.59    2.70
   2 -11  -4   53.19    5.70
   2 -11  -4   58.09    6.20
  -2 -11   4   54.59    3.90
   2 -11  -4   54.49    6.60
  -2 -11   4   56.19    2.70
   2 -11  -4   59.49    2.80
   2 -11  -4   54.59    2.70
   2  11  -3  282.27   10.00
  -2  11   3  288.77    8.40
   2 -11  -3  280.17   12.80
   2 -11  -3  265.87   12.70
  -2 -11   3  268.37    8.30
   2 -11  -3  275.87    8.40
  -2 -11   3  281.97   12.80
  -2 -11   3  262.17   10.10
   2 -11  -3  274.27    8.60
   2 -11  -3  270.97   13.10
   2  11  -2    2.50    1.10
  -2  11   2    2.00    0.70
   2 -11  -2    3.00    0.90
   2 -11  -2    2.80    2.30
  -2 -11   2    3.90    1.40
   2 -11  -2    2.90    1.70
   2 -11  -2    2.00    1.90
  -2 -11   2    2.50    0.70
   2 -11  -2    2.40    0.70
  -2 -11   2    2.70    1.70
   2  11  -1   85.09    4.40
  -2  11   1   83.69    3.30
   2 -11  -1   78.59    3.30
   2 -11  -1   65.19    6.00
  -2 -11   1   82.59    5.10
  -2 -11   1   75.59    5.30
   2 -11  -1   88.19    6.50
   2 -11  -1   82.49    5.80
   2 -11  -1   79.19    3.40
  -2 -11   1   81.59    3.40
  -2  11   0    7.50    1.10
   2  11   0    5.50    0.80
  -2 -11   0    4.90    0.90
  -2 -11   0    7.70    1.20
  -2 -11   0    5.20    1.60
  -2 -11   0    7.70    2.50
   2 -11   0    5.10    2.10
   2 -11   0    5.10    1.80
   2 -11   0    5.40    1.10
   2 -11   0    5.20    1.00
  -2  11  -1  116.89    4.40
   2  11   1  121.69    4.10
   2 -11   1  121.59    4.60
  -2 -11  -1  122.69    7.40
   2 -11   1  134.39    6.90
  -2 -11  -1  133.19    4.70
  -2 -11  -1  118.49    4.30
   2 -11   1  129.79    7.50
  -2 -11  -1  127.09    7.10
  -2  11  -2   27.20    1.80
   2  11   2   28.90    1.60
   2 -11   2   25.70    3.70
   2 -11   2   31.40    3.30
  -2 -11  -2   26.40    4.00
   2 -11   2   31.20    2.00
  -2 -11  -2   30.00    2.00
  -2 -11  -2   25.40    1.70
  -2 -11  -2   30.00    4.00
   2  11   3  108.89    4.40
  -2  11  -3  121.09    5.50
  -2 -11  -3  120.09    7.60
   2 -11   3  117.19    6.20
   2 -11   3  112.59    6.70
  -2 -11  -3  113.29    4.90
   2 -11   3  113.99    4.40
  -2 -11  -3  107.89    4.40
  -2 -11  -3  109.99    7.60
  -2  11  -4   17.50    1.30
   2  11   4   16.90    1.30
  -2  11  -4   14.60    2.10
  -2 -11  -4   14.60    1.40
  -2 -11  -4   16.10    3.50
   2 -11   4   11.80    1.50
  -2 -11  -4   13.30    1.50
  -2 -11  -4   14.70    3.40
   2 -11   4   15.50    2.50
  -2 -11  -4   13.60    3.90
  -2  11  -5  127.09    5.60
   2  11   5  125.59    4.10
  -2 -11  -5  129.89    4.80
  -2 -11  -5  122.29    4.50
  -2 -11  -5  119.89    8.40
   2 -11   5  123.29    5.00
   2  11   6  274.97    7.90
  -2  11  -6  274.97    9.20
   2 -11   6  278.37    8.70
  -2 -11  -6  271.37    8.20
  -2 -11  -6  280.37    8.20
  -2  11  -7   47.60    2.60
   2  11   7   49.20    2.00
  -2 -11  -7   52.39    2.40
   2 -11   7   54.59    2.60
  -2 -11  -7   48.00    2.00
   2  12  -7    3.20    0.90
  -2  12   7    2.20    0.50
   2 -12  -7    3.30    0.60
  -2 -12   7    3.40    0.70
  -2  12   6    1.80    0.60
   2  12  -6    1.10    0.80
   2 -12  -6    1.50    0.50
   2 -12  -6    1.30    0.60
  -2  12   5    1.30    0.60
   2  12  -5    0.70    0.90
   2 -12  -5    0.80    0.50
  -2 -12   5    1.50    0.60
   2 -12  -5    1.10    0.60
   2  12  -4    8.10    1.60
  -2  12   4    9.00    1.10
   2 -12  -4    6.40    2.80
  -2 -12   4   12.20    1.30
   2 -12  -4    7.50    1.00
  -2  12   3  105.59    3.90
   2  12  -3  105.09    5.10
   2 -12  -3  102.69    4.00
   2 -12  -3  104.49    7.90
   2 -12  -3  100.19    3.80
  -2  12   2   15.60    1.40
   2  12  -2   13.00    2.10
  -2 -12   2   14.40    1.40
   2 -12  -2    8.60    3.40
   2 -12  -2   16.10    1.40
   2 -12  -2   20.30    4.80
  -2 -12   2   11.70    2.40
   2 -12  -2   11.80    1.40
  -2  12   1    8.00    1.10
   2  12  -1    5.60    1.50
   2 -12  -1    5.10    1.00
   2 -12  -1    6.00    2.30
   2 -12  -1    5.00    2.20
  -2 -12   1    6.10    1.80
   2 -12  -1    6.60    1.00
  -2 -12   1    6.60    1.00
  -2  12   0   63.19    2.80
   2  12   0   70.19    3.80
   2 -12   0   65.39    5.60
  -2 -12   0   60.09    2.60
  -2 -12   0   46.60    5.80
   2 -12   0   58.39    2.90
  -2 -12   0   64.59    2.90
   2 -12   0   59.79    5.20
  -2 -12   0   53.89    4.80
  -2  12  -1    4.30    0.90
   2  12   1    2.30    0.50
   2 -12   1    0.70    2.00
   2 -12   1    3.50    0.90
  -2 -12  -1    3.60    0.70
   2 -12   1    6.90    1.90
  -2 -12  -1    2.60    0.80
  -2 -12  -1    4.10    1.90
  -2  12  -2  556.54   16.70
   2  12   2  545.65   14.60
  -2  12  -2  553.64   14.90
  -2 -12  -2  540.05   14.90
  -2 -12  -2  530.95   15.30
   2 -12   2  540.65   15.30
  -2  12  -3    5.40    1.50
  -2  12  -3    4.20    0.60
   2  12   3    4.70    0.70
  -2 -12  -3    5.20    1.10
  -2 -12  -3    4.10    0.80
   2 -12   3    3.40    1.30
  -2  12  -4    2.00    1.10
   2  12   4    3.20    0.60
  -2 -12  -4    3.50    0.70
  -2 -12  -4    2.90    0.80
   2 -12   4    2.30    0.80
  -2  12  -5   -0.10    0.80
  -2 -12  -5   -0.50    0.50
  -2 -12  -5    0.00    0.40
   2 -12   5   -0.50    0.50
   2  12   6    1.60    0.50
  -2  12  -6    0.90    0.70
  -2 -12  -6    0.70    0.50
  -2 -12  -6    0.50    0.40
  -2  13   6   58.59    2.10
   2  13  -6   57.89    2.80
   2 -13  -6   55.89    2.10
   2  13  -5   96.19    4.20
  -2  13   5   90.59    3.10
   2 -13  -5   96.19    3.20
  -2 -13   5   92.29    3.40
   2 -13  -5   94.99    3.30
  -2  13   4   35.80    1.80
   2  13  -4   47.20    3.80
   2 -13  -4   40.30    1.90
   2 -13  -4   41.20    2.20
  -2 -13   4   39.70    2.00
  -2  13   3   86.79    3.20
   2  13  -3   86.29    4.30
   2 -13  -3   81.79    3.20
  -2 -13   3   87.09    3.30
   2 -13  -3   85.69    3.30
  -2  13   2   20.80    1.40
   2  13  -2   21.40    2.20
   2 -13  -2   21.90    1.60
  -2 -13   2   22.50    1.60
  -2  13   1   59.09    2.50
   2  13  -1   57.59    3.40
  -2 -13   1   60.69    2.70
   2 -13  -1   58.99    3.00
  -2  13   0    5.60    0.80
   2  13   0    6.70    1.30
  -2 -13   0    5.70    1.00
  -2  13  -1    2.60    1.10
   2  13   1    4.00    1.10
  -2 -13  -1    3.10    0.70
   2 -13   1    2.50    0.80
   2  13   2   23.10    1.90
  -2  13  -2   20.90    2.10
   2 -13   2   19.70    1.60
  -2 -13  -2   18.20    1.50
  -2  13  -3   -0.10    0.70
   2  13   3    0.30    0.30
   2 -13   3    1.00    0.60
  -2 -13  -3    0.40    0.40
   2  13   4   26.70    1.10
  -2  13  -4   27.80    2.30
  -2 -13  -4   28.70    1.60
  -2 -13  -4   27.30    1.50
   2 -13   4   26.50    1.70
  -2  13  -5    5.10    1.00
   2  13   5    4.90    0.50
  -2 -13  -5    6.70    0.80
   2 -13   5    6.00    0.80
  -2 -13  -5    6.50    0.80
   2  14  -4   36.20    2.20
  -2  14   4   34.70    1.20
  -2 -14   4   34.20    1.70
   2 -14  -4   31.10    1.60
   2  14  -3   89.39    3.90
  -2  14   3   91.39    3.60
   2 -14  -3   91.99    3.20
  -2 -14   3   94.09    3.30
  -2  14   2   10.70    1.40
   2  14  -2   11.30    1.50
  -2 -14   2   11.60    1.10
  -2  14   1    6.70    1.20
   2  14  -1    6.90    1.20
  -2 -14   1    8.40    1.00
   2 -14  -1    7.70    1.00
   2  14   0    0.70    0.70
   2 -14   0    0.20    0.50
  -2 -14   0    0.60    0.50
  -2  14  -1    3.30    1.40
   2  14   1    3.40    0.80
  -2 -14  -1    4.90    0.80
   2 -14   1    2.90    0.70
   2  14   2   10.10    1.10
  -2  14  -2   10.00    1.40
  -2  14  -3    3.90    1.00
   2 -14   3    5.00    0.80
  -2 -14  -3    4.80    0.70
  -3   0  12   26.70    1.40
  -3   0  12   27.50    1.40
  -3   0  11    0.00    0.50
  -3   0  11   -0.10    0.50
   3   0 -11    0.50    0.40
  -3   0  10   60.59    5.20
  -3   0  10   63.39    3.00
   3   0 -10   58.79    2.70
   3   0 -10   69.59    2.90
  -3   0  10   64.49    3.00
  -3   0   9   -1.80    1.40
  -3   0   9   -0.50    0.50
   3   0  -9    0.70    0.70
  -3   0   9    0.30    0.60
   3   0  -9   -0.40    0.50
  -3   0   8   67.99    3.10
   3   0  -8   64.29    3.10
  -3   0   8   69.39    5.10
  -3   0   8   68.69    3.20
   3   0  -8   68.39    3.30
  -3   0   7    0.40    0.60
   3   0  -7   -0.80    1.40
   3   0  -7    0.10    0.30
   3   0  -7   -0.60    0.50
   3   0  -7    0.50    0.70
   3   0  -7   -0.20    0.50
  -3   0   6 1505.55   39.50
   3   0  -6 1582.84   39.50
  -3   0   6 1601.64   42.80
   3   0  -6 1404.76   41.40
  -3   0   5   -0.30    0.50
   3   0  -5   -0.40    0.60
   3   0  -5    0.40    0.50
  -3   0   5   -0.30    0.80
   3   0  -4 3452.65   88.59
   3   0  -4 3451.45   87.59
   3   0  -3    0.10    0.40
   3   0  -3    1.30    0.60
  -3   0   2 1771.42   48.00
   3   0  -2 1888.31   47.70
  -3   0   2 1884.51   48.10
   3   0  -2 1991.70   48.30
  -3   0   1    0.30    0.30
  -3   0   1    0.20    0.20
   3   0  -1    0.30    0.30
  -3   0   1    0.80    0.30
   3   0  -1    0.30    0.20
  -3   0   0  191.38    5.30
  -3   0   0  179.48    5.40
   3   0   0  202.58    5.20
   3   0   0  186.88    5.10
  -3   0  -1    0.50    0.50
   3   0   1    0.80    0.40
  -3   0  -1    0.10    0.30
  -3   0  -1    0.40    0.50
  -3   0  -2  859.41   22.50
  -3   0  -2  835.32   22.70
  -3   0  -2  834.52   22.70
   3   0   2  834.62   22.30
  -3   0  -3   -0.50    0.60
  -3   0  -3   -0.10    0.60
  -3   0  -3    0.30    0.50
  -3   0  -4   17.20    1.80
  -3   0  -4   18.90    2.00
   3   0   4   17.00    1.90
  -3   0  -4   13.10    1.80
   3   0   5    0.40    0.60
  -3   0  -5    0.20    0.80
  -3   0  -5    0.80    0.70
  -3   0  -5    1.30    0.60
  -3   0  -5    0.60    0.80
   3   0   5    0.90    0.80
  -3   0  -6  313.57    9.90
   3   0   6  327.87    9.70
   3   0   6  336.97   11.70
  -3   0  -6  324.47   11.90
  -3   0  -6  335.17   11.30
  -3   0  -6  316.07   10.00
  -3   0  -7    0.10    0.70
   3   0   7    1.30    1.10
  -3   0  -7    0.90    0.80
  -3   0  -7   -0.90    0.50
   3   0   7    0.30    0.70
  -3   0  -7    0.10    1.10
   3   0   7    0.10    0.70
  -3   0  -8 2542.35   66.49
  -3   0  -8 2591.74   69.89
   3   0   8 2314.37   66.69
   3   0   8 2617.04   68.89
  -3   0  -8 2608.04   66.29
   3   0   8 2593.84   66.29
  -3   0  -8 2698.73   67.59
   3   0   9   -2.60    1.00
   3   0   9   -0.10    0.60
  -3   0  -9    0.10    0.60
  -3   0  -9   -0.70    0.60
   3   0   9   -0.40    0.70
  -3   0  -9    0.50    0.70
   3   0  10  125.89    4.60
   3   0  10  122.89    4.20
   3   0  10  120.39    6.10
  -3   0 -10  124.89    4.70
  -3   0 -11   -0.60    0.50
   3   0  11    0.00    0.50
  -3   1  12    5.60    0.70
  -3  -1  12    6.10    0.70
  -3  -1  12    6.40    0.80
  -3   1  11    2.40    0.70
   3   1 -11    2.80    0.60
  -3   1  11    2.00    0.70
  -3  -1  11    0.70    0.60
   3  -1 -11    3.40    0.70
  -3  -1  11    2.20    0.70
  -3   1  10  170.78    5.60
   3   1 -10  165.88    5.50
   3   1 -10  161.78    5.60
  -3   1  10  177.48    5.80
  -3   1  10  160.78    8.50
  -3  -1  10  165.58    5.90
   3  -1 -10  176.58    5.70
  -3  -1  10  165.18    5.70
  -3  -1  10  155.38    8.60
   3  -1 -10  164.78    5.40
  -3   1   9    5.80    1.10
  -3   1   9    4.80    1.00
   3   1  -9    7.60    1.30
  -3   1   9    4.50    2.00
   3   1  -9    6.40    1.10
   3  -1  -9    6.70    1.10
  -3  -1   9    9.70    2.30
  -3  -1   9    5.50    1.10
   3  -1  -9    6.00    1.10
  -3  -1   9    4.00    1.00
  -3   1   8   64.29    2.90
   3   1  -8   61.59    3.20
  -3   1   8   62.19    3.00
   3   1  -8   59.89    3.00
  -3   1   8   65.09    5.10
  -3  -1   8   60.49    3.10
   3  -1  -8   59.79    2.90
  -3  -1   8   60.09    2.90
   3  -1  -8   61.39    2.20
   3  -1  -8   63.69    2.60
  -3  -1   8   52.39    4.90
  -3   1   7  229.98    7.30
  -3   1   7  237.48    7.40
   3   1  -7  235.88    7.30
  -3   1   7  236.28   10.30
   3  -1  -7  238.58    7.40
  -3  -1   7  243.08    7.60
  -3  -1   7  242.88   10.60
   3  -1  -7  242.78    7.90
  -3  -1   7  230.68    7.40
   3  -1  -7  237.18    7.70
   3  -1  -7  236.88    7.20
  -3   1   6  189.18    8.40
  -3   1   6  191.98    6.30
   3  -1  -6  219.88    8.50
   3  -1  -6  200.58    7.10
  -3  -1   6  208.68    8.60
  -3  -1   6  195.68    6.30
  -3   1   5 1162.98   33.40
   3   1  -5 1229.18   32.10
  -3   1   5 1171.68   31.00
   3  -1  -5 1156.88   33.10
  -3  -1   5 1234.58   33.50
   3  -1  -5 1197.38   32.20
   3  -1  -5 1213.88   32.30
   3   1  -4  292.47    8.70
  -3   1   4  283.77    9.70
   3  -1  -4  290.17    9.00
   3  -1  -4  291.87    9.70
   3  -1  -4  288.97    9.10
  -3   1   3  464.35   13.40
   3   1  -3  460.35   12.50
   3  -1  -3  473.35   13.60
   3  -1  -3  477.05   13.10
   3  -1  -3  458.85   13.20
  -3  -1   3  435.86   12.80
   3   1  -2 9765.32  249.68
   3   1  -2 9999.00  249.78
   3  -1  -2 9752.82  252.67
  -3   1   1 1899.91   47.40
   3  -1  -1 1858.51   47.30
  -3  -1   1 1849.21   46.70
  -3  -1   1 1827.82   46.80
  -3   1   0  312.27    8.70
  -3   1   0  313.37    8.70
  -3   1   0  306.97    8.50
  -3  -1   0  305.87    8.40
   3  -1   0  303.27    8.30
   3  -1   0  302.57    8.50
  -3  -1   0  303.07    8.10
   3   1   1 7518.15  197.48
   3  -1   1 7832.12  197.68
   3   1   2  146.29    4.90
  -3   1  -2  150.68    5.00
  -3   1  -2  146.69    5.10
  -3   1  -2  153.68    5.20
   3  -1   2  155.58    5.00
  -3  -1  -2  147.19    5.10
  -3  -1  -2  152.08    5.50
  -3  -1  -2  150.38    5.40
  -3   1  -3  273.37    8.70
  -3   1  -3  280.47    8.60
   3   1   3  279.57    8.80
  -3   1  -3  270.07    8.90
  -3  -1  -3  281.97    8.90
   3  -1   3  289.07    8.70
  -3  -1  -3  284.47    9.20
  -3   1  -4 1210.78   32.30
  -3   1  -4 1211.08   32.40
   3   1   4 1220.18   32.60
   3  -1   4 1189.58   32.50
  -3  -1  -4 1179.78   33.00
  -3  -1  -4 1177.68   32.70
  -3  -1  -4 1227.08   33.40
   3  -1   4 1205.68   31.30
   3   1   5  450.65   12.40
  -3   1  -5  439.26   14.10
  -3   1  -5  412.86   13.60
   3   1   5  425.16   14.00
  -3  -1  -5  460.95   15.00
   3  -1   5  466.35   12.50
  -3  -1  -5  438.96   14.30
   3  -1   5  439.66   13.90
  -3  -1  -5  450.95   12.40
   3   1   6    0.90    0.60
  -3   1  -6    0.60    0.60
  -3   1  -6    0.90    1.20
  -3   1  -6    1.20    0.90
   3   1   6    1.80    1.10
  -3   1  -6    0.70    1.40
  -3   1  -6    0.20    0.60
  -3  -1  -6    0.20    0.50
  -3  -1  -6    0.60    0.80
  -3  -1  -6   -0.30    0.80
  -3  -1  -6    1.00    0.90
  -3  -1  -6    0.00    0.60
  -3  -1  -6    1.40    0.80
   3  -1   6    0.40    0.90
  -3   1  -7  946.71   25.60
  -3   1  -7  899.61   27.00
   3   1   7  904.01   26.90
   3   1   7  895.01   24.20
  -3   1  -7  907.81   24.60
   3   1   7  915.71   24.50
  -3   1  -7  865.01   24.70
   3  -1   7  905.11   24.50
  -3  -1  -7  886.21   24.60
  -3  -1  -7  935.21   26.70
   3  -1   7  891.61   26.70
  -3  -1  -7  909.91   27.90
  -3  -1  -7  886.11   24.80
  -3   1  -8  243.78    8.50
  -3   1  -8  257.87    8.20
   3   1   8  252.07    8.20
  -3   1  -8  261.27    8.50
   3   1   8  267.97    8.10
   3   1   8  259.37   10.40
  -3  -1  -8  245.98    8.30
  -3  -1  -8  248.28    8.50
   3  -1   8  257.07    8.40
   3  -1   8  255.87   10.30
  -3  -1  -8  262.57   11.30
  -3  -1  -8  269.87    9.80
   3   1   9  190.88    8.50
   3   1   9  192.98    6.60
  -3   1  -9  193.38    6.90
   3   1   9  198.98    6.20
   3  -1   9  194.98    8.60
  -3  -1  -9  182.38   10.00
  -3  -1  -9  194.38    6.60
  -3  -1  -9  188.78    6.80
   3  -1   9  203.58    6.60
   3  -1   9  195.68    6.80
  -3  -1  -9  199.08    7.30
  -3   1 -10  153.58    5.40
   3   1  10  147.29    5.10
   3   1  10  145.99    6.70
   3  -1  10  151.18    6.90
  -3  -1 -10  145.89    5.30
   3  -1  10  151.58    5.00
   3  -1  10  142.89    5.20
  -3  -1 -10  147.59    4.80
   3   1  11    4.30    0.90
  -3   1 -11    3.30    0.90
   3   1  11    3.20    0.60
   3  -1  11    2.70    0.70
  -3  -1 -11    2.90    0.80
  -3   2  12    7.60    0.80
  -3  -2  12    7.60    0.80
  -3  -2  12    6.80    0.80
  -3   2  11   20.00    1.50
   3   2 -11   21.70    1.20
  -3   2  11   22.30    1.40
  -3  -2  11   21.80    1.60
  -3  -2  11   18.60    1.50
  -3   2  10    0.50    0.60
  -3   2  10    0.50    0.60
   3   2 -10    0.80    0.50
   3   2 -10    1.20    0.60
  -3   2  10   -0.30    1.40
  -3   2  10   -0.30    0.60
   3  -2 -10    0.90    0.60
  -3  -2  10    0.30    0.70
  -3  -2  10    1.10    0.70
  -3   2   9    8.80    1.30
   3   2  -9    8.10    1.10
  -3   2   9    7.80    1.10
  -3   2   9    6.10    1.00
   3   2  -9   10.00    1.50
  -3   2   9    8.20    2.20
  -3  -2   9    7.00    1.20
  -3  -2   9    5.20    1.10
   3  -2  -9    8.70    1.20
   3  -2  -9    9.00    1.30
   3  -2  -9    5.50    0.80
  -3   2   8    1.00    0.90
   3   2  -8    0.90    0.90
  -3   2   8    0.60    0.70
  -3   2   8    1.50    1.40
  -3  -2   8   -0.30    0.60
   3  -2  -8   -2.00    1.80
  -3  -2   8    1.30    0.70
   3  -2  -8    1.00    0.60
  -3  -2   8   -1.30    1.70
   3  -2  -8    0.80    0.70
   3  -2  -8    1.70    0.80
   3  -2  -8    1.80    0.80
   3   2  -7  139.69    4.80
  -3   2   7  138.19    4.90
  -3   2   7  135.69    4.80
   3   2  -7  137.99    5.50
  -3   2   7  139.49    7.40
  -3  -2   7  139.89    5.00
   3  -2  -7  143.79    6.10
   3  -2  -7  130.89    4.80
  -3  -2   7  145.29    5.10
   3  -2  -7  147.29    7.50
   3  -2  -7  143.49    5.00
  -3  -2   7  145.69    7.60
  -3   2   6   52.79    2.40
  -3   2   6   48.00    4.40
  -3  -2   6   51.89    2.40
  -3  -2   6   49.40    4.10
   3  -2  -6   51.59    3.40
   3  -2  -6   64.49    4.30
  -3   2   5  633.34   16.80
  -3   2   5  637.24   19.30
   3  -2  -5  555.04   19.60
   3  -2  -5  651.23   19.40
  -3  -2   5  654.73   19.60
   3  -2  -4    0.10    0.90
   3  -2  -4    0.90    0.80
   3  -2  -4    0.60    0.70
  -3   2   3  389.96   12.10
   3  -2  -3  411.76   12.00
   3  -2  -3  404.26   12.30
  -3  -2   3  397.26   11.00
  -3   2   2 2248.88   59.19
  -3   2   2 2319.67   59.49
   3  -2  -2 2420.16   59.29
   3  -2  -2 2305.27   59.39
  -3  -2   2 2246.58   58.29
   3  -2  -2 2291.27   59.19
  -3   2   1  571.04   15.30
  -3   2   1  568.04   15.20
  -3   2   1  544.85   14.90
   3  -2  -1  554.24   14.90
   3  -2  -1  534.85   14.80
   3  -2  -1  541.05   14.90
  -3   2   0  291.27    8.20
  -3   2   0  284.87    8.40
   3  -2   0  298.37    8.10
  -3  -2   0  288.87    8.00
   3  -2   0  289.67    8.10
  -3  -2   0  292.97    7.70
   3   2   1 3104.09   78.19
  -3   2  -2  157.78    6.30
  -3   2  -2  139.39    4.60
   3   2   2  139.99    4.70
  -3   2  -2  135.99    4.70
  -3  -2  -2  136.69    5.30
  -3  -2  -2  135.99    4.90
  -3  -2  -2  119.79    5.10
   3  -2   2  136.19    4.60
  -3   2  -3   55.49    2.90
   3   2   3   61.89    3.00
  -3   2  -3   59.19    2.80
  -3   2  -3   57.59    2.80
  -3  -2  -3   57.59    3.80
  -3  -2  -3   56.19    3.40
   3  -2   3   59.09    2.90
  -3   2  -4   71.19    3.50
   3   2   4   70.19    3.80
  -3   2  -4   75.59    3.50
  -3   2  -4   71.39    3.70
   3  -2   4   76.99    3.00
  -3  -2  -4   73.79    4.40
   3  -2   4   72.09    3.70
  -3  -2  -4   69.99    2.90
  -3  -2  -4   71.39    3.90
  -3  -2  -4   74.79    4.20
  -3   2  -5  218.58    7.20
  -3   2  -5  213.48    7.80
   3   2   5  203.88    7.80
   3   2   5  200.48    6.10
  -3  -2  -5  200.38    8.00
  -3  -2  -5  173.58    8.30
  -3  -2  -5  205.28    6.40
   3  -2   5  192.98    7.60
  -3  -2  -5  209.48    8.70
   3  -2   5  210.28    6.50
  -3   2  -6    3.60    1.20
  -3   2  -6    4.10    1.00
   3   2   6    4.70    0.90
  -3   2  -6    3.40    1.00
  -3   2  -6    3.40    1.00
   3   2   6    2.40    1.30
   3   2   6    3.10    0.80
  -3  -2  -6    3.30    0.90
  -3  -2  -6    5.80    1.70
  -3  -2  -6    4.50    1.60
  -3  -2  -6    3.10    1.00
  -3  -2  -6    4.20    0.80
   3  -2   6    3.20    0.90
   3  -2   6    3.50    1.20
  -3  -2  -6    2.40    1.50
  -3   2  -7   40.50    2.60
   3   2   7   42.30    2.20
   3   2   7   43.90    3.70
  -3   2  -7   42.10    2.50
   3   2   7   40.90    2.40
  -3   2  -7   32.60    4.90
  -3   2  -7   43.40    2.60
   3  -2   7   43.40    2.50
   3  -2   7   45.10    3.70
  -3  -2  -7   46.50    4.20
  -3  -2  -7   44.50    2.20
  -3  -2  -7   31.40    4.00
  -3  -2  -7   40.10    3.50
  -3  -2  -7   44.50    2.70
  -3  -2  -7   45.20    2.60
   3   2   8  123.29    6.30
   3   2   8  116.89    4.60
  -3   2  -8  115.59    4.40
   3   2   8  117.29    4.50
  -3   2  -8  111.59    4.80
  -3   2  -8  118.09    4.00
  -3  -2  -8  113.49    7.20
   3  -2   8  112.99    4.70
   3  -2   8  111.09    6.20
   3  -2   8  108.19    4.70
  -3  -2  -8  114.89    4.80
  -3  -2  -8  113.69    4.70
  -3  -2  -8  121.99    6.20
  -3   2  -9  102.39    4.30
   3   2   9   98.39    4.20
   3   2   9   93.89    5.50
  -3  -2  -9   99.19    4.20
   3  -2   9   91.19    7.10
   3  -2   9  101.09    4.30
  -3  -2  -9   91.79    5.40
  -3  -2  -9  103.99    9.80
   3  -2   9  100.29    4.10
  -3  -2  -9   97.39    5.00
   3   2  10   43.80    3.40
  -3   2 -10   40.00    2.40
   3   2  10   41.40    2.20
   3  -2  10   44.90    2.30
  -3  -2 -10   43.50    2.40
   3  -2  10   42.50    2.50
  -3  -2 -10   46.70    2.20
  -3   2 -11    1.40    0.60
   3   2  11    1.60    0.60
   3   2  11    2.70    0.60
  -3  -2 -11    1.50    0.60
   3  -2  11    1.90    0.80
  -3   3  12    8.70    0.80
  -3  -3  12    7.30    0.80
  -3  -3  12    7.70    0.70
   3   3 -11   71.59    2.80
  -3   3  11   76.09    2.80
  -3   3  11   77.99    2.90
  -3   3  11   76.49    2.60
  -3  -3  11   81.89    3.30
  -3  -3  11   79.19    3.30
   3   3 -10  127.19    4.20
  -3   3  10  125.69    4.40
   3   3 -10  122.79    4.70
  -3   3  10  129.99    4.90
  -3   3  10  123.29    7.30
  -3   3  10  130.69    4.50
   3  -3 -10  131.19    4.60
  -3  -3  10  125.49    4.60
  -3  -3  10  125.59    4.90
   3   3  -9    0.40    0.80
  -3   3   9    1.70    0.60
  -3   3   9    1.70    0.90
  -3   3   9    1.10    1.40
   3   3  -9    2.30    0.70
  -3  -3   9    0.90    0.70
  -3  -3   9    1.20    0.80
   3  -3  -9    1.90    0.60
   3  -3  -9    1.90    0.90
   3  -3  -9    1.40    0.70
   3   3  -8  220.88    7.00
  -3   3   8  221.88    7.10
   3   3  -8  221.88    8.00
  -3   3   8  221.78    7.10
  -3   3   8  224.38   10.60
  -3   3   8  223.08    7.00
   3  -3  -8  227.58    7.30
   3  -3  -8  226.98    7.10
  -3  -3   8  220.58    7.50
   3  -3  -8  236.98    8.70
   3  -3  -8  220.58    7.10
  -3  -3   8  232.38    8.20
  -3   3   7   39.20    3.90
  -3   3   7   37.80    2.10
   3   3  -7   40.00    2.10
   3   3  -7   35.00    2.50
  -3   3   7   36.70    2.10
  -3  -3   7   37.50    2.20
   3  -3  -7   39.40    2.20
   3  -3  -7   35.70    2.10
   3  -3  -7   39.80    3.30
   3  -3  -7   36.70    2.10
   3  -3  -7   39.10    3.90
  -3  -3   7   48.50    3.70
   3   3  -6   46.60    2.80
  -3   3   6   41.50    3.80
  -3   3   6   42.80    2.10
  -3   3   6   47.70    2.20
   3  -3  -6   45.80    3.40
   3  -3  -6   47.20    2.30
  -3  -3   6   42.20    2.20
   3  -3  -6   44.50    3.90
   3  -3  -6   43.60    2.20
  -3   3   5  633.34   16.50
  -3   3   5  599.14   19.10
   3  -3  -5  617.14   19.40
   3  -3  -5  611.74   19.50
   3  -3  -5  612.34   18.70
  -3   3   4   -0.30    0.60
  -3   3   4   -0.10    0.50
   3  -3  -4   -0.80    0.70
   3  -3  -4    0.10    0.80
   3  -3  -4   -0.20    0.60
  -3  -3   4   -1.40    0.60
  -3   3   3 1268.97   33.70
   3  -3  -3 1234.68   34.00
   3  -3  -3 1220.48   33.50
   3  -3  -3 1248.08   33.50
  -3  -3   3 1247.48   32.10
  -3   3   2  210.48    7.20
   3  -3  -2  217.98    7.40
  -3  -3   2  214.58    6.10
   3  -3  -2  229.78    7.30
   3  -3  -2  222.18    7.20
  -3   3   1  732.43   20.00
  -3   3   1  731.53   19.90
  -3   3   1  714.03   19.60
  -3  -3   1  703.13   18.40
   3  -3  -1  728.43   19.50
   3  -3  -1  732.03   19.40
   3  -3  -1  720.93   19.50
  -3   3   0  224.58    7.30
  -3   3   0  241.08    7.10
   3  -3   0  234.48    6.90
   3  -3   0  245.18    7.00
  -3  -3   0  236.48    6.50
   3  -3   0  236.58    7.00
  -3  -3   0  236.68    6.90
  -3   3  -1 2465.85   60.89
  -3   3  -1 2357.66   60.39
  -3   3  -1 2362.46   60.69
   3   3   1 2380.76   59.69
  -3  -3  -1 2280.87   60.49
   3  -3   1 2362.86   60.39
  -3  -3  -1 2372.96   60.99
  -3   3  -2  115.49    4.00
  -3   3  -2  114.49    4.20
   3   3   2  114.19    4.00
  -3   3  -2  112.19    4.20
  -3  -3  -2   97.39    5.00
  -3  -3  -2  114.59    4.80
   3  -3   2  109.99    4.00
  -3   3  -3  155.18    5.50
   3   3   3  149.39    5.50
  -3   3  -3  147.39    5.10
  -3   3  -3  153.78    5.50
  -3  -3  -3  148.89    6.30
  -3  -3  -3  149.39    6.40
  -3  -3  -3  160.18    6.10
   3  -3   3  151.58    5.40
   3   3   4 2692.83   75.99
  -3   3  -4 2922.21   73.69
  -3   3  -4 2580.44   74.19
  -3   3  -4 3021.60   74.59
  -3  -3  -4 2916.71   75.39
  -3  -3  -4 2928.61   73.39
  -3  -3  -4 2990.60   76.09
   3  -3   4 2975.70   73.29
  -3  -3  -4 2865.31   76.09
   3  -3   4 2894.51   74.49
   3   3   5   24.20    2.40
  -3   3  -5   27.20    1.90
  -3   3  -5   24.90    2.20
   3   3   5   24.40    2.00
  -3  -3  -5   26.00    2.60
  -3  -3  -5   25.00    1.70
  -3  -3  -5   24.50    2.90
  -3  -3  -5   23.10    2.70
   3  -3   5   23.10    2.30
   3  -3   5   27.30    1.80
   3   3   6   90.09    3.20
   3   3   6   87.39    3.50
  -3   3  -6   88.39    3.90
   3   3   6   85.19    4.80
  -3   3  -6   92.29    3.80
  -3   3  -6   86.89    3.70
  -3  -3  -6   82.79    3.80
  -3  -3  -6   82.89    5.60
  -3  -3  -6  103.29    5.00
  -3  -3  -6   90.29    5.50
   3  -3   6   90.39    3.80
  -3  -3  -6   89.19    3.60
   3  -3   6   82.39    4.70
  -3  -3  -6   91.49    5.30
   3   3   7  319.07   10.00
  -3   3  -7  345.67    9.80
  -3   3  -7  327.67   11.00
   3   3   7  348.87    9.60
   3   3   7  344.97   12.30
  -3   3  -7  339.77   10.10
  -3  -3  -7  338.17    9.90
  -3  -3  -7  341.47   10.90
   3  -3   7  332.67   10.40
  -3  -3  -7  351.56   14.00
   3  -3   7  332.57   12.10
  -3  -3  -7  320.07   12.70
  -3  -3  -7  336.67   10.40
  -3   3  -8   30.40    2.30
   3   3   8   31.80    2.10
   3   3   8   30.20    3.20
  -3  -3  -8   32.20    2.30
   3  -3   8   31.20    2.30
   3  -3   8   33.30    3.40
  -3  -3  -8   23.70    3.70
  -3  -3  -8   30.40    2.30
  -3  -3  -8   31.70    3.30
  -3   3  -9   20.60    1.90
   3   3   9   16.60    2.90
   3   3   9   15.90    1.60
   3  -3   9   11.60    2.20
   3  -3   9   18.60    2.00
  -3  -3  -9   16.90    3.20
  -3  -3  -9   18.70    1.80
   3  -3   9   18.50    1.80
  -3  -3  -9   14.10    3.50
  -3  -3  -9   15.90    1.60
  -3   3 -10    7.80    1.20
   3   3  10    7.90    1.00
  -3  -3 -10    5.90    1.00
   3  -3  10    4.20    1.60
   3  -3  10    6.90    1.30
  -3  -3 -10    8.40    1.00
  -3  -3 -10    5.10    1.30
   3  -3  10    7.10    1.10
   3   3  11    0.60    0.40
   3   3  11    1.00    0.40
  -3   3 -11    0.40    0.40
  -3  -3 -11    0.50    0.40
   3  -3  11    0.10    0.50
  -3   4  11   71.69    3.30
  -3   4  11   72.29    2.60
  -3  -4  11   67.69    2.70
  -3  -4  11   65.79    3.00
  -3   4  10   24.30    1.40
  -3   4  10   20.20    2.90
  -3   4  10   26.00    1.70
   3   4 -10   22.80    1.20
   3   4 -10   22.50    1.90
  -3   4  10   23.10    1.60
   3  -4 -10   24.80    1.30
  -3  -4  10   23.00    1.60
  -3   4   9  405.36   11.70
  -3   4   9  413.16   11.70
  -3   4   9  439.76   16.10
  -3   4   9  420.86   11.60
   3   4  -9  408.96   11.50
   3   4  -9  408.36   12.80
   3  -4  -9  422.36   13.00
   3  -4  -9  398.36   11.60
  -3  -4   9  408.36   12.10
   3  -4  -9  422.56   12.00
  -3  -4   9  409.26   12.50
  -3   4   8   51.59    4.70
   3   4  -8   47.40    2.30
   3   4  -8   47.10    3.10
  -3   4   8   51.49    2.60
  -3   4   8   45.40    2.30
   3  -4  -8   44.90    2.50
   3  -4  -8   44.50    5.10
   3  -4  -8   51.19    2.50
   3  -4  -8   50.99    3.90
  -3  -4   8   46.10    2.60
   3  -4  -8   48.80    2.60
   3   4  -7  100.69    4.70
  -3   4   7  109.19    6.50
  -3   4   7   95.79    3.60
  -3   4   7  101.39    3.80
   3   4  -7  101.49    3.70
  -3   4   7  104.19    3.80
   3  -4  -7  100.39    5.80
   3  -4  -7   94.99    3.80
  -3  -4   7   99.59    4.10
   3  -4  -7  104.79    4.00
   3  -4  -7  104.09    4.00
   3  -4  -7  106.29    6.80
  -3   4   6   26.90    3.10
   3   4  -6   31.60    1.70
  -3   4   6   28.20    1.70
  -3   4   6   30.70    1.70
  -3   4   6   31.70    1.70
   3   4  -6   28.90    2.50
   3  -4  -6   31.10    1.90
   3  -4  -6   31.40    1.90
   3  -4  -6   33.30    1.60
   3  -4  -6   20.60    3.40
  -3  -4   6   31.00    1.80
   3  -4  -6   31.10    1.90
   3  -4  -6   31.50    3.30
   3  -4  -6   31.90    3.40
  -3   4   5   83.49    3.00
  -3   4   5   82.09    5.30
   3  -4  -5   81.69    2.90
   3  -4  -5   81.79    5.20
   3  -4  -5   81.09    4.80
   3  -4  -5   74.79    4.70
  -3   4   4   27.10    2.70
  -3   4   4   28.60    1.60
   3  -4  -4   31.10    1.60
   3  -4  -4   25.50    2.60
   3  -4  -4   27.30    2.80
  -3   4   3    8.90    1.60
  -3  -4   3   10.00    0.90
   3  -4  -3    9.00    1.60
   3  -4  -3    9.50    1.80
   3  -4  -3   10.10    1.70
  -3   4   2  239.28    8.40
   3  -4  -2  248.38    8.40
   3  -4  -2  251.37    8.60
  -3  -4   2  275.57    7.60
   3  -4  -2  259.17    8.50
  -3  -4   2  245.88    7.00
  -3   4   1  344.57   10.30
  -3   4   1  353.16   10.70
  -3  -4   1  322.17    9.10
   3  -4  -1  347.47   10.20
   3  -4  -1  331.37   10.00
  -3   4   0 3505.45   87.69
  -3   4   0 3499.55   87.79
  -3  -4   0 3226.48   86.39
  -3  -4   0 3456.35   86.99
  -3   4  -1 1107.09   28.60
  -3   4  -1 1080.99   28.50
  -3   4  -1 1058.49   27.90
  -3  -4  -1 1025.10   28.50
  -3  -4  -1 1026.10   28.00
   3  -4   1 1051.79   27.90
   3   4   2  297.67    8.40
  -3   4  -2  284.57    8.60
  -3   4  -2  297.47    9.10
  -3   4  -2  299.17    9.20
  -3  -4  -2  279.27    9.70
  -3  -4  -2  273.97    9.70
   3  -4   2  290.07    8.80
  -3  -4  -2  293.17    9.40
   3   4   3 1456.65   39.10
  -3   4  -3 1487.85   39.40
  -3   4  -3 1504.95   38.70
  -3   4  -3 1480.25   39.30
  -3  -4  -3 1453.95   40.60
  -3  -4  -3 1480.75   40.70
  -3  -4  -3 1566.24   40.30
   3  -4   3 1488.55   38.20
  -3  -4  -3 1457.15   38.40
   3   4   4   42.60    3.20
  -3   4  -4   36.20    2.00
  -3   4  -4   34.40    2.50
  -3  -4  -4   42.30    3.20
  -3  -4  -4   32.60    3.10
   3  -4   4   37.40    2.00
  -3  -4  -4   38.00    2.10
   3  -4   4   36.60    2.50
  -3  -4  -4   36.60    3.30
   3   4   5  480.05   13.30
  -3   4  -5  518.55   13.80
  -3   4  -5  499.95   14.00
  -3   4  -5  423.46   14.60
   3   4   5  491.85   15.20
  -3  -4  -5  487.75   14.00
   3  -4   5  502.35   15.60
   3  -4   5  491.35   13.70
  -3  -4  -5  501.75   16.20
  -3  -4  -5  460.25   16.40
   3   4   6   88.99    4.80
  -3   4  -6   76.89    3.70
  -3   4  -6   84.19    3.10
  -3   4  -6   79.39    3.50
   3   4   6   82.49    3.30
  -3   4  -6   70.79    3.80
   3  -4   6   85.79    4.70
   3  -4   6   82.39    3.60
  -3  -4  -6   78.09    3.50
  -3  -4  -6   80.09    5.70
  -3  -4  -6   84.49    5.50
  -3  -4  -6   84.89    3.50
  -3  -4  -6   81.09    3.70
  -3  -4  -6   84.79    5.20
   3   4   7    9.30    1.30
  -3   4  -7    8.90    1.60
   3   4   7    8.30    1.90
  -3  -4  -7    4.20    2.00
  -3  -4  -7    9.00    2.30
  -3  -4  -7    7.00    1.20
  -3  -4  -7    7.00    1.10
   3  -4   7    7.50    1.70
  -3  -4  -7    8.20    2.50
   3  -4   7    8.20    1.40
   3   4   8    0.70    1.00
  -3   4  -8    1.10    0.80
   3   4   8    0.30    0.70
  -3  -4  -8    0.10    1.10
  -3  -4  -8    1.00    0.70
  -3  -4  -8    0.20    0.70
  -3  -4  -8    0.40    1.40
   3  -4   8   -0.20    0.70
   3  -4   8    0.40    1.30
  -3  -4  -8    0.10    0.70
   3   4   9    3.70    0.80
   3   4   9    1.50    1.20
  -3   4  -9    2.60    0.90
   3  -4   9    1.20    1.40
  -3  -4  -9    3.20    1.50
   3  -4   9    4.50    1.20
  -3  -4  -9    4.70    1.00
  -3  -4  -9    4.00    1.00
   3  -4   9    3.70    1.00
   3   4  10   20.20    2.10
   3   4  10   24.50    1.60
  -3   4 -10   26.30    1.80
   3   4  10   26.20    1.50
   3  -4  10   26.80    2.00
  -3  -4 -10   24.30    1.70
   3  -4  10   27.10    1.80
  -3  -4 -10   26.30    1.60
  -3   4 -11   65.69    2.30
   3   4  11   63.79    2.10
   3   4  11   64.49    2.30
   3  -4  11   58.99    2.50
  -3  -4 -11   64.89    2.40
   3  -4  11   61.29    2.50
   3   5 -11    2.50    0.60
  -3   5  11    3.90    0.60
  -3   5  11    4.60    0.60
  -3  -5  11    4.10    0.80
  -3  -5  11    4.10    0.70
   3   5 -10    9.50    1.30
  -3   5  10    8.80    1.00
  -3   5  10   11.00    2.20
  -3   5  10    8.20    1.00
  -3  -5  10   11.90    1.30
  -3  -5  10   10.60    1.50
   3  -5 -10   11.90    1.00
  -3   5   9  105.09    3.80
  -3   5   9  104.19    3.90
  -3   5   9  104.99    3.50
   3   5  -9  106.89    4.80
   3   5  -9  103.59    3.30
  -3   5   9  104.19    6.80
   3  -5  -9  106.59    3.80
  -3  -5   9  110.29    4.60
   3  -5  -9   97.09    6.50
  -3  -5   9  103.89    4.10
   3   5  -8  463.15   14.50
  -3   5   8  471.45   13.00
  -3   5   8  471.05   17.00
  -3   5   8  461.65   13.00
   3   5  -8  459.95   12.70
  -3   5   8  462.15   12.70
  -3  -5   8  456.95   13.70
   3  -5  -8  465.25   18.60
   3  -5  -8  472.55   13.30
   3  -5  -8  494.85   16.40
  -3  -5   8  457.05   13.50
   3  -5  -8  452.85   13.20
  -3   5   7   29.20    1.90
  -3   5   7   29.30    1.70
  -3   5   7   29.70    1.70
   3   5  -7   31.20    1.70
   3  -5  -7   31.20    5.10
   3  -5  -7   24.60    3.90
  -3  -5   7   29.70    2.10
   3   5  -6  486.95   14.80
  -3   5   6  493.75   13.30
  -3   5   6  491.35   13.20
  -3   5   6  474.45   13.30
  -3   5   6  500.65   17.00
  -3  -5   6  488.25   14.20
   3  -5  -6  479.35   13.70
   3  -5  -6  453.05   13.40
   3  -5  -6  484.25   13.30
   3  -5  -6  512.45   17.20
   3  -5  -6  491.05   13.70
   3  -5  -6  482.65   17.80
   3   5  -5    1.00    0.80
  -3   5   5    0.40    0.50
  -3   5   5    0.40    0.40
  -3   5   5    0.70    1.00
  -3   5   5    0.00    0.40
   3  -5  -5    0.30    1.00
   3  -5  -5    0.10    1.00
   3  -5  -5    0.10    0.90
   3  -5  -5    0.40    0.50
   3  -5  -5    0.40    0.50
   3  -5  -5    0.70    0.40
  -3   5   4   53.09    2.00
  -3   5   4   50.89    4.60
   3  -5  -4   53.89    2.30
   3  -5  -4   50.29    4.00
   3  -5  -4   54.29    3.90
   3  -5  -4   53.99    3.80
  -3   5   3  107.19    5.30
  -3  -5   3  114.79    4.20
   3  -5  -3  123.09    5.90
   3  -5  -3  115.69    5.50
   3  -5  -3  111.99    5.40
  -3   5   2   86.19    4.30
  -3  -5   2   87.29    3.00
   3  -5  -2   91.49    4.40
  -3  -5   2   91.49    3.40
   3  -5  -2   96.19    4.60
   3  -5  -2   89.79    4.30
  -3   5   1 2869.81   74.69
  -3  -5   1 2800.72   73.59
   3  -5  -1 2962.60   74.79
  -3  -5   1 2978.30   74.09
   3  -5  -1 2883.61   74.69
   3  -5  -1 2883.11   74.59
  -3   5   0  154.38    5.60
  -3   5   0  144.49    5.90
   3  -5   0  160.98    5.50
  -3  -5   0  146.99    5.70
   3  -5   0  167.08    5.50
  -3  -5   0  150.98    5.00
   3  -5   0  162.98    5.60
  -3   5  -1  398.26   11.80
  -3   5  -1  368.26   11.10
  -3   5  -1  367.36   11.80
   3  -5   1  380.56   11.10
  -3  -5  -1  367.56   11.30
  -3  -5  -1  380.26   11.80
   3  -5   1  388.16   11.10
   3   5   2 1088.99   29.40
  -3   5  -2 1140.19   30.40
   3   5   2 1200.28   29.50
  -3   5  -2 1173.58   31.30
  -3  -5  -2 1145.99   32.00
   3  -5   2 1116.29   30.60
  -3  -5  -2 1168.58   31.50
  -3  -5  -2 1155.88   32.00
   3  -5   2 1147.29   29.60
  -3   5  -3   42.50    2.80
  -3   5  -3   42.50    2.30
  -3  -5  -3   46.80    3.40
   3  -5   3   43.40    2.00
  -3  -5  -3   46.70    3.60
  -3  -5  -3   53.49    2.40
  -3  -5  -3   46.90    3.60
   3  -5   3   43.20    2.70
  -3   5  -4   77.89    3.30
   3   5   4   74.89    3.70
  -3  -5  -4   74.99    4.90
  -3  -5  -4   72.69    3.20
   3  -5   4   70.19    3.80
  -3  -5  -4   75.79    5.00
  -3  -5  -4   72.99    4.50
   3  -5   4   72.19    3.00
  -3   5  -5    3.80    0.60
   3   5   5    5.70    1.40
  -3   5  -5    6.00    0.70
  -3   5  -5    6.90    1.40
  -3   5  -5    5.70    1.20
  -3   5  -5    3.20    1.50
  -3  -5  -5    4.00    0.90
   3  -5   5    8.90    2.70
  -3  -5  -5    7.70    1.30
  -3  -5  -5    3.70    1.20
  -3  -5  -5    4.70    1.70
  -3  -5  -5    4.60    1.70
   3  -5   5    6.60    1.10
   3   5   6    6.70    1.60
  -3   5  -6    9.30    1.60
   3   5   6    7.30    1.00
  -3   5  -6    7.40    1.40
  -3  -5  -6    9.40    2.20
   3  -5   6    7.20    1.60
  -3  -5  -6    5.20    0.90
   3  -5   6    7.10    1.30
  -3  -5  -6    8.20    1.40
  -3  -5  -6    9.80    1.40
  -3  -5  -6    6.80    1.80
  -3  -5  -6    8.60    2.30
   3   5   7  387.46   11.00
   3   5   7  391.76   13.00
  -3   5  -7  379.56   11.80
  -3   5  -7  379.56   12.00
   3  -5   7  392.06   13.50
  -3  -5  -7  392.46   11.60
  -3  -5  -7  380.46   11.70
  -3  -5  -7  363.56   14.80
  -3  -5  -7  371.86   11.50
   3  -5   7  393.96   12.00
  -3  -5  -7  409.56   16.60
   3   5   8    3.70    1.40
   3   5   8    4.70    0.80
  -3   5  -8    4.50    1.20
  -3  -5  -8    2.20    2.30
  -3  -5  -8    4.60    0.90
  -3  -5  -8    5.10    1.90
   3  -5   8    6.30    1.30
  -3  -5  -8    3.70    1.00
   3  -5   8    5.30    1.70
  -3  -5  -8    4.90    0.80
   3   5   9    0.20    0.50
  -3   5  -9    0.80    0.70
   3   5   9    0.20    0.90
   3  -5   9   -0.30    0.60
  -3  -5  -9    0.80    1.10
   3  -5   9   -1.90    1.80
  -3  -5  -9    0.80    0.60
  -3  -5  -9    0.80    0.70
   3  -5   9    0.40    0.70
   3   5  10   27.20    1.80
   3  -5  10   30.10    1.80
  -3  -5 -10   28.60    1.80
  -3  -5 -10   28.30    1.70
   3   5  11    5.20    0.80
   3   5  11    4.80    0.60
   3  -5  11    4.60    0.70
  -3   6  11    0.40    0.40
  -3   6  11    0.50    0.40
  -3  -6  11    0.20    0.50
  -3   6  10   22.10    1.40
  -3   6  10   21.30    1.80
   3   6 -10   23.50    1.90
  -3   6  10   17.60    2.80
  -3  -6  10   24.30    1.90
  -3  -6  10   25.10    1.50
  -3   6   9    3.30    1.40
  -3   6   9    2.60    0.70
  -3   6   9    1.70    0.60
   3   6  -9    3.40    1.10
   3  -6  -9    3.30    0.70
  -3  -6   9    2.70    0.80
  -3  -6   9    3.30    1.00
   3  -6  -9    0.40    1.20
  -3   6   8  251.07   11.10
  -3   6   8  255.37    7.50
   3   6  -8  251.27    9.10
  -3   6   8  256.97    7.60
   3  -6  -8  258.27   10.90
  -3  -6   8  239.08    8.30
  -3  -6   8  240.08    7.90
   3  -6  -8  257.27   12.90
   3  -6  -8  249.18    7.80
  -3   6   7   34.50    3.60
  -3   6   7   26.90    1.40
  -3   6   7   28.30    1.70
  -3   6   7   27.40    1.70
   3   6  -7   25.50    2.60
   3   6  -7   24.40    1.50
   3  -6  -7   18.90    2.90
   3  -6  -7   27.10    1.90
  -3  -6   7   22.30    1.80
   3  -6  -7   26.70    4.20
  -3   6   6    1.30    0.60
   3   6  -6    1.40    0.90
  -3   6   6    0.70    1.20
  -3   6   6    1.60    0.60
   3   6  -6    0.30    0.60
  -3   6   6    0.70    0.60
  -3  -6   6    2.70    0.70
   3  -6  -6    1.20    1.60
   3  -6  -6    0.20    1.50
   3  -6  -6    1.90    0.70
   3  -6  -6    0.60    0.50
   3  -6  -6    2.10    1.10
  -3   6   5    9.60    1.00
   3   6  -5    9.40    1.70
  -3   6   5    6.20    1.70
  -3   6   5    8.30    0.80
  -3   6   5    8.60    1.00
   3  -6  -5    6.00    1.00
  -3  -6   5    9.00    1.00
   3  -6  -5    5.60    1.80
   3  -6  -5    6.90    0.90
   3  -6  -5    9.50    2.20
   3  -6  -5    6.80    2.00
   3   6  -4  288.87    9.60
  -3   6   4  305.27   11.00
  -3   6   4  273.67    8.10
  -3   6   4  288.07    7.90
  -3   6   4  294.37    8.10
   3  -6  -4  272.57   11.50
   3  -6  -4  282.37   11.20
   3  -6  -4  288.37   11.20
   3  -6  -4  280.57    8.60
   3  -6  -4  302.77    8.50
  -3   6   3   40.80    3.10
   3  -6  -3   39.60    3.50
   3  -6  -3   40.40    2.00
   3  -6  -3   42.00    3.30
  -3   6   2  278.47    9.70
  -3  -6   2  271.97    8.10
   3  -6  -2  281.27   10.20
  -3  -6   2  279.17    8.00
   3  -6  -2  271.77    9.90
   3  -6  -2  273.27    8.00
   3  -6  -2  281.47    9.80
  -3  -6   2  279.27    8.80
  -3   6   1  338.77   10.80
  -3  -6   1  333.37   10.00
   3  -6  -1  326.97    9.30
   3  -6  -1  335.77   11.10
  -3  -6   1  339.27    9.50
   3  -6  -1  328.47   10.70
  -3  -6   1  347.67   10.70
   3  -6  -1  323.27   10.80
  -3   6   0 1831.32   48.10
   3  -6   0 1824.52   48.20
   3  -6   0 1868.71   48.20
  -3  -6   0 1749.82   48.10
  -3  -6   0 1761.12   47.40
   3  -6   0 1956.50   48.10
  -3   6  -1   61.19    2.90
   3  -6   1   57.29    3.00
   3  -6   1   57.19    3.00
   3  -6   1   58.09    2.30
   3  -6   1   59.89    3.00
  -3  -6  -1   59.09    4.00
  -3  -6  -1   57.99    3.50
  -3  -6  -1   56.89    3.20
  -3   6  -2  551.34   16.50
  -3  -6  -2  554.74   16.50
  -3  -6  -2  535.25   17.00
  -3  -6  -2  536.65   14.80
   3  -6   2  526.85   15.60
   3  -6   2  527.65   14.40
   3  -6   2  515.55   15.40
  -3  -6  -2  540.75   17.20
  -3   6  -3    6.10    0.80
  -3   6  -3    3.70    1.30
  -3   6  -3    5.70    1.00
   3   6   3    7.70    0.90
  -3  -6  -3    6.00    1.00
   3  -6   3    8.60    1.10
  -3  -6  -3    5.10    1.60
   3  -6   3    5.30    1.20
  -3  -6  -3    7.10    1.70
  -3  -6  -3    5.90    1.80
  -3   6  -4  426.66   14.00
   3   6   4  494.55   13.80
  -3   6  -4  456.75   13.80
  -3  -6  -4  476.35   13.50
   3  -6   4  476.75   14.90
  -3  -6  -4  458.35   13.60
   3  -6   4  483.05   13.30
  -3  -6  -4  500.15   17.10
  -3  -6  -4  486.25   16.30
  -3  -6  -4  469.45   22.00
  -3   6  -5   -0.10    0.70
   3   6   5    0.20    0.70
   3   6   5    1.00    0.50
  -3   6  -5   -0.30    0.60
  -3  -6  -5    0.20    0.60
  -3  -6  -5   -1.60    0.70
  -3  -6  -5    1.90    1.20
  -3  -6  -5   -0.30    1.00
  -3  -6  -5    0.90    0.60
   3  -6   5    0.50    0.70
  -3  -6  -5   -1.20    0.70
   3  -6   5    1.70    1.20
   3   6   6    8.90    1.50
  -3   6  -6   12.40    1.90
  -3   6  -6   12.40    1.70
  -3  -6  -6   11.40    1.60
  -3  -6  -6    9.60    2.60
  -3  -6  -6   11.90    1.40
   3  -6   6    8.70    1.80
  -3  -6  -6   11.60    1.50
   3  -6   6   10.50    1.50
  -3  -6  -6    7.90    2.00
  -3   6  -7   25.80    2.30
   3   6   7   25.20    1.60
  -3   6  -7   28.80    2.20
   3   6   7   27.60    2.50
  -3  -6  -7   27.00    2.20
  -3  -6  -7   33.80    4.80
  -3  -6  -7   23.80    3.60
  -3  -6  -7   27.40    1.90
  -3  -6  -7   28.60    4.60
   3  -6   7   28.60    2.20
   3  -6   7   27.00    3.30
  -3  -6  -7   25.70    1.90
  -3   6  -8  486.85   13.80
  -3   6  -8  457.75   13.70
   3   6   8  466.65   12.80
   3   6   8  492.65   14.60
   3   6   8  461.45   13.10
  -3  -6  -8  465.25   17.10
   3  -6   8  441.56   15.90
  -3  -6  -8  476.65   13.70
  -3  -6  -8  469.35   13.50
   3  -6   8  491.25   14.20
  -3  -6  -8  475.65   13.10
  -3  -6  -8  468.05   18.50
   3   6   9   23.90    1.90
   3   6   9   29.80    1.50
   3   6   9   29.90    1.70
  -3   6  -9   32.40    1.90
   3  -6   9   29.50    2.30
  -3  -6  -9   30.30    2.00
   3  -6   9   29.10    2.10
  -3  -6  -9   29.30    1.80
  -3  -6  -9   32.50    3.40
  -3   6 -10   52.29    1.90
   3   6  10   49.90    2.00
   3   6  10   46.20    1.70
   3  -6  10   48.80    3.00
   3  -6  10   48.30    2.40
  -3  -6 -10   49.00    2.10
  -3   7  10   51.79    2.20
   3   7 -10   49.99    2.60
   3  -7 -10   56.59    2.00
  -3  -7  10   53.69    2.60
  -3   7   9   24.50    2.80
   3   7  -9   25.70    2.30
  -3   7   9   26.90    1.60
  -3   7   9   24.50    1.50
   3  -7  -9   19.00    2.50
   3  -7  -9   26.60    1.60
   3   7  -8   27.10    2.60
  -3   7   8   25.50    1.70
  -3   7   8   28.50    1.80
  -3  -7   8   26.30    2.10
   3  -7  -8   27.20    1.90
   3  -7  -8   28.30    5.30
  -3   7   7  289.47    8.20
  -3   7   7  287.87   11.60
   3   7  -7  284.77   10.10
  -3   7   7  281.97    8.40
   3  -7  -7  283.77   13.70
   3  -7  -7  289.27    8.80
   3  -7  -7  283.07   12.40
  -3  -7   7  275.37    9.10
   3   7  -6  110.49    5.40
  -3   7   6  115.09    3.90
  -3   7   6  122.29    6.70
  -3   7   6  107.49    4.00
   3  -7  -6  114.69    4.10
  -3  -7   6  107.49    4.30
   3  -7  -6  107.59    7.10
   3  -7  -6  120.99    8.10
   3  -7  -6  116.19    4.40
  -3   7   5  435.06   11.40
  -3   7   5  409.16   14.70
   3   7  -5  422.06   13.30
  -3   7   5  402.06   11.50
   3  -7  -5  422.06   16.60
   3  -7  -5  421.06   15.90
  -3  -7   5  403.76   11.70
   3  -7  -5  390.56   15.60
   3  -7  -5  424.66   12.00
   3  -7  -5  412.36   11.70
  -3   7   4   63.39    4.30
  -3   7   4   63.39    2.40
  -3   7   4   63.09    2.50
   3   7  -4   63.69    3.60
   3  -7  -4   67.69    4.90
  -3  -7   4   59.79    2.40
   3  -7  -4   60.89    5.00
   3  -7  -4   64.49    2.80
   3  -7  -4   62.79    4.70
   3  -7  -4   60.39    2.80
  -3  -7   4   59.09    2.80
   3   7  -3  209.68    7.40
  -3   7   3  205.68    5.90
  -3   7   3  202.68    6.00
  -3   7   3  199.38    8.20
   3  -7  -3  207.18    6.40
  -3  -7   3  202.78    6.60
   3  -7  -3  207.08    8.90
   3  -7  -3  207.38    9.30
   3  -7  -3  191.88    8.70
  -3  -7   3  201.78    6.50
  -3   7   2    5.40    0.80
  -3   7   2    4.70    1.40
  -3  -7   2    3.90    0.80
   3  -7  -2    4.10    1.40
   3  -7  -2    4.80    1.40
  -3  -7   2    5.20    0.90
   3  -7  -2    6.40    1.00
  -3   7   1  993.80   26.80
  -3  -7   1  921.41   26.30
   3  -7  -1  969.30   27.70
  -3  -7   1  960.20   25.70
   3  -7  -1  958.20   25.20
   3  -7  -1  975.40   27.10
   3  -7  -1  943.81   27.30
  -3   7   0    7.60    1.20
  -3  -7   0   10.10    1.10
   3  -7   0    8.00    1.40
   3  -7   0    6.60    1.40
   3  -7   0    8.80    1.50
   3  -7   0    8.20    1.00
  -3  -7   0   10.50    1.80
  -3  -7   0    7.40    1.20
  -3   7  -1    1.40    0.60
   3  -7   1   -0.10    0.60
  -3  -7  -1    0.40    0.60
  -3  -7  -1    0.20    0.60
  -3  -7  -1    0.10    0.50
   3  -7   1    1.60    0.50
   3  -7   1    1.50    0.80
   3  -7   1    1.10    0.70
  -3   7  -2   13.20    1.30
   3   7   2   12.20    0.90
   3  -7   2   12.60    1.10
   3  -7   2   13.70    1.90
  -3  -7  -2   11.90    2.00
  -3  -7  -2   13.50    1.50
   3  -7   2   13.00    1.80
  -3  -7  -2   12.50    2.30
  -3  -7  -2   15.10    2.50
   3  -7   2   13.30    1.70
   3   7   3  652.03   17.80
  -3   7  -3  650.43   18.50
   3  -7   3  706.53   19.70
  -3  -7  -3  684.13   21.90
  -3  -7  -3  655.63   22.00
   3  -7   3  676.93   18.20
  -3  -7  -3  676.53   21.10
  -3  -7  -3  679.53   18.70
  -3  -7  -3  703.53   18.70
   3  -7   3  655.23   19.70
  -3   7  -4  363.56   11.10
   3   7   4  360.56   10.30
   3   7   4  353.36   10.00
  -3   7  -4  358.96   11.80
   3   7   4  358.56    9.80
  -3  -7  -4  377.66   11.10
   3  -7   4  374.36   10.80
  -3  -7  -4  389.86   14.80
   3  -7   4  384.76   12.70
  -3  -7  -4  363.36   14.60
  -3  -7  -4  389.06   14.10
  -3  -7  -4  373.16   11.20
   3  -7   4  381.46   12.30
   3   7   5  358.36   10.10
   3   7   5  341.87    9.50
  -3   7  -5  310.07   11.30
  -3  -7  -5  348.97   10.60
   3  -7   5  353.86   10.60
  -3  -7  -5  374.46   15.00
  -3  -7  -5  357.96   14.00
   3  -7   5  346.37   12.10
  -3  -7  -5  353.06   11.00
  -3  -7  -5  352.76   14.50
   3   7   6   55.89    2.60
  -3   7  -6   58.39    3.00
  -3   7  -6   56.49    3.50
   3   7   6   55.89    2.20
   3   7   6   55.89    2.70
  -3  -7  -6   61.99    5.30
  -3  -7  -6   52.09    5.20
  -3  -7  -6   52.29    3.00
  -3  -7  -6   57.39    5.20
  -3  -7  -6   51.29    2.80
  -3  -7  -6   55.39    2.70
   3  -7   6   54.59    3.00
   3  -7   6   53.99    4.00
   3   7   7   12.80    1.30
  -3   7  -7    9.60    1.40
  -3   7  -7   12.20    1.70
   3   7   7    9.90    1.20
   3   7   7   11.10    1.10
   3  -7   7   12.90    2.80
  -3  -7  -7   10.30    1.40
  -3  -7  -7   12.30    3.20
   3  -7   7   12.10    1.70
  -3  -7  -7   15.00    3.50
  -3  -7  -7   11.00    1.30
  -3  -7  -7    9.60    2.70
  -3  -7  -7   11.10    1.30
   3   7   8   15.20    1.40
  -3   7  -8   17.40    1.50
   3   7   8   14.40    1.10
  -3   7  -8   18.00    1.80
   3  -7   8   14.00    1.80
  -3  -7  -8   12.30    2.70
  -3  -7  -8   14.80    1.50
  -3  -7  -8   15.50    1.30
  -3  -7  -8   13.40    1.50
   3   7   9   33.60    1.70
   3   7   9   29.70    1.30
   3  -7   9   34.40    2.20
  -3  -7  -9   31.20    1.90
   3  -7   9   30.60    2.30
   3   7  10    4.00    0.60
   3  -7  10    4.20    0.70
  -3  -7 -10    6.60    0.70
   3  -7  10    4.10    0.70
  -3   8  10   41.40    1.80
   3   8 -10   37.70    2.20
  -3   8  10   39.20    1.50
  -3  -8  10   38.80    2.00
   3   8  -9    6.30    1.40
  -3   8   9    9.10    1.00
  -3   8   9    7.00    0.80
   3  -8  -9    7.10    0.90
  -3  -8   9    8.10    1.30
  -3   8   8  141.49    6.50
  -3   8   8  137.99    4.40
  -3   8   8  143.59    4.70
   3   8  -8  137.99    6.00
   3  -8  -8  134.99    7.60
   3  -8  -8  142.59    4.80
   3   8  -7  574.74   17.40
  -3   8   7  575.34   15.20
  -3   8   7  564.84   15.40
  -3   8   7  590.64   18.60
  -3  -8   7  526.85   16.10
   3  -8  -7  559.24   21.90
   3  -8  -7  571.54   15.70
   3  -8  -7  537.85   20.00
   3   8  -6  492.65   15.60
  -3   8   6  510.85   16.70
  -3   8   6  491.75   13.30
  -3   8   6  486.65   13.50
   3  -8  -6  511.55   19.80
   3  -8  -6  488.55   13.60
  -3  -8   6  474.05   14.90
  -3  -8   6  462.15   14.00
   3  -8  -6  494.75   14.00
   3  -8  -6  482.95   18.50
   3   8  -5  477.45   15.10
  -3   8   5  469.95   16.00
  -3   8   5  478.95   13.10
  -3   8   5  475.05   12.90
   3  -8  -5  474.05   13.40
  -3  -8   5  462.75   13.20
   3  -8  -5  484.25   18.00
   3  -8  -5  470.85   13.50
  -3  -8   5  474.45   14.30
   3  -8  -5  468.35   18.00
  -3  -8   5  470.85   13.90
   3  -8  -5  488.95   18.90
  -3   8   4   87.89    3.30
   3   8  -4   91.49    4.60
  -3   8   4   89.19    3.10
  -3   8   4   88.69    5.10
   3  -8  -4   85.19    3.60
   3  -8  -4   89.49    6.10
   3  -8  -4   88.49    6.10
  -3  -8   4   84.09    3.20
   3  -8  -4   85.09    3.50
  -3  -8   4   91.69    4.00
   3  -8  -4   85.99    6.30
  -3  -8   4   90.89    4.00
  -3   8   3   64.79    2.50
   3   8  -3   62.79    3.60
  -3   8   3   65.49    4.00
  -3   8   3   60.89    2.50
   3  -8  -3   61.59    4.80
  -3  -8   3   57.69    3.10
   3  -8  -3   61.89    4.60
   3  -8  -3   60.79    5.00
   3  -8  -3   59.49    2.80
  -3  -8   3   64.09    2.40
  -3  -8   3   56.49    2.90
   3  -8  -3   64.29    2.80
  -3   8   2  327.57   11.00
  -3   8   2  322.67    9.10
  -3   8   2  326.47    9.20
   3  -8  -2  293.67   13.60
  -3  -8   2  342.17   10.60
   3  -8  -2  320.87    9.50
   3  -8  -2  337.07   12.70
   3  -8  -2  327.57    9.40
  -3  -8   2  314.17    9.20
   3  -8  -2  314.57   12.20
  -3  -8   2  335.37   10.10
  -3   8   1  150.18    5.80
  -3   8   1  139.09    4.70
  -3  -8   1  144.49    4.80
   3  -8  -1  144.79    7.00
   3  -8  -1  176.48    8.60
   3  -8  -1  143.89    4.90
  -3  -8   1  146.59    5.80
  -3  -8   1  152.88    6.30
   3  -8  -1  155.58    8.70
   3  -8  -1  152.18    5.00
  -3   8   0   59.99    2.60
  -3   8   0   58.29    2.50
   3  -8   0   58.39    4.00
  -3  -8   0   54.39    3.70
   3  -8   0   58.39    2.60
   3  -8   0   58.49    2.50
  -3  -8   0   57.39    2.60
  -3  -8   0   58.69    3.50
   3  -8   0   55.69    4.10
   3   8   1  717.03   19.20
  -3   8  -1  743.33   19.90
   3  -8   1  751.22   21.90
  -3  -8  -1  763.42   22.10
  -3  -8  -1  722.93   22.80
   3  -8   1  760.92   19.90
  -3  -8  -1  733.73   20.00
   3  -8   1  762.82   21.40
   3  -8   1  706.83   19.70
   3   8   2   63.69    2.30
  -3   8  -2   60.39    2.80
  -3  -8  -2   62.59    6.20
  -3  -8  -2   62.49    4.20
  -3  -8  -2   65.49    4.70
   3  -8   2   63.19    3.70
  -3  -8  -2   67.79    3.00
  -3  -8  -2   60.59    2.80
   3  -8   2   56.29    3.70
   3  -8   2   65.39    3.70
   3  -8   2   64.19    2.70
  -3   8  -3    2.40    0.80
   3   8   3    3.50    0.60
  -3  -8  -3    0.20    1.00
   3  -8   3    3.50    0.90
  -3  -8  -3    0.50    1.80
  -3  -8  -3    3.30    0.90
  -3  -8  -3    4.00    0.90
   3  -8   3    2.70    1.30
   3  -8   3    3.40    1.10
  -3  -8  -3    0.90    1.10
   3  -8   3    2.00    1.00
   3   8   4  323.87   10.00
  -3   8  -4  295.07   10.20
   3  -8   4  299.67    9.20
   3  -8   4  295.07   10.90
   3  -8   4  297.17   10.50
   3  -8   4  303.57   10.60
  -3  -8  -4  294.57   12.30
  -3  -8  -4  314.57   13.20
  -3  -8  -4  283.87   12.90
  -3  -8  -4  297.07    9.40
  -3  -8  -4  292.97    9.30
  -3   8  -5  183.28    6.30
   3   8   5  175.38    5.50
  -3   8  -5  176.78    7.10
  -3  -8  -5  174.38   13.30
  -3  -8  -5  172.18    6.20
  -3  -8  -5  175.18    9.20
  -3  -8  -5  164.08    9.40
  -3  -8  -5  171.58    6.20
  -3   8  -6  357.76   10.40
  -3   8  -6  314.47   11.10
   3   8   6  327.67    9.60
  -3  -8  -6  330.67   10.20
  -3  -8  -6  340.87   10.40
  -3  -8  -6  343.07   14.90
   3  -8   6  349.87   12.30
   3  -8   6  334.97   10.50
  -3  -8  -6  313.47   13.80
  -3  -8  -6  329.47   14.30
  -3   8  -7   13.50    1.50
  -3   8  -7   14.30    1.90
   3   8   7   13.10    1.30
  -3  -8  -7   10.20    1.30
   3  -8   7   15.10    1.80
  -3  -8  -7   11.80    2.50
  -3  -8  -7   13.90    3.20
   3  -8   7   17.40    2.80
  -3  -8  -7   10.20    1.20
  -3   8  -8   24.80    2.60
   3   8   8   26.70    1.60
  -3   8  -8   26.60    1.60
  -3  -8  -8   28.20    1.90
  -3  -8  -8   23.00    1.50
   3  -8   8   25.00    2.00
   3   8   9   46.90    2.60
   3  -8   9   41.70    2.30
  -3  -8  -9   50.39    2.90
   3  -8   9   45.40    2.30
  -3   9   9   20.90    1.10
  -3   9   9   20.20    1.30
   3   9  -9   21.00    1.80
   3  -9  -9   20.50    1.20
  -3   9   8   11.00    1.10
   3   9  -8    8.60    1.60
  -3   9   8   10.10    1.00
   3  -9  -8    6.40    3.10
   3  -9  -8   10.10    1.10
  -3  -9   8    8.90    1.30
   3   9  -7    2.50    1.20
  -3   9   7    1.10    0.60
  -3   9   7    0.00    1.00
  -3   9   7    1.70    0.60
   3  -9  -7    0.80    0.60
   3  -9  -7    1.90    1.50
  -3  -9   7    1.90    0.80
   3   9  -6   61.79    4.00
  -3   9   6   65.39    2.50
  -3   9   6   61.99    3.90
  -3   9   6   59.89    2.60
  -3  -9   6   60.89    3.50
  -3  -9   6   59.39    3.00
   3  -9  -6   63.59    5.70
   3  -9  -6   63.09    2.90
   3  -9  -6   61.99    6.20
   3  -9  -6   57.29    2.60
  -3   9   5   93.49    4.80
  -3   9   5   93.29    3.40
  -3   9   5   89.59    3.50
   3   9  -5   95.89    5.00
   3  -9  -5   94.39    6.90
   3  -9  -5   92.79    3.70
   3  -9  -5   95.89    7.50
   3  -9  -5   96.09    3.80
  -3  -9   5   87.19    4.50
  -3  -9   5   93.79    3.70
  -3  -9   5   91.29    4.40
   3  -9  -5   82.49    6.90
   3   9  -4  284.07   10.20
  -3   9   4  282.27    8.40
  -3   9   4  288.07    8.20
  -3   9   4  287.37   10.10
   3  -9  -4  287.37    8.70
  -3  -9   4  280.37    8.40
   3  -9  -4  289.97   12.80
  -3  -9   4  283.47    9.70
   3  -9  -4  288.17    8.80
   3  -9  -4  275.17   12.60
  -3  -9   4  290.77    9.40
   3  -9  -4  294.97   13.50
  -3   9   3  432.16   13.10
   3   9  -3  491.85   17.80
  -3   9   3  415.46   11.60
  -3   9   3  394.66   12.40
   3  -9  -3  419.76   12.20
   3  -9  -3  430.46   13.10
   3  -9  -3  432.56   16.60
   3  -9  -3  437.26   16.30
  -3  -9   3  395.36   11.70
  -3  -9   3  413.56   12.90
  -3  -9   3  413.56   13.30
   3  -9  -3  432.26   16.00
  -3   9   2    4.20    0.80
   3   9  -2    3.10    1.20
  -3   9   2    2.70    0.80
  -3   9   2    3.90    0.70
   3  -9  -2    3.40    1.70
  -3  -9   2    2.60    1.00
   3  -9  -2    3.80    1.40
  -3  -9   2    3.30    1.00
   3  -9  -2    2.60    1.50
   3  -9  -2    3.90    0.90
   3  -9  -2    3.40    0.90
  -3  -9   2    3.70    0.70
  -3   9   1  179.08    5.70
   3   9  -1  168.78    5.20
  -3  -9   1  170.98    6.90
  -3  -9   1  179.58    7.50
   3  -9  -1  172.88    5.80
   3  -9  -1  182.98    8.80
   3  -9  -1  177.48    8.10
   3  -9  -1  183.38    8.70
   3  -9  -1  172.58    5.70
  -3  -9   1  171.98    5.70
   3   9   0   40.30    1.80
  -3   9   0   38.50    2.10
   3  -9   0   38.10    2.00
  -3  -9   0   40.20    2.20
  -3  -9   0   41.80    3.20
   3  -9   0   42.00    3.70
   3  -9   0   39.10    3.70
   3  -9   0   41.70    2.20
   3  -9   0   38.00    3.20
  -3  -9   0   44.20    3.40
   3   9   1  236.28    6.90
  -3   9  -1  244.08    7.50
   3  -9   1  240.88    7.50
   3  -9   1  241.38    9.80
  -3  -9  -1  233.78    9.60
   3  -9   1  250.37    9.30
  -3  -9  -1  243.48    7.60
  -3  -9  -1  223.08    7.30
   3  -9   1  242.18    9.60
  -3  -9  -1  253.57   10.40
  -3   9  -2  336.87   10.10
   3   9   2  331.17    9.30
   3  -9   2  338.87    9.90
   3  -9   2  340.47   11.70
   3  -9   2  342.57   12.10
  -3  -9  -2  352.66   13.10
  -3  -9  -2  341.17   10.20
  -3  -9  -2  327.07   10.00
  -3  -9  -2  331.17   13.40
  -3   9  -3  536.55   15.20
   3   9   3  530.35   14.30
   3  -9   3  549.15   16.90
   3  -9   3  550.34   17.20
  -3  -9  -3  548.05   18.90
  -3  -9  -3  552.74   19.60
  -3  -9  -3  540.55   15.30
  -3  -9  -3  486.35   19.30
   3  -9   3  546.35   15.10
   3  -9   3  500.95   17.00
   3   9   4  890.41   23.30
  -3   9  -4  899.11   25.40
  -3   9  -4  878.51   24.10
   3  -9   4  904.51   26.00
   3  -9   4  904.01   26.10
  -3  -9  -4  879.41   29.00
  -3  -9  -4  878.41   29.90
   3  -9   4  874.11   24.10
  -3  -9  -4  891.51   24.10
  -3  -9  -4  844.52   29.10
  -3  -9  -4  891.11   24.20
  -3   9  -5   83.29    3.60
  -3   9  -5   86.69    4.50
   3   9   5   81.49    3.10
   3  -9   5   83.39    3.80
  -3  -9  -5   84.59    6.40
  -3  -9  -5   79.59    3.70
   3  -9   5   79.39    4.80
  -3  -9  -5   81.79    6.50
  -3  -9  -5   84.09    6.70
  -3  -9  -5   83.09    3.70
   3  -9   5   76.29    4.80
   3   9   6   78.99    3.00
  -3   9  -6   84.29    3.40
  -3   9  -6   75.19    4.10
  -3  -9  -6   67.69    6.40
  -3  -9  -6   74.89    3.40
  -3  -9  -6   75.49    3.40
   3  -9   6   75.59    3.70
   3  -9   6   77.79    4.90
  -3  -9  -6   71.49    6.20
  -3  -9  -6   71.39    6.60
   3  -9   6   66.09    4.60
  -3   9  -7   66.59    3.50
  -3   9  -7   69.59    2.80
   3   9   7   71.29    2.80
   3  -9   7   68.19    3.40
  -3  -9  -7   65.59    5.60
  -3  -9  -7   68.19    3.10
  -3  -9  -7   72.69    3.20
  -3   9  -8    2.90    0.80
  -3   9  -8    3.60    0.50
   3   9   8    2.30    0.60
   3  -9   8    3.00    0.90
  -3  -9  -8    2.80    0.70
   3   9   9    8.70    0.80
  -3  -9  -9    7.80    0.80
   3  -9   9    8.40    0.90
   3  -9   9    8.00    1.00
   3  10  -9   27.00    1.70
  -3  10   9   30.00    1.40
   3 -10  -9   28.60    1.30
  -3 -10   9   28.70    1.60
  -3  10   8    0.50    0.60
   3  10  -8    1.10    0.90
   3 -10  -8    0.60    0.70
  -3 -10   8   -0.50    0.40
   3  10  -7    4.00    1.30
  -3  10   7    4.10    0.90
   3 -10  -7    3.80    0.80
   3 -10  -7    4.40    2.80
  -3 -10   7    4.20    1.00
  -3  10   6  107.59    4.00
   3  10  -6  114.59    5.40
  -3  10   6  111.29    3.60
   3 -10  -6   99.09    4.50
  -3 -10   6  111.99    4.30
   3 -10  -6  111.99    7.50
   3 -10  -6  111.69    4.10
   3  10  -5   32.20    2.90
  -3  10   5   29.20    1.80
  -3 -10   5   29.70    1.90
  -3 -10   5   26.10    2.30
   3 -10  -5   36.20    5.40
   3 -10  -5   28.90    2.00
   3 -10  -5   26.50    1.80
   3 -10  -5   26.00    4.70
   3 -10  -5   24.10    3.80
  -3  10   4  397.96   11.20
   3  10  -4  406.46   13.10
  -3  10   4  343.07   10.70
  -3 -10   4  391.96   11.20
   3 -10  -4  410.66   16.30
   3 -10  -4  404.66   11.50
   3 -10  -4  390.96   11.40
   3 -10  -4  398.66   16.70
   3 -10  -4  390.26   16.00
  -3 -10   4  396.66   12.60
   3  10  -3  104.09    5.20
  -3  10   3  111.39    4.00
  -3 -10   3  109.89    5.10
  -3 -10   3  105.79    5.90
   3 -10  -3  105.59    4.10
   3 -10  -3  100.99    7.20
   3 -10  -3  107.09    7.20
   3 -10  -3  104.29    4.10
   3 -10  -3  105.69    7.40
   3  10  -2    4.90    1.40
  -3  10   2    4.90    1.00
   3 -10  -2    3.00    1.70
   3 -10  -2    4.20    0.90
  -3 -10   2    5.30    0.90
  -3 -10   2    5.60    1.70
  -3 -10   2    3.20    1.10
   3 -10  -2    3.80    1.50
   3 -10  -2    1.90    1.60
  -3  10   1   46.10    2.40
   3 -10  -1   40.40    3.90
   3 -10  -1   43.40    4.40
  -3 -10   1   49.40    3.60
   3 -10  -1   44.20    2.40
  -3 -10   1   46.40    3.90
  -3 -10   1   45.70    2.30
   3 -10  -1   36.20    4.10
   3 -10  -1   46.30    2.30
  -3  10   0   31.00    1.90
  -3 -10   0   31.90    2.00
   3 -10   0   32.30    2.00
   3 -10   0   30.80    1.80
  -3 -10   0   29.00    3.00
   3 -10   0   29.60    3.40
   3 -10   0   24.70    3.30
   3 -10   0   31.10    3.30
  -3 -10   0   32.80    3.50
  -3 -10   0   25.70    2.00
   3  10   1    4.30    0.70
  -3  10  -1    5.40    1.00
  -3 -10  -1    4.10    1.60
   3 -10   1    4.00    1.70
   3 -10   1    5.60    1.00
   3 -10   1    8.70    2.30
   3 -10   1    3.40    1.40
  -3 -10  -1    6.50    1.10
  -3 -10  -1    5.80    1.80
   3  10   2  131.69    4.20
  -3  10  -2  131.29    4.80
   3 -10   2  130.59    7.10
   3 -10   2  128.49    4.80
  -3 -10  -2  135.19    5.00
  -3 -10  -2  133.29    4.70
  -3 -10  -2  133.59    7.90
   3 -10   2  124.49    7.10
   3  10   3 1531.15   39.90
  -3  10  -3 1577.54   40.70
   3 -10   3 1498.75   40.60
  -3 -10  -3 1580.14   45.90
  -3 -10  -3 1542.55   40.50
  -3 -10  -3 1575.54   45.50
  -3 -10  -3 1565.04   40.90
   3 -10   3 1570.34   43.60
   3 -10   3 1529.65   43.00
  -3  10  -4   63.89    3.80
   3  10   4   61.39    2.50
  -3  10  -4   61.79    3.00
   3 -10   4   59.29    4.10
  -3 -10  -4   69.89    6.00
  -3 -10  -4   62.29    3.00
  -3 -10  -4   64.29    5.50
  -3 -10  -4   60.69    3.10
   3 -10   4   59.49    3.10
  -3 -10  -4   56.69    6.50
   3 -10   4   62.69    4.40
   3  10   5  380.66   10.50
  -3  10  -5  396.96   12.50
  -3  10  -5  374.66   10.90
   3 -10   5  379.66   13.50
  -3 -10  -5  382.86   16.00
  -3 -10  -5  366.36   15.30
  -3 -10  -5  353.16   15.80
   3 -10   5  375.66   13.20
  -3 -10  -5  372.86   11.20
  -3 -10  -5  372.36   11.10
   3 -10   5  382.96   11.50
  -3  10  -6   40.00    1.90
   3  10   6   38.50    1.90
  -3  10  -6   41.70    2.90
  -3 -10  -6   40.00    2.20
  -3 -10  -6   37.80    2.10
   3 -10   6   35.40    2.90
   3  10   7   18.00    1.20
   3 -10   7   17.40    1.60
  -3 -10  -7   17.80    1.20
  -3 -10  -7   20.10    1.50
  -3  10  -8    0.30    0.70
   3  10   8    0.20    0.40
  -3 -10  -8    0.70    0.50
   3 -10   8    0.30    0.50
  -3  11   8   83.29    2.90
   3  11  -8   81.19    3.40
   3 -11  -8   79.29    2.80
  -3 -11   8   84.69    3.10
  -3  11   7  135.49    5.20
  -3 -11   7  109.39    4.50
   3 -11  -7  123.49    4.40
   3  11  -6   17.70    2.30
  -3  11   6   19.40    1.50
   3 -11  -6   18.40    1.50
  -3 -11   6   16.70    1.50
   3 -11  -6   18.00    3.30
   3 -11  -6   17.30    1.20
  -3  11   5   38.50    2.10
   3  11  -5   38.40    3.10
   3 -11  -5   41.00    2.20
  -3 -11   5   40.00    2.20
   3 -11  -5   40.80    5.10
   3  11  -4  452.65   14.30
  -3  11   4  463.65   12.60
  -3 -11   4  451.75   14.30
   3 -11  -4  446.46   18.40
   3 -11  -4  427.16   17.40
  -3 -11   4  433.16   12.50
   3 -11  -4  416.96   17.50
   3 -11  -4  447.86   12.70
   3 -11  -4  442.96   12.60
   3  11  -3  554.54   17.10
  -3  11   3  549.35   15.30
   3 -11  -3  551.44   20.30
   3 -11  -3  544.05   20.90
   3 -11  -3  562.14   15.50
  -3 -11   3  532.95   17.10
   3 -11  -3  535.95   15.30
  -3 -11   3  550.04   15.20
   3 -11  -3  566.94   20.50
  -3  11   2   39.60    2.20
   3  11  -2   43.00    3.10
  -3 -11   2   32.60    4.00
   3 -11  -2   41.50    2.20
   3 -11  -2   36.60    4.80
   3 -11  -2   37.50    4.80
  -3 -11   2   42.50    2.20
   3 -11  -2   40.30    2.30
   3 -11  -2   43.40    5.00
  -3 -11   2   43.40    3.50
   3  11  -1    1.50    0.90
  -3  11   1    2.20    0.70
  -3 -11   1    0.00    1.50
   3 -11  -1    1.80    0.70
   3 -11  -1    0.80    0.70
   3 -11  -1    2.20    1.30
  -3 -11   1    2.10    1.30
  -3 -11   1    1.60    0.60
   3 -11  -1    1.80    2.20
   3 -11  -1    0.70    1.50
  -3  11   0   22.30    1.70
   3  11   0   23.90    2.30
   3 -11   0   16.50    3.40
  -3 -11   0   21.20    3.10
   3 -11   0   22.70    3.20
   3 -11   0   20.00    1.70
  -3 -11   0   22.80    1.70
   3 -11   0   18.10    3.00
  -3 -11   0   16.70    3.00
  -3 -11   0   17.70    1.40
   3  11   1    2.40    0.50
  -3  11  -1    3.00    0.80
  -3 -11  -1    1.90    1.50
   3 -11   1    1.20    0.70
   3 -11   1    3.80    1.50
   3 -11   1    2.50    1.50
  -3 -11  -1    2.60    0.60
  -3 -11  -1    3.00    0.90
  -3 -11  -1    3.50    2.00
   3  11   2  108.89    3.70
  -3  11  -2  112.39    4.20
   3 -11   2  105.39    4.30
   3 -11   2  116.69    6.40
   3 -11   2  111.49    6.70
  -3 -11  -2  115.59    6.90
  -3 -11  -2  108.29    4.00
  -3 -11  -2  114.09    4.40
  -3 -11  -2  100.59    7.10
   3  11   3   47.80    2.20
  -3  11  -3   48.60    2.60
  -3 -11  -3   49.70    2.50
  -3 -11  -3   49.20    2.70
   3 -11   3   59.99    7.40
   3 -11   3   43.90    2.60
  -3 -11  -3   44.40    7.00
  -3  11  -4   -0.10    0.90
   3  11   4    1.80    0.60
  -3  11  -4    3.30    0.80
  -3 -11  -4    1.30    0.60
  -3 -11  -4    0.90    0.60
   3 -11   4    0.30    0.70
   3  11   5   74.29    2.70
  -3  11  -5   67.89    2.60
  -3  11  -5   69.59    3.80
  -3 -11  -5   78.99    3.40
  -3 -11  -5   73.09    3.00
   3 -11   5   64.39    3.30
   3  11   6   39.00    1.80
  -3 -11  -6   39.80    2.00
  -3 -11  -6   37.10    1.90
   3 -11   6   39.00    2.30
   3  11   7    2.50    0.50
  -3  11  -7    2.70    0.70
  -3 -11  -7    2.10    0.60
  -3 -11  -7    2.90    0.60
   3  12  -7   -0.60    0.50
  -3  12   7    0.60    0.40
   3 -12  -7   -0.50    0.30
  -3 -12   7   -1.10    0.40
   3  12  -6    0.50    0.70
  -3  12   6   -0.10    0.40
   3 -12  -6   -0.20    0.40
  -3 -12   6    0.10    0.40
   3  12  -5   59.99    3.50
  -3  12   5   57.59    2.50
   3 -12  -5   61.09    2.60
  -3 -12   5   57.29    2.60
   3 -12  -5   56.09    2.40
   3  12  -4  323.17   10.60
  -3  12   4  315.77    9.10
   3 -12  -4  311.07    9.10
   3 -12  -4  303.87   13.60
   3 -12  -4  306.87    9.20
  -3 -12   4  305.97    9.20
  -3  12   3    7.90    1.20
   3  12  -3    8.40    1.70
   3 -12  -3    8.60    1.20
   3 -12  -3    6.20    2.70
  -3 -12   3    8.20    1.10
   3 -12  -3    6.80    1.10
  -3  12   2  205.88    6.60
   3  12  -2  217.48    8.10
   3 -12  -2  186.78   10.50
   3 -12  -2  206.18    6.70
   3 -12  -2  202.88    6.50
  -3 -12   2  214.98    6.60
  -3  12   1   14.80    1.30
   3  12  -1   11.60    1.80
   3 -12  -1   11.50    3.10
   3 -12  -1   10.90    3.20
  -3 -12   1    9.50    2.30
   3 -12  -1   10.20    1.30
   3 -12  -1   10.70    2.70
  -3 -12   1   11.60    1.30
  -3  12   0   35.30    2.00
   3  12   0   32.30    2.60
  -3 -12   0   30.70    1.90
  -3 -12   0   34.80    3.80
   3 -12   0   36.10    2.10
   3 -12   0   31.30    3.80
  -3 -12   0   31.00    1.70
   3 -12   0   30.40    4.50
  -3  12  -1    6.70    1.10
   3  12   1    5.50    1.30
  -3 -12  -1    5.50    1.00
  -3 -12  -1    5.40    0.90
   3 -12   1    5.80    1.10
  -3 -12  -1    4.50    1.80
   3 -12   1    6.60    2.30
  -3  12  -2   27.60    1.70
   3  12   2   26.50    1.30
   3  12   2   26.60    2.10
  -3  12  -2   25.70    2.50
  -3 -12  -2   26.60    1.80
   3 -12   2   28.50    2.00
  -3 -12  -2   27.60    1.60
   3  12   3    3.10    0.60
  -3  12  -3    3.00    0.70
  -3  12  -3    2.90    1.20
   3 -12   3    2.70    0.90
  -3 -12  -3    2.50    0.70
  -3 -12  -3    2.80    0.80
  -3  12  -4   73.09    3.80
  -3  12  -4   59.79    2.30
   3  12   4   70.09    2.40
  -3 -12  -4   66.49    2.70
  -3 -12  -4   67.39    2.90
   3 -12   4   61.69    3.00
  -3  12  -5   37.60    3.60
  -3 -12  -5   41.90    2.00
  -3 -12  -5   39.40    1.90
   3 -12   5   40.60    2.30
   3  12   6  153.58    4.40
  -3  12  -6  149.19    5.30
  -3 -12  -6  148.09    4.60
   3 -12   6  152.28    5.10
  -3 -12  -6  150.78    4.60
   3  13  -6  176.28    5.90
  -3  13   6  176.38    5.10
   3 -13  -6  178.98    5.10
  -3 -13   6  164.78    5.30
  -3  13   5   52.89    2.20
   3  13  -5   53.79    2.90
  -3 -13   5   53.19    2.30
   3 -13  -5   51.09    2.10
   3 -13  -5   52.69    2.60
  -3  13   4  118.19    3.90
   3  13  -4  116.49    6.60
   3 -13  -4  114.09    4.20
   3 -13  -4  113.39    4.00
  -3 -13   4  116.29    4.60
   3  13  -3    0.90    0.90
  -3  13   3    1.40    0.60
  -3 -13   3    1.60    0.60
   3 -13  -3    0.90    0.60
   3 -13  -3    0.10    0.50
  -3  13   2    1.90    0.60
   3  13  -2    0.20    0.80
   3 -13  -2   -0.30    0.50
  -3 -13   2   -0.10    0.40
  -3  13   1    1.50    0.60
   3  13  -1    2.10    1.00
  -3 -13   1    2.20    0.70
   3 -13  -1    1.60    0.70
   3  13   0    4.30    1.20
  -3  13   0    4.20    0.70
   3 -13   0    2.50    0.80
  -3 -13   0    2.90    0.80
  -3  13  -1   55.59    3.40
  -3  13  -1   50.69    2.20
   3  13   1   49.00    3.00
  -3 -13  -1   53.59    2.50
   3 -13   1   50.99    2.60
  -3  13  -2    6.80    1.40
  -3  13  -2    8.90    0.80
   3  13   2   10.70    1.40
  -3 -13  -2    8.50    1.10
  -3 -13  -2    7.80    1.00
   3 -13   2    7.80    1.20
  -3  13  -3   65.99    3.60
  -3 -13  -3   61.99    2.70
  -3 -13  -3   65.09    2.50
   3 -13   3   64.89    2.90
  -3  13  -4   14.20    1.70
  -3 -13  -4   14.20    1.10
  -3 -13  -4   11.80    1.00
   3 -13   4   13.60    1.30
  -3  13  -5    3.20    0.80
  -3 -13  -5    2.50    0.50
  -3 -13  -5    2.80    0.50
   3 -13   5    2.80    0.70
   3  14  -4    0.50    0.60
  -3  14   4    0.20    0.50
  -3  14   4    1.10    0.30
  -3 -14   4    0.30    0.50
   3  14  -3    2.20    0.80
  -3  14   3    2.00    0.40
   3 -14  -3    2.20    0.60
  -3 -14   3    2.90    0.60
  -3  14   2   13.90    0.90
   3  14  -2   11.20    1.50
   3 -14  -2   15.60    1.20
  -3 -14   2   15.10    1.10
  -3  14   1    4.20    1.00
   3  14  -1    6.30    1.10
  -3  14   1    8.30    0.70
   3 -14  -1    6.10    0.90
   3  14   0    1.70    0.70
  -3  14   0    0.80    1.00
   3 -14   0    1.10    0.60
  -3 -14   0    1.30    0.50
  -3  14  -1    2.40    1.00
  -3 -14  -1    3.30    0.70
   3 -14   1    2.60    0.70
  -3  14  -2   19.20    1.80
   3 -14   2   17.30    1.30
  -3 -14  -2   18.00    1.20
  -3  14  -3    0.10    0.60
  -3 -14  -3    0.00    0.30
   3 -14   3    0.30    0.40
  -4   0  12    4.30    0.60
  -4   0  12    4.80    0.70
  -4   0  11   -0.90    0.50
  -4   0  11   -0.10    0.50
  -4   0  10  193.68    9.90
  -4   0  10  200.68    6.40
   4   0 -10  198.78    6.40
   4   0 -10  195.08    6.20
  -4   0  10  197.68    6.60
  -4   0   9   -0.20    1.60
   4   0  -9   -0.60    0.60
  -4   0   9    0.20    0.70
  -4   0   9    0.90    0.70
   4   0  -9    0.80    0.60
  -4   0   8   92.99    3.80
   4   0  -8   94.99    4.00
   4   0  -8   92.69    4.10
  -4   0   8  100.19    6.50
  -4   0   8   97.99    3.90
  -4   0   7    0.40    0.80
  -4   0   7    0.30    0.50
   4   0  -7    0.00    0.50
  -4   0   7   -2.30    1.00
   4   0  -7    0.80    0.70
   4   0  -6    9.10    0.30
   4   0  -6    9.90    1.80
  -4   0   6   15.60    2.50
  -4   0   5    0.60    0.50
   4   0  -5   -0.10    0.30
   4   0  -5    0.20    0.70
   4   0  -5    0.20    0.40
   4   0  -4 1236.18   31.10
   4   0  -4 1272.17   32.80
   4   0  -4 1142.39   30.80
  -4   0   4 1178.98   32.70
   4   0  -3    0.40    0.30
  -4   0   3    0.30    0.50
   4   0  -3   -0.20    0.50
   4   0  -2    1.30    0.30
   4   0  -2    1.40    0.50
  -4   0   2    1.70    0.50
  -4   0   1    0.20    0.30
   4   0  -1    0.90    0.40
   4   0  -1    1.20    0.40
  -4   0   1    0.60    0.30
  -4   0   1    0.20    0.30
   4   0   0 3005.90   79.09
  -4   0  -1    0.40    0.60
  -4   0  -1    0.00    0.40
   4   0   1    0.30    0.40
  -4   0  -1    0.10    0.40
   4   0   2  200.18    6.40
  -4   0  -2  221.68    7.00
  -4   0  -2  210.48    7.00
  -4   0  -3    0.60    0.70
   4   0   3    0.70    0.70
  -4   0  -3    0.50    0.60
  -4   0  -3    1.00    0.80
  -4   0  -4  909.51   25.30
   4   0   4  874.81   24.50
   4   0   4  892.61   23.40
  -4   0  -4  857.51   24.90
  -4   0  -4  913.81   25.40
  -4   0  -4  877.41   23.40
  -4   0  -5   -0.10    0.50
  -4   0  -5    0.40    0.70
   4   0   5   -0.20    0.50
  -4   0  -5   -0.40    0.80
  -4   0  -6    1.40    1.10
  -4   0  -6    3.80    1.10
  -4   0  -6    2.10    1.00
  -4   0  -6    5.20    1.40
   4   0   6    1.90    1.00
  -4   0  -6    2.80    1.20
   4   0   6    3.80    0.90
  -4   0  -6    4.30    0.80
  -4   0  -7    0.50    0.70
  -4   0  -7   -0.80    0.60
   4   0   7    1.50    1.20
   4   0   7    0.80    0.80
  -4   0  -7    0.10    0.80
  -4   0  -7   -0.40    1.00
   4   0   7    0.00    0.60
   4   0   8  301.67    9.10
  -4   0  -8  288.47    9.60
  -4   0  -8  300.17   10.50
  -4   0  -8  294.37   12.20
  -4   0  -8  298.27    9.50
   4   0   8  295.77   11.20
   4   0   8  297.27    9.40
  -4   0  -9    0.70    0.70
   4   0   9    0.50    0.70
  -4   0 -10  413.96   12.00
   4   0  10  405.46   11.70
   4   0  10  396.76   13.50
   4   0  11   -0.10    0.40
  -4   0 -11    0.70    0.60
  -4   1  12    2.70    0.50
  -4  -1  12    2.80    0.50
  -4  -1  12    2.80    0.60
  -4   1  11   10.80    1.10
   4   1 -11   11.50    1.10
  -4   1  11    9.10    1.10
  -4  -1  11    9.30    1.20
  -4  -1  11    8.70    1.00
  -4   1  10   -2.10    1.50
   4   1 -10    1.60    0.60
   4   1 -10    1.40    0.60
  -4   1  10    2.50    0.90
  -4   1  10    2.30    0.90
   4  -1 -10    3.00    0.80
  -4  -1  10    1.60    0.70
   4  -1 -10    1.60    0.60
  -4  -1  10    0.00    0.70
  -4   1   9  169.98    5.80
  -4   1   9  165.28    5.70
   4   1  -9  173.88    6.20
   4   1  -9  160.78    5.40
  -4   1   9  169.98    9.10
  -4  -1   9  165.28    5.70
  -4  -1   9  157.38    9.10
   4  -1  -9  166.98    5.80
  -4  -1   9  168.08    6.00
   4  -1  -9  161.98    5.60
  -4   1   8   36.10    3.90
  -4   1   8   31.30    2.10
  -4   1   8   30.20    2.00
   4   1  -8   31.20    2.00
   4   1  -8   32.40    2.40
  -4  -1   8   38.50    5.00
   4  -1  -8   34.20    2.20
  -4  -1   8   33.20    2.20
  -4  -1   8   32.70    2.00
   4   1  -7    1.00    0.60
  -4   1   7    2.70    1.60
   4   1  -7    0.70    0.70
  -4   1   7    1.00    0.70
  -4   1   7    0.70    0.50
   4  -1  -7    0.40    0.70
  -4  -1   7    0.40    0.60
  -4  -1   7    2.10    1.70
   4  -1  -7    0.40    0.50
  -4  -1   7    0.10    0.50
   4  -1  -7    2.70    1.30
   4  -1  -7    0.80    0.60
  -4   1   6 1083.89   32.30
  -4   1   6 1110.99   29.20
  -4  -1   6 1083.59   29.20
  -4  -1   6 1142.79   32.40
   4  -1  -6 1141.39   29.90
   4   1  -5  295.77    9.30
  -4   1   5  297.57    8.70
   4  -1  -5  319.37   10.70
  -4  -1   5  306.77   10.90
   4  -1  -5  307.07    9.50
   4   1  -4  135.09    4.50
  -4   1   4  133.89    5.60
   4  -1  -4  133.99    5.50
   4  -1  -4  131.29    4.90
  -4   1   3    3.70    0.90
   4  -1  -3    4.10    0.90
   4  -1  -3    3.00    0.80
  -4  -1   3    5.60    1.00
  -4  -1   3    3.10    0.70
   4  -1  -3    5.20    1.10
  -4   1   2   36.10    2.00
  -4   1   2   33.50    1.90
  -4  -1   2   34.20    1.40
   4  -1  -2   34.80    1.80
   4  -1  -2   33.60    1.80
  -4  -1   2   34.00    1.30
  -4   1   0  312.27    8.90
  -4   1   0  317.87    8.90
  -4   1   0  313.97    8.90
   4  -1   0  324.17    8.70
  -4  -1   0  311.47    8.80
   4  -1   0  320.87    8.70
  -4  -1   0  318.37    8.60
   4   1   1  255.47    6.70
  -4   1  -1  247.28    7.30
  -4   1  -1  234.58    7.20
  -4   1  -1  235.08    7.20
  -4  -1  -1  241.38    7.40
   4  -1   1  245.18    6.90
  -4  -1  -1  223.68    7.10
  -4   1  -2  762.22   19.60
  -4   1  -2  715.33   19.70
  -4   1  -2  742.23   19.70
  -4  -1  -2  682.73   19.60
  -4  -1  -2  678.23   19.90
  -4  -1  -2  729.73   20.10
   4  -1   2  730.73   19.30
  -4   1  -3  326.27   10.00
  -4   1  -3  331.17    9.90
  -4   1  -3  307.67   10.00
   4   1   3  326.77    9.70
  -4  -1  -3  327.47   10.90
   4  -1   3  309.47    9.70
  -4  -1  -3  316.97   10.10
  -4   1  -4  145.89    6.10
   4   1   4  148.59    5.90
  -4   1  -4  153.78    5.90
  -4   1  -4  149.39    5.90
   4  -1   4  156.98    5.00
  -4  -1  -4  152.78    6.40
  -4  -1  -4  151.88    6.60
  -4  -1  -4  149.79    5.00
  -4  -1  -4  148.89    6.60
   4  -1   4  148.69    5.80
   4   1   5  848.52   21.90
  -4   1  -5  834.12   24.00
  -4   1  -5  846.52   23.50
   4   1   5  825.72   23.60
  -4   1  -5  816.42   21.90
  -4   1  -5  773.62   23.50
  -4  -1  -5  798.22   24.10
   4  -1   5  836.42   22.10
  -4  -1  -5  804.32   23.90
  -4  -1  -5  859.51   22.20
   4  -1   5  777.42   23.30
  -4  -1  -5  864.01   24.80
  -4   1  -6   65.09    4.30
   4   1   6   72.49    3.20
   4   1   6   71.09    2.90
   4   1   6   63.19    4.10
  -4   1  -6   61.99    3.20
  -4   1  -6   69.89    3.90
  -4   1  -6   64.39    3.20
  -4  -1  -6   67.79    3.00
   4  -1   6   65.49    4.10
   4  -1   6   67.69    3.10
  -4  -1  -6   65.29    4.40
  -4  -1  -6   68.19    4.70
  -4  -1  -6   72.39    4.30
  -4  -1  -6   66.09    3.20
  -4   1  -7  143.99    5.60
   4   1   7  138.79    5.30
  -4   1  -7  142.49    5.40
  -4   1  -7  151.68    6.30
   4   1   7  142.89    5.00
  -4   1  -7  153.98    7.40
   4   1   7  141.89    6.80
  -4  -1  -7  142.99    7.60
   4  -1   7  145.09    5.30
  -4  -1  -7  139.89    5.50
   4  -1   7  148.89    6.80
  -4  -1  -7  147.09    7.00
  -4  -1  -7  139.79    5.50
  -4   1  -8  813.12   22.70
  -4   1  -8  733.03   25.00
  -4   1  -8  830.02   22.40
  -4   1  -8  834.92   22.90
   4   1   8  801.32   22.20
   4   1   8  837.02   24.50
   4   1   8  819.52   21.80
  -4  -1  -8  816.32   24.20
   4  -1   8  831.92   24.60
   4  -1   8  792.92   22.40
  -4  -1  -8  809.32   22.50
  -4  -1  -8  807.12   22.70
   4  -1   8  826.22   22.30
  -4   1  -9  134.59    4.80
  -4  -1  -9  135.69    8.40
   4  -1   9  132.79    4.90
  -4  -1  -9  142.59    5.20
   4   1  10    7.60    1.60
  -4   1 -10   10.80    1.40
   4   1  10    7.70    1.10
  -4  -1 -10   11.20    1.50
   4  -1  10   10.50    1.00
  -4  -1 -10    9.60    1.10
   4  -1  10    6.60    1.10
   4   1  11    7.90    0.80
  -4   1 -11   10.00    1.10
  -4  -1 -11    9.20    1.10
   4  -1  11    6.80    0.90
  -4   2  12    4.60    0.60
  -4  -2  12    4.80    0.70
  -4  -2  12    5.00    0.60
   4   2 -11   32.20    1.70
  -4   2  11   30.70    1.60
  -4   2  11   27.40    1.70
  -4  -2  11   30.40    1.70
  -4  -2  11   28.60    1.80
   4   2 -10   44.70    2.00
  -4   2  10   45.30    2.30
  -4   2  10   44.60    2.30
  -4   2  10   48.40    4.70
   4   2 -10   44.70    2.50
  -4  -2  10   44.70    2.40
   4  -2 -10   35.90    2.10
   4  -2 -10   47.70    2.30
  -4  -2  10   42.00    2.50
   4   2  -9  120.89    5.00
  -4   2   9  126.89    7.70
  -4   2   9  126.39    4.60
   4   2  -9  127.89    4.40
  -4   2   9  124.09    4.50
  -4  -2   9  121.89    4.60
   4  -2  -9  119.09    4.50
  -4  -2   9  125.09    4.90
   4  -2  -9  119.29    4.50
   4   2  -8    2.30    1.50
  -4   2   8    0.90    0.70
  -4   2   8    1.80    0.90
  -4   2   8    2.10    1.60
   4  -2  -8    1.20    0.60
  -4  -2   8    0.60    0.70
   4  -2  -8    1.90    0.70
  -4  -2   8    1.60    0.90
   4  -2  -8    2.10    2.30
   4  -2  -8    0.90    0.60
   4  -2  -8    0.50    0.70
   4   2  -7   15.60    2.00
   4   2  -7   12.40    1.10
  -4   2   7    7.60    2.00
  -4   2   7   10.30    1.30
  -4   2   7   12.50    1.30
   4  -2  -7    9.60    2.30
  -4  -2   7   13.50    1.50
   4  -2  -7   11.10    1.60
  -4  -2   7   11.30    1.40
   4  -2  -7   12.80    1.30
   4  -2  -7   13.40    1.30
  -4   2   6    1.50    0.70
  -4  -2   6   -0.50    0.40
   4  -2  -6    0.70    0.50
   4  -2  -6    0.00    0.60
   4  -2  -6    0.50    0.90
  -4   2   5  663.33   19.80
  -4   2   5  624.74   17.10
   4  -2  -5  638.24   19.20
  -4   2   4   69.39    4.00
   4  -2  -4   69.49    3.90
   4  -2  -4   70.09    3.60
   4  -2  -4   69.99    3.60
  -4  -2   4   69.39    3.30
  -4   2   3 1060.09   28.80
   4  -2  -3 1063.29   28.60
   4  -2  -3 1073.59   28.60
   4  -2  -3 1042.20   29.00
  -4  -2   3 1077.29   27.50
  -4   2   2 2538.95   64.79
  -4   2   2 2522.45   64.89
   4  -2  -2 2466.25   64.59
   4  -2  -2 2535.65   64.89
   4  -2  -2 2531.55   64.69
  -4  -2   2 2526.35   63.59
   4  -2  -1 3833.42  101.59
  -4   2   0  579.54   16.00
  -4   2   0  588.94   16.20
  -4   2   0  591.94   16.20
   4  -2   0  600.94   15.90
   4  -2   0  610.24   15.90
  -4  -2   0  601.64   15.90
  -4  -2   0  593.24   15.50
  -4   2  -1  798.42   21.00
  -4   2  -1  788.82   21.00
  -4   2  -1  800.72   20.90
   4   2   1  796.22   20.10
  -4  -2  -1  769.82   20.90
   4  -2   1  780.32   20.70
  -4  -2  -1  750.82   21.10
  -4   2  -2  105.99    4.10
  -4   2  -2  107.79    4.10
   4   2   2  104.79    3.70
  -4   2  -2  102.09    3.90
   4  -2   2  105.39    3.80
  -4  -2  -2  103.89    4.20
  -4  -2  -2  103.29    4.50
  -4  -2  -2  107.09    4.50
  -4   2  -3  902.81   24.30
   4   2   3  899.81   24.10
  -4   2  -3  897.41   24.20
  -4   2  -3  848.42   24.40
  -4  -2  -3  946.91   25.40
   4  -2   3  886.71   24.10
  -4  -2  -3  858.41   25.70
   4   2   4   72.89    3.90
  -4   2  -4   76.59    3.70
  -4   2  -4   77.39    3.90
  -4   2  -4   77.99    3.80
  -4  -2  -4   78.79    4.50
  -4  -2  -4   78.29    3.10
   4  -2   4   79.59    3.10
   4  -2   4   70.89    3.70
  -4  -2  -4   77.29    4.50
  -4  -2  -4   78.89    4.20
   4   2   5 1443.36   37.90
  -4   2  -5 1536.35   40.30
   4   2   5 1452.25   39.90
  -4   2  -5 1524.95   39.40
  -4  -2  -5 1469.55   38.40
  -4  -2  -5 1388.86   40.80
  -4  -2  -5 1414.56   41.20
  -4  -2  -5 1529.65   40.80
   4  -2   5 1519.85   38.50
   4  -2   5 1435.46   39.70
  -4   2  -6   31.10    2.10
   4   2   6   32.00    2.10
  -4   2  -6   33.50    2.50
   4   2   6   30.30    2.90
  -4   2  -6   36.10    3.10
   4   2   6   30.50    1.70
  -4   2  -6   32.60    2.30
  -4  -2  -6   27.80    3.00
  -4  -2  -6   27.40    2.80
  -4  -2  -6   27.50    1.90
   4  -2   6   33.50    2.90
  -4  -2  -6   32.00    3.40
   4  -2   6   35.00    2.10
  -4  -2  -6   30.60    2.20
  -4  -2  -6   31.20    2.20
   4   2   7   24.30    2.10
  -4   2  -7   26.60    2.40
  -4   2  -7   29.00    2.30
  -4   2  -7   28.80    2.10
   4   2   7   28.50    1.70
   4   2   7   24.50    2.90
  -4  -2  -7   22.80    3.30
  -4  -2  -7   28.00    2.30
  -4  -2  -7   17.70    2.90
   4  -2   7   26.20    2.90
  -4  -2  -7   25.80    3.00
  -4  -2  -7   28.50    1.80
   4  -2   7   23.90    2.00
  -4  -2  -7   24.60    2.00
   4   2   8  403.56   11.90
   4   2   8  402.26   13.80
  -4   2  -8  402.76   11.90
  -4   2  -8  404.06   11.70
  -4   2  -8  414.16   12.50
   4  -2   8  395.66   13.90
  -4  -2  -8  403.66   15.60
  -4  -2  -8  410.26   12.30
  -4  -2  -8  410.96   14.30
  -4  -2  -8  396.16   12.20
   4  -2   8  399.96   12.30
   4  -2   8  392.86   12.10
   4   2   9  361.66   12.30
  -4   2  -9  343.17   10.80
   4   2   9  358.46   10.40
  -4  -2  -9  333.77   14.10
   4  -2   9  349.67   10.50
  -4  -2  -9  352.56   10.60
   4  -2   9  336.77   10.70
  -4  -2  -9  361.36   12.30
  -4  -2  -9  349.77   10.80
   4  -2   9  343.17   12.40
  -4   2 -10   16.20    1.60
   4   2  10   12.50    2.50
   4   2  10   18.50    1.50
   4  -2  10   17.40    1.80
  -4  -2 -10   19.30    1.60
   4  -2  10   20.50    1.40
  -4  -2 -10   17.60    1.40
   4   2  11    8.10    0.80
   4   2  11    9.30    0.90
  -4   2 -11    8.20    1.00
   4  -2  11    7.10    0.90
  -4  -2 -11    7.40    0.90
  -4   3  12    5.60    0.60
  -4  -3  12    4.50    0.70
  -4  -3  12    4.90    0.50
   4   3 -11  258.17    7.50
  -4   3  11  247.78    7.30
  -4  -3  11  252.77    7.80
  -4   3  10   83.49    3.30
  -4   3  10   84.49    3.30
   4   3 -10   80.29    3.70
  -4   3  10   84.29    5.90
   4   3 -10   84.79    2.90
  -4   3  10   80.39    3.20
  -4  -3  10   81.79    3.40
  -4  -3  10   86.59    3.80
   4  -3 -10   86.29    3.30
   4   3  -9   31.70    2.40
  -4   3   9   32.60    2.10
  -4   3   9   33.00    2.00
  -4   3   9   38.40    4.20
  -4   3   9   31.70    1.80
   4   3  -9   36.20    1.80
   4  -3  -9   35.50    1.70
  -4  -3   9   30.00    2.00
   4  -3  -9   32.30    2.10
   4  -3  -9   29.10    2.00
  -4  -3   9   35.10    2.40
   4   3  -8  465.55   14.40
   4   3  -8  478.35   13.10
  -4   3   8  467.85   13.30
  -4   3   8  494.65   17.80
  -4   3   8  481.55   13.40
  -4   3   8  451.45   13.20
   4  -3  -8  487.75   13.50
   4  -3  -8  447.16   14.50
  -4  -3   8  477.85   13.80
  -4  -3   8  469.65   13.60
   4  -3  -8  491.35   14.70
   4  -3  -8  483.65   13.50
  -4   3   7  175.08    8.70
   4   3  -7  173.88    5.50
  -4   3   7  170.48    5.70
  -4   3   7  175.38    5.70
   4   3  -7  172.38    6.60
   4  -3  -7  168.48    5.60
   4  -3  -7  177.68    5.90
   4  -3  -7  180.78    7.40
  -4  -3   7  162.18    5.80
   4  -3  -7  178.68    8.80
  -4  -3   7  178.88    5.90
   4  -3  -7  175.48    5.80
  -4   3   6  109.49    4.70
   4   3  -6  125.49    5.10
  -4   3   6  120.59    4.20
  -4   3   6  125.09    6.60
   4  -3  -6  129.19    6.00
   4  -3  -6  127.59    4.40
  -4  -3   6  125.69    4.30
   4  -3  -6  125.89    6.70
   4  -3  -6  119.59    4.40
  -4   3   5   27.60    1.60
  -4   3   5   26.70    2.80
   4  -3  -5   29.20    2.90
   4  -3  -5   31.20    2.80
   4  -3  -5   22.30    2.80
  -4   3   4  288.37   10.20
  -4   3   4  302.27    8.30
  -4  -3   4  293.37    9.10
   4  -3  -4  281.97   10.00
   4  -3  -4  298.67   10.60
   4  -3  -4  308.87   10.20
  -4   3   3  303.07    9.60
   4  -3  -3  272.17    9.30
  -4  -3   3  284.07    7.80
   4  -3  -3  282.37    9.40
   4  -3  -3  288.47   10.30
  -4   3   2   32.00    2.40
  -4   3   2   36.10    2.30
   4  -3  -2   38.40    2.50
   4  -3  -2   45.40    2.50
  -4  -3   2   37.10    1.30
   4  -3  -2   37.00    2.30
  -4   3   1   38.80    2.40
  -4   3   1   39.30    2.40
  -4   3   1   40.10    2.20
   4  -3  -1   40.70    2.20
  -4  -3   1   42.00    1.40
   4  -3  -1   39.00    2.10
   4  -3  -1   38.60    2.20
  -4   3   0 1404.46   38.70
  -4   3   0 1499.95   38.40
  -4   3   0 1385.76   38.60
   4  -3   0 1537.95   38.20
  -4  -3   0 1429.36   37.70
   4  -3   0 1534.05   38.20
  -4  -3   0 1473.35   38.10
   4  -3   0 1552.14   38.30
  -4   3  -1 1020.10   27.50
  -4   3  -1 1106.09   27.70
  -4   3  -1 1037.80   27.10
  -4  -3  -1  989.20   27.60
  -4  -3  -1  954.90   27.10
   4  -3   1 1065.99   27.10
   4  -3   1 1037.00   27.10
   4   3   2  195.18    5.80
  -4   3  -2  182.68    6.10
  -4   3  -2  191.08    6.50
  -4   3  -2  200.38    6.60
  -4  -3  -2  187.98    7.00
  -4  -3  -2  192.18    7.10
   4  -3   2  195.68    6.20
  -4   3  -3 1384.46   35.50
  -4   3  -3 1318.87   34.90
  -4   3  -3 1334.87   35.40
   4   3   3 1314.67   34.90
  -4  -3  -3 1307.67   36.40
   4  -3   3 1299.07   35.10
  -4  -3  -3 1255.27   34.40
   4  -3   3 1378.36   34.30
  -4  -3  -3 1344.07   36.00
   4   3   4   19.30    2.00
  -4   3  -4   20.40    2.00
  -4   3  -4   16.20    2.10
  -4   3  -4   20.10    1.80
  -4  -3  -4   18.00    1.50
   4  -3   4   19.10    1.50
  -4  -3  -4   21.70    2.90
  -4  -3  -4   20.20    2.90
   4  -3   4   17.80    1.90
  -4  -3  -4   16.40    2.10
  -4   3  -5   18.50    2.10
   4   3   5   18.90    2.20
   4   3   5   18.60    1.60
  -4   3  -5   17.70    1.60
  -4   3  -5   15.80    1.60
   4   3   5   17.90    1.50
   4  -3   5   16.30    1.50
  -4  -3  -5   18.90    2.80
  -4  -3  -5   16.70    1.50
  -4  -3  -5   18.60    2.90
  -4  -3  -5   15.80    1.60
   4  -3   5   17.20    2.60
  -4  -3  -5   21.90    2.90
  -4   3  -6  131.19    5.10
   4   3   6  122.49    5.80
  -4   3  -6  124.99    5.00
  -4   3  -6  117.79    4.70
   4   3   6  127.19    4.50
  -4   3  -6  128.29    6.00
  -4  -3  -6  129.99    6.70
   4  -3   6  131.49    6.00
  -4  -3  -6  120.69    4.60
  -4  -3  -6  124.99    5.00
  -4  -3  -6  133.49    6.90
  -4  -3  -6  128.29    7.20
  -4  -3  -6  121.29    4.90
   4  -3   6  126.99    4.80
   4   3   7   14.90    1.60
  -4   3  -7   17.30    1.80
  -4   3  -7   15.40    1.90
   4   3   7   13.20    2.10
  -4   3  -7   17.00    1.50
  -4  -3  -7   17.70    1.50
  -4  -3  -7   19.80    3.30
  -4  -3  -7   18.60    1.90
   4  -3   7   15.20    2.40
   4  -3   7   15.20    1.70
  -4  -3  -7   11.10    2.30
  -4  -3  -7   18.00    3.00
  -4  -3  -7   20.40    3.40
   4   3   8  239.78    9.30
  -4   3  -8  247.08    8.20
   4   3   8  237.58    7.60
  -4  -3  -8  227.28    7.90
  -4  -3  -8  260.67   11.70
  -4  -3  -8  231.28    8.00
  -4  -3  -8  233.08   10.00
   4  -3   8  240.28    9.60
   4  -3   8  242.88    8.10
   4   3   9   50.09    3.50
   4   3   9   54.09    2.60
  -4   3  -9   55.99    3.00
  -4  -3  -9   51.89    2.80
   4  -3   9   49.90    2.90
   4  -3   9   53.59    2.80
  -4  -3  -9   52.09    2.80
  -4  -3  -9   53.39    3.80
   4  -3   9   48.60    4.00
  -4   3 -10   13.10    1.50
   4   3  10   17.00    1.30
   4   3  10   14.30    1.80
  -4  -3 -10   19.80    1.40
  -4  -3 -10   18.60    1.50
   4  -3  10   16.20    1.60
   4  -3  10   15.50    1.40
   4   3  11    7.70    0.70
  -4   3 -11    9.00    0.90
   4   3  11    8.30    0.80
   4  -3  11    7.30    0.90
  -4  -3 -11    8.50    0.90
   4   4 -11    0.70    0.50
  -4   4  11    0.70    0.70
  -4  -4  11    1.10    0.40
  -4  -4  11    1.40    0.60
  -4   4  10    7.90    1.00
   4   4 -10    9.20    1.40
  -4   4  10    7.50    2.10
  -4   4  10    9.00    1.00
  -4   4  10    7.00    1.00
  -4  -4  10    8.00    1.10
  -4   4   9    8.80    1.20
   4   4  -9    8.30    1.50
   4   4  -9    9.50    0.90
  -4   4   9    7.80    1.00
  -4   4   9    7.60    2.30
  -4   4   9   11.60    1.20
  -4  -4   9    9.60    1.40
  -4  -4   9    9.90    1.30
   4  -4  -9    9.80    1.30
   4  -4  -9   11.80    1.10
   4  -4  -9    8.70    1.30
   4  -4  -9   11.80    1.40
   4   4  -8  462.25   12.70
  -4   4   8  502.45   14.10
  -4   4   8  458.95   13.10
   4   4  -8  464.85   14.40
  -4   4   8  453.95   17.40
  -4   4   8  463.25   13.10
   4  -4  -8  470.45   13.40
  -4  -4   8  442.56   13.40
   4  -4  -8  476.75   13.10
   4  -4  -8  444.16   13.20
   4  -4  -8  495.45   15.40
   4  -4  -8  492.25   18.30
  -4   4   7  351.66   10.10
  -4   4   7  348.67   10.10
  -4   4   7  354.26   10.00
  -4   4   7  347.57   13.80
   4   4  -7  356.46   11.50
   4   4  -7  339.27    9.80
  -4  -4   7  355.66   10.50
   4  -4  -7  344.67   10.30
   4  -4  -7  351.86   10.40
   4  -4  -7  349.57   10.20
   4  -4  -7  345.57   14.10
   4  -4  -7  369.56   12.90
  -4   4   6  121.99    4.00
  -4   4   6  120.69    6.70
  -4   4   6  117.09    4.00
   4   4  -6  110.49    5.00
  -4   4   6  110.89    3.90
   4  -4  -6  123.39    4.30
   4  -4  -6  118.79    6.20
   4  -4  -6  113.29    4.30
  -4  -4   6  109.39    4.10
   4  -4  -6  116.89    4.20
   4  -4  -6  128.89    7.10
  -4   4   5  203.98    9.40
  -4   4   5  208.68    6.20
   4  -4  -5  213.68    6.10
   4  -4  -5  206.68    9.20
   4  -4  -5  208.58    8.60
  -4   4   4  313.67   11.20
  -4   4   4  329.57    8.90
  -4  -4   4  316.47    9.80
   4  -4  -4  321.37    8.90
   4  -4  -4  322.47   11.70
   4  -4  -4  320.87   11.20
  -4   4   3   28.30    2.50
   4  -4  -3   34.40    2.60
   4  -4  -3   29.20    2.70
  -4  -4   3   27.60    1.90
   4  -4  -3   33.60    2.70
  -4   4   2   21.90    1.90
   4  -4  -2   19.70    1.80
   4  -4  -2   20.60    1.90
  -4  -4   2   20.50    1.10
  -4   4   1  330.47   10.20
  -4   4   1  338.97   10.60
   4  -4  -1  318.67   10.00
  -4  -4   1  322.77    8.60
   4  -4  -1  349.67   10.30
  -4  -4   1  337.77    9.10
   4  -4  -1  330.67   10.10
  -4   4   0 1694.13   43.20
  -4   4   0 1541.25   42.90
  -4   4   0 1637.74   42.50
   4  -4   0 1670.93   42.30
  -4  -4   0 1638.54   42.20
   4  -4   0 1660.83   42.20
  -4  -4   0 1495.85   41.60
   4  -4   0 1674.43   42.20
  -4   4  -1   40.50    2.50
  -4   4  -1   37.40    2.10
  -4   4  -1   40.40    2.50
   4  -4   1   38.30    2.20
   4  -4   1   44.80    2.20
  -4   4  -2   36.80    2.40
  -4   4  -2   34.50    2.70
   4   4   2   39.00    1.70
   4   4   2   36.20    1.60
  -4   4  -2   36.40    2.10
  -4  -4  -2   38.10    2.80
  -4  -4  -2   42.30    3.00
   4  -4   2   40.70    2.30
  -4  -4  -2   40.20    2.60
  -4   4  -3   17.10    1.90
  -4   4  -3   21.10    1.70
  -4   4  -3   17.60    1.90
   4   4   3   18.30    1.60
  -4  -4  -3   24.00    2.30
  -4  -4  -3   17.10    2.50
   4  -4   3   21.40    1.90
  -4  -4  -3   16.00    2.40
   4  -4   3   18.70    1.30
   4   4   4   98.39    4.20
  -4   4  -4   87.19    4.30
  -4   4  -4   95.19    3.90
  -4  -4  -4   85.09    5.30
   4  -4   4   91.49    4.30
  -4  -4  -4   90.69    3.70
  -4  -4  -4   90.49    5.40
  -4  -4  -4   93.99    5.00
  -4   4  -5  271.27    8.80
   4   4   5  266.17    8.10
  -4   4  -5  292.37    8.80
   4   4   5  282.67    9.60
  -4   4  -5  279.27    9.80
  -4  -4  -5  280.27   13.90
  -4  -4  -5  269.27   11.10
  -4  -4  -5  277.77    8.60
   4  -4   5  289.27    8.70
   4  -4   5  270.07    9.60
  -4  -4  -5  277.07   10.80
  -4   4  -6    7.80    1.30
  -4   4  -6    6.30    1.50
  -4   4  -6    8.70    1.20
   4   4   6   11.20    1.30
  -4   4  -6    7.90    1.50
   4   4   6    9.30    1.70
  -4  -4  -6    8.00    1.80
   4  -4   6    7.70    1.80
  -4  -4  -6    7.00    2.20
  -4  -4  -6    8.10    1.20
  -4  -4  -6    7.00    2.20
  -4  -4  -6    9.40    1.50
  -4  -4  -6   11.20    1.60
   4  -4   6    9.60    1.40
   4   4   7  118.19    4.30
  -4   4  -7  108.69    5.70
  -4   4  -7  120.99    5.00
   4   4   7  121.69    5.70
   4  -4   7  111.39    4.90
   4  -4   7  119.19    5.90
  -4  -4  -7  117.19    4.90
  -4  -4  -7  116.79    6.90
  -4  -4  -7  113.69    4.70
  -4  -4  -7  115.79    4.50
  -4  -4  -7  125.59    7.80
   4   4   8    4.40    1.40
  -4   4  -8    5.40    1.40
   4   4   8    4.00    0.90
  -4  -4  -8    5.20    2.30
  -4  -4  -8    3.90    0.80
  -4  -4  -8    5.40    1.20
  -4  -4  -8    4.60    1.20
   4  -4   8    2.40    1.40
  -4  -4  -8    4.30    1.70
   4  -4   8    5.20    1.10
   4   4   9   20.80    2.20
  -4   4  -9   20.30    1.80
   4   4   9   20.70    1.50
   4  -4   9   13.00    2.60
   4  -4   9   19.80    1.80
  -4  -4  -9   20.50    1.70
  -4  -4  -9   17.90    2.60
   4  -4   9   18.80    1.90
  -4  -4  -9   21.60    1.80
   4   4  10    0.20    0.70
  -4   4 -10    0.40    0.60
   4  -4  10    0.30    0.70
  -4  -4 -10   -0.70    0.60
   4  -4  10    1.30    0.60
   4   4  11   10.30    0.70
  -4   4 -11   11.90    0.80
   4  -4  11   10.30    1.00
  -4  -4 -11   12.10    0.90
  -4   5  11    2.50    0.70
  -4   5  11    2.50    0.60
  -4  -5  11    2.70    0.80
  -4  -5  11    3.00    0.50
   4   5 -10   14.50    1.70
  -4   5  10   16.00    3.00
  -4   5  10   14.80    1.30
  -4   5  10   16.30    1.30
  -4  -5  10   16.50    1.60
  -4   5   9   17.70    1.40
  -4   5   9   18.90    1.50
  -4   5   9   13.20    2.70
   4   5  -9   17.80    2.00
  -4   5   9   14.80    1.30
   4  -5  -9   17.00    1.30
   4  -5  -9   15.90    2.00
  -4  -5   9   14.50    1.80
  -4  -5   9   18.80    1.40
  -4   5   8  657.53   17.20
  -4   5   8  639.04   17.40
  -4   5   8  642.14   17.40
   4   5  -8  606.44   16.80
   4   5  -8  645.94   19.10
  -4   5   8  654.13   22.10
   4  -5  -8  665.93   23.40
  -4  -5   8  608.44   17.70
   4  -5  -8  669.13   20.60
  -4  -5   8  639.54   18.10
   4  -5  -8  647.54   17.60
   4   5  -7   81.39    4.60
  -4   5   7   75.69    3.10
   4   5  -7   75.59    2.70
  -4   5   7   81.19    3.20
  -4   5   7   76.89    3.00
   4  -5  -7   79.39    3.60
  -4  -5   7   80.69    3.50
   4  -5  -7   76.09    6.20
   4  -5  -7   81.09    5.50
   4  -5  -7   75.29    3.30
   4  -5  -7   85.19    4.70
  -4   5   6   17.50    1.30
  -4   5   6   18.90    1.30
   4   5  -6   14.60    1.20
  -4   5   6   17.10    1.30
   4   5  -6   19.20    2.10
  -4   5   6   13.60    2.50
  -4  -5   6   17.10    1.40
   4  -5  -6   20.20    3.30
   4  -5  -6   16.40    2.80
   4  -5  -6   18.20    1.50
   4  -5  -6   11.40    2.60
   4  -5  -6   15.30    1.20
   4  -5  -6   18.00    1.80
   4  -5  -6   17.80    1.50
   4   5  -5   59.89    3.40
  -4   5   5   69.69    4.60
  -4   5   5   62.69    2.40
  -4   5   5   66.39    2.70
  -4   5   5   68.69    2.60
   4  -5  -5   56.19    2.80
   4  -5  -5   64.09    2.50
   4  -5  -5   67.29    4.60
   4  -5  -5   61.89    2.70
   4  -5  -5   57.79    4.70
  -4   5   4    2.80    0.60
  -4   5   4    1.40    1.00
   4  -5  -4   -1.10    0.70
   4  -5  -4    1.20    1.10
   4  -5  -4    0.80    0.90
   4  -5  -4    2.10    0.60
  -4   5   3  400.36   13.60
  -4   5   3  422.56   11.20
   4  -5  -3  411.56   13.70
   4  -5  -3  435.56   14.20
   4  -5  -3  441.86   13.90
   4  -5  -3  408.76   11.40
  -4   5   2   17.10    2.20
  -4  -5   2   17.70    1.00
  -4  -5   2   15.80    1.20
   4  -5  -2   18.80    2.00
  -4  -5   2   20.80    1.40
   4  -5  -2   20.60    1.20
   4  -5  -2   20.70    2.20
  -4   5   1 1113.19   30.40
  -4   5   1 1045.30   29.60
   4  -5  -1 1085.09   29.60
   4  -5  -1 1071.39   29.50
  -4  -5   1 1094.29   28.50
   4  -5  -1 1081.89   28.10
   4  -5  -1 1140.59   29.80
  -4   5   0  172.58    6.70
  -4   5   0  170.78    6.20
  -4   5   0  179.68    6.90
   4  -5   0  173.08    6.10
   4  -5   0  177.48    6.10
  -4  -5   0  167.58    5.50
   4  -5   0  166.78    5.30
  -4  -5   0  191.98    8.10
   4  -5   0  170.68    6.00
  -4   5  -1    1.70    0.90
  -4   5  -1    1.60    0.90
  -4   5  -1    3.80    0.90
   4  -5   1    1.40    0.50
   4  -5   1    3.30    1.00
  -4  -5  -1    1.80    0.80
   4  -5   1    2.00    0.80
  -4  -5  -1    1.70    0.90
  -4   5  -2  685.63   19.50
  -4   5  -2  677.13   18.70
   4  -5   2  683.83   18.80
   4  -5   2  652.93   18.80
  -4  -5  -2  666.63   20.00
  -4  -5  -2  670.53   18.10
   4  -5   2  653.23   17.70
  -4  -5  -2  686.43   19.60
  -4  -5  -2  660.93   20.20
  -4   5  -3   68.39    3.80
   4  -5   3   68.49    2.70
  -4  -5  -3   72.19    3.00
  -4  -5  -3   65.49    4.50
  -4  -5  -3   73.19    4.60
  -4  -5  -3   69.29    4.10
   4  -5   3   62.49    3.40
   4   5   4  220.08    7.30
  -4   5  -4  217.18    8.20
  -4   5  -4  223.48    7.20
  -4   5  -4  214.48    7.20
   4  -5   4  221.98    6.90
  -4  -5  -4  207.38    7.00
  -4  -5  -4  227.88    9.10
  -4  -5  -4  225.48    9.60
   4  -5   4  214.28    8.40
   4   5   5  144.69    4.70
  -4   5  -5  153.08    5.10
  -4   5  -5  136.09    5.40
  -4   5  -5  135.39    5.60
   4   5   5  154.98    5.90
  -4   5  -5  138.79    5.20
   4  -5   5  150.48    5.30
  -4  -5  -5  141.59    7.60
  -4  -5  -5  143.89    5.30
  -4  -5  -5  150.38    7.90
  -4  -5  -5  153.98    7.40
   4  -5   5  143.99    6.20
  -4  -5  -5  148.59    5.50
   4   5   6   67.49    3.80
  -4   5  -6   53.89    3.80
   4   5   6   66.59    2.80
  -4   5  -6   70.09    3.60
   4  -5   6   72.39    3.40
  -4  -5  -6   72.09    5.20
  -4  -5  -6   65.79    5.40
   4  -5   6   67.39    4.10
  -4  -5  -6   67.09    3.20
  -4  -5  -6   62.59    3.50
  -4  -5  -6   66.19    5.30
  -4  -5  -6   67.59    3.20
  -4   5  -7    1.90    0.90
   4   5   7    1.70    0.90
   4   5   7    1.80    0.70
  -4  -5  -7    2.00    1.90
  -4  -5  -7    0.70    1.10
  -4  -5  -7    2.10    0.80
   4  -5   7    1.30    0.80
  -4  -5  -7    2.20    0.90
   4  -5   7    2.30    1.30
  -4  -5  -7    1.30    0.70
  -4  -5  -7    1.10    1.40
   4   5   8    3.60    1.20
  -4   5  -8    5.80    1.30
   4  -5   8    3.10    1.00
  -4  -5  -8    3.90    1.50
  -4  -5  -8    5.00    2.40
  -4  -5  -8    3.10    1.00
  -4  -5  -8    5.20    0.90
  -4   5  -9   11.90    1.50
   4   5   9   14.00    1.20
   4   5   9    8.60    1.30
  -4  -5  -9   11.20    2.10
   4  -5   9   10.90    2.10
  -4  -5  -9   14.70    1.40
   4  -5   9   10.70    1.60
  -4  -5  -9   11.00    1.30
   4  -5   9   11.80    1.60
   4   5  10   22.80    1.10
   4  -5  10   24.80    2.00
  -4  -5 -10   22.60    1.80
  -4  -5 -10   26.20    1.50
   4  -5  10   21.50    2.00
  -4   6  11   12.50    0.90
  -4   6  11   14.00    0.90
   4   6 -11   10.80    0.90
  -4  -6  11   11.60    1.10
  -4   6  10   14.40    2.50
  -4   6  10   19.60    1.40
  -4   6  10   18.90    1.30
   4   6 -10   21.30    2.70
   4  -6 -10   17.90    1.10
  -4  -6  10   18.30    1.70
  -4  -6  10   21.30    1.30
   4   6  -9   23.90    2.30
  -4   6   9   19.90    2.90
  -4   6   9   25.50    1.60
  -4   6   9   23.70    1.60
   4  -6  -9   27.60    2.70
   4  -6  -9   24.50    1.50
  -4  -6   9   24.50    1.70
  -4  -6   9   25.00    2.00
  -4   6   8    2.90    0.70
  -4   6   8    2.20    1.80
  -4   6   8    1.50    0.60
   4   6  -8    4.90    1.40
  -4   6   8    2.20    0.70
  -4  -6   8    3.30    0.90
   4  -6  -8    3.70    0.80
   4  -6  -8    3.40    1.40
   4  -6  -8   -0.10    2.50
  -4   6   7    6.00    2.20
  -4   6   7    5.50    0.90
  -4   6   7    7.80    0.90
  -4   6   7    8.30    1.10
   4   6  -7    6.60    1.70
   4  -6  -7    7.40    2.10
   4  -6  -7    9.00    1.30
   4  -6  -7    0.90    2.00
  -4  -6   7    7.50    1.30
  -4   6   6  307.07    8.90
  -4   6   6  306.67    8.60
  -4   6   6  302.67   12.40
   4   6  -6  314.07   10.50
  -4   6   6  307.97    8.80
   4  -6  -6  307.67    8.80
   4  -6  -6  302.47    9.20
   4  -6  -6  325.57   12.90
  -4  -6   6  298.67    9.10
   4  -6  -6  308.57   13.60
  -4   6   5  117.29    3.80
  -4   6   5  114.09    3.60
  -4   6   5  116.99    3.90
   4   6  -5  109.29    5.00
  -4   6   5  108.59    6.20
   4  -6  -5   95.79    6.20
   4  -6  -5  115.19    6.70
   4  -6  -5  108.79    4.10
   4  -6  -5  106.79    6.90
   4  -6  -5  118.39    4.00
   4   6  -4   68.79    3.70
  -4   6   4   74.39    2.60
  -4   6   4   68.29    4.60
  -4   6   4   69.29    2.70
  -4   6   4   75.49    2.50
   4  -6  -4   77.79    5.00
   4  -6  -4   71.49    3.00
   4  -6  -4   70.69    5.10
   4  -6  -4   77.79    2.90
   4  -6  -4   69.89    4.80
  -4   6   3   31.00    1.40
  -4   6   3   29.40    2.90
  -4  -6   3   34.10    2.10
   4  -6  -3   31.90    1.70
  -4  -6   3   28.70    1.50
   4  -6  -3   22.10    3.40
   4  -6  -3   30.80    3.00
   4  -6  -3   36.30    3.10
  -4  -6   2  581.04   15.90
  -4  -6   2  554.94   15.30
   4  -6  -2  543.35   17.50
  -4  -6   2  588.44   16.10
   4  -6  -2  598.44   15.50
   4  -6  -2  597.34   18.10
   4  -6  -2  557.94   17.50
  -4   6   1    0.80    0.80
   4  -6  -1    0.30    0.70
  -4  -6   1    0.30    0.40
   4  -6  -1    1.30    0.50
   4  -6  -1    0.90    0.80
  -4  -6   1    2.60    0.70
   4  -6  -1    0.30    0.70
  -4  -6   1    2.60    0.80
  -4   6   0  730.63   21.10
   4  -6   0  739.83   19.70
   4  -6   0  768.82   21.20
   4  -6   0  733.33   21.00
  -4  -6   0  736.13   21.00
   4  -6   0  755.22   20.90
  -4  -6   0  757.52   20.50
  -4   6  -1    6.40    1.10
  -4   6  -1    3.00    1.60
  -4  -6  -1    4.70    1.10
   4  -6   1    6.50    0.90
   4  -6   1    8.20    1.30
   4  -6   1    6.40    1.20
  -4  -6  -1    5.20    1.30
   4  -6   1    5.40    1.10
  -4   6  -2  433.46   15.00
  -4   6  -2  439.66   13.10
   4  -6   2  435.56   13.30
   4  -6   2  448.66   12.20
  -4  -6  -2  462.05   15.20
   4  -6   2  449.86   13.40
  -4  -6  -2  442.76   14.20
  -4  -6  -2  442.36   12.50
  -4  -6  -2  446.86   14.70
  -4   6  -3    2.60    1.10
  -4   6  -3    3.20    0.90
  -4   6  -3    3.00    0.80
  -4  -6  -3    3.90    0.90
   4  -6   3    3.70    0.80
  -4  -6  -3    1.50    1.00
   4  -6   3    2.20    1.00
  -4  -6  -3    2.90    1.40
   4  -6   3    2.90    1.00
  -4  -6  -3    2.30    1.30
  -4   6  -4  123.69    5.40
   4   6   4  142.99    4.60
  -4   6  -4  130.29    5.10
  -4   6  -4  144.99    4.70
   4  -6   4  139.99    4.90
  -4  -6  -4  146.79    7.20
  -4  -6  -4  122.99    7.10
   4  -6   4  139.69    6.10
  -4  -6  -4  140.99    5.40
  -4  -6  -4  134.79    7.30
  -4  -6  -4  139.09    5.10
   4   6   5  109.79    4.20
  -4   6  -5   98.99    4.40
  -4   6  -5  103.59    4.70
   4   6   5  104.49    3.50
  -4  -6  -5  106.89    6.30
   4  -6   5  113.69    5.70
  -4  -6  -5  113.49    7.00
  -4  -6  -5  100.59    4.30
  -4  -6  -5  108.99    4.50
   4  -6   5  108.09    4.30
  -4  -6  -5   98.49    6.50
   4   6   6    3.00    0.80
  -4   6  -6    2.10    1.00
  -4   6  -6    1.00    1.60
   4   6   6    2.90    0.70
   4  -6   6    1.30    0.80
  -4  -6  -6    1.70    1.60
  -4  -6  -6    2.00    1.00
   4  -6   6    2.60    1.30
  -4  -6  -6    1.40    1.50
  -4  -6  -6    3.00    1.70
  -4  -6  -6    1.20    0.80
  -4  -6  -6    2.70    0.80
   4   6   7   17.00    1.30
  -4   6  -7   21.90    1.90
  -4   6  -7   18.00    2.00
   4   6   7   17.40    1.80
  -4  -6  -7   17.10    2.00
  -4  -6  -7   18.70    1.60
   4  -6   7   19.50    2.80
  -4  -6  -7   12.60    2.70
  -4  -6  -7   17.60    3.90
  -4  -6  -7   16.90    3.40
  -4  -6  -7   18.70    1.60
   4  -6   7   20.10    1.90
  -4   6  -8  237.08    7.90
   4   6   8  233.78    6.80
   4   6   8  231.18    7.30
  -4  -6  -8  245.98    8.60
   4  -6   8  234.38    9.70
   4  -6   8  240.18    8.00
  -4  -6  -8  235.58    7.50
  -4  -6  -8  235.58   10.60
  -4  -6  -8  232.68    7.80
  -4  -6  -8  234.18   11.60
  -4   6  -9   24.70    1.70
   4   6   9   22.40    1.50
  -4  -6  -9   23.40    1.60
   4  -6   9   23.80    1.80
  -4  -6  -9   22.00    1.70
  -4  -6  -9   18.50    2.70
   4  -6   9   23.30    1.90
   4   6  10   34.30    1.60
  -4   6 -10   40.70    1.60
  -4  -6 -10   33.40    1.70
   4  -6  10   36.50    1.80
   4  -6  10   33.90    1.90
  -4   7  10  100.89    3.40
  -4   7  10  105.49    3.90
   4   7 -10   95.89    4.00
  -4  -7  10   96.69    3.90
   4  -7 -10  103.19    3.10
  -4   7   9    8.90    2.00
   4   7  -9    7.20    1.50
  -4   7   9    7.80    1.00
  -4   7   9    7.30    0.90
  -4  -7   9    9.40    1.40
   4  -7  -9    8.70    0.90
   4  -7  -9    5.30    1.50
   4   7  -8   56.19    3.60
  -4   7   8   58.19    2.60
  -4   7   8   57.39    2.50
  -4  -7   8   56.49    3.00
   4  -7  -8   58.19    2.70
   4  -7  -8   46.80    6.10
  -4   7   7  206.88    9.50
   4   7  -7  196.28    7.90
  -4   7   7  200.58    6.10
  -4   7   7  195.98    6.20
   4  -7  -7  196.48    6.40
  -4  -7   7  185.48    6.70
   4  -7  -7  192.78   11.00
   4  -7  -7  201.28    9.90
  -4   7   6 2709.33   68.59
   4   7  -6 2718.93   70.89
  -4   7   6 2688.23   73.29
  -4   7   6 2666.93   68.69
   4  -7  -6 2657.93   68.69
  -4  -7   6 2565.14   69.09
   4  -7  -6 2735.83   74.39
   4  -7  -6 2794.72   76.09
   4  -7  -6 2733.73   69.19
  -4   7   5   98.59    6.00
  -4   7   5  109.59    3.80
  -4   7   5  102.49    3.60
   4   7  -5  111.89    5.10
   4  -7  -5   99.29    6.90
  -4  -7   5  111.69    4.40
   4  -7  -5   78.39    6.90
   4  -7  -5  108.09    6.80
   4  -7  -5  103.89    3.80
   4   7  -4   23.40    2.30
  -4   7   4   23.40    1.40
  -4   7   4   25.10    2.80
  -4   7   4   23.40    1.40
   4  -7  -4   20.90    1.50
   4  -7  -4   16.90    2.80
   4  -7  -4   21.60    1.60
  -4  -7   4   21.70    1.50
   4  -7  -4   22.60    3.40
   4  -7  -4   27.30    3.80
  -4   7   3   24.10    2.50
  -4   7   3   24.20    1.30
   4  -7  -3   32.80    5.30
   4  -7  -3   23.50    1.60
   4  -7  -3   23.90    3.20
   4  -7  -3   20.20    2.90
  -4  -7   3   21.50    1.60
  -4  -7   3   23.90    1.60
  -4   7   2    7.10    0.90
   4   7  -2    6.10    1.70
  -4   7   2    6.20    1.60
  -4  -7   2    6.60    0.90
   4  -7  -2    3.50    1.10
   4  -7  -2    6.30    0.90
   4  -7  -2    4.30    1.60
  -4  -7   2    6.00    1.10
   4  -7  -2    5.90    1.80
   4  -7  -2    6.10    0.90
  -4   7   1  236.78    8.60
   4  -7  -1  232.08    7.00
  -4  -7   1  225.68    7.90
   4  -7  -1  245.38    8.80
   4  -7  -1  233.28    9.00
  -4  -7   1  233.28    7.50
  -4   7   0  377.16   11.70
  -4  -7   0  338.87   10.90
   4  -7   0  374.56   11.80
   4  -7   0  381.96   12.20
  -4  -7   0  370.26   12.00
  -4  -7   0  363.86   11.40
   4  -7   0  374.26   10.30
   4  -7   0  352.76   11.80
  -4   7  -1  242.08    8.00
  -4   7  -1  229.78    7.20
  -4  -7  -1  248.58    9.30
   4  -7   1  234.28    8.20
  -4  -7  -1  239.98    8.60
   4  -7   1  235.18    8.40
   4  -7   1  235.68    7.10
  -4  -7  -1  233.78    7.30
   4   7   2   -0.30    0.30
  -4   7  -2   -0.10    0.50
  -4   7  -2    0.10    0.60
   4  -7   2   -0.20    0.80
   4  -7   2    0.40    0.60
  -4  -7  -2   -0.10    0.70
  -4  -7  -2    0.30    0.50
  -4  -7  -2   -0.50    0.50
   4  -7   2   -0.20    0.50
  -4  -7  -2    1.40    1.50
   4   7   3   52.39    2.10
  -4   7  -3   53.39    2.70
   4  -7   3   49.99    3.60
  -4  -7  -3   47.90    4.10
   4  -7   3   52.09    2.50
  -4  -7  -3   47.80    2.60
  -4  -7  -3   43.60    4.50
   4  -7   3   48.30    3.20
  -4  -7  -3   50.09    4.00
  -4  -7  -3   51.49    2.70
  -4   7  -4  202.08    7.60
  -4   7  -4  201.38    7.10
  -4  -7  -4  215.48    7.10
   4  -7   4  220.28    8.30
   4  -7   4  204.38    6.80
   4  -7   4  195.88    8.20
  -4  -7  -4  215.48    7.10
  -4  -7  -4  204.18    9.90
  -4  -7  -4  236.08    9.80
  -4  -7  -4  208.38   10.30
  -4   7  -5   15.70    1.90
  -4   7  -5   16.90    2.20
   4  -7   5   16.70    2.40
  -4  -7  -5   14.90    3.10
  -4  -7  -5   17.80    3.20
   4  -7   5   19.60    2.60
  -4  -7  -5   16.10    1.60
  -4  -7  -5   11.20    2.60
   4  -7   5   17.10    1.90
  -4  -7  -5   19.90    1.80
   4   7   6   22.90    1.30
  -4   7  -6   25.00    2.30
  -4   7  -6   25.10    2.10
   4  -7   6   25.90    2.20
  -4  -7  -6   23.10    2.00
  -4  -7  -6   24.70    1.90
  -4  -7  -6   26.80    4.20
  -4  -7  -6   25.60    2.00
   4  -7   6   24.80    3.20
   4  -7   6   22.90    2.90
  -4  -7  -6   20.50    3.30
  -4  -7  -6   20.60    3.60
  -4   7  -7    0.60    1.00
  -4   7  -7    2.60    0.90
   4   7   7    2.40    0.70
   4   7   7    2.60    0.60
   4  -7   7    0.30    1.70
  -4  -7  -7    3.20    1.90
  -4  -7  -7    2.00    0.90
  -4  -7  -7    3.60    0.80
  -4  -7  -7    0.70    2.00
   4  -7   7    1.90    1.60
   4  -7   7    1.80    0.90
  -4  -7  -7    3.20    1.20
   4   7   8   37.60    1.60
  -4   7  -8   42.20    2.30
   4   7   8   37.80    2.00
   4  -7   8   36.60    4.00
  -4  -7  -8   37.90    2.30
  -4  -7  -8   37.00    1.90
  -4  -7  -8   42.10    2.20
  -4  -7  -8   42.10    4.10
   4   7   9   51.39    2.20
  -4   7  -9   56.69    2.80
   4  -7   9   51.39    3.00
  -4  -7  -9   50.79    2.40
   4  -7   9   52.69    2.60
   4   7  10    4.50    0.60
  -4  -7 -10    5.30    0.60
   4  -7  10    7.20    0.90
  -4   8  10   33.30    1.40
  -4   8  10   31.60    1.50
   4   8 -10   33.20    1.90
   4  -8 -10   28.70    1.20
  -4  -8  10   33.60    1.80
   4   8  -9   75.39    3.80
  -4   8   9   76.59    2.90
  -4   8   9   73.09    2.70
  -4  -8   9   72.79    3.30
   4  -8  -9   76.09    2.80
  -4   8   8    3.20    0.70
   4   8  -8    3.20    1.20
  -4   8   8    3.20    1.50
  -4   8   8    4.60    0.90
  -4  -8   8    3.70    1.20
   4  -8  -8    2.30    1.40
   4  -8  -8    2.90    0.80
  -4   8   7   93.09    3.30
  -4   8   7   86.09    5.50
  -4   8   7   89.89    3.40
   4   8  -7   93.39    4.90
   4  -8  -7   88.89    3.60
   4  -8  -7   88.69    7.70
   4  -8  -7   78.49    6.10
  -4  -8   7   83.19    3.80
  -4   8   6  177.18    5.50
  -4   8   6  175.78    5.60
  -4   8   6  187.78    8.50
   4   8  -6  173.48    7.30
   4  -8  -6  180.88    5.90
  -4  -8   6  160.98    5.80
   4  -8  -6  189.58   10.70
   4  -8  -6  163.38    5.50
   4  -8  -6  161.88    9.20
  -4   8   5  207.68    6.30
  -4   8   5  209.78    9.10
  -4   8   5  203.98    6.10
   4   8  -5  211.38    8.00
   4  -8  -5  204.58   10.30
   4  -8  -5  208.28    6.50
  -4  -8   5  185.18    6.20
   4  -8  -5  205.88   10.90
   4  -8  -5  199.08    6.60
  -4  -8   5  200.88    7.10
   4  -8  -5  186.38   10.20
  -4  -8   5  203.08    6.80
  -4   8   4  202.58    6.40
  -4   8   4  214.68    9.00
  -4   8   4  211.58    6.30
   4   8  -4  207.98    8.00
  -4  -8   4  216.08    7.10
   4  -8  -4  206.48    6.70
   4  -8  -4  209.58    6.70
  -4  -8   4  213.28    7.10
   4  -8  -4  200.18    9.90
   4  -8  -4  223.98   10.30
   4  -8  -4  219.38   10.70
  -4   8   3   30.30    1.60
  -4   8   3   31.10    1.70
   4   8  -3   28.00    2.40
  -4   8   3   30.20    2.90
   4  -8  -3   25.90    1.70
  -4  -8   3   29.00    2.00
   4  -8  -3   28.00    1.80
   4  -8  -3   24.20    3.50
   4  -8  -3   22.30    3.30
   4  -8  -3   19.00    2.90
  -4  -8   3   31.30    1.90
  -4   8   2 1046.60   25.20
   4   8  -2  950.00   26.30
  -4   8   2  933.31   24.90
  -4   8   2  929.81   27.10
   4  -8  -2  910.31   24.90
   4  -8  -2  911.51   28.20
   4  -8  -2  945.11   25.10
  -4  -8   2  949.01   26.20
   4  -8  -2  962.50   28.40
   4  -8  -2  912.91   28.70
  -4  -8   2  935.81   25.50
  -4   8   1   50.29    2.30
  -4   8   1   57.19    3.40
  -4   8   1   50.19    2.20
   4  -8  -1   50.89    3.90
   4  -8  -1   57.09    4.20
  -4  -8   1   52.99    3.40
  -4  -8   1   48.80    2.30
  -4  -8   1   53.59    3.00
   4  -8  -1   53.89    2.40
   4  -8  -1   55.79    2.50
  -4   8   0  437.46   13.30
  -4   8   0  440.76   12.40
   4  -8   0  412.06   14.30
  -4  -8   0  471.45   14.10
  -4  -8   0  444.46   14.50
   4  -8   0  454.95   14.80
  -4  -8   0  439.76   12.50
   4  -8   0  445.36   14.40
   4  -8   0  432.16   12.40
  -4   8  -1  126.29    4.30
  -4   8  -1  122.09    4.40
   4  -8   1  121.39    5.70
   4  -8   1  129.39    5.60
   4  -8   1  122.89    5.90
   4  -8   1  125.79    4.40
  -4  -8  -1  117.89    5.80
  -4  -8  -1  122.39    4.50
  -4  -8  -1  115.69    8.70
   4   8   2    5.50    0.70
  -4   8  -2    4.70    1.00
  -4  -8  -2    5.10    1.00
   4  -8   2    4.60    0.90
  -4  -8  -2    5.80    1.60
   4  -8   2    3.10    1.30
   4  -8   2    4.40    1.30
  -4  -8  -2    5.40    1.10
   4  -8   2    5.10    1.30
  -4  -8  -2    5.40    1.60
   4   8   3   98.49    3.40
  -4   8  -3  100.59    4.10
  -4  -8  -3   84.79    6.80
   4  -8   3   98.59    3.90
  -4  -8  -3  102.89    4.10
   4  -8   3  105.89    5.30
   4  -8   3  101.09    5.00
  -4  -8  -3  111.79    6.30
  -4  -8  -3  100.89    6.40
   4  -8   3   96.59    5.00
  -4  -8  -3   99.49    4.10
   4   8   4  140.69    4.60
  -4   8  -4  147.09    5.50
  -4   8  -4  136.49    6.40
   4  -8   4  141.29    6.50
  -4  -8  -4  143.09    7.70
   4  -8   4  144.59    5.20
   4  -8   4  149.19    6.60
   4  -8   4  133.39    6.30
  -4  -8  -4  129.39    8.30
  -4  -8  -4  138.79    5.30
  -4  -8  -4  140.79    8.20
  -4   8  -5   53.19    3.40
  -4   8  -5   51.89    3.00
   4   8   5   53.49    2.40
   4  -8   5   55.49    2.90
  -4  -8  -5   51.89    4.80
  -4  -8  -5   50.49    5.20
  -4  -8  -5   50.29    5.10
   4  -8   5   43.70    3.70
   4  -8   5   54.09    4.00
  -4  -8  -5   49.40    2.80
  -4  -8  -5   49.99    2.80
   4   8   6  109.79    3.90
  -4   8  -6  108.69    5.00
  -4   8  -6  106.59    4.50
  -4  -8  -6  109.59    4.40
  -4  -8  -6  107.09    7.60
   4  -8   6  110.19    5.90
   4  -8   6  112.29    4.80
  -4  -8  -6  110.19    4.50
   4  -8   6   97.59    6.00
  -4  -8  -6  115.49    7.50
  -4  -8  -6  105.29    7.50
  -4   8  -7   -0.30    0.50
  -4   8  -7    0.80    0.70
   4   8   7    0.20    0.50
  -4  -8  -7    1.70    0.70
   4  -8   7    0.40    0.80
  -4  -8  -7    0.40    0.60
  -4  -8  -7    0.60    1.50
  -4   8  -8   17.70    1.40
   4   8   8   20.00    1.40
   4  -8   8   20.30    1.80
  -4  -8  -8   21.40    3.10
  -4  -8  -8   19.20    1.60
  -4  -8  -8   18.20    1.30
   4   8   9    0.90    0.50
  -4  -8  -9    1.00    0.50
   4  -8   9    1.10    0.60
   4  -8   9    1.20    0.60
  -4   9   9   26.10    1.20
  -4   9   9   26.30    1.50
   4   9  -9   23.20    1.90
  -4  -9   9   26.80    1.70
   4  -9  -9   26.30    1.30
  -4   9   8   78.59    4.30
  -4   9   8   89.99    3.10
  -4   9   8   86.89    3.30
   4   9  -8   92.09    4.50
   4  -9  -8   94.79    3.40
   4  -9  -8   88.69    6.40
  -4  -9   8   93.99    3.80
   4   9  -7    5.30    1.50
  -4   9   7    6.30    0.90
  -4   9   7    6.20    1.50
  -4   9   7    5.50    0.90
  -4  -9   7    5.40    1.40
   4  -9  -7   10.60    2.70
   4  -9  -7    4.50    0.90
  -4   9   6   25.30    1.60
  -4   9   6   23.70    1.70
   4   9  -6   25.40    2.70
  -4   9   6   24.30    2.90
   4  -9  -6   22.90    1.70
  -4  -9   6   24.10    2.20
  -4  -9   6   21.80    1.90
   4  -9  -6   22.80    4.00
   4  -9  -6   21.70    4.40
   4  -9  -6   23.30    1.60
  -4   9   5   28.30    1.80
  -4   9   5   31.10    1.80
   4   9  -5   32.50    2.90
  -4   9   5   28.90    3.00
  -4  -9   5   29.30    2.30
   4  -9  -5   26.90    1.80
   4  -9  -5   25.20    4.10
   4  -9  -5   32.40    5.10
  -4  -9   5   29.60    1.80
   4  -9  -5   34.70    5.10
   4  -9  -5   31.50    2.00
  -4   9   4    3.70    1.30
   4   9  -4    4.60    1.50
  -4   9   4    4.40    0.80
  -4   9   4    3.40    0.80
   4  -9  -4    4.10    0.90
  -4  -9   4    4.40    0.80
   4  -9  -4    5.10    2.20
   4  -9  -4    2.10    1.50
   4  -9  -4    3.40    0.90
   4  -9  -4    5.40    2.10
  -4  -9   4    3.50    1.00
  -4   9   3  429.96   12.20
  -4   9   3  446.86   12.00
   4   9  -3  452.75   14.00
  -4   9   3  437.96   14.70
  -4  -9   3  432.56   13.10
   4  -9  -3  420.76   16.30
   4  -9  -3  442.46   12.60
  -4  -9   3  414.56   12.00
   4  -9  -3  430.66   12.40
   4  -9  -3  427.16   16.30
  -4  -9   3  440.36   13.50
   4  -9  -3  430.76   17.00
  -4   9   2    9.70    1.00
  -4   9   2   10.90    1.20
   4   9  -2   11.20    1.90
  -4   9   2   10.50    1.60
   4  -9  -2   11.00    2.40
   4  -9  -2    8.60    1.10
  -4  -9   2   10.90    1.90
  -4  -9   2   11.70    1.20
   4  -9  -2   10.80    1.30
   4  -9  -2    7.80    2.10
  -4  -9   2    9.70    1.50
   4  -9  -2    8.00    2.00
   4   9  -1   29.00    2.40
  -4   9   1   26.30    1.60
  -4   9   1   29.10    1.80
  -4   9   1   28.80    1.90
   4  -9  -1   31.30    1.90
  -4  -9   1   30.90    1.80
   4  -9  -1   26.10    1.70
  -4  -9   1   29.10    2.50
  -4  -9   1   29.50    2.70
   4  -9  -1   27.40    3.70
   4  -9  -1   23.10    3.30
   4  -9  -1   31.20    3.20
  -4   9   0   -0.10    0.50
   4   9   0    1.60    0.40
  -4  -9   0    1.30    0.90
   4  -9   0    1.90    1.10
   4  -9   0    0.80    0.60
   4  -9   0    0.90    0.90
  -4  -9   0    1.60    0.90
   4  -9   0    1.00    0.90
  -4  -9   0    1.20    0.60
   4  -9   0    0.80    0.50
  -4   9  -1 1018.40   26.70
   4   9   1  984.60   25.80
   4  -9   1  960.60   29.30
  -4  -9  -1 1015.40   26.80
  -4  -9  -1 1005.20   30.00
  -4  -9  -1  939.71   26.40
   4  -9   1 1033.50   29.00
   4  -9   1 1022.00   26.60
   4  -9   1 1006.40   29.30
  -4  -9  -1 1005.20   29.40
  -4   9  -2  541.85   15.10
   4   9   2  460.95   12.70
  -4  -9  -2  472.55   13.50
   4  -9   2  464.95   15.30
   4  -9   2  478.65   15.80
   4  -9   2  471.05   15.70
  -4  -9  -2  463.65   13.70
  -4  -9  -2  476.75   17.10
  -4  -9  -2  464.75   16.50
   4  -9   2  468.35   13.50
   4   9   3  138.89    4.40
  -4   9  -3  145.29    5.30
   4  -9   3  127.59    6.50
   4  -9   3  138.79    5.10
   4  -9   3  138.49    6.50
  -4  -9  -3  142.59    5.10
  -4  -9  -3  135.39    5.20
   4  -9   3  141.59    6.70
  -4  -9  -3  145.59    8.30
  -4  -9  -3  135.59    7.60
  -4   9  -4 1968.80   52.39
   4   9   4 1991.30   50.29
  -4   9  -4 2053.59   51.49
  -4  -9  -4 2037.60   56.79
  -4  -9  -4 1929.81   51.29
  -4  -9  -4 1862.21   56.69
  -4  -9  -4 2020.50   55.99
   4  -9   4 1906.81   53.09
   4  -9   4 1851.91   53.29
  -4  -9  -4 1976.70   51.29
   4  -9   4 1983.90   51.29
   4  -9   4 2028.40   53.59
   4   9   5  556.24   15.20
  -4   9  -5  572.24   16.20
  -4   9  -5  584.34   17.20
  -4  -9  -5  551.64   21.00
  -4  -9  -5  560.34   16.20
  -4  -9  -5  565.64   21.00
   4  -9   5  556.94   18.10
  -4  -9  -5  586.84   16.20
  -4  -9  -5  558.64   20.30
   4  -9   5  557.34   16.20
   4  -9   5  562.34   18.00
  -4   9  -6  380.86   12.30
   4   9   6  383.56   10.80
  -4   9  -6  401.36   11.60
   4  -9   6  389.16   16.20
   4  -9   6  405.96   12.00
  -4  -9  -6  388.76   11.50
  -4  -9  -6  376.96   15.90
  -4  -9  -6  397.26   16.30
   4  -9   6  386.86   13.70
  -4  -9  -6  381.86   11.50
  -4   9  -7   26.50    1.80
   4   9   7   29.10    1.60
  -4   9  -7   27.10    2.20
  -4  -9  -7   28.20    1.90
  -4  -9  -7   24.60    1.70
   4  -9   7   27.20    3.30
  -4  -9  -7   26.10    3.90
  -4   9  -8   13.80    0.90
   4   9   8   13.50    1.20
  -4  -9  -8   13.20    1.70
   4  -9   8   10.90    1.30
   4   9   9    3.00    0.50
   4  -9   9    3.80    0.70
  -4  -9  -9    4.90    0.60
  -4  10   9  111.29    3.60
   4  10  -9  114.59    4.10
  -4 -10   9  106.79    4.30
   4 -10  -9  112.39    3.60
   4  10  -8    0.60    0.80
  -4  10   8    2.10    0.40
  -4  10   8    1.20    0.60
   4 -10  -8    1.10    0.50
  -4  10   7   69.39    2.90
   4  10  -7   69.09    4.00
  -4  10   7   70.69    2.70
   4 -10  -7   81.69    8.40
   4 -10  -7   72.69    2.90
  -4 -10   7   73.69    3.20
   4  10  -6   -0.80    0.80
  -4  10   6    0.10    0.40
  -4  10   6    0.90    0.60
   4 -10  -6    0.50    0.60
   4 -10  -6    1.30    1.60
   4 -10  -6    0.30    0.50
   4  10  -5   95.79    5.10
  -4  10   5   94.39    3.70
   4 -10  -5   98.39    7.90
   4 -10  -5   97.79    7.10
   4 -10  -5   94.39    3.70
  -4 -10   5   93.79    4.90
   4 -10  -5  101.69    3.90
  -4 -10   5   97.39    3.80
   4  10  -4    5.90    1.60
  -4  10   4    6.80    0.80
  -4  10   4    6.90    1.10
  -4  10   4    5.20    0.90
  -4 -10   4    7.40    1.00
   4 -10  -4    3.10    2.10
   4 -10  -4   12.20    3.10
   4 -10  -4    6.50    2.60
   4 -10  -4    7.50    1.10
   4 -10  -4    7.60    1.10
  -4 -10   4    7.90    1.50
  -4  10   3   77.99    3.00
   4  10  -3   81.09    4.50
  -4  10   3   81.59    3.40
   4 -10  -3   77.69    6.10
   4 -10  -3   80.29    3.40
   4 -10  -3   76.19    6.30
   4 -10  -3   80.29    3.40
  -4 -10   3   81.69    4.30
   4 -10  -3   86.69    6.20
  -4 -10   3   79.89    3.50
   4  10  -2    3.60    1.30
  -4  10   2    3.50    0.80
  -4 -10   2    4.00    0.80
   4 -10  -2    2.80    0.80
   4 -10  -2    3.20    2.60
   4 -10  -2    5.80    2.10
  -4 -10   2    2.20    1.50
   4 -10  -2    3.40    1.70
   4 -10  -2    3.30    0.80
   4  10  -1  113.69    5.20
  -4  10   1  115.89    4.30
   4 -10  -1  114.39    7.20
  -4 -10   1  103.39    5.80
   4 -10  -1  106.99    6.40
   4 -10  -1  109.99    6.70
  -4 -10   1  111.79    4.10
  -4 -10   1  115.79    5.80
   4 -10  -1  105.79    4.10
  -4  10   0   91.49    3.70
   4  10   0   90.29    4.40
   4 -10   0   81.89    5.50
  -4 -10   0   90.69    5.60
   4 -10   0   94.29    6.20
  -4 -10   0   90.89    5.30
  -4 -10   0   87.39    3.60
  -4  10  -1    5.50    1.00
   4  10   1    4.70    0.70
  -4 -10  -1    4.70    1.10
  -4 -10  -1    5.00    1.80
   4 -10   1    3.60    0.90
   4 -10   1    3.40    1.30
   4 -10   1    5.60    1.70
  -4 -10  -1    3.70    1.00
  -4  10  -2   20.30    1.80
   4  10   2   19.80    1.20
   4 -10   2   20.10    3.10
  -4 -10  -2   22.20    1.60
   4 -10   2   18.50    1.70
   4 -10   2   21.20    2.90
  -4 -10  -2   18.60    3.00
   4 -10   2   22.90    3.10
  -4 -10  -2   20.20    3.50
  -4 -10  -2   21.90    1.80
   4  10   3   27.80    1.50
  -4  10  -3   28.80    2.10
   4 -10   3   27.00    2.00
   4 -10   3   28.80    3.30
  -4 -10  -3   29.20    1.90
  -4 -10  -3   23.30    3.70
  -4 -10  -3   30.50    4.50
  -4 -10  -3   27.90    2.10
   4 -10   3   24.70    3.60
   4 -10   3   27.20    2.90
  -4  10  -4   98.19    4.00
   4  10   4   97.19    3.40
  -4  10  -4   92.79    4.70
   4 -10   4   93.79    5.50
   4 -10   4   98.49    5.80
  -4 -10  -4   95.99    3.90
   4 -10   4  101.09    4.20
  -4 -10  -4   89.39    6.80
  -4 -10  -4   95.89    6.60
  -4 -10  -4  102.09    4.20
  -4  10  -5   55.69    2.70
   4  10   5   56.79    2.30
  -4  10  -5   54.29    3.50
  -4 -10  -5   45.20    7.60
  -4 -10  -5   51.59    2.80
   4 -10   5   54.69    3.00
   4 -10   5   58.79    5.00
  -4 -10  -5   50.69    2.70
  -4 -10  -5   53.69    6.00
   4  10   6    4.40    0.70
  -4  10  -6    5.40    0.90
  -4  10  -6    4.00    1.20
  -4 -10  -6    3.10    0.80
  -4 -10  -6    7.60    1.70
   4 -10   6    4.90    1.40
  -4 -10  -6    2.30    2.40
   4  10   7    2.10    0.60
  -4  10  -7    2.10    0.40
  -4  10  -7    0.90    0.70
  -4 -10  -7    2.70    0.60
   4 -10   7    2.40    0.80
  -4 -10  -7    2.70    0.70
   4  10   8    2.20    0.50
  -4 -10  -8    1.70    0.50
   4 -10   8    2.10    0.60
  -4  11   8   15.30    1.10
   4  11  -8   14.30    1.50
   4 -11  -8   15.00    1.00
  -4 -11   8   15.80    1.60
  -4 -11   7  139.59    4.80
  -4  11   6   14.10    1.40
   4  11  -6   16.00    2.10
   4 -11  -6   14.20    1.30
   4 -11  -6   11.40    2.60
  -4 -11   6   14.00    1.30
  -4  11   5  122.49    4.40
   4  11  -5  124.29    5.70
   4 -11  -5  126.79    4.80
   4 -11  -5  126.29    4.40
   4 -11  -5  117.89    7.70
  -4  11   4   15.00    1.60
   4  11  -4   12.50    2.10
   4 -11  -4   10.40    4.70
   4 -11  -4   12.90    3.70
   4 -11  -4   11.20    1.30
   4 -11  -4   13.60    3.40
  -4 -11   4   15.20    2.10
   4 -11  -4   11.80    1.40
  -4 -11   4   13.70    1.30
  -4  11   3  181.88    6.00
   4  11  -3  171.38    7.20
   4 -11  -3  173.98   10.80
   4 -11  -3  169.48    9.90
  -4 -11   3  177.88    5.80
   4 -11  -3  176.38    5.90
  -4 -11   3  181.98    7.50
   4 -11  -3  166.28    9.90
   4 -11  -3  181.68    6.00
   4  11  -2   57.09    3.60
  -4  11   2   51.19    2.60
   4 -11  -2   46.80    2.50
   4 -11  -2   42.00    5.00
  -4 -11   2   54.19    3.90
  -4 -11   2   50.89    2.40
   4 -11  -2   51.29    5.30
   4 -11  -2   40.10    4.60
   4 -11  -2   51.59    2.60
  -4  11   1   81.49    3.50
   4  11  -1   87.29    4.40
   4 -11  -1   79.99    6.40
   4 -11  -1   79.69    3.40
  -4 -11   1   81.29    5.10
   4 -11  -1   78.89    5.90
  -4 -11   1   80.19    5.50
   4 -11  -1   73.49    6.00
   4 -11  -1   84.29    3.50
  -4 -11   1   81.19    3.30
  -4  11   0  164.98    5.70
   4  11   0  168.28    6.60
  -4 -11   0  174.78    8.20
  -4 -11   0  162.08    8.20
  -4 -11   0  166.08    5.70
   4 -11   0  169.08    5.80
   4 -11   0  165.48    8.50
   4 -11   0  166.08    9.00
   4 -11   0  159.98    8.80
   4  11   1   10.20    0.90
  -4  11  -1   10.30    1.30
   4  11   1   13.30    1.80
   4 -11   1   14.70    1.60
   4 -11   1    8.20    2.70
  -4 -11  -1   13.40    1.20
   4 -11   1   12.90    2.50
  -4 -11  -1   15.90    2.70
  -4 -11  -1   12.80    2.90
   4 -11   1   15.50    3.00
  -4 -11  -1   14.60    1.60
  -4  11  -2   75.99    3.30
   4  11   2   72.39    3.20
   4 -11   2   73.39    3.40
   4 -11   2   76.29    5.50
  -4 -11  -2   69.69    5.60
   4 -11   2   75.79    5.10
  -4 -11  -2   71.49    3.30
  -4 -11  -2   71.99    5.60
  -4 -11  -2   70.89    3.50
   4  11   3   90.59    3.10
  -4  11  -3   87.59    3.70
  -4  11  -3   96.79    4.80
   4 -11   3   88.69    5.60
  -4 -11  -3   80.49    6.20
   4 -11   3   90.19    3.90
   4 -11   3   87.59    6.00
  -4 -11  -3   92.29    3.50
  -4 -11  -3   81.29    6.60
  -4 -11  -3   92.89    3.90
   4  11   4   62.59    2.50
  -4  11  -4   64.99    3.80
  -4  11  -4   63.69    2.90
   4 -11   4   65.09    3.20
  -4 -11  -4   63.99    3.00
  -4 -11  -4   65.29    2.90
  -4  11  -5   33.50    1.80
  -4  11  -5   32.00    2.60
   4  11   5   33.60    1.60
  -4 -11  -5   34.80    2.00
   4 -11   5   30.20    2.10
  -4 -11  -5   35.90    2.00
   4  11   6   38.30    2.00
  -4  11  -6   38.50    2.50
   4 -11   6   37.00    2.20
  -4 -11  -6   36.50    1.90
  -4  11  -7  115.99    4.00
   4  11   7  125.59    3.60
  -4 -11  -7  116.09    3.80
   4 -11   7  115.89    4.20
   4  12  -7    7.60    1.20
  -4  12   7    5.70    0.70
  -4 -12   7    7.20    0.90
   4 -12  -7    8.20    0.80
   4  12  -6   12.50    1.70
  -4  12   6    9.10    1.00
   4 -12  -6   13.00    1.20
  -4 -12   6   12.50    1.20
   4  12  -5    2.80    1.10
  -4  12   5    2.20    0.70
   4 -12  -5    3.70    0.70
   4 -12  -5    3.40    0.80
  -4 -12   5    3.70    0.80
  -4  12   4    1.30    0.70
   4  12  -4    1.10    1.10
   4 -12  -4    0.50    0.60
   4 -12  -4    0.00    1.90
  -4 -12   4    1.50    0.70
   4 -12  -4    1.10    0.60
   4  12  -3   28.30    2.60
  -4  12   3   29.50    1.90
   4 -12  -3   25.70    4.00
   4 -12  -3   29.20    1.90
  -4  12   2    6.40    1.10
   4  12  -2    7.20    1.60
   4 -12  -2    4.40    2.40
  -4 -12   2    6.50    1.20
   4 -12  -2    6.20    1.10
   4 -12  -2    6.10    1.00
   4  12  -1   45.10    3.10
  -4  12   1   45.50    2.40
   4 -12  -1   44.90    7.80
   4 -12  -1   44.50    2.40
  -4 -12   1   48.80    2.30
   4 -12  -1   44.90    5.10
   4  12   0  132.49    5.70
  -4  12   0  142.69    4.90
   4 -12   0  132.19   11.60
   4 -12   0  142.59    5.00
   4 -12   0  118.29    8.30
  -4 -12   0  139.09    4.80
  -4 -12   0  139.59    9.30
   4  12   1    5.20    1.20
  -4  12  -1    4.40    0.90
   4 -12   1    6.30    1.10
  -4 -12  -1    3.70    0.80
  -4 -12  -1    4.70    0.80
  -4  12  -2    0.00    0.80
   4  12   2   -0.90    0.80
  -4  12  -2    1.00    0.60
   4 -12   2    1.10    0.70
  -4 -12  -2    0.90    0.50
  -4 -12  -2    0.30    0.60
   4  12   3    6.50    0.70
  -4  12  -3    7.10    0.90
  -4  12  -3    6.00    1.30
  -4 -12  -3    4.60    1.10
   4 -12   3    6.70    1.30
  -4 -12  -3    8.10    1.00
  -4  12  -4    2.20    0.90
   4  12   4    2.80    0.70
  -4 -12  -4    2.50    0.70
   4 -12   4    3.00    0.80
  -4 -12  -4    3.10    0.70
   4  12   5  130.89    3.80
  -4  12  -5  129.49    5.50
   4 -12   5  133.89    4.70
  -4 -12  -5  126.09    4.30
  -4 -12  -5  129.29    4.20
  -4  12  -6  143.59    5.80
   4  12   6  162.28    4.70
   4 -12   6  165.58    5.30
  -4 -12  -6  171.78    5.00
  -4 -12  -6  172.28    4.90
   4  13  -6   82.39    3.40
  -4  13   6   85.39    2.80
   4  13  -5    0.70    0.70
  -4  13   5    1.80    0.60
  -4 -13   5    2.70    0.60
   4  13  -4   60.39    3.30
  -4  13   4   63.29    2.60
  -4 -13   4   60.39    2.50
   4 -13  -4   64.79    2.50
  -4  13   3   24.00    1.60
   4  13  -3   24.20    2.20
   4 -13  -3   25.10    1.60
  -4 -13   3   27.30    1.50
   4  13  -2  108.29    4.80
  -4  13   2  106.69    3.90
  -4 -13   2  106.89    3.80
   4 -13  -2  105.69    3.90
   4  13  -1   10.40    1.60
  -4  13   1   14.90    1.30
  -4 -13   1   13.20    1.20
   4 -13  -1   15.70    1.40
   4  13   0   63.49    3.30
  -4  13   0   63.39    2.70
  -4 -13   0   60.79    2.70
   4 -13   0   61.89    2.90
   4  13   1   16.60    2.70
  -4  13  -1   16.10    1.30
  -4  13  -1   10.60    1.60
   4 -13   1   13.10    1.40
  -4 -13  -1   14.10    1.30
  -4  13  -2    7.80    0.90
  -4  13  -2    6.00    1.30
  -4 -13  -2    5.20    0.90
  -4 -13  -2    5.90    0.80
   4 -13   2    6.50    1.10
  -4  13  -3   13.10    2.40
  -4 -13  -3   12.20    1.10
   4 -13   3   14.60    1.40
  -4 -13  -3   14.70    1.00
  -4  13  -4    8.80    1.30
  -4 -13  -4    9.90    0.80
  -4 -13  -5    1.30    0.40
  -4 -13  -5    0.90    0.40
   4 -13   5    1.30    0.60
  -4  14   4   15.60    1.20
   4  14  -4   15.00    1.40
   4  14  -3    3.20    0.90
  -4  14   3    3.30    0.50
  -4 -14   3    3.00    0.60
   4 -14  -3    1.70    0.60
  -4  14   2    3.50    0.50
   4  14  -2    4.50    1.00
  -4 -14   2    3.20    0.60
   4 -14  -2    3.00    0.50
  -4  14   1   14.40    1.60
  -4  14   1   12.40    0.90
   4  14  -1   13.20    1.40
  -4 -14   1   14.60    1.10
   4 -14  -1   13.00    1.50
  -4  14   0   13.80    1.70
   4  14   0   12.70    1.50
  -4 -14   0   13.50    1.10
  -4  14  -1    0.90    0.80
   4 -14   1    0.50    0.60
  -4 -14  -1    0.50    0.40
  -4  14  -2   18.70    1.80
   4 -14   2   17.60    1.30
  -4 -14  -2   18.70    1.20
  -4  14  -3   10.10    1.30
   4 -14   3   11.30    1.10
  -4 -14  -3   11.30    0.90
  -5   0  12    6.00    0.70
  -5   0  12    5.50    0.70
  -5   0  11   -0.20    0.50
  -5   0  11    0.30    0.50
   5   0 -11   -2.20    0.70
  -5   0  10  209.58    6.70
   5   0 -10  211.68    6.90
  -5   0  10  223.08    7.00
   5   0 -10  215.58    6.50
  -5   0  10  200.08   10.10
   5   0  -9   -0.40    0.40
  -5   0   9    0.20    0.70
   5   0  -9   -0.90    0.50
  -5   0   9   -0.40    0.50
  -5   0   9   -3.60    1.80
  -5   0   8  217.98    7.10
   5   0  -8  224.48    7.50
  -5   0   8  211.68   10.30
  -5   0   8  212.58    6.90
  -5   0   7    0.20    1.00
  -5   0   7    0.50    0.50
   5   0  -7    0.80    0.80
   5   0  -7   -0.50    0.50
  -5   0   6 1454.35   40.10
  -5   0   6 1371.66   36.60
   5   0  -5    0.00    0.70
  -5   0   5    1.60    1.10
  -5   0   5    0.10    0.50
   5   0  -4  912.61   24.80
  -5   0   4  911.01   25.40
  -5   0   3    0.40    0.60
   5   0  -3    0.50    0.50
  -5   0   2 3216.68   79.09
  -5   0   2 3004.30   78.69
   5   0  -2 3200.58   78.89
  -5   0   2 3005.20   78.69
  -5   0   1    1.40    0.40
   5   0  -1    2.00    0.40
   5   0  -1    2.40    0.50
   5   0   0 5904.21  152.88
  -5   0  -1    0.60    0.50
  -5   0  -1    0.30    0.60
  -5   0  -1    0.50    0.40
   5   0   1    0.20    0.40
  -5   0  -2   37.80    2.60
  -5   0  -2   40.80    2.30
   5   0   2   41.70    2.00
  -5   0  -2   39.30    2.40
  -5   0  -3    0.50    0.80
  -5   0  -3    0.70    0.70
   5   0   3    1.30    0.70
  -5   0  -3    0.70    0.70
  -5   0  -4 1828.42   48.10
   5   0   4 1771.12   46.10
   5   0   4 1792.72   47.30
  -5   0  -4 1738.13   47.70
  -5   0  -4 1848.81   48.40
  -5   0  -5    0.70    0.80
  -5   0  -5    0.70    0.60
   5   0   5    0.60    0.60
   5   0   5    0.20    0.80
  -5   0  -5    0.90    0.90
  -5   0  -5    0.20    0.80
  -5   0  -6   76.39    4.60
  -5   0  -6   76.39    3.70
  -5   0  -6   79.39    3.70
   5   0   6   85.59    4.50
  -5   0  -6   77.89    3.30
   5   0   6   77.59    3.30
  -5   0  -6   81.89    5.10
   5   0   7    0.80    0.60
  -5   0  -7    0.20    1.40
   5   0   7    2.00    1.30
   5   0   7    0.60    0.90
  -5   0  -7    0.60    1.10
  -5   0  -8   45.10    2.90
  -5   0  -8   50.59    4.70
   5   0   8   46.60    3.80
  -5   0  -8   46.10    3.30
   5   0   8   44.20    2.70
   5   0   8   47.80    2.40
  -5   0  -8   45.50    2.80
   5   0   9   -0.10    0.70
   5   0   9    0.90    0.90
   5   0   9   -0.70    0.70
  -5   0  -9    0.60    0.70
  -5   0  -9    0.50    0.70
  -5   0  -9    0.60    0.70
  -5   0 -10    9.20    1.20
  -5   0 -10    9.00    1.30
   5   0  10    6.70    1.50
   5   0  10    7.30    1.10
   5   0  11    0.10    0.40
  -5   0 -11   -0.30    0.40
  -5   1  12    2.00    0.50
  -5   1  12    2.10    0.50
  -5  -1  12    1.50    0.50
  -5  -1  12    1.40    0.40
  -5   1  11    1.80    0.60
  -5   1  11    1.00    0.60
  -5  -1  11    1.20    0.50
  -5  -1  11    0.30    0.60
  -5   1  10   63.29    5.80
   5   1 -10   69.39    3.30
   5   1 -10   75.09    2.80
  -5   1  10   70.79    3.00
  -5   1  10   73.09    3.20
   5  -1 -10   74.99    3.00
  -5  -1  10   70.99    3.30
  -5  -1  10   73.09    3.10
   5  -1 -10   71.79    3.10
  -5   1   9   32.40    2.10
  -5   1   9   33.70    2.00
   5   1  -9   33.60    2.40
   5   1  -9   33.20    1.80
  -5   1   9   41.90    4.40
  -5  -1   9   30.80    2.20
   5  -1  -9   33.70    2.20
  -5  -1   9   32.00    2.00
   5  -1  -9   30.80    1.90
  -5   1   8  198.78    6.80
   5   1  -8  212.18    7.60
  -5   1   8  205.98    6.80
  -5   1   8  208.08   10.30
   5  -1  -8  229.38    7.10
  -5  -1   8  208.98    7.00
   5  -1  -8  209.08    7.20
  -5  -1   8  207.68    6.80
  -5   1   7  196.88    9.40
  -5   1   7  185.98    6.00
   5   1  -7  182.08    5.80
   5   1  -7  186.28    6.70
  -5   1   7  184.38    6.10
   5  -1  -7  191.98    6.50
   5  -1  -7  183.88    5.90
  -5  -1   7  185.28    6.10
  -5  -1   7  179.98    6.00
  -5   1   6   34.90    1.90
  -5   1   6   33.10    3.30
  -5  -1   6   35.20    4.00
  -5  -1   6   29.20    1.80
  -5   1   5 1455.05   39.90
   5  -1  -5 1461.55   39.30
   5  -1  -5 1439.76   37.70
  -5  -1   5 1405.26   39.60
  -5   1   4  417.16   13.40
   5   1  -4  443.46   12.60
   5  -1  -4  459.95   12.60
   5  -1  -4  427.16   13.40
  -5   1   3  301.67   10.10
  -5   1   3  312.87   10.00
  -5  -1   3  331.57    9.30
   5  -1  -3  320.87    9.40
  -5  -1   3  315.17    9.20
   5  -1  -3  331.87   10.00
   5  -1  -3  320.47    9.40
   5   1  -2 6527.95  165.08
   5   1  -2 6495.65  163.78
   5  -1  -2 6331.07  167.08
  -5   1   1  292.77    8.50
  -5   1   1  289.87    8.50
  -5   1   1  280.07    8.30
   5  -1  -1  315.37    8.40
  -5  -1   1  295.67    8.00
   5  -1  -1  295.27    8.30
  -5  -1   1  298.37    7.90
   5  -1  -1  284.37    8.20
  -5  -1   1  284.67    7.80
  -5   1   0 1470.45   37.50
  -5   1   0 1369.56   37.40
  -5  -1   0 1414.06   37.20
   5  -1   0 1512.95   37.20
   5  -1   0 1469.95   37.10
  -5  -1   0 1464.95   37.40
  -5   1  -1  609.54   16.80
   5   1   1  620.84   16.00
  -5   1  -1  593.64   16.70
  -5   1  -1  615.34   16.70
  -5  -1  -1  606.74   16.90
   5  -1   1  646.14   16.30
  -5  -1  -1  610.14   17.10
  -5  -1  -1  577.54   16.60
   5   1   2  166.38    5.20
  -5   1  -2  173.88    5.70
  -5   1  -2  166.48    5.80
   5  -1   2  165.78    5.30
  -5  -1  -2  159.18    6.20
  -5  -1  -2  159.48    6.10
  -5  -1  -2  155.28    5.70
  -5   1  -3   57.99    3.20
   5   1   3   57.09    2.80
  -5   1  -3   54.29    3.10
  -5   1  -3   57.89    3.00
  -5  -1  -3   51.19    3.30
  -5  -1  -3   54.29    3.40
   5  -1   3   50.89    2.70
  -5  -1  -3   55.89    3.50
  -5   1  -4   41.80    3.00
  -5   1  -4   42.00    2.80
  -5   1  -4   41.00    2.80
   5   1   4   44.40    3.80
  -5   1  -4   44.80    2.10
  -5  -1  -4   43.70    2.20
  -5  -1  -4   45.00    3.30
   5  -1   4   44.30    2.20
  -5  -1  -4   40.20    3.20
   5  -1   4   40.50    2.70
  -5  -1  -4   45.10    3.00
  -5   1  -5   86.19    4.70
   5   1   5   89.29    4.40
  -5   1  -5   82.99    4.40
  -5   1  -5   91.19    3.40
   5   1   5   84.79    3.20
   5  -1   5   82.09    4.30
  -5  -1  -5   88.79    3.50
  -5  -1  -5   81.89    3.90
   5  -1   5   88.09    3.50
  -5  -1  -5   81.99    5.00
  -5  -1  -5   80.89    4.70
  -5  -1  -5   89.49    4.80
  -5   1  -6   26.50    2.10
  -5   1  -6   29.20    2.60
  -5   1  -6   27.60    2.10
   5   1   6   31.00    2.00
   5   1   6   30.00    2.70
  -5  -1  -6   27.70    3.20
   5  -1   6   29.40    2.00
  -5  -1  -6   27.20    2.10
  -5  -1  -6   21.50    2.80
  -5  -1  -6   30.30    3.10
   5  -1   6   27.90    2.70
  -5  -1  -6   27.80    1.90
  -5  -1  -6   26.20    2.10
   5   1   7   -0.90    0.60
   5   1   7    2.30    1.00
  -5   1  -7    0.50    1.10
  -5   1  -7   -0.10    1.10
  -5  -1  -7    3.30    0.80
  -5  -1  -7    0.70    1.50
  -5  -1  -7    1.00    1.50
  -5  -1  -7    1.80    1.40
   5  -1   7    1.50    0.70
   5  -1   7    1.10    1.00
  -5  -1  -7    0.80    1.00
   5   1   8 1078.19   29.10
  -5   1  -8 1091.29   32.50
  -5   1  -8 1088.19   29.90
   5   1   8 1105.49   31.10
  -5   1  -8 1060.59   29.60
  -5   1  -8 1087.09   29.30
  -5  -1  -8 1071.59   29.50
  -5  -1  -8 1081.89   29.40
  -5  -1  -8 1077.29   33.00
   5  -1   8 1071.09   28.90
  -5  -1  -8 1113.79   31.30
   5  -1   8 1067.89   29.30
   5  -1   8 1094.59   31.30
   5   1   9    5.20    1.50
  -5   1  -9    2.70    0.80
   5   1   9    4.10    1.10
  -5   1  -9    3.70    1.00
  -5   1  -9    3.50    0.80
  -5  -1  -9    5.50    1.30
  -5  -1  -9    2.90    1.20
  -5  -1  -9    2.90    0.80
   5  -1   9    1.60    1.20
   5  -1   9    4.70    0.80
   5  -1   9    3.40    1.10
   5   1  10   20.80    2.20
   5   1  10   24.60    1.70
  -5   1 -10   26.20    1.90
  -5  -1 -10   24.40    1.80
   5  -1  10   24.00    1.80
   5  -1  10   20.70    2.50
  -5   1 -11    1.30    0.50
   5   1  11    1.20    0.40
   5  -1  11    1.40    0.50
  -5  -1 -11    1.70    0.60
  -5   2  12    6.30    0.70
  -5  -2  12    6.70    0.90
  -5  -2  12    5.70    0.80
  -5   2  11    8.00    0.90
  -5   2  11   11.70    1.10
  -5  -2  11    8.70    1.20
  -5   2  10  113.69    7.40
   5   2 -10  109.09    4.50
  -5   2  10  112.69    4.20
   5   2 -10  117.99    3.70
  -5   2  10  111.19    4.10
  -5  -2  10  115.49    4.20
  -5  -2  10  118.69    4.60
   5  -2 -10  110.79    4.10
  -5   2   9  205.68    6.70
   5   2  -9  202.38    7.20
  -5   2   9  202.38    6.50
  -5   2   9  199.28   10.20
   5   2  -9  206.58    6.20
   5  -2  -9  201.58    6.50
  -5  -2   9  199.28    6.90
   5  -2  -9  206.68    6.70
  -5  -2   9  205.18    6.60
  -5   2   8   77.79    5.70
  -5   2   8   74.79    3.20
  -5   2   8   76.89    3.20
   5   2  -8   73.79    3.90
   5  -2  -8   64.69    2.80
  -5  -2   8   72.19    3.20
  -5  -2   8   78.59    3.50
   5  -2  -8   76.59    3.20
   5   2  -7    9.30    1.10
  -5   2   7   10.70    1.30
  -5   2   7    9.40    2.20
   5   2  -7   12.60    1.80
  -5   2   7   10.60    1.30
   5  -2  -7    4.70    1.80
   5  -2  -7   14.60    1.50
  -5  -2   7    7.10    1.10
  -5  -2   7    9.00    1.20
   5  -2  -7    8.60    1.00
   5  -2  -7   10.40    1.40
   5  -2  -7   11.50    1.40
   5   2  -6  194.48    7.00
  -5   2   6  185.58    8.60
  -5   2   6  194.48    6.10
  -5  -2   6  201.78    6.10
   5  -2  -6  189.28    6.00
   5  -2  -6  190.98    7.10
   5  -2  -6  198.98    8.50
  -5   2   5   88.99    3.30
  -5   2   5  100.09    5.30
   5  -2  -5   93.49    4.30
   5  -2  -5   88.59    4.90
  -5   2   4  131.49    4.50
  -5   2   4  112.69    5.40
  -5  -2   4  121.19    4.70
   5  -2  -4  123.09    5.10
   5  -2  -4  126.29    5.50
   5  -2  -4  123.59    5.00
  -5   2   3    7.80    1.30
  -5   2   3    7.80    1.30
  -5  -2   3    9.60    0.80
  -5  -2   3   10.20    0.80
   5  -2  -3   11.80    1.60
   5  -2  -3    7.50    1.20
   5  -2  -3    7.60    1.30
  -5   2   2  204.58    6.50
  -5   2   2  195.88    6.70
  -5   2   2  180.98    6.80
   5  -2  -2  202.18    6.70
   5  -2  -2  197.88    6.50
  -5  -2   2  196.18    5.50
   5  -2  -2  199.78    6.40
  -5  -2   2  193.38    5.50
  -5   2   1  510.15   14.70
  -5   2   1  519.95   14.50
  -5   2   1  519.35   14.90
  -5  -2   1  524.15   13.70
   5  -2  -1  550.04   14.60
   5  -2  -1  516.25   14.50
   5  -2  -1  547.85   14.50
   5   2   0 4499.45  117.09
   5  -2   0 4471.65  118.59
  -5   2  -1   72.99    3.10
   5   2   1   79.39    2.30
  -5   2  -1   76.39    3.20
  -5   2  -1   76.89    3.20
   5  -2   1   78.39    3.00
   5  -2   1   77.89    3.00
  -5  -2  -1   67.19    3.20
  -5  -2  -1   72.09    3.10
  -5   2  -2  335.47    9.70
  -5   2  -2  306.87    9.50
  -5   2  -2  314.47    9.70
   5   2   2  324.27    8.90
  -5  -2  -2  296.27   10.00
   5  -2   2  305.07    9.20
  -5  -2  -2  321.97    9.80
  -5  -2  -2  310.57   10.20
  -5   2  -3    2.00    0.90
   5   2   3    1.70    0.70
  -5   2  -3    1.80    0.70
  -5   2  -3    1.70    0.80
   5  -2   3    0.90    0.80
  -5  -2  -3    2.50    0.70
  -5  -2  -3    0.70    0.80
  -5  -2  -3    1.20    0.70
  -5  -2  -3    1.40    1.00
  -5   2  -4  240.28    8.50
  -5   2  -4  261.07    9.10
   5   2   4  258.47    8.50
  -5   2  -4  255.17    7.60
  -5   2  -4  268.57    9.00
  -5  -2  -4  245.58    9.60
  -5  -2  -4  272.67    9.40
   5  -2   4  259.97    7.70
  -5  -2  -4  259.27    7.80
  -5  -2  -4  260.97    9.80
   5  -2   4  247.78    8.50
  -5   2  -5  164.48    5.30
  -5   2  -5  162.88    5.80
  -5   2  -5  168.68    7.00
  -5   2  -5  162.98    5.80
   5   2   5  161.28    5.40
   5   2   5  161.38    6.50
  -5   2  -5  173.08    6.50
  -5  -2  -5  159.38    5.80
   5  -2   5  167.58    5.60
  -5  -2  -5  155.88    7.30
  -5  -2  -5  171.68    7.20
   5  -2   5  156.68    6.40
  -5  -2  -5  163.78    5.60
  -5  -2  -5  155.08    7.60
   5   2   6    0.00    0.70
  -5   2  -6   -0.10    0.70
  -5   2  -6   -0.20    0.60
  -5   2  -6    0.40    0.70
   5   2   6   -0.30    0.60
   5   2   6    0.40    0.90
  -5   2  -6    0.90    1.00
  -5  -2  -6    0.60    0.60
  -5  -2  -6   -0.50    0.60
  -5  -2  -6   -0.60    0.90
   5  -2   6    0.90    0.90
  -5  -2  -6   -0.10    0.90
  -5  -2  -6   -0.20    0.60
  -5  -2  -6   -0.70    0.90
   5  -2   6    0.10    0.60
  -5   2  -7    0.80    0.90
  -5   2  -7    0.60    0.80
   5   2   7    0.70    0.80
  -5   2  -7    1.00    1.20
  -5   2  -7    1.00    1.20
   5   2   7    0.90    0.70
   5   2   7    1.30    1.10
  -5  -2  -7   -3.80    1.60
  -5  -2  -7   -0.10    1.10
  -5  -2  -7    0.60    0.80
  -5  -2  -7   -0.40    1.00
   5  -2   7    0.80    0.70
  -5  -2  -7    1.70    0.60
  -5  -2  -7    0.40    1.00
   5   2   8  297.27   10.60
  -5   2  -8  291.87    9.20
  -5   2  -8  280.67    9.10
  -5   2  -8  287.27    9.50
   5   2   8  290.47    9.00
   5  -2   8  285.57   10.80
  -5  -2  -8  301.77    9.50
   5  -2   8  287.87    9.40
   5  -2   8  289.07    9.10
  -5  -2  -8  289.97   11.10
  -5  -2  -8  285.57   12.40
  -5  -2  -8  276.47    9.30
   5   2   9   68.19    4.10
  -5   2  -9   67.49    3.50
   5   2   9   74.49    3.10
  -5   2  -9   68.29    2.80
  -5  -2  -9   62.19    3.20
  -5  -2  -9   70.69    4.20
  -5  -2  -9   67.19    3.30
   5  -2   9   68.39    3.00
   5  -2   9   61.29    4.30
   5   2  10   23.10    2.50
   5   2  10   27.10    1.70
  -5   2 -10   31.10    2.10
   5  -2  10   33.40    1.70
  -5  -2 -10   28.40    1.90
   5  -2  10   30.90    2.00
  -5   2 -11    0.30    0.40
   5   2  11    1.20    0.40
   5   2  11    1.30    0.60
   5  -2  11    0.80    0.50
  -5  -2 -11    1.10    0.50
  -5   3  12   31.50    1.40
  -5  -3  12   31.70    1.60
  -5  -3  12   32.40    1.30
  -5   3  11   98.39    3.30
   5   3 -11  105.19    3.70
  -5   3  11   98.19    3.40
  -5  -3  11  102.09    3.90
  -5  -3  11   97.39    3.40
   5   3 -10   19.00    1.70
  -5   3  10   17.30    1.50
  -5   3  10   15.80    3.00
  -5   3  10   18.80    1.50
   5  -3 -10   14.90    1.60
  -5  -3  10   17.80    1.40
  -5  -3  10   16.60    1.60
   5   3  -9    0.40    0.80
  -5   3   9    0.80    1.50
  -5   3   9    0.00    0.60
  -5   3   9   -0.20    0.60
   5   3  -9    0.30    0.40
  -5   3   9    2.00    0.60
  -5  -3   9    0.00    0.60
   5  -3  -9    0.90    0.80
   5  -3  -9    0.80    0.50
  -5  -3   9    0.10    0.50
  -5   3   8    7.10    2.00
  -5   3   8    8.20    1.10
  -5   3   8    5.80    1.00
  -5   3   8    6.70    1.10
   5   3  -8   10.00    1.70
   5   3  -8    9.80    1.00
   5  -3  -8    8.60    1.30
   5  -3  -8    8.10    1.10
  -5  -3   8    8.60    1.20
  -5  -3   8    8.80    1.30
   5  -3  -8    8.00    1.20
  -5   3   7  181.68    9.20
  -5   3   7  188.08    6.00
   5   3  -7  195.68    7.10
  -5   3   7  192.58    6.10
   5   3  -7  186.38    5.70
   5  -3  -7  183.68    5.90
  -5  -3   7  190.38    6.30
   5  -3  -7  194.18    6.40
   5  -3  -7  186.68    6.10
   5  -3  -7  183.68    7.30
  -5   3   6    9.30    1.10
   5   3  -6   11.70    1.80
  -5   3   6   10.10    2.30
  -5   3   6    8.20    1.00
   5  -3  -6   10.10    1.30
   5  -3  -6   11.00    1.90
   5  -3  -6   11.10    2.10
  -5  -3   6   10.80    1.20
   5  -3  -6   10.40    1.10
  -5   3   5  233.28    9.70
  -5   3   5  238.68    7.20
   5  -3  -5  264.97    9.30
   5  -3  -5  262.17   10.00
  -5   3   4  564.34   17.70
  -5  -3   4  601.34   16.30
   5  -3  -4  596.94   17.60
   5  -3  -4  565.24   18.00
   5  -3  -4  589.04   17.40
  -5   3   3    1.20    0.80
  -5   3   3    0.70    0.70
  -5  -3   3    1.60    0.40
  -5  -3   3    2.20    0.30
  -5  -3   3    2.80    0.70
   5  -3  -3    1.90    0.90
   5  -3  -3    1.70    1.10
  -5   3   2   66.99    3.50
  -5   3   2   68.19    3.30
   5  -3  -2   74.49    3.50
   5  -3  -2   74.29    3.40
   5  -3  -2   71.79    3.40
  -5  -3   2   69.69    1.90
  -5   3   1  303.77    9.80
  -5   3   1  307.47    9.80
  -5   3   1  313.77    9.50
   5  -3  -1  307.27    9.30
  -5  -3   1  324.77    8.40
   5  -3  -1  307.27    9.30
   5  -3  -1  311.87    9.40
  -5   3   0  659.33   18.60
  -5   3   0  629.14   18.50
   5  -3   0  711.33   18.60
   5  -3   0  682.53   18.10
   5  -3   0  677.93   18.00
  -5  -3   0  626.84   17.60
  -5  -3   0  670.83   18.00
  -5   3  -1  478.05   13.50
  -5   3  -1  506.75   13.90
  -5   3  -1  466.35   13.70
  -5  -3  -1  437.36   13.70
  -5  -3  -1  468.85   13.50
   5  -3   1  480.15   13.30
   5  -3   1  487.05   13.40
   5   3   2 3237.68   80.19
  -5   3  -2 3174.48   81.09
  -5   3  -2 3279.27   81.59
  -5   3  -2 3336.77   81.69
  -5  -3  -2 3209.68   81.79
  -5  -3  -2 3110.59   82.09
   5  -3   2 3064.59   80.99
  -5  -3  -2 2968.90   82.19
   5   3   3 2160.48   57.49
  -5   3  -3 2162.48   57.99
  -5   3  -3 2242.68   58.49
  -5   3  -3 2341.57   58.59
  -5  -3  -3 2231.28   59.59
  -5  -3  -3 2346.67   59.09
   5  -3   3 2248.38   58.09
  -5  -3  -3 2186.38   57.19
  -5   3  -4   -0.80    0.70
  -5   3  -4    1.20    0.70
   5   3   4   -0.10    0.60
  -5   3  -4    0.30    0.60
  -5  -3  -4   -0.60    0.90
  -5  -3  -4    0.90    0.60
  -5  -3  -4    0.60    0.90
  -5  -3  -4    0.30    0.80
   5  -3   4    0.10    0.70
   5   3   5  107.19    3.90
  -5   3  -5  113.29    4.70
  -5   3  -5  110.09    5.30
  -5   3  -5  106.29    4.30
   5   3   5  109.29    4.90
  -5  -3  -5  108.39    5.70
   5  -3   5  103.09    4.10
   5  -3   5  105.29    5.10
  -5  -3  -5  122.79    6.90
  -5  -3  -5  109.59    6.10
  -5  -3  -5  107.99    4.40
  -5   3  -6   66.49    3.50
  -5   3  -6   62.79    5.90
  -5   3  -6   65.49    3.30
   5   3   6   67.29    3.00
   5   3   6   68.79    3.90
  -5   3  -6   66.99    3.50
  -5  -3  -6   71.29    3.40
   5  -3   6   66.69    4.10
  -5  -3  -6   70.59    3.50
   5  -3   6   64.59    3.20
  -5  -3  -6   60.79    4.50
  -5  -3  -6   67.89    3.20
  -5  -3  -6   62.89    4.80
  -5  -3  -6   73.89    5.40
  -5   3  -7  624.04   17.40
  -5   3  -7  602.24   17.70
   5   3   7  608.84   18.50
   5   3   7  610.04   16.90
  -5   3  -7  596.54   17.20
   5  -3   7  622.24   19.10
   5  -3   7  596.64   17.30
  -5  -3  -7  611.64   17.60
  -5  -3  -7  633.54   21.50
  -5  -3  -7  620.24   20.30
  -5  -3  -7  588.04   17.40
  -5  -3  -7  585.44   16.90
  -5   3  -8    3.70    0.80
   5   3   8    3.40    1.30
  -5   3  -8    4.50    1.20
   5   3   8    3.70    0.90
  -5  -3  -8    4.30    1.10
  -5  -3  -8    4.30    1.00
   5  -3   8    2.30    0.90
  -5  -3  -8    3.00    1.60
  -5  -3  -8    3.00    2.00
   5  -3   8    3.20    1.60
   5   3   9    7.10    1.50
  -5   3  -9    9.70    1.50
   5   3   9   10.50    1.20
   5  -3   9   10.00    1.70
  -5  -3  -9    7.20    1.60
   5  -3   9   10.20    1.50
  -5  -3  -9   10.00    1.40
  -5  -3  -9   12.30    1.50
  -5   3 -10    1.10    0.60
   5  -3  10    1.70    0.80
   5  -3  10    2.10    0.60
  -5  -3 -10    2.60    1.00
  -5  -3 -10    2.70    1.00
   5   3  11    6.20    0.60
  -5   3 -11    5.90    0.70
   5   3  11    6.50    0.70
  -5  -3 -11    6.30    0.70
   5  -3  11    6.10    0.80
   5   4 -11    4.00    0.80
  -5  -4  11    4.80    0.90
  -5  -4  11    5.30    0.60
   5   4 -10  134.39    5.20
  -5   4  10  136.49    4.50
  -5   4  10  137.39    4.50
  -5   4  10  134.89    7.70
  -5   4  10  143.49    4.60
  -5  -4  10  133.89    4.60
  -5  -4  10  127.39    5.10
  -5   4   9  104.49    3.90
   5   4  -9  105.79    4.80
  -5   4   9  104.39    7.00
  -5   4   9  102.39    3.80
  -5   4   9  106.29    3.90
  -5  -4   9  111.09    4.70
  -5  -4   9  106.49    4.40
   5  -4  -9  102.19    4.00
   5   4  -8   25.60    1.30
  -5   4   8   24.10    1.80
   5   4  -8   24.20    2.40
  -5   4   8   23.20    1.60
  -5   4   8   20.70    1.60
  -5   4   8   16.10    2.90
   5  -4  -8   26.00    2.00
   5  -4  -8   23.60    1.70
   5  -4  -8   26.10    2.50
   5  -4  -8   27.30    1.60
   5  -4  -8   14.30    3.50
  -5  -4   8   26.20    1.80
  -5   4   7   57.99    2.60
   5   4  -7   56.99    2.20
  -5   4   7   61.59    5.10
  -5   4   7   59.49    2.50
   5   4  -7   62.89    3.60
  -5   4   7   62.29    2.70
   5  -4  -7   59.09    4.10
   5  -4  -7   56.79    5.10
   5  -4  -7   57.69    2.70
  -5  -4   7   57.49    2.80
   5  -4  -7   59.79    2.90
   5  -4  -7   60.19    2.70
  -5   4   6   12.20    2.40
  -5   4   6   15.40    1.30
  -5   4   6   18.40    1.30
  -5   4   6   17.70    1.30
   5   4  -6   17.70    2.30
  -5  -4   6   14.00    1.40
   5  -4  -6   18.50    1.40
   5  -4  -6   15.00    2.90
   5  -4  -6   17.60    1.40
   5  -4  -6   14.90    2.30
   5  -4  -6   18.30    1.60
  -5   4   5   41.90    3.50
   5   4  -5   37.20    2.70
  -5   4   5   40.40    1.90
   5  -4  -5   37.90    3.20
   5  -4  -5   44.00    3.80
  -5   4   4 2002.60   55.19
  -5   4   4 2030.20   52.19
   5  -4  -4 2065.99   55.79
   5  -4  -4 2154.08   55.19
  -5  -4   4 2118.59   53.09
   5  -4  -4 1954.20   54.89
  -5   4   3  162.08    4.80
  -5   4   3  163.98    6.60
   5  -4  -3  169.88    7.00
   5  -4  -3  168.38    6.60
  -5  -4   3  153.88    4.50
  -5  -4   3  163.78    5.00
   5  -4  -3  160.28    6.60
  -5   4   2  228.88    8.40
  -5   4   2  236.38    8.10
   5  -4  -2  232.08    8.10
  -5  -4   2  232.08    6.10
  -5  -4   2  227.48    6.10
   5  -4  -2  238.68    8.10
   5  -4  -2  234.88    8.30
  -5   4   1 1315.37   34.00
  -5   4   1 1256.07   33.30
  -5   4   1 1283.07   34.00
   5  -4  -1 1171.78   33.00
  -5  -4   1 1258.47   32.00
  -5  -4   1 1183.68   31.40
   5  -4  -1 1239.18   33.10
  -5   4   0  741.63   21.00
  -5   4   0  734.43   20.40
  -5   4   0  711.63   20.80
   5  -4   0  769.32   20.10
   5  -4   0  752.42   20.20
   5  -4   0  766.22   20.20
  -5  -4   0  724.63   20.00
  -5  -4   0  698.33   19.60
  -5   4  -1   47.30    2.60
  -5   4  -1   45.00    2.80
  -5   4  -1   45.80    2.80
  -5  -4  -1   43.60    2.50
   5  -4   1   48.40    2.50
   5  -4   1   46.00    2.40
  -5  -4  -1   46.30    2.80
   5   4   2  295.07    7.50
  -5   4  -2  272.57    8.90
  -5   4  -2  299.47    9.70
  -5   4  -2  299.77    9.50
   5   4   2  266.17    7.50
   5  -4   2  292.87    9.00
   5  -4   2  289.17    8.20
  -5  -4  -2  290.67   10.30
  -5  -4  -2  303.37    9.70
  -5  -4  -2  282.87    9.90
   5   4   3  471.05   13.00
  -5   4  -3  470.35   14.30
  -5   4  -3  477.85   13.70
  -5  -4  -3  457.25   15.30
  -5  -4  -3  471.45   14.90
   5  -4   3  500.45   13.10
  -5  -4  -3  460.65   15.40
  -5  -4  -3  468.25   13.10
   5  -4   3  451.95   13.80
   5   4   4   24.90    2.00
  -5   4  -4   29.40    2.30
  -5   4  -4   29.00    2.40
  -5   4  -4   24.00    1.90
  -5  -4  -4   27.30    3.00
  -5  -4  -4   26.80    2.60
  -5  -4  -4   27.70    1.80
  -5  -4  -4   28.50    3.00
   5  -4   4   24.80    2.20
  -5   4  -5   20.20    1.80
  -5   4  -5   19.10    2.20
   5   4   5   17.90    1.90
  -5   4  -5   19.90    1.90
  -5  -4  -5   17.90    2.90
  -5  -4  -5   17.50    1.60
  -5  -4  -5   20.50    3.10
   5  -4   5   18.20    1.60
   5  -4   5   19.10    2.20
  -5  -4  -5   19.00    1.80
  -5  -4  -5   23.60    3.30
  -5   4  -6  103.99    4.70
   5   4   6  106.89    4.00
   5   4   6  108.69    5.00
  -5   4  -6  117.09    4.60
  -5   4  -6  111.39    4.40
  -5  -4  -6  106.49    4.60
  -5  -4  -6  109.29    6.40
  -5  -4  -6  105.69    4.30
  -5  -4  -6  114.79    7.10
  -5  -4  -6  100.69    4.40
   5  -4   6  110.59    5.60
  -5  -4  -6  112.69    6.70
   5  -4   6  113.59    4.50
  -5   4  -7    6.80    1.40
   5   4   7    5.10    0.90
  -5   4  -7    4.40    0.70
   5   4   7    4.80    1.30
  -5   4  -7    6.50    1.10
   5  -4   7    4.60    1.10
  -5  -4  -7    3.50    1.00
  -5  -4  -7    2.40    1.80
  -5  -4  -7    7.70    2.20
   5  -4   7    3.20    1.40
  -5  -4  -7    4.00    1.00
  -5  -4  -7    2.50    0.90
  -5  -4  -7    7.80    3.40
  -5   4  -8  131.19    5.20
   5   4   8  123.39    5.50
   5   4   8  124.89    4.40
   5  -4   8  123.19    6.30
   5  -4   8  130.69    5.00
  -5  -4  -8  118.69    6.90
  -5  -4  -8  117.79    4.90
  -5  -4  -8  116.89    4.80
  -5  -4  -8  123.69    7.80
   5   4   9   33.20    2.30
  -5   4  -9   33.30    2.30
   5   4   9   34.90    1.80
  -5  -4  -9   31.70    2.10
   5  -4   9   34.40    2.60
   5  -4   9   34.20    3.30
  -5  -4  -9   32.40    3.20
   5  -4   9   33.80    2.40
  -5  -4  -9   32.20    2.20
   5   4  10   86.39    2.80
   5   4  10   86.29    3.80
   5  -4  10   85.49    3.10
   5  -4  10   78.09    4.40
  -5  -4 -10   89.19    3.60
   5   5 -11    4.10    0.70
  -5   5  11    3.50    0.60
  -5   5  11    5.10    0.70
  -5  -5  11    6.10    1.10
  -5  -5  11    5.10    0.70
  -5   5  10    2.80    0.70
   5   5 -10    2.20    0.90
  -5   5  10    2.50    0.60
  -5   5  10    1.80    0.90
  -5  -5  10    2.80    0.90
  -5  -5  10    3.50    0.90
   5   5  -9   23.80    2.30
  -5   5   9   28.10    3.90
  -5   5   9   26.70    1.60
  -5   5   9   24.90    1.70
  -5   5   9   23.30    1.50
   5  -5  -9   26.80    2.00
  -5  -5   9   22.50    1.60
  -5  -5   9   22.00    1.90
   5  -5  -9   23.60    1.40
   5   5  -8    0.20    0.90
  -5   5   8   -0.90    1.30
  -5   5   8   -0.10    0.50
  -5   5   8    0.30    0.60
  -5   5   8    0.10    0.60
   5  -5  -8    0.30    2.30
   5  -5  -8    0.50    1.00
   5  -5  -8    1.00    0.50
  -5  -5   8    0.50    0.70
   5   5  -7    6.80    1.50
  -5   5   7    7.00    1.00
  -5   5   7    4.50    1.90
  -5   5   7    7.90    0.90
  -5   5   7    9.10    1.10
   5  -5  -7    5.90    2.30
  -5  -5   7    7.80    1.10
   5  -5  -7    7.00    1.70
   5  -5  -7    6.10    1.00
  -5   5   6  176.68    5.70
  -5   5   6  174.48    8.70
  -5   5   6  182.48    5.60
   5   5  -6  180.48    7.00
  -5   5   6  182.48    5.60
   5  -5  -6  178.28    6.00
  -5  -5   6  181.28    5.80
   5  -5  -6  183.58    5.90
   5  -5  -6  188.38    9.60
   5  -5  -6  193.78    8.70
  -5   5   5  289.77    8.40
  -5   5   5  293.47    8.50
   5   5  -5  287.17   10.10
  -5   5   5  304.27   11.80
  -5   5   5  303.07    9.00
   5  -5  -5  314.07   11.70
   5  -5  -5  300.97    8.40
   5  -5  -5  285.97    8.80
   5  -5  -5  304.47   12.30
  -5   5   4 1181.68   35.10
  -5   5   4 1266.27   32.00
   5  -5  -4 1263.17   36.00
   5  -5  -4 1329.57   35.70
   5  -5  -4 1234.58   35.20
   5  -5  -4 1233.78   32.10
  -5  -5   4 1204.28   32.80
  -5   5   3  878.11   21.90
  -5   5   3  860.81   28.80
  -5  -5   3  824.92   22.40
  -5  -5   3  879.81   22.10
   5  -5  -3  769.92   25.20
   5  -5  -3  843.72   24.70
   5  -5  -3  855.61   25.30
   5  -5  -3  856.51   22.20
  -5   5   2  292.67    7.90
  -5   5   2  281.27   10.00
   5  -5  -2  290.17   10.70
  -5  -5   2  281.17    8.00
  -5  -5   2  298.57    8.10
   5  -5  -2  309.77   10.40
   5  -5  -2  259.07    9.80
   5  -5  -2  297.67    8.20
  -5  -5   2  296.67    8.00
  -5   5   1  231.28    8.70
  -5   5   1  225.68    8.20
  -5  -5   1  242.08    7.20
   5  -5  -1  232.58    6.70
   5  -5  -1  233.78    8.20
   5  -5  -1  254.57    8.20
  -5  -5   1  221.38    6.50
   5  -5  -1  237.28    8.10
  -5   5   0   27.90    2.60
  -5   5   0   27.00    2.50
  -5   5   0   25.60    2.10
   5  -5   0   27.30    2.00
   5  -5   0   27.80    2.00
  -5  -5   0   27.10    2.00
   5  -5   0   27.40    2.10
   5  -5   0   29.70    1.50
  -5  -5   0   28.10    1.80
  -5   5  -1    5.20    1.30
  -5   5  -1    4.20    1.10
  -5   5  -1    4.40    1.20
   5  -5   1    6.80    1.20
  -5  -5  -1    4.20    1.00
   5  -5   1    2.50    0.80
   5  -5   1    3.70    0.70
  -5  -5  -1    2.90    1.00
  -5   5  -2  133.29    5.10
  -5   5  -2  134.59    5.70
  -5  -5  -2  121.69    4.30
   5  -5   2  123.79    5.10
   5  -5   2  124.99    5.10
   5  -5   2  131.09    4.30
  -5  -5  -2  135.29    5.70
  -5  -5  -2  127.79    6.30
  -5  -5  -2  125.19    5.90
   5   5   3  518.75   13.70
  -5   5  -3  527.85   16.10
  -5   5  -3  533.05   15.20
  -5  -5  -3  517.25   17.40
   5  -5   3  521.05   15.60
  -5  -5  -3  544.45   17.30
  -5  -5  -3  521.25   16.50
   5  -5   3  526.35   14.40
  -5  -5  -3  511.15   14.60
  -5   5  -4   86.99    4.60
  -5   5  -4   83.39    3.80
  -5   5  -4   84.39    3.80
   5   5   4   80.19    3.20
  -5  -5  -4   74.89    7.70
   5  -5   4   73.79    4.20
  -5  -5  -4   80.09    3.70
  -5  -5  -4   81.69    5.00
  -5  -5  -4   77.69    3.50
  -5  -5  -4   76.69    5.30
   5  -5   4   78.89    3.30
  -5   5  -5   26.20    2.00
   5   5   5   26.50    1.60
  -5   5  -5   18.10    2.60
   5   5   5   25.00    2.00
  -5   5  -5   28.20    2.00
  -5   5  -5   24.40    2.20
  -5   5  -5   29.20    2.10
  -5  -5  -5   29.80    3.40
  -5  -5  -5   21.60    3.30
   5  -5   5   27.10    2.00
  -5  -5  -5   25.00    2.10
  -5  -5  -5   26.00    1.90
  -5  -5  -5   20.90    2.90
   5  -5   5   29.10    2.70
  -5  -5  -5   28.00    2.20
  -5   5  -6   15.00    2.00
  -5   5  -6   11.50    1.40
  -5   5  -6    8.50    2.60
   5   5   6    9.60    1.60
  -5   5  -6   12.80    1.10
   5  -5   6   13.10    2.10
  -5  -5  -6   14.80    4.10
  -5  -5  -6   13.90    3.00
  -5  -5  -6    9.80    1.60
  -5  -5  -6    9.80    1.30
  -5  -5  -6   16.60    1.80
  -5  -5  -6   16.90    3.10
   5  -5   6   12.20    1.60
   5   5   7   -0.80    0.60
   5   5   7    1.10    0.60
  -5   5  -7    0.60    0.80
  -5  -5  -7   -0.50    0.70
   5  -5   7    0.80    0.80
  -5  -5  -7   -0.80    1.90
  -5  -5  -7    1.60    1.70
  -5  -5  -7    0.80    0.70
   5  -5   7   -1.90    1.00
  -5  -5  -7    1.90    0.80
   5   5   8  170.68    5.20
   5   5   8  164.08    5.90
  -5   5  -8  159.38    6.20
  -5  -5  -8  162.98    5.80
  -5  -5  -8  170.48    6.10
  -5  -5  -8  168.28    8.40
   5  -5   8  172.68    6.10
  -5  -5  -8  159.58    5.40
  -5  -5  -8  157.98    9.20
   5  -5   8  160.98    7.60
  -5   5  -9   66.49    3.20
   5   5   9   67.79    2.50
   5  -5   9   68.69    4.50
   5  -5   9   65.39    3.30
  -5  -5  -9   65.99    3.00
  -5  -5  -9   67.39    3.00
   5  -5   9   68.59    3.10
  -5  -5  -9   58.39    4.80
  -5   5 -10    0.70    0.50
   5   5  10    0.40    0.50
   5  -5  10    2.20    0.60
  -5  -5 -10    0.70    0.40
  -5  -5 -10    0.40    0.40
   5  -5  10    1.20    0.70
   5   6 -11    0.20    0.40
  -5   6  11   -0.40    0.30
  -5   6  11    0.10    0.40
  -5  -6  11   -0.20    0.40
   5   6 -10  112.39    4.60
  -5   6  10  134.39    4.80
  -5   6  10  113.39    3.80
  -5  -6  10  111.29    4.30
   5  -6 -10  109.79    3.40
   5   6  -9    0.20    0.80
  -5   6   9    0.40    0.50
  -5   6   9    0.60    0.60
  -5   6   9   -0.30    1.40
  -5   6   9   -2.30    0.80
   5  -6  -9   -0.50    1.00
   5  -6  -9    0.70    0.40
  -5  -6   9   -0.20    0.60
  -5   6   8  373.56   10.60
  -5   6   8  370.26   14.60
  -5   6   8  358.36   10.10
   5   6  -8  355.36   12.10
  -5   6   8  375.06   10.40
  -5  -6   8  361.06   11.20
   5  -6  -8  383.16   13.60
   5  -6  -8  360.36   16.40
   5  -6  -8  372.26   10.60
  -5   6   7    0.70    1.10
  -5   6   7    1.60    0.70
  -5   6   7    0.70    0.60
   5   6  -7    2.40    1.30
  -5   6   7    2.10    0.60
   5  -6  -7    0.80    1.70
   5  -6  -7    1.70    0.70
  -5  -6   7    1.90    0.70
   5  -6  -7    1.30    1.20
  -5   6   6  600.74   16.30
  -5   6   6  609.34   16.10
   5   6  -6  609.24   18.10
  -5   6   6  603.54   16.20
  -5   6   6  606.14   20.50
  -5  -6   6  565.74   16.40
   5  -6  -6  616.44   21.90
   5  -6  -6  626.04   20.70
   5  -6  -6  598.14   16.60
   5   6  -5  887.71   25.30
  -5   6   5  905.71   23.40
  -5   6   5  873.01   23.60
  -5   6   5  899.01   27.60
  -5   6   5  910.91   23.50
   5  -6  -5  907.81   28.90
   5  -6  -5  889.41   23.90
   5  -6  -5  924.01   27.90
  -5   6   4  132.69    6.70
  -5   6   4  125.09    4.20
  -5   6   4  127.79    4.00
   5  -6  -4  126.39    6.80
   5  -6  -4  126.69    7.10
   5  -6  -4  135.09    4.30
   5  -6  -4  126.69    6.80
  -5   6   3  135.59    6.60
  -5   6   3  146.49    4.30
   5  -6  -3  133.79    6.60
  -5  -6   3  138.39    4.30
   5  -6  -3  128.29    6.50
  -5  -6   3  134.59    4.80
   5  -6  -3  137.09    7.00
   5  -6  -3  147.99    4.60
  -5   6   2  586.64   17.90
  -5   6   2  579.94   15.30
  -5  -6   2  610.04   16.10
  -5  -6   2  576.44   15.40
   5  -6  -2  604.74   18.50
   5  -6  -2  575.14   17.90
   5  -6  -2  586.74   15.70
   5  -6  -2  538.65   17.80
  -5  -6   2  588.94   16.10
   5  -6  -1 1268.07   34.70
  -5  -6   1 1225.38   33.70
   5  -6  -1 1256.77   34.40
   5  -6  -1 1269.57   32.60
  -5  -6   1 1245.18   33.70
  -5  -6   1 1245.28   32.70
   5  -6  -1 1306.57   34.50
  -5  -6   0   99.09    4.10
   5  -6   0   93.69    4.30
   5  -6   0   97.99    3.40
   5  -6   0   96.59    4.60
   5  -6   0  100.19    4.50
  -5  -6   0   97.79    4.40
  -5   6  -1  107.29    5.40
  -5   6  -1  101.39    4.60
   5  -6   1   96.19    4.40
   5  -6   1  107.49    4.60
   5  -6   1  106.39    4.50
  -5  -6  -1   96.79    4.80
   5  -6   1   97.09    3.50
  -5  -6  -1  103.29    4.70
  -5   6  -2   67.19    4.10
  -5   6  -2   67.59    3.40
  -5  -6  -2   69.49    4.30
  -5  -6  -2   64.89    2.90
   5  -6   2   65.99    3.50
  -5  -6  -2   61.29    4.60
   5  -6   2   66.59    2.70
  -5  -6  -2   63.89    3.90
   5  -6   2   59.79    3.30
  -5   6  -3  115.59    5.70
  -5   6  -3  122.09    4.80
  -5  -6  -3  110.79    6.10
  -5  -6  -3  113.79    4.40
  -5  -6  -3  107.99    6.60
   5  -6   3  114.59    4.30
   5  -6   3  116.49    5.30
  -5  -6  -3  115.29    6.30
  -5   6  -4  189.78    6.30
  -5   6  -4  202.58    6.60
  -5   6  -4  195.28    6.80
  -5  -6  -4  188.88    8.60
  -5  -6  -4  192.88    9.50
  -5  -6  -4  186.58    9.10
   5  -6   4  171.88    7.40
   5  -6   4  198.08    7.70
  -5  -6  -4  187.78    6.60
  -5  -6  -4  185.98    6.50
  -5   6  -5    2.70    0.40
  -5   6  -5    2.40    1.00
  -5   6  -5    1.60    0.50
   5   6   5    4.10    0.70
   5   6   5    3.30    0.60
  -5   6  -5    3.30    1.10
  -5   6  -5    5.60    1.20
  -5   6  -5   -0.30    1.90
  -5  -6  -5    4.10    1.50
   5  -6   5    2.80    0.80
  -5  -6  -5    4.20    1.20
  -5  -6  -5    2.90    0.80
  -5  -6  -5    4.20    1.80
   5  -6   5    4.40    1.40
  -5  -6  -5    4.50    1.70
   5   6   6    8.20    0.90
  -5   6  -6    8.50    1.40
   5   6   6    6.00    0.90
  -5   6  -6    7.40    1.40
  -5  -6  -6    9.50    2.40
  -5  -6  -6    8.40    1.40
  -5  -6  -6    8.90    1.40
  -5  -6  -6   11.60    2.90
   5  -6   6    9.80    2.10
   5  -6   6    9.40    1.40
  -5  -6  -6    9.30    1.40
  -5   6  -7   45.10    3.00
   5   6   7   47.80    2.10
   5   6   7   51.39    2.10
  -5  -6  -7   50.39    4.90
  -5  -6  -7   46.80    2.60
  -5  -6  -7   51.89    3.00
  -5  -6  -7   40.90    4.80
  -5  -6  -7   51.09    2.70
  -5  -6  -7   46.00    5.30
   5  -6   7   52.49    3.00
   5  -6   7   49.60    3.90
   5   6   8    0.20    0.40
  -5   6  -8    0.50    0.80
   5  -6   8    0.50    0.70
  -5  -6  -8    0.20    0.70
  -5  -6  -8   -0.70    1.20
  -5  -6  -8   -1.00    0.50
   5  -6   8    0.10    1.40
   5   6   9   10.10    1.10
   5   6   9    8.10    0.80
  -5   6  -9   11.10    1.30
  -5  -6  -9    9.40    1.20
   5  -6   9   12.70    1.60
   5  -6   9   10.90    1.30
  -5   6 -10    0.90    0.40
   5   6  10    0.80    0.40
   5  -6  10    1.30    0.60
  -5  -6 -10    0.90    0.40
   5  -6  10    0.60    0.50
   5   7 -10    1.90    0.80
  -5   7  10    3.10    0.60
  -5   7  10    2.80    0.80
  -5  -7  10    2.70    0.80
   5   7  -9   14.80    2.00
  -5   7   9   13.10    1.20
  -5   7   9   12.40    1.30
  -5   7   9    9.90    2.20
  -5  -7   9   10.00    1.40
   5  -7  -9   11.30    1.10
  -5   7   8    6.90    1.10
   5   7  -8    3.60    1.30
  -5   7   8    9.40    2.30
  -5   7   8    5.30    0.90
  -5  -7   8    8.30    1.30
   5  -7  -8   -0.40    3.70
   5  -7  -8    6.00    1.00
   5  -7  -8    7.90    2.10
  -5   7   7  362.76   14.40
  -5   7   7  372.36   10.20
  -5   7   7  356.56   10.30
   5   7  -7  365.56   12.20
   5  -7  -7  371.66   14.50
   5  -7  -7  357.06   16.00
   5  -7  -7  350.06   10.50
  -5  -7   7  341.57   10.70
  -5   7   6  101.89    3.50
  -5   7   6   94.99    6.20
  -5   7   6   92.79    3.60
   5   7  -6  102.19    5.10
   5  -7  -6  100.79    6.70
   5  -7  -6   94.19    3.80
   5  -7  -6   95.99    7.20
  -5  -7   6   89.39    3.70
   5   7  -5   57.69    3.60
  -5   7   5   53.29    4.50
  -5   7   5   48.70    2.10
  -5   7   5   51.09    2.30
  -5   7   5   51.69    2.30
  -5  -7   5   51.29    2.30
   5  -7  -5   50.19    2.50
   5  -7  -5   52.89    2.40
   5  -7  -5   50.69    5.00
   5  -7  -5   52.59    4.50
  -5   7   4  139.29    4.40
  -5   7   4  130.29    4.20
  -5   7   4  138.89    4.50
  -5   7   4  140.29    7.10
   5   7  -4  143.09    5.80
   5  -7  -4  136.79    7.70
  -5  -7   4  138.09    4.50
   5  -7  -4  131.49    4.50
   5  -7  -4  141.69    4.70
   5  -7  -4  136.69    7.50
   5  -7  -4  121.09    7.10
  -5   7   3    9.20    0.90
  -5   7   3   10.80    1.10
  -5   7   3   10.50    1.00
   5   7  -3   11.30    1.80
  -5   7   3   11.40    2.20
   5  -7  -3    9.10    1.10
   5  -7  -3    7.90    2.00
   5  -7  -3   11.10    1.20
   5  -7  -3    9.00    2.30
  -5  -7   3   10.90    1.20
   5  -7  -3    6.70    1.60
  -5  -7   3    9.40    1.00
   5   7  -2  397.16   12.50
  -5   7   2  398.76   11.20
  -5   7   2  417.76   13.90
  -5   7   2  406.26   11.40
   5  -7  -2  420.36   14.50
   5  -7  -2  399.66   11.40
   5  -7  -2  400.76   14.00
   5  -7  -2  416.86   14.10
   5  -7  -2  430.16   11.50
  -5  -7   2  402.46   11.50
  -5  -7   2  422.16   12.10
  -5   7   1  728.13   21.10
  -5   7   1  664.93   18.80
  -5  -7   1  718.43   20.10
   5  -7  -1  690.33   18.80
   5  -7  -1  715.03   18.90
  -5  -7   1  696.53   19.40
   5  -7  -1  709.93   21.00
   5  -7  -1  718.93   21.60
   5  -7  -1  722.63   22.00
  -5   7   0 1289.47   35.20
  -5   7   0 1310.57   33.50
  -5  -7   0 1199.58   33.40
   5  -7   0 1306.07   35.30
  -5  -7   0 1298.37   35.30
  -5  -7   0 1289.17   34.70
   5  -7   0 1325.97   33.40
   5  -7   0 1143.99   33.50
   5  -7   0 1355.06   35.70
   5  -7   0 1338.57   35.30
  -5   7  -1    4.00    1.10
  -5   7  -1    4.70    0.90
   5  -7   1    4.30    1.20
  -5  -7  -1    3.80    0.80
  -5  -7  -1    4.50    1.20
   5  -7   1    3.30    1.10
   5  -7   1    3.50    1.10
  -5  -7  -1    5.40    1.50
   5  -7   1    5.50    1.20
   5   7   2   47.40    1.90
  -5   7  -2   49.20    2.50
  -5   7  -2   49.40    2.90
  -5  -7  -2   51.49    3.90
   5  -7   2   45.30    3.80
   5  -7   2   45.90    2.30
   5  -7   2   44.30    3.00
  -5  -7  -2   47.00    3.50
   5  -7   2   44.60    3.10
  -5  -7  -2   45.80    2.40
  -5   7  -3   96.59    3.90
  -5   7  -3   92.19    4.00
  -5   7  -3   88.19    3.70
  -5  -7  -3   94.29    5.90
   5  -7   3   95.09    3.70
  -5  -7  -3   90.79    5.50
  -5  -7  -3   90.29    3.90
   5  -7   3   97.49    4.70
  -5  -7  -3   92.79    4.10
   5  -7   3   94.19    4.80
  -5   7  -4    4.10    1.20
  -5   7  -4    3.70    1.10
  -5   7  -4   -1.00    1.70
   5  -7   4    1.70    1.10
  -5  -7  -4    2.70    1.40
  -5  -7  -4    4.60    1.70
   5  -7   4    4.60    1.00
  -5  -7  -4    1.80    1.70
   5  -7   4    4.20    1.30
  -5  -7  -4    4.20    1.00
  -5  -7  -4    3.90    1.00
  -5   7  -5  101.89    4.80
  -5   7  -5  103.89    4.60
   5  -7   5  110.49    4.50
  -5  -7  -5  102.79    6.40
  -5  -7  -5  106.09    4.50
  -5  -7  -5  110.99    4.60
  -5  -7  -5  103.69    7.10
   5  -7   5  107.69    5.70
  -5   7  -6    1.30    0.80
  -5   7  -6    0.50    0.80
  -5  -7  -6   -0.20    0.70
  -5  -7  -6   -0.70    1.50
   5  -7   6    0.30    0.70
   5  -7   6    1.10    1.40
  -5  -7  -6   -0.80    1.40
   5  -7   6    0.30    1.10
  -5  -7  -6   -0.20    1.30
  -5  -7  -6    1.10    0.80
  -5   7  -7  136.59    6.20
  -5   7  -7  161.68    6.00
   5   7   7  157.88    5.20
   5  -7   7  160.48    7.80
  -5  -7  -7  147.99    9.30
  -5  -7  -7  158.38    8.80
  -5  -7  -7  154.28    5.30
  -5  -7  -7  133.69    8.90
  -5  -7  -7  162.68    5.50
   5  -7   7  163.38    6.00
   5  -7   7  148.59    7.40
  -5  -7  -7  165.08    5.90
   5   7   8   41.20    2.10
  -5   7  -8   40.10    2.40
  -5  -7  -8   40.60    4.10
   5  -7   8   47.70    5.60
  -5  -7  -8   40.80    2.00
  -5  -7  -8   39.50    2.20
  -5  -7  -8   41.70    2.40
   5   7   9   21.20    1.30
  -5   7  -9   22.00    1.40
   5  -7   9   23.40    1.60
  -5  -7  -9   22.70    1.50
   5  -7   9   18.90    2.40
  -5   8  10    2.10    0.50
  -5   8  10    2.30    0.50
   5   8 -10    3.50    0.80
  -5  -8  10    3.40    0.70
   5   8  -9    0.10    0.80
  -5   8   9   -0.10    0.40
  -5   8   9    0.10    0.60
  -5  -8   9    0.40    0.60
  -5   8   8   -0.60    1.10
   5   8  -8    0.70    0.90
  -5   8   8    0.10    0.50
  -5   8   8    0.30    0.60
   5  -8  -8   -0.80    1.30
  -5  -8   8    1.30    0.90
   5  -8  -8    0.60    0.50
  -5   8   7  213.28    6.50
  -5   8   7  220.78    9.80
  -5   8   7  218.58    6.70
   5   8  -7  223.48    8.40
   5  -8  -7  206.58   11.90
  -5  -8   7  206.88    7.20
   5  -8  -7  201.08   10.20
   5  -8  -7  217.18    6.90
   5   8  -6    7.60    1.80
  -5   8   6    9.50    1.10
  -5   8   6   11.80    2.50
  -5   8   6    7.80    1.00
   5  -8  -6   11.20    2.90
   5  -8  -6    8.40    1.00
  -5  -8   6   12.80    1.50
   5  -8  -6    8.80    2.50
   5  -8  -6   13.20    1.50
  -5   8   5   84.49    3.10
   5   8  -5   87.89    4.70
  -5   8   5   79.79    5.40
  -5   8   5   81.09    3.30
   5  -8  -5   85.79    6.20
   5  -8  -5   81.19    3.20
   5  -8  -5   81.99    3.40
  -5  -8   5   74.49    3.10
  -5  -8   5   82.49    3.70
   5  -8  -5   84.19    6.80
  -5   8   4   33.00    3.40
  -5   8   4   30.10    1.80
  -5   8   4   30.90    1.70
   5   8  -4   30.00    2.70
   5  -8  -4   35.60    4.60
   5  -8  -4   29.20    1.80
   5  -8  -4   19.60    3.30
   5  -8  -4   28.40    1.90
  -5  -8   4   31.80    2.00
   5  -8  -4   34.70    4.90
  -5   8   3    9.30    1.10
   5   8  -3   11.50    1.80
  -5   8   3   11.70    2.20
  -5   8   3   10.20    1.10
   5  -8  -3   12.00    2.80
  -5  -8   3    9.20    1.20
  -5  -8   3   11.80    1.40
   5  -8  -3   11.10    1.30
   5  -8  -3   12.70    1.30
   5  -8  -3   10.70    2.50
   5  -8  -3    9.20    2.00
   5   8  -2  245.58    8.60
  -5   8   2  245.58    7.50
  -5   8   2  259.77    7.40
  -5   8   2  255.97    9.70
   5  -8  -2  258.67   10.40
   5  -8  -2  260.57    7.70
  -5  -8   2  235.38    8.30
   5  -8  -2  239.68   10.20
   5  -8  -2  240.68    7.50
   5  -8  -2  252.57   10.80
  -5  -8   2  259.97    8.10
  -5   8   1   96.09    4.90
   5   8  -1   93.89    4.30
  -5   8   1   88.19    3.50
  -5   8   1   93.29    3.50
   5  -8  -1   92.59    3.50
  -5  -8   1   96.89    4.30
   5  -8  -1   84.19    3.50
   5  -8  -1   89.49    5.20
   5  -8  -1   98.39    5.60
   5  -8  -1   87.39    5.00
  -5  -8   1   94.89    4.60
  -5   8   0  209.18    7.70
  -5   8   0  199.58    6.40
  -5   8   0  201.68    6.50
   5  -8   0  205.18    6.40
   5  -8   0  205.98    8.30
   5  -8   0  210.28    8.40
   5  -8   0  213.18    6.50
   5  -8   0  203.48    8.50
  -5  -8   0  210.28    8.30
  -5  -8   0  202.98    7.80
  -5  -8   0  202.88    6.50
  -5   8  -1  177.58    5.80
   5   8   1  164.68    4.90
  -5   8  -1  164.08    5.50
  -5   8  -1  180.88    6.40
  -5  -8  -1  167.18    7.40
   5  -8   1  168.18    7.20
   5  -8   1  183.78    5.70
  -5  -8  -1  166.18    6.40
   5  -8   1  172.08    7.40
   5  -8   1  159.58    7.00
  -5  -8  -1  176.78    7.80
   5   8   2   39.10    1.70
  -5   8  -2   43.70    2.40
  -5   8  -2   39.90    1.90
   5  -8   2   40.20    3.10
   5  -8   2   41.50    2.30
  -5  -8  -2   36.70    3.40
   5  -8   2   43.20    3.20
  -5  -8  -2   39.10    3.60
   5  -8   2   41.20    3.30
  -5  -8  -2   38.70    2.40
  -5  -8  -2   40.00    2.30
  -5   8  -3    6.00    1.30
   5   8   3    5.80    0.80
  -5  -8  -3    6.00    1.20
  -5  -8  -3    5.00    1.00
   5  -8   3    5.00    1.50
  -5  -8  -3    5.10    1.90
  -5  -8  -3    4.10    1.40
   5  -8   3    6.50    1.20
   5  -8   3    6.10    1.40
   5  -8   3    6.00    1.50
  -5   8  -4    1.50    1.00
   5   8   4   -0.10    0.50
  -5   8  -4    1.10    0.80
   5  -8   4    0.50    1.00
  -5  -8  -4    0.20    0.60
   5  -8   4    0.40    0.70
  -5  -8  -4    2.80    1.30
   5  -8   4    1.50    1.30
  -5  -8  -4    1.30    1.20
  -5  -8  -4    1.00    0.70
   5  -8   4   -0.70    0.80
  -5  -8  -4    0.80    1.80
  -5   8  -5  716.83   19.70
  -5   8  -5  679.83   20.20
   5   8   5  702.73   18.50
  -5  -8  -5  723.83   23.50
  -5  -8  -5  678.33   24.00
   5  -8   5  710.43   19.50
  -5  -8  -5  704.23   19.50
   5  -8   5  706.53   21.40
   5  -8   5  660.73   21.20
  -5  -8  -5  646.84   23.80
  -5  -8  -5  666.13   19.40
   5  -8   5  693.03   21.30
   5   8   6  153.08    5.30
  -5   8  -6  169.28    6.30
   5  -8   6  165.58    6.10
  -5  -8  -6  160.18    6.00
  -5  -8  -6  165.18    9.20
   5  -8   6  162.88    7.60
   5  -8   6  160.58    8.70
  -5  -8  -6  163.48    5.90
  -5  -8  -6  160.68    9.30
   5   8   7   29.30    1.70
  -5   8  -7   29.90    2.10
  -5   8  -7   19.70    2.00
  -5  -8  -7   20.30    3.20
   5  -8   7   28.10    2.20
  -5   8  -8   34.70    1.90
   5   8   8   33.70    1.70
  -5  -8  -8   32.20    1.90
   5  -8   8   32.40    2.10
  -5  -8  -8   31.50    1.90
   5   8   9    1.30    0.40
   5  -8   9    1.00    0.60
   5  -8   9    0.00    0.50
  -5  -8  -9    1.20    0.50
   5   9  -9   27.10    2.00
  -5   9   9   25.10    1.50
  -5   9   9   23.00    1.20
  -5  -9   9   25.10    1.60
   5  -9  -9   24.00    1.20
  -5   9   8   -1.00    1.00
  -5   9   8   -0.30    0.50
  -5   9   8    0.60    0.50
   5   9  -8    0.40    0.90
   5  -9  -8   -2.40    1.20
  -5  -9   8    0.50    0.50
   5  -9  -8   -0.30    0.40
  -5   9   7    5.10    1.60
  -5   9   7    4.10    0.70
   5   9  -7    5.50    1.50
  -5   9   7    4.80    0.90
   5  -9  -7    5.60    0.90
   5  -9  -7    6.10    1.90
  -5  -9   7    6.50    1.20
  -5   9   6   26.30    1.70
   5   9  -6   26.60    2.70
  -5   9   6   27.60    3.20
  -5   9   6   26.20    1.80
   5  -9  -6   26.20    1.80
   5  -9  -6   20.50    4.60
  -5  -9   6   23.70    2.00
  -5  -9   6   25.70    1.90
   5  -9  -6   25.10    3.90
  -5   9   5   84.69    3.50
  -5   9   5   85.49    3.30
  -5   9   5   87.29    5.40
   5   9  -5   96.79    5.00
   5  -9  -5   64.59    7.40
   5  -9  -5   98.39    7.50
  -5  -9   5   91.79    3.40
   5  -9  -5   80.59    6.50
   5  -9  -5   90.19    3.60
  -5  -9   5   82.59    3.80
   5  -9  -5   90.89    3.50
   5   9  -4  478.75   15.30
  -5   9   4  494.35   13.30
  -5   9   4  468.45   13.50
  -5   9   4  489.75   16.20
  -5  -9   4  474.35   13.30
   5  -9  -4  500.15   13.70
  -5  -9   4  507.45   14.60
   5  -9  -4  486.75   18.50
   5  -9  -4  451.05   17.80
  -5   9   3  139.29    4.80
  -5   9   3  131.69    6.40
   5   9  -3  143.49    6.20
   5  -9  -3  144.59    8.40
   5  -9  -3  142.99    8.10
   5  -9  -3  126.89    9.30
  -5  -9   3  144.89    5.50
   5  -9  -3  137.69    4.90
   5  -9  -3  140.29    4.90
  -5   9   2    7.40    1.50
   5   9  -2    6.30    1.50
  -5   9   2    5.20    0.80
  -5  -9   2    5.60    1.40
   5  -9  -2   10.10    2.50
   5  -9  -2    4.30    0.90
  -5  -9   2    6.10    1.30
   5  -9  -2    4.70    1.60
  -5  -9   2    5.90    0.90
   5  -9  -2    6.60    1.90
  -5   9   1    2.00    0.90
  -5   9   1    3.80    0.90
  -5   9   1    4.70    0.80
   5   9  -1    4.70    1.30
  -5  -9   1    3.40    1.20
  -5  -9   1    3.20    0.80
  -5  -9   1    2.20    1.10
   5  -9  -1    2.50    1.50
   5  -9  -1    2.40    1.40
   5  -9  -1    3.20    0.80
   5  -9  -1    4.10    0.90
   5  -9  -1    1.70    1.20
  -5   9   0   94.39    3.80
  -5   9   0  101.09    3.90
   5   9   0   99.09    4.50
  -5   9   0   92.89    3.60
   5  -9   0  101.09    6.00
  -5  -9   0  103.99    5.30
   5  -9   0   99.99    3.80
  -5  -9   0   95.69    3.80
  -5  -9   0   98.99    5.50
   5  -9   0   89.79    5.50
   5  -9   0  100.29    5.50
   5   9   1   26.10    1.30
  -5  -9  -1   28.00    3.10
   5  -9   1   23.20    3.00
   5  -9   1   28.20    1.90
  -5  -9  -1   27.80    1.90
  -5  -9  -1   26.50    2.90
   5  -9   1   17.60    2.60
   5  -9   1   24.40    2.80
  -5   9  -2    7.90    1.40
   5   9   2    5.60    0.90
   5  -9   2    7.70    1.30
  -5  -9  -2    6.80    1.10
  -5  -9  -2    7.30    1.90
   5  -9   2    4.10    1.50
   5  -9   2    4.40    1.50
  -5  -9  -2    8.90    2.40
   5  -9   2    5.50    1.50
  -5  -9  -2    7.30    1.10
   5   9   3   38.20    1.70
  -5   9  -3   38.00    2.50
  -5  -9  -3   37.80    2.30
  -5  -9  -3   37.90    2.90
   5  -9   3   37.40    3.30
   5  -9   3   40.00    2.40
   5  -9   3   30.30    3.90
  -5  -9  -3   40.60    6.10
  -5   9  -4    6.30    1.40
  -5   9  -4    4.90    1.20
   5   9   4    7.10    0.90
  -5  -9  -4    4.90    1.10
  -5  -9  -4    8.80    3.00
   5  -9   4    6.10    1.60
  -5  -9  -4    4.00    2.10
   5  -9   4    9.10    1.50
  -5  -9  -4    6.30    1.90
   5  -9   4    7.30    1.70
   5  -9   4    6.90    1.80
  -5  -9  -4    7.70    1.20
   5   9   5  128.09    4.30
  -5   9  -5  134.09    5.10
  -5   9  -5  136.49    6.10
   5  -9   5  124.39    6.40
   5  -9   5  137.79    9.40
  -5  -9  -5  132.69    7.80
  -5  -9  -5  132.49    8.30
   5  -9   5  117.79    6.40
  -5  -9  -5  135.99    5.00
  -5  -9  -5  129.39    5.10
   5  -9   5  131.49    5.20
   5   9   6   18.90    1.30
  -5   9  -6   17.90    1.80
  -5   9  -6   14.10    1.70
   5  -9   6   17.50    3.00
  -5  -9  -6   14.10    3.60
  -5  -9  -6   15.50    1.60
   5  -9   6   15.70    1.90
  -5  -9  -6   16.50    1.60
   5   9   7   -0.30    0.40
  -5   9  -7    0.50    0.60
  -5   9  -7   -0.50    0.70
  -5  -9  -7    0.20    0.50
  -5  -9  -7   -0.10    0.50
   5  -9   7    0.30    0.70
  -5   9  -8   23.20    1.20
   5   9   8   24.20    1.30
  -5  -9  -8   24.30    2.10
   5  -9   8   25.00    1.80
  -5  10   9   28.80    1.40
   5  10  -9   28.20    1.80
   5 -10  -9   28.70    1.20
  -5 -10   9   26.50    1.50
  -5  10   8   37.50    2.10
  -5  10   8   32.90    1.40
   5  10  -8   34.70    2.50
  -5 -10   8   33.30    1.90
   5  10  -7  167.08    6.70
  -5  10   7  168.18    5.40
  -5  10   7  160.18    5.00
   5 -10  -7  164.08   11.90
   5 -10  -7  169.48    5.40
  -5 -10   7  173.48    5.70
  -5  10   6  111.79    3.70
  -5  10   6  111.59    4.10
   5  10  -6  111.29    5.30
  -5  10   6  109.49    4.50
   5 -10  -6  111.99    4.10
   5 -10  -6  101.19    6.90
  -5  10   5    2.50    0.60
   5 -10  -5    1.30    0.60
  -5 -10   5    1.40    1.20
  -5 -10   5    2.30    0.80
  -5  10   4   68.09    2.70
  -5  10   4   66.69    3.60
   5  10  -4   67.69    4.20
  -5  10   4   71.79    3.10
   5 -10  -4   78.09    6.70
   5 -10  -4   71.29    3.10
  -5 -10   4   75.29    3.80
  -5 -10   4   64.49    2.70
   5 -10  -4   70.99    3.00
   5 -10  -4   68.79    5.90
   5 -10  -4   75.19    6.70
   5  10  -3   41.00    3.10
  -5  10   3   41.40    2.30
  -5  10   3   39.00    2.00
  -5  10   3   38.00    2.50
   5 -10  -3   41.70    2.30
   5 -10  -3   39.70    4.40
  -5 -10   3   41.20    2.00
   5 -10  -3   42.00    2.30
   5 -10  -3   41.20    5.20
   5 -10  -3   45.20    5.10
  -5 -10   3   45.00    2.90
  -5  10   2  218.58    7.10
  -5  10   2  219.58    6.70
   5  10  -2  230.18    8.40
   5 -10  -2  220.08    7.00
   5 -10  -2  222.18   11.10
   5 -10  -2  216.58   10.50
  -5 -10   2  225.98    6.80
   5 -10  -2  218.78    7.10
  -5 -10   2  223.08    8.50
   5  10  -1   79.99    4.20
  -5  10   1   80.59    3.50
   5 -10  -1   84.69    3.50
  -5 -10   1   80.99    3.30
   5 -10  -1   94.79    8.80
   5 -10  -1   79.19    3.30
   5 -10  -1   77.19    5.60
  -5 -10   1   71.09    4.70
   5 -10  -1   75.79    5.50
  -5  10   0   73.59    3.30
   5  10   0   72.99    3.90
  -5 -10   0   77.99    6.10
  -5 -10   0   75.59    4.90
   5 -10   0   68.89    5.10
   5 -10   0   69.39    3.20
  -5 -10   0   76.49    3.20
   5 -10   0   78.89    6.80
   5 -10   0   68.79    5.20
  -5  10  -1  485.55   14.20
   5  10   1  511.75   14.90
   5  10   1  480.75   13.10
  -5 -10  -1  499.05   14.30
   5 -10   1  494.75   14.20
   5 -10   1  518.15   17.80
   5 -10   1  478.35   17.10
  -5 -10  -1  567.54   23.10
   5 -10   1  476.15   16.80
  -5 -10  -1  482.05   13.80
  -5 -10  -1  499.45   17.10
   5  10   2  221.08    6.30
  -5  10  -2  218.78    7.30
  -5 -10  -2  226.68    7.30
   5 -10   2  211.68    9.40
   5 -10   2  218.38    9.70
   5 -10   2  217.78    7.20
  -5 -10  -2  219.78   10.00
  -5 -10  -2  217.48    6.90
  -5 -10  -2  221.48   10.20
   5 -10   2  219.18    9.50
   5  10   3  698.63   18.10
  -5  10  -3  701.33   19.30
  -5 -10  -3  685.73   23.00
  -5 -10  -3  687.93   18.90
   5 -10   3  686.63   19.10
  -5 -10  -3  680.73   23.30
  -5 -10  -3  687.63   19.20
   5 -10   3  692.33   21.60
   5 -10   3  681.43   22.00
   5 -10   3  658.33   21.80
   5  10   4   32.30    1.60
  -5  10  -4   32.10    2.80
  -5  10  -4   32.80    3.40
   5 -10   4   32.70    4.00
   5 -10   4   37.30    5.50
  -5 -10  -4   30.30    2.20
   5 -10   4   32.30    2.30
  -5 -10  -4   33.80    2.30
  -5  10  -5   99.39    4.10
   5  10   5  100.49    3.40
  -5  10  -5  101.39    4.70
  -5 -10  -5  104.29    4.00
  -5 -10  -5  100.79    4.10
   5 -10   5  103.09    4.30
   5  10   6   26.80    1.50
  -5  10  -6   30.70    1.90
  -5  10  -6   29.00    2.20
   5 -10   6   31.00    2.20
  -5 -10  -6   30.50    1.90
  -5 -10  -6   29.50    1.90
  -5  10  -7    0.80    0.70
  -5  10  -7    0.60    0.40
  -5 -10  -7    1.00    0.80
   5 -10   7    1.50    0.60
  -5 -10  -7    0.40    0.50
   5  10   8   13.70    0.80
  -5 -10  -8   12.20    0.90
   5 -10   8   12.60    1.10
   5  11  -8   46.70    2.50
  -5  11   8   46.50    2.00
  -5 -11   8   47.00    2.10
   5 -11  -8   46.00    1.80
   5  11  -7  289.07   10.10
   5 -11  -7  314.17    8.80
  -5 -11   7  318.07    9.00
  -5  11   6    0.70    0.60
   5  11  -6    0.80    0.90
  -5  11   6   -0.70    0.50
   5 -11  -6    1.10    0.50
   5 -11  -6    6.60    2.40
  -5 -11   6    0.40    0.50
  -5  11   5    0.50    0.60
  -5  11   5   -0.80    0.50
   5  11  -5    1.60    1.10
   5 -11  -5   -0.10    0.50
   5 -11  -5    0.20    1.60
  -5 -11   5    1.10    0.60
   5 -11  -5    0.60    0.60
  -5  11   4   -1.00    0.60
  -5  11   4    0.80    0.70
   5  11  -4    0.60    1.00
   5 -11  -4    1.40    0.60
   5 -11  -4    3.30    2.40
  -5 -11   4    0.70    0.60
   5 -11  -4    0.00    0.50
   5 -11  -4    1.20    1.80
   5  11  -3  245.88   12.30
   5 -11  -3  297.77   17.60
  -5 -11   3  243.98   12.40
  -5 -11   3  267.67    7.80
   5 -11  -3  260.27    8.00
   5 -11  -3  248.98   14.00
   5 -11  -3  261.07   16.40
  -5  11   2    2.20    0.80
   5  11  -2    3.00    1.10
   5 -11  -2    3.00    1.70
  -5 -11   2    2.30    0.70
  -5 -11   2    1.90    1.10
   5 -11  -2    2.20    2.00
   5 -11  -2    2.80    2.00
   5 -11  -2    2.70    0.80
   5 -11  -2    1.70    0.80
  -5  11   1   23.10    1.80
   5  11  -1   22.90    2.20
  -5 -11   1   24.20    1.60
   5 -11  -1   20.20    3.70
   5 -11  -1   24.30    4.10
  -5 -11   1   25.80    2.70
   5 -11  -1   23.20    3.60
   5 -11  -1   22.50    1.70
  -5  11   0  314.57    9.70
   5  11   0  330.87   10.60
  -5 -11   0  318.27   12.30
   5 -11   0  316.67   13.30
  -5 -11   0  302.77   12.10
   5 -11   0  342.07   14.10
   5 -11   0  319.47   13.10
  -5 -11   0  317.77    9.60
   5 -11   0  311.57    9.70
  -5  11  -1   35.90    2.30
   5  11   1   34.90    2.60
   5 -11   1   25.90    3.70
   5 -11   1   35.10    2.20
  -5 -11  -1   40.20    3.80
  -5 -11  -1   33.20    4.10
   5 -11   1   36.50    4.60
  -5 -11  -1   35.00    2.20
  -5 -11  -1   36.30    2.10
   5 -11   1   40.30    3.80
   5  11   2    0.10    0.90
   5  11   2    0.50    0.40
  -5 -11  -2    0.20    0.50
  -5 -11  -2    0.30    1.80
  -5 -11  -2    0.10    0.40
   5 -11   2   -0.10    0.50
   5 -11   2   -3.70    1.80
  -5  11  -3  117.29    5.30
   5  11   3  108.39    3.50
  -5  11  -3  112.39    4.40
   5 -11   3  108.99    7.30
  -5 -11  -3  113.79    4.40
  -5 -11  -3  111.19    4.00
   5 -11   3  112.59    8.60
   5 -11   3  109.49    4.50
  -5 -11  -3  113.19    7.10
  -5  11  -4   17.40    1.50
  -5  11  -4   18.90    2.10
   5  11   4   19.40    1.20
  -5 -11  -4   20.70    1.50
  -5  11  -5   84.29    3.20
  -5  11  -5   83.99    4.00
   5  11   5   88.39    2.80
  -5 -11  -5   81.99    3.40
  -5 -11  -5   80.59    3.20
   5 -11   5   79.99    3.60
  -5  11  -6   10.70    1.30
   5  11   6   12.40    0.90
  -5  11  -6   10.80    0.80
  -5 -11  -6   11.10    1.00
   5 -11   6    9.30    1.20
  -5 -11  -6   12.50    1.60
   5  11   7    4.50    0.60
   5 -11   7    3.40    0.80
  -5 -11  -7    3.60    0.60
  -5 -11  -7    3.30    0.90
   5  12  -7   56.79    2.80
  -5  12   7   57.49    2.20
   5 -12  -7   58.09    2.10
   5  12  -6    1.30    1.10
  -5 -12   6    2.90    0.70
   5  12  -5   45.10    3.00
  -5  12   5   41.00    2.10
   5 -12  -5   41.10    2.00
   5 -12  -5   48.10    2.20
   5  12  -4   69.89    3.90
  -5  12   4   74.89    3.10
   5 -12  -4   65.89    5.80
   5 -12  -4   67.39    2.80
   5 -12  -4   69.99    2.90
  -5 -12   4   69.69    2.80
   5  12  -3  115.79    5.30
  -5  12   3  117.99    4.30
   5 -12  -3  111.19    4.20
  -5 -12   3  119.59    4.10
   5 -12  -3  110.69    7.50
   5 -12  -3  117.29    4.50
  -5  12   2    0.90    0.60
   5  12  -2   -0.10    0.80
   5 -12  -2    1.10    0.70
   5 -12  -2    2.50    1.90
  -5 -12   2    0.60    0.50
  -5  12   1   23.40    1.80
   5  12  -1   23.90    2.20
   5 -12  -1   20.70    3.60
   5 -12  -1   25.20    1.80
  -5 -12   1   24.70    2.00
  -5  12   0    2.60    0.80
   5  12   0    1.10    0.80
   5 -12   0    2.10    0.80
   5 -12   0   -1.70    2.10
  -5 -12   0    1.20    0.60
  -5  12  -1  200.78    6.50
   5  12   1  196.18    6.90
  -5 -12  -1  200.98    7.00
   5 -12   1  173.08   13.40
  -5 -12  -1  198.78    6.10
   5 -12   1  201.58    6.60
  -5  12  -2   28.60    2.50
  -5  12  -2   26.00    1.80
  -5 -12  -2   25.60    1.80
  -5 -12  -2   27.70    1.60
   5 -12   2   28.50    2.20
  -5  12  -3    0.00    0.50
  -5  12  -3    0.20    0.80
  -5 -12  -3   -0.30    0.50
  -5 -12  -3    0.00    0.50
   5 -12   3   -0.60    0.60
  -5  12  -4  167.28    6.30
   5 -12   4  171.98    5.80
  -5 -12  -4  165.48    5.50
  -5  12  -5    6.20    1.10
  -5 -12  -5    7.80    0.90
  -5 -12  -5    5.60    0.80
   5 -12   5    4.70    0.90
  -5  12  -6   71.09    2.70
  -5 -12  -6   71.59    2.50
  -5 -12  -6   69.69    2.50
   5 -12   6   71.59    2.80
   5  13  -5   19.50    1.80
  -5  13   5   17.50    1.20
  -5 -13   5   17.70    1.30
   5  13  -4   79.89    4.20
   5 -13  -4   75.99    2.80
  -5 -13   4   73.79    2.80
  -5  13   3  299.17    8.80
   5  13  -3  291.67   11.60
   5 -13  -3  307.37    8.70
  -5  13   2   26.20    1.70
   5  13  -2   24.40    2.20
   5 -13  -2   24.00    1.60
  -5 -13   2   27.40    1.50
  -5  13   1   14.50    1.40
  -5 -13   1   13.50    1.20
   5 -13  -1   15.70    1.40
  -5  13   0   19.00    1.50
   5 -13   0   18.50    1.60
  -5 -13   0   17.30    1.40
   5  13   1   45.70    2.50
  -5  13  -1   50.59    2.30
  -5  13  -1   50.59    3.10
  -5 -13  -1   49.40    2.30
   5 -13   1   48.20    2.50
  -5  13  -2   25.50    2.20
  -5  13  -2   25.10    1.60
  -5 -13  -2   24.60    1.30
   5 -13   2   25.50    1.80
  -5 -13  -2   26.00    1.60
  -5  13  -3   -0.50    0.90
  -5 -13  -3   -0.10    0.40
  -5 -13  -3    0.90    0.50
   5 -13   3   -0.30    0.50
  -5  13  -4   -0.20    0.50
  -5 -13  -4    0.30    0.40
   5 -13   4    0.30    0.50
  -5 -13  -4   -0.10    0.40
  -5  14   3   48.70    1.90
   5  14  -3   46.80    2.40
  -5 -14   3   48.80    2.00
  -5  14   2    1.10    0.40
   5  14  -2   -0.10    0.50
  -5 -14   2   -0.10    0.40
   5 -14  -2   -0.60    0.50
  -5  14   1   -0.40    0.30
   5 -14  -1    0.30    0.40
  -5 -14   1    0.80    0.40
  -5  14   0    0.90    0.70
   5  14   0    0.40    0.70
   5 -14   0    0.40    0.50
  -5 -14   0    0.50    0.40
  -5  14  -1  120.69    4.80
  -5 -14  -1  122.39    4.00
   5 -14   1  130.29    4.30
  -5  14  -2   33.50    2.10
  -5 -14  -2   30.40    1.50
   5 -14   2   31.70    1.70
  -6   0  12   -0.10    0.30
  -6   0  12   -0.20    0.40
  -6   0  11   -0.20    0.50
  -6   0  11    0.50    0.50
   6   0 -11    0.00    0.50
  -6   0  10   11.60    1.50
  -6   0  10   10.30    1.20
   6   0 -10   13.50    1.40
   6   0  -9   -0.10    0.70
  -6   0   9    6.40    2.50
  -6   0   9    0.20    0.60
  -6   0   9    0.90    0.60
   6   0  -9    0.50    0.50
  -6   0   8   63.49    2.90
   6   0  -8   66.39    2.90
  -6   0   8   69.99    3.20
  -6   0   7   -3.50    1.60
  -6   0   7   -0.20    0.50
   6   0  -7    0.50    0.70
   6   0  -7    0.90    0.40
  -6   0   6   61.79    4.60
  -6   0   6   57.89    2.60
   6   0  -6   56.49    3.00
  -6   0   5   -0.40    0.40
   6   0  -5   -0.70    0.70
  -6   0   5   -0.60    1.00
  -6   0   4 1155.38   33.10
   6   0  -4 1285.57   32.50
  -6   0   3    0.40    0.50
   6   0  -3    0.70    0.50
   6   0  -2  459.45   12.30
  -6   0   2  448.06   12.50
  -6   0   2  425.06   12.20
   6   0  -1    2.20    0.50
  -6   0   1    0.70    0.40
  -6   0   1    1.20    0.50
   6   0  -1    1.50    0.30
   6   0  -1    1.60    0.40
  -6   0   0  289.47    8.40
  -6   0   0  269.47    8.20
   6   0   0  295.77    7.90
   6   0   1    0.20    0.40
  -6   0  -1    1.00    0.60
  -6   0  -1    0.00    0.50
  -6   0  -1    0.40    0.50
   6   0   1    0.00    0.40
   6   0   2  241.08    7.20
  -6   0  -2  239.88    8.00
  -6   0  -2  227.48    8.00
  -6   0  -2  242.38    7.80
   6   0   3    0.60    0.80
  -6   0  -3   -0.40    0.80
  -6   0  -3   -0.60    0.50
  -6   0  -3    0.70    0.80
  -6   0  -3    1.30    0.60
  -6   0  -4  157.58    6.40
   6   0   4  157.58    5.00
  -6   0  -4  150.18    5.20
  -6   0  -4  157.18    6.70
   6   0   5    0.50    0.90
  -6   0  -5    0.80    0.80
   6   0   5   -0.70    0.50
  -6   0  -5    0.00    0.70
  -6   0  -5    0.00    0.50
  -6   0  -5    0.20    0.60
  -6   0  -5    0.40    0.80
  -6   0  -6  200.28    8.70
  -6   0  -6  187.68    8.00
  -6   0  -6  190.08    6.70
   6   0   6  185.18    6.10
   6   0   6  188.38    7.50
  -6   0  -6  176.58    6.70
  -6   0  -6  191.88    6.30
   6   0   7    1.10    0.70
   6   0   7    1.30    1.20
  -6   0  -7    0.40    0.90
  -6   0  -7   -0.30    0.70
   6   0   7   -0.50    0.70
  -6   0  -7    0.60    0.80
  -6   0  -7   -0.40    1.30
  -6   0  -8  114.39    7.00
  -6   0  -8  108.49    4.80
   6   0   8  113.99    5.80
  -6   0  -8  120.39    5.00
  -6   0  -8  116.99    5.70
   6   0   8  113.39    4.60
   6   0   9   -0.30    0.70
  -6   0  -9    1.10    0.80
   6   0   9    0.20    1.00
  -6   0  -9    0.20    0.60
  -6   0  -9    0.00    0.60
  -6   0 -10   42.00    1.90
  -6   0 -10   41.60    2.30
   6   0  10   41.00    2.10
  -6   0 -11    0.00    0.40
   6   0  11   -0.20    0.30
  -6   1  12    0.00    0.30
  -6   1  12    0.70    0.40
  -6  -1  12    0.30    0.40
  -6  -1  12   -0.10    0.30
  -6   1  11    3.40    0.70
   6   1 -11    3.80    1.00
  -6   1  11    2.90    0.70
  -6  -1  11    2.60    0.70
  -6  -1  11    3.00    0.60
  -6   1  10   51.79    2.40
  -6   1  10   49.70    5.50
  -6   1  10   51.39    2.60
   6   1 -10   48.80    2.70
  -6  -1  10   53.39    2.40
  -6  -1  10   49.99    2.70
   6  -1 -10   50.89    2.60
   6   1  -9   59.59    3.30
   6   1  -9   62.59    2.60
  -6   1   9   57.39    5.70
  -6   1   9   61.69    3.10
  -6   1   9   62.89    2.80
   6  -1  -9   64.39    2.70
  -6  -1   9   61.99    2.80
   6  -1  -9   65.59    3.20
  -6  -1   9   64.99    3.10
   6   1  -8   60.49    3.40
  -6   1   8   61.89    2.90
  -6   1   8   65.99    5.60
  -6  -1   8   61.79    3.00
   6  -1  -8   62.19    2.70
  -6  -1   8   59.59    2.80
   6  -1  -8   65.89    3.50
  -6   1   7  232.28   10.50
   6   1  -7  229.58    7.80
   6   1  -7  218.78    6.60
  -6   1   7  220.28    7.00
  -6   1   7  218.18    6.80
  -6  -1   7  222.68    7.10
   6  -1  -7  219.08    6.70
  -6  -1   7  204.38    6.80
   6  -1  -7  224.48    7.50
   6   1  -6  125.59    5.10
  -6   1   6  132.69    7.00
  -6   1   6  126.69    4.40
  -6  -1   6  132.69    4.50
   6  -1  -6  127.69    4.30
   6  -1  -6  133.99    5.00
  -6   1   5  283.37    8.10
  -6   1   5  278.67   10.50
   6  -1  -5  267.97    7.80
   6  -1  -5  286.97    8.00
   6  -1  -5  290.17    9.90
  -6   1   4   55.49    3.50
   6  -1  -4   57.19    3.30
   6  -1  -4   59.39    2.50
   6  -1  -4   59.19    2.40
  -6   1   3   14.40    2.00
  -6  -1   3   18.60    1.40
   6  -1  -3   19.90    1.40
  -6  -1   3   16.70    1.30
   6  -1  -3   19.20    1.70
  -6   1   2  482.55   14.10
  -6   1   2  487.05   14.40
  -6   1   2  483.05   14.00
  -6  -1   2  496.25   13.40
   6  -1  -2  550.04   14.80
  -6  -1   2  519.15   13.70
  -6  -1   2  488.65   13.30
   6  -1  -2  519.95   14.30
   6   1  -1 7548.25  193.18
   6  -1  -1 7574.24  194.58
  -6   1   0    0.80    0.50
  -6   1   0    0.30    0.50
  -6   1   0    0.70    0.50
  -6  -1   0    0.70    0.50
   6  -1   0    0.70    0.40
  -6  -1   0    0.30    0.40
   6   1   1    0.50    0.30
  -6   1  -1    0.80    0.60
  -6   1  -1    0.50    0.50
  -6  -1  -1   -0.20    0.60
   6  -1   1    0.60    0.50
  -6  -1  -1    0.30    0.50
   6  -1   1    0.40    0.50
  -6   1  -2   11.50    1.50
  -6   1  -2   10.70    1.50
   6   1   2   13.60    1.20
   6  -1   2   13.70    1.40
  -6  -1  -2   13.50    1.80
  -6  -1  -2   10.90    1.70
  -6  -1  -2    8.20    1.30
  -6   1  -3   43.70    2.90
  -6   1  -3   37.20    2.60
  -6   1  -3   40.00    2.00
   6   1   3   38.00    2.30
  -6   1  -3   37.20    2.60
  -6  -1  -3   37.50    2.90
  -6  -1  -3   36.80    2.60
  -6  -1  -3   40.00    2.00
   6  -1   3   37.40    2.40
  -6  -1  -3   45.80    3.00
  -6   1  -4   52.09    3.30
  -6   1  -4   55.59    3.50
   6   1   4   61.99    3.20
  -6   1  -4   62.69    3.60
  -6   1  -4   62.79    2.70
  -6  -1  -4   57.99    3.50
  -6  -1  -4   62.39    4.00
  -6  -1  -4   56.69    2.70
  -6  -1  -4   55.09    3.80
   6  -1   4   57.69    2.50
   6  -1   4   50.99    3.10
  -6   1  -5  188.88    6.50
  -6   1  -5  192.18    7.50
  -6   1  -5  188.88    6.10
  -6   1  -5  193.48    7.90
   6   1   5  185.78    6.20
  -6   1  -5  176.08    6.50
   6   1   5  177.88    6.90
  -6   1  -5  175.88    7.50
   6   1   5  187.48    5.70
  -6  -1  -5  175.28    7.60
  -6  -1  -5  178.28    6.50
   6  -1   5  182.38    7.10
   6  -1   5  189.58    6.00
  -6  -1  -5  189.28    6.30
  -6  -1  -5  180.38    8.00
  -6  -1  -5  189.08    8.30
  -6   1  -6   61.09    3.90
   6   1   6   54.39    3.70
  -6   1  -6   55.19    2.60
   6   1   6   57.59    2.90
  -6   1  -6   54.19    3.10
  -6   1  -6   56.09    3.20
  -6   1  -6   59.19    4.20
  -6  -1  -6   55.99    4.10
  -6  -1  -6   54.99    4.30
   6  -1   6   59.09    3.80
  -6  -1  -6   53.49    3.10
   6  -1   6   53.89    2.70
  -6  -1  -6   57.49    3.10
  -6  -1  -6   47.60    3.80
  -6  -1  -6   57.19    2.80
   6   1   7 1493.85   40.00
  -6   1  -7 1507.55   40.70
   6   1   7 1573.94   41.80
  -6   1  -7 1565.14   43.50
  -6   1  -7 1512.95   40.60
  -6   1  -7 1519.25   41.80
   6  -1   7 1514.25   39.90
  -6  -1  -7 1538.95   44.00
  -6  -1  -7 1554.74   42.80
   6  -1   7 1587.14   42.10
  -6  -1  -7 1475.85   40.60
   6  -1   7 1504.45   40.30
  -6  -1  -7 1520.95   40.60
  -6  -1  -7 1483.05   39.70
  -6   1  -8   12.80    1.80
  -6   1  -8    9.80    2.40
  -6   1  -8    9.80    1.60
   6   1   8   12.40    2.00
   6   1   8    9.90    1.40
  -6   1  -8   11.40    1.60
  -6  -1  -8    6.20    1.60
  -6  -1  -8   13.50    1.80
   6  -1   8    9.90    2.00
  -6  -1  -8   10.50    1.70
   6  -1   8    8.00    1.40
  -6  -1  -8    5.50    2.30
   6  -1   8   11.70    1.30
  -6   1  -9  276.57    8.30
  -6   1  -9  281.07    9.10
  -6   1  -9  273.97    8.60
   6   1   9  291.47    8.70
   6   1   9  278.67    9.90
   6  -1   9  286.77   10.30
  -6  -1  -9  269.77    8.80
  -6  -1  -9  293.57    9.10
   6  -1   9  281.27    8.90
  -6  -1  -9  279.57    9.70
  -6   1 -10    0.60    0.70
   6   1  10   -0.20    0.50
   6  -1  10   -0.10    0.60
  -6  -1 -10   -0.40    0.50
  -6  -1 -10   -0.10    0.60
   6   1  11   54.39    2.00
  -6   1 -11   50.79    2.20
   6  -1  11   53.79    2.10
  -6  -1 -11   54.59    2.20
  -6   2  12    1.30    0.40
  -6   2  12    1.80    0.70
  -6  -2  12    0.60    0.40
  -6  -2  12    1.30    0.40
  -6   2  11   50.19    2.10
   6   2 -11   48.10    2.50
  -6   2  11   46.50    2.10
   6  -2 -11   40.80    2.00
  -6  -2  11   49.30    2.40
  -6   2  10   39.20    4.60
  -6   2  10   36.20    2.10
  -6   2  10   40.40    2.20
   6   2 -10   37.10    2.40
  -6  -2  10   39.40    2.00
  -6  -2  10   36.80    2.30
   6  -2 -10   38.40    2.20
   6   2  -9   33.60    1.60
   6   2  -9   33.30    2.40
  -6   2   9   33.60    2.10
  -6   2   9   25.40    3.80
  -6   2   9   33.10    2.00
   6  -2  -9   30.00    2.10
  -6  -2   9   31.50    2.20
   6  -2  -9   31.30    1.80
  -6  -2   9   31.40    1.90
   6   2  -8  129.69    5.50
  -6   2   8  126.49    4.70
  -6   2   8  133.19    7.90
  -6   2   8  124.59    4.50
   6   2  -8  125.29    4.20
   6  -2  -8  128.59    4.90
  -6  -2   8  130.99    4.90
  -6  -2   8  131.89    4.60
   6  -2  -8  130.59    4.50
  -6   2   7   12.80    1.30
   6   2  -7   12.60    1.70
   6   2  -7   11.00    1.00
  -6   2   7   10.20    1.20
  -6   2   7   11.20    2.80
  -6  -2   7   12.30    1.40
   6  -2  -7    6.40    2.30
  -6  -2   7   12.50    1.40
   6  -2  -7   12.80    1.00
   6  -2  -7   10.90    1.20
   6  -2  -7   11.10    1.10
   6  -2  -7   12.30    1.60
  -6   2   6  197.68    6.10
  -6   2   6  190.08    6.20
   6   2  -6  185.18    6.80
  -6   2   6  184.78    9.00
   6  -2  -6  188.08    5.90
   6  -2  -6  191.18    6.60
   6  -2  -6  188.58    6.40
  -6  -2   6  181.58    5.90
  -6   2   5  307.97   11.50
  -6   2   5  317.07    9.10
   6  -2  -5  326.47   10.20
   6  -2  -5  337.67   11.60
  -6   2   4  370.46   10.90
  -6  -2   4  409.26   11.90
   6  -2  -4  418.06   13.10
   6  -2  -4  395.76   12.20
   6  -2  -4  424.96   13.50
  -6   2   3  232.98    8.20
  -6   2   3  232.68    8.00
   6  -2  -3  233.18    7.70
   6  -2  -3  239.58    8.20
  -6  -2   3  232.08    6.80
   6  -2  -3  229.88    7.70
  -6   2   2   87.59    3.70
  -6   2   2   86.79    4.00
  -6   2   2   90.19    4.10
   6  -2  -2   86.29    3.80
  -6  -2   2   88.59    2.80
   6  -2  -2   88.19    3.60
  -6  -2   2   89.19    2.80
  -6  -2   2   85.19    2.50
   6  -2  -2   89.79    3.70
  -6   2   1 2316.87   59.09
  -6   2   1 2292.17   59.29
  -6   2   1 2206.88   59.29
  -6  -2   1 2410.56   58.29
   6  -2  -1 2388.36   59.09
   6  -2  -1 2218.58   59.09
  -6  -2   1 2218.08   57.89
  -6  -2   1 2331.47   58.09
  -6   2   0  836.52   23.40
   6   2   0  899.21   22.10
  -6   2   0  857.41   23.40
  -6   2   0  862.01   23.20
   6  -2   0  882.81   23.00
  -6  -2   0  868.01   23.00
  -6  -2   0  815.02   22.80
   6  -2   0  920.91   23.10
  -6   2  -1   10.30    1.40
   6   2   1    7.70    0.50
   6   2   1    7.50    0.50
  -6   2  -1    8.40    1.20
  -6  -2  -1    7.30    1.10
   6  -2   1    8.20    1.10
   6  -2   1    9.50    1.10
  -6  -2  -1    6.60    1.30
  -6   2  -2    4.00    1.00
  -6   2  -2    4.40    1.00
   6   2   2    3.60    0.70
  -6   2  -2    3.80    1.00
  -6  -2  -2    4.30    1.00
  -6  -2  -2    4.60    1.30
   6  -2   2    2.60    0.90
  -6  -2  -2    3.60    1.10
   6   2   3  309.97    9.20
  -6   2  -3  286.17    9.70
  -6   2  -3  309.67   10.10
  -6   2  -3  308.87    8.90
  -6   2  -3  333.07   10.70
   6  -2   3  315.77    8.90
   6  -2   3  305.47    9.50
  -6  -2  -3  297.47   10.70
  -6  -2  -3  313.87   10.30
  -6  -2  -3  296.27   10.60
  -6   2  -4  229.88    8.30
  -6   2  -4  244.08    8.70
  -6   2  -4  233.08    7.30
   6   2   4  254.67    8.00
  -6   2  -4  252.77    8.90
   6  -2   4  243.68    7.40
  -6  -2  -4  237.38    9.40
  -6  -2  -4  235.68    7.50
  -6  -2  -4  239.38    9.00
  -6  -2  -4  240.48    9.50
   6   2   5   40.50    2.30
  -6   2  -5   44.10    3.30
   6   2   5   48.20    3.00
  -6   2  -5   45.90    2.30
  -6   2  -5   43.00    3.00
  -6  -2  -5   38.90    3.50
  -6  -2  -5   40.10    3.30
   6  -2   5   39.60    2.90
  -6  -2  -5   41.80    2.80
  -6  -2  -5   43.90    2.50
  -6   2  -6    3.40    1.00
  -6   2  -6    0.40    1.00
  -6   2  -6    1.20    0.70
   6   2   6    1.20    0.80
  -6   2  -6    0.90    0.90
   6   2   6    0.60    1.00
  -6  -2  -6    1.10    1.20
  -6  -2  -6    0.90    1.10
  -6  -2  -6    0.40    0.70
   6  -2   6    0.40    0.60
   6  -2   6    0.60    0.80
  -6  -2  -6   -0.10    0.90
  -6  -2  -6    0.80    0.70
  -6   2  -7    3.10    1.50
   6   2   7    1.50    1.10
  -6   2  -7    0.80    0.90
  -6   2  -7    1.80    1.00
   6   2   7    2.40    0.90
  -6   2  -7    2.90    1.00
  -6  -2  -7    2.60    1.40
   6  -2   7    1.40    1.10
  -6  -2  -7   -0.10    0.90
  -6  -2  -7    2.70    0.90
  -6  -2  -7    1.90    0.90
  -6  -2  -7    0.80    1.90
   6  -2   7    2.10    0.80
  -6  -2  -7    1.00    0.70
  -6   2  -8  136.69    5.30
   6   2   8  132.09    4.90
  -6   2  -8  132.79    5.10
  -6   2  -8  130.69    5.40
   6   2   8  125.59    5.80
   6  -2   8  131.29    6.40
   6  -2   8  128.59    4.80
  -6  -2  -8  130.19    6.60
  -6  -2  -8  133.79    5.30
   6  -2   8  126.99    5.20
  -6  -2  -8  122.09    7.60
  -6  -2  -8  134.59    5.30
   6   2   9   38.30    2.10
  -6   2  -9   36.00    2.50
   6   2   9   40.50    2.80
  -6   2  -9   35.90    2.00
   6  -2   9   38.20    2.30
  -6  -2  -9   32.40    2.20
   6  -2   9   33.50    3.20
   6  -2   9   34.10    2.00
  -6  -2  -9   35.30    2.90
  -6  -2  -9   32.10    2.20
   6   2  10    1.00    0.60
  -6   2 -10    0.70    0.60
  -6  -2 -10    0.60    0.80
  -6  -2 -10    0.50    0.80
   6  -2  10    0.20    0.60
   6   2  11   12.00    0.90
  -6   2 -11    9.20    0.90
  -6  -2 -11   10.50    0.90
  -6   3  12    7.40    0.70
  -6  -3  12    7.00    0.80
  -6  -3  12    7.20    0.70
  -6   3  11   13.70    1.10
   6   3 -11   12.70    1.30
  -6   3  11   11.80    1.10
  -6  -3  11   16.10    1.10
  -6  -3  11   15.60    1.40
   6   3 -10  154.18    5.80
  -6   3  10  157.98    5.40
  -6   3  10  152.38    5.00
  -6   3  10  150.78    8.50
  -6  -3  10  156.48    5.10
  -6  -3  10  157.88    5.60
   6  -3 -10  148.49    5.10
  -6   3   9  153.78    5.20
  -6   3   9  152.38    5.10
   6   3  -9  151.28    6.00
  -6   3   9  151.08    8.90
  -6  -3   9  152.38    5.60
  -6  -3   9  149.69    5.10
   6  -3  -9  153.08    5.40
   6   3  -8   54.79    2.10
  -6   3   8   50.09    4.90
  -6   3   8   51.69    2.50
   6   3  -8   47.20    3.20
   6  -3  -8   53.19    2.80
  -6  -3   8   64.29    3.20
   6  -3  -8   52.29    2.50
  -6  -3   8   51.89    2.80
   6   3  -7    0.70    0.80
  -6   3   7   -0.50    0.50
  -6   3   7   -0.10    1.00
   6   3  -7    0.30    0.40
  -6   3   7    0.30    0.50
   6  -3  -7   -0.50    0.60
   6  -3  -7    0.30    0.60
   6  -3  -7    0.70    0.70
   6  -3  -7    0.20    0.40
   6  -3  -7   -0.50    1.50
  -6  -3   7    1.10    0.60
  -6   3   6    3.40    1.70
  -6   3   6    5.50    0.90
   6   3  -6    2.70    1.00
   6  -3  -6    3.90    1.50
  -6  -3   6    4.60    0.80
   6  -3  -6    3.70    0.70
   6  -3  -6    5.30    1.10
   6  -3  -6    4.30    0.80
   6  -3  -6    2.40    0.90
  -6   3   5   59.39    2.40
  -6   3   5   60.99    4.30
   6  -3  -5   58.49    3.60
   6  -3  -5   58.89    4.20
  -6   3   4  127.29    5.90
  -6   3   4  131.49    4.10
   6  -3  -4  116.09    5.60
  -6  -3   4  139.59    4.80
   6  -3  -4  137.19    6.30
  -6   3   3  499.75   15.20
  -6   3   3  474.45   12.90
  -6   3   3  468.95   14.70
   6  -3  -3  478.95   14.60
   6  -3  -3  482.15   14.60
  -6  -3   3  502.25   12.70
  -6  -3   3  488.65   12.90
   6  -3  -3  492.25   15.10
  -6  -3   3  487.85   12.60
  -6   3   2    8.20    1.30
  -6   3   2    8.30    1.60
  -6   3   2   11.00    1.70
   6  -3  -2   10.90    1.50
  -6  -3   2   11.40    0.60
   6  -3  -2    9.20    1.50
   6  -3  -2    7.80    1.30
  -6   3   1  745.53   20.40
  -6   3   1  677.53   20.60
  -6   3   1  748.13   20.30
   6  -3  -1  691.13   19.80
   6  -3  -1  720.43   19.90
   6  -3  -1  714.63   19.80
  -6  -3   1  739.13   18.80
  -6  -3   1  724.33   18.50
  -6   3   0   36.70    2.40
  -6   3   0   35.60    2.40
  -6   3   0   38.10    2.20
   6  -3   0   42.40    2.40
  -6  -3   0   35.40    1.90
   6  -3   0   37.80    2.20
  -6  -3   0   36.70    2.00
   6  -3   0   37.40    2.10
  -6   3  -1   85.89    4.00
  -6   3  -1   88.19    3.90
  -6   3  -1   92.59    3.80
  -6  -3  -1   92.39    3.80
   6  -3   1   93.89    3.70
   6  -3   1   91.89    3.70
  -6  -3  -1   87.39    4.00
   6   3   2  166.38    4.70
  -6   3  -2  150.98    5.60
  -6   3  -2  166.88    6.10
  -6   3  -2  167.28    6.20
  -6  -3  -2  156.58    6.40
   6  -3   2  164.08    5.00
  -6  -3  -2  155.08    6.60
   6  -3   2  150.88    5.60
  -6  -3  -2  160.48    6.10
  -6   3  -3 1234.68   32.70
  -6   3  -3 1209.98   31.10
   6   3   3 1157.58   31.50
  -6   3  -3 1244.58   32.70
  -6   3  -3 1148.49   32.10
  -6  -3  -3 1166.78   31.20
  -6  -3  -3 1160.28   33.30
   6  -3   3 1208.18   31.10
  -6  -3  -3 1254.37   33.10
  -6  -3  -3 1210.28   33.70
   6  -3   3 1140.99   31.90
  -6   3  -4   12.50    1.80
   6   3   4   10.30    1.40
  -6   3  -4    9.90    1.70
  -6   3  -4    6.10    1.30
  -6   3  -4   11.20    1.30
  -6  -3  -4    9.00    1.80
  -6  -3  -4   13.00    1.50
  -6  -3  -4    8.80    1.80
   6  -3   4    7.80    1.10
   6  -3   4    7.00    1.30
  -6  -3  -4    8.30    1.90
  -6   3  -5   35.00    2.30
  -6   3  -5   33.10    2.30
   6   3   5   33.50    2.40
  -6   3  -5   34.70    2.90
  -6   3  -5   35.10    2.50
   6   3   5   33.20    2.50
   6  -3   5   35.20    2.20
  -6  -3  -5   34.00    3.20
  -6  -3  -5   31.60    3.40
  -6  -3  -5   34.10    3.50
  -6  -3  -5   32.80    2.30
   6  -3   5   33.50    2.80
  -6   3  -6   55.99    3.20
  -6   3  -6   56.09    4.10
  -6   3  -6   55.49    3.10
  -6   3  -6   59.29    3.50
   6   3   6   61.69    3.60
   6   3   6   60.99    2.70
  -6  -3  -6   59.89    3.30
  -6  -3  -6   62.99    5.10
   6  -3   6   63.19    4.00
  -6  -3  -6   55.69    4.30
   6  -3   6   56.89    2.90
  -6  -3  -6   59.69    4.70
  -6  -3  -6   52.79    3.00
  -6  -3  -6   57.69    3.00
  -6   3  -7   84.99    4.20
   6   3   7   80.39    3.40
   6   3   7   88.69    4.50
  -6   3  -7   65.89    5.00
  -6   3  -7   85.09    4.00
  -6   3  -7   81.09    3.80
   6  -3   7   84.89    3.80
  -6  -3  -7   76.79    3.90
  -6  -3  -7   86.69    8.90
  -6  -3  -7   77.69    3.80
  -6  -3  -7   85.69    5.70
   6  -3   7   85.39    4.90
  -6   3  -8    2.60    1.20
   6   3   8    1.50    0.80
   6   3   8    1.40    1.00
  -6   3  -8    1.70    0.70
  -6  -3  -8    3.20    1.10
  -6  -3  -8    0.90    0.90
  -6  -3  -8    1.60    1.40
  -6  -3  -8   -1.10    1.90
  -6  -3  -8    0.40    0.80
   6  -3   8    2.70    0.80
   6  -3   8    2.60    1.40
  -6   3  -9   74.69    3.60
   6   3   9   73.69    2.90
   6   3   9   67.09    3.60
   6  -3   9   71.49    3.00
   6  -3   9   70.99    4.60
  -6  -3  -9   72.89    3.30
  -6  -3  -9   73.79    3.40
   6  -3   9   74.99    3.50
  -6  -3  -9   74.99    4.50
  -6   3 -10   17.40    2.20
   6   3  10   14.80    1.00
  -6  -3 -10   16.40    1.30
  -6  -3 -10   11.20    1.30
   6  -3  10   14.60    2.00
   6   4 -11    1.10    0.60
  -6   4  11    1.00    0.50
  -6   4  11    0.60    0.60
  -6  -4  11    1.40    0.60
   6   4 -10   24.50    2.00
  -6   4  10   22.40    1.60
  -6   4  10   22.20    1.50
  -6   4  10   20.80    3.40
  -6  -4  10   23.40    1.90
  -6  -4  10   25.80    1.50
  -6   4   9    5.60    1.00
   6   4  -9    6.50    1.40
  -6   4   9    8.70    2.80
  -6   4   9    4.70    1.10
  -6   4   9    5.70    0.90
  -6  -4   9    4.70    1.00
   6  -4  -9    6.30    2.10
  -6  -4   9    6.00    1.20
  -6   4   8   37.70    2.10
  -6   4   8   49.90    4.90
   6   4  -8   43.20    3.10
  -6   4   8   38.80    2.00
  -6   4   8   42.30    2.20
   6  -4  -8   40.10    2.00
  -6  -4   8   37.70    2.40
   6  -4  -8   38.80    2.60
   6  -4  -8   41.70    2.60
   6  -4  -8   27.50    5.40
  -6   4   7   40.10    2.10
  -6   4   7   35.00    1.90
   6   4  -7   39.90    2.90
  -6   4   7   37.40    2.00
  -6   4   7   37.40    4.10
   6  -4  -7   35.30    4.70
   6  -4  -7   38.80    2.40
  -6  -4   7   36.60    2.10
   6  -4  -7   38.50    1.90
   6  -4  -7   39.00    3.10
  -6   4   6   21.20    3.30
  -6   4   6   18.80    1.40
  -6   4   6   22.60    1.50
  -6   4   6   21.40    1.40
   6   4  -6   24.10    2.20
  -6  -4   6   22.30    1.50
   6  -4  -6   20.20    1.40
   6  -4  -6   22.90    1.80
   6  -4  -6   24.70    3.60
   6  -4  -6   23.90    2.70
  -6   4   5   11.00    1.10
  -6   4   5   11.60    2.40
   6   4  -5   10.30    1.60
  -6   4   5   13.00    1.10
   6  -4  -5   12.20    2.30
   6  -4  -5   13.10    2.10
   6  -4  -5   13.20    1.40
   6  -4  -5    7.90    2.00
  -6   4   4  634.94   16.30
  -6   4   4  578.44   18.90
   6  -4  -4  642.24   19.60
  -6  -4   4  596.64   16.70
   6  -4  -4  616.24   18.80
  -6   4   3 2704.03   71.09
  -6   4   3 2793.32   68.59
  -6   4   3 2708.23   71.69
  -6  -4   3 2825.02   68.09
   6  -4  -3 2587.04   70.89
   6  -4  -3 2639.44   70.89
   6  -4  -3 2706.73   71.59
  -6   4   2   52.19    3.20
  -6   4   2   48.70    3.40
   6  -4  -2   51.49    3.10
   6  -4  -2   49.00    3.20
   6  -4  -2   46.30    3.00
  -6   4   1 1378.36   36.90
  -6   4   1 1418.06   37.70
  -6   4   1 1353.46   37.50
   6  -4  -1 1420.56   36.90
  -6  -4   1 1376.86   35.50
   6  -4  -1 1388.06   36.80
   6  -4  -1 1333.57   36.70
  -6   4   0    1.10    0.80
  -6   4   0    0.30    0.80
  -6   4   0   -0.30    0.60
   6  -4   0    0.30    0.60
   6  -4   0    1.00    0.70
  -6  -4   0    0.70    0.50
   6  -4   0    0.60    0.70
  -6  -4   0    0.20    0.50
  -6   4  -1  289.27    9.50
  -6   4  -1  267.07    8.80
  -6   4  -1  278.37    9.30
  -6  -4  -1  274.07    8.90
   6  -4   1  271.17    7.90
   6  -4   1  269.67    8.60
  -6  -4  -1  275.27    9.20
   6  -4   1  294.67    9.30
  -6   4  -2  575.04   17.00
  -6   4  -2  573.84   16.80
  -6  -4  -2  525.25   15.20
   6  -4   2  563.94   16.30
   6  -4   2  574.54   15.30
   6  -4   2  559.54   16.20
  -6  -4  -2  583.04   16.90
  -6  -4  -2  578.14   17.30
  -6  -4  -2  559.14   17.70
  -6   4  -3  564.44   16.40
  -6   4  -3  540.05   15.60
   6  -4   3  551.34   14.80
   6  -4   3  526.65   18.00
  -6  -4  -3  547.05   16.70
  -6  -4  -3  545.45   17.60
  -6  -4  -3  514.25   17.10
  -6  -4  -3  511.45   14.80
  -6   4  -4   11.10    1.60
   6   4   4   12.90    1.30
  -6   4  -4   11.20    1.40
  -6   4  -4   12.40    1.60
  -6   4  -4    9.20    1.60
   6  -4   4   13.60    1.70
  -6  -4  -4   10.40    1.90
  -6  -4  -4   12.40    2.50
  -6  -4  -4   12.30    2.40
  -6  -4  -4   12.10    2.30
  -6  -4  -4   12.20    1.60
   6  -4   4   10.00    1.70
  -6   4  -5  103.59    4.30
  -6   4  -5  107.59    4.70
   6   4   5  107.89    4.40
   6   4   5  109.99    3.80
  -6   4  -5  109.59    5.60
  -6   4  -5  106.39    4.50
  -6  -4  -5  106.99    6.40
   6  -4   5  101.29    5.10
  -6  -4  -5  101.49    4.40
  -6  -4  -5  108.29    6.40
  -6  -4  -5   94.39    4.30
  -6  -4  -5  112.99    6.20
   6  -4   5  106.39    4.20
  -6  -4  -5  104.99    4.30
  -6   4  -6    7.40    1.30
   6   4   6    5.30    0.90
  -6   4  -6    4.80    1.60
  -6   4  -6    3.60    1.20
  -6   4  -6    1.60    1.30
   6  -4   6    3.40    1.20
  -6  -4  -6    5.00    1.70
  -6  -4  -6    4.60    1.70
  -6  -4  -6    4.00    1.00
  -6  -4  -6    3.50    1.10
  -6  -4  -6    6.90    2.30
   6  -4   6    4.60    1.00
  -6  -4  -6    3.50    1.00
  -6   4  -7   15.70    1.50
   6   4   7   20.20    2.00
   6   4   7   22.50    1.60
  -6   4  -7   16.70    2.10
  -6   4  -7   16.50    1.70
  -6  -4  -7   18.70    1.60
  -6  -4  -7   15.40    2.70
  -6  -4  -7   19.70    3.50
  -6  -4  -7   20.30    2.00
   6  -4   7   13.70    1.70
   6  -4   7   20.20    2.90
  -6  -4  -7   18.70    1.80
  -6  -4  -7   21.60    3.60
   6   4   8  336.27    9.60
   6   4   8  328.77   11.60
  -6   4  -8  331.17   10.80
  -6  -4  -8  332.47   14.10
   6  -4   8  339.27   10.30
  -6  -4  -8  318.87    9.70
   6  -4   8  327.27   12.10
  -6  -4  -8  328.57   14.50
  -6  -4  -8  342.77   10.30
  -6  -4  -8  358.76   10.80
  -6   4  -9    4.10    1.00
   6   4   9    1.80    0.60
   6   4   9    1.60    0.90
   6  -4   9    2.30    1.40
  -6  -4  -9    2.10    0.90
  -6  -4  -9    1.70    1.20
  -6  -4  -9    1.90    0.70
   6  -4   9    3.50    0.90
   6  -4   9    2.00    0.70
  -6   4 -10   41.00    2.10
   6   4  10   41.40    1.90
   6   4  10   39.30    1.50
  -6  -4 -10   46.90    2.00
  -6  -4 -10   42.80    2.00
   6  -4  10   40.10    2.20
   6   5 -11    4.50    0.80
  -6   5  11    4.80    0.60
  -6  -5  11    5.00    0.90
  -6   5  10   93.59    3.10
  -6   5  10   99.29    6.40
   6   5 -10  101.89    4.30
  -6   5  10   95.79    3.40
  -6  -5  10   99.79    4.00
  -6   5   9  391.46   10.80
  -6   5   9  381.96   11.00
   6   5  -9  403.86   12.50
  -6   5   9  396.36   15.50
  -6   5   9  388.66   11.00
   6  -5  -9  387.66   10.70
  -6  -5   9  385.06   11.70
  -6   5   8   -0.80    1.40
  -6   5   8    0.50    0.60
  -6   5   8    0.20    0.50
  -6   5   8   -0.40    0.60
   6   5  -8    0.70    0.90
  -6  -5   8    0.40    0.60
   6  -5  -8   -4.10    2.90
   6  -5  -8   -0.70    0.40
   6  -5  -8    1.30    0.90
   6  -5  -8    2.10    0.90
  -6   5   7  246.98    7.30
  -6   5   7  242.58   11.20
   6   5  -7  250.47    8.90
  -6   5   7  239.98    7.20
  -6   5   7  222.38    8.00
  -6  -5   7  245.18    7.70
   6  -5  -7  241.48    7.70
   6  -5  -7  249.08    9.90
   6  -5  -7  250.37    7.40
   6  -5  -7  230.18   11.60
  -6   5   6   17.60    1.40
  -6   5   6   19.50    3.40
  -6   5   6   18.00    1.30
  -6   5   6   17.20    1.30
   6   5  -6   19.00    2.40
  -6  -5   6   18.10    1.80
   6  -5  -6   13.50    2.80
   6  -5  -6   18.30    1.40
   6  -5  -6   21.20    2.00
   6  -5  -6   22.90    3.20
   6   5  -5  117.39    5.20
  -6   5   5  124.89    4.00
  -6   5   5  116.89    4.00
  -6   5   5  123.79    6.70
  -6   5   5  123.39    4.00
   6  -5  -5  118.39    7.00
   6  -5  -5  114.89    3.90
   6  -5  -5  119.19    4.10
   6  -5  -5  125.09    6.50
   6  -5  -5  120.39    4.40
  -6   5   4  157.18    4.60
  -6   5   4  149.09    4.70
  -6   5   4  153.38    7.20
   6  -5  -4  163.28    7.80
   6  -5  -4  155.28    5.50
   6  -5  -4  151.48    4.70
   6  -5  -4  140.99    6.90
  -6  -5   4  146.69    5.10
  -6   5   3    6.70    0.80
  -6   5   3    5.10    1.40
  -6  -5   3    5.30    0.60
   6  -5  -3    6.50    0.90
   6  -5  -3    3.80    1.20
   6  -5  -3    7.90    2.00
  -6   5   2  811.32   24.80
   6  -5  -2  771.72   24.60
  -6  -5   2  920.61   22.10
  -6  -5   2  913.61   22.10
   6  -5  -2  920.61   25.30
  -6   5   1   37.00    1.60
  -6   5   1   36.20    2.70
  -6   5   1   40.40    3.20
  -6   5   1   40.40    3.10
  -6  -5   1   37.30    1.90
   6  -5  -1   39.30    2.70
  -6  -5   1   37.30    1.70
   6  -5  -1   38.30    2.70
   6  -5  -1   41.10    2.90
  -6   5   0  656.33   19.70
  -6   5   0  655.23   20.40
  -6   5   0  716.23   20.70
  -6  -5   0  661.13   19.50
   6  -5   0  740.33   19.70
   6  -5   0  691.23   18.20
   6  -5   0  719.43   19.50
  -6  -5   0  681.23   18.90
  -6   5  -1   50.89    3.00
  -6   5  -1   49.40    3.30
  -6   5  -1   47.30    3.40
  -6  -5  -1   52.29    3.00
   6  -5   1   50.19    2.20
   6  -5   1   54.09    3.00
   6  -5   1   51.09    2.90
  -6  -5  -1   48.10    3.10
   6  -5   1   51.09    2.80
  -6   5  -2   23.00    2.30
  -6   5  -2   20.90    1.90
  -6  -5  -2   14.60    2.10
   6  -5   2   19.10    1.40
   6  -5   2   21.50    2.00
  -6  -5  -2   21.40    2.90
  -6  -5  -2   17.70    1.40
   6  -5   2   19.20    1.90
  -6  -5  -2   21.10    2.20
  -6   5  -3  111.79    4.70
  -6   5  -3  100.19    4.10
  -6   5  -3  100.29    5.10
  -6  -5  -3  102.19    6.00
   6  -5   3  108.69    3.90
   6  -5   3  104.19    4.80
  -6  -5  -3  101.89    4.00
  -6  -5  -3   95.39    5.50
  -6  -5  -3  105.29    5.40
   6  -5   3  101.49    4.80
  -6   5  -4  127.99    6.20
  -6   5  -4  145.89    5.30
  -6   5  -4  140.39    5.50
   6   5   4  135.69    4.20
  -6  -5  -4  131.69    7.10
  -6  -5  -4  137.99    5.10
  -6  -5  -4  135.39    6.70
   6  -5   4  137.19    4.90
   6  -5   4  135.19    5.90
  -6  -5  -4  123.29    5.50
  -6  -5  -4  131.59    7.40
[truncated: 462,680 more chars]
