# Supplementary material for: Surface‐Decoupled Altitudinal and Azimuthal Triptycene‐Fused Tetrapodal Molecular Motors
Source: Angew Chem Int Ed Engl. 2025 Oct 23;65(2):e202513922. doi: 10.1002/anie.202513922 (PMC12790369; doi:10.1002/anie.202513922)
Supplement: Supplementary file 2 — Supporting Information [file ANIE-65-e202513922-s001.zip › 15_mo_ls450_o2ps_kaleta.cif]

 
data_mo_ls450_o2ps_kaleta
 
_audit_creation_method            'SHELXL-2019/3'
_shelx_SHELXL_version_number      '2019/3'
_chemical_name_systematic         ?
_chemical_name_common             ?
_chemical_melting_point           ?
_chemical_formula_moiety    'C32 H28 O2' 
_chemical_formula_sum
 'C32 H28 O2' 
_chemical_formula_weight          444.54
_chemical_compound_source   'synthesized by the authors'

loop_
 _atom_type_symbol
 _atom_type_description
 _atom_type_scat_dispersion_real
 _atom_type_scat_dispersion_imag
 _atom_type_scat_source
 'C'  'C'   0.0033   0.0016
 'International Tables Vol C Tables 4.2.6.8 and 6.1.1.4'
 'H'  'H'   0.0000   0.0000
 'International Tables Vol C Tables 4.2.6.8 and 6.1.1.4'
 'O'  'O'   0.0106   0.0060
 'International Tables Vol C Tables 4.2.6.8 and 6.1.1.4'
 
_space_group_crystal_system       monoclinic
_space_group_IT_number            15
_space_group_name_H-M_alt         'C 2/c'
_space_group_name_Hall            '-C 2yc'
 
_shelx_space_group_comment
;
The symmetry employed for this shelxl refinement is uniquely defined
by the following loop, which should always be used as a source of
symmetry information in preference to the above space-group names.
They are only intended as comments.
;
 
loop_
 _space_group_symop_operation_xyz
 'x, y, z'
 '-x, y, -z+1/2'
 'x+1/2, y+1/2, z'
 '-x+1/2, y+1/2, -z+1/2'
 '-x, -y, -z'
 'x, -y, z-1/2'
 '-x+1/2, -y+1/2, -z'
 'x+1/2, -y+1/2, z-1/2'
 
_cell_length_a                    33.1691(11)
_cell_length_b                    9.2744(3)
_cell_length_c                    16.6402(6)
_cell_angle_alpha                 90
_cell_angle_beta                  111.7950(10)
_cell_angle_gamma                 90
_cell_volume                      4753.0(3)
_cell_formula_units_Z             8
_cell_measurement_temperature     120(2)
_cell_measurement_reflns_used     9746 
_cell_measurement_theta_min       2.472 
_cell_measurement_theta_max       27.4735 
 
_exptl_crystal_description        prism 
_exptl_crystal_colour             colourless 
_exptl_crystal_density_meas       ?
_exptl_crystal_density_method     ?
_exptl_crystal_density_diffrn     1.242          
_exptl_crystal_F_000              1888
_exptl_transmission_factor_min    ?
_exptl_transmission_factor_max    ?
_exptl_crystal_size_max           0.441
_exptl_crystal_size_mid           0.299
_exptl_crystal_size_min           0.226
_exptl_absorpt_coefficient_mu     0.076
_shelx_estimated_absorpt_T_min    0.967
_shelx_estimated_absorpt_T_max    0.983
_exptl_absorpt_correction_type    multi-scan 
_exptl_absorpt_correction_T_min   0.967 
_exptl_absorpt_correction_T_max   0.983 
_exptl_absorpt_process_details    
;
Krause, L., Herbst-Irmer, R., Sheldrick, G. M., Stalke, D. (2015).
"Comparison of silver and molybdenum microfocus X-ray sources for single-crystal
 structure determination"
J. Appl. Cryst. 48, 3-10.
doi:10.1107/S1600576714022985
;

_exptl_absorpt_special_details    ?
_diffrn_ambient_temperature       120(2)
_diffrn_radiation_wavelength      0.71073
_diffrn_radiation_type            MoK\a
_diffrn_source                    'I\mS  micro-focus sealed tube'
_diffrn_radiation_monochromator   'Quazar Mo multilayer optic' 
_diffrn_measurement_device_type   'Bruker D8 VENTURE Kappa Duo PHOTONIII CMOS' 
_diffrn_measurement_method        '\f and \w scans' 
_diffrn_detector_area_resol_mean  ?
_diffrn_reflns_number             130934
_diffrn_reflns_av_unetI/netI      0.0100
_diffrn_reflns_av_R_equivalents   0.0280
_diffrn_reflns_limit_h_min        -42
_diffrn_reflns_limit_h_max        42
_diffrn_reflns_limit_k_min        -12
_diffrn_reflns_limit_k_max        12
_diffrn_reflns_limit_l_min        -21
_diffrn_reflns_limit_l_max        21
_diffrn_reflns_theta_min          2.293
_diffrn_reflns_theta_max          27.490
_diffrn_reflns_theta_full         25.242
_diffrn_measured_fraction_theta_max   0.997
_diffrn_measured_fraction_theta_full  0.996
_diffrn_reflns_Laue_measured_fraction_max    0.997
_diffrn_reflns_Laue_measured_fraction_full   0.996
_diffrn_reflns_point_group_measured_fraction_max   0.997
_diffrn_reflns_point_group_measured_fraction_full  0.996
_reflns_number_total              5433
_reflns_number_gt                 5263
_reflns_threshold_expression      'I > 2\s(I)'
_reflns_Friedel_coverage          0.000
_reflns_Friedel_fraction_max      .
_reflns_Friedel_fraction_full     .
 
_reflns_special_details
;
 Reflections were merged by SHELXL according to the crystal
 class for the calculation of statistics and refinement.
 
 _reflns_Friedel_fraction is defined as the number of unique
 Friedel pairs measured divided by the number that would be
 possible theoretically, ignoring centric projections and
 systematic absences.
;
 
_computing_data_collection        'Bruker Instrument Service vV6.2.16' 
_computing_cell_refinement        'SAINT V8.41 (Bruker AXS LLC)' 
_computing_data_reduction        'SAINT V8.41 (Bruker AXS LLC)' 
_computing_structure_solution     'SHELXT 2018/2 (Sheldrick, 2018)'
_computing_structure_refinement 'SHELXL-2019/2 (Sheldrick, 2019)'
_computing_molecular_graphics     ?
_computing_publication_material   ?
_refine_special_details           ?
_refine_ls_structure_factor_coef  Fsqd
_refine_ls_matrix_type            full
_refine_ls_weighting_scheme       calc
_refine_ls_weighting_details
'w=1/[\s^2^(Fo^2^)+(0.0393P)^2^+5.5329P] where P=(Fo^2^+2Fc^2^)/3'
_atom_sites_solution_primary     direct 
_atom_sites_solution_secondary   difmap 
_atom_sites_solution_hydrogens    mixed
_refine_ls_hydrogen_treatment     constr
_refine_ls_extinction_method      none
_refine_ls_extinction_coef        .
_refine_ls_number_reflns          5433
_refine_ls_number_parameters      312
_refine_ls_number_restraints      0
_refine_ls_R_factor_all           0.0420
_refine_ls_R_factor_gt            0.0411
_refine_ls_wR_factor_ref          0.1011
_refine_ls_wR_factor_gt           0.1004
_refine_ls_goodness_of_fit_ref    1.040
_refine_ls_restrained_S_all       1.040
_refine_ls_shift/su_max           0.001
_refine_ls_shift/su_mean          0.000
 
loop_
 _atom_site_label
 _atom_site_type_symbol
 _atom_site_fract_x
 _atom_site_fract_y
 _atom_site_fract_z
 _atom_site_U_iso_or_equiv
 _atom_site_adp_type
 _atom_site_occupancy
 _atom_site_site_symmetry_order  
 _atom_site_calc_flag
 _atom_site_refinement_flags_posn
 _atom_site_refinement_flags_adp
 _atom_site_refinement_flags_occupancy
 _atom_site_disorder_assembly
 _atom_site_disorder_group
O1 O 0.32649(3) 0.36686(9) 0.51435(6) 0.0291(2) Uani 1 1 d . . . . .
O2 O 0.30755(3) 0.59570(9) 0.52624(5) 0.02134(17) Uani 1 1 d . . . . .
C1 C 0.37227(3) 0.90786(12) 0.37558(7) 0.0176(2) Uani 1 1 d . . . . .
H1 H 0.362436 0.997096 0.339900 0.021 Uiso 1 1 calc R U . . .
C2 C 0.34783(3) 0.77312(13) 0.33110(7) 0.0187(2) Uani 1 1 d . . . . .
C3 C 0.31404(4) 0.76566(15) 0.25144(7) 0.0242(2) Uani 1 1 d . . . . .
H3 H 0.303675 0.851228 0.218936 0.029 Uiso 1 1 calc R U . . .
C4 C 0.29500(4) 0.63256(16) 0.21839(8) 0.0279(3) Uani 1 1 d . . . . .
C5 C 0.31124(4) 0.50640(15) 0.26509(8) 0.0267(3) Uani 1 1 d . . . . .
C6 C 0.34498(4) 0.51532(13) 0.34658(7) 0.0220(2) Uani 1 1 d . . . . .
H6 H 0.355901 0.430059 0.379009 0.026 Uiso 1 1 calc R U . . .
C7 C 0.36236(3) 0.64783(12) 0.37975(7) 0.0179(2) Uani 1 1 d . . . . .
C8 C 0.39786(3) 0.67590(11) 0.46803(7) 0.0153(2) Uani 1 1 d . . . . .
H8 H 0.407412 0.592734 0.499917 0.023 Uiso 1 1 d R U . . .
C9 C 0.43405(3) 0.75058(11) 0.44862(6) 0.0151(2) Uani 1 1 d . . . . .
C10 C 0.47686(3) 0.70685(11) 0.47595(7) 0.0167(2) Uani 1 1 d . . . . .
H10 H 0.486034 0.623986 0.511697 0.020 Uiso 1 1 calc R U . . .
C11 C 0.50682(3) 0.78320(12) 0.45159(7) 0.0179(2) Uani 1 1 d . . . . .
C12 C 0.49299(3) 0.90543(12) 0.39871(7) 0.0179(2) Uani 1 1 d . . . . .
C13 C 0.44972(3) 0.95042(12) 0.37293(7) 0.0179(2) Uani 1 1 d . . . . .
H13 H 0.440395 1.034051 0.337944 0.021 Uiso 1 1 calc R U . . .
C14 C 0.42038(3) 0.87433(11) 0.39787(7) 0.0160(2) Uani 1 1 d . . . . .
C15 C 0.36635(3) 0.91576(11) 0.46217(7) 0.0164(2) Uani 1 1 d . . . . .
C16 C 0.35043(3) 1.03218(12) 0.49313(7) 0.0190(2) Uani 1 1 d . . . . .
H16 H 0.341350 1.117154 0.459318 0.023 Uiso 1 1 calc R U . . .
C17 C 0.34793(4) 1.02280(12) 0.57477(8) 0.0212(2) Uani 1 1 d . . . . .
H17 H 0.336864 1.101803 0.596596 0.025 Uiso 1 1 calc R U . . .
C18 C 0.36143(4) 0.89945(12) 0.62429(7) 0.0202(2) Uani 1 1 d . . . . .
H18 H 0.359822 0.895249 0.680061 0.024 Uiso 1 1 calc R U . . .
C19 C 0.37746(3) 0.78042(11) 0.59333(7) 0.0165(2) Uani 1 1 d . . . . .
C20 C 0.37978(3) 0.79003(11) 0.51171(7) 0.0152(2) Uani 1 1 d . . . . .
C21 C 0.39350(3) 0.65046(12) 0.64841(7) 0.0172(2) Uani 1 1 d . . . . .
C22 C 0.37486(3) 0.51274(12) 0.62704(7) 0.0170(2) Uani 1 1 d . . . . .
C23 C 0.39439(4) 0.39436(13) 0.67861(7) 0.0215(2) Uani 1 1 d . . . . .
H23 H 0.381940 0.301319 0.663126 0.026 Uiso 1 1 calc R U . . .
C24 C 0.43158(4) 0.41032(14) 0.75191(8) 0.0260(3) Uani 1 1 d . . . . .
H24 H 0.444537 0.328949 0.786559 0.031 Uiso 1 1 calc R U . . .
C25 C 0.44980(4) 0.54623(15) 0.77439(8) 0.0286(3) Uani 1 1 d . . . . .
H25 H 0.475145 0.558399 0.824978 0.034 Uiso 1 1 calc R U . . .
C26 C 0.43098(4) 0.66437(14) 0.72291(7) 0.0238(2) Uani 1 1 d . . . . .
H26 H 0.443860 0.756780 0.738671 0.029 Uiso 1 1 calc R U . . .
C27 C 0.25670(4) 0.6291(2) 0.13379(10) 0.0465(4) Uani 1 1 d . . . . .
H27A H 0.249244 0.727683 0.112187 0.070 Uiso 1 1 calc R U . . .
H27B H 0.231829 0.584915 0.142641 0.070 Uiso 1 1 calc R U . . .
H27C H 0.264110 0.572431 0.091492 0.070 Uiso 1 1 calc R U . . .
C28 C 0.29341(5) 0.35964(17) 0.23027(9) 0.0370(3) Uani 1 1 d . . . . .
H28A H 0.262032 0.357959 0.216769 0.055 Uiso 1 1 calc R U . . .
H28B H 0.307524 0.285919 0.273842 0.055 Uiso 1 1 calc R U . . .
H28C H 0.299116 0.339881 0.177605 0.055 Uiso 1 1 calc R U . . .
C29 C 0.55338(4) 0.73332(14) 0.48248(9) 0.0266(3) Uani 1 1 d . . . . .
H29A H 0.560373 0.703136 0.432723 0.040 Uiso 1 1 calc R U . . .
H29B H 0.557439 0.651827 0.522213 0.040 Uiso 1 1 calc R U . . .
H29C H 0.572588 0.812596 0.512588 0.040 Uiso 1 1 calc R U . . .
C30 C 0.52428(4) 0.98833(14) 0.36979(8) 0.0248(2) Uani 1 1 d . . . . .
H30A H 0.533776 0.927328 0.332054 0.037 Uiso 1 1 calc R U . . .
H30B H 0.549543 1.017026 0.420523 0.037 Uiso 1 1 calc R U . . .
H30C H 0.509871 1.074565 0.337971 0.037 Uiso 1 1 calc R U . . .
C31 C 0.33446(4) 0.48235(12) 0.55012(7) 0.0184(2) Uani 1 1 d . . . . .
C32 C 0.26897(4) 0.57759(14) 0.44917(8) 0.0269(3) Uani 1 1 d . . . . .
H32A H 0.277304 0.564898 0.398938 0.040 Uiso 1 1 calc R U . . .
H32B H 0.250517 0.663172 0.440685 0.040 Uiso 1 1 calc R U . . .
H32C H 0.252950 0.492435 0.455655 0.040 Uiso 1 1 calc R U . . .
 
loop_
 _atom_site_aniso_label
 _atom_site_aniso_U_11
 _atom_site_aniso_U_22
 _atom_site_aniso_U_33
 _atom_site_aniso_U_23
 _atom_site_aniso_U_13
 _atom_site_aniso_U_12
O1 0.0300(5) 0.0187(4) 0.0324(5) -0.0059(3) 0.0044(4) -0.0017(3)
O2 0.0177(4) 0.0187(4) 0.0247(4) -0.0007(3) 0.0045(3) 0.0002(3)
C1 0.0153(5) 0.0183(5) 0.0183(5) 0.0033(4) 0.0052(4) 0.0015(4)
C2 0.0147(5) 0.0248(6) 0.0180(5) -0.0019(4) 0.0076(4) -0.0007(4)
C3 0.0158(5) 0.0374(7) 0.0190(5) -0.0023(5) 0.0062(4) 0.0028(5)
C4 0.0148(5) 0.0476(8) 0.0220(6) -0.0132(5) 0.0078(4) -0.0031(5)
C5 0.0213(5) 0.0378(7) 0.0267(6) -0.0153(5) 0.0155(5) -0.0119(5)
C6 0.0228(5) 0.0250(6) 0.0232(5) -0.0070(4) 0.0143(4) -0.0068(4)
C7 0.0162(5) 0.0219(5) 0.0177(5) -0.0038(4) 0.0086(4) -0.0027(4)
C8 0.0171(5) 0.0131(5) 0.0158(5) -0.0001(4) 0.0064(4) 0.0001(4)
C9 0.0166(5) 0.0148(5) 0.0142(4) -0.0019(4) 0.0060(4) -0.0013(4)
C10 0.0187(5) 0.0151(5) 0.0153(5) -0.0012(4) 0.0050(4) 0.0018(4)
C11 0.0160(5) 0.0196(5) 0.0173(5) -0.0056(4) 0.0053(4) -0.0006(4)
C12 0.0179(5) 0.0201(5) 0.0161(5) -0.0042(4) 0.0066(4) -0.0043(4)
C13 0.0202(5) 0.0166(5) 0.0157(5) 0.0007(4) 0.0054(4) -0.0010(4)
C14 0.0151(5) 0.0169(5) 0.0151(5) -0.0002(4) 0.0044(4) 0.0002(4)
C15 0.0126(4) 0.0163(5) 0.0191(5) -0.0004(4) 0.0046(4) -0.0017(4)
C16 0.0140(5) 0.0149(5) 0.0266(5) 0.0000(4) 0.0056(4) -0.0004(4)
C17 0.0185(5) 0.0165(5) 0.0304(6) -0.0068(4) 0.0112(4) -0.0017(4)
C18 0.0214(5) 0.0195(5) 0.0222(5) -0.0060(4) 0.0110(4) -0.0044(4)
C19 0.0159(5) 0.0149(5) 0.0188(5) -0.0025(4) 0.0064(4) -0.0040(4)
C20 0.0135(4) 0.0135(5) 0.0180(5) -0.0022(4) 0.0052(4) -0.0019(4)
C21 0.0196(5) 0.0189(5) 0.0157(5) -0.0012(4) 0.0095(4) -0.0011(4)
C22 0.0180(5) 0.0181(5) 0.0171(5) 0.0004(4) 0.0092(4) -0.0008(4)
C23 0.0249(5) 0.0198(5) 0.0232(5) 0.0033(4) 0.0129(4) -0.0002(4)
C24 0.0284(6) 0.0292(6) 0.0209(5) 0.0092(5) 0.0097(5) 0.0046(5)
C25 0.0271(6) 0.0380(7) 0.0163(5) 0.0022(5) 0.0031(4) -0.0013(5)
C26 0.0258(6) 0.0259(6) 0.0183(5) -0.0024(4) 0.0068(4) -0.0053(5)
C27 0.0213(6) 0.0757(12) 0.0339(7) -0.0268(8) 0.0002(5) 0.0038(7)
C28 0.0355(7) 0.0455(8) 0.0358(7) -0.0214(6) 0.0202(6) -0.0225(6)
C29 0.0181(5) 0.0283(6) 0.0335(6) -0.0006(5) 0.0096(5) 0.0023(5)
C30 0.0207(5) 0.0296(6) 0.0243(6) 0.0001(5) 0.0086(4) -0.0067(5)
C31 0.0193(5) 0.0160(5) 0.0216(5) 0.0011(4) 0.0095(4) -0.0019(4)
C32 0.0203(5) 0.0313(6) 0.0246(6) 0.0011(5) 0.0031(5) 0.0018(5)
 
_geom_special_details
;
 All esds (except the esd in the dihedral angle between two l.s. planes)
 are estimated using the full covariance matrix.  The cell esds are taken
 into account individually in the estimation of esds in distances, angles
 and torsion angles; correlations between esds in cell parameters are only
 used when they are defined by crystal symmetry.  An approximate (isotropic)
 treatment of cell esds is used for estimating esds involving l.s. planes.
;
 
loop_
 _geom_bond_atom_site_label_1
 _geom_bond_atom_site_label_2
 _geom_bond_distance
 _geom_bond_site_symmetry_2
 _geom_bond_publ_flag
O1 C31 1.2061(14) . ?
O2 C31 1.3403(13) . ?
O2 C32 1.4464(14) . ?
C1 C2 1.5235(15) . ?
C1 C15 1.5263(15) . ?
C1 C14 1.5302(14) . ?
C1 H1 1.0000 . ?
C2 C3 1.3837(15) . ?
C2 C7 1.3958(16) . ?
C3 C4 1.4026(18) . ?
C3 H3 0.9500 . ?
C4 C5 1.397(2) . ?
C4 C27 1.5062(17) . ?
C5 C6 1.4041(17) . ?
C5 C28 1.5111(18) . ?
C6 C7 1.3824(15) . ?
C6 H6 0.9500 . ?
C7 C8 1.5258(14) . ?
C8 C9 1.5209(14) . ?
C8 C20 1.5272(14) . ?
C8 H8 0.9230 . ?
C9 C10 1.3814(14) . ?
C9 C14 1.3970(14) . ?
C10 C11 1.3972(15) . ?
C10 H10 0.9500 . ?
C11 C12 1.4036(16) . ?
C11 C29 1.5080(15) . ?
C12 C13 1.4003(15) . ?
C12 C30 1.5069(15) . ?
C13 C14 1.3847(15) . ?
C13 H13 0.9500 . ?
C15 C16 1.3827(15) . ?
C15 C20 1.4018(14) . ?
C16 C17 1.3943(16) . ?
C16 H16 0.9500 . ?
C17 C18 1.3835(16) . ?
C17 H17 0.9500 . ?
C18 C19 1.4036(15) . ?
C18 H18 0.9500 . ?
C19 C20 1.3914(15) . ?
C19 C21 1.4879(15) . ?
C21 C26 1.3980(15) . ?
C21 C22 1.4061(15) . ?
C22 C23 1.3960(15) . ?
C22 C31 1.4965(15) . ?
C23 C24 1.3836(17) . ?
C23 H23 0.9500 . ?
C24 C25 1.3878(19) . ?
C24 H24 0.9500 . ?
C25 C26 1.3882(18) . ?
C25 H25 0.9500 . ?
C26 H26 0.9500 . ?
C27 H27A 0.9800 . ?
C27 H27B 0.9800 . ?
C27 H27C 0.9800 . ?
C28 H28A 0.9800 . ?
C28 H28B 0.9800 . ?
C28 H28C 0.9800 . ?
C29 H29A 0.9800 . ?
C29 H29B 0.9800 . ?
C29 H29C 0.9800 . ?
C30 H30A 0.9800 . ?
C30 H30B 0.9800 . ?
C30 H30C 0.9800 . ?
C32 H32A 0.9800 . ?
C32 H32B 0.9800 . ?
C32 H32C 0.9800 . ?
 
loop_
 _geom_angle_atom_site_label_1
 _geom_angle_atom_site_label_2
 _geom_angle_atom_site_label_3
 _geom_angle
 _geom_angle_site_symmetry_1
 _geom_angle_site_symmetry_3
 _geom_angle_publ_flag
C31 O2 C32 116.38(9) . . ?
C2 C1 C15 105.45(8) . . ?
C2 C1 C14 105.66(9) . . ?
C15 C1 C14 105.60(8) . . ?
C2 C1 H1 113.1 . . ?
C15 C1 H1 113.1 . . ?
C14 C1 H1 113.1 . . ?
C3 C2 C7 119.76(11) . . ?
C3 C2 C1 127.02(11) . . ?
C7 C2 C1 113.22(9) . . ?
C2 C3 C4 120.42(12) . . ?
C2 C3 H3 119.8 . . ?
C4 C3 H3 119.8 . . ?
C5 C4 C3 119.63(11) . . ?
C5 C4 C27 121.28(13) . . ?
C3 C4 C27 119.08(13) . . ?
C4 C5 C6 119.49(11) . . ?
C4 C5 C28 121.72(12) . . ?
C6 C5 C28 118.78(13) . . ?
C7 C6 C5 120.18(12) . . ?
C7 C6 H6 119.9 . . ?
C5 C6 H6 119.9 . . ?
C6 C7 C2 120.37(10) . . ?
C6 C7 C8 126.47(10) . . ?
C2 C7 C8 113.16(9) . . ?
C9 C8 C7 105.14(8) . . ?
C9 C8 C20 105.42(8) . . ?
C7 C8 C20 106.10(8) . . ?
C9 C8 H8 111.9 . . ?
C7 C8 H8 112.9 . . ?
C20 C8 H8 114.7 . . ?
C10 C9 C14 120.23(10) . . ?
C10 C9 C8 126.32(9) . . ?
C14 C9 C8 113.45(9) . . ?
C9 C10 C11 120.69(10) . . ?
C9 C10 H10 119.7 . . ?
C11 C10 H10 119.7 . . ?
C10 C11 C12 119.30(10) . . ?
C10 C11 C29 119.62(10) . . ?
C12 C11 C29 121.08(10) . . ?
C13 C12 C11 119.46(10) . . ?
C13 C12 C30 119.95(10) . . ?
C11 C12 C30 120.59(10) . . ?
C14 C13 C12 120.72(10) . . ?
C14 C13 H13 119.6 . . ?
C12 C13 H13 119.6 . . ?
C13 C14 C9 119.56(10) . . ?
C13 C14 C1 127.56(10) . . ?
C9 C14 C1 112.88(9) . . ?
C16 C15 C20 120.82(10) . . ?
C16 C15 C1 126.15(10) . . ?
C20 C15 C1 113.03(9) . . ?
C15 C16 C17 118.91(10) . . ?
C15 C16 H16 120.5 . . ?
C17 C16 H16 120.5 . . ?
C18 C17 C16 120.58(10) . . ?
C18 C17 H17 119.7 . . ?
C16 C17 H17 119.7 . . ?
C17 C18 C19 120.98(10) . . ?
C17 C18 H18 119.5 . . ?
C19 C18 H18 119.5 . . ?
C20 C19 C18 118.26(10) . . ?
C20 C19 C21 121.10(9) . . ?
C18 C19 C21 120.58(10) . . ?
C19 C20 C15 120.45(10) . . ?
C19 C20 C8 126.43(9) . . ?
C15 C20 C8 113.07(9) . . ?
C26 C21 C22 118.10(10) . . ?
C26 C21 C19 117.93(10) . . ?
C22 C21 C19 123.85(9) . . ?
C23 C22 C21 119.92(10) . . ?
C23 C22 C31 116.20(10) . . ?
C21 C22 C31 123.88(10) . . ?
C24 C23 C22 121.08(11) . . ?
C24 C23 H23 119.5 . . ?
C22 C23 H23 119.5 . . ?
C23 C24 C25 119.42(11) . . ?
C23 C24 H24 120.3 . . ?
C25 C24 H24 120.3 . . ?
C24 C25 C26 119.97(11) . . ?
C24 C25 H25 120.0 . . ?
C26 C25 H25 120.0 . . ?
C25 C26 C21 121.49(11) . . ?
C25 C26 H26 119.3 . . ?
C21 C26 H26 119.3 . . ?
C4 C27 H27A 109.5 . . ?
C4 C27 H27B 109.5 . . ?
H27A C27 H27B 109.5 . . ?
C4 C27 H27C 109.5 . . ?
H27A C27 H27C 109.5 . . ?
H27B C27 H27C 109.5 . . ?
C5 C28 H28A 109.5 . . ?
C5 C28 H28B 109.5 . . ?
H28A C28 H28B 109.5 . . ?
C5 C28 H28C 109.5 . . ?
H28A C28 H28C 109.5 . . ?
H28B C28 H28C 109.5 . . ?
C11 C29 H29A 109.5 . . ?
C11 C29 H29B 109.5 . . ?
H29A C29 H29B 109.5 . . ?
C11 C29 H29C 109.5 . . ?
H29A C29 H29C 109.5 . . ?
H29B C29 H29C 109.5 . . ?
C12 C30 H30A 109.5 . . ?
C12 C30 H30B 109.5 . . ?
H30A C30 H30B 109.5 . . ?
C12 C30 H30C 109.5 . . ?
H30A C30 H30C 109.5 . . ?
H30B C30 H30C 109.5 . . ?
O1 C31 O2 123.40(10) . . ?
O1 C31 C22 123.50(10) . . ?
O2 C31 C22 113.08(9) . . ?
O2 C32 H32A 109.5 . . ?
O2 C32 H32B 109.5 . . ?
H32A C32 H32B 109.5 . . ?
O2 C32 H32C 109.5 . . ?
H32A C32 H32C 109.5 . . ?
H32B C32 H32C 109.5 . . ?
 
_refine_diff_density_max    0.334
_refine_diff_density_min   -0.240
_refine_diff_density_rms    0.042

_shelx_res_file
;
TITL mo_ls450_o2ps_kaleta_a.res in C2/c
    mo_ls450_o2ps_kaleta.res
    created by SHELXL-2019/3 at 16:36:15 on 19-Jan-2025
REM Old TITL mo_ls450_o2ps_kaleta in C2/c
REM SHELXT solution in C2/c: R1 0.127, Rweak 0.004, Alpha 0.026
REM <I/s>   1.826 for  307 systematic absences,  Orientation as input
REM Formula found by SHELXT:  C32 O2
CELL  0.71073  33.1691   9.2744  16.6402   90.000  111.795   90.000
ZERR    8.000   0.0011   0.0003   0.0006    0.000    0.001    0.000
LATT  7
SYMM -X, Y, 1/2-Z
SFAC C H O
UNIT 256 224 16
TEMP -153.150
SIZE 0.226 0.299 0.441
L.S. 10
BOND   $H
LIST 4
ACTA
OMIT    9   3   0
OMIT    -3   3   6
FMAP 2
PLAN -20
WGHT    0.039300    5.532900
FVAR       0.40993
O1    3    0.326494    0.366856    0.514350    11.00000    0.03001    0.01868 =
         0.03242   -0.00585    0.00442   -0.00173
O2    3    0.307553    0.595703    0.526241    11.00000    0.01767    0.01874 =
         0.02470   -0.00072    0.00450    0.00016
C1    1    0.372267    0.907865    0.375584    11.00000    0.01530    0.01835 =
         0.01830    0.00332    0.00517    0.00148
AFIX  13
H1    2    0.362436    0.997096    0.339900    11.00000   -1.20000
AFIX   0
C2    1    0.347830    0.773123    0.331101    11.00000    0.01468    0.02481 =
         0.01801   -0.00187    0.00764   -0.00068
C3    1    0.314040    0.765659    0.251443    11.00000    0.01581    0.03741 =
         0.01904   -0.00234    0.00624    0.00276
AFIX  43
H3    2    0.303675    0.851228    0.218936    11.00000   -1.20000
AFIX   0
C4    1    0.294997    0.632558    0.218389    11.00000    0.01480    0.04760 =
         0.02198   -0.01324    0.00777   -0.00305
C5    1    0.311238    0.506404    0.265086    11.00000    0.02128    0.03779 =
         0.02669   -0.01533    0.01548   -0.01194
C6    1    0.344981    0.515319    0.346580    11.00000    0.02284    0.02497 =
         0.02322   -0.00700    0.01435   -0.00684
AFIX  43
H6    2    0.355901    0.430059    0.379009    11.00000   -1.20000
AFIX   0
C7    1    0.362356    0.647833    0.379753    11.00000    0.01616    0.02194 =
         0.01769   -0.00380    0.00859   -0.00271
C8    1    0.397860    0.675897    0.468035    11.00000    0.01708    0.01306 =
         0.01584   -0.00011    0.00636    0.00007
AFIX   3
H8    2    0.407412    0.592734    0.499917    11.00000   -1.50000
AFIX   0
C9    1    0.434050    0.750579    0.448621    11.00000    0.01658    0.01479 =
         0.01415   -0.00186    0.00600   -0.00128
C10   1    0.476862    0.706847    0.475955    11.00000    0.01871    0.01509 =
         0.01533   -0.00124    0.00504    0.00180
AFIX  43
H10   2    0.486034    0.623986    0.511697    11.00000   -1.20000
AFIX   0
C11   1    0.506815    0.783197    0.451587    11.00000    0.01604    0.01959 =
         0.01727   -0.00563    0.00526   -0.00058
C12   1    0.492993    0.905432    0.398711    11.00000    0.01792    0.02009 =
         0.01606   -0.00420    0.00660   -0.00435
C13   1    0.449722    0.950418    0.372928    11.00000    0.02024    0.01662 =
         0.01574    0.00072    0.00537   -0.00105
AFIX  43
H13   2    0.440395    1.034051    0.337944    11.00000   -1.20000
AFIX   0
C14   1    0.420380    0.874325    0.397871    11.00000    0.01513    0.01685 =
         0.01510   -0.00021    0.00439    0.00019
C15   1    0.366355    0.915765    0.462172    11.00000    0.01263    0.01634 =
         0.01914   -0.00041    0.00458   -0.00173
C16   1    0.350434    1.032178    0.493125    11.00000    0.01399    0.01485 =
         0.02660   -0.00001    0.00564   -0.00041
AFIX  43
H16   2    0.341350    1.117154    0.459318    11.00000   -1.20000
AFIX   0
C17   1    0.347933    1.022802    0.574773    11.00000    0.01854    0.01646 =
         0.03039   -0.00683    0.01117   -0.00175
AFIX  43
H17   2    0.336864    1.101803    0.596596    11.00000   -1.20000
AFIX   0
C18   1    0.361430    0.899451    0.624286    11.00000    0.02138    0.01955 =
         0.02220   -0.00596    0.01104   -0.00441
AFIX  43
H18   2    0.359822    0.895249    0.680061    11.00000   -1.20000
AFIX   0
C19   1    0.377464    0.780421    0.593334    11.00000    0.01586    0.01494 =
         0.01876   -0.00253    0.00638   -0.00395
C20   1    0.379776    0.790032    0.511712    11.00000    0.01345    0.01348 =
         0.01804   -0.00217    0.00522   -0.00191
C21   1    0.393505    0.650458    0.648409    11.00000    0.01958    0.01891 =
         0.01565   -0.00120    0.00950   -0.00112
C22   1    0.374858    0.512743    0.627036    11.00000    0.01803    0.01809 =
         0.01711    0.00045    0.00922   -0.00078
C23   1    0.394390    0.394358    0.678613    11.00000    0.02493    0.01981 =
         0.02316    0.00326    0.01295   -0.00020
AFIX  43
H23   2    0.381940    0.301319    0.663126    11.00000   -1.20000
AFIX   0
C24   1    0.431584    0.410317    0.751914    11.00000    0.02840    0.02924 =
         0.02087    0.00920    0.00971    0.00461
AFIX  43
H24   2    0.444537    0.328949    0.786559    11.00000   -1.20000
AFIX   0
C25   1    0.449803    0.546226    0.774389    11.00000    0.02707    0.03800 =
         0.01633    0.00219    0.00312   -0.00127
AFIX  43
H25   2    0.475145    0.558399    0.824978    11.00000   -1.20000
AFIX   0
C26   1    0.430982    0.664374    0.722913    11.00000    0.02584    0.02589 =
         0.01832   -0.00240    0.00677   -0.00533
AFIX  43
H26   2    0.443860    0.756780    0.738671    11.00000   -1.20000
AFIX   0
C27   1    0.256700    0.629094    0.133788    11.00000    0.02126    0.07573 =
         0.03388   -0.02683    0.00022    0.00377
AFIX 137
H27A  2    0.249244    0.727683    0.112187    11.00000   -1.50000
H27B  2    0.231829    0.584915    0.142641    11.00000   -1.50000
H27C  2    0.264110    0.572431    0.091492    11.00000   -1.50000
AFIX   0
C28   1    0.293411    0.359645    0.230266    11.00000    0.03555    0.04545 =
         0.03581   -0.02140    0.02016   -0.02253
AFIX 137
H28A  2    0.262032    0.357959    0.216769    11.00000   -1.50000
H28B  2    0.307524    0.285919    0.273842    11.00000   -1.50000
H28C  2    0.299116    0.339881    0.177605    11.00000   -1.50000
AFIX   0
C29   1    0.553380    0.733323    0.482482    11.00000    0.01805    0.02831 =
         0.03354   -0.00063    0.00963    0.00233
AFIX 137
H29A  2    0.560373    0.703136    0.432723    11.00000   -1.50000
H29B  2    0.557439    0.651827    0.522213    11.00000   -1.50000
H29C  2    0.572588    0.812596    0.512588    11.00000   -1.50000
AFIX   0
C30   1    0.524281    0.988335    0.369786    11.00000    0.02067    0.02956 =
         0.02427    0.00005    0.00860   -0.00671
AFIX 137
H30A  2    0.533776    0.927328    0.332054    11.00000   -1.50000
H30B  2    0.549543    1.017026    0.420523    11.00000   -1.50000
H30C  2    0.509871    1.074565    0.337971    11.00000   -1.50000
AFIX   0
C31   1    0.334462    0.482353    0.550119    11.00000    0.01933    0.01605 =
         0.02164    0.00106    0.00954   -0.00189
C32   1    0.268971    0.577592    0.449166    11.00000    0.02035    0.03134 =
         0.02461    0.00106    0.00311    0.00178
AFIX 137
H32A  2    0.277304    0.564898    0.398938    11.00000   -1.50000
H32B  2    0.250517    0.663172    0.440685    11.00000   -1.50000
H32C  2    0.252950    0.492435    0.455655    11.00000   -1.50000
REM #####
AFIX   0
HKLF 4


REM  mo_ls450_o2ps_kaleta_a.res in C2/c
REM wR2 = 0.1011, GooF = S = 1.040, Restrained GooF = 1.040 for all data
REM R1 = 0.0411 for 5263 Fo > 4sig(Fo) and 0.0420 for all 5433 data
REM 312 parameters refined using 0 restraints

END

WGHT      0.0392      5.5607

REM Highest difference peak  0.334,  deepest hole -0.240,  1-sigma level  0.042
Q1    1   0.3569  0.5019  0.5885  11.00000  0.05    0.33
Q2    1   0.4185  0.7107  0.4603  11.00000  0.05    0.32
Q3    1   0.3696  0.9152  0.4179  11.00000  0.05    0.31
Q4    1   0.3956  0.8919  0.3809  11.00000  0.05    0.31
Q5    1   0.3590  0.8427  0.3501  11.00000  0.05    0.28
Q6    1   0.3795  0.6571  0.4212  11.00000  0.05    0.28
Q7    1   0.3850  0.7151  0.6200  11.00000  0.05    0.27
Q8    1   0.3871  0.7289  0.4926  11.00000  0.05    0.27
Q9    1   0.2510  0.5372  0.1097  11.00000  0.05    0.27
Q10   1   0.4936  0.7568  0.4725  11.00000  0.05    0.27
Q11   1   0.4257  0.7988  0.4115  11.00000  0.05    0.26
Q12   1   0.4712  0.9165  0.3770  11.00000  0.05    0.26
Q13   1   0.3758  0.7760  0.5484  11.00000  0.05    0.26
Q14   1   0.5062  0.9420  0.3835  11.00000  0.05    0.26
Q15   1   0.3250  0.5165  0.3072  11.00000  0.05    0.25
Q16   1   0.5286  0.7582  0.4716  11.00000  0.05    0.25
Q17   1   0.3710  0.8389  0.6074  11.00000  0.05    0.25
Q18   1   0.3501  0.7123  0.3588  11.00000  0.05    0.25
Q19   1   0.3853  0.5775  0.6282  11.00000  0.05    0.24
Q20   1   0.3747  0.8590  0.4890  11.00000  0.05    0.24
;
_shelx_res_checksum   81412

_shelx_hkl_file
;
   6   0   0 3386.86   80.49
  -6   0   0 3387.26   80.19
   8   0   0  162.18    4.60
   8   0   0  150.28    4.10
  -8   0   0  157.68    4.00
  -8   0   0  155.28    4.20
   8   0   0  156.18    4.10
   8   0   0  160.48    4.20
  -8   0   0  154.48    4.40
  -8   0   0  157.98    4.40
  -8   0   0  164.88    4.90
  -8   0   0  154.68    4.20
  -8   0   0  165.88    4.60
  10   0   0 2098.89   55.99
 -10   0   0 2208.88   55.79
 -12   0   0  559.14   12.90
  12   0   0  544.35   13.50
  12   0   0  534.05   13.10
  12   0   0  561.94   13.90
 -12   0   0  529.55   13.20
 -12   0   0  526.25   13.70
 -12   0   0  544.45   13.50
 -12   0   0  528.85   13.50
 -12   0   0  561.54   13.70
 -12   0   0  555.34   13.30
 -12   0   0  551.34   13.10
  12   0   0  536.85   13.10
 -14   0   0  833.22   20.60
  14   0   0  871.51   21.00
 -14   0   0  809.12   20.60
 -14   0   0  866.21   20.80
  14   0   0  865.11   20.20
 -14   0   0  861.51   20.40
  14   0   0  851.91   20.60
  14   0   0  864.11   20.40
 -14   0   0  822.32   20.30
 -14   0   0  848.12   20.20
  14   0   0  860.41   20.20
 -14   0   0  836.62   20.80
 -14   0   0  871.81   19.90
  16   0   0 4417.26  112.09
 -16   0   0 4350.46  109.69
  18   0   0   19.80    1.70
  18   0   0   16.80    1.50
 -18   0   0   19.20    1.80
 -18   0   0   15.40    1.50
 -18   0   0   20.30    1.80
 -18   0   0   16.50    1.20
  18   0   0   17.60    1.50
  18   0   0   17.60    1.70
 -18   0   0   18.30    1.60
  20   0   0  315.07    9.70
  20   0   0  305.87    9.20
  20   0   0  319.87    8.60
  20   0   0  314.07    9.00
  20   0   0  313.77    8.60
 -20   0   0  303.87    8.80
 -20   0   0  321.17    8.60
 -20   0   0  319.27    9.30
 -20   0   0  307.67    8.20
 -20   0   0  300.47    9.10
 -20   0   0  317.47    9.50
 -22   0   0  263.67    8.00
 -22   0   0  262.27    7.70
 -22   0   0  277.17    8.50
  22   0   0  257.87    8.80
 -22   0   0  263.67    8.20
 -22   0   0  252.97    8.30
  22   0   0  266.87    8.30
  22   0   0  269.47    8.10
 -22   0   0  251.07    9.20
  22   0   0  273.17    7.70
 -22   0   0  269.67    7.70
  22   0   0  269.37    7.70
  24   0   0  465.05   12.90
  24   0   0  468.85   12.70
 -24   0   0  433.36   13.10
  24   0   0  460.35   12.10
 -24   0   0  446.46   12.00
  24   0   0  459.55   13.60
 -24   0   0  439.06   12.80
  24   0   0  447.96   12.10
 -24   0   0  446.56   12.40
 -24   0   0  437.76   12.10
 -24   0   0  453.05   12.90
 -24   0   0  433.46   11.50
 -26   0   0   24.50    2.10
 -26   0   0   23.60    2.00
 -26   0   0   21.70    2.90
  26   0   0   21.40    2.00
  26   0   0   23.00    2.10
 -26   0   0   22.30    2.40
 -26   0   0   20.00    2.40
  26   0   0   22.60    2.60
  26   0   0   22.60    2.30
 -26   0   0   22.50    2.60
  26   0   0   26.00    3.20
 -28   0   0  111.29    5.60
 -28   0   0  114.09    4.70
  28   0   0  107.39    4.50
 -28   0   0  110.99    4.10
 -28   0   0  116.69    7.90
  28   0   0  112.09    4.60
 -28   0   0  107.99    4.60
  28   0   0  110.39    5.10
  28   0   0  121.69    6.00
  30   0   0    7.60    1.80
 -30   0   0    7.20    1.70
 -30   0   0    8.20    1.90
  30   0   0   10.00    1.70
 -30   0   0   11.10    1.70
 -30   0   0    9.30    2.20
 -30   0   0    9.20    1.90
  30   0   0    8.20    1.90
 -30   0   0    7.50    1.20
  30   0   0    8.30    1.60
  30   0   0    8.60    2.40
  32   0   0   12.80    2.00
 -32   0   0   23.00    4.90
 -32   0   0   15.50    1.70
 -32   0   0   14.30    2.10
 -32   0   0   14.80    2.00
  32   0   0   12.60    2.20
  32   0   0   16.80    2.10
  32   0   0   16.10    2.40
 -32   0   0   14.00    2.30
  32   0   0   13.60    2.80
 -32   0   0   12.10    2.20
  34   0   0   51.29    3.20
 -34   0   0   51.09    4.30
 -34   0   0   51.69    3.50
  34   0   0   43.80    3.60
  34   0   0   51.89    4.70
  34   0   0   49.70    3.30
 -34   0   0   47.50    2.80
 -34   0   0   50.29    4.10
 -34   0   0   53.79    3.50
 -34   0   0   51.39    3.80
 -34   0   0   42.70    3.50
  36   0   0   62.59    4.30
  36   0   0   62.89    4.30
 -36   0   0   68.69    4.10
  36   0   0   70.09    3.90
 -36   0   0   64.69    4.90
 -36   0   0   64.19    3.30
 -36   0   0   67.19    4.90
  36   0   0   67.39    5.40
 -36   0   0   64.39    4.30
 -36   0   0   68.49    4.60
 -38   0   0  418.16   12.80
  38   0   0  368.46   13.20
  38   0   0  403.46   13.40
 -38   0   0  411.76   11.60
  38   0   0  410.66   15.10
 -38   0   0  445.86   16.70
 -38   0   0  404.56   13.40
 -38   0   0  391.16   12.60
  -1  -1   0  189.98    4.50
  -1  -1   0  189.18    4.50
   1  -1   0  175.58    4.40
   1  -1   0  178.28    4.40
  -1  -1   0  158.58    4.10
  -1  -1   0  185.78    4.40
   1  -1   0  178.78    4.30
   1  -1   0  169.08    4.40
  -1  -1   0  185.18    4.30
  -1  -1   0  162.08    4.20
   1  -1   0  172.58    4.40
   1  -1   0  159.48    4.40
  -1  -1   0  182.28    4.20
  -1  -1   0  181.98    4.30
   1  -1   0  172.48    4.40
   1  -1   0  176.88    4.40
   1  -1   0  179.18    4.40
   1  -1   0  155.28    4.30
   1   1   0  195.58    4.30
   1   1   0  193.78    4.40
  -1   1   0  172.38    4.20
   1   1   0  188.68    4.20
   1   1   0  190.38    4.20
   1   1   0  189.68    4.30
   1   1   0  185.68    4.50
  -1   1   0  165.08    4.30
  -1   1   0  169.38    4.30
  -1   1   0  173.28    4.40
   1   1   0  188.58    4.50
   1   1   0  192.58    4.50
  -1   1   0  175.48    4.40
  -1   1   0  179.88    4.50
  -1   1   0  172.88    4.40
  -1   1   0  172.28    4.50
   5  -1   0 1298.97   36.30
  -5  -1   0 1337.47   31.90
  -5   1   0 1316.47   36.00
   5   1   0 1391.66   31.70
  -9  -1   0    1.00    0.50
   9  -1   0    0.70    0.40
   9  -1   0    0.50    0.40
  -9  -1   0    1.80    0.50
   9  -1   0    0.90    0.40
   9  -1   0    0.60    0.30
   9  -1   0    0.90    0.50
  -9  -1   0    0.90    0.50
  -9  -1   0    1.40    0.30
   9  -1   0    0.30    0.40
   9  -1   0    1.30    0.50
  -9   1   0    0.70    0.50
   9   1   0    1.70    0.40
  -9   1   0    0.60    0.40
   9   1   0    1.80    0.50
   9   1   0    1.40    0.50
  -9   1   0    0.90    0.40
  -9   1   0    1.60    0.50
  -9   1   0    0.40    0.40
  -9   1   0    0.70    0.50
  -9   1   0    1.20    0.40
  11  -1   0 1773.62   40.30
 -11  -1   0 1824.32   40.40
  11  -1   0 1732.23   41.30
 -13  -1   0 1201.88   28.60
  13  -1   0 1256.47   29.70
  13  -1   0 1227.78   29.40
  13  -1   0 1229.98   29.10
 -13  -1   0 1289.57   29.40
 -13  -1   0 1291.67   28.50
 -13  -1   0 1225.78   28.60
 -13  -1   0 1171.78   29.30
  13  -1   0 1249.38   29.10
 -13  -1   0 1274.17   28.20
 -13  -1   0 1278.77   29.40
  13  -1   0 1260.17   28.80
  13  -1   0 1250.97   29.30
  13  -1   0 1245.68   28.30
 -13   1   0 1240.98   29.60
  13   1   0 1279.97   29.50
  13   1   0 1259.87   28.60
 -13   1   0 1187.58   29.50
 -13   1   0 1228.08   29.00
 -13   1   0 1186.68   29.20
  13   1   0 1250.27   28.60
 -13   1   0 1229.28   29.30
 -13   1   0 1218.28   29.10
 -13   1   0 1243.28   28.80
 -13   1   0 1275.47   29.30
 -13   1   0 1242.58   29.40
  13   1   0 1209.58   29.50
  15  -1   0  815.12   19.40
 -15  -1   0  814.72   18.70
  15  -1   0  794.02   19.40
  15  -1   0  800.22   18.40
  15  -1   0  816.52   19.80
  15  -1   0  805.12   19.10
 -15  -1   0  762.72   19.00
  15  -1   0  770.42   20.90
 -15  -1   0  806.72   19.70
 -15  -1   0  801.92   19.70
 -15  -1   0  803.12   20.30
 -15  -1   0  838.52   18.90
  15  -1   0  809.62   19.60
 -15  -1   0  817.62   18.10
 -15   1   0  809.12   19.60
  15   1   0  783.82   18.90
 -15   1   0  737.23   19.40
 -15   1   0  809.92   20.00
  15   1   0  801.22   19.90
 -15   1   0  804.52   19.30
  15   1   0  824.12   19.10
 -15   1   0  802.72   19.10
  15   1   0  771.82   19.80
 -15   1   0  794.02   20.30
  15   1   0  803.52   18.90
 -15   1   0  792.22   20.00
 -17  -1   0 1111.89   25.20
 -17  -1   0 1050.59   26.10
  17  -1   0 1071.59   26.70
  17  -1   0 1089.09   26.20
 -17  -1   0 1114.49   26.30
  17  -1   0 1045.00   24.60
  17  -1   0 1064.29   25.60
  17  -1   0 1066.09   25.90
 -17  -1   0 1033.90   25.50
  17  -1   0 1072.59   26.30
 -17  -1   0 1123.29   26.40
 -17  -1   0 1143.99   26.40
 -17  -1   0 1152.18   25.50
  17  -1   0 1089.09   26.00
 -17   1   0 1050.19   25.90
 -17   1   0 1071.29   26.60
  17   1   0 1121.89   25.70
 -17   1   0 1024.10   25.80
 -17   1   0 1112.89   26.20
  17   1   0 1124.79   26.80
  17   1   0 1104.89   25.40
 -17   1   0 1051.59   26.20
  17   1   0 1053.59   26.50
 -17   1   0 1105.79   26.60
 -17   1   0 1037.00   25.50
  17   1   0 1126.19   25.50
 -17   1   0 1046.70   26.30
 -19  -1   0   73.29    2.60
 -19  -1   0   79.89    3.50
  19  -1   0   79.09    3.60
 -19  -1   0   69.09    2.90
  19  -1   0   77.49    3.60
  19  -1   0   77.29    3.00
 -19  -1   0   77.39    3.60
 -19  -1   0   67.49    2.90
  19  -1   0   80.69    3.50
  19  -1   0   82.29    3.30
  19  -1   0   82.49    3.30
 -19  -1   0   75.59    2.90
 -19  -1   0   67.79    3.30
  19  -1   0   79.39    3.90
  19   1   0   77.59    3.10
 -19   1   0   72.99    3.40
 -19   1   0   74.39    3.00
 -19   1   0   79.79    3.30
 -19   1   0   75.89    3.50
  19   1   0   72.59    3.70
 -19   1   0   72.09    3.20
  19   1   0   75.79    2.90
 -19   1   0   76.09    3.60
 -19   1   0   74.29    3.70
 -19   1   0   77.49    3.40
  19   1   0   68.99    2.80
  19   1   0   77.29    3.10
 -21  -1   0   17.80    1.20
 -21  -1   0   20.40    1.90
  21  -1   0   21.70    3.00
 -21  -1   0   18.70    1.60
  21  -1   0   12.90    1.50
 -21  -1   0   15.50    2.00
  21  -1   0   16.30    2.00
  21  -1   0   18.50    2.00
 -21  -1   0   17.10    1.60
  21  -1   0   18.20    2.40
 -21  -1   0   21.00    1.90
 -21  -1   0   18.20    1.90
 -21   1   0   14.70    1.90
  21   1   0   19.50    1.70
 -21   1   0   20.10    1.80
 -21   1   0   12.20    1.60
 -21   1   0   18.10    1.80
  21   1   0   18.80    1.50
  21   1   0   18.30    1.70
  21   1   0   17.10    1.50
 -21   1   0   15.20    1.40
 -21   1   0   15.40    1.90
  21   1   0   14.40    2.00
 -21   1   0   17.30    1.70
 -23  -1   0  512.55   13.70
  23  -1   0  522.75   13.90
  23  -1   0  525.45   14.50
 -23  -1   0  536.15   13.40
  23  -1   0  525.85   14.40
  23  -1   0  520.15   15.10
 -23  -1   0  505.85   12.90
 -23  -1   0  537.65   14.70
  23  -1   0  518.85   14.50
 -23  -1   0  535.95   14.40
 -23  -1   0  529.75   14.40
  23  -1   0  521.85   13.80
 -23   1   0  517.65   14.30
 -23   1   0  485.95   14.00
  23   1   0  530.25   13.40
  23   1   0  543.35   13.90
  23   1   0  536.25   13.40
 -23   1   0  511.65   13.90
 -23   1   0  522.65   13.80
  23   1   0  557.44   13.90
 -23   1   0  499.05   14.40
 -23   1   0  521.75   14.20
  23   1   0  511.95   14.90
 -23   1   0  513.45   14.60
 -23   1   0  519.65   14.80
  25  -1   0   13.50    1.90
  25  -1   0    8.40    1.50
 -25  -1   0   13.30    2.10
  25  -1   0   14.00    2.40
 -25  -1   0   12.10    1.80
  25  -1   0   10.00    1.90
 -25  -1   0   11.90    1.80
  25  -1   0   12.10    2.00
  25  -1   0   12.50    1.70
 -25  -1   0   11.40    1.60
 -25  -1   0   10.00    1.90
 -25   1   0   12.80    1.70
  25   1   0    8.00    2.00
  25   1   0   13.90    1.70
  25   1   0   12.90    1.60
 -25   1   0   12.90    2.00
 -25   1   0   10.30    1.40
 -25   1   0   14.80    2.10
  25   1   0   11.60    1.50
 -25   1   0    8.70    2.00
  25   1   0    9.10    1.60
 -25   1   0   13.70    1.90
 -27  -1   0   48.10    2.70
 -27  -1   0   45.40    3.00
  27  -1   0   45.00    3.40
  27  -1   0   49.40    4.00
  27  -1   0   51.79    3.10
 -27  -1   0   52.79    2.90
 -27  -1   0   51.39    3.50
 -27  -1   0   54.49    3.80
  27  -1   0   51.49    3.40
  27  -1   0   49.90    3.00
 -27  -1   0   48.50    3.30
  27  -1   0   53.39    3.60
 -27  -1   0   49.50    2.30
  27   1   0   49.40    3.10
 -27   1   0   48.20    2.70
 -27   1   0   49.60    3.50
 -27   1   0   50.69    3.10
 -27   1   0   53.09    3.20
  27   1   0   51.19    2.80
  27   1   0   47.60    2.80
  27   1   0   50.29    3.10
  27   1   0   50.09    3.90
 -27   1   0   54.79    3.90
 -27   1   0   51.89    3.60
 -29  -1   0  158.78    5.60
 -29  -1   0  148.69    6.40
  29  -1   0  158.28    7.30
 -29  -1   0  153.68    6.10
 -29  -1   0  157.68    6.30
  29  -1   0  147.99    6.40
 -29  -1   0  152.58    6.70
  29  -1   0  156.78    6.80
  29  -1   0  157.38    5.90
 -29  -1   0  150.58    4.90
 -29  -1   0  159.18    5.70
  29  -1   0  154.98    6.00
  29  -1   0  163.48    6.70
 -29   1   0  151.78    6.60
 -29   1   0  162.98    6.10
  29   1   0  156.28    6.00
 -29   1   0  153.08    6.00
 -29   1   0  167.18    7.10
 -29   1   0  154.28    5.50
  29   1   0  142.89    7.10
  29   1   0  159.68    5.60
  29   1   0  151.68    8.00
 -29   1   0  164.98    6.80
  29   1   0  150.38    5.50
 -31  -1   0   80.69    4.40
  31  -1   0   80.09    4.80
  31  -1   0   86.29    5.60
 -31  -1   0   79.89    3.30
 -31  -1   0   81.29    3.90
 -31  -1   0   72.89    4.80
  31  -1   0   85.29    4.80
 -31  -1   0   84.09    4.00
 -31  -1   0   88.69    4.50
  31  -1   0   84.69    4.20
 -31  -1   0   79.69    4.70
  31  -1   0   81.19    4.80
  31  -1   0   80.29    4.80
  31   1   0   81.99    4.40
  31   1   0   78.69    5.30
  31   1   0   86.99    3.90
  31   1   0   77.39    4.20
 -31   1   0   83.69    3.80
 -31   1   0   85.59    4.40
 -31   1   0   89.39    4.50
 -31   1   0   87.59    5.30
 -31   1   0   84.09    4.80
 -31   1   0   85.39    4.90
  31   1   0   83.99    3.90
  33  -1   0  128.79    5.50
 -33  -1   0  118.09    5.10
 -33  -1   0  119.39    6.00
  33  -1   0  133.89    6.30
 -33  -1   0  115.09    4.30
  33  -1   0  119.99    6.80
 -33  -1   0  119.19    5.20
  33  -1   0  120.59    5.40
 -33  -1   0  114.99    5.50
 -33  -1   0  121.89    5.70
  33  -1   0  126.59    6.20
 -33  -1   0  119.59    6.40
  33   1   0  117.29    5.50
 -33   1   0  129.39    5.70
 -33   1   0  123.39    4.90
  33   1   0  124.99    5.50
  33   1   0  122.49    5.00
 -33   1   0  130.69    6.60
  33   1   0  124.09    6.80
  33   1   0  121.29    5.10
 -33   1   0  119.39    5.50
 -33   1   0  132.69    6.40
 -33   1   0  127.59    6.20
 -35  -1   0   26.80    2.70
 -35  -1   0   28.50    3.60
 -35  -1   0   25.90    3.00
 -35  -1   0   25.10    2.50
  35  -1   0   30.40    4.20
 -35  -1   0   27.00    2.80
  35  -1   0   20.90    3.00
 -35  -1   0   24.10    1.90
  35  -1   0   21.80    3.20
 -35  -1   0   31.60    3.70
  35  -1   0   26.00    2.70
  35   1   0   34.20    4.70
 -35   1   0   27.00    3.20
 -35   1   0   31.40    4.30
  35   1   0   34.00    4.20
  35   1   0   25.00    2.80
 -35   1   0   21.90    2.80
 -35   1   0   33.10    3.30
 -35   1   0   23.30    2.30
 -35   1   0   22.60    3.00
  35   1   0   22.70    2.50
 -37  -1   0   -0.60    1.10
  37  -1   0    0.20    0.60
 -37  -1   0    1.80    1.70
 -37  -1   0    0.90    0.90
  37  -1   0   -1.20    1.30
 -37  -1   0   -1.30    1.00
 -37  -1   0    1.20    1.30
 -37  -1   0   -0.80    1.20
  37  -1   0    1.70    2.00
 -37   1   0    0.30    1.40
 -37   1   0   -1.00    1.10
 -37   1   0    0.60    1.40
 -37   1   0    0.40    1.40
  37   1   0    0.40    1.20
  37   1   0    1.40    1.40
 -37   1   0    4.20    1.80
 -37   1   0    1.00    1.10
  37   1   0    1.00    1.10
 -37   1   0    1.00    1.30
  37   1   0    1.50    1.10
  39  -1   0   62.49    4.80
  39  -1   0   72.99    5.90
 -39  -1   0   57.69    3.80
 -39  -1   0   59.09    3.00
 -39  -1   0   57.19    4.80
 -39  -1   0   53.89    4.00
 -39  -1   0   62.59    4.30
  39   1   0   54.09    5.90
 -39   1   0   60.59    4.30
  39   1   0   55.29    4.10
 -39   1   0   56.89    4.60
 -39   1   0   57.99    4.20
 -39   1   0   56.49    3.50
 -39   1   0   52.39    4.10
  39   1   0   55.09    4.00
 -39   1   0   63.59    5.00
   0  -2   0 1330.27   36.30
   0   2   0 1409.76   36.20
  -2  -2   0 1538.65   39.40
   2   2   0 1565.84   38.80
  -4  -2   0  186.18    5.00
  -4  -2   0  185.28    4.90
  -4  -2   0  174.18    4.70
  -4  -2   0  179.08    4.40
   4  -2   0  169.38    4.60
  -4  -2   0  177.28    4.30
   4  -2   0  169.28    4.80
  -4  -2   0  174.18    4.80
   4  -2   0  179.28    4.80
  -4  -2   0  182.58    4.50
   4  -2   0  167.08    4.80
   4  -2   0  167.08    4.80
  -4  -2   0  179.68    4.40
   4  -2   0  170.48    4.70
   4  -2   0  169.68    5.00
  -4  -2   0  180.78    4.80
   4  -2   0  176.28    4.90
   4  -2   0  183.98    5.10
   4   2   0  183.48    4.30
  -4   2   0  169.78    5.00
   4   2   0  177.38    5.30
   4   2   0  178.88    4.80
  -4   2   0  168.18    4.90
   4   2   0  180.28    4.30
  -4   2   0  170.28    4.70
  -4   2   0  174.28    4.80
   4   2   0  181.68    4.90
   4   2   0  181.08    4.80
  -4   2   0  173.98    4.80
  -4   2   0  168.18    4.80
  -4   2   0  179.88    4.90
  -4   2   0  174.28    4.90
   4   2   0  174.28    4.50
   6  -2   0 2682.03   72.19
   6   2   0 2799.22   64.49
   6   2   0 2775.12   64.09
  -6   2   0 2835.82   71.69
   8  -2   0   37.30    1.80
  -8  -2   0   37.60    1.60
  -8  -2   0   43.30    1.60
   8  -2   0   41.40    1.70
   8  -2   0   40.60    1.70
   8  -2   0   40.80    1.80
  -8  -2   0   38.10    1.60
   8  -2   0   40.20    1.80
  -8  -2   0   37.20    1.70
  -8  -2   0   37.30    1.10
   8  -2   0   38.40    1.80
  -8  -2   0   36.30    1.90
  -8  -2   0   36.80    1.10
  -8   2   0   38.70    1.80
  -8   2   0   36.90    2.00
   8   2   0   39.20    1.90
  -8   2   0   37.30    1.80
  -8   2   0   38.10    1.80
   8   2   0   38.40    1.70
   8   2   0   36.30    1.20
  -8   2   0   40.00    1.90
  -8   2   0   40.80    1.80
  -8   2   0   36.80    1.90
  -8   2   0   40.20    1.80
   8   2   0   37.00    1.60
 -10  -2   0 2868.11   67.79
  10  -2   0 2670.33   76.59
 -10   2   0 2918.01   76.19
  10   2   0 2904.51   67.09
 -12  -2   0    0.00    0.60
  12  -2   0    0.90    0.70
  12  -2   0    0.20    0.80
  12  -2   0    1.30    0.50
 -12  -2   0    0.10    0.40
  12  -2   0    0.50    0.50
  12  -2   0    0.60    0.60
  12  -2   0    0.40    0.80
 -12  -2   0    0.60    0.40
 -12  -2   0    0.80    0.70
 -12  -2   0    0.60    0.50
 -12  -2   0    0.80    0.50
  12  -2   0    0.10    0.80
  12  -2   0   -0.10    0.70
  12   2   0    1.20    0.70
 -12   2   0   -0.20    0.70
 -12   2   0    0.60    0.90
 -12   2   0    1.10    0.60
 -12   2   0   -0.50    0.60
  12   2   0    0.50    0.80
  12   2   0    0.20    0.40
 -12   2   0    0.70    0.90
  12   2   0    0.20    0.40
 -12   2   0    0.80    0.70
 -12   2   0    0.10    0.70
 -12   2   0    1.30    0.80
  14  -2   0   31.00    2.00
 -14  -2   0   28.30    2.10
  14  -2   0   30.00    1.90
 -14  -2   0   26.60    1.30
  14  -2   0   26.70    1.60
  14  -2   0   24.10    1.80
 -14  -2   0   25.50    1.80
 -14  -2   0   29.00    1.50
 -14  -2   0   30.10    1.70
 -14  -2   0   26.80    1.30
  14  -2   0   30.10    2.20
 -14  -2   0   25.80    1.80
  14  -2   0   26.30    1.50
  14  -2   0   25.80    2.20
 -14   2   0   25.00    1.80
  14   2   0   30.50    1.40
  14   2   0   28.50    1.30
 -14   2   0   24.80    2.00
  14   2   0   25.20    1.30
 -14   2   0   24.20    2.10
  14   2   0   24.50    1.90
  14   2   0   27.50    1.90
 -14   2   0   28.40    2.00
 -14   2   0   28.30    1.90
 -14   2   0   25.00    2.10
 -14   2   0   24.70    1.90
  16  -2   0  811.42   21.10
  16  -2   0  875.71   20.70
  16  -2   0  849.32   20.70
  16  -2   0  865.71   21.30
 -16  -2   0  866.81   20.30
 -16  -2   0  877.91   19.80
  16  -2   0  837.52   19.80
 -16  -2   0  893.71   19.60
 -16  -2   0  862.01   20.70
  16  -2   0  850.01   20.30
 -16  -2   0  856.21   21.00
  16  -2   0  834.32   20.60
 -16  -2   0  814.32   19.70
  16  -2   0  819.52   21.50
 -16  -2   0  815.32   19.70
 -16  -2   0  789.22   20.50
  16  -2   0  849.91   21.10
 -16   2   0  844.72   21.10
 -16   2   0  826.02   21.20
  16   2   0  858.61   19.70
 -16   2   0  815.12   20.30
  16   2   0  844.32   20.90
 -16   2   0  817.22   20.70
  16   2   0  861.61   21.00
 -16   2   0  786.42   20.50
 -16   2   0  825.22   20.90
 -16   2   0  789.02   20.90
  16   2   0  846.32   19.70
  18  -2   0  186.18    6.80
 -18  -2   0  201.68    6.00
 -18  -2   0  205.78    6.10
  18  -2   0  200.88    6.40
  18  -2   0  197.78    6.30
  18  -2   0  208.68    6.50
 -18  -2   0  212.58    6.80
 -18  -2   0  213.48    5.50
  18  -2   0  195.88    6.00
  18  -2   0  204.68    6.90
 -18  -2   0  211.28    5.40
  18  -2   0  197.48    6.80
 -18  -2   0  192.68    5.60
 -18  -2   0  199.78    6.40
  18  -2   0  205.08    5.50
 -18  -2   0  204.98    6.50
 -18  -2   0  212.08    5.60
  18   2   0  189.98    6.60
 -18   2   0  187.58    6.60
 -18   2   0  187.48    6.30
 -18   2   0  201.28    6.30
 -18   2   0  204.88    6.50
 -18   2   0  195.08    6.20
  18   2   0  213.38    5.70
  18   2   0  212.58    5.60
  18   2   0  203.08    6.80
 -18   2   0  203.48    6.70
 -18   2   0  204.08    7.00
 -18   2   0  194.58    6.40
 -18   2   0  204.38    6.90
  18   2   0  205.78    5.60
 -20  -2   0  119.09    4.70
  20  -2   0  119.29    5.00
 -20  -2   0  117.49    3.60
  20  -2   0  120.59    5.20
 -20  -2   0  117.39    4.80
 -20  -2   0  115.79    3.90
 -20  -2   0  110.29    4.50
 -20  -2   0  118.39    4.30
  20  -2   0  117.89    3.60
  20  -2   0  121.49    4.30
 -20  -2   0  120.89    3.30
  20  -2   0  109.29    5.00
  20  -2   0  121.79    4.70
  20  -2   0  111.79    4.90
 -20  -2   0  124.69    3.80
  20  -2   0  118.99    4.60
 -20   2   0  111.49    4.20
  20   2   0  125.49    3.90
  20   2   0  122.19    5.00
  20   2   0  120.89    4.00
 -20   2   0  122.29    5.80
  20   2   0  124.89    5.00
  20   2   0  120.79    3.80
 -20   2   0  117.09    4.90
 -20   2   0  112.89    4.40
 -20   2   0  121.19    4.60
 -20   2   0  115.19    4.60
 -20   2   0  113.89    4.80
 -20   2   0  111.49    4.50
 -20   2   0  118.89    5.00
  22  -2   0  144.29    5.00
 -22  -2   0  144.39    5.30
  22  -2   0  143.99    6.00
  22  -2   0  138.99    5.20
 -22  -2   0  143.79    4.60
  22  -2   0  137.99    5.70
  22  -2   0  138.39    3.90
 -22  -2   0  139.69    5.00
 -22  -2   0  135.49    4.20
 -22  -2   0  145.09    4.50
 -22  -2   0  148.89    5.50
  22  -2   0  137.79    5.20
 -22  -2   0  152.18    5.60
  22  -2   0  141.99    5.50
 -22   2   0  141.49    5.30
 -22   2   0  136.49    5.30
  22   2   0  143.59    4.70
 -22   2   0  134.69    4.90
 -22   2   0  135.69    5.70
  22   2   0  136.69    5.70
 -22   2   0  131.49    5.60
 -22   2   0  141.49    5.60
 -22   2   0  142.29    5.80
 -22   2   0  135.49    5.80
  22   2   0  140.29    5.70
  22   2   0  139.69    4.50
 -22   2   0  135.39    5.20
  22   2   0  143.69    4.50
 -24  -2   0    1.60    1.00
 -24  -2   0    1.10    1.20
  24  -2   0    1.50    1.60
  24  -2   0    2.00    1.10
  24  -2   0    1.30    1.20
  24  -2   0    2.80    0.40
 -24  -2   0    0.80    0.60
  24  -2   0    2.10    1.40
  24  -2   0    3.00    1.40
 -24  -2   0    1.40    1.00
  24  -2   0    2.70    1.00
 -24  -2   0    1.10    0.80
  24  -2   0    2.40    1.10
 -24  -2   0    1.80    1.00
 -24   2   0    2.50    1.20
 -24   2   0    2.10    1.10
  24   2   0    3.50    1.10
 -24   2   0    2.60    1.20
  24   2   0    1.20    0.80
 -24   2   0    4.10    1.40
 -24   2   0    1.50    1.00
 -24   2   0    0.70    1.30
 -24   2   0    1.70    0.90
  24   2   0    0.20    0.80
  24   2   0   -0.30    1.10
  24   2   0    3.00    1.00
 -24   2   0    1.50    1.10
  26  -2   0   24.70    2.80
  26  -2   0   25.90    2.60
 -26  -2   0   25.90    2.10
 -26  -2   0   26.50    2.40
  26  -2   0   24.10    3.10
 -26  -2   0   24.30    2.60
 -26  -2   0   27.50    2.90
  26  -2   0   28.20    2.60
  26  -2   0   28.90    2.60
 -26  -2   0   29.90    2.50
  26  -2   0   29.40    3.00
 -26  -2   0   25.80    1.60
 -26   2   0   24.80    2.20
 -26   2   0   25.10    2.70
  26   2   0   27.20    2.20
 -26   2   0   24.30    2.50
  26   2   0   22.10    1.90
 -26   2   0   24.00    2.50
 -26   2   0   21.10    2.50
  26   2   0   26.10    2.10
 -26   2   0   24.60    2.80
 -26   2   0   24.40    2.90
  26   2   0   24.60    1.90
  26   2   0   24.00    3.00
 -28  -2   0  218.08    8.20
  28  -2   0  217.28    8.00
 -28  -2   0  224.48    7.70
  28  -2   0  225.98    8.50
  28  -2   0  226.48    7.70
  28  -2   0  218.18    8.40
 -28  -2   0  213.48    7.50
 -28  -2   0  212.18    6.80
  28  -2   0  222.28    7.70
  28  -2   0  216.98    8.90
 -28   2   0  225.28    8.50
  28   2   0  227.08    7.20
  28   2   0  218.78    6.80
 -28   2   0  219.68    7.80
  28   2   0  219.48    6.70
 -28   2   0  215.18    7.70
 -28   2   0  220.38    7.30
 -28   2   0  223.38    8.30
  28   2   0  209.08    7.00
  28   2   0  222.78    8.70
 -28   2   0  224.68    7.70
 -28   2   0  215.38    8.50
  30  -2   0    1.30    1.50
  30  -2   0   -0.30    1.30
 -30  -2   0    2.80    1.70
  30  -2   0   -0.30    1.20
  30  -2   0    0.90    1.70
 -30  -2   0    0.80    0.70
  30  -2   0    0.50    1.10
 -30  -2   0    1.20    1.00
 -30  -2   0    0.50    1.20
 -30  -2   0    0.70    1.00
 -30  -2   0    1.10    1.00
  30  -2   0    0.70    1.10
  30   2   0    2.00    1.00
 -30   2   0    1.60    1.40
 -30   2   0   -0.60    1.00
 -30   2   0    3.50    1.60
  30   2   0    3.50    1.10
 -30   2   0    1.80    1.10
  30   2   0    0.90    0.90
 -30   2   0   -0.60    1.10
  30   2   0    2.30    2.30
 -30   2   0    0.80    1.40
  30   2   0    1.90    1.20
 -30   2   0    1.00    1.40
  32  -2   0    7.90    1.80
 -32  -2   0    5.00    1.40
  32  -2   0    5.40    2.20
  32  -2   0    6.60    2.00
 -32  -2   0    4.90    1.00
 -32  -2   0    3.70    1.60
 -32  -2   0    3.70    1.40
  32  -2   0    6.80    2.20
 -32  -2   0    7.60    2.20
  32  -2   0    2.80    1.70
 -32  -2   0    5.30    1.40
  32  -2   0    7.70    1.80
 -32  -2   0    2.70    1.30
 -32   2   0    3.50    1.50
  32   2   0    6.20    1.40
 -32   2   0    8.40    2.20
  32   2   0    4.40    2.00
 -32   2   0    5.70    1.90
 -32   2   0    8.20    1.90
 -32   2   0    6.00    2.10
  32   2   0    6.80    1.40
 -32   2   0    6.60    1.80
 -32   2   0    6.30    1.50
  32   2   0    5.70    1.50
 -34  -2   0   81.99    4.00
 -34  -2   0   91.99    5.30
  34  -2   0   94.39    6.10
  34  -2   0   84.19    5.40
  34  -2   0   84.79    4.50
  34  -2   0   72.89    5.40
  34  -2   0   80.09    5.10
 -34  -2   0   82.09    3.40
 -34  -2   0   82.59    4.60
  34  -2   0   85.89    5.40
 -34  -2   0   87.49    4.70
 -34  -2   0   88.59    4.20
 -34  -2   0   83.99    5.20
  34   2   0   82.79    3.90
 -34   2   0   88.19    4.30
  34   2   0   81.69    4.10
 -34   2   0   80.39    5.30
  34   2   0   79.49    4.00
 -34   2   0   83.99    4.70
 -34   2   0   86.29    4.90
 -34   2   0   86.49    4.80
 -34   2   0   82.79    4.80
  34   2   0   89.39    5.80
  34   2   0   83.09    3.90
 -34   2   0   80.29    5.10
 -36  -2   0   23.20    2.90
 -36  -2   0   23.40    2.90
 -36  -2   0   26.90    4.40
 -36  -2   0   14.80    2.70
  36  -2   0   20.90    3.50
  36  -2   0   21.00    3.30
 -36  -2   0   17.30    2.30
  36  -2   0   17.10    2.90
 -36  -2   0   19.80    2.40
  36   2   0   23.50    2.10
  36   2   0   20.90    3.30
  36   2   0   16.50    2.20
 -36   2   0   18.10    2.80
  36   2   0   19.70    2.20
 -36   2   0   24.30    3.00
 -36   2   0   22.60    3.10
 -36   2   0   22.70    2.70
 -36   2   0   24.70    3.60
 -36   2   0   26.00    3.50
  38  -2   0   46.50    4.30
  38  -2   0   50.79    4.60
 -38  -2   0   54.19    3.60
 -38  -2   0   44.50    5.20
 -38  -2   0   47.00    7.20
 -38  -2   0   49.80    3.40
 -38  -2   0   42.10    3.50
  38  -2   0   55.99    5.20
 -38   2   0   55.79    4.80
 -38   2   0   56.69    4.30
  38   2   0   45.70    3.40
 -38   2   0   53.79    3.70
 -38   2   0   45.00    4.40
  38   2   0   47.60    3.10
 -38   2   0   49.40    4.00
 -38   2   0   51.69    4.10
  38   2   0   51.59    4.80
   1   3   0 1671.53   38.10
   1   3   0 1674.73   37.70
  -3  -3   0   58.19    2.30
  -3  -3   0   55.39    2.00
   3  -3   0   55.39    2.30
   3  -3   0   55.19    1.90
   3  -3   0   52.99    2.20
  -3  -3   0   56.79    2.00
   3  -3   0   54.29    2.50
  -3  -3   0   58.79    2.50
  -3  -3   0   55.59    2.00
   3  -3   0   56.89    2.10
   3  -3   0   57.09    2.20
   3  -3   0   52.99    2.20
   3  -3   0   55.39    2.40
   3  -3   0   54.49    2.10
  -3  -3   0   56.69    2.30
  -3  -3   0   58.89    1.90
  -3  -3   0   59.19    1.80
   3  -3   0   54.09    2.30
  -3  -3   0   60.49    1.70
   3  -3   0   52.89    2.30
  -3  -3   0   57.49    2.30
   3   3   0   54.89    2.40
   3   3   0   56.89    2.40
   3   3   0   60.69    2.40
  -3   3   0   54.59    2.50
  -3   3   0   56.29    2.50
  -3   3   0   54.19    2.40
  -3   3   0   59.09    2.40
  -3   3   0   56.99    2.30
   3   3   0   56.09    2.00
   3   3   0   59.89    2.40
  -3   3   0   58.39    2.20
  -3   3   0   56.29    2.10
  -5  -3   0   61.69    2.60
   5  -3   0   69.59    2.60
  -5  -3   0   63.99    2.10
  -5  -3   0   65.99    2.20
  -5  -3   0   67.99    2.80
   5  -3   0   70.29    2.60
  -5  -3   0   65.99    1.90
   5  -3   0   68.79    2.50
   5  -3   0   69.79    2.50
   5  -3   0   64.59    2.60
   5  -3   0   71.99    2.50
   5  -3   0   67.79    2.70
   5  -3   0   68.19    2.80
   5  -3   0   63.09    2.30
  -5  -3   0   65.29    1.90
   5  -3   0   66.69    2.70
  -5  -3   0   61.69    2.10
  -5  -3   0   65.59    1.80
   5  -3   0   67.09    2.90
  -5  -3   0   64.89    2.60
  -5  -3   0   62.89    2.20
  -5  -3   0   64.69    2.50
  -5  -3   0   64.19    2.50
   5  -3   0   65.59    2.60
  -5   3   0   66.59    2.60
   5   3   0   63.39    2.60
  -5   3   0   70.99    2.50
  -5   3   0   64.59    2.80
  -5   3   0   71.19    2.80
   5   3   0   64.49    2.50
   5   3   0   69.09    2.70
   5   3   0   64.99    2.20
  -5   3   0   63.69    2.50
   5   3   0   67.99    2.60
  -5   3   0   67.79    2.40
  -7  -3   0 1320.87   31.00
   7  -3   0 1367.26   32.20
  -7  -3   0 1507.35   32.00
   7  -3   0 1352.06   32.20
  -7  -3   0 1337.97   31.90
   7  -3   0 1385.16   32.00
   7  -3   0 1317.87   31.70
   7  -3   0 1385.76   32.50
  -7  -3   0 1377.06   31.70
  -7  -3   0 1366.46   31.80
  -7  -3   0 1377.66   31.80
  -7  -3   0 1369.96   31.20
   7  -3   0 1360.86   31.90
   7  -3   0 1404.66   32.00
  -7  -3   0 1385.56   32.30
  -7  -3   0 1341.77   31.60
  -7  -3   0 1268.17   31.00
  -7   3   0 1354.96   32.40
   7   3   0 1385.66   31.80
  -7   3   0 1372.96   31.80
  -7   3   0 1335.77   32.00
   7   3   0 1352.46   32.00
   7   3   0 1348.37   31.20
  -7   3   0 1362.46   31.90
  -7   3   0 1360.76   31.70
  -7   3   0 1383.96   31.90
  -7   3   0 1350.56   32.20
   7   3   0 1333.37   31.80
  -9  -3   0   39.80    2.00
  -9  -3   0   39.20    2.00
   9  -3   0   33.10    2.00
  -9  -3   0   35.60    1.20
  -9  -3   0   36.00    1.70
  -9  -3   0   34.50    1.80
  -9   3   0   33.50    2.00
 -11  -3   0   65.59    2.40
 -11  -3   0   65.89    2.50
  11  -3   0   59.49    3.00
 -11  -3   0   62.09    2.60
 -11  -3   0   60.49    2.60
 -11  -3   0   65.39    2.60
 -11  -3   0   61.19    2.60
  11  -3   0   58.09    2.60
  11  -3   0   56.29    2.70
  11  -3   0   58.99    2.60
 -11  -3   0   60.19    1.60
 -11  -3   0   59.99    1.60
  11  -3   0   55.49    3.10
  11  -3   0   55.29    2.60
  11  -3   0   52.39    2.90
  11  -3   0   51.89    2.80
  11  -3   0   60.99    2.80
 -11  -3   0   62.69    3.00
  11  -3   0   53.19    2.80
 -11   3   0   55.29    2.80
  11   3   0   63.49    2.90
 -11   3   0   58.19    2.90
  11   3   0   61.99    2.50
 -11   3   0   54.79    3.00
 -11   3   0   57.49    2.80
 -11   3   0   54.79    2.70
 -11   3   0   56.59    3.00
 -11   3   0   58.39    2.70
 -11   3   0   58.79    2.70
  13  -3   0   67.89    3.60
  13  -3   0   68.29    3.40
  13  -3   0   67.69    2.90
 -13  -3   0   68.89    2.90
  13  -3   0   71.99    3.50
 -13  -3   0   68.29    2.70
 -13  -3   0   64.69    1.90
  13  -3   0   69.99    2.90
  13  -3   0   75.19    3.00
 -13  -3   0   71.29    3.40
 -13  -3   0   65.69    2.80
 -13  -3   0   62.79    1.90
 -13  -3   0   66.79    2.70
 -13  -3   0   66.09    2.80
  13  -3   0   66.29    3.10
  13  -3   0   73.89    3.20
 -13  -3   0   59.89    2.80
 -13   3   0   70.19    3.20
  13   3   0   70.99    2.00
 -13   3   0   73.49    3.00
 -13   3   0   76.09    3.40
 -13   3   0   69.89    3.50
  13   3   0   70.89    3.00
 -13   3   0   70.69    3.00
 -13   3   0   63.89    3.00
 -13   3   0   64.69    3.30
  13   3   0   69.59    3.20
 -13   3   0   68.09    3.20
  13   3   0   62.89    1.80
  13   3   0   72.49    1.80
 -15  -3   0  314.27    8.40
  15  -3   0  314.27    8.90
  15  -3   0  281.37    9.00
  15  -3   0  324.67    8.80
 -15  -3   0  320.27    8.60
  15  -3   0  294.77    8.40
  15  -3   0  312.27    8.90
  15  -3   0  310.17    9.70
 -15  -3   0  312.97    9.30
 -15  -3   0  315.27    8.40
 -15  -3   0  299.87    8.60
  15  -3   0  315.67    8.60
 -15  -3   0  286.67    7.50
 -15  -3   0  305.67    7.40
  15  -3   0  293.97    9.30
  15   3   0  311.87    7.40
  15   3   0  328.77    7.40
  15   3   0  338.87    7.40
 -15   3   0  300.07    8.70
 -15   3   0  308.37    9.50
 -15   3   0  299.97    8.70
 -15   3   0  290.67    8.90
  15   3   0  312.57    7.40
 -15   3   0  312.27    8.80
 -15   3   0  314.77    9.20
 -15   3   0  290.67    8.90
  15   3   0  319.77    9.10
  15   3   0  326.77    9.60
  17  -3   0  617.94   15.70
 -17  -3   0  590.94   14.20
 -17  -3   0  623.74   15.40
  17  -3   0  612.64   15.80
  17  -3   0  581.84   16.20
 -17  -3   0  661.23   15.00
 -17  -3   0  622.14   15.20
 -17  -3   0  615.94   15.00
  17  -3   0  611.04   15.10
  17  -3   0  613.24   15.40
 -17  -3   0  581.94   14.20
  17  -3   0  595.14   16.70
  17  -3   0  593.54   16.30
  17  -3   0  564.24   16.00
  17  -3   0  597.94   15.60
 -17  -3   0  576.34   15.50
 -17  -3   0  611.74   16.20
 -17   3   0  569.54   15.50
 -17   3   0  599.84   15.60
  17   3   0  596.14   14.20
  17   3   0  656.63   14.20
  17   3   0  651.63   14.20
 -17   3   0  579.74   15.50
 -17   3   0  584.24   15.90
 -17   3   0  581.74   16.10
 -17   3   0  571.14   15.80
  17   3   0  593.24   15.90
  17   3   0  638.14   14.30
  17   3   0  610.84   15.80
 -17   3   0  593.64   16.30
 -17   3   0  603.24   16.10
  19  -3   0  252.57    8.90
  19  -3   0  233.38    8.30
 -19  -3   0  267.87    6.60
  19  -3   0  253.17    7.50
  19  -3   0  249.18    7.20
 -19  -3   0  251.27    7.10
  19  -3   0  235.28    8.40
  19  -3   0  239.88    7.80
 -19  -3   0  261.07    7.50
 -19  -3   0  261.37    8.40
  19  -3   0  258.37    8.60
 -19  -3   0  249.97    7.80
  19  -3   0  248.48    7.90
 -19  -3   0  255.57    6.60
  19  -3   0  219.48    9.90
 -19  -3   0  277.27    7.90
 -19   3   0  265.27    8.70
 -19   3   0  251.37    8.20
  19   3   0  275.77    6.60
 -19   3   0  250.17    8.70
  19   3   0  252.07    8.10
 -19   3   0  262.97    8.60
 -19   3   0  249.08    7.80
  19   3   0  275.57    6.60
 -19   3   0  246.88    7.80
  19   3   0  260.07    6.60
  19   3   0  255.27    8.20
  19   3   0  270.27    6.70
 -19   3   0  248.18    8.10
  21  -3   0   48.20    3.20
  21  -3   0   57.29    2.60
 -21  -3   0   60.89    2.40
  21  -3   0   59.89    3.80
  21  -3   0   57.69    3.00
 -21  -3   0   55.49    2.90
 -21  -3   0   60.59    3.30
  21  -3   0   57.59    3.20
  21  -3   0   59.59    3.80
 -21  -3   0   55.09    3.20
  21  -3   0   49.80    3.10
  21  -3   0   66.39    4.00
 -21  -3   0   64.39    2.60
 -21  -3   0   55.29    2.20
 -21   3   0   48.70    3.00
 -21   3   0   57.79    3.70
 -21   3   0   56.19    3.60
  21   3   0   58.89    2.30
 -21   3   0   59.79    3.30
  21   3   0   67.09    3.60
  21   3   0   61.89    3.60
  21   3   0   64.39    2.40
  21   3   0   62.49    2.30
 -21   3   0   58.59    3.40
  21   3   0   56.69    2.30
 -21   3   0   57.19    3.40
 -21   3   0   54.19    3.10
 -23  -3   0  949.51   22.60
  23  -3   0  932.11   25.00
 -23  -3   0  992.30   22.60
 -23  -3   0  993.30   24.30
  23  -3   0  941.41   22.90
  23  -3   0  936.71   25.00
  23  -3   0  941.51   24.00
 -23  -3   0  918.81   22.50
 -23  -3   0  960.20   23.70
 -23  -3   0  943.01   24.10
  23  -3   0  934.41   23.60
  23  -3   0  903.21   24.10
  23  -3   0  942.11   24.10
  23  -3   0  966.60   25.00
 -23   3   0  928.31   24.00
 -23   3   0  966.90   24.70
  23   3   0  970.20   22.60
  23   3   0  957.50   22.60
 -23   3   0  942.61   23.90
 -23   3   0  938.51   24.40
  23   3   0  959.40   24.70
 -23   3   0  957.10   24.10
  23   3   0  973.10   22.60
  23   3   0  975.10   24.80
 -23   3   0  960.40   24.30
 -23   3   0  962.90   24.10
 -23   3   0  946.81   24.90
  23   3   0  993.00   22.70
 -23   3   0  946.11   25.00
 -25  -3   0 1013.20   23.70
 -25  -3   0 1043.60   26.00
  25  -3   0 1027.40   25.80
  25  -3   0  985.30   24.20
 -25  -3   0 1008.70   25.60
  25  -3   0 1002.40   25.80
 -25  -3   0 1039.30   24.30
  25  -3   0 1015.90   26.00
  25  -3   0  999.70   27.00
 -25  -3   0 1029.20   25.60
  25  -3   0 1010.90   26.00
 -25  -3   0  986.30   24.10
  25  -3   0  997.50   26.80
 -25  -3   0 1071.39   26.10
  25  -3   0 1086.79   27.10
 -25   3   0 1012.20   26.80
  25   3   0 1045.50   26.60
 -25   3   0  973.90   25.70
  25   3   0 1033.40   26.60
  25   3   0 1043.00   24.40
 -25   3   0 1037.20   25.70
 -25   3   0 1000.60   26.70
  25   3   0 1014.80   24.30
 -25   3   0 1048.80   26.30
  25   3   0 1010.80   24.30
 -25   3   0 1016.70   26.10
  25   3   0 1028.50   24.30
 -25   3   0 1003.40   26.40
 -25   3   0 1031.50   25.80
  27  -3   0   47.80    3.50
  27  -3   0   51.69    3.10
 -27  -3   0   46.00    3.40
  27  -3   0   45.40    3.40
 -27  -3   0   48.30    3.10
  27  -3   0   43.00    2.00
  27  -3   0   40.70    3.70
  27  -3   0   44.70    3.40
  27  -3   0   42.80    3.90
 -27  -3   0   44.60    3.40
 -27  -3   0   42.60    2.10
 -27  -3   0   46.80    3.00
 -27  -3   0   45.10    2.40
  27  -3   0   43.60    4.00
  27   3   0   45.60    2.40
 -27   3   0   44.70    3.70
 -27   3   0   40.30    4.10
 -27   3   0   42.70    3.40
  27   3   0   48.10    2.50
 -27   3   0   46.60    3.50
  27   3   0   46.90    3.80
 -27   3   0   49.80    5.80
  27   3   0   41.80    2.40
  27   3   0   46.50    2.40
 -27   3   0   44.40    3.40
 -27   3   0   46.60    3.80
 -27   3   0   44.10    3.10
 -29  -3   0  882.21   23.80
 -29  -3   0  932.61   22.20
  29  -3   0  924.41   24.50
  29  -3   0  908.81   24.20
  29  -3   0  934.01   25.50
  29  -3   0  943.91   25.90
  29  -3   0  943.81   24.30
 -29  -3   0  944.51   23.90
 -29  -3   0  936.21   24.50
  29  -3   0  920.61   23.80
 -29  -3   0  936.41   24.70
  29  -3   0  900.31   25.30
 -29  -3   0  941.91   22.70
 -29   3   0  938.91   25.40
 -29   3   0  916.31   25.00
 -29   3   0  928.21   24.30
  29   3   0  926.41   22.60
  29   3   0  935.81   25.30
 -29   3   0  923.11   24.20
  29   3   0  895.81   22.50
  29   3   0  966.20   22.80
 -29   3   0  969.10   27.20
 -29   3   0  947.91   24.00
  29   3   0  924.71   22.70
 -29   3   0  935.51   24.50
 -29   3   0  925.21   25.50
  31  -3   0  272.17    9.40
 -31  -3   0  265.87    9.50
 -31  -3   0  262.87    8.00
  31  -3   0  248.08    9.00
 -31  -3   0  268.77    8.80
  31  -3   0  257.27   10.00
  31  -3   0  259.07   10.60
  31  -3   0  244.98   10.00
 -31  -3   0  275.67    9.70
  31  -3   0  241.98    9.20
 -31  -3   0  265.07    8.90
 -31   3   0  277.17    9.70
 -31   3   0  253.17    8.80
 -31   3   0  239.18   10.00
 -31   3   0  250.37    9.80
  31   3   0  266.77    7.70
 -31   3   0  265.17    9.30
  31   3   0  278.17    8.00
  31   3   0  264.17    7.70
  31   3   0  272.57    7.90
 -31   3   0  256.37   10.00
  31   3   0  258.97   10.10
 -33  -3   0   56.09    3.20
 -33  -3   0   59.19    3.90
 -33  -3   0   61.49    3.20
 -33  -3   0   61.49    4.30
  33  -3   0   62.99    4.10
  33  -3   0   60.39    4.80
  33  -3   0   62.69    4.90
 -33  -3   0   60.29    4.40
  33  -3   0   59.89    4.00
  33  -3   0   56.49    4.10
  33  -3   0   63.39    5.20
  33   3   0   51.49    4.60
 -33   3   0   57.99    4.30
 -33   3   0   55.69    4.50
 -33   3   0   60.79    5.30
  33   3   0   63.09    3.00
  33   3   0   54.69    3.10
 -33   3   0   53.99    4.10
  33   3   0   56.09    2.90
 -33   3   0   60.29    4.20
 -33   3   0   64.39    4.00
  33   3   0   58.59    2.90
 -33   3   0   63.09    4.70
 -35  -3   0   32.00    3.60
  35  -3   0   35.20    4.40
 -35  -3   0   36.60    2.70
  35  -3   0   39.80    4.40
 -35  -3   0   29.60    3.00
 -35  -3   0   36.50    2.90
 -35  -3   0   38.60    3.70
 -35  -3   0   35.90    3.00
  35  -3   0   28.80    3.70
 -35   3   0   34.90    4.00
 -35   3   0   33.50    3.70
  35   3   0   42.30    2.40
 -35   3   0   33.00    3.40
  35   3   0   44.60    4.40
 -35   3   0   28.90    3.70
 -35   3   0   43.50    3.90
  35   3   0   37.40    2.40
  37  -3   0    4.10    2.00
 -37  -3   0    2.00    1.60
 -37  -3   0    0.90    1.30
 -37  -3   0    1.30    0.80
  37  -3   0    4.10    2.10
 -37  -3   0    0.90    1.20
  37  -3   0    1.10    2.10
 -37  -3   0    2.90    1.40
 -37  -3   0    1.70    1.20
  37   3   0    2.30    1.00
 -37   3   0    0.90    1.40
 -37   3   0   -1.90    1.10
 -37   3   0    2.60    1.70
  37   3   0    1.50    0.90
 -37   3   0    0.90    1.30
  37   3   0    3.10    1.60
  37   3   0    1.20    1.00
   0  -4   0   93.09    3.10
   0  -4   0   93.69    2.60
   0  -4   0   93.89    3.30
   0  -4   0   96.99    3.80
   0  -4   0   87.69    3.40
   0  -4   0   91.19    3.40
   0  -4   0   90.89    3.20
   0  -4   0   90.79    3.40
   0  -4   0   91.69    3.60
   0  -4   0   92.29    3.10
   0  -4   0   89.09    3.50
   0  -4   0   95.89    3.20
   0   4   0   93.19    3.70
   0   4   0   94.49    3.10
   0   4   0   90.99    2.80
   0   4   0   95.29    3.90
   0   4   0   92.59    3.30
   0   4   0   91.69    2.50
   0   4   0   99.29    3.80
   2  -4   0 1396.96   32.20
   2  -4   0 1393.46   31.90
  -2  -4   0 1327.37   31.90
  -2  -4   0 1375.56   31.40
  -2  -4   0 1425.76   31.60
   2  -4   0 1335.27   32.10
  -2  -4   0 1330.77   32.10
   2  -4   0 1360.26   32.50
   2  -4   0 1325.77   31.70
  -2  -4   0 1387.16   32.00
   2  -4   0 1394.36   32.60
  -2  -4   0 1352.36   32.20
   2  -4   0 1365.86   31.30
  -2  -4   0 1342.77   32.50
   2  -4   0 1339.57   32.20
  -2  -4   0 1379.46   30.90
  -2  -4   0 1358.56   32.20
  -2  -4   0 1425.66   30.90
   2  -4   0 1381.86   31.80
   2  -4   0 1353.46   32.20
  -2  -4   0 1314.87   31.80
   2  -4   0 1389.96   31.90
  -2  -4   0 1384.86   31.60
  -2   4   0 1366.06   31.20
   2   4   0 1382.26   31.20
  -2   4   0 1393.06   31.60
   2   4   0 1348.07   32.50
   2   4   0 1376.06   32.40
   2   4   0 1350.96   31.80
  -2   4   0 1398.96   31.90
  -2   4   0 1371.66   32.60
   2   4   0 1339.67   32.30
  -2   4   0 1305.87   32.50
  -2   4   0 1370.46   32.50
   2   4   0 1334.87   31.00
   2   4   0 1356.06   32.60
   4  -4   0    4.70    0.90
   4  -4   0    6.00    1.00
  -4  -4   0    5.10    1.00
  -4  -4   0    6.10    0.90
  -4  -4   0    7.20    0.90
  -4  -4   0    5.70    1.20
  -4  -4   0    5.80    0.50
  -4  -4   0    5.60    1.00
  -4  -4   0    6.50    0.70
   4  -4   0    5.20    0.90
  -4  -4   0    8.00    0.70
   4  -4   0    6.60    1.10
   4  -4   0    3.20    1.00
   4  -4   0    5.40    0.80
   4  -4   0    5.70    1.20
  -4  -4   0    6.20    0.90
  -4  -4   0    7.60    1.10
   4  -4   0    3.90    1.00
   4  -4   0    4.60    1.10
   4  -4   0    4.00    0.90
   4  -4   0    6.00    1.30
  -4  -4   0    6.80    0.80
   4  -4   0    4.60    1.10
  -4  -4   0    6.30    0.50
  -4  -4   0    5.90    0.90
  -4   4   0    5.30    1.10
  -4   4   0    4.90    1.00
  -4   4   0    5.80    1.00
  -4   4   0    2.90    0.90
  -4   4   0    3.80    0.80
  -4   4   0    4.90    1.00
   4   4   0    4.40    1.00
   4   4   0    6.60    1.20
   4   4   0    6.70    1.20
   4   4   0    8.20    1.00
   4   4   0    7.20    1.20
  -4   4   0    7.10    1.10
  -4   4   0    3.60    0.90
  -6  -4   0 2068.09   47.90
  -6  -4   0 2086.19   48.50
   6  -4   0 2063.79   48.90
  -6  -4   0 2148.69   47.80
   6  -4   0 2103.69   48.90
   6  -4   0 2051.29   49.10
  -6  -4   0 2136.39   47.30
  -6  -4   0 2094.99   48.90
  -6  -4   0 2147.49   48.00
  -6  -4   0 2013.00   47.80
   6   4   0 2113.29   48.80
  -6   4   0 2121.59   48.60
  -6   4   0 2074.29   49.30
   8  -4   0   42.00    2.30
  -8  -4   0   45.00    2.50
  -8  -4   0   47.10    2.40
  -8  -4   0   48.90    2.10
  -8  -4   0   45.90    1.50
  -8  -4   0   43.90    1.80
   8  -4   0   44.80    2.50
  -8  -4   0   45.90    2.40
  -8  -4   0   42.40    1.70
  -8  -4   0   50.69    2.20
  -8  -4   0   46.30    2.80
   8  -4   0   47.60    2.30
   8  -4   0   45.80    2.60
  -8  -4   0   46.20    2.30
   8  -4   0   43.90    2.40
   8  -4   0   43.10    2.70
   8  -4   0   45.70    3.20
  -8  -4   0   50.09    1.40
   8  -4   0   46.30    2.50
   8  -4   0   42.30    2.30
  -8  -4   0   48.30    1.70
   8  -4   0   40.10    2.80
  -8   4   0   38.10    3.00
   8   4   0   45.40    2.40
  -8   4   0   44.80    2.40
   8   4   0   45.00    1.90
   8   4   0   48.30    2.70
   8   4   0   46.90    2.50
  -8   4   0   44.50    2.40
  -8   4   0   41.10    2.40
  -8   4   0   41.60    2.70
  -8   4   0   39.80    2.30
 -10  -4   0 2746.73   60.99
  10  -4   0 2641.74   61.29
  10  -4   0 2512.75   60.99
 -10  -4   0 2491.85   59.69
 -10  -4   0 2484.05   61.29
  10  -4   0 2700.83   62.09
 -10  -4   0 2828.02   60.19
 -10  -4   0 2708.93   60.89
  10  -4   0 2687.63   61.79
  10  -4   0 2695.13   61.79
 -10   4   0 2595.04   61.59
 -10   4   0 2686.93   61.39
 -12  -4   0   15.60    0.70
  12  -4   0   17.80    1.70
 -12  -4   0   19.90    1.60
  12  -4   0   17.20    1.60
 -12  -4   0   16.60    1.90
 -12  -4   0   21.20    1.70
 -12  -4   0   15.40    1.50
 -12  -4   0   22.10    1.70
  12  -4   0   17.80    1.80
  12  -4   0   16.00    2.10
  12  -4   0   17.80    1.60
 -12  -4   0   16.80    1.70
 -12  -4   0   17.10    0.70
  12  -4   0   19.60    2.00
 -12  -4   0   20.50    1.40
  12  -4   0   16.70    1.70
  12  -4   0   18.10    1.90
 -12  -4   0   18.30    1.30
  12   4   0   18.50    1.90
 -12   4   0   17.30    1.90
 -12   4   0   18.20    1.80
 -12   4   0   13.10    1.70
 -12   4   0   17.10    1.80
 -12   4   0   14.10    1.70
 -14  -4   0   39.90    2.20
  14  -4   0   37.20    2.50
  14  -4   0   38.90    2.60
  14  -4   0   40.20    2.90
 -14  -4   0   48.10    3.80
 -14  -4   0   41.40    2.00
  14  -4   0   39.30    2.40
  14  -4   0   40.30    2.50
 -14  -4   0   40.60    2.30
  14  -4   0   41.70    2.30
  14  -4   0   39.80    2.60
  14  -4   0   40.90    2.90
 -14  -4   0   46.40    2.20
  14  -4   0   44.30    3.00
 -14  -4   0   42.80    2.80
 -14  -4   0   39.80    2.30
  14  -4   0   41.60    2.30
 -14  -4   0   42.20    2.30
 -14   4   0   38.70    2.50
 -14   4   0   39.50    2.60
  14   4   0   39.80    2.60
 -14   4   0   39.40    2.60
 -14   4   0   37.30    2.80
 -14   4   0   38.10    2.40
 -14   4   0   37.20    2.50
 -14   4   0   40.50    2.70
 -16  -4   0   60.29    1.60
  16  -4   0   51.19    3.50
 -16  -4   0   57.29    2.70
 -16  -4   0   53.89    2.60
  16  -4   0   57.99    2.80
 -16  -4   0   53.49    2.70
  16  -4   0   54.29    2.80
  16  -4   0   57.69    3.10
  16  -4   0   57.59    3.50
 -16  -4   0   57.09    2.80
  16  -4   0   57.39    2.90
  16  -4   0   58.79    3.50
  16  -4   0   55.89    3.30
 -16  -4   0   59.49    3.40
 -16  -4   0   61.19    2.70
 -16  -4   0   57.99    2.90
  16  -4   0   52.89    3.00
 -16  -4   0   51.59    1.50
 -16   4   0   57.89    3.30
 -16   4   0   57.09    3.30
 -16   4   0   57.49    3.10
  16   4   0   59.49    3.20
 -16   4   0   49.40    3.00
 -16   4   0   53.89    3.10
 -16   4   0   50.29    3.40
 -16   4   0   54.39    3.10
 -18  -4   0  318.87    7.60
  18  -4   0  320.17    9.50
 -18  -4   0  303.57    8.90
 -18  -4   0  301.57    9.10
 -18  -4   0  332.47    8.90
  18  -4   0  307.07    9.80
  18  -4   0  318.77   10.50
 -18  -4   0  309.87    8.90
 -18  -4   0  313.97    9.20
  18  -4   0  318.27    9.30
  18  -4   0  311.67    9.50
  18  -4   0  302.67   10.10
 -18  -4   0  323.57    9.00
  18  -4   0  320.37    9.10
  18  -4   0  304.77   10.10
  18  -4   0  308.87    9.10
 -18   4   0  310.27    9.40
 -18   4   0  300.87    9.40
 -18   4   0  306.57    9.70
 -18   4   0  325.67   10.10
  18   4   0  301.57    9.40
 -18   4   0  303.07    9.70
 -18   4   0  317.47   10.20
 -18   4   0  334.47    9.50
  18   4   0  327.47    9.70
  20  -4   0    5.40    1.20
 -20  -4   0    5.80    1.20
  20  -4   0    6.20    1.90
  20  -4   0    3.90    1.70
 -20  -4   0    4.30    0.70
 -20  -4   0    4.20    1.00
 -20  -4   0    7.00    1.40
  20  -4   0    3.60    1.40
 -20  -4   0    3.70    1.20
  20  -4   0    6.00    1.50
 -20  -4   0    4.80    1.10
  20  -4   0    2.70    1.30
 -20  -4   0    5.20    1.20
  20  -4   0    6.30    1.50
  20  -4   0    6.20    1.60
 -20  -4   0    4.10    1.20
 -20   4   0    3.40    1.30
  20   4   0    5.80    1.50
 -20   4   0    5.80    1.50
 -20   4   0    7.00    1.60
 -20   4   0    8.40    1.60
 -20   4   0    4.10    1.40
 -20   4   0    3.30    1.30
  20   4   0    8.10    1.70
 -20   4   0    4.30    1.40
 -22  -4   0  168.98    5.90
  22  -4   0  161.18    6.00
  22  -4   0  145.99    5.40
  22  -4   0  152.88    6.10
  22  -4   0  165.98    7.30
 -22  -4   0  160.48    5.80
 -22  -4   0  159.18    5.40
  22  -4   0  152.78    6.60
 -22  -4   0  164.28    6.00
  22  -4   0  161.28    6.80
  22  -4   0  155.28    5.70
  22  -4   0  151.58    6.00
 -22  -4   0  165.28    5.70
 -22  -4   0  158.58    5.60
  22  -4   0  148.19    8.40
 -22  -4   0  164.98    4.50
 -22   4   0  155.38    6.40
 -22   4   0  146.49    5.90
 -22   4   0  162.68    6.20
 -22   4   0  153.28    6.10
 -22   4   0  157.28    6.40
 -22   4   0  158.18    6.80
 -22   4   0  155.28    6.50
  22   4   0  156.58    6.10
  24  -4   0  155.88    7.00
 -24  -4   0  163.98    4.80
 -24  -4   0  161.48    6.20
 -24  -4   0  165.88    5.40
  24  -4   0  159.68    6.40
  24  -4   0  162.78    6.00
  24  -4   0  149.39    6.30
  24  -4   0  157.28    6.20
  24  -4   0  142.39    5.40
 -24  -4   0  164.48    5.90
 -24  -4   0  163.38    5.90
 -24  -4   0  168.18    6.10
  24  -4   0  149.99    7.00
 -24   4   0  159.48    6.70
 -24   4   0  160.08    6.80
  24   4   0  179.98    6.70
 -24   4   0  155.78    7.00
 -24   4   0  165.28    6.50
  24   4   0  158.68    6.70
 -24   4   0  156.18    6.90
 -24   4   0  170.78    6.50
 -24   4   0  160.68    6.30
  26  -4   0  387.96   11.70
  26  -4   0  360.36   11.70
 -26  -4   0  383.16    9.80
 -26  -4   0  403.86   11.70
  26  -4   0  356.26   12.50
  26  -4   0  371.76   11.60
 -26  -4   0  392.36   10.20
  26  -4   0  371.86   11.20
  26  -4   0  384.06   12.80
  26  -4   0  350.36   11.50
 -26  -4   0  395.66    9.90
 -26  -4   0  398.56   11.60
 -26  -4   0  394.86   11.40
  26  -4   0  361.36   12.80
  26   4   0  356.06   12.10
 -26   4   0  381.56   11.60
 -26   4   0  381.86   12.30
 -26   4   0  350.66   11.50
 -26   4   0  365.06   12.30
  26   4   0  393.26   12.10
 -26   4   0  367.16   11.60
 -26   4   0  367.96   12.50
 -28  -4   0  830.02   21.30
  28  -4   0  814.92   20.20
  28  -4   0  830.22   23.30
  28  -4   0  805.42   21.90
  28  -4   0  835.92   22.00
 -28  -4   0  807.22   19.90
 -28  -4   0  810.22   21.20
 -28  -4   0  824.32   21.80
 -28  -4   0  803.62   21.30
  28  -4   0  801.62   21.30
 -28  -4   0  805.42   19.70
 -28  -4   0  814.22   21.90
 -28  -4   0  815.62   19.60
  28  -4   0  850.31   23.50
  28  -4   0  839.22   23.30
  28  -4   0  804.52   21.90
 -28   4   0  814.32   22.70
 -28   4   0  827.62   21.90
 -28   4   0  847.22   22.60
 -28   4   0  854.11   22.00
 -28   4   0  797.22   22.90
 -28   4   0  827.02   23.10
 -28   4   0  797.62   21.90
  28   4   0  776.92   22.50
  28   4   0  837.32   22.60
  30  -4   0 1069.19   27.50
  30  -4   0 1020.60   25.10
 -30  -4   0 1077.29   27.50
 -30  -4   0 1033.20   26.90
  30  -4   0 1048.50   26.90
 -30  -4   0 1056.19   26.60
 -30  -4   0 1055.49   26.70
 -30  -4   0 1055.29   25.40
 -30  -4   0 1064.49   24.80
 -30  -4   0 1027.30   23.90
  30  -4   0 1033.90   28.80
  30  -4   0 1056.89   29.00
  30  -4   0 1080.39   29.30
 -30  -4   0 1092.59   27.60
  30  -4   0 1040.50   27.60
 -30   4   0 1050.19   28.10
 -30   4   0 1064.79   28.70
 -30   4   0 1049.59   27.40
 -30   4   0 1033.20   27.60
 -30   4   0 1046.90   28.70
  30   4   0 1062.99   28.30
 -30   4   0 1012.10   27.30
 -30   4   0 1077.39   28.50
 -32  -4   0 1152.58   27.80
 -32  -4   0 1133.09   29.50
  32  -4   0 1255.97   35.50
 -32  -4   0 1165.18   27.10
  32  -4   0 1170.08   31.60
 -32  -4   0 1159.78   29.20
 -32  -4   0 1136.19   27.90
  32  -4   0 1066.19   26.60
 -32  -4   0 1181.28   30.20
 -32  -4   0 1155.58   29.00
  32  -4   0 1130.39   31.70
  32  -4   0 1142.59   29.50
  32  -4   0 1161.18   31.70
  32  -4   0 1117.99   29.90
 -32  -4   0 1171.38   30.20
  32  -4   0 1126.39   30.10
 -32   4   0 1169.98   30.40
 -32   4   0 1155.18   30.00
 -32   4   0 1193.48   30.90
 -32   4   0 1168.68   31.20
 -32   4   0 1138.59   32.40
 -32   4   0 1146.49   29.90
 -32   4   0 1189.28   31.50
  32   4   0 1156.78   31.00
  34  -4   0  121.39    7.30
 -34  -4   0  123.39    4.40
  34  -4   0  143.09    9.60
 -34  -4   0  120.49    5.50
 -34  -4   0  125.29    4.80
 -34  -4   0  124.39    3.90
  34  -4   0  115.69    7.10
 -34  -4   0  128.49    4.90
 -34  -4   0  134.69    5.60
 -34  -4   0  118.09    5.80
 -34  -4   0  112.89    7.20
 -34  -4   0  131.69    6.40
  34   4   0  134.29    7.10
 -34   4   0  121.89    6.30
 -34   4   0  130.29    7.10
 -34   4   0  130.39    6.90
 -34   4   0  126.49    6.20
 -34   4   0  119.79    6.60
 -36  -4   0  135.89    4.30
 -36  -4   0  144.49    7.00
 -36  -4   0  135.79    5.80
 -36  -4   0  154.98   10.00
  36  -4   0  116.49    7.40
 -36  -4   0  131.89    5.40
 -36  -4   0  142.39    7.00
  36  -4   0  151.88   11.90
 -36  -4   0  129.59    3.90
 -36  -4   0  128.69    5.10
 -36  -4   0  144.19    6.10
  36  -4   0  132.89    7.60
 -36  -4   0  134.99    8.00
 -36   4   0  131.89    7.00
 -36   4   0  129.19    7.20
 -36   4   0  145.09    8.20
 -36   4   0  137.79    6.50
   1  -5   0   38.20    2.40
   1  -5   0   35.20    2.60
   1  -5   0   44.40    2.30
  -1  -5   0   42.10    2.60
  -1  -5   0   43.40    1.50
  -1  -5   0   43.60    2.40
   1  -5   0   41.80    2.30
   1  -5   0   35.10    2.50
   1  -5   0   42.50    2.20
   1  -5   0   40.00    2.40
  -1  -5   0   42.40    2.40
  -1  -5   0   41.40    2.40
   1  -5   0   41.50    2.40
  -1  -5   0   44.50    2.10
   1  -5   0   42.00    1.60
  -1  -5   0   42.80    2.10
   1  -5   0   35.80    2.30
  -1  -5   0   42.40    2.30
  -1  -5   0   41.90    2.00
   1  -5   0   38.80    2.30
  -1  -5   0   45.80    2.10
   1  -5   0   42.20    2.10
  -1  -5   0   40.80    2.70
  -1   5   0   40.90    2.10
   1   5   0   45.00    3.30
   1   5   0   41.10    2.60
   1   5   0   43.30    2.30
   1   5   0   45.20    1.90
  -1   5   0   38.20    2.70
  -1   5   0   42.70    1.50
   1   5   0   44.90    1.80
  -1   5   0   46.10    2.80
  -1   5   0   42.30    1.90
   1   5   0   43.20    2.80
  -1   5   0   41.80    2.30
   1   5   0   43.30    2.60
  -3  -5   0   99.39    3.90
   3  -5   0  106.09    3.70
   3  -5   0  109.49    3.80
  -3  -5   0   97.69    4.30
  -3  -5   0  102.99    2.60
  -3  -5   0  101.49    4.10
   3  -5   0  108.29    3.80
  -3  -5   0  108.19    3.50
  -3  -5   0   97.49    3.70
   3  -5   0  106.49    4.40
  -3  -5   0  101.69    3.40
   3  -5   0  101.19    3.80
  -3  -5   0   97.89    3.80
   3  -5   0  106.39    4.00
   3  -5   0  106.99    4.40
  -3  -5   0   96.99    3.70
   3  -5   0   98.39    4.10
   3  -5   0  105.19    4.00
  -3  -5   0  104.69    3.30
   3  -5   0  110.79    3.30
  -3  -5   0   98.69    3.90
   3  -5   0   91.59    4.00
  -3  -5   0  106.49    3.50
  -3   5   0  104.89    3.40
  -3   5   0   99.19    3.80
  -3   5   0  108.49    3.20
  -3   5   0   96.39    4.40
  -3   5   0  102.99    4.40
  -3   5   0   98.89    4.40
   3   5   0  101.99    3.60
   3   5   0   98.79    4.50
   3   5   0  100.79    4.10
   3   5   0   96.19    4.20
  -3   5   0  102.59    3.50
   3   5   0  100.59    4.10
  -5  -5   0  433.56   10.40
  -5  -5   0  388.96   10.60
   5  -5   0  412.86   10.80
   5  -5   0  417.56   10.80
   5  -5   0  415.56   11.60
  -5  -5   0  422.56   10.30
   5  -5   0  400.66   11.40
   5  -5   0  399.46   11.50
  -5  -5   0  427.26   10.30
  -5  -5   0  385.16   10.60
   5  -5   0  408.56   11.20
   5  -5   0  396.76   11.70
   5  -5   0  414.76   11.20
  -5  -5   0  419.86    9.50
  -5  -5   0  423.76    9.80
  -5  -5   0  409.96    9.50
   5  -5   0  411.36   11.00
  -5  -5   0  407.26   11.10
  -5  -5   0  424.66   10.10
  -5  -5   0  406.96   11.60
   5  -5   0  418.96   11.10
  -5  -5   0  412.26   11.10
   5  -5   0  404.76   10.40
  -5   5   0  421.46   10.70
  -5   5   0  386.26   11.60
   5   5   0  410.36   11.30
   5   5   0  406.16   10.50
  -5   5   0  401.36   11.10
  -5   5   0  420.16   11.80
   5   5   0  406.26   11.60
   5   5   0  413.96   11.40
  -5   5   0  414.06   10.40
  -5   5   0  397.36   11.70
  -5   5   0  403.86   10.60
  -5   5   0  401.56   11.00
  -7  -5   0  527.05   11.90
  -7  -5   0  529.45   12.20
  -7  -5   0  522.75   12.50
   7  -5   0  495.65   13.80
   7  -5   0  501.85   13.90
  -7  -5   0  472.45   12.70
   7  -5   0  506.75   13.90
  -7  -5   0  520.45   12.40
   7  -5   0  501.55   13.50
   7  -5   0  502.05   14.20
   7  -5   0  509.05   13.40
  -7  -5   0  514.95   13.40
  -7  -5   0  496.25   13.80
  -7  -5   0  527.65   12.50
   7  -5   0  542.15   13.50
   7  -5   0  519.05   13.40
  -7  -5   0  526.45   12.40
  -7  -5   0  530.35   13.50
   7  -5   0  502.55   13.10
  -7  -5   0  519.15   12.80
   7  -5   0  495.55   12.90
  -7  -5   0  486.35   13.40
  -7  -5   0  485.55   12.70
  -7   5   0  516.15   13.10
   7   5   0  509.75   13.50
  -7   5   0  495.85   14.10
  -7   5   0  523.15   14.20
   7   5   0  496.15   13.80
  -7   5   0  519.35   13.50
  -7   5   0  516.45   13.00
   7   5   0  527.65   13.70
  -7   5   0  502.55   14.40
   7   5   0  515.95   12.70
  -7   5   0  522.05   13.10
  -9  -5   0   68.39    3.10
  -9  -5   0   60.39    2.40
  -9  -5   0   67.69    2.20
   9  -5   0   62.49    3.40
   9  -5   0   67.09    3.10
  -9  -5   0   68.19    2.70
   9  -5   0   69.09    3.50
  -9  -5   0   67.49    2.70
   9  -5   0   58.49    2.90
   9  -5   0   62.29    3.10
   9  -5   0   64.19    3.20
   9  -5   0   62.79    2.90
  -9  -5   0   65.89    2.20
  -9  -5   0   58.99    3.30
  -9  -5   0   68.69    2.10
  -9  -5   0   66.99    3.10
  -9  -5   0   69.29    2.10
   9  -5   0   65.59    3.70
  -9  -5   0   66.59    3.00
   9  -5   0   64.19    3.50
   9  -5   0   67.89    3.20
  -9   5   0   57.69    3.40
  -9   5   0   58.19    3.10
   9   5   0   67.39    3.20
  -9   5   0   61.79    3.40
  -9   5   0   68.79    3.70
   9   5   0   69.39    3.30
   9   5   0   68.29    3.40
  -9   5   0   64.79    3.00
  -9   5   0   68.99    3.00
  -9   5   0   65.19    3.20
   9   5   0   68.39    2.50
 -11  -5   0  105.69    3.10
  11  -5   0  110.69    4.30
 -11  -5   0  116.89    3.40
  11  -5   0  118.89    5.00
 -11  -5   0  115.79    4.30
 -11  -5   0  109.19    3.10
 -11  -5   0  102.99    4.50
  11  -5   0  107.29    4.80
  11  -5   0  110.89    4.10
  11  -5   0  110.09    4.50
 -11  -5   0  107.69    4.00
 -11  -5   0  108.09    4.10
  11  -5   0  108.59    4.50
 -11  -5   0  114.99    3.00
 -11  -5   0  108.59    3.80
 -11  -5   0  105.99    3.10
  11  -5   0  112.09    4.40
 -11  -5   0  113.99    4.20
  11  -5   0  111.19    5.10
  11  -5   0  110.49    4.40
 -11  -5   0  108.79    3.00
  11  -5   0   94.59    4.40
 -11   5   0  116.59    4.40
 -11   5   0  109.89    4.50
 -11   5   0  100.69    4.60
  11   5   0  105.89    4.50
 -11   5   0  112.39    4.20
  11   5   0  106.49    3.40
 -11   5   0  109.79    4.90
 -11   5   0  110.79    4.50
 -13  -5   0   23.10    0.80
 -13  -5   0   26.60    1.90
  13  -5   0   26.90    2.70
 -13  -5   0   23.70    1.40
  13  -5   0   24.30    2.40
 -13  -5   0   19.80    1.60
 -13  -5   0   21.70    2.30
 -13  -5   0   21.30    2.10
 -13  -5   0   19.80    0.80
  13  -5   0   26.90    2.30
  13  -5   0   26.40    1.90
  13  -5   0   23.10    2.50
  13  -5   0   26.40    2.20
 -13  -5   0   21.60    0.90
  13  -5   0   23.00    2.10
  13  -5   0   22.10    2.40
  13  -5   0   23.10    2.20
 -13  -5   0   20.70    0.80
  13  -5   0   26.70    2.10
  13  -5   0   22.00    2.00
 -13  -5   0   22.20    1.80
 -13  -5   0   24.60    1.90
 -13  -5   0   23.10    0.80
 -13  -5   0   20.80    1.70
 -13   5   0   26.10    2.50
 -13   5   0   24.30    2.20
 -13   5   0   20.60    2.20
 -13   5   0   27.40    2.20
  13   5   0   20.20    2.10
 -13   5   0   31.10    3.70
 -13   5   0   23.30    2.20
 -13   5   0   22.20    2.10
 -15  -5   0   54.09    3.60
  15  -5   0   66.49    3.40
  15  -5   0   65.49    4.00
  15  -5   0   70.49    4.10
 -15  -5   0   63.79    3.40
 -15  -5   0   60.19    3.00
 -15  -5   0   65.09    3.10
 -15  -5   0   65.29    2.60
  15  -5   0   60.79    3.30
  15  -5   0   58.09    3.00
  15  -5   0   57.09    3.10
 -15  -5   0   58.89    3.10
  15  -5   0   69.99    3.60
 -15  -5   0   61.79    2.80
 -15  -5   0   62.49    1.80
  15  -5   0   63.69    3.40
 -15  -5   0   60.29    3.00
  15  -5   0   63.29    3.90
 -15  -5   0   63.89    3.30
  15  -5   0   58.49    3.40
 -15   5   0   61.99    3.90
 -15   5   0   58.79    3.40
 -15   5   0   64.89    3.30
  15   5   0   63.29    3.50
 -15   5   0   63.09    3.50
 -15   5   0   68.39    3.70
 -15   5   0   69.29    3.60
 -15   5   0   66.19    3.80
  17  -5   0   15.90    1.90
 -17  -5   0   18.80    1.80
 -17  -5   0   17.00    0.90
 -17  -5   0   15.70    1.60
  17  -5   0   17.40    1.90
  17  -5   0   28.20    3.20
  17  -5   0   19.10    2.50
  17  -5   0   18.30    2.20
 -17  -5   0   18.80    2.10
  17  -5   0   20.40    2.10
 -17  -5   0   19.50    1.80
 -17  -5   0   18.90    2.10
  17  -5   0   19.70    2.40
 -17  -5   0   15.70    2.00
  17  -5   0   19.70    2.10
 -17  -5   0   18.90    1.90
  17  -5   0   16.10    2.40
 -17   5   0   19.00    2.20
 -17   5   0   18.10    2.70
 -17   5   0   24.50    2.80
  17   5   0   19.20    2.30
 -17   5   0   22.40    2.80
 -17   5   0   20.80    2.50
 -17   5   0   22.70    2.50
 -17   5   0   21.30    2.30
 -19  -5   0   74.99    3.40
 -19  -5   0   72.79    3.60
  19  -5   0   78.69    3.70
 -19  -5   0   78.09    3.50
  19  -5   0   81.39    4.20
 -19  -5   0   71.29    4.00
  19  -5   0   67.49    4.60
 -19  -5   0   72.59    3.70
  19  -5   0   76.89    4.10
  19  -5   0   72.99    4.50
  19  -5   0   76.99    4.30
 -19  -5   0   73.89    2.30
  19  -5   0   74.59    3.70
 -19  -5   0   65.69    3.30
 -19  -5   0   74.79    3.70
  19  -5   0   69.59    4.40
 -19  -5   0   75.09    3.30
  19  -5   0   79.09    3.90
 -19   5   0   75.99    4.20
 -19   5   0   67.29    4.10
 -19   5   0   78.49    4.20
 -19   5   0   72.59    4.20
 -19   5   0   73.99    4.50
 -19   5   0   70.79    4.00
 -19   5   0   72.89    3.90
  19   5   0   68.89    4.00
  21  -5   0   -0.30    0.90
 -21  -5   0    1.00    0.90
  21  -5   0    0.80    1.00
  21  -5   0   -0.30    1.20
 -21  -5   0    0.50    1.00
 -21  -5   0    0.10    0.80
  21  -5   0    1.50    1.10
 -21  -5   0   -0.70    0.70
 -21  -5   0   -0.70    0.90
  21  -5   0   -1.00    1.30
 -21  -5   0    1.30    1.00
 -21  -5   0    0.20    0.80
  21  -5   0   -1.20    1.20
 -21  -5   0    0.70    0.90
 -21  -5   0    0.20    0.50
  21  -5   0    0.50    2.10
  21  -5   0   -1.60    1.10
  21  -5   0   -0.80    1.00
 -21   5   0    0.90    1.20
 -21   5   0   -0.10    1.00
 -21   5   0    0.30    1.40
 -21   5   0    0.40    1.20
  21   5   0    0.50    1.30
 -21   5   0    0.40    1.10
 -21   5   0    1.20    1.40
 -21   5   0   -0.60    1.10
 -23  -5   0  536.65   14.10
  23  -5   0  513.55   16.80
 -23  -5   0  530.05   12.90
  23  -5   0  532.65   14.70
 -23  -5   0  553.34   14.80
  23  -5   0  546.75   15.00
 -23  -5   0  565.94   14.70
  23  -5   0  550.14   16.10
 -23  -5   0  546.75   14.90
  23  -5   0  524.95   16.40
  23  -5   0  540.75   15.30
  23  -5   0  527.75   15.30
  23  -5   0  536.55   16.50
 -23  -5   0  532.75   14.80
 -23  -5   0  551.14   14.70
  23  -5   0  542.75   15.10
 -23  -5   0  528.35   14.30
 -23  -5   0  548.75   15.90
 -23   5   0  526.35   15.90
 -23   5   0  527.45   16.20
 -23   5   0  560.64   16.00
 -23   5   0  527.65   15.60
 -23   5   0  507.25   15.00
 -23   5   0  544.05   15.60
  23   5   0  532.45   16.60
 -23   5   0  526.45   16.30
 -25  -5   0   45.20    3.10
 -25  -5   0   45.80    3.40
  25  -5   0   46.50    3.40
 -25  -5   0   47.40    3.80
  25  -5   0   44.30    3.10
  25  -5   0   41.40    4.10
  25  -5   0   45.00    3.00
 -25  -5   0   45.50    2.50
  25  -5   0   48.90    4.40
  25  -5   0   46.30    3.60
 -25  -5   0   42.80    3.00
  25  -5   0   50.39    3.70
 -25  -5   0   43.30    2.10
  25  -5   0   42.70    3.90
 -25  -5   0   47.10    3.80
 -25  -5   0   49.20    3.10
  25  -5   0   52.49    4.30
 -25   5   0   48.30    3.70
 -25   5   0   41.40    3.70
  25   5   0   38.30    3.70
 -25   5   0   43.80    3.60
 -25   5   0   42.20    4.00
 -25   5   0   39.00    3.60
 -25   5   0   42.20    3.40
 -27  -5   0  243.68    8.30
 -27  -5   0  238.38    8.50
  27  -5   0  246.68    9.70
  27  -5   0  235.38    9.80
  27  -5   0  244.98    8.00
 -27  -5   0  237.68    8.30
  27  -5   0  240.68    8.60
 -27  -5   0  232.78    7.70
  27  -5   0  242.68    8.90
 -27  -5   0  239.88    6.70
  27  -5   0  231.28    8.20
 -27  -5   0  243.58    9.50
 -27  -5   0  240.68    7.60
  27  -5   0  235.88    9.80
 -27  -5   0  235.68    7.20
 -27  -5   0  250.07    8.30
  27   5   0  246.28    9.40
 -27   5   0  251.87   11.90
 -27   5   0  238.68    9.30
 -27   5   0  234.28    8.90
 -27   5   0  247.38    9.60
 -27   5   0  229.48    9.50
 -27   5   0  232.38    9.20
 -29  -5   0   16.50    1.60
  29  -5   0   22.60    2.80
 -29  -5   0   17.70    3.00
 -29  -5   0   19.10    2.30
  29  -5   0   19.40    2.10
  29  -5   0   16.50    2.60
 -29  -5   0   25.30    2.70
  29  -5   0   23.00    3.40
 -29  -5   0   20.70    2.50
  29  -5   0   22.40    2.70
 -29  -5   0   18.90    1.70
 -29  -5   0   15.10    2.30
 -29  -5   0   18.90    2.40
  29  -5   0   17.50    2.80
  29  -5   0   17.30    3.30
 -29   5   0   16.20    2.60
 -29   5   0   17.10    2.60
  29   5   0   15.60    3.00
 -29   5   0   17.60    2.70
 -29   5   0   19.50    3.10
 -29   5   0   14.20    2.50
 -29   5   0   19.20    2.90
 -29   5   0   16.90    2.70
  31  -5   0   62.39    4.30
 -31  -5   0   61.89    4.10
 -31  -5   0   58.09    2.80
  31  -5   0   61.09    5.10
 -31  -5   0   50.49    2.60
  31  -5   0   49.50    4.80
  31  -5   0   60.09    3.90
 -31  -5   0   56.19    4.80
 -31  -5   0   56.79    3.50
  31  -5   0   52.89    4.20
 -31  -5   0   54.79    2.60
 -31  -5   0   59.19    3.70
  31  -5   0   62.59    5.10
 -31  -5   0   55.59    3.60
 -31  -5   0   58.89    4.10
 -31  -5   0   51.49    3.20
 -31  -5   0   56.09    2.60
  31   5   0   56.69    4.80
 -31   5   0   48.70    4.20
 -31   5   0   55.39    4.60
 -31   5   0   64.39    4.50
 -31   5   0   58.19    4.90
 -31   5   0   58.19    4.60
 -31   5   0   53.59    5.30
  33  -5   0  209.48    9.90
 -33  -5   0  211.18    6.70
 -33  -5   0  209.98    7.40
 -33  -5   0  213.88    8.50
 -33  -5   0  204.18    8.40
 -33  -5   0  218.68    8.10
  33  -5   0  215.28    9.90
 -33  -5   0  215.58    6.30
 -33  -5   0  208.38    7.40
 -33  -5   0  217.68    8.20
  33  -5   0  228.18   10.10
 -33  -5   0  206.38    5.80
  33  -5   0  212.48    8.30
 -33  -5   0  214.48    9.80
 -33   5   0  208.68    9.30
 -33   5   0  217.58    8.90
 -33   5   0  224.88    9.00
 -33   5   0  212.78    9.30
 -35  -5   0   25.40    2.20
 -35  -5   0   24.50    3.90
  35  -5   0   30.00    4.50
 -35  -5   0   32.50    2.90
  35  -5   0   25.70    3.60
 -35  -5   0   31.00    1.70
 -35  -5   0   29.50    1.40
  35  -5   0   30.80    1.50
  35  -5   0   36.30    5.30
  35  -5   0   37.50    3.30
 -35  -5   0   31.30    2.70
 -35  -5   0   28.70    3.10
 -35  -5   0   26.60    3.40
 -35  -5   0   34.00    3.50
 -35  -5   0   26.20    2.40
 -35  -5   0   28.30    2.50
 -35   5   0   41.90    4.20
 -35   5   0   32.20    3.90
 -35   5   0   27.20    3.70
 -35   5   0   29.80    3.80
   0  -6   0  193.48    5.90
   0  -6   0  189.58    6.30
   0  -6   0  197.38    5.90
   0  -6   0  196.68    6.10
   0  -6   0  192.18    5.90
   0  -6   0  181.08    6.30
   0  -6   0  188.58    6.60
   0  -6   0  194.48    7.00
   0  -6   0  196.28    6.40
   0  -6   0  191.38    4.90
   0  -6   0  177.68    6.30
   0   6   0  186.18    5.30
   0   6   0  176.28    6.80
   0   6   0  191.58    6.80
   0   6   0  184.38    6.90
   0   6   0  188.68    6.10
   0   6   0  193.48    6.50
   0   6   0  184.98    5.50
  -2  -6   0  138.69    5.10
   2  -6   0  146.99    4.90
  -2  -6   0  154.28    4.80
   2  -6   0  151.88    5.00
  -2  -6   0  139.89    5.20
  -2  -6   0  140.39    5.00
  -2  -6   0  141.89    5.70
   2  -6   0  142.59    4.10
   2  -6   0  151.68    5.30
  -2  -6   0  138.09    5.40
  -2  -6   0  136.39    5.10
   2  -6   0  148.99    4.90
   2  -6   0  142.39    5.40
   2  -6   0  144.19    5.20
   2  -6   0  131.99    5.50
  -2  -6   0  145.99    5.20
   2  -6   0  142.89    5.40
   2  -6   0  149.99    4.90
  -2  -6   0  144.79    3.60
  -2  -6   0  142.79    4.70
   2  -6   0  151.78    5.90
  -2   6   0  144.99    5.90
   2   6   0  134.99    5.70
   2   6   0  143.99    4.90
  -2   6   0  142.29    5.20
  -2   6   0  149.09    4.90
   2   6   0  153.08    5.70
  -2   6   0  148.89    4.50
  -2   6   0  147.79    3.90
   2   6   0  144.89    5.40
  -2   6   0  154.08    5.80
   2   6   0  132.79    5.70
   2   6   0  138.49    4.20
  -2   6   0  140.79    5.80
   2   6   0  140.19    4.00
   4  -6   0  198.08    6.80
  -4  -6   0  191.58    7.00
   4  -6   0  205.98    6.20
  -4  -6   0  192.18    6.40
   4  -6   0  203.58    7.20
  -4  -6   0  190.68    5.70
   4  -6   0  197.88    6.30
   4  -6   0  195.38    6.50
   4  -6   0  192.98    5.60
  -4  -6   0  189.48    6.20
   4  -6   0  186.68    6.90
   4  -6   0  195.38    6.10
  -4  -6   0  201.78    5.80
  -4  -6   0  184.18    6.50
  -4  -6   0  198.48    5.90
  -4  -6   0  175.08    6.10
   4  -6   0  193.48    6.80
   4  -6   0  203.28    6.60
   4  -6   0  211.58    6.40
  -4  -6   0  200.68    6.40
  -4  -6   0  198.68    6.50
  -4   6   0  199.08    7.20
   4   6   0  196.98    6.70
   4   6   0  194.58    6.00
   4   6   0  190.18    7.00
  -4   6   0  208.98    6.00
   4   6   0  194.08    7.10
  -4   6   0  195.58    7.20
   4   6   0  195.68    6.80
  -4   6   0  211.18    7.20
  -4   6   0  196.68    6.30
  -4   6   0  194.68    6.60
  -4   6   0  209.48    5.90
  -6  -6   0   52.29    2.60
  -6  -6   0   47.00    2.50
  -6  -6   0   46.90    2.70
  -6  -6   0   54.39    3.40
   6  -6   0   44.80    2.80
  -6  -6   0   50.99    2.30
   6  -6   0   52.89    2.80
   6  -6   0   51.19    3.20
  -6  -6   0   51.49    2.80
   6  -6   0   48.70    2.30
   6  -6   0   47.40    3.10
  -6  -6   0   45.60    2.90
   6  -6   0   49.30    3.20
   6  -6   0   50.19    3.30
  -6  -6   0   51.09    2.20
   6  -6   0   51.89    2.80
   6  -6   0   53.59    2.60
  -6  -6   0   51.49    2.20
  -6  -6   0   50.59    1.70
   6  -6   0   52.09    2.90
   6   6   0   46.60    3.10
  -6   6   0   50.29    2.30
   6   6   0   49.80    2.40
  -6   6   0   45.30    3.30
  -6   6   0   52.09    2.90
  -6   6   0   47.10    2.50
   6   6   0   55.49    3.20
   6   6   0   53.39    3.10
  -6   6   0   50.59    2.50
  -6   6   0   48.70    3.30
  -6   6   0   44.90    3.20
  -6   6   0   54.19    3.00
   8  -6   0   -1.00    0.80
  -8  -6   0    0.40    0.60
  -8  -6   0    0.40    0.50
   8  -6   0    0.90    0.90
   8  -6   0    0.80    0.90
   8  -6   0   -0.30    0.60
  -8  -6   0    0.40    0.60
   8  -6   0   -1.00    0.80
  -8  -6   0    0.20    1.00
  -8  -6   0    0.10    0.20
   8  -6   0    0.50    0.80
  -8  -6   0   -0.10    0.50
   8  -6   0    0.60    0.80
  -8  -6   0    0.40    0.70
  -8  -6   0   -0.40    0.70
   8  -6   0    0.40    1.10
  -8  -6   0   -0.60    0.80
   8  -6   0    0.30    0.60
   8  -6   0   -0.40    0.90
  -8  -6   0   -0.20    0.50
  -8  -6   0    0.50    0.20
  -8  -6   0    0.20    0.70
   8   6   0    0.00    1.00
  -8   6   0    1.40    0.90
  -8   6   0    0.40    0.90
  -8   6   0    0.30    1.00
   8   6   0   -0.20    0.80
  -8   6   0   -0.50    0.60
  -8   6   0    0.40    0.70
   8   6   0   -0.40    0.50
  -8   6   0    1.00    1.00
  -8   6   0    1.00    1.20
 -10  -6   0    1.80    0.90
 -10  -6   0    3.00    0.80
  10  -6   0    2.00    1.00
  10  -6   0    2.70    1.30
 -10  -6   0    1.00    1.20
 -10  -6   0    3.40    0.50
 -10  -6   0    1.50    0.60
 -10  -6   0    1.80    0.70
  10  -6   0    2.10    1.30
  10  -6   0    2.60    1.20
  10  -6   0    2.50    1.30
  10  -6   0    3.00    1.20
  10  -6   0    2.30    1.10
 -10  -6   0    1.40    0.90
 -10  -6   0    0.60    0.70
  10  -6   0    3.20    1.20
 -10  -6   0    2.30    0.60
 -10  -6   0    2.30    0.90
  10  -6   0    2.10    0.80
 -10  -6   0    3.50    0.90
  10  -6   0    1.90    1.30
 -10   6   0    4.10    1.10
  10   6   0    3.30    0.70
  10   6   0    5.20    1.40
 -10   6   0    3.10    1.40
 -10   6   0    3.10    1.20
  10   6   0    3.00    1.20
 -10   6   0    3.60    1.20
 -10   6   0    3.40    1.40
 -10   6   0    2.30    1.00
 -10   6   0    2.20    1.00
  10   6   0    1.90    1.00
 -10   6   0    3.80    1.30
 -12  -6   0  131.79    3.50
 -12  -6   0  130.59    4.50
 -12  -6   0  131.39    4.90
  12  -6   0  130.49    5.10
 -12  -6   0  121.99    3.70
  12  -6   0  120.29    5.60
  12  -6   0  131.09    5.50
 -12  -6   0  128.39    5.50
  12  -6   0  127.09    5.10
  12  -6   0  124.79    5.10
 -12  -6   0  132.69    3.90
 -12  -6   0  129.39    4.90
  12  -6   0  120.89    5.70
  12  -6   0  129.19    5.30
 -12  -6   0  129.69    3.70
 -12  -6   0  127.59    4.40
  12  -6   0  134.39    6.10
 -12  -6   0  128.79    3.40
  12  -6   0  131.99    4.80
  12  -6   0  126.99    5.10
 -12  -6   0  126.29    4.80
 -12  -6   0  123.99    3.70
  12  -6   0  119.39    4.80
 -12   6   0  126.39    5.30
 -12   6   0  125.59    5.80
  12   6   0  132.49    5.30
 -12   6   0  134.89    5.80
 -12   6   0  122.89    5.20
 -12   6   0  127.29    5.00
  12   6   0  127.99    4.00
 -12   6   0  123.39    4.90
 -12   6   0  123.09    5.70
  14  -6   0  233.08    7.40
  14  -6   0  234.78    8.00
 -14  -6   0  231.98    7.40
 -14  -6   0  224.48    8.00
  14  -6   0  231.58    7.80
  14  -6   0  227.98    8.60
 -14  -6   0  217.08    7.20
  14  -6   0  244.58    9.00
 -14  -6   0  227.18    6.90
  14  -6   0  233.88    8.10
  14  -6   0  251.67    8.10
 -14  -6   0  236.68    6.20
  14  -6   0  238.18    8.70
  14  -6   0  236.48    7.70
  14  -6   0  235.18    8.70
 -14  -6   0  225.58    7.40
  14  -6   0  220.88    7.60
 -14  -6   0  220.58    7.30
 -14  -6   0  239.58    6.40
 -14   6   0  231.38    8.70
 -14   6   0  248.18    8.70
 -14   6   0  233.88    8.40
  14   6   0  226.98    7.90
 -14   6   0  237.08    8.10
 -14   6   0  244.08    7.70
 -14   6   0  242.08    8.10
 -14   6   0  236.48    7.90
  16  -6   0 1030.90   26.90
  16  -6   0 1012.10   25.90
 -16  -6   0  988.50   24.60
  16  -6   0 1019.20   25.40
 -16  -6   0  982.90   25.20
  16  -6   0 1005.30   27.00
  16  -6   0 1019.60   26.80
  16  -6   0 1000.50   25.60
  16  -6   0 1024.30   25.70
  16  -6   0 1045.90   25.80
 -16  -6   0 1052.19   24.10
 -16  -6   0 1024.30   25.90
 -16  -6   0 1039.50   25.30
 -16  -6   0  979.70   24.90
  16  -6   0  993.10   25.70
 -16  -6   0 1002.10   25.00
 -16  -6   0 1011.40   24.90
 -16   6   0  984.80   25.30
 -16   6   0  998.80   25.90
 -16   6   0 1020.50   26.10
 -16   6   0  999.90   26.40
 -16   6   0  989.60   26.80
  16   6   0 1035.70   25.90
 -16   6   0 1006.20   26.60
 -18  -6   0    5.30    1.40
 -18  -6   0    6.30    1.20
 -18  -6   0    6.10    1.40
  18  -6   0    4.40    1.50
 -18  -6   0    6.30    1.40
  18  -6   0    4.20    1.70
  18  -6   0    6.80    1.70
  18  -6   0    5.50    1.70
  18  -6   0    6.40    1.60
 -18  -6   0    4.70    1.10
  18  -6   0    6.40    2.10
  18  -6   0    6.30    1.40
  18  -6   0    5.80    1.40
 -18  -6   0    5.70    1.20
  18  -6   0    6.30    1.60
 -18  -6   0    8.30    1.70
 -18  -6   0    6.20    1.30
 -18   6   0    4.20    1.80
 -18   6   0    5.40    1.60
  18   6   0    7.00    1.80
 -18   6   0    6.00    1.70
 -18   6   0    6.90    1.60
 -18   6   0    4.00    1.50
 -18   6   0    4.60    1.50
 -18   6   0    5.00    1.60
 -20  -6   0    8.20    1.40
  20  -6   0    4.50    1.70
 -20  -6   0    7.00    1.30
  20  -6   0   10.90    2.00
 -20  -6   0    8.00    1.40
 -20  -6   0    7.90    1.60
  20  -6   0    8.90    1.70
 -20  -6   0    7.00    1.60
  20  -6   0    8.20    1.50
  20  -6   0    4.40    1.60
 -20  -6   0    9.40    1.80
  20  -6   0    6.90    1.70
  20  -6   0    9.60    2.40
  20  -6   0    3.70    1.70
 -20  -6   0    8.50    0.90
 -20  -6   0    7.30    1.50
 -20  -6   0    8.20    1.70
  20   6   0    6.50    2.00
 -20   6   0    9.30    1.90
 -20   6   0    7.90    2.00
 -20   6   0    7.20    1.80
 -20   6   0    4.60    1.60
 -20   6   0    5.90    1.90
 -22  -6   0  453.05   12.70
  22  -6   0  439.56   13.10
 -22  -6   0  433.86   10.70
  22  -6   0  431.16   13.20
 -22  -6   0  449.06   13.00
  22  -6   0  435.06   14.90
  22  -6   0  441.86   12.90
  22  -6   0  442.96   13.40
  22  -6   0  428.66   12.90
 -22  -6   0  432.76   13.40
  22  -6   0  465.85   14.80
 -22  -6   0  460.45   12.20
  22  -6   0  424.86   13.70
 -22  -6   0  437.66   12.10
 -22  -6   0  445.96   12.40
 -22  -6   0  453.45   12.80
  22  -6   0  450.85   14.60
 -22   6   0  446.56   13.60
 -22   6   0  451.85   13.30
 -22   6   0  421.76   13.70
  22   6   0  443.96   13.60
 -22   6   0  438.36   13.80
 -22   6   0  442.16   14.40
 -22   6   0  439.66   14.20
 -22   6   0  419.36   18.00
  24  -6   0    8.50    2.30
  24  -6   0    5.30    1.60
 -24  -6   0    7.00    1.50
  24  -6   0    9.40    2.20
 -24  -6   0    4.40    1.50
  24  -6   0    5.30    1.60
  24  -6   0    8.30    2.40
  24  -6   0    7.50    2.10
 -24  -6   0    8.30    1.70
 -24  -6   0    5.60    0.90
 -24  -6   0    5.50    1.40
 -24  -6   0    5.40    1.50
 -24  -6   0    7.00    1.30
  24  -6   0    8.60    2.30
 -24  -6   0    6.90    1.40
 -24  -6   0    5.90    1.80
  24  -6   0    6.90    1.70
  24  -6   0    6.20    1.90
 -24   6   0    7.30    2.10
 -24   6   0    3.80    1.80
 -24   6   0    8.30    2.10
  24   6   0    6.40    2.00
 -24   6   0    3.90    1.70
 -24   6   0    6.90    2.00
 -24   6   0    7.00    2.20
 -24   6   0    8.10    2.10
 -26  -6   0   12.90    1.90
  26  -6   0   10.00    2.00
 -26  -6   0   13.60    1.60
  26  -6   0   13.20    2.80
 -26  -6   0   13.90    2.20
  26  -6   0   16.40    2.90
  26  -6   0   16.00    2.50
 -26  -6   0   12.60    1.20
  26  -6   0   14.10    2.30
 -26  -6   0   16.80    2.30
 -26  -6   0   12.50    2.60
  26  -6   0   13.50    3.10
 -26  -6   0   11.70    1.80
  26  -6   0    8.00    2.10
  26  -6   0   12.30    2.00
  26  -6   0   13.30    3.10
 -26  -6   0   16.20    2.10
 -26  -6   0   11.80    1.90
  26   6   0   10.60    2.40
 -26   6   0   12.70    2.60
 -26   6   0   12.00    2.30
 -26   6   0   13.50    2.60
 -26   6   0   12.50    2.70
 -26   6   0   15.10    2.50
 -26   6   0   18.80    3.00
 -26   6   0   17.90    3.00
  28  -6   0   32.60    3.40
  28  -6   0   38.70    4.70
 -28  -6   0   37.20    3.00
  28  -6   0   39.40    3.70
 -28  -6   0   37.00    2.30
 -28  -6   0   37.50    2.80
  28  -6   0   34.70    3.20
 -28  -6   0   33.20    3.60
 -28  -6   0   34.10    1.90
 -28  -6   0   29.40    3.00
 -28  -6   0   37.30    2.80
 -28  -6   0   37.90    2.60
  28  -6   0   32.00    2.80
  28  -6   0   38.60    4.40
 -28  -6   0   38.40    2.90
  28  -6   0   28.60    3.70
  28   6   0   28.60    3.60
 -28   6   0   28.90    3.80
 -28   6   0   42.20    4.00
 -28   6   0   34.10    3.40
 -28   6   0   36.20    3.60
 -28   6   0   40.70    3.80
 -28   6   0   41.50    4.00
 -28   6   0   40.90    4.00
  30  -6   0   13.90    2.40
  30  -6   0   10.90    2.00
  30  -6   0   13.20    2.90
 -30  -6   0   14.80    2.20
 -30  -6   0   14.40    2.10
 -30  -6   0   15.20    1.50
 -30  -6   0   11.60    2.10
  30  -6   0    8.50    2.60
 -30  -6   0   14.70    2.00
 -30  -6   0   15.80    1.50
 -30  -6   0   14.90    2.80
 -30  -6   0   13.90    1.40
  30  -6   0   12.80    2.00
 -30  -6   0   14.20    2.20
 -30  -6   0   13.90    1.90
  30  -6   0   11.00    2.80
  30  -6   0   14.80    2.60
 -30   6   0   12.10    2.80
 -30   6   0    8.80    2.20
 -30   6   0   16.10    3.00
  30   6   0   16.90    3.00
 -30   6   0   11.80    2.50
 -32  -6   0   23.70    2.50
 -32  -6   0   22.70    1.90
 -32  -6   0   22.00    2.70
 -32  -6   0   19.10    2.20
 -32  -6   0   22.90    1.60
  32  -6   0   26.10    4.20
  32  -6   0   18.00    2.60
  32  -6   0   21.40    2.50
 -32  -6   0   22.50    2.70
 -32  -6   0   20.70    3.40
  32  -6   0   18.10    3.50
  32  -6   0   22.70    3.50
 -32  -6   0   19.90    2.20
 -32  -6   0   20.00    2.80
 -32  -6   0   22.90    3.00
  32   6   0   22.70    3.70
 -32   6   0   18.10    2.80
 -32   6   0   22.70    3.70
 -32   6   0   22.20    3.70
 -32   6   0   21.00    3.30
  34  -6   0    4.00    2.30
  34  -6   0    5.90    2.20
 -34  -6   0    5.20    0.80
  34  -6   0    2.90    2.40
 -34  -6   0    7.30    0.90
 -34  -6   0    8.90    1.30
 -34  -6   0    7.70    1.80
  34  -6   0    5.30    1.30
 -34  -6   0    5.90    1.40
 -34  -6   0    5.60    1.10
 -34  -6   0    5.70    1.40
 -34  -6   0    2.90    1.40
 -34  -6   0    8.10    2.10
 -34  -6   0    7.70    2.40
 -34  -6   0    5.20    1.80
 -34   6   0    3.50    3.10
 -34   6   0    3.50    2.40
 -34   6   0    5.80    2.00
 -34   6   0    9.50    2.50
  -1  -7   0  797.92   20.70
  -1  -7   0  797.92   18.60
   1  -7   0  814.52   20.80
  -1  -7   0  796.02   20.00
   1  -7   0  801.62   21.10
   1  -7   0  807.32   21.40
   1  -7   0  810.42   20.30
   1  -7   0  820.42   20.80
  -1  -7   0  796.12   20.90
  -1  -7   0  817.22   21.30
  -1  -7   0  793.12   20.70
   1  -7   0  818.22   20.10
  -1  -7   0  806.52   20.10
   1  -7   0  803.92   20.10
  -1  -7   0  778.82   20.80
  -1  -7   0  813.22   21.80
   1  -7   0  840.32   21.90
   1  -7   0  790.72   19.00
  -1  -7   0  807.72   19.90
   1  -7   0  819.72   20.20
   1  -7   0  840.22   21.20
  -1  -7   0  804.22   20.40
   1   7   0  795.92   18.90
   1   7   0  780.92   21.80
   1   7   0  792.52   21.00
  -1   7   0  830.92   19.40
   1   7   0  784.62   21.70
  -1   7   0  817.12   22.00
  -1   7   0  807.72   21.50
  -1   7   0  832.22   21.80
   1   7   0  808.12   21.40
   1   7   0  800.82   19.20
  -1   7   0  820.32   19.80
   1   7   0  805.32   20.40
  -1   7   0  795.32   21.90
  -1   7   0  816.82   21.10
  -3  -7   0 2121.89   50.19
  -3  -7   0 2064.59   48.00
   3  -7   0 1982.30   47.40
   3  -7   0 2104.89   48.60
   3  -7   0 2092.59   48.50
   3  -7   0 2082.59   49.60
  -3  -7   0 2083.59   48.80
   3  -7   0 2140.09   49.20
  -3  -7   0 2036.20   48.90
  -3  -7   0 2073.99   49.40
   3  -7   0 2111.29   49.90
  -3  -7   0 2046.80   48.90
   3  -7   0 1983.40   49.10
  -3  -7   0 2038.50   48.90
  -3  -7   0 2098.39   48.20
   3  -7   0 2076.99   49.50
   3  -7   0 2132.39   50.19
   3  -7   0 2105.39   48.50
   3  -7   0 2120.69   48.50
  -3   7   0 2116.69   46.80
   3   7   0 2063.49   49.30
  -3   7   0 2010.90   48.90
  -3   7   0 2018.40   50.09
  -3   7   0 2032.60   47.80
   3   7   0 2052.29   50.19
  -3   7   0 2047.20   50.29
   3   7   0 2103.39   49.70
  -3   7   0 2013.20   50.09
   3   7   0 1984.90   49.90
  -3   7   0 2084.09   48.50
  -5  -7   0    6.20    1.10
  -5  -7   0    7.90    1.60
   5  -7   0    7.70    1.70
   5  -7   0    6.20    1.70
  -5  -7   0    6.40    1.40
  -5  -7   0    8.30    1.50
  -5  -7   0    7.20    1.80
   5  -7   0   12.80    2.20
  -5  -7   0    6.10    1.50
   5  -7   0    7.20    1.50
   5  -7   0    9.90    1.70
   5  -7   0    5.70    1.40
  -5  -7   0    6.30    1.20
   5  -7   0    6.00    1.10
   5  -7   0    7.40    1.40
  -5  -7   0    5.10    1.10
   5  -7   0    7.10    1.80
  -5  -7   0    4.80    1.20
  -5  -7   0    4.40    1.40
  -5   7   0    7.80    1.90
   5   7   0    6.00    1.80
  -5   7   0    6.40    1.50
  -5   7   0    7.80    1.10
  -5   7   0   10.90    1.50
   5   7   0    6.20    1.70
   5   7   0    4.30    1.40
  -5   7   0    6.90    2.00
  -5   7   0    7.30    1.40
   5   7   0    4.90    1.10
  -5   7   0    7.50    2.00
  -7  -7   0  986.80   25.90
  -7  -7   0  990.80   25.10
   7  -7   0 1013.80   24.90
   7  -7   0 1028.80   26.30
   7  -7   0 1020.40   25.10
  -7  -7   0 1001.30   23.60
  -7  -7   0  994.20   23.60
   7  -7   0  991.90   25.80
  -7  -7   0  986.40   24.90
   7  -7   0  955.70   25.70
  -7  -7   0  991.50   24.40
   7  -7   0 1020.50   24.50
   7  -7   0 1012.60   24.80
  -7  -7   0  988.60   24.40
  -7  -7   0  997.40   24.90
   7  -7   0 1005.10   26.10
  -7  -7   0 1014.80   24.00
   7  -7   0  984.80   25.10
   7  -7   0  927.01   24.10
  -7   7   0 1013.80   24.40
  -7   7   0 1004.40   26.40
   7   7   0  976.40   25.70
  -7   7   0 1029.60   23.90
   7   7   0 1013.40   25.40
  -7   7   0  979.20   25.00
   7   7   0 1008.80   25.40
  -7   7   0  962.70   26.00
  -7   7   0  980.90   24.30
  -7   7   0  978.00   25.20
  -7   7   0  970.30   26.20
   7   7   0  980.30   23.90
  -9  -7   0  145.89    5.10
  -9  -7   0  153.68    5.00
   9  -7   0  162.28    5.60
   9  -7   0  167.08    6.90
  -9  -7   0  150.18    5.70
   9  -7   0  166.68    6.00
  -9  -7   0  146.79    4.30
   9  -7   0  166.18    6.00
  -9  -7   0  151.08    5.20
  -9  -7   0  153.78    5.90
  -9  -7   0  154.68    4.70
   9  -7   0  167.88    6.80
   9  -7   0  165.48    6.70
   9  -7   0  158.18    6.10
   9  -7   0  164.38    6.80
  -9  -7   0  162.38    4.60
   9  -7   0  157.38    6.00
  -9  -7   0  165.98    5.90
  -9  -7   0  165.88    6.70
   9   7   0  155.88    4.90
  -9   7   0  154.68    6.00
  -9   7   0  152.38    5.60
   9   7   0  143.79    6.20
   9   7   0  164.48    6.30
  -9   7   0  149.69    6.70
  -9   7   0  162.38    5.40
   9   7   0  153.38    6.10
  -9   7   0  147.09    6.80
  -9   7   0  168.78    7.00
  -9   7   0  157.58    6.10
  -9   7   0  164.18    5.70
  11  -7   0    0.20    0.90
 -11  -7   0    0.20    0.70
  11  -7   0    0.90    1.40
 -11  -7   0    0.80    1.20
  11  -7   0    0.10    0.90
  11  -7   0    1.20    1.20
  11  -7   0    0.40    0.90
 -11  -7   0    0.80    0.70
 -11  -7   0   -0.10    0.60
 -11  -7   0   -0.10    0.60
  11  -7   0   -0.10    1.10
  11  -7   0    3.40    1.60
  11  -7   0    1.10    1.10
 -11  -7   0    0.70    0.60
 -11  -7   0    0.10    0.90
  11  -7   0    0.70    0.90
  11  -7   0    1.20    1.20
 -11  -7   0    1.40    1.00
 -11  -7   0   -0.10    0.70
  11  -7   0    1.30    1.10
 -11  -7   0    0.70    0.90
 -11   7   0    0.60    1.40
 -11   7   0    2.00    1.20
  11   7   0   -0.20    1.00
 -11   7   0    0.60    1.00
 -11   7   0    1.80    1.10
 -11   7   0   -0.20    1.20
 -11   7   0    0.50    1.20
  11   7   0    1.00    0.70
 -11   7   0    1.50    1.20
 -11   7   0   -1.00    1.00
  11   7   0    0.20    1.30
  13  -7   0   95.89    4.50
 -13  -7   0  101.39    4.40
 -13  -7   0   98.59    3.70
 -13  -7   0   98.39    5.10
 -13  -7   0   96.99    4.30
 -13  -7   0   95.29    2.80
 -13  -7   0   92.59    4.30
 -13  -7   0   90.49    3.00
 -13  -7   0   91.99    3.70
  13  -7   0   96.69    4.40
  13  -7   0  100.79    4.20
  13  -7   0   86.79    5.10
 -13  -7   0   90.99    3.00
  13  -7   0   98.09    5.40
  13  -7   0   88.89    4.70
 -13  -7   0   97.59    2.80
 -13  -7   0   99.29    3.50
 -13  -7   0   95.89    2.80
  13  -7   0  102.49    5.20
  13  -7   0   99.19    4.70
  13  -7   0  100.39    4.80
  13  -7   0  101.69    5.60
  13  -7   0   95.09    4.60
 -13   7   0  101.19    4.40
 -13   7   0   96.49    5.40
 -13   7   0  103.19    5.50
 -13   7   0   93.69    4.50
  13   7   0   95.89    3.30
 -13   7   0   95.29    4.50
 -13   7   0  100.49    4.80
 -13   7   0   92.49    4.80
  13   7   0   95.09    4.80
 -13   7   0  100.79    5.50
 -15  -7   0  342.77   11.10
  15  -7   0  347.57   12.10
 -15  -7   0  333.07   10.00
  15  -7   0  343.27   10.50
  15  -7   0  344.97   11.20
  15  -7   0  327.27   10.50
  15  -7   0  332.47   10.40
 -15  -7   0  336.07    8.50
 -15  -7   0  331.07   10.00
  15  -7   0  345.47   11.70
  15  -7   0  340.17   10.60
  15  -7   0  340.37   10.60
 -15  -7   0  339.97   10.00
  15  -7   0  339.87   10.00
 -15  -7   0  327.27    8.80
  15  -7   0  337.47   11.70
  15  -7   0  339.17   10.90
 -15  -7   0  323.37    9.30
 -15  -7   0  321.87   10.00
 -15   7   0  340.37   10.30
 -15   7   0  346.17   11.00
  15   7   0  342.77   10.80
 -15   7   0  328.77   10.30
 -15   7   0  324.77   11.40
 -15   7   0  327.17   11.50
 -15   7   0  333.47   11.70
 -15   7   0  337.77   10.90
  17  -7   0  405.36   12.50
  17  -7   0  415.26   12.60
 -17  -7   0  419.16   11.90
 -17  -7   0  411.36   11.70
 -17  -7   0  415.76   10.50
  17  -7   0  380.06   15.80
 -17  -7   0  407.56   11.20
 -17  -7   0  412.76   11.70
 -17  -7   0  405.66   11.70
 -17  -7   0  403.86   10.40
  17  -7   0  418.46   12.40
  17  -7   0  429.36   14.20
 -17  -7   0  408.86   12.90
  17  -7   0  415.46   13.00
  17  -7   0  424.76   12.60
  17  -7   0  440.36   14.00
  17  -7   0  408.36   11.90
 -17  -7   0  418.86   11.90
  17  -7   0  402.36   12.50
 -17   7   0  397.06   12.50
  17   7   0  411.86   12.80
 -17   7   0  408.06   12.30
 -17   7   0  415.96   13.00
 -17   7   0  411.76   13.70
 -17   7   0  420.66   14.60
 -17   7   0  407.76   12.80
 -17   7   0  436.26   13.90
  19  -7   0   48.50    3.40
  19  -7   0   49.20    3.90
 -19  -7   0   53.59    2.90
 -19  -7   0   50.59    3.30
  19  -7   0   48.30    4.40
  19  -7   0   50.89    3.80
 -19  -7   0   52.19    3.00
 -19  -7   0   55.09    2.20
 -19  -7   0   51.39    2.50
 -19  -7   0   52.89    3.10
  19  -7   0   58.69    4.70
 -19  -7   0   50.29    3.10
  19  -7   0   44.30    3.60
  19  -7   0   52.49    3.80
 -19  -7   0   51.39    3.20
  19  -7   0   50.19    4.40
 -19  -7   0   54.59    3.90
  19  -7   0   47.60    3.20
 -19   7   0   50.69    4.40
 -19   7   0   49.20    3.90
  19   7   0   50.49    3.80
 -19   7   0   51.79    4.30
 -19   7   0   54.99    3.80
 -19   7   0   50.09    3.70
 -19   7   0   53.29    4.40
 -19   7   0   46.40    3.80
  21  -7   0    7.60    2.10
  21  -7   0    5.70    2.30
 -21  -7   0    7.50    1.40
  21  -7   0    8.00    2.00
  21  -7   0    4.40    2.10
  21  -7   0    5.90    1.70
  21  -7   0    5.10    1.50
  21  -7   0    7.90    2.40
 -21  -7   0    6.60    1.20
 -21  -7   0    6.20    1.50
 -21  -7   0    3.90    1.40
 -21  -7   0    4.20    1.30
  21  -7   0    5.70    1.80
 -21  -7   0    7.00    1.50
 -21  -7   0    5.80    0.90
 -21  -7   0    4.80    1.70
  21  -7   0    5.70    1.40
 -21  -7   0    5.70    1.20
  21   7   0    6.20    2.10
 -21   7   0    5.20    1.90
 -21   7   0    3.50    2.30
 -21   7   0    5.80    1.90
 -21   7   0    5.20    1.80
 -21   7   0    8.20    2.40
 -21   7   0    5.90    2.00
 -21   7   0    4.10    1.80
  23  -7   0  294.87    9.80
  23  -7   0  286.57   11.40
 -23  -7   0  293.87    7.70
  23  -7   0  299.77   12.40
  23  -7   0  303.47   12.10
 -23  -7   0  303.77    9.60
 -23  -7   0  289.27    8.80
  23  -7   0  277.87   10.20
  23  -7   0  306.47   10.80
 -23  -7   0  314.57   10.30
 -23  -7   0  311.07    8.80
 -23  -7   0  309.87   10.40
 -23  -7   0  302.37    9.30
 -23  -7   0  307.17    9.20
  23  -7   0  301.57   10.30
  23  -7   0  285.17   11.50
  23  -7   0  285.77   10.20
 -23  -7   0  287.27    9.00
  23   7   0  287.87   10.50
 -23   7   0  292.87   10.10
 -23   7   0  319.87   11.70
 -23   7   0  291.87   11.00
 -23   7   0  281.97   10.50
 -23   7   0  282.37   10.70
 -23   7   0  293.07   10.60
 -23   7   0  277.17   11.20
 -25  -7   0  114.19    5.30
  25  -7   0  109.29    5.30
  25  -7   0   97.69    5.20
  25  -7   0   97.89    6.40
 -25  -7   0  109.39    3.60
 -25  -7   0  105.89    4.50
 -25  -7   0  115.09    4.90
 -25  -7   0  111.69    5.50
 -25  -7   0  106.99    4.30
  25  -7   0  100.39    6.00
  25  -7   0  106.69    5.70
 -25  -7   0  104.89    5.60
 -25  -7   0  111.89    4.80
  25  -7   0  111.59    7.00
 -25  -7   0  110.69    4.60
  25  -7   0  104.19    6.70
  25  -7   0  116.59    5.70
  25  -7   0   97.79    5.50
 -25   7   0  110.49    6.00
 -25   7   0  106.49    6.40
 -25   7   0  109.09    6.20
 -25   7   0  117.79    6.40
 -25   7   0  105.79    5.60
 -25   7   0   99.49    6.30
 -25   7   0  103.49    6.10
  25   7   0  111.29    6.10
  27  -7   0   29.40    3.60
  27  -7   0   34.00    5.10
 -27  -7   0   28.50    2.10
  27  -7   0   35.40    4.40
 -27  -7   0   26.60    1.70
  27  -7   0   28.40    3.00
  27  -7   0   23.90    3.90
  27  -7   0   32.20    4.40
 -27  -7   0   26.40    2.80
 -27  -7   0   28.20    3.40
 -27  -7   0   24.70    2.50
  27  -7   0   24.70    3.00
 -27  -7   0   26.80    2.30
 -27  -7   0   26.00    2.90
  27  -7   0   20.50    3.60
 -27  -7   0   28.10    2.50
  27  -7   0   20.10    2.50
 -27  -7   0   26.30    2.50
 -27   7   0   25.00    3.50
 -27   7   0   24.80    3.40
  27   7   0   22.90    3.20
 -27   7   0   25.80    3.50
 -27   7   0   23.00    3.30
 -27   7   0   26.10    3.40
 -29  -7   0  113.49    4.20
 -29  -7   0  111.49    5.10
  29  -7   0  123.89    6.80
  29  -7   0  106.19    6.00
  29  -7   0  109.89    7.10
  29  -7   0  111.39    6.10
 -29  -7   0  107.99    5.50
 -29  -7   0  115.79    3.90
 -29  -7   0  114.09    5.20
 -29  -7   0  110.49    4.70
  29  -7   0  106.49    5.60
 -29  -7   0  112.29    6.20
 -29  -7   0  121.59    5.00
 -29  -7   0  107.69    5.30
 -29   7   0  118.99    7.10
 -29   7   0  118.39    6.70
 -29   7   0  110.09    6.30
 -29   7   0  120.99    6.80
  29   7   0  113.29    6.60
 -31  -7   0   11.10    1.60
 -31  -7   0    8.30    1.90
 -31  -7   0   11.60    1.80
 -31  -7   0   10.60    1.30
 -31  -7   0    7.10    2.20
  31  -7   0    8.00    2.40
 -31  -7   0   11.40    2.00
 -31  -7   0   11.90    1.40
 -31  -7   0   12.40    2.10
  31  -7   0    5.40    2.20
 -31  -7   0    9.30    1.90
  31  -7   0    9.90    3.10
  31  -7   0   11.30    2.10
  31   7   0    9.60    2.90
 -31   7   0    9.60    2.40
 -31   7   0   15.80    5.10
 -31   7   0   11.70    2.70
 -31   7   0    8.10    2.50
   0  -8   0 1041.40   26.40
   0  -8   0 1029.60   25.60
   0  -8   0 1058.79   25.60
   0  -8   0 1035.50   26.80
   0  -8   0 1062.49   27.20
   0  -8   0 1056.19   26.40
   0  -8   0 1053.09   25.90
   0  -8   0 1041.60   26.70
   0  -8   0  999.80   23.90
   0  -8   0 1100.99   27.90
   0   8   0 1044.30   24.70
   0   8   0 1024.40   27.90
   0   8   0 1035.00   27.30
   0   8   0 1042.90   27.80
   0   8   0 1028.80   24.40
   0   8   0 1023.50   26.60
   0   8   0 1053.39   26.20
   2  -8   0  224.88    8.30
  -2  -8   0  208.58    6.80
   2  -8   0  232.68    8.20
   2  -8   0  209.88    7.80
   2  -8   0  203.58    6.90
   2  -8   0  208.58    7.00
  -2  -8   0  200.08    8.30
  -2  -8   0  206.18    7.50
  -2  -8   0  201.08    7.50
   2  -8   0  210.08    7.50
  -2  -8   0  201.08    6.60
   2  -8   0  226.88    7.10
  -2  -8   0  209.98    7.10
  -2  -8   0  196.38    6.60
   2  -8   0  205.48    5.80
  -2  -8   0  209.28    7.40
   2  -8   0  223.28    8.60
   2  -8   0  207.38    7.40
  -2  -8   0  200.28    7.30
  -2  -8   0  216.08    8.00
   2  -8   0  222.78    7.10
  -2   8   0  215.18    6.20
   2   8   0  206.38    8.10
   2   8   0  203.58    8.20
  -2   8   0  210.28    8.70
   2   8   0  190.38    8.20
   2   8   0  209.08    8.60
   2   8   0  207.78    7.70
  -2   8   0  223.88    6.70
  -2   8   0  214.08    8.20
  -2   8   0  212.78    7.50
  -2   8   0  223.18    7.90
  -2   8   0  215.98    8.60
  -4  -8   0  145.59    5.40
   4  -8   0  152.18    6.20
   4  -8   0  159.18    5.70
   4  -8   0  155.28    6.20
  -4  -8   0  157.98    6.10
  -4  -8   0  152.58    5.90
   4  -8   0  169.08    7.20
   4  -8   0  147.89    4.80
  -4  -8   0  152.98    7.00
   4  -8   0  164.08    7.00
   4  -8   0  150.18    5.70
  -4  -8   0  164.78    6.20
   4  -8   0  145.09    6.60
  -4  -8   0  153.98    6.40
   4  -8   0  156.08    5.90
  -4  -8   0  158.28    6.10
   4  -8   0  162.88    6.70
  -4  -8   0  145.59    6.00
  -4  -8   0  160.58    6.20
  -4  -8   0  143.19    5.20
  -4   8   0  156.48    5.30
   4   8   0  158.88    6.60
  -4   8   0  162.78    5.80
   4   8   0  142.19    5.40
  -4   8   0  161.48    7.40
  -4   8   0  154.68    6.90
  -4   8   0  155.28    7.30
  -4   8   0  151.98    6.30
   4   8   0  150.78    7.00
   4   8   0  145.49    6.30
   6  -8   0  244.28    7.60
   6  -8   0  254.37    9.30
   6  -8   0  238.08    8.90
  -6  -8   0  223.98    7.20
   6  -8   0  243.78    8.90
  -6  -8   0  229.08    6.90
  -6  -8   0  231.98    8.00
  -6  -8   0  218.28    7.70
  -6  -8   0  225.28    8.30
  -6  -8   0  238.48    8.00
  -6  -8   0  249.58    9.30
   6  -8   0  251.77    9.30
   6  -8   0  235.78    7.80
  -6  -8   0  225.48    8.70
  -6  -8   0  233.68    7.00
   6  -8   0  255.97    8.40
   6  -8   0  247.08    9.00
   6  -8   0  240.18    8.00
  -6  -8   0  234.68    7.80
   6  -8   0  248.58    8.30
   6   8   0  234.58    7.20
   6   8   0  231.48    8.40
  -6   8   0  253.17    9.30
  -6   8   0  247.38    9.60
  -6   8   0  248.58    8.50
  -6   8   0  245.98    7.50
  -6   8   0  238.38    8.00
  -6   8   0  241.78    7.60
   6   8   0  237.78    8.90
  -6   8   0  243.98    9.50
   6   8   0  216.78    9.40
  -8  -8   0  173.28    6.60
  -8  -8   0  167.68    5.30
   8  -8   0  179.48    6.60
  -8  -8   0  178.68    6.60
  -8  -8   0  171.68    5.80
  -8  -8   0  171.88    5.40
  -8  -8   0  179.18    6.80
   8  -8   0  171.08    6.70
   8  -8   0  184.18    6.70
   8  -8   0  184.28    6.90
  -8  -8   0  176.08    7.60
   8  -8   0  179.28    7.70
   8  -8   0  169.78    6.10
  -8  -8   0  177.28    6.20
   8  -8   0  182.08    7.70
   8  -8   0  183.88    7.50
   8  -8   0  183.68    7.60
   8  -8   0  170.68    6.00
  -8  -8   0  170.48    7.20
  -8  -8   0  176.18    6.10
  -8   8   0  166.68    7.80
  -8   8   0  179.38    7.70
   8   8   0  173.48    7.00
   8   8   0  191.18    7.40
  -8   8   0  182.28    6.20
  -8   8   0  181.38    5.60
   8   8   0  176.68    7.30
  -8   8   0  180.48    7.10
  -8   8   0  182.38    6.80
  -8   8   0  188.38    8.20
  -8   8   0  172.08    7.80
  10  -8   0    0.20    1.20
  10  -8   0    0.10    0.80
  10  -8   0    0.40    1.20
  10  -8   0   -0.10    1.00
 -10  -8   0    0.60    1.30
 -10  -8   0    0.10    0.80
  10  -8   0    1.10    1.20
 -10  -8   0   -0.20    0.70
  10  -8   0   -0.50    1.30
 -10  -8   0    0.50    0.90
  10  -8   0   -1.00    1.50
  10  -8   0    2.10    1.20
 -10  -8   0    0.60    1.10
 -10  -8   0   -0.20    0.80
  10  -8   0   -0.10    1.30
 -10  -8   0    0.30    1.00
 -10  -8   0   -0.10    0.60
  10  -8   0   -0.90    0.90
 -10  -8   0    0.50    0.70
  10  -8   0    1.40    1.40
 -10   8   0    0.10    1.20
 -10   8   0   -0.70    0.90
  10   8   0    0.30    0.70
 -10   8   0    0.20    1.70
  10   8   0    0.30    1.20
 -10   8   0    0.30    1.10
  10   8   0   -0.40    2.30
 -10   8   0   -1.30    1.40
 -10   8   0   -0.70    1.00
 -10   8   0   -1.60    0.80
  10   8   0    1.20    1.30
 -10   8   0    3.40    1.70
 -12  -8   0  132.59    5.40
  12  -8   0  138.79    6.80
 -12  -8   0  132.19    5.60
 -12  -8   0  129.99    3.90
 -12  -8   0  133.89    4.00
  12  -8   0  131.79    5.80
  12  -8   0  132.19    5.70
  12  -8   0  130.89    5.30
  12  -8   0  147.19    7.10
 -12  -8   0  127.29    4.60
 -12  -8   0  125.79    4.00
 -12  -8   0  132.59    4.50
  12  -8   0  144.79    6.70
  12  -8   0  137.79    6.20
 -12  -8   0  127.29    4.40
  12  -8   0  129.89    5.70
  12  -8   0  132.19    5.20
  12  -8   0  135.79    6.70
 -12  -8   0  133.49    6.50
 -12  -8   0  133.59    5.40
  12  -8   0  138.49    5.80
 -12   8   0  137.09    6.10
  12   8   0  125.29    5.90
 -12   8   0  130.89    5.90
  12   8   0  136.39    4.30
 -12   8   0  133.49    5.20
 -12   8   0  134.89    5.50
 -12   8   0  135.99    5.50
 -12   8   0  138.29    6.90
 -12   8   0  132.69    6.70
 -12   8   0  139.99    7.00
 -14  -8   0   14.50    1.50
  14  -8   0   20.40    2.50
  14  -8   0   14.50    2.20
  14  -8   0   13.50    2.50
  14  -8   0   17.70    2.30
 -14  -8   0   19.10    2.40
 -14  -8   0   20.50    3.10
  14  -8   0   17.40    2.50
  14  -8   0   19.40    3.40
  14  -8   0   17.90    2.90
  14  -8   0   18.20    2.00
 -14  -8   0   20.40    2.40
 -14  -8   0   19.50    1.10
 -14  -8   0   14.90    1.20
 -14  -8   0   17.30    1.60
 -14  -8   0   15.50    1.00
 -14  -8   0   16.20    2.00
 -14  -8   0   14.70    1.10
  14  -8   0   20.60    2.80
  14  -8   0   20.40    4.70
  14  -8   0   18.90    2.40
 -14   8   0   11.90    2.30
 -14   8   0   20.10    2.70
 -14   8   0   17.90    3.00
 -14   8   0   17.30    2.20
 -14   8   0   15.40    2.50
 -14   8   0   15.00    2.20
  14   8   0   16.90    1.50
 -14   8   0   21.20    3.30
  16  -8   0   19.60    2.80
  16  -8   0   10.90    1.80
 -16  -8   0   15.70    2.10
  16  -8   0   10.90    2.50
 -16  -8   0   13.30    1.90
  16  -8   0   12.30    3.30
  16  -8   0   11.30    2.60
  16  -8   0   16.00    2.00
 -16  -8   0   12.70    1.60
  16  -8   0   15.20    2.50
  16  -8   0   14.80    2.40
 -16  -8   0   13.50    1.40
  16  -8   0   14.60    2.30
  16  -8   0   12.00    3.10
 -16  -8   0   17.20    2.10
 -16  -8   0   12.80    1.80
  16  -8   0   12.70    2.00
 -16  -8   0   13.50    2.60
 -16   8   0   10.90    2.20
 -16   8   0   15.60    2.30
 -16   8   0   12.50    2.80
 -16   8   0   11.90    2.30
 -16   8   0   15.50    2.90
 -16   8   0   18.70    2.50
  16   8   0   10.90    2.10
 -16   8   0   12.70    2.10
 -16   8   0   15.50    2.50
 -18  -8   0   37.10    2.70
  18  -8   0   34.30    4.30
 -18  -8   0   34.80    2.70
 -18  -8   0   33.00    2.50
  18  -8   0   29.80    3.00
  18  -8   0   32.10    4.10
  18  -8   0   40.20    4.10
 -18  -8   0   34.40    2.70
 -18  -8   0   32.80    2.00
  18  -8   0   31.80    3.20
 -18  -8   0   33.00    2.20
  18  -8   0   32.90    2.70
 -18  -8   0   32.80    1.50
  18  -8   0   37.50    3.40
 -18  -8   0   28.70    2.50
 -18  -8   0   41.70    3.70
 -18   8   0   35.00    3.20
  18   8   0   36.90    3.50
 -18   8   0   35.20    3.80
 -18   8   0   36.10    3.50
 -18   8   0   33.20    3.10
 -18   8   0   35.60    3.40
 -18   8   0   32.60    3.40
 -18   8   0   37.80    4.10
 -18   8   0   35.80    3.90
 -20  -8   0   12.20    1.90
 -20  -8   0    9.10    1.70
 -20  -8   0    8.40    1.70
  20  -8   0   11.90    2.90
 -20  -8   0    8.60    2.10
  20  -8   0    9.20    2.30
 -20  -8   0    7.50    1.30
  20  -8   0   10.90    2.20
 -20  -8   0    9.90    1.60
 -20  -8   0    9.30    1.20
  20  -8   0    7.10    2.60
  20  -8   0    5.00    2.10
  20  -8   0   10.60    2.30
  20  -8   0   11.20    2.00
  20  -8   0    9.80    2.30
 -20  -8   0    7.50    1.60
  20  -8   0   10.60    2.40
 -20  -8   0    8.70    1.10
 -20   8   0   11.10    2.70
  20   8   0    9.00    2.50
 -20   8   0   11.20    2.10
 -20   8   0    8.90    2.60
 -20   8   0   11.10    2.70
 -20   8   0    8.80    2.20
 -20   8   0    5.20    2.20
 -20   8   0    6.70    1.90
 -20   8   0    6.80    1.70
 -22  -8   0   91.99    4.50
 -22  -8   0   82.79    3.40
  22  -8   0   90.79    5.40
  22  -8   0   89.49    5.30
  22  -8   0   97.49    5.10
 -22  -8   0   86.99    4.00
  22  -8   0   83.59    5.20
  22  -8   0   88.09    6.10
  22  -8   0  100.99    4.80
 -22  -8   0   87.99    4.20
  22  -8   0   90.49    6.30
 -22  -8   0   90.89    4.70
  22  -8   0   92.49    5.50
 -22  -8   0   95.89    4.30
 -22  -8   0   92.39    4.00
 -22  -8   0   90.99    5.40
  22  -8   0   83.59    6.00
 -22  -8   0   89.49    3.30
 -22   8   0   90.09    5.10
 -22   8   0   85.49    5.40
 -22   8   0   83.69    5.80
 -22   8   0   91.39    6.20
 -22   8   0   90.09    6.50
 -22   8   0   86.99    5.00
 -22   8   0   93.09    5.60
 -22   8   0   87.69    5.20
  22   8   0   88.29    5.40
 -24  -8   0   10.50    1.20
  24  -8   0    6.40    2.30
 -24  -8   0    8.20    1.60
  24  -8   0    7.30    2.50
  24  -8   0    8.40    1.90
 -24  -8   0    9.50    1.90
 -24  -8   0    9.00    1.30
  24  -8   0    3.70    1.90
 -24  -8   0    8.90    1.50
  24  -8   0   12.20    2.90
  24  -8   0    6.40    2.30
  24  -8   0    8.90    2.70
 -24  -8   0   10.10    2.30
 -24  -8   0    8.60    1.90
  24  -8   0    9.10    2.30
 -24  -8   0    8.90    1.80
 -24  -8   0    7.20    1.60
 -24   8   0    7.20    2.20
 -24   8   0    7.40    2.20
 -24   8   0    5.90    1.80
 -24   8   0    6.50    2.20
 -24   8   0    5.90    2.50
  24   8   0    8.50    2.20
 -26  -8   0    0.70    1.10
 -26  -8   0    0.30    1.20
 -26  -8   0   -0.40    0.80
  26  -8   0    0.30    1.40
 -26  -8   0    1.50    1.00
 -26  -8   0   -0.50    0.80
  26  -8   0   -0.70    1.20
  26  -8   0    1.10    1.50
  26  -8   0    2.80    1.30
 -26  -8   0   -0.30    0.90
 -26  -8   0    2.00    0.80
  26  -8   0    0.50    2.00
 -26  -8   0    0.00    1.30
 -26  -8   0    1.00    1.20
  26  -8   0   -0.20    1.60
  26  -8   0   -2.50    1.10
 -26   8   0    0.70    1.60
 -26   8   0   -0.10    1.60
  26   8   0    1.10    1.70
 -26   8   0    0.40    1.50
 -26   8   0   -0.70    1.10
 -26   8   0    2.70    1.60
 -26   8   0    1.70    1.70
 -28  -8   0   31.80    2.60
 -28  -8   0   34.80    2.70
 -28  -8   0   32.60    3.10
  28  -8   0   32.20    3.50
  28  -8   0   36.30    3.90
  28  -8   0   35.40    4.90
 -28  -8   0   32.20    2.50
 -28  -8   0   29.90    2.10
 -28  -8   0   32.20    3.50
 -28  -8   0   35.60    2.00
  28  -8   0   30.40    3.90
 -28  -8   0   30.20    2.50
  28  -8   0   35.40    5.00
  28  -8   0   34.40    5.20
 -28  -8   0   31.80    3.80
 -28   8   0   39.10    4.70
  28   8   0   29.80    3.90
 -28   8   0   33.60    3.80
 -28   8   0   30.20    3.90
 -28   8   0   40.60    5.40
   1  -9   0  191.78    7.90
  -1  -9   0  212.18    7.00
  -1  -9   0  211.88    8.90
   1  -9   0  205.88    8.30
  -1  -9   0  201.98    7.80
  -1  -9   0  214.48    8.90
  -1  -9   0  211.58    7.10
   1  -9   0  197.58    7.50
   1  -9   0  203.28    7.60
  -1  -9   0  202.08    6.80
   1  -9   0  203.38    6.90
  -1  -9   0  204.48    8.20
   1  -9   0  192.28    8.60
   1  -9   0  210.68    7.00
   1  -9   0  198.98    7.00
   1  -9   0  208.48    7.00
  -1  -9   0  203.38    6.80
  -1  -9   0  206.88    7.60
   1  -9   0  205.88    8.10
  -1  -9   0  194.68    7.40
  -1   9   0  196.08    8.70
   1   9   0  209.18    7.90
  -1   9   0  202.98    7.80
   1   9   0  203.98    7.20
  -1   9   0  205.68    6.00
  -1   9   0  203.18    8.90
  -1   9   0  201.38    8.40
  -1   9   0  207.38    7.40
   1   9   0  195.88    8.30
   1   9   0  204.18    8.70
  -1   9   0  197.38    5.70
  -3  -9   0    2.40    1.00
  -3  -9   0    2.50    1.20
   3  -9   0    0.50    1.60
  -3  -9   0    1.50    1.70
   3  -9   0    2.90    1.40
   3  -9   0    1.30    1.30
   3  -9   0    2.90    1.30
  -3  -9   0    2.30    1.40
  -3  -9   0    2.90    1.30
  -3  -9   0    3.00    1.40
  -3  -9   0    2.20    1.20
   3  -9   0    0.90    1.50
   3  -9   0    2.20    1.30
  -3  -9   0    2.50    1.40
   3  -9   0    1.80    1.50
  -3  -9   0    3.50    1.20
   3  -9   0    1.20    1.40
  -3  -9   0    0.80    1.20
   3  -9   0    2.70    1.10
   3  -9   0    2.70    0.80
   3   9   0    2.10    1.50
  -3   9   0    3.30    1.70
  -3   9   0    1.80    0.90
   3   9   0    1.20    1.10
  -3   9   0    7.10    2.40
   3   9   0    3.40    1.90
  -3   9   0    3.60    1.40
  -3   9   0    3.40    1.60
   3   9   0    2.40    1.60
  -3   9   0    1.20    1.80
  -5  -9   0  165.18    6.60
   5  -9   0  170.08    7.60
   5  -9   0  181.08    7.60
   5  -9   0  188.08    8.20
  -5  -9   0  177.68    6.60
  -5  -9   0  178.08    6.80
  -5  -9   0  189.08    7.40
  -5  -9   0  176.28    8.00
  -5  -9   0  175.28    7.30
   5  -9   0  188.78    6.40
   5  -9   0  171.88    6.50
  -5  -9   0  176.98    5.90
   5  -9   0  166.18    6.90
  -5  -9   0  188.18    6.90
   5  -9   0  180.28    8.10
   5  -9   0  173.18    5.50
   5  -9   0  164.18    6.80
  -5  -9   0  183.38    6.90
   5   9   0  188.08    6.50
  -5   9   0  180.58    7.20
  -5   9   0  174.98    7.90
  -5   9   0  171.08    5.90
  -5   9   0  175.28    8.30
   5   9   0  173.08    7.70
   5   9   0  176.48    7.50
  -5   9   0  170.68    6.40
  -5   9   0  168.88    9.30
  -5   9   0  173.38    7.10
   7  -9   0  188.68    7.30
   7  -9   0  172.38    5.90
   7  -9   0  176.18    8.10
   7  -9   0  181.18    7.90
   7  -9   0  169.18    7.70
  -7  -9   0  192.08    5.90
   7  -9   0  187.38    6.50
  -7  -9   0  188.88    8.40
  -7  -9   0  184.18    6.80
   7  -9   0  192.28    7.00
  -7  -9   0  182.38    7.00
  -7  -9   0  188.18    7.40
   7  -9   0  183.88    7.00
   7  -9   0  189.78    7.30
  -7  -9   0  185.68    5.90
  -7  -9   0  199.88    7.10
  -7  -9   0  180.08    6.90
   7  -9   0  192.98    8.50
  -7  -9   0  189.28    6.30
  -7  -9   0  195.48    6.90
   7   9   0  198.28    8.20
   7   9   0  187.78    7.50
  -7   9   0  184.48    5.00
  -7   9   0  188.58    7.50
  -7   9   0  180.88    4.90
   7   9   0  195.28    7.80
  -7   9   0  182.08    8.50
   7   9   0  197.38    6.20
  -7   9   0  173.98    8.10
  -7   9   0  179.38    6.90
  -7   9   0  180.78    8.50
  -9  -9   0  295.67    8.20
  -9  -9   0  285.57    9.50
  -9  -9   0  307.27   10.10
   9  -9   0  284.07   10.10
   9  -9   0  297.27    9.20
   9  -9   0  281.87    8.80
   9  -9   0  276.17   10.70
   9  -9   0  280.17   10.90
   9  -9   0  272.07   10.70
  -9  -9   0  288.37    8.60
  -9  -9   0  307.57    9.80
  -9  -9   0  301.27    9.50
  -9  -9   0  296.77   11.10
  -9  -9   0  294.47    9.00
  -9  -9   0  286.47    8.00
   9  -9   0  289.57    9.70
   9  -9   0  292.77   11.10
   9  -9   0  295.47    9.90
  -9  -9   0  289.87    9.00
  -9   9   0  295.57    8.10
  -9   9   0  288.07    9.70
   9   9   0  302.67   10.60
  -9   9   0  287.07   10.30
  -9   9   0  283.07   11.30
   9   9   0  300.67    8.30
  -9   9   0  301.27   11.20
   9   9   0  291.87   10.20
  -9   9   0  301.27   11.50
   9   9   0  304.07   10.40
  -9   9   0  283.47    9.10
  11  -9   0    1.50    1.60
  11  -9   0    5.80    2.20
 -11  -9   0    4.90    1.00
 -11  -9   0    6.40    1.30
  11  -9   0    2.90    1.50
 -11  -9   0    1.80    1.80
  11  -9   0    3.90    1.80
  11  -9   0    3.30    2.00
 -11  -9   0    3.50    1.20
  11  -9   0    6.10    1.90
 -11  -9   0    6.10    1.40
  11  -9   0    5.50    1.30
 -11  -9   0    3.90    1.30
  11  -9   0    0.10    1.30
  11  -9   0    5.10    1.80
 -11  -9   0    1.80    1.30
  11  -9   0    1.30    1.20
 -11  -9   0    4.80    1.50
  11  -9   0    3.80    1.30
 -11  -9   0    3.90    0.90
 -11   9   0    5.40    1.70
 -11   9   0    4.30    2.20
  11   9   0    4.80    1.80
 -11   9   0    3.10    2.00
 -11   9   0    2.20    1.30
  11   9   0    2.90    1.70
 -11   9   0    0.80    1.30
 -11   9   0    4.80    1.30
  11   9   0    4.20    1.60
 -11   9   0    4.60    2.00
 -11   9   0    5.40    1.90
 -13  -9   0   97.19    3.50
  13  -9   0  101.09    5.10
 -13  -9   0   91.39    3.80
  13  -9   0   91.39    5.00
 -13  -9   0   94.39    4.50
  13  -9   0   90.09    4.90
  13  -9   0   90.69    4.50
  13  -9   0   95.99    5.10
 -13  -9   0   97.49    3.10
  13  -9   0   92.19    6.10
  13  -9   0   99.19    6.00
 -13  -9   0  103.99    6.00
 -13  -9   0   96.79    4.60
  13  -9   0   93.49    5.90
  13  -9   0   97.49    5.40
 -13  -9   0   94.59    3.50
 -13  -9   0   90.29    3.00
  13  -9   0   88.79    4.30
  13  -9   0   96.69    5.80
 -13  -9   0  100.99    5.00
 -13   9   0   94.79    5.30
 -13   9   0   96.29    6.10
 -13   9   0   96.19    6.10
  13   9   0   92.09    5.20
 -13   9   0   92.19    4.30
 -13   9   0  106.79    6.50
 -13   9   0   99.29    5.30
  13   9   0   99.59    3.90
 -13   9   0   83.19    4.50
  15  -9   0  105.29    6.30
 -15  -9   0   94.09    4.50
 -15  -9   0   97.09    3.90
  15  -9   0   98.09    6.00
  15  -9   0  100.09    5.30
 -15  -9   0   97.99    4.60
 -15  -9   0   96.59    5.90
 -15  -9   0  109.19    5.00
  15  -9   0  103.09    5.60
  15  -9   0   94.29    5.20
  15  -9   0  105.19    6.50
 -15  -9   0   99.39    3.20
  15  -9   0   94.59    5.20
  15  -9   0   99.49    5.00
  15  -9   0   97.49    4.50
  15  -9   0   97.49    5.20
  15  -9   0   92.09    6.00
 -15   9   0   90.39    4.80
 -15   9   0  102.69    4.70
 -15   9   0  103.29    5.60
 -15   9   0   94.39    6.00
  15   9   0  105.19    5.60
 -15   9   0  103.39    6.60
 -15   9   0   96.89    5.00
 -15   9   0  101.19    6.40
 -15   9   0   93.09    5.40
  17  -9   0    3.30    1.70
 -17  -9   0    2.40    1.20
  17  -9   0    2.00    2.00
  17  -9   0    3.60    1.90
  17  -9   0    3.10    1.90
  17  -9   0    1.70    1.40
  17  -9   0    0.80    1.30
 -17  -9   0    5.30    1.40
 -17  -9   0    1.40    0.90
 -17  -9   0    2.00    0.80
 -17  -9   0    1.90    1.10
  17  -9   0    1.70    1.10
 -17  -9   0    4.10    1.70
 -17  -9   0    5.70    1.50
  17  -9   0    3.40    1.90
  17  -9   0    3.40    1.60
 -17   9   0    4.60    2.10
 -17   9   0   -0.60    1.50
 -17   9   0    3.20    1.70
 -17   9   0    1.80    1.80
 -17   9   0    5.70    1.90
 -17   9   0    2.70    1.60
  17   9   0    3.60    2.00
 -17   9   0    4.30    1.80
 -17   9   0    4.00    1.60
  19  -9   0   19.80    2.90
  19  -9   0   23.80    3.20
 -19  -9   0   25.30    2.50
 -19  -9   0   27.00    2.40
 -19  -9   0   23.50    2.50
  19  -9   0   21.30    3.10
 -19  -9   0   23.40    1.80
  19  -9   0   21.00    2.30
  19  -9   0   20.90    3.50
  19  -9   0   32.40    4.50
 -19  -9   0   22.30    3.50
 -19  -9   0   22.90    2.40
  19  -9   0   20.80    3.60
 -19  -9   0   22.30    2.30
  19  -9   0   20.30    3.40
 -19   9   0   33.40    4.40
  19   9   0   18.30    3.00
 -19   9   0   24.90    3.50
 -19   9   0   23.00    2.80
 -19   9   0   20.20    3.00
 -19   9   0   23.40    3.60
 -19   9   0   18.60    2.70
 -19   9   0   20.90    2.80
  21  -9   0    3.70    2.10
  21  -9   0    6.50    1.70
  21  -9   0    3.90    2.00
 -21  -9   0    4.40    1.70
  21  -9   0    2.50    1.50
 -21  -9   0    4.60    1.00
 -21  -9   0    4.20    1.20
 -21  -9   0    2.40    1.10
 -21  -9   0    5.40    1.30
  21  -9   0    3.50    1.70
 -21  -9   0    4.40    2.10
  21  -9   0    2.90    1.90
  21  -9   0    3.80    1.80
 -21  -9   0    2.20    1.20
  21  -9   0    2.70    2.00
 -21   9   0    4.20    2.50
 -21   9   0    6.20    1.90
  21   9   0    5.00    2.10
 -21   9   0    3.00    1.70
 -21   9   0    3.20    2.00
 -21   9   0    3.20    1.60
 -21   9   0    4.50    1.80
 -21   9   0    1.40    1.70
  23  -9   0    7.70    2.70
  23  -9   0    5.10    2.10
  23  -9   0    8.00    1.70
  23  -9   0   10.70    3.10
 -23  -9   0    5.00    2.00
 -23  -9   0    5.50    1.50
 -23  -9   0    7.70    1.50
 -23  -9   0    7.30    1.70
 -23  -9   0    7.90    1.20
 -23  -9   0    6.30    1.60
 -23  -9   0    9.40    1.60
  23  -9   0    6.80    2.50
  23  -9   0    7.60    2.30
  23  -9   0    7.70    2.10
 -23   9   0    8.30    2.30
 -23   9   0    9.00    3.00
 -23   9   0    7.90    2.30
 -23   9   0    8.10    2.30
 -23   9   0    5.30    2.10
  23   9   0    6.30    2.30
 -23   9   0    6.40    1.90
 -25  -9   0    9.40    1.20
 -25  -9   0    9.20    1.50
 -25  -9   0    8.60    1.90
  25  -9   0    6.90    2.00
  25  -9   0    8.40    2.50
 -25  -9   0   10.30    2.00
 -25  -9   0   10.30    2.50
 -25  -9   0   10.20    1.50
  25  -9   0   11.30    4.60
  25  -9   0   11.50    3.30
 -25  -9   0    8.50    1.30
  25  -9   0    7.80    2.00
 -25  -9   0    9.00    1.70
  25  -9   0    7.60    2.20
  25  -9   0    6.60    2.30
 -25  -9   0   12.40    1.90
 -25   9   0    6.00    1.90
 -25   9   0    9.50    2.40
 -25   9   0    7.40    2.80
 -25   9   0   12.60    3.00
 -25   9   0   12.00    2.20
 -25   9   0    8.70    3.70
  25   9   0    9.50    2.50
   0 -10   0  203.28    9.30
   0 -10   0  208.98    7.20
   0 -10   0  212.08    7.90
   0 -10   0  204.48    8.30
   0 -10   0  218.88    7.30
   0 -10   0  197.18    7.10
   0 -10   0  219.58    9.00
   0 -10   0  207.58    8.80
   0 -10   0  194.98    8.20
   0  10   0  217.08    7.70
   0  10   0  208.18    8.20
   0  10   0  224.68    9.70
   0  10   0  217.48    9.10
   0  10   0  196.88    9.40
  -2 -10   0   -0.10    1.00
   2 -10   0   -0.30    0.80
   2 -10   0    1.50    1.80
  -2 -10   0    0.40    1.30
  -2 -10   0    3.50    1.70
  -2 -10   0    1.30    1.10
   2 -10   0   -0.20    1.20
   2 -10   0   -1.00    0.90
  -2 -10   0   -1.30    0.80
  -2 -10   0    1.30    1.30
  -2 -10   0    1.00    0.90
   2 -10   0    0.60    1.40
  -2 -10   0    0.20    1.30
   2 -10   0   -0.80    1.10
  -2 -10   0   -0.30    1.50
   2 -10   0    0.30    1.10
   2 -10   0    1.30    1.10
   2 -10   0    0.20    1.00
  -2 -10   0   -0.80    0.90
  -2  10   0   -1.00    1.30
  -2  10   0    0.60    0.80
   2  10   0    2.10    1.40
  -2  10   0    0.40    1.30
   2  10   0   -0.90    1.40
  -2  10   0    3.40    2.10
  -2  10   0    0.40    1.60
  -2  10   0    0.40    0.60
   2  10   0   -0.30    0.90
   2  10   0    1.80    1.90
  -2  10   0    0.60    1.40
   4 -10   0   41.50    4.10
   4 -10   0   33.30    4.30
  -4 -10   0   30.70    3.00
   4 -10   0   34.80    3.50
  -4 -10   0   34.70    3.30
   4 -10   0   29.20    3.00
   4 -10   0   34.30    3.20
   4 -10   0   41.00    3.40
  -4 -10   0   32.20    4.20
   4 -10   0   34.20    1.70
  -4 -10   0   33.80    3.10
  -4 -10   0   28.40    3.60
   4 -10   0   37.00    3.00
  -4 -10   0   35.00    2.60
  -4 -10   0   32.80    2.50
  -4 -10   0   35.70    3.00
  -4 -10   0   37.10    2.80
  -4 -10   0   30.30    2.50
   4 -10   0   30.10    2.80
   4 -10   0   36.00    3.80
  -4  10   0   33.00    4.20
  -4  10   0   32.50    3.20
  -4  10   0   37.60    2.50
   4  10   0   32.00    3.50
  -4  10   0   36.90    2.30
  -4  10   0   41.80    4.10
  -4  10   0   40.00    4.60
  -4  10   0   36.50    4.50
   4  10   0   32.00    2.60
   6 -10   0  259.97   10.50
  -6 -10   0  265.17    9.10
  -6 -10   0  262.87   10.70
   6 -10   0  250.37   10.10
   6 -10   0  261.67    8.90
   6 -10   0  262.37    8.30
   6 -10   0  259.07   10.60
  -6 -10   0  253.67    8.80
   6 -10   0  243.28    7.30
  -6 -10   0  241.58    8.70
  -6 -10   0  254.77    8.20
  -6 -10   0  256.87    7.80
   6 -10   0  245.98    9.10
   6 -10   0  250.77   10.00
   6 -10   0  239.78    8.60
   6 -10   0  259.07    9.30
  -6 -10   0  241.48    8.80
  -6 -10   0  256.77    7.70
  -6 -10   0  243.48   10.00
  -6  10   0  242.88    9.20
  -6  10   0  249.38    7.80
   6  10   0  255.97    9.90
   6  10   0  259.37    7.90
  -6  10   0  245.28    8.30
   6  10   0  246.48   10.10
  -6  10   0  274.57   11.10
  -6  10   0  240.08   10.70
   6  10   0  261.37    9.50
  -6  10   0  257.97   10.50
   8 -10   0  603.24   18.60
   8 -10   0  581.04   16.00
   8 -10   0  596.24   18.80
   8 -10   0  588.64   16.80
  -8 -10   0  613.24   16.80
   8 -10   0  565.24   17.10
   8 -10   0  595.54   17.20
   8 -10   0  582.24   16.80
   8 -10   0  589.64   18.50
  -8 -10   0  598.94   15.30
  -8 -10   0  606.44   16.50
  -8 -10   0  608.94   19.00
  -8 -10   0  587.14   16.60
  -8 -10   0  584.24   16.80
  -8 -10   0  604.84   15.90
  -8 -10   0  618.64   17.60
  -8 -10   0  582.84   15.10
   8 -10   0  569.64   18.60
  -8 -10   0  599.14   16.50
  -8  10   0  570.24   19.20
   8  10   0  622.94   18.50
  -8  10   0  600.14   18.90
   8  10   0  607.64   17.40
   8  10   0  593.94   18.00
  -8  10   0  575.64   17.50
  -8  10   0  592.64   16.70
  -8  10   0  568.24   19.10
  -8  10   0  585.04   15.90
  10 -10   0  188.58    6.60
  10 -10   0  201.88    9.10
 -10 -10   0  192.08    6.50
  10 -10   0  195.28    9.00
  10 -10   0  189.28    7.70
  10 -10   0  186.08    6.70
 -10 -10   0  187.08    7.20
 -10 -10   0  191.18    6.70
 -10 -10   0  198.28    6.90
  10 -10   0  188.98    8.60
 -10 -10   0  193.08    7.50
 -10 -10   0  176.78    7.20
 -10 -10   0  202.68    6.00
  10 -10   0  186.38    9.00
  10 -10   0  193.18    7.90
 -10 -10   0  193.38    5.80
  10 -10   0  184.08    7.50
  10 -10   0  203.38    9.70
 -10 -10   0  193.28    7.80
 -10 -10   0  198.98    9.10
  10  10   0  187.58    8.30
  10  10   0  186.98    8.10
 -10  10   0  185.78    7.50
 -10  10   0  180.88    5.30
  10  10   0  201.78    5.90
 -10  10   0  189.48    9.00
 -10  10   0  200.08    9.50
  10  10   0  185.78    7.80
 -10  10   0  189.88    6.90
 -10  10   0  197.48    9.50
  12 -10   0    2.10    2.00
  12 -10   0    6.20    1.40
  12 -10   0    4.50    2.00
 -12 -10   0    5.30    1.00
 -12 -10   0    6.50    1.70
 -12 -10   0    5.80    1.50
  12 -10   0    4.20    2.20
 -12 -10   0    5.60    1.80
 -12 -10   0    5.30    1.30
 -12 -10   0    6.40    1.60
 -12 -10   0    5.10    1.00
  12 -10   0    5.60    2.00
  12 -10   0    3.30    1.90
  12 -10   0    6.50    2.20
  12 -10   0    5.70    1.40
 -12 -10   0    8.20    2.70
 -12 -10   0    5.60    1.30
  12 -10   0    4.10    1.60
 -12  10   0    1.90    1.90
 -12  10   0    5.60    1.20
 -12  10   0    4.00    1.80
 -12  10   0    2.40    1.40
 -12  10   0    4.40    1.10
 -12  10   0    4.40    1.80
  12  10   0    2.70    1.80
 -12  10   0    6.50    2.40
 -14 -10   0    1.20    0.70
 -14 -10   0    0.40    1.70
 -14 -10   0    0.60    0.60
 -14 -10   0    0.40    1.00
 -14 -10   0   -0.80    0.80
  14 -10   0   -1.10    1.20
 -14 -10   0    1.10    1.10
 -14 -10   0    0.60    0.70
  14 -10   0   -1.10    1.50
  14 -10   0   -1.40    1.30
 -14 -10   0    1.30    1.30
  14 -10   0    0.50    1.60
  14 -10   0    0.70    1.70
  14 -10   0    0.40    1.40
  14 -10   0    1.50    1.20
  14 -10   0    1.30    1.00
 -14 -10   0    0.90    1.20
 -14 -10   0    1.10    0.70
 -14  10   0   -0.30    1.50
  14  10   0    1.80    1.70
 -14  10   0    1.30    1.90
 -14  10   0   -0.10    1.40
 -14  10   0    1.10    1.50
 -14  10   0    2.30    1.10
 -14  10   0    1.00    1.30
 -14  10   0   -0.10    1.20
 -16 -10   0   43.10    2.50
  16 -10   0   43.10    3.10
 -16 -10   0   37.40    3.00
  16 -10   0   46.00    3.90
 -16 -10   0   48.00    3.10
  16 -10   0   40.60    3.80
 -16 -10   0   38.10    4.70
  16 -10   0   44.10    4.70
 -16 -10   0   41.80    3.40
  16 -10   0   43.90    4.50
  16 -10   0   44.30    5.00
  16 -10   0   46.50    4.60
 -16 -10   0   43.30    3.10
  16 -10   0   41.50    3.30
 -16  10   0   46.60    5.50
 -16  10   0   36.90    3.80
 -16  10   0   45.10    4.90
 -16  10   0   30.80    3.20
 -16  10   0   35.50    3.30
 -16  10   0   44.40    4.80
 -16  10   0   39.50    4.40
  16  10   0   42.60    4.10
 -16  10   0   37.80    3.10
 -18 -10   0  127.19    5.40
  18 -10   0  117.89    6.70
 -18 -10   0  124.39    4.70
  18 -10   0  130.69    5.60
 -18 -10   0  128.89    7.20
  18 -10   0  135.99    8.10
 -18 -10   0  127.09    5.50
 -18 -10   0  127.59    5.40
 -18 -10   0  134.39    5.90
  18 -10   0  125.69    6.40
  18 -10   0  124.29    6.50
  18 -10   0  130.89    7.70
  18 -10   0  119.29    7.20
  18 -10   0  119.09    7.50
 -18  10   0  130.99    6.30
 -18  10   0  116.19    7.60
 -18  10   0  120.29    6.60
 -18  10   0  117.29    7.70
 -18  10   0  117.49    5.90
 -18  10   0  123.99    6.70
  18  10   0  134.09    6.70
  20 -10   0  170.88    7.90
  20 -10   0  171.78    8.00
 -20 -10   0  163.88    5.70
  20 -10   0  178.88    7.70
  20 -10   0  170.18    8.60
  20 -10   0  176.28    9.60
 -20 -10   0  178.88    5.20
  20 -10   0  181.48    9.40
  20 -10   0  186.08    9.60
 -20 -10   0  182.98    6.70
 -20 -10   0  171.98    6.70
 -20 -10   0  173.38    5.30
 -20 -10   0  193.28    8.90
 -20 -10   0  190.88    7.20
 -20 -10   0  169.88    6.60
 -20  10   0  174.28    8.20
  20  10   0  180.18    8.20
 -20  10   0  166.68    7.20
 -20  10   0  195.88    9.80
 -20  10   0  184.38    8.40
 -20  10   0  188.18    9.50
 -20  10   0  178.68    7.80
  22 -10   0    1.50    1.40
 -22 -10   0   -1.60    1.00
 -22 -10   0    2.00    1.60
  22 -10   0    1.30    2.00
  22 -10   0    1.60    1.80
  22 -10   0    0.50    1.70
 -22 -10   0    1.40    1.00
  22 -10   0    3.20    2.30
 -22 -10   0    0.10    1.30
 -22 -10   0    1.80    0.80
  22 -10   0    1.70    1.30
  22 -10   0    0.70    2.20
 -22 -10   0    1.90    1.00
 -22 -10   0    1.30    0.80
 -22  10   0    1.40    2.00
 -22  10   0    1.20    1.40
 -22  10   0    1.60    1.90
 -22  10   0    0.60    1.60
 -22  10   0    0.80    1.60
  22  10   0    1.60    2.10
 -22  10   0    2.80    1.90
  -1 -11   0   29.20    3.60
  -1 -11   0   32.50    4.30
   1 -11   0   42.10    4.20
   1 -11   0   31.20    2.90
   1 -11   0   35.20    2.60
  -1 -11   0   35.50    2.80
  -1 -11   0   33.20    2.90
  -1 -11   0   33.90    3.40
  -1 -11   0   36.20    4.40
  -1 -11   0   33.90    2.80
   1 -11   0   34.10    3.50
  -1 -11   0   37.00    3.30
   1 -11   0   32.90    3.60
   1 -11   0   33.70    4.50
   1 -11   0   30.90    2.70
   1 -11   0   29.00    3.00
  -1  11   0   27.60    4.00
   1  11   0   35.10    3.90
  -1  11   0   35.80    3.20
  -1  11   0   36.70    4.40
   1  11   0   35.40    3.60
   1  11   0   34.70    3.00
   1  11   0   31.80    4.30
  -1  11   0   32.10    3.60
  -3 -11   0   52.09    3.10
  -3 -11   0   40.90    3.70
   3 -11   0   49.90    4.90
  -3 -11   0   39.00    3.70
   3 -11   0   47.00    4.50
   3 -11   0   43.90    3.50
  -3 -11   0   52.29    4.40
   3 -11   0   37.40    3.10
  -3 -11   0   52.19    3.20
  -3 -11   0   41.40    4.60
   3 -11   0   46.90    3.50
  -3 -11   0   47.60    3.20
   3 -11   0   41.80    4.00
   3 -11   0   46.50    3.00
   3 -11   0   50.89    4.20
  -3 -11   0   45.70    4.20
  -3 -11   0   50.39    3.70
  -3  11   0   43.40    4.40
   3  11   0   47.50    3.20
   3  11   0   52.39    4.40
   3  11   0   46.80    4.00
   3  11   0   44.40    4.50
  -3  11   0   42.50    2.20
  -3  11   0   46.10    4.90
  -3  11   0   54.99    5.10
  -3  11   0   54.39    3.90
  -3  11   0   49.10    4.10
  -3  11   0   45.50    1.90
  -5 -11   0   31.30    2.50
   5 -11   0   33.90    3.80
  -5 -11   0   32.20    3.10
  -5 -11   0   43.90    3.60
   5 -11   0   33.80    4.50
  -5 -11   0   34.30    3.10
  -5 -11   0   38.30    3.90
  -5 -11   0   33.10    3.60
   5 -11   0   29.50    3.80
   5 -11   0   36.20    3.20
  -5 -11   0   39.30    4.40
  -5 -11   0   35.30    2.80
   5 -11   0   30.50    3.40
   5 -11   0   35.20    4.60
  -5 -11   0   31.00    2.60
   5 -11   0   33.80    2.70
   5 -11   0   44.60    6.20
  -5  11   0   38.20    4.70
   5  11   0   36.60    3.70
  -5  11   0   37.60    3.50
  -5  11   0   35.80    2.50
  -5  11   0   48.50    4.90
  -5  11   0   30.70    5.60
   5  11   0   34.10    4.90
   5  11   0   31.50    4.10
  -5  11   0   32.30    3.60
   5  11   0   33.90    2.60
  -5  11   0   33.50    2.20
  -7 -11   0   72.89    4.30
  -7 -11   0   71.09    3.40
  -7 -11   0   71.29    4.30
  -7 -11   0   74.59    4.20
  -7 -11   0   86.29    4.60
  -7 -11   0   74.29    3.80
   7 -11   0   73.49    5.40
   7 -11   0   67.79    5.20
   7 -11   0   70.09    3.70
  -7 -11   0   76.29    5.00
  -7 -11   0   83.29    6.20
   7 -11   0   78.39    5.80
   7 -11   0   67.39    4.40
   7 -11   0   64.29    5.60
  -7 -11   0   69.39    4.40
  -7 -11   0   70.69    4.20
   7 -11   0   68.29    4.20
   7  11   0   65.09    5.10
   7  11   0   78.39    5.00
  -7  11   0   73.79    5.00
   7  11   0   72.69    5.20
  -7  11   0   72.19    4.00
  -7  11   0   64.89    5.60
   7  11   0   69.39    3.40
  -7  11   0   71.99    4.90
  -7  11   0   72.59    6.00
   9 -11   0   11.70    2.60
   9 -11   0    9.50    2.30
   9 -11   0    8.10    2.20
  -9 -11   0    8.10    2.80
   9 -11   0    9.50    2.70
  -9 -11   0    8.10    1.40
  -9 -11   0    8.00    1.50
   9 -11   0    7.00    2.40
  -9 -11   0    6.80    1.70
  -9 -11   0    5.10    1.50
   9 -11   0    8.40    1.60
  -9 -11   0    8.80    1.70
  -9 -11   0    6.60    1.80
  -9 -11   0    6.90    1.80
  -9 -11   0    6.90    2.00
  -9 -11   0    8.10    1.70
   9 -11   0    7.70    1.90
   9 -11   0   10.70    2.90
  -9  11   0    9.90    1.80
   9  11   0   11.70    2.60
  -9  11   0    5.10    1.60
   9  11   0    8.00    2.20
  -9  11   0   12.20    3.30
  -9  11   0    9.80    2.40
  -9  11   0   10.30    2.30
   9  11   0    7.80    2.20
  -9  11   0    8.40    2.60
 -11 -11   0  101.79    5.70
  11 -11   0  106.59    6.90
  11 -11   0   85.49    6.40
 -11 -11   0   95.39    6.70
 -11 -11   0  101.29    4.40
 -11 -11   0   99.29    3.80
  11 -11   0   89.99    5.40
 -11 -11   0   97.99    4.90
  11 -11   0   88.89    4.40
 -11 -11   0   94.49    4.40
 -11 -11   0  100.89    5.10
  11 -11   0   92.29    6.70
  11 -11   0   93.09    4.30
 -11 -11   0   94.19    4.30
 -11 -11   0  100.39    5.10
  11 -11   0   89.19    5.20
 -11 -11   0   98.89    3.60
 -11  11   0  121.79   10.90
 -11  11   0   91.49    5.90
 -11  11   0   88.89    6.80
 -11  11   0   87.69    4.50
  11  11   0  103.59    5.90
 -11  11   0   96.19    5.50
  13 -11   0    0.90    1.50
 -13 -11   0    2.60    1.20
 -13 -11   0    0.40    2.00
 -13 -11   0    4.60    1.00
 -13 -11   0    3.30    0.80
  13 -11   0    6.80    4.70
 -13 -11   0    3.80    0.90
  13 -11   0    5.10    1.40
 -13 -11   0    4.10    1.60
  13 -11   0    3.10    2.00
 -13 -11   0    4.90    1.60
 -13 -11   0    3.50    1.30
  13 -11   0    5.70    1.40
  13 -11   0    4.80    2.60
  13 -11   0    0.60    1.70
 -13 -11   0    1.60    1.50
  13  11   0    0.20    1.60
 -13  11   0    4.70    2.10
 -13  11   0    3.30    0.80
 -13  11   0    2.70    1.50
 -13  11   0    1.80    1.80
 -13  11   0    3.60    1.80
 -13  11   0    5.80    3.50
 -15 -11   0   15.00    2.20
 -15 -11   0   14.30    2.30
 -15 -11   0   12.70    2.00
  15 -11   0   16.90    2.20
  15 -11   0   15.10    2.30
  15 -11   0    8.90    3.10
  15 -11   0    9.20    3.80
  15 -11   0   21.10    6.50
  15 -11   0   16.20    3.00
 -15 -11   0   14.50    2.20
 -15 -11   0   16.20    3.40
 -15 -11   0   16.50    1.90
 -15 -11   0   13.40    2.60
  15 -11   0   18.10    3.90
  15 -11   0   11.60    3.00
 -15  11   0   14.00    2.30
 -15  11   0   13.40    3.50
 -15  11   0   15.10    3.40
 -15  11   0   13.50    1.80
  15  11   0   14.00    2.80
 -15  11   0   16.80    2.90
 -15  11   0   12.50    1.70
 -15  11   0   11.70    2.60
   0 -12   0   15.40    3.40
   0 -12   0   18.60    3.80
   0 -12   0   23.00    3.50
   0 -12   0   16.90    2.40
   0 -12   0   14.80    2.30
   0 -12   0   13.80    2.80
   0 -12   0   17.80    2.20
   0  12   0   14.60    2.80
   0  12   0   14.30    2.20
   0  12   0   15.30    3.40
   2 -12   0   10.30    2.90
  -2 -12   0    6.90    1.50
   2 -12   0    6.50    2.20
   2 -12   0    9.00    1.60
  -2 -12   0    8.80    3.10
   2 -12   0    8.20    1.90
  -2 -12   0    6.00    1.70
   2 -12   0    6.40    1.70
  -2 -12   0    5.30    1.70
   2 -12   0    8.10    2.60
  -2 -12   0    8.30    2.40
  -2 -12   0   11.90    1.90
  -2 -12   0    4.40    2.00
   2 -12   0   10.50    3.10
   2  12   0    9.60    1.90
   2  12   0   10.60    2.80
   2  12   0    8.00    2.20
  -2  12   0    8.80    2.00
  -2  12   0    4.00    2.30
  -2  12   0    5.10    2.10
  40   0  -1   -0.20    1.50
 -40   0   1    2.60    1.60
 -40   0   1    0.80    1.10
 -40   0   1    0.20    1.20
 -40   0   1    1.40    1.50
  38   0  -1    2.00    1.50
  38   0  -1   -0.10    1.30
 -38   0   1    1.30    1.50
 -38   0   1    0.20    1.20
 -38   0   1   -0.90    0.90
 -38   0   1   -0.80    1.10
  38   0  -1    1.00    1.90
 -38   0   1    2.20    1.60
 -36   0   1   -0.30    1.00
  36   0  -1    0.80    1.40
  36   0  -1   -0.10    1.20
 -36   0   1    1.00    1.40
 -36   0   1   -0.10    1.10
 -36   0   1    0.10    0.90
 -36   0   1   -0.70    1.20
 -36   0   1    0.50    2.90
 -36   0   1   -0.90    1.10
  36   0  -1    3.30    1.70
  36   0  -1    2.40    1.10
  34   0  -1    0.90    1.10
  34   0  -1    1.00    1.80
 -34   0   1   -0.50    1.20
 -34   0   1   -1.50    1.30
 -34   0   1    0.80    1.30
 -34   0   1   -0.90    1.10
 -34   0   1    0.20    0.80
  34   0  -1    0.40    1.30
  34   0  -1    2.00    1.40
 -34   0   1    1.10    1.10
 -34   0   1   -0.90    1.00
  32   0  -1    0.00    1.20
  32   0  -1    1.10    1.50
 -32   0   1   -1.10    1.00
 -32   0   1    0.80    1.40
 -32   0   1   -0.20    1.10
 -32   0   1   -1.10    0.80
 -32   0   1    0.10    0.80
  32   0  -1   -0.50    1.60
 -32   0   1    1.40    1.20
  32   0  -1    0.00    1.00
 -32   0   1   -0.60    0.90
  30   0  -1    0.30    1.20
  30   0  -1   -0.10    0.90
 -30   0   1    0.10    1.40
  30   0  -1   -0.90    0.80
 -30   0   1   -2.10    1.00
  30   0  -1   -0.50    1.40
 -30   0   1   -1.60    1.10
 -30   0   1    1.60    1.30
 -30   0   1    0.60    1.00
 -30   0   1   -0.20    1.20
 -30   0   1    0.60    0.80
 -28   0   1   -0.60    1.00
  28   0  -1    0.40    1.10
 -28   0   1    0.50    0.90
 -28   0   1    0.40    0.90
 -28   0   1   -1.60    1.20
  28   0  -1    0.70    1.40
 -28   0   1    0.80    0.70
  28   0  -1    1.70    1.00
 -28   0   1    2.20    1.10
  28   0  -1    1.30    1.00
 -28   0   1    1.10    1.20
 -26   0   1    0.50    0.90
  26   0  -1    0.10    1.20
 -26   0   1   -1.10    1.00
 -26   0   1    0.80    0.90
 -26   0   1    0.60    0.90
  26   0  -1    1.50    1.00
 -26   0   1    0.50    1.10
 -26   0   1   -0.60    0.80
  26   0  -1    0.60    0.90
  26   0  -1    0.70    0.90
 -26   0   1    0.20    0.70
  24   0  -1   -0.80    0.90
 -24   0   1    0.30    0.80
  24   0  -1    0.10    0.80
 -24   0   1   -0.30    1.00
  24   0  -1   -1.20    0.60
  24   0  -1   -0.40    0.80
 -24   0   1   -0.70    0.70
 -24   0   1    0.50    1.00
 -24   0   1    1.10    0.90
 -24   0   1    0.50    1.00
 -24   0   1   -0.30    0.60
 -24   0   1   -0.70    0.80
  22   0  -1    0.20    0.70
 -22   0   1    0.30    0.80
 -22   0   1    0.20    0.80
 -22   0   1    1.30    1.00
  22   0  -1    0.10    0.70
 -22   0   1    0.20    0.70
 -22   0   1    1.30    0.90
  22   0  -1   -0.60    0.90
 -22   0   1    1.00    0.80
 -22   0   1    1.20    0.60
 -22   0   1   -1.40    0.70
 -20   0   1    0.60    0.70
  20   0  -1   -0.50    0.60
 -20   0   1    1.40    1.00
  20   0  -1   -0.90    0.80
 -20   0   1    2.10    0.90
 -20   0   1    1.40    0.90
 -20   0   1    1.30    0.70
  20   0  -1    0.80    0.70
  20   0  -1    0.90    0.70
 -20   0   1   -0.20    0.70
 -20   0   1    1.20    0.80
 -20   0   1    0.10    0.60
  18   0  -1   -0.30    0.80
  18   0  -1   -0.70    0.60
 -18   0   1    0.70    0.60
 -18   0   1   -0.20    0.60
 -18   0   1   -0.30    0.40
 -18   0   1    1.80    0.80
 -18   0   1   -0.30    0.60
  18   0  -1    0.20    0.60
  18   0  -1    0.10    0.60
 -18   0   1    0.30    0.70
 -18   0   1    0.40    0.60
 -18   0   1    0.80    0.90
  16   0  -1    0.20    0.60
 -16   0   1    1.00    0.80
  16   0  -1   -0.10    0.70
 -16   0   1    0.50    0.70
 -16   0   1    0.10    0.60
 -16   0   1   -0.70    0.80
  16   0  -1    0.20    0.70
 -16   0   1    0.60    1.00
 -16   0   1   -0.40    0.60
 -16   0   1    0.10    0.50
 -16   0   1   -0.30    0.60
  16   0  -1    1.20    0.90
 -14   0   1    0.30    0.60
 -14   0   1   -0.10    0.70
 -14   0   1    1.20    0.60
 -14   0   1    0.60    0.40
  14   0  -1   -0.40    0.60
 -14   0   1    1.30    0.70
  14   0  -1    0.10    0.20
  14   0  -1   -0.10    0.60
  14   0  -1   -0.30    0.80
 -14   0   1    0.40    0.60
  14   0  -1    1.20    0.70
  14   0  -1   -0.40    0.50
 -14   0   1    0.60    0.50
 -12   0   1    1.10    0.50
  12   0  -1   -0.10    0.50
  12   0  -1    0.60    0.20
  12   0  -1   -0.10    0.50
 -12   0   1    0.80    0.40
  12   0  -1    0.40    0.50
 -12   0   1    0.60    0.60
  12   0  -1    0.10    0.60
 -12   0   1    0.20    0.50
 -12   0   1    0.70    0.50
  12   0  -1    0.50    0.40
 -12   0   1    0.30    0.40
 -12   0   1    1.10    0.40
 -10   0   1    0.00    0.40
 -10   0   1    0.40    0.40
  10   0  -1    0.00    0.20
  10   0  -1    0.40    0.40
  10   0  -1    1.50    0.50
  10   0  -1    0.40    0.40
  10   0  -1    0.00    0.40
 -10   0   1    0.20    0.40
 -10   0   1    1.30    0.40
  10   0  -1   -0.30    0.50
 -10   0   1    0.60    0.30
 -10   0   1    0.20    0.40
  -8   0   1    0.40    0.40
  -8   0   1    0.00    0.30
  -8   0   1   -0.10    0.30
  -8   0   1    0.10    0.30
  -8   0   1   -0.20    0.40
   8   0  -1    0.70    0.40
   8   0  -1    0.10    0.30
  -8   0   1    0.60    0.30
   8   0  -1    0.30    0.40
   8   0  -1   -0.20    0.20
   8   0  -1    0.10    0.30
   8   0  -1   -0.30    0.40
   8   0  -1   -0.10    0.30
   8   0  -1    0.50    0.30
  -8   0   1    0.40    0.40
  -6   0   1    0.10    0.30
  -6   0   1   -0.20    0.40
   6   0  -1    0.50    0.40
   6   0  -1   -0.10    0.20
  -6   0   1    0.20    0.30
  -6   0   1    0.10    0.30
   6   0  -1    0.10    0.30
  -6   0   1    0.60    0.30
  -6   0   1   -0.20    0.30
  -6   0   1    0.20    0.30
   6   0  -1    0.30    0.30
   6   0  -1    0.30    0.20
   6   0  -1    0.10    0.20
   6   0  -1    0.40    0.30
  -4   0   1    0.50    0.20
  -4   0   1    0.00    0.10
   4   0  -1    0.20    0.20
  -4   0   1    0.50    0.20
  -4   0   1   -0.10    0.20
   4   0  -1    0.10    0.20
   4   0  -1    0.10    0.20
   4   0  -1    0.00    0.10
  -4   0   1    0.20    0.20
  -4   0   1    0.40    0.20
  -4   0   1    0.10    0.20
   2   0   1    0.50    0.20
   2   0   1    0.70    0.10
  -2   0  -1    0.20    0.10
   2   0   1    0.30    0.20
  -2   0  -1    0.40    0.20
  -2   0  -1    0.30    0.20
   2   0   1    0.50    0.10
   2   0   1    0.50    0.20
  -2   0  -1    0.40    0.20
  -2   0  -1    0.30    0.10
  -2   0  -1    0.20    0.10
   2   0   1    0.50    0.10
  -2   0  -1    0.30    0.20
  -2   0  -1    0.20    0.10
   2   0   1    0.20    0.10
  -2   0  -1    0.20    0.10
   4   0   1    0.60    0.40
   4   0   1    1.20    0.30
   4   0   1    0.90    0.20
  -4   0  -1    1.10    0.30
  -4   0  -1    0.90    0.30
  -4   0  -1    1.10    0.30
  -4   0  -1    1.50    0.20
  -4   0  -1    0.60    0.20
   6   0   1    0.40    0.40
   6   0   1    0.60    0.40
   6   0   1    0.90    0.40
   6   0   1   -0.30    0.40
  -6   0  -1    0.50    0.30
  -6   0  -1    0.30    0.30
  -6   0  -1    0.30    0.20
  -6   0  -1    0.80    0.40
   6   0   1    1.40    0.30
   8   0   1    0.00    0.40
  -8   0  -1    0.30    0.20
   8   0   1    0.30    0.40
  -8   0  -1    0.40    0.10
  -8   0  -1    0.20    0.30
   8   0   1    0.20    0.50
   8   0   1    0.90    0.30
  -8   0  -1    0.20    0.40
  -8   0  -1    0.20    0.40
  -8   0  -1    0.20    0.30
   8   0   1    0.40    0.30
   8   0   1    1.00    0.40
  10   0   1    0.90    0.30
  10   0   1    0.20    0.40
 -10   0  -1    0.10    0.40
  10   0   1    2.30    0.80
 -10   0  -1   -0.30    0.40
  10   0   1   -0.30    0.40
 -10   0  -1    0.20    0.20
 -10   0  -1    0.40    0.50
  12   0   1    0.60    0.50
  12   0   1    0.50    0.60
 -12   0  -1    0.00    0.30
 -12   0  -1    0.50    0.50
 -12   0  -1   -0.40    0.70
  12   0   1    0.40    0.60
 -12   0  -1    0.00    0.50
 -12   0  -1   -1.10    0.70
  12   0   1   -0.10    0.40
  12   0   1    0.40    0.90
  12   0   1    0.20    0.60
 -14   0  -1   -0.20    0.50
  14   0   1    0.20    0.70
 -14   0  -1    0.20    0.70
  14   0   1    0.20    1.00
  14   0   1    1.10    0.70
 -14   0  -1   -1.30    0.80
  14   0   1    0.90    0.70
  14   0   1    1.10    0.80
 -14   0  -1    0.70    0.70
 -14   0  -1    0.10    0.60
 -14   0  -1    0.30    0.50
 -16   0  -1    0.40    0.60
  16   0   1   -0.30    0.80
 -16   0  -1    0.40    0.70
 -16   0  -1    0.50    0.70
  16   0   1    0.30    0.60
 -16   0  -1    0.00    0.40
  16   0   1    0.30    0.70
 -16   0  -1   -0.10    0.70
 -16   0  -1    0.20    0.90
  16   0   1    0.50    0.60
  16   0   1   -0.40    0.70
  18   0   1    0.00    0.60
 -18   0  -1    1.20    0.70
 -18   0  -1    1.90    0.60
 -18   0  -1    0.20    0.60
 -18   0  -1    0.20    0.70
 -18   0  -1   -0.10    0.70
 -18   0  -1    0.80    0.90
  18   0   1   -0.40    0.70
 -18   0  -1    0.30    0.70
  18   0   1    0.70    1.00
 -20   0  -1    0.60    0.70
 -20   0  -1    0.70    0.80
 -20   0  -1   -0.30    0.70
  20   0   1    0.50    0.70
 -20   0  -1    1.00    0.70
 -20   0  -1   -0.10    0.90
  20   0   1    0.10    0.70
  20   0   1   -0.90    0.90
 -20   0  -1   -0.30    0.80
 -20   0  -1    2.30    0.70
  20   0   1    0.20    0.70
  20   0   1    1.10    0.80
 -22   0  -1   -0.50    0.80
  22   0   1    0.10    1.10
 -22   0  -1   -1.10    0.70
 -22   0  -1   -0.30    0.60
 -22   0  -1   -2.10    0.90
  22   0   1    0.80    1.00
 -22   0  -1    0.70    0.80
 -22   0  -1    0.10    0.50
 -22   0  -1   -0.80    0.70
  22   0   1    0.10    0.90
  22   0   1   -0.40    0.70
 -24   0  -1   -0.20    0.90
  24   0   1    0.40    0.90
  24   0   1    0.10    0.90
  24   0   1   -0.50    0.70
  24   0   1   -0.20    0.90
 -24   0  -1    1.50    0.90
 -24   0  -1    0.70    0.90
 -24   0  -1   -0.10    1.10
 -24   0  -1    0.60    1.00
  24   0   1    0.10    1.10
 -26   0  -1    0.00    0.70
  26   0   1   -0.30    0.90
 -26   0  -1    1.40    1.40
  26   0   1    1.20    1.00
 -26   0  -1   -0.40    1.00
  26   0   1    0.60    1.20
 -26   0  -1   -0.40    0.80
  26   0   1    1.20    1.00
  26   0   1   -0.40    0.90
  26   0   1   -0.80    1.20
 -26   0  -1    0.20    1.10
 -28   0  -1    0.30    0.80
 -28   0  -1    0.40    1.20
 -28   0  -1   -1.40    0.90
  28   0   1    0.40    1.00
  28   0   1   -0.70    1.10
 -28   0  -1    1.20    1.00
  28   0   1    0.50    1.10
 -28   0  -1    0.50    0.90
 -28   0  -1   -0.20    1.20
  28   0   1    0.70    1.00
 -30   0  -1   -0.20    1.20
  30   0   1    1.10    1.30
 -30   0  -1    0.80    1.30
 -30   0  -1   -0.20    0.80
 -30   0  -1    0.80    0.70
  30   0   1    0.60    1.00
  30   0   1   -0.40    1.50
 -30   0  -1    1.40    1.60
  30   0   1    0.30    1.00
 -30   0  -1   -0.30    0.90
  30   0   1   -0.10    0.90
 -32   0  -1   -0.70    1.00
 -32   0  -1   -0.70    1.00
 -32   0  -1   -0.50    1.10
 -32   0  -1    2.90    1.50
  32   0   1   -2.50    1.30
  32   0   1    1.00    1.00
  32   0   1    0.10    1.30
 -32   0  -1    0.80    0.80
 -32   0  -1   -1.40    1.30
  32   0   1    1.80    1.10
  32   0   1   -0.40    1.00
 -34   0  -1   -0.30    1.10
 -34   0  -1   -1.40    1.10
  34   0   1    1.10    1.20
  34   0   1    0.60    1.00
  34   0   1    0.10    1.60
  34   0   1    0.70    1.30
 -34   0  -1    0.80    0.90
 -34   0  -1   -0.20    1.10
 -34   0  -1   -0.50    1.50
 -34   0  -1   -0.90    0.90
  36   0   1   -1.20    1.30
 -36   0  -1    0.00    0.90
 -36   0  -1    0.40    1.30
  36   0   1    4.80    2.40
  36   0   1    0.70    1.70
 -36   0  -1   -2.60    1.10
 -36   0  -1   -0.70    1.30
 -36   0  -1   -0.20    1.30
 -36   0  -1    0.70    1.50
 -36   0  -1    1.20    1.30
  36   0   1    2.50    1.20
 -36   0  -1    1.40    1.30
 -38   0  -1   -1.50    1.20
  38   0   1    1.40    1.40
 -38   0  -1    0.60    1.30
  38   0   1    0.50    1.40
 -38   0  -1    0.00    1.10
 -38   0  -1    1.50    1.00
 -38   0  -1    0.80    1.60
 -38   0  -1   -0.50    1.50
 -39  -1   1  114.59    7.00
 -39  -1   1  110.09    5.30
 -39  -1   1  112.99    5.50
 -39  -1   1  112.59    5.60
 -39  -1   1  113.79    4.50
  39  -1  -1   98.89    6.00
 -39   1   1  112.49    6.10
 -39   1   1  104.99    4.90
 -39   1   1  104.09    5.60
 -39   1   1  111.09    5.90
  39   1  -1  108.39    5.60
 -39   1   1  107.39    6.60
  39   1  -1  113.29    7.00
  39   1  -1  107.29    5.50
 -37  -1   1  134.89    6.10
 -37  -1   1  125.49    6.30
  37  -1  -1  138.29    6.90
 -37  -1   1  134.99    5.90
 -37  -1   1  148.99    7.10
  37  -1  -1  152.38    7.90
 -37  -1   1  140.29    5.00
 -37  -1   1  148.69    6.20
  37  -1  -1  132.09    6.80
  37   1  -1  135.99    7.50
  37   1  -1  138.79    6.30
 -37   1   1  137.49    5.60
 -37   1   1  130.29    6.10
 -37   1   1  131.89    6.60
  37   1  -1  131.49    6.10
 -37   1   1  141.09    6.50
 -37   1   1  139.79    7.00
 -37   1   1  134.09    6.30
  37   1  -1  137.89    5.80
  35  -1  -1    0.30    1.40
 -35  -1   1    2.40    1.40
 -35  -1   1    2.10    1.40
  35  -1  -1    2.20    1.60
 -35  -1   1    2.70    1.30
 -35  -1   1    4.10    1.50
 -35  -1   1    4.60    1.50
  35  -1  -1    3.60    1.70
  35  -1  -1    4.70    1.50
  35  -1  -1    1.10    1.80
 -35  -1   1    1.40    0.90
 -35  -1   1    3.20    1.80
  35   1  -1    2.90    1.40
  35   1  -1    7.80    2.20
 -35   1   1    1.40    1.30
 -35   1   1    4.00    1.50
  35   1  -1    2.20    1.30
 -35   1   1    3.40    1.70
  35   1  -1    4.50    1.10
  35   1  -1    2.80    1.40
 -35   1   1    1.20    1.10
 -35   1   1    3.90    2.00
 -35   1   1    1.30    1.70
 -33  -1   1   17.00    2.80
  33  -1  -1   18.00    2.80
 -33  -1   1   17.30    2.30
 -33  -1   1   16.40    2.90
  33  -1  -1   19.60    2.50
  33  -1  -1   21.70    3.40
 -33  -1   1   18.60    2.30
 -33  -1   1   17.30    2.20
 -33  -1   1   15.90    2.30
 -33  -1   1   17.00    1.70
 -33   1   1   23.20    2.80
 -33   1   1   17.10    2.00
  33   1  -1   12.10    2.70
  33   1  -1   16.40    2.20
 -33   1   1   16.70    2.50
 -33   1   1   17.00    2.70
  33   1  -1   19.50    2.10
 -33   1   1   20.90    2.70
  33   1  -1   19.40    3.10
  33   1  -1   16.60    2.30
 -33   1   1   20.40    3.10
 -31  -1   1   -0.20    1.20
 -31  -1   1    0.90    1.20
  31  -1  -1    0.70    1.70
 -31  -1   1    1.20    1.40
 -31  -1   1    0.80    1.00
  31  -1  -1    1.20    1.20
  31  -1  -1   -0.80    1.10
 -31  -1   1   -0.70    1.00
 -31  -1   1    0.60    1.00
 -31  -1   1    1.20    0.80
  31  -1  -1   -1.40    1.20
  31  -1  -1   -0.20    1.00
 -31   1   1    0.00    1.00
  31   1  -1    1.10    1.00
 -31   1   1    0.50    1.20
  31   1  -1    0.70    1.60
 -31   1   1    0.00    0.80
  31   1  -1    0.10    1.20
  31   1  -1    0.50    0.90
 -31   1   1    1.00    1.30
 -31   1   1    0.00    1.50
 -31   1   1    2.20    1.30
  31   1  -1   -0.40    1.00
  29  -1  -1  105.19    4.60
 -29  -1   1   99.39    3.70
 -29  -1   1   91.99    4.60
 -29  -1   1  107.39    4.40
  29  -1  -1  103.89    4.60
 -29  -1   1  100.19    5.20
  29  -1  -1  102.49    5.10
 -29  -1   1  108.69    4.70
 -29  -1   1  101.49    4.70
 -29  -1   1  104.29    5.30
  29  -1  -1  108.39    6.80
  29   1  -1   92.99    4.50
 -29   1   1  103.59    5.10
 -29   1   1   97.49    4.10
  29   1  -1   98.29    4.20
  29   1  -1   96.49    4.50
  29   1  -1  100.89    4.30
 -29   1   1  102.49    5.10
  29   1  -1  106.69    5.60
 -29   1   1   93.89    5.30
 -29   1   1  105.59    4.70
 -29   1   1  110.99    5.50
 -29   1   1   99.29    4.60
 -27  -1   1    5.70    1.40
 -27  -1   1   11.30    2.00
  27  -1  -1    8.60    1.60
 -27  -1   1    9.20    1.50
  27  -1  -1    7.20    2.00
  27  -1  -1    9.80    2.00
  27  -1  -1    6.30    1.40
 -27  -1   1    7.80    1.70
 -27  -1   1    5.10    1.70
  27  -1  -1    5.30    1.50
 -27  -1   1    7.50    1.40
  27  -1  -1    7.50    1.70
  27   1  -1    9.20    2.10
 -27   1   1    5.80    1.40
  27   1  -1    7.80    1.40
 -27   1   1    6.90    1.50
  27   1  -1    5.90    1.40
  27   1  -1    9.40    1.50
 -27   1   1    6.50    1.70
 -27   1   1    8.20    1.70
 -27   1   1    7.30    1.30
  27   1  -1    8.40    1.60
 -27   1   1    5.30    1.60
 -27   1   1    8.80    2.10
 -25  -1   1  363.76   10.80
 -25  -1   1  350.06    9.70
  25  -1  -1  339.77    9.90
  25  -1  -1  336.87    9.90
 -25  -1   1  349.57    9.70
 -25  -1   1  347.17   10.00
 -25  -1   1  330.77   10.00
 -25  -1   1  331.57    9.10
 -25  -1   1  356.26   10.50
  25  -1  -1  323.37   10.20
 -25  -1   1  361.56    9.60
  25  -1  -1  346.97   10.40
  25  -1  -1  355.36   11.20
 -25   1   1  333.07    9.90
  25   1  -1  342.17    9.60
 -25   1   1  343.07   10.30
 -25   1   1  333.47    9.40
  25   1  -1  352.26    9.80
 -25   1   1  337.77   10.50
 -25   1   1  343.37   10.50
 -25   1   1  324.97   10.80
 -25   1   1  321.07    9.80
  25   1  -1  345.77    9.60
 -25   1   1  318.57   10.70
  25   1  -1  335.87   10.90
 -23  -1   1    0.60    0.90
 -23  -1   1    0.20    0.80
 -23  -1   1   -0.50    0.60
 -23  -1   1    1.10    0.80
 -23  -1   1   -0.10    1.10
  23  -1  -1    2.20    1.00
  23  -1  -1    0.80    0.90
 -23  -1   1    1.20    0.90
  23  -1  -1   -0.60    1.10
 -23  -1   1   -0.70    0.70
 -23  -1   1   -0.50    0.70
 -23  -1   1   -0.30    0.70
  23  -1  -1    1.50    1.10
  23  -1  -1    0.30    0.80
  23   1  -1    0.10    1.10
 -23   1   1    1.00    1.10
 -23   1   1    0.00    1.00
 -23   1   1   -0.50    0.80
  23   1  -1   -1.40    0.60
 -23   1   1    0.30    0.80
 -23   1   1    0.60    0.90
 -23   1   1   -0.60    0.80
  23   1  -1   -0.20    0.70
 -23   1   1    0.90    0.70
  23   1  -1    0.10    0.80
 -23   1   1    0.10    0.80
 -23   1   1    0.00    0.70
  21  -1  -1  471.85   12.30
 -21  -1   1  468.45   11.80
 -21  -1   1  448.26   11.60
 -21  -1   1  456.15   12.20
 -21  -1   1  466.45   12.80
  21  -1  -1  462.55   12.60
 -21  -1   1  466.45   12.90
  21  -1  -1  439.96   13.00
  21  -1  -1  457.25   12.30
 -21  -1   1  453.45   12.60
 -21  -1   1  471.15   12.30
  21  -1  -1  472.65   12.70
 -21  -1   1  453.85   11.90
 -21  -1   1  445.76   11.90
 -21   1   1  459.05   12.30
 -21   1   1  444.56   11.90
 -21   1   1  477.75   12.80
 -21   1   1  445.06   12.40
  21   1  -1  446.56   11.80
 -21   1   1  464.55   12.40
 -21   1   1  486.15   12.30
 -21   1   1  452.25   12.50
 -21   1   1  455.15   12.60
  21   1  -1  453.15   11.80
 -21   1   1  483.15   13.20
  21   1  -1  449.46   13.00
  21   1  -1  465.75   12.90
  19  -1  -1   47.00    2.40
  19  -1  -1   42.20    2.30
 -19  -1   1   35.90    1.80
  19  -1  -1   41.80    2.50
 -19  -1   1   42.40    2.50
  19  -1  -1   44.20    2.80
  19  -1  -1   46.20    1.50
 -19  -1   1   35.50    2.20
  19  -1  -1   43.40    1.40
 -19  -1   1   42.80    2.60
 -19  -1   1   39.90    2.20
 -19  -1   1   42.00    2.10
 -19  -1   1   39.40    2.00
 -19  -1   1   38.30    2.10
 -19   1   1   42.40    2.50
 -19   1   1   43.80    2.50
 -19   1   1   43.20    2.30
 -19   1   1   38.10    2.40
  19   1  -1   39.50    2.50
  19   1  -1   38.20    2.00
 -19   1   1   43.90    2.40
  19   1  -1   36.30    2.00
 -19   1   1   43.20    2.80
 -19   1   1   44.10    2.60
 -19   1   1   46.40    2.20
  19   1  -1   35.30    2.60
 -19   1   1   39.70    2.30
 -17  -1   1 1139.69   25.60
 -17  -1   1 1128.59   26.50
  17  -1  -1 1106.79   26.00
 -17  -1   1 1031.10   25.60
  17  -1  -1 1082.39   26.10
  17  -1  -1 1096.09   26.30
 -17  -1   1 1109.89   26.10
  17  -1  -1 1092.79   26.00
 -17  -1   1 1080.19   25.70
 -17  -1   1 1135.79   26.10
 -17  -1   1 1107.39   26.50
  17  -1  -1 1073.69   24.90
 -17  -1   1 1032.50   26.20
 -17  -1   1 1116.99   25.60
  17  -1  -1 1021.50   26.60
 -17   1   1 1042.10   26.00
 -17   1   1 1068.29   25.80
 -17   1   1 1102.59   26.10
  17   1  -1 1190.38   27.80
 -17   1   1 1059.69   26.00
 -17   1   1 1100.19   26.50
  17   1  -1 1116.79   25.70
  17   1  -1 1111.39   25.70
  17   1  -1 1069.89   26.40
 -17   1   1 1096.69   26.30
 -17   1   1 1091.19   26.30
 -17   1   1 1049.30   26.20
 -17   1   1 1124.89   26.80
 -15  -1   1   48.20    2.50
 -15  -1   1   48.40    2.20
 -15  -1   1   47.30    1.60
  15  -1  -1   49.40    2.40
 -15  -1   1   46.50    2.20
 -15  -1   1   47.10    2.10
 -15  -1   1   47.20    2.00
 -15  -1   1   40.80    2.40
  15  -1  -1   45.70    2.60
 -15  -1   1   49.70    2.00
 -15  -1   1   47.50    2.40
  15  -1  -1   52.49    2.70
  15  -1  -1   52.29    2.40
  15  -1  -1   47.10    2.20
  15  -1  -1   49.60    1.70
 -15  -1   1   45.40    2.00
 -15   1   1   45.00    2.10
  15   1  -1   47.20    2.10
  15   1  -1   49.40    2.50
 -15   1   1   53.59    2.50
 -15   1   1   51.49    2.70
 -15   1   1   54.09    2.50
 -15   1   1   50.19    2.30
  15   1  -1   47.30    2.00
 -15   1   1   49.90    2.40
 -15   1   1   52.29    2.60
  15   1  -1   45.00    1.50
  15   1  -1   47.60    2.60
  13  -1  -1 1662.03   39.00
 -13  -1   1 1659.73   39.20
 -13  -1   1 1777.02   39.30
 -13  -1   1 1736.63   38.40
  13  -1  -1 1671.73   39.50
 -13  -1   1 1742.43   38.90
 -13   1   1 1664.73   39.10
  13   1  -1 1620.44   38.20
 -13   1   1 1653.43   39.40
 -13   1   1 1676.13   38.90
 -13   1   1 1661.93   39.30
  13   1  -1 1710.93   39.20
 -11  -1   1 1548.65   35.90
  11  -1  -1 1520.55   36.10
  11  -1  -1 1542.85   36.10
 -11  -1   1 1587.94   35.30
  11  -1  -1 1512.45   35.70
 -11   1   1 1583.64   35.70
 -11   1   1 1537.25   36.10
  11   1  -1 1551.54   35.90
  -9  -1   1  899.21   20.50
   9  -1  -1  895.71   21.10
  -9  -1   1  887.41   20.70
  -9  -1   1  874.91   20.40
  -9  -1   1  880.71   20.80
  -9  -1   1  918.01   21.00
   9  -1  -1  891.11   21.00
  -9  -1   1  902.71   20.30
   9  -1  -1  867.81   20.70
   9  -1  -1  864.91   20.70
  -9  -1   1  927.41   20.80
   9  -1  -1  874.11   20.70
   9  -1  -1  870.11   20.80
  -9   1   1  909.21   21.10
  -9   1   1  884.51   20.80
   9   1  -1  892.51   20.80
   9   1  -1  895.81   20.50
  -9   1   1  879.01   20.80
  -9   1   1  887.21   21.00
   9   1  -1  889.31   20.90
   9   1  -1  870.71   20.40
   9   1  -1  876.91   20.50
  -9   1   1  840.02   20.70
   7  -1  -1 4041.70  101.29
  -7  -1   1 4246.28   98.99
   7   1  -1 4309.07   98.29
  -7   1   1 4230.58  101.09
   5  -1  -1 2247.18   58.49
  -5  -1   1 2476.25   57.59
  -5   1   1 2348.86   58.59
   5   1  -1 2425.76   56.99
  -1  -1   1  457.05   10.80
  -1  -1   1  459.15   10.80
  -1  -1   1  457.45   10.70
  -1  -1   1  457.25   10.70
   1  -1  -1  439.86   10.70
  -1  -1   1  464.05   10.30
   1  -1  -1  440.16   10.60
  -1  -1   1  455.35   10.60
  -1  -1   1  462.35   10.70
   1   1  -1  446.36   10.70
   1   1  -1  461.35   10.60
   1   1  -1  435.16   10.80
   1   1  -1  437.36   10.70
   1   1  -1  459.85   10.70
   3  -1   1 2752.52   68.99
  -3   1  -1 2784.42   68.69
   5  -1   1   17.80    1.10
   5  -1   1   19.20    1.20
   5  -1   1   19.30    1.20
   5  -1   1   18.10    1.30
   5  -1   1   18.70    1.00
  -5  -1  -1   19.40    0.70
   5  -1   1   20.60    1.20
  -5  -1  -1   18.90    1.30
   5  -1   1   18.50    0.90
  -5  -1  -1   17.90    0.90
   5  -1   1   18.10    1.00
  -5  -1  -1   19.30    1.10
   5  -1   1   21.10    1.00
  -5   1  -1   19.40    1.10
   5   1   1   19.80    0.70
  -5   1  -1   19.20    1.00
  -5   1  -1   19.50    0.90
   5   1   1   19.20    1.10
  -5   1  -1   19.30    1.20
   5   1   1   20.80    0.80
   5   1   1   18.60    0.70
  -5   1  -1   18.70    1.00
  -5   1  -1   18.90    1.30
  -5   1  -1   19.00    1.10
   5   1   1   19.40    0.70
  -5   1  -1   16.00    1.10
   5   1   1   19.20    1.10
  -5   1  -1   18.30    1.10
   7  -1   1 1489.15   33.60
   7  -1   1 1456.15   33.80
   7  -1   1 1415.46   33.20
  -7   1  -1 1413.06   33.10
   7   1   1 1513.35   33.10
  -9  -1  -1   40.80    1.90
   9  -1   1   43.40    2.10
  -9  -1  -1   43.40    1.30
   9  -1   1   45.30    1.60
   9  -1   1   44.40    1.90
   9  -1   1   46.80    1.70
   9  -1   1   43.30    2.10
   9  -1   1   47.80    2.20
  -9  -1  -1   41.40    1.80
  -9  -1  -1   40.00    1.40
   9  -1   1   42.40    1.90
  -9  -1  -1   42.60    2.00
  -9   1  -1   42.80    1.70
   9   1   1   42.40    2.10
   9   1   1   41.70    1.80
  -9   1  -1   49.40    1.90
  -9   1  -1   48.70    2.10
  -9   1  -1   46.80    1.90
   9   1   1   44.40    1.60
   9   1   1   46.00    1.50
   9   1   1   43.30    1.40
  -9   1  -1   40.20    2.00
  -9   1  -1   45.40    1.50
   9   1   1   44.60    2.00
 -11  -1  -1 3072.49   73.49
  11  -1   1 2816.52   79.39
 -11   1  -1 3031.40   78.79
  11   1   1 3089.69   74.89
  13  -1   1   50.79    2.40
  13  -1   1   54.69    2.70
  13  -1   1   45.60    2.50
  13  -1   1   50.49    1.70
  13  -1   1   49.60    2.80
 -13  -1  -1   56.09    2.50
 -13  -1  -1   53.99    2.70
  13  -1   1   53.39    2.40
 -13  -1  -1   54.09    1.70
 -13  -1  -1   56.19    1.60
  13  -1   1   51.89    2.10
 -13  -1  -1   55.59    2.60
 -13   1  -1   49.70    2.10
  13   1   1   59.49    3.10
 -13   1  -1   48.00    2.30
  13   1   1   55.79    2.20
  13   1   1   53.69    2.20
 -13   1  -1   52.29    2.80
 -13   1  -1   48.00    2.70
  13   1   1   57.29    2.10
  13   1   1   57.99    2.60
  13   1   1   55.09    2.00
  15  -1   1   57.69    2.90
 -15  -1  -1   51.99    2.70
 -15  -1  -1   57.59    2.80
  15  -1   1   55.29    2.60
  15  -1   1   58.99    1.70
 -15  -1  -1   58.19    1.90
 -15  -1  -1   56.59    2.90
  15  -1   1   55.69    3.10
  15  -1   1   57.39    2.60
  15  -1   1   54.29    2.90
  15  -1   1   60.19    2.30
 -15   1  -1   59.29    3.00
 -15   1  -1   57.69    3.10
 -15   1  -1   53.59    2.60
 -15   1  -1   54.69    2.60
 -15   1  -1   61.39    2.80
  15   1   1   52.59    3.00
  15   1   1   56.39    2.40
  15   1   1   57.29    2.20
  15   1   1   54.09    2.40
  15   1   1   60.09    2.80
 -15   1  -1   56.59    2.30
  15   1   1   55.29    2.20
 -15   1  -1   56.49    2.80
  17  -1   1  830.62   20.40
 -17  -1  -1  846.22   20.60
  17  -1   1  824.72   20.60
 -17  -1  -1  813.42   20.40
  17  -1   1  815.72   20.50
  17  -1   1  845.82   20.00
  17  -1   1  820.72   19.60
 -17  -1  -1  819.02   19.00
  17  -1   1  786.72   20.90
  17  -1   1  816.92   20.00
 -17  -1  -1  782.32   20.20
 -17   1  -1  762.02   19.90
  17   1   1  821.32   19.40
  17   1   1  838.62   20.30
 -17   1  -1  827.92   20.80
 -17   1  -1  831.42   20.40
  17   1   1  821.42   19.40
 -17   1  -1  779.92   20.40
 -17   1  -1  818.82   20.00
 -17   1  -1  815.32   19.60
  17   1   1  844.52   19.90
  17   1   1  808.72   20.90
  17   1   1  823.12   19.80
 -17   1  -1  806.62   20.80
 -19  -1  -1    6.50    0.80
  19  -1   1    5.80    1.50
  19  -1   1    5.40    1.10
 -19  -1  -1    7.20    1.50
 -19  -1  -1    7.20    1.30
  19  -1   1    8.10    1.30
  19  -1   1    6.20    0.90
  19  -1   1    4.30    1.10
 -19  -1  -1    5.30    0.90
 -19  -1  -1    6.30    1.30
  19  -1   1    6.20    1.40
  19  -1   1    6.60    1.30
 -19  -1  -1    4.60    1.00
 -19   1  -1    5.70    1.00
  19   1   1    6.50    1.00
  19   1   1    4.90    1.40
  19   1   1    5.30    1.10
 -19   1  -1    6.40    1.50
 -19   1  -1    6.60    1.40
 -19   1  -1    5.20    1.10
 -19   1  -1    7.10    1.10
  19   1   1    4.50    0.90
  19   1   1    6.80    1.20
 -19   1  -1    6.60    1.30
  19   1   1    4.60    1.00
  21  -1   1   19.30    2.00
  21  -1   1   19.20    2.20
 -21  -1  -1   19.90    1.60
  21  -1   1   21.40    2.50
  21  -1   1   18.50    1.80
 -21  -1  -1   17.40    1.40
  21  -1   1   16.60    2.40
 -21  -1  -1   18.40    1.90
 -21  -1  -1   16.30    2.10
  21  -1   1   18.60    1.50
 -21  -1  -1   17.90    1.20
 -21  -1  -1   20.30    2.00
  21  -1   1   19.90    2.30
 -21   1  -1   20.60    1.90
  21   1   1   18.00    2.40
 -21   1  -1   20.10    2.50
 -21   1  -1   16.00    2.00
  21   1   1   18.90    2.00
 -21   1  -1   16.00    1.50
  21   1   1   17.50    1.50
 -21   1  -1   17.70    1.80
 -21   1  -1   20.20    2.30
  21   1   1   17.00    1.70
 -21   1  -1   16.20    1.70
  21   1   1   18.90    1.60
  21   1   1   16.50    1.70
 -23  -1  -1   76.79    3.90
 -23  -1  -1   69.49    3.10
  23  -1   1   74.49    3.50
  23  -1   1   71.39    4.30
  23  -1   1   75.99    3.80
  23  -1   1   76.39    4.00
 -23  -1  -1   68.49    3.00
 -23  -1  -1   69.19    2.60
 -23  -1  -1   76.49    3.90
 -23  -1  -1   67.59    3.90
  23  -1   1   69.29    3.40
  23  -1   1   71.19    3.90
  23   1   1   75.69    3.40
  23   1   1   69.39    3.40
 -23   1  -1   69.19    4.00
  23   1   1   75.99    3.80
 -23   1  -1   74.39    3.50
  23   1   1   69.89    3.10
 -23   1  -1   74.19    4.00
 -23   1  -1   65.19    3.90
 -23   1  -1   66.89    3.40
  23   1   1   72.99    4.30
 -23   1  -1   68.69    3.00
  23   1   1   72.29    3.10
  25  -1   1  321.27   10.30
  25  -1   1  319.77    9.30
  25  -1   1  316.57    9.40
  25  -1   1  313.27   10.10
 -25  -1  -1  302.27    8.80
  25  -1   1  318.97   10.00
 -25  -1  -1  294.57    9.80
 -25  -1  -1  302.87   10.10
 -25  -1  -1  309.37    8.90
 -25  -1  -1  304.87    8.20
 -25  -1  -1  318.07   10.10
  25  -1   1  300.57   10.70
  25   1   1  308.77    9.30
 -25   1  -1  329.37    9.60
  25   1   1  323.37    9.50
  25   1   1  306.77    8.70
  25   1   1  316.07   10.70
 -25   1  -1  316.47    8.90
 -25   1  -1  322.87   10.20
  25   1   1  306.67    8.80
 -25   1  -1  312.07   10.20
 -25   1  -1  321.47   10.40
 -25   1  -1  305.97    9.30
  27  -1   1   23.60    2.60
 -27  -1  -1   23.60    2.80
  27  -1   1   24.70    2.90
  27  -1   1   22.90    2.30
  27  -1   1   28.60    4.00
  27  -1   1   23.30    2.30
 -27  -1  -1   23.60    2.20
 -27  -1  -1   29.70    3.40
 -27  -1  -1   23.60    2.80
  27  -1   1   20.30    2.60
 -27  -1  -1   19.20    1.50
 -27  -1  -1   20.60    2.00
  27   1   1   19.90    2.90
 -27   1  -1   27.60    3.00
 -27   1  -1   26.50    2.80
  27   1   1   23.20    2.00
 -27   1  -1   26.50    2.40
 -27   1  -1   23.70    2.50
 -27   1  -1   18.90    1.90
  27   1   1   23.10    2.00
  27   1   1   23.40    2.30
  29  -1   1  118.49    5.80
  29  -1   1  117.49    5.10
  29  -1   1  131.49    5.20
  29  -1   1  125.79    5.90
 -29  -1  -1  118.29    5.60
 -29  -1  -1  131.49    6.10
  29  -1   1  124.29    6.50
 -29  -1  -1  124.29    4.80
 -29  -1  -1  119.19    5.70
  29  -1   1  118.79    5.60
 -29  -1  -1  122.89    4.90
 -29  -1  -1  117.49    5.30
 -29   1  -1  127.09    6.30
  29   1   1  124.79    4.70
  29   1   1  117.59    6.40
 -29   1  -1  125.69    5.90
 -29   1  -1  131.79    5.40
  29   1   1  122.09    4.70
 -29   1  -1  121.19    5.20
 -29   1  -1  116.99    4.60
 -29   1  -1  125.99    5.30
 -29   1  -1  124.99    6.00
  29   1   1  120.39    5.20
  29   1   1  124.29    5.30
 -31  -1  -1    2.80    1.20
  31  -1   1    5.80    1.60
  31  -1   1    7.00    2.10
 -31  -1  -1    4.50    1.40
  31  -1   1    9.30    2.20
 -31  -1  -1    5.70    1.60
 -31  -1  -1    1.00    1.20
 -31  -1  -1    3.70    0.90
 -31  -1  -1    5.50    2.00
 -31  -1  -1    2.50    1.70
  31  -1   1    2.20    1.20
  31  -1   1    2.50    1.50
  31  -1   1    7.10    1.60
 -31   1  -1    6.30    1.70
 -31   1  -1    5.50    1.60
 -31   1  -1    3.60    1.50
  31   1   1    4.10    2.10
 -31   1  -1    5.60    1.60
 -31   1  -1    7.30    2.10
  31   1   1    5.00    1.60
 -31   1  -1    4.20    1.60
 -31   1  -1    5.30    1.30
  31   1   1    4.40    1.30
  31   1   1    2.30    1.20
 -31   1  -1    5.10    2.00
  33  -1   1  129.19    6.50
  33  -1   1  132.99    6.40
 -33  -1  -1  137.79    5.60
  33  -1   1  146.19    5.90
 -33  -1  -1  135.99    6.40
 -33  -1  -1  136.39    6.00
  33  -1   1  152.58    7.80
 -33  -1  -1  141.49    6.70
 -33  -1  -1  147.59    5.70
 -33  -1  -1  155.28    7.20
  33  -1   1  144.39    5.90
  33  -1   1  147.79    6.80
 -33  -1  -1  141.39    4.70
 -33   1  -1  144.39    7.10
 -33   1  -1  135.89    6.70
  33   1   1  141.59    6.20
 -33   1  -1  145.29    6.20
  33   1   1  135.19    7.40
 -33   1  -1  140.79    6.00
 -33   1  -1  143.79    6.90
 -33   1  -1  135.99    6.00
 -33   1  -1  143.09    6.20
  33   1   1  154.78    5.60
 -33   1  -1  142.19    5.40
  33   1   1  133.99    5.30
  33   1   1  136.09    6.00
 -35  -1  -1   83.49    4.30
 -35  -1  -1   81.09    4.70
  35  -1   1   88.39    6.10
 -35  -1  -1   93.09    5.50
  35  -1   1   79.49    5.30
 -35  -1  -1   88.69    4.50
 -35  -1  -1   82.69    4.90
 -35  -1  -1   80.49    4.50
  35  -1   1   81.29    5.20
 -35   1  -1   86.99    4.80
  35   1   1   80.89    5.80
 -35   1  -1   84.29    4.70
 -35   1  -1   81.89    5.20
 -35   1  -1   88.89    5.60
 -35   1  -1   77.59    4.00
 -35   1  -1   85.69    4.90
 -35   1  -1   90.39    4.80
  35   1   1   80.69    4.60
  35   1   1   88.39    4.10
  35   1   1   80.69    4.60
  37  -1   1    9.90    2.90
 -37  -1  -1    5.00    1.60
  37  -1   1    8.10    2.30
 -37  -1  -1    6.90    2.20
 -37  -1  -1    4.50    1.60
 -37   1  -1    9.60    2.10
  37   1   1    6.30    1.80
 -37   1  -1    6.10    2.00
 -37   1  -1    6.10    1.80
  37   1   1    2.90    2.00
  37   1   1    7.90    1.80
 -37   1  -1    7.00    1.50
 -37   1  -1    4.60    2.20
 -37   1  -1    8.50    3.60
 -37   1  -1    6.10    1.80
  37   1   1    7.30    1.60
 -39  -1  -1    2.30    1.40
 -39  -1  -1    3.00    1.80
  39  -1   1    1.10    2.20
 -39  -1  -1    1.90    1.30
 -39  -1  -1   -1.10    1.40
 -39  -1  -1   -0.30    1.10
  39  -1   1    6.50    2.50
  39  -1   1    1.80    1.60
  39   1   1    0.30    1.20
 -39   1  -1    0.10    1.00
 -39   1  -1   -1.60    1.20
  39   1   1    2.80    1.60
 -39   1  -1    2.90    1.60
  39   1   1    4.30    2.40
 -39   1  -1    3.00    1.90
 -39   1  -1   -1.30    1.30
  40  -2  -1    9.90    2.80
 -40  -2   1   14.00    1.60
 -40  -2   1    9.70    2.10
  40  -2  -1    7.80    2.30
 -40  -2   1   13.10    2.10
 -40  -2   1   11.00    2.10
  40  -2  -1    9.00    2.50
 -40  -2   1   10.20    2.40
 -40   2   1    9.10    2.20
 -40   2   1   13.40    2.10
 -40   2   1   10.70    2.60
  40   2  -1    9.40    2.00
  40   2  -1    8.80    2.60
  40   2  -1    9.80    1.90
 -40   2   1   11.60    2.60
 -40   2   1   11.70    2.30
  40   2  -1   12.10    2.30
  38  -2  -1   15.60    3.90
 -38  -2   1   16.70    2.60
 -38  -2   1   18.60    1.80
 -38  -2   1   16.10    2.40
 -38  -2   1   17.10    2.90
  38  -2  -1   15.40    2.90
  38  -2  -1   15.40    2.90
 -38  -2   1   17.40    2.40
 -38   2   1   14.10    2.80
  38   2  -1   15.50    3.00
 -38   2   1   18.00    2.80
 -38   2   1   15.90    2.70
  38   2  -1   17.60    2.40
 -38   2   1   14.60    3.20
  38   2  -1   19.90    2.20
 -38   2   1   18.50    2.80
  38   2  -1   14.60    2.20
 -36  -2   1    3.90    1.40
 -36  -2   1    5.20    1.20
 -36  -2   1    7.20    1.70
  36  -2  -1    7.00    2.10
 -36  -2   1    4.90    2.00
  36  -2  -1    6.60    2.30
 -36  -2   1    7.90    2.00
 -36  -2   1    6.50    1.60
  36  -2  -1    7.90    2.40
 -36  -2   1    9.30    2.30
 -36   2   1    6.80    2.00
 -36   2   1    6.30    1.90
  36   2  -1    7.10    2.30
 -36   2   1    6.00    2.00
 -36   2   1    5.20    2.10
 -36   2   1   10.10    2.20
  36   2  -1    7.60    1.50
  36   2  -1    8.70    1.70
 -36   2   1    7.50    1.70
  36   2  -1    6.30    1.70
  34  -2  -1   24.40    3.90
  34  -2  -1   20.50    2.60
 -34  -2   1   18.00    2.90
 -34  -2   1   21.00    2.80
 -34  -2   1   15.10    4.30
  34  -2  -1   16.60    2.80
  34  -2  -1   21.10    2.80
 -34  -2   1   20.10    2.30
  34  -2  -1   18.00    3.10
 -34  -2   1   19.80    2.30
 -34  -2   1   13.00    2.50
 -34  -2   1   17.00    1.60
  34   2  -1   18.50    2.00
 -34   2   1   17.50    2.50
  34   2  -1   23.90    2.20
  34   2  -1   17.20    2.20
 -34   2   1   20.20    2.90
 -34   2   1   16.70    2.80
 -34   2   1   15.00    2.50
 -34   2   1   15.20    2.80
  34   2  -1   19.50    2.40
  34   2  -1   16.20    3.00
 -34   2   1   19.80    2.40
 -34   2   1   18.30    2.80
 -32  -2   1  148.09    6.40
 -32  -2   1  175.48    7.40
 -32  -2   1  165.48    6.20
  32  -2  -1  185.08    7.90
  32  -2  -1  157.48    7.00
  32  -2  -1  169.78    8.00
 -32  -2   1  162.58    5.90
 -32  -2   1  161.68    5.20
  32  -2  -1  152.08    7.10
  32  -2  -1  166.48    7.40
 -32  -2   1  166.68    7.00
  32  -2  -1  173.38    7.50
  32   2  -1  159.88    6.00
  32   2  -1  163.08    7.60
 -32   2   1  171.98    7.00
 -32   2   1  163.88    7.20
  32   2  -1  150.18    5.90
 -32   2   1  169.58    7.20
 -32   2   1  159.48    6.90
  32   2  -1  159.58    5.90
  32   2  -1  162.68    5.90
 -32   2   1  164.68    6.70
 -32   2   1  160.58    6.20
 -32   2   1  161.98    7.50
 -30  -2   1  460.15   13.20
 -30  -2   1  476.45   14.30
  30  -2  -1  473.05   15.00
  30  -2  -1  466.65   14.40
  30  -2  -1  486.05   14.50
 -30  -2   1  449.86   13.50
  30  -2  -1  462.95   14.00
 -30  -2   1  451.65   13.90
  30  -2  -1  464.05   13.60
 -30  -2   1  475.35   12.20
 -30  -2   1  461.45   12.90
  30  -2  -1  455.45   13.60
 -30   2   1  486.85   13.90
 -30   2   1  448.76   14.20
  30   2  -1  476.05   12.80
  30   2  -1  470.15   12.90
  30   2  -1  493.95   14.90
 -30   2   1  476.95   13.90
  30   2  -1  476.15   13.00
 -30   2   1  467.35   13.10
 -30   2   1  493.45   14.60
 -30   2   1  461.65   14.80
  30   2  -1  473.65   12.80
 -30   2   1  466.25   13.60
  28  -2  -1   -0.50    1.00
 -28  -2   1    0.30    0.70
 -28  -2   1   -0.90    0.70
  28  -2  -1   -0.40    1.20
 -28  -2   1   -0.10    1.10
 -28  -2   1   -0.50    1.00
 -28  -2   1    1.10    1.00
 -28  -2   1   -0.60    0.80
  28  -2  -1    0.60    1.30
 -28  -2   1    1.00    1.10
  28  -2  -1   -0.40    0.90
  28  -2  -1   -1.40    1.10
  28   2  -1   -1.40    1.20
  28   2  -1   -0.90    0.90
 -28   2   1   -0.60    0.90
 -28   2   1    0.80    1.20
  28   2  -1   -0.50    0.80
 -28   2   1   -0.40    1.20
 -28   2   1   -1.50    1.20
 -28   2   1    0.80    1.10
 -28   2   1    1.00    1.40
 -28   2   1    0.40    0.90
 -28   2   1    0.60    1.30
  28   2  -1    0.30    0.80
  28   2  -1   -0.20    0.80
 -26  -2   1  135.99    5.70
  26  -2  -1  138.89    3.50
  26  -2  -1  135.19    5.70
  26  -2  -1  136.59    5.50
  26  -2  -1  140.99    6.00
 -26  -2   1  136.89    4.90
  26  -2  -1  130.69    6.00
  26  -2  -1  139.69    3.50
 -26  -2   1  135.59    4.50
 -26  -2   1  134.89    5.10
 -26  -2   1  140.89    5.40
 -26  -2   1  139.09    4.80
 -26  -2   1  140.09    5.90
  26  -2  -1  148.39    6.50
 -26  -2   1  139.19    4.90
  26  -2  -1  131.79    5.50
 -26   2   1  148.39    5.70
 -26   2   1  146.39    6.10
  26   2  -1  143.99    5.00
  26   2  -1  133.99    4.80
  26   2  -1  134.69    4.80
 -26   2   1  148.29    5.60
  26   2  -1  149.69    6.30
  26   2  -1  135.29    4.90
 -26   2   1  137.09    5.10
 -26   2   1  135.69    6.20
 -26   2   1  145.59    5.80
 -26   2   1  138.39    5.90
  26   2  -1  138.09    8.50
 -26   2   1  141.49    6.00
  24  -2  -1   94.69    4.40
 -24  -2   1   89.39    6.30
  24  -2  -1   88.79    4.60
  24  -2  -1   96.09    5.00
  24  -2  -1   96.79    3.00
 -24  -2   1   93.69    4.40
  24  -2  -1   99.89    4.70
  24  -2  -1   94.89    4.10
 -24  -2   1   98.39    3.70
  24  -2  -1   97.49    4.30
  24  -2  -1   99.89    4.40
 -24  -2   1   94.19    4.20
 -24  -2   1   97.49    4.00
 -24  -2   1  104.69    3.70
 -24  -2   1  100.79    3.80
 -24   2   1   99.09    4.60
 -24   2   1  101.09    4.80
 -24   2   1  102.39    4.40
  24   2  -1   98.09    3.80
 -24   2   1   96.59    4.60
  24   2  -1   96.29    4.70
 -24   2   1   96.99    4.90
  24   2  -1  101.49    3.80
 -24   2   1   95.09    4.30
 -24   2   1  103.19    4.30
 -24   2   1   94.99    4.00
  24   2  -1   97.79    4.80
  24   2  -1   98.89    3.70
 -22  -2   1 1183.88   28.90
 -22  -2   1 1194.48   28.60
  22  -2  -1 1173.48   28.40
 -22  -2   1 1196.98   28.40
 -22  -2   1 1173.68   27.00
  22  -2  -1 1159.18   28.60
 -22  -2   1 1176.38   27.80
 -22  -2   1 1146.89   27.70
 -22  -2   1 1146.19   27.70
 -22  -2   1 1227.08   29.10
  22  -2  -1 1162.78   29.20
  22  -2  -1 1186.88   27.30
 -22  -2   1 1220.88   27.80
  22  -2  -1 1182.88   28.90
  22  -2  -1 1144.49   29.50
 -22  -2   1 1104.59   30.10
  22   2  -1 1185.48   29.30
 -22   2   1 1180.28   29.20
  22   2  -1 1176.08   27.90
 -22   2   1 1171.68   29.20
 -22   2   1 1145.59   28.70
 -22   2   1 1204.48   29.40
  22   2  -1 1204.78   27.90
 -22   2   1 1175.18   29.10
  22   2  -1 1152.08   29.20
 -22   2   1 1223.78   30.50
 -22   2   1 1197.28   29.60
  22   2  -1 1175.78   28.50
 -22   2   1 1133.39   28.20
  20  -2  -1   15.40    1.80
  20  -2  -1    9.60    1.60
 -20  -2   1    9.50    1.60
  20  -2  -1   11.70    1.70
  20  -2  -1   10.80    1.70
  20  -2  -1   13.00    1.50
 -20  -2   1   13.40    1.80
 -20  -2   1   11.70    1.60
 -20  -2   1   12.30    1.30
  20  -2  -1   11.70    1.00
  20  -2  -1   14.10    1.60
 -20  -2   1   13.30    1.20
 -20  -2   1   10.80    0.90
 -20  -2   1   10.20    1.30
 -20  -2   1   11.20    1.30
 -20  -2   1   10.50    1.10
  20  -2  -1   10.90    1.70
 -20   2   1   10.70    1.50
 -20   2   1   10.90    1.60
 -20   2   1   10.60    1.60
 -20   2   1   14.50    1.60
 -20   2   1   17.00    2.20
 -20   2   1   10.70    1.60
  20   2  -1   11.20    1.20
 -20   2   1   16.60    2.10
 -20   2   1   13.10    1.60
  20   2  -1    9.30    1.50
 -20   2   1   11.30    1.50
  20   2  -1   11.90    1.30
  20   2  -1   10.40    1.60
  18  -2  -1  294.27    9.40
 -18  -2   1  312.37    9.20
 -18  -2   1  319.87    7.90
  18  -2  -1  294.67    7.80
 -18  -2   1  291.27    7.80
 -18  -2   1  312.97    8.80
 -18  -2   1  297.97    8.20
  18  -2  -1  303.07    9.20
  18  -2  -1  312.27    8.70
  18  -2  -1  312.07    8.80
 -18  -2   1  309.57    8.60
 -18  -2   1  281.97    8.70
  18  -2  -1  317.97    8.60
  18  -2  -1  313.37    8.80
 -18  -2   1  316.07    7.90
 -18   2   1  314.37    9.30
 -18   2   1  308.37    9.20
 -18   2   1  299.77    9.00
 -18   2   1  305.57    8.60
 -18   2   1  295.17    8.70
  18   2  -1  310.77    8.10
 -18   2   1  303.57    8.90
 -18   2   1  312.57    8.70
  18   2  -1  303.37    9.00
 -18   2   1  290.57    8.90
  18   2  -1  309.97    8.00
  16  -2  -1  166.18    5.20
 -16  -2   1  146.69    4.40
 -16  -2   1  163.58    4.40
 -16  -2   1  149.79    4.40
 -16  -2   1  165.48    5.20
 -16  -2   1  148.29    5.40
  16  -2  -1  162.58    5.20
 -16  -2   1  162.98    5.10
  16  -2  -1  159.58    5.60
 -16  -2   1  154.48    4.60
  16  -2  -1  166.08    5.30
 -16  -2   1  147.69    5.20
  16  -2  -1  166.68    4.60
  16  -2  -1  164.38    6.00
  16  -2  -1  172.08    5.10
 -16   2   1  166.28    5.70
  16   2  -1  160.78    5.40
 -16   2   1  156.28    5.40
  16   2  -1  154.58    4.60
  16   2  -1  159.98    5.30
 -16   2   1  173.58    5.20
  16   2  -1  163.08    4.40
 -16   2   1  160.68    5.30
 -16   2   1  156.08    5.00
 -16   2   1  148.79    5.10
 -16   2   1  166.18    5.70
 -16   2   1  164.18    5.20
 -16   2   1  150.68    5.40
  16   2  -1  156.28    4.60
  14  -2  -1  509.55   12.60
  14  -2  -1  489.35   13.10
 -14  -2   1  522.95   12.80
 -14  -2   1  484.35   12.80
 -14  -2   1  526.45   11.90
 -14  -2   1  484.55   12.00
 -14  -2   1  493.75   13.10
  14  -2  -1  497.15   12.20
 -14  -2   1  484.15   11.90
  14  -2  -1  490.55   12.80
  14  -2  -1  502.95   12.80
  14  -2  -1  516.65   12.80
 -14  -2   1  494.35   12.60
  14  -2  -1  512.35   13.50
 -14  -2   1  516.35   12.40
 -14   2   1  476.05   13.10
  14   2  -1  504.05   13.00
 -14   2   1  491.85   13.00
  14   2  -1  510.15   12.10
 -14   2   1  495.35   12.90
 -14   2   1  484.25   12.80
 -14   2   1  514.65   13.30
  14   2  -1  494.75   12.10
 -14   2   1  503.15   13.00
  14   2  -1  520.75   12.90
 -14   2   1  498.85   13.20
  14   2  -1  508.05   12.20
 -14   2   1  506.95   12.90
 -14   2   1  485.65   12.70
  12  -2  -1  326.67    8.80
 -12  -2   1  321.77    8.60
 -12  -2   1  322.07    8.00
  12  -2  -1  325.57    8.60
 -12  -2   1  325.67    8.00
  12  -2  -1  317.27    8.30
  12  -2  -1  318.27    9.20
  12  -2  -1  309.47    8.60
 -12  -2   1  346.47    7.90
  12  -2  -1  316.87    8.80
 -12  -2   1  347.57    8.60
 -12  -2   1  342.77    8.50
 -12  -2   1  322.37    8.70
 -12  -2   1  334.77    9.10
 -12   2   1  330.37    9.00
 -12   2   1  321.87    9.20
 -12   2   1  320.07    8.60
  12   2  -1  340.87    8.20
  12   2  -1  335.27    8.20
  12   2  -1  324.47    8.90
 -12   2   1  324.37    8.70
  12   2  -1  347.07    8.40
  12   2  -1  344.47    8.70
 -12   2   1  334.27    9.10
 -12   2   1  344.77    9.60
 -12   2   1  309.57    8.70
  10  -2  -1  560.94   13.90
 -10  -2   1  529.05   13.20
  10  -2  -1  544.45   13.20
  10  -2  -1  549.45   13.40
  10  -2  -1  528.85   13.00
  10  -2  -1  571.74   13.50
 -10  -2   1  539.45   13.70
  10  -2  -1  544.55   13.40
  10  -2  -1  566.14   13.30
  10  -2  -1  505.95   13.50
 -10  -2   1  530.45   13.20
 -10  -2   1  522.25   12.60
 -10  -2   1  551.64   13.10
 -10  -2   1  522.45   12.70
 -10  -2   1  554.54   12.50
  10   2  -1  531.25   13.50
 -10   2   1  539.85   13.30
 -10   2   1  538.45   13.80
  10   2  -1  535.85   13.10
  10   2  -1  541.05   13.10
 -10   2   1  540.45   13.50
 -10   2   1  560.44   13.30
  10   2  -1  555.44   13.10
 -10   2   1  555.94   13.50
 -10   2   1  540.55   13.40
 -10   2   1  545.55   13.30
 -10   2   1  536.25   13.50
 -10   2   1  534.15   13.60
  10   2  -1  531.15   12.80
  10   2  -1  532.65   12.80
  -8  -2   1 2758.62   65.89
   8  -2  -1 2583.54   70.29
  -8   2   1 2546.95   69.19
   8   2  -1 2829.42   64.89
   6  -2  -1 1660.33   46.50
   6   2  -1 1709.13   43.10
   6   2  -1 1700.83   43.40
  -6   2   1 1682.43   45.90
  -4  -2   1   16.70    1.10
  -4  -2   1   18.30    1.30
  -4  -2   1   17.70    0.90
  -4  -2   1   17.30    1.00
  -4  -2   1   17.10    0.60
  -4  -2   1   16.60    0.90
   4  -2  -1   19.60    1.30
  -4  -2   1   17.70    1.20
   4  -2  -1   17.70    1.10
   4  -2  -1   18.40    0.90
   4  -2  -1   18.50    1.00
  -4  -2   1   16.70    1.20
   4  -2  -1   18.20    1.10
  -4  -2   1   15.40    1.00
   4  -2  -1   18.70    1.00
   4   2  -1   17.70    0.60
   4   2  -1   16.40    1.20
   4   2  -1   16.80    0.60
  -4   2   1   16.20    1.10
   4   2  -1   16.10    0.90
   4   2  -1   16.60    0.90
   4   2  -1   17.40    1.10
  -4   2   1   19.60    1.00
  -4   2   1   19.50    1.10
   4   2  -1   18.80    1.10
   4   2  -1   16.70    0.60
   4   2  -1   17.80    1.00
  -4   2   1   18.40    1.10
  -4   2   1   17.30    1.10
  -4   2   1   17.80    0.90
  -4   2   1   17.70    1.00
  -2  -2   1  105.99    3.20
   2  -2  -1  110.69    3.10
   2  -2  -1  114.69    3.10
   2  -2  -1  113.39    3.10
  -2  -2   1  107.09    3.40
   2  -2  -1  113.89    3.00
   2  -2  -1  110.49    3.10
   2  -2  -1  106.99    3.40
  -2  -2   1  108.59    3.50
  -2  -2   1  108.29    3.20
   2  -2  -1  110.39    2.90
  -2  -2   1  110.19    3.50
  -2  -2   1  104.89    3.20
   2  -2  -1  106.69    3.10
  -2  -2   1  106.49    3.10
  -2  -2   1  106.79    3.10
   2  -2  -1  109.09    3.10
  -2   2   1  114.19    3.00
   2   2  -1  107.49    3.20
   2   2  -1  105.49    3.50
  -2   2   1  109.49    3.10
   2   2  -1  104.49    3.20
   2   2  -1  106.89    3.00
  -2   2   1  109.99    3.10
  -2   2   1  110.79    3.00
   2   2  -1  104.79    2.80
  -2   2   1  106.19    3.40
  -2   2   1  111.19    3.10
  -2   2   1  110.09    3.10
  -2   2   1  109.29    2.90
   2   2  -1  107.19    3.20
   2   2  -1  106.49    3.10
  -2   2   1  108.69    3.20
   2   2  -1  102.79    3.30
   0  -2  -1  120.49    3.10
   0  -2   1  119.39    3.60
   0  -2   1  127.79    3.80
   0  -2  -1  123.79    3.70
   0  -2  -1  121.69    3.30
   0  -2   1  120.49    3.70
   0  -2   1  125.79    3.60
   0  -2   1  119.29    3.70
   0  -2   1  122.99    3.70
   0  -2  -1  118.39    3.10
   0  -2  -1  119.69    3.20
   0  -2  -1  118.79    3.60
   0  -2  -1  118.89    3.20
   0  -2   1  131.79    4.10
   0  -2   1  117.69    3.10
   0  -2  -1  119.69    3.30
   0   2   1  120.99    3.10
   0   2   1  125.99    3.50
   0   2   1  124.79    3.70
   0   2  -1  118.09    3.80
   0   2  -1  125.09    3.50
   0   2   1  117.29    3.40
   0   2  -1  121.59    3.60
   0   2  -1  121.09    3.30
   0   2  -1  118.39    3.60
   0   2   1  116.49    3.40
   0   2  -1  126.59    3.70
   0   2   1  120.49    3.10
   0   2  -1  117.69    3.80
   0   2   1  121.79    3.20
   0   2  -1  120.09    3.00
   0   2   1  125.49    3.30
   0   2  -1  118.49    3.60
   0   2  -1  117.49    3.00
   0   2  -1  126.39    3.60
   0   2   1  119.49    3.40
  -2  -2  -1 4019.10   88.39
   2  -2   1 3574.14   94.19
  -2   2  -1 3656.73   93.69
   2   2   1 3961.60   87.89
  -4  -2  -1  479.35   11.20
   4  -2   1  468.25   11.90
   4  -2   1  469.75   11.50
   4  -2   1  485.35   11.90
  -4  -2  -1  464.25   11.50
   4  -2   1  479.05   11.70
   4  -2   1  477.45   11.70
   4  -2   1  472.25   11.60
  -4  -2  -1  486.35   10.70
  -4  -2  -1  472.25   11.50
   4  -2   1  471.05   11.60
  -4  -2  -1  454.55   10.70
  -4  -2  -1  465.15   11.30
  -4  -2  -1  467.65   10.70
   4  -2   1  487.35   11.70
  -4  -2  -1  473.65   11.70
   4  -2   1  449.46   11.40
  -4  -2  -1  491.15   10.70
  -4  -2  -1  488.35   11.60
  -4  -2  -1  470.45   11.20
  -4  -2  -1  480.45   11.00
  -4   2  -1  471.65   11.80
  -4   2  -1  462.95   11.70
  -4   2  -1  475.95   11.60
   4   2   1  463.95   11.30
   4   2   1  472.15   11.30
  -4   2  -1  466.25   11.70
  -4   2  -1  485.15   11.80
  -4   2  -1  481.95   11.60
  -4   2  -1  461.65   11.40
   4   2   1  466.85   10.80
  -4   2  -1  475.75   11.90
   6  -2   1  220.98    6.80
  -6  -2  -1  260.47    6.00
  -6  -2  -1  257.07    6.30
   6  -2   1  232.68    6.70
   6  -2   1  222.48    6.30
   6  -2   1  221.78    6.70
   6  -2   1  239.98    6.40
  -6  -2  -1  257.77    6.50
  -6  -2  -1  259.07    6.60
   6  -2   1  236.38    6.40
   6  -2   1  213.98    6.40
  -6  -2  -1  260.97    6.30
  -6  -2  -1  253.67    6.10
  -6  -2  -1  248.98    5.90
   6  -2   1  230.68    6.30
   6  -2   1  237.18    6.60
   6  -2   1  228.68    6.50
   6  -2   1  235.78    6.40
  -6  -2  -1  255.67    6.60
  -6  -2  -1  260.47    6.20
  -6   2  -1  229.48    6.30
  -6   2  -1  238.38    6.60
  -6   2  -1  237.08    6.60
  -6   2  -1  231.28    6.40
  -6   2  -1  227.98    6.70
  -6   2  -1  228.68    6.40
  -6   2  -1  217.68    6.30
  -6   2  -1  245.18    6.60
  -6   2  -1  223.28    6.40
   6   2   1  251.67    6.40
  -8  -2  -1    3.90    0.70
   8  -2   1    4.00    0.80
   8  -2   1    3.60    0.70
   8  -2   1    4.20    0.70
   8  -2   1    2.50    0.70
   8  -2   1    4.00    1.00
   8  -2   1    4.50    0.90
  -8  -2  -1    4.40    0.60
   8  -2   1    2.60    0.70
  -8  -2  -1    4.10    0.70
   8  -2   1    6.10    1.10
  -8  -2  -1    6.20    0.80
   8  -2   1    3.30    0.60
   8  -2   1    4.20    0.70
   8  -2   1    3.90    0.90
  -8   2  -1    2.80    0.70
   8   2   1    2.80    0.70
  -8   2  -1    3.50    0.70
  -8   2  -1    4.80    0.70
  -8   2  -1    4.20    0.80
  -8   2  -1    2.20    0.70
   8   2   1    4.30    0.80
  -8   2  -1    2.90    0.70
  -8   2  -1    5.90    0.70
  -8   2  -1    3.80    0.70
 -10  -2  -1   97.19    3.00
  10  -2   1  103.19    3.40
 -10  -2  -1   97.89    3.40
 -10  -2  -1   97.39    3.50
  10  -2   1   91.39    3.10
 -10  -2  -1   89.09    3.20
  10  -2   1   93.39    3.10
  10  -2   1   97.59    3.80
  10  -2   1   99.79    4.10
  10  -2   1   93.29    3.50
  10  -2   1   89.89    3.60
  10  -2   1   91.49    3.60
 -10  -2  -1   93.39    2.90
  10  -2   1   92.49    3.40
  10   2   1   91.99    3.40
 -10   2  -1   92.89    3.30
 -10   2  -1   94.49    3.50
 -10   2  -1   93.29    3.50
 -10   2  -1   87.69    3.40
  10   2   1   97.49    2.50
  10   2   1   94.59    3.40
  10   2   1   91.99    2.40
 -10   2  -1   95.09    3.80
 -10   2  -1   87.99    3.70
  10   2   1   96.79    2.50
 -10   2  -1   91.39    3.30
  10   2   1   93.09    2.40
 -10   2  -1   94.59    3.00
  12  -2   1  595.84   15.00
  12  -2   1  580.54   15.30
  12  -2   1  566.64   15.30
  12  -2   1  574.74   14.90
 -12  -2  -1  609.44   14.30
  12  -2   1  604.74   15.00
 -12  -2  -1  614.94   14.30
 -12  -2  -1  603.04   14.90
  12  -2   1  588.14   15.70
  12  -2   1  593.24   14.50
 -12  -2  -1  631.34   15.20
  12  -2   1  585.34   14.80
  12  -2   1  580.84   15.30
  12  -2   1  573.64   14.40
 -12   2  -1  578.04   14.70
  12   2   1  590.14   15.10
  12   2   1  601.64   15.20
 -12   2  -1  586.44   15.10
  12   2   1  602.44   13.80
 -12   2  -1  578.94   14.80
  12   2   1  599.34   13.80
 -12   2  -1  572.14   15.00
 -12   2  -1  593.64   15.20
 -12   2  -1  584.84   14.80
  12   2   1  641.24   14.00
  12   2   1  630.54   14.00
 -12   2  -1  595.94   15.50
  14  -2   1  123.89    4.00
  14  -2   1  121.09    4.30
 -14  -2  -1  122.49    3.70
  14  -2   1  117.99    4.70
  14  -2   1  127.89    4.40
 -14  -2  -1  129.39    4.60
  14  -2   1  127.29    4.80
 -14  -2  -1  128.79    3.90
  14  -2   1  120.69    3.80
  14  -2   1  119.49    4.80
 -14  -2  -1  122.19    4.30
 -14  -2  -1  123.09    4.40
 -14   2  -1  126.59    4.30
  14   2   1  124.39    3.40
 -14   2  -1  126.49    4.50
  14   2   1  134.59    4.70
  14   2   1  124.29    3.40
 -14   2  -1  126.69    4.30
  14   2   1  131.59    3.60
 -14   2  -1  118.49    4.30
 -14   2  -1  127.99    4.60
  14   2   1  135.09    3.70
  14   2   1  130.39    4.60
 -14   2  -1  117.99    4.30
 -14   2  -1  121.89    4.60
 -14   2  -1  124.79    4.90
  16  -2   1   12.20    1.10
 -16  -2  -1    9.20    0.90
  16  -2   1   13.10    1.60
  16  -2   1   13.20    1.90
  16  -2   1   10.30    1.30
 -16  -2  -1    9.00    0.80
  16  -2   1   15.50    1.70
 -16  -2  -1   11.00    1.60
  16  -2   1   12.50    1.20
 -16  -2  -1    7.90    1.20
  16  -2   1   13.80    1.90
 -16  -2  -1   11.00    1.40
 -16   2  -1    9.80    1.50
 -16   2  -1   11.20    1.40
  16   2   1   11.00    1.10
  16   2   1   11.10    1.00
 -16   2  -1   11.60    1.60
 -16   2  -1   10.50    1.30
 -16   2  -1   11.50    1.40
  16   2   1   10.60    0.90
  16   2   1    8.10    1.40
 -16   2  -1   15.70    2.00
 -16   2  -1   10.10    1.30
  16   2   1    9.70    0.90
 -16   2  -1   14.60    1.90
  16   2   1    7.40    1.70
 -18  -2  -1  768.62   19.80
  18  -2   1  795.42   20.00
  18  -2   1  766.22   20.60
  18  -2   1  791.42   19.30
 -18  -2  -1  801.92   19.30
 -18  -2  -1  808.42   20.30
  18  -2   1  789.02   18.80
 -18  -2  -1  807.32   18.50
  18  -2   1  784.12   19.80
  18  -2   1  782.92   20.50
  18  -2   1  824.42   19.90
 -18  -2  -1  832.12   18.50
 -18  -2  -1  842.12   20.20
  18  -2   1  766.12   20.30
  18   2   1  781.12   20.40
 -18   2  -1  759.42   19.50
 -18   2  -1  768.22   20.40
  18   2   1  814.72   18.70
 -18   2  -1  758.12   19.70
 -18   2  -1  771.82   19.90
 -18   2  -1  765.22   19.70
  18   2   1  806.72   20.40
  18   2   1  857.91   19.10
 -18   2  -1  782.52   20.60
 -18   2  -1  757.72   20.20
 -18   2  -1  782.22   19.80
  18   2   1  798.32   18.70
 -20  -2  -1   -0.90    0.50
 -20  -2  -1    1.10    0.90
 -20  -2  -1    0.30    0.40
  20  -2   1    0.40    0.80
  20  -2   1   -1.60    1.00
  20  -2   1    2.00    0.80
 -20  -2  -1    0.30    0.30
  20  -2   1    0.00    0.80
 -20  -2  -1   -1.00    0.50
 -20  -2  -1    1.30    1.00
  20  -2   1    0.00    1.00
 -20  -2  -1    0.50    0.80
  20  -2   1    0.50    0.40
  20  -2   1   -0.50    0.90
 -20   2  -1    0.70    0.90
 -20   2  -1    0.30    0.80
 -20   2  -1    1.10    0.90
 -20   2  -1   -0.80    0.70
 -20   2  -1    0.40    0.70
  20   2   1    0.60    1.00
 -20   2  -1    2.70    1.40
 -20   2  -1    0.30    0.90
 -20   2  -1   -0.20    0.80
  20   2   1    0.80    0.70
 -20   2  -1    0.80    0.80
 -22  -2  -1  655.03   17.50
  22  -2   1  659.43   17.20
  22  -2   1  676.23   17.60
 -22  -2  -1  682.93   16.30
  22  -2   1  674.23   17.40
  22  -2   1  677.43   18.60
  22  -2   1  673.53   16.80
 -22  -2  -1  686.03   17.00
  22  -2   1  659.13   15.60
  22  -2   1  676.53   18.30
 -22  -2  -1  645.44   15.70
 -22   2  -1  666.73   18.00
 -22   2  -1  648.24   17.30
 -22   2  -1  644.24   18.10
  22   2   1  671.13   18.30
 -22   2  -1  668.73   17.30
 -22   2  -1  649.14   17.50
 -22   2  -1  655.13   17.00
 -22   2  -1  658.03   17.60
 -22   2  -1  665.43   17.40
  22   2   1  660.53   16.20
  22   2   1  678.43   16.70
  22   2   1  678.43   16.20
 -24  -2  -1  631.44   16.80
  24  -2   1  618.54   16.30
 -24  -2  -1  613.74   16.90
 -24  -2  -1  603.44   16.60
  24  -2   1  606.74   16.70
  24  -2   1  618.14   17.30
  24  -2   1  615.24   15.80
  24  -2   1  624.34   17.40
  24  -2   1  602.94   17.70
 -24  -2  -1  609.74   16.00
 -24  -2  -1  585.84   14.60
  24  -2   1  614.94   16.40
 -24  -2  -1  618.04   15.40
  24   2   1  621.24   17.50
  24   2   1  625.44   15.70
 -24   2  -1  598.44   17.20
  24   2   1  607.04   15.20
 -24   2  -1  604.94   16.30
 -24   2  -1  584.84   17.10
 -24   2  -1  617.64   17.20
 -24   2  -1  620.54   16.40
 -24   2  -1  623.64   16.40
 -24   2  -1  622.04   16.00
  24   2   1  606.04   15.20
 -24   2  -1  628.64   16.60
 -26  -2  -1  872.31   21.10
  26  -2   1  876.91   22.10
 -26  -2  -1  848.52   21.00
  26  -2   1  861.31   21.50
  26  -2   1  870.01   23.70
 -26  -2  -1  871.71   22.50
 -26  -2  -1  839.82   20.20
 -26  -2  -1  843.72   21.70
  26  -2   1  868.51   22.60
  26  -2   1  854.91   23.10
 -26  -2  -1  855.41   22.70
  26  -2   1  863.41   23.20
  26  -2   1  843.32   22.10
 -26  -2  -1  881.01   22.60
 -26   2  -1  849.22   23.10
 -26   2  -1  865.41   23.20
 -26   2  -1  851.81   21.60
 -26   2  -1  818.32   21.90
 -26   2  -1  852.41   22.10
 -26   2  -1  847.92   22.00
  26   2   1  856.91   23.30
 -26   2  -1  858.71   22.30
 -26   2  -1  858.71   23.00
  26   2   1  864.91   20.90
  26   2   1  869.51   21.40
  26   2   1  842.42   20.80
  28  -2   1  146.49    6.70
  28  -2   1  148.19    5.90
 -28  -2  -1  134.69    5.60
  28  -2   1  142.09    6.20
 -28  -2  -1  146.19    6.30
 -28  -2  -1  144.79    5.10
  28  -2   1  137.09    7.00
 -28  -2  -1  139.09    6.30
  28  -2   1  152.48    6.80
  28  -2   1  153.08    5.90
 -28  -2  -1  135.49    4.20
 -28  -2  -1  149.29    6.10
 -28  -2  -1  148.09    5.10
 -28   2  -1  138.49    6.40
  28   2   1  139.19    4.90
  28   2   1  149.79    5.50
 -28   2  -1  146.39    6.80
  28   2   1  141.79    4.90
 -28   2  -1  140.39    5.90
 -28   2  -1  151.18    6.00
 -28   2  -1  143.19    5.50
 -28   2  -1  144.19    6.00
  28   2   1  155.48    7.00
 -28   2  -1  145.19    5.90
 -28   2  -1  137.29    6.50
  30  -2   1   10.90    2.30
 -30  -2  -1    9.80    2.00
 -30  -2  -1   11.60    1.70
  30  -2   1   12.60    2.50
  30  -2   1   14.50    2.20
 -30  -2  -1   13.10    2.10
 -30  -2  -1   10.30    1.10
  30  -2   1   10.90    2.90
 -30  -2  -1   11.30    1.60
  30  -2   1   10.60    2.70
 -30  -2  -1   14.40    2.60
 -30  -2  -1   16.20    2.20
  30   2   1   11.20    1.60
 -30   2  -1   12.10    1.90
 -30   2  -1   18.40    2.50
  30   2   1   13.10    1.60
 -30   2  -1   13.40    2.10
 -30   2  -1   12.00    2.20
 -30   2  -1   14.20    2.30
  30   2   1   12.70    2.70
  30   2   1   13.60    1.90
 -30   2  -1   15.20    2.70
 -30   2  -1   10.90    2.10
 -32  -2  -1    4.70    1.40
 -32  -2  -1    5.00    0.90
 -32  -2  -1    8.10    3.30
 -32  -2  -1    7.20    1.40
 -32  -2  -1    7.50    2.00
  32  -2   1    6.30    2.30
 -32  -2  -1    7.00    1.60
 -32  -2  -1    3.80    1.30
  32  -2   1    6.60    1.80
  32  -2   1    6.90    1.60
  32  -2   1    3.40    1.50
  32  -2   1    7.50    2.40
  32  -2   1    3.70    1.90
  32   2   1    4.70    1.20
  32   2   1    4.60    1.40
 -32   2  -1    1.70    1.50
 -32   2  -1    5.70    1.60
  32   2   1    8.40    1.40
 -32   2  -1    4.90    1.40
 -32   2  -1    8.10    2.10
 -32   2  -1    4.30    1.70
  32   2   1    6.10    2.10
 -32   2  -1    7.30    2.20
 -32   2  -1    6.20    1.80
  34  -2   1   -0.10    1.20
 -34  -2  -1    1.70    1.10
 -34  -2  -1    1.50    1.70
 -34  -2  -1   -0.30    1.40
 -34  -2  -1    1.30    0.70
 -34  -2  -1    0.30    1.00
  34  -2   1    1.60    1.80
 -34  -2  -1    0.40    1.00
 -34  -2  -1   -0.40    1.00
  34  -2   1   -0.60    1.40
  34   2   1    0.90    1.80
 -34   2  -1    3.30    1.60
 -34   2  -1    0.20    1.30
 -34   2  -1    2.20    1.60
  34   2   1    0.20    0.50
 -34   2  -1    1.00    1.30
 -34   2  -1    1.90    1.20
 -34   2  -1    1.60    1.30
  34   2   1    3.40    1.10
  34   2   1    1.60    1.00
  34   2   1    0.20    1.10
 -34   2  -1   -0.10    1.40
  36  -2   1    9.40    2.80
  36  -2   1    9.50    2.60
  36  -2   1    7.90    2.40
 -36  -2  -1    7.70    1.80
 -36  -2  -1    5.90    1.80
 -36  -2  -1    6.20    1.00
 -36  -2  -1    3.70    1.70
 -36  -2  -1    5.10    1.50
 -36  -2  -1    4.90    1.90
  36   2   1    5.50    1.60
 -36   2  -1    5.10    2.00
  36   2   1    3.40    2.00
 -36   2  -1    5.40    2.00
 -36   2  -1    7.70    2.00
 -36   2  -1    5.60    1.60
 -36   2  -1    5.70    1.90
 -38  -2  -1   72.29    4.70
 -38  -2  -1   74.39    4.00
  38  -2   1   68.29    5.90
 -38  -2  -1   77.69    4.70
  38  -2   1   65.29    5.10
  38  -2   1   73.29    5.30
 -38  -2  -1   70.19    2.70
 -38  -2  -1   72.09    5.30
  38   2   1   68.69    4.00
 -38   2  -1   74.89    5.00
 -38   2  -1   72.49    5.50
  38   2   1   73.99    3.70
  38   2   1   81.39    6.10
 -38   2  -1   74.89    4.30
 -38   2  -1   81.99    5.00
  39  -3  -1  251.77   11.50
 -39  -3   1  256.57    7.30
 -39  -3   1  252.57    8.70
  39  -3  -1  275.97   11.40
 -39  -3   1  263.17   10.40
 -39  -3   1  251.77    8.60
 -39   3   1  270.47   10.90
 -39   3   1  255.07   10.20
  39   3  -1  261.07   11.00
  39   3  -1  252.47    8.20
 -39   3   1  255.27    9.40
 -39   3   1  253.27   10.50
 -37  -3   1   36.20    4.40
 -37  -3   1   32.70    3.30
 -37  -3   1   32.40    2.10
 -37  -3   1   40.00    3.90
 -37  -3   1   27.00    2.80
  37  -3  -1   43.50    4.50
  37  -3  -1   42.30    4.60
 -37  -3   1   29.90    2.60
 -37   3   1   35.20    3.90
 -37   3   1   39.90    3.60
  37   3  -1   37.90    2.50
  37   3  -1   34.30    2.50
 -37   3   1   32.20    3.10
  37   3  -1   27.70    3.80
 -37   3   1   39.60    4.10
 -37   3   1   38.80    3.80
 -35  -3   1  259.67    8.30
  35  -3  -1  259.27   10.40
 -35  -3   1  256.77    8.20
 -35  -3   1  241.58    9.50
 -35  -3   1  239.78    9.20
 -35  -3   1  268.17   10.00
 -35  -3   1  251.37    8.40
  35  -3  -1  243.48   10.70
 -35  -3   1  243.38    7.20
  35   3  -1  250.67    7.90
 -35   3   1  250.57    9.60
 -35   3   1  254.27    9.60
 -35   3   1  251.37   12.50
 -35   3   1  257.27    9.40
  35   3  -1  267.37   10.50
 -35   3   1  258.57   10.20
  35   3  -1  259.57    8.00
 -35   3   1  255.77   10.10
  35   3  -1  252.77    8.00
 -35   3   1  268.37   14.80
  35   3  -1  247.58    7.80
 -33  -3   1  147.29    6.70
 -33  -3   1  150.98    7.00
  33  -3  -1  141.19    6.30
  33  -3  -1  148.19    6.50
  33  -3  -1  149.19    7.40
 -33  -3   1  138.29    6.30
 -33  -3   1  142.99    5.40
  33  -3  -1  147.69    6.70
  33  -3  -1  145.09    7.60
 -33  -3   1  148.79    4.80
 -33  -3   1  143.09    5.70
 -33   3   1  152.18    6.30
  33   3  -1  136.19    7.00
  33   3  -1  154.28    5.80
 -33   3   1  139.59    6.90
  33   3  -1  146.39    5.30
 -33   3   1  144.19    6.70
  33   3  -1  149.69    5.40
 -33   3   1  153.08    7.60
 -33   3   1  142.09    6.40
 -33   3   1  155.68    6.70
 -33   3   1  143.69    6.70
  33   3  -1  134.29    5.10
 -33   3   1  135.89    7.00
  31  -3  -1  188.78    9.40
 -31  -3   1  178.58    6.50
 -31  -3   1  184.18    7.60
  31  -3  -1  196.28    8.20
 -31  -3   1  179.98    7.10
 -31  -3   1  182.28    7.40
  31  -3  -1  181.28    7.40
 -31  -3   1  188.48    6.20
  31  -3  -1  194.98    8.60
  31  -3  -1  177.78    8.80
  31  -3  -1  183.88    7.30
  31   3  -1  183.18    6.10
 -31   3   1  191.38    7.60
 -31   3   1  181.58    7.90
 -31   3   1  192.58    7.40
  31   3  -1  187.48    6.10
 -31   3   1  169.18    8.00
 -31   3   1  187.98    7.80
 -31   3   1  188.78    7.30
 -31   3   1  179.18    7.40
 -31   3   1  184.38    7.00
  31   3  -1  189.08    6.20
  31   3  -1  187.18    6.10
  31   3  -1  185.28    9.20
 -29  -3   1  119.79    4.50
 -29  -3   1  124.69    5.70
 -29  -3   1  115.99    5.60
 -29  -3   1  120.49    4.20
 -29  -3   1  122.19    5.30
  29  -3  -1  128.09    5.70
  29  -3  -1  124.69    3.70
  29  -3  -1  120.19    6.30
 -29  -3   1  127.99    4.90
  29  -3  -1  140.49    6.60
  29  -3  -1  120.19    5.30
  29  -3  -1  124.49    5.70
  29  -3  -1  123.99    6.50
  29  -3  -1  123.49    5.60
  29   3  -1  117.89    4.40
 -29   3   1  118.39    5.20
 -29   3   1  121.79    6.10
 -29   3   1  105.89    5.70
 -29   3   1  121.09    5.70
 -29   3   1  111.59    5.90
  29   3  -1  119.29    6.10
  29   3  -1  124.09    4.50
  29   3  -1  124.49    4.50
 -29   3   1  125.69    6.40
  29   3  -1  125.79    6.10
 -29   3   1  129.99    5.70
  29   3  -1  116.49    4.40
 -27  -3   1  652.23   17.90
  27  -3  -1  634.64   18.60
  27  -3  -1  687.13   18.80
 -27  -3   1  666.93   16.40
  27  -3  -1  656.03   17.80
 -27  -3   1  643.14   15.40
  27  -3  -1  645.44   16.00
 -27  -3   1  619.04   17.40
 -27  -3   1  656.53   16.20
 -27  -3   1  665.93   17.10
  27  -3  -1  658.03   17.50
 -27  -3   1  647.04   16.30
  27  -3  -1  646.24   17.70
 -27  -3   1  657.73   17.90
  27  -3  -1  652.23   17.90
 -27   3   1  675.33   18.10
  27   3  -1  637.24   16.40
  27   3  -1  666.53   18.40
 -27   3   1  670.83   18.10
 -27   3   1  653.73   17.70
 -27   3   1  663.43   18.80
  27   3  -1  668.73   16.40
 -27   3   1  642.74   17.40
  27   3  -1  652.33   16.30
 -27   3   1  641.04   18.20
 -27   3   1  655.53   18.60
 -25  -3   1   26.20    1.90
 -25  -3   1   31.00    2.70
 -25  -3   1   25.20    2.90
  25  -3  -1   25.40    2.60
 -25  -3   1   26.60    1.90
  25  -3  -1   27.90    3.20
 -25  -3   1   24.30    1.70
 -25  -3   1   27.10    2.60
  25  -3  -1   24.30    1.80
  25  -3  -1   25.00    2.60
  25  -3  -1   26.90    3.10
  25  -3  -1   27.60    2.40
 -25  -3   1   27.90    1.60
 -25  -3   1   26.20    2.10
 -25  -3   1   26.80    1.80
  25  -3  -1   27.70    3.10
  25  -3  -1   30.90    2.70
  25   3  -1   27.50    2.80
  25   3  -1   25.70    1.80
 -25   3   1   24.30    2.70
 -25   3   1   26.70    2.70
 -25   3   1   28.80    3.20
  25   3  -1   26.10    1.80
 -25   3   1   26.90    2.20
 -25   3   1   22.40    2.90
 -25   3   1   25.40    2.80
 -25   3   1   24.10    2.60
 -25   3   1   30.50    2.50
  25   3  -1   27.40    1.90
  25   3  -1   18.40    2.40
  25   3  -1   28.20    1.90
 -25   3   1   25.90    3.00
  23  -3  -1  939.31   24.80
  23  -3  -1  943.01   22.90
  23  -3  -1  918.91   24.00
  23  -3  -1  956.40   23.80
  23  -3  -1  944.91   24.10
 -23  -3   1  972.70   24.10
  23  -3  -1  934.01   25.30
 -23  -3   1  950.40   22.90
 -23  -3   1  985.50   24.20
  23  -3  -1  948.41   24.10
 -23  -3   1  966.90   22.70
 -23  -3   1  978.90   22.70
  23  -3  -1  921.11   24.80
 -23  -3   1  950.50   23.80
 -23  -3   1  979.50   23.50
 -23  -3   1  941.61   22.60
  23  -3  -1  943.71   25.00
  23   3  -1  958.90   22.80
 -23   3   1  962.20   24.30
  23   3  -1  978.20   22.70
 -23   3   1  956.00   23.90
  23   3  -1  984.40   22.90
 -23   3   1  949.40   24.00
  23   3  -1  997.10   22.80
 -23   3   1  958.80   23.90
  23   3  -1  936.11   24.50
 -23   3   1  972.50   25.00
 -23   3   1  933.31   24.40
  23   3  -1  960.10   24.50
 -23   3   1  947.51   24.70
 -23   3   1  923.71   24.80
 -23   3   1  960.50   24.30
 -21  -3   1    1.00    0.60
  21  -3  -1    0.90    0.80
  21  -3  -1    0.00    1.10
  21  -3  -1    1.00    0.70
 -21  -3   1    1.30    1.00
 -21  -3   1    1.60    0.80
  21  -3  -1    0.50    1.00
  21  -3  -1    0.10    1.00
 -21  -3   1    0.30    0.60
  21  -3  -1    1.10    0.90
 -21  -3   1    0.70    1.00
  21  -3  -1    1.00    1.00
  21  -3  -1    0.10    1.00
 -21  -3   1    1.50    0.70
 -21  -3   1    1.40    0.60
 -21   3   1    1.30    0.90
 -21   3   1    1.60    1.10
 -21   3   1    0.70    0.90
 -21   3   1   -0.30    1.10
  21   3  -1    1.70    0.60
  21   3  -1    1.00    0.60
 -21   3   1    2.30    1.10
  21   3  -1    1.60    1.10
 -21   3   1    1.60    1.10
  21   3  -1    0.90    0.70
  21   3  -1    0.60    0.90
 -21   3   1    2.60    1.20
 -21   3   1    0.60    1.10
 -21   3   1    2.00    0.80
  19  -3  -1  116.79    4.40
 -19  -3   1  117.09    3.60
  19  -3  -1  126.09    4.80
 -19  -3   1  132.19    3.70
  19  -3  -1  124.99    5.40
  19  -3  -1  119.99    5.10
  19  -3  -1  116.19    4.10
 -19  -3   1  124.69    4.50
 -19  -3   1  131.09    4.80
  19  -3  -1  122.89    4.60
 -19  -3   1  129.99    4.30
 -19  -3   1  123.69    5.20
  19  -3  -1  116.39    4.70
 -19  -3   1  133.29    4.70
  19   3  -1  126.59    4.90
  19   3  -1  121.19    3.80
  19   3  -1  125.59    3.90
 -19   3   1  120.89    5.10
 -19   3   1  124.39    4.90
 -19   3   1  110.69    4.90
 -19   3   1  120.49    4.80
 -19   3   1  110.89    4.50
 -19   3   1  126.49    4.90
 -19   3   1  125.89    5.20
 -19   3   1  125.89    4.50
  19   3  -1  123.49    4.90
 -19   3   1  117.09    4.60
  17  -3  -1  309.77    9.80
 -17  -3   1  317.17    8.70
  17  -3  -1  312.67    8.70
  17  -3  -1  316.57    9.00
  17  -3  -1  307.57    8.90
  17  -3  -1  278.37    9.10
 -17  -3   1  313.47    8.50
 -17  -3   1  288.97    8.70
  17  -3  -1  299.77    8.40
 -17  -3   1  296.27    7.60
  17  -3  -1  301.87    9.30
  17  -3  -1  321.77    8.90
 -17  -3   1  312.77    9.60
 -17  -3   1  299.27    7.70
 -17  -3   1  328.07    7.70
 -17  -3   1  329.87    8.70
  17   3  -1  306.27    7.90
 -17   3   1  305.17    9.00
  17   3  -1  319.37    9.20
 -17   3   1  295.97    9.20
 -17   3   1  283.97    9.00
  17   3  -1  306.77    8.80
 -17   3   1  322.17    9.60
  17   3  -1  318.97    7.90
 -17   3   1  316.67    8.90
 -17   3   1  300.27    9.00
 -17   3   1  325.97    9.50
 -17   3   1  314.27    9.40
 -17   3   1  287.97    8.70
  15  -3  -1    6.10    1.20
 -15  -3   1    1.90    1.00
 -15  -3   1    1.70    0.50
 -15  -3   1    3.20    0.90
  15  -3  -1    5.50    1.20
 -15  -3   1    1.90    0.70
 -15  -3   1    1.20    0.70
  15  -3  -1    2.70    0.80
  15  -3  -1    3.40    0.90
  15  -3  -1    2.60    1.20
 -15  -3   1    2.80    0.60
 -15  -3   1    2.50    0.50
 -15  -3   1    2.70    0.80
 -15  -3   1    2.00    0.90
  15  -3  -1    3.50    1.20
 -15   3   1    1.60    0.90
  15   3  -1    1.90    1.00
  15   3  -1    1.90    0.60
 -15   3   1    3.10    1.00
 -15   3   1    1.60    0.90
 -15   3   1    2.20    0.90
  15   3  -1    2.30    0.60
 -15   3   1    4.90    1.30
 -15   3   1    2.20    0.90
 -15   3   1    3.00    1.20
 -15   3   1    3.40    1.00
 -15   3   1    2.00    0.90
  15   3  -1    2.20    0.80
 -13  -3   1 1143.69   27.80
  13  -3  -1 1195.68   28.80
 -13  -3   1 1216.28   28.90
  13  -3  -1 1278.97   28.90
 -13  -3   1 1283.17   28.60
 -13  -3   1 1223.78   27.70
 -13  -3   1 1251.37   29.70
  13  -3  -1 1239.58   29.10
  13  -3  -1 1157.68   29.20
 -13  -3   1 1245.18   29.30
 -13  -3   1 1173.98   27.80
  13  -3  -1 1157.58   30.80
 -13  -3   1 1249.47   28.90
  13  -3  -1 1239.28   28.90
 -13  -3   1 1191.38   28.40
  13  -3  -1 1252.17   29.20
 -13   3   1 1225.28   29.40
 -13   3   1 1273.67   29.10
  13   3  -1 1230.68   28.10
 -13   3   1 1225.98   29.10
 -13   3   1 1217.98   30.30
  13   3  -1 1212.68   28.70
 -13   3   1 1200.98   29.70
 -13   3   1 1234.58   29.40
 -13   3   1 1184.48   29.10
 -13   3   1 1196.08   29.20
  13   3  -1 1223.38   28.70
  13   3  -1 1218.18   28.00
  13   3  -1 1232.48   29.30
  11  -3  -1  460.85   11.80
 -11  -3   1  463.95   12.10
  11  -3  -1  459.25   12.80
 -11  -3   1  461.55   11.50
 -11  -3   1  480.75   11.90
 -11  -3   1  477.35   10.90
  11  -3  -1  492.85   12.30
  11  -3  -1  494.25   12.00
 -11  -3   1  471.35   12.60
 -11  -3   1  490.45   11.50
  11  -3  -1  457.65   12.70
  11  -3  -1  468.55   12.00
  11  -3  -1  468.15   12.10
 -11  -3   1  466.15   11.20
  11  -3  -1  476.25   12.10
 -11  -3   1  472.15   12.30
 -11   3   1  466.85   12.00
  11   3  -1  470.65   11.20
  11   3  -1  478.75   11.60
 -11   3   1  447.26   12.10
 -11   3   1  474.15   12.40
 -11   3   1  459.75   12.30
  11   3  -1  487.95   12.40
 -11   3   1  464.35   12.70
 -11   3   1  452.15   12.30
 -11   3   1  468.65   12.00
  11   3  -1  461.85   11.20
  11   3  -1  479.65   11.90
  11   3  -1  466.15   11.60
 -11   3   1  452.15   12.20
  -9  -3   1  596.44   15.40
  -9  -3   1  596.64   15.30
   9  -3  -1  628.94   15.20
   9  -3  -1  624.34   15.20
   9  -3  -1  612.44   15.30
  -9  -3   1  610.94   14.10
   9  -3  -1  627.74   14.90
   9  -3  -1  618.94   15.10
  -9  -3   1  612.74   15.70
  -9  -3   1  620.94   14.70
  -9  -3   1  620.04   15.00
   9  -3  -1  595.94   15.20
   9  -3  -1  613.64   15.20
  -9  -3   1  593.74   14.50
  -9  -3   1  604.24   14.50
   9  -3  -1  584.24   15.20
   9  -3  -1  597.84   15.90
  -9  -3   1  621.54   14.70
  -9   3   1  620.14   15.10
  -9   3   1  614.24   15.50
   9   3  -1  626.34   14.80
   9   3  -1  593.94   15.40
  -9   3   1  625.44   15.10
  -9   3   1  636.94   15.40
   9   3  -1  649.83   15.20
   9   3  -1  617.34   14.40
  -9   3   1  627.14   15.40
  -9   3   1  626.04   15.40
  -9   3   1  591.04   15.70
   9   3  -1  611.94   14.40
   9   3  -1  618.54   14.60
   7  -3  -1   54.49    2.10
  -7  -3   1   56.09    2.10
   7  -3  -1   54.99    2.30
   7  -3  -1   56.69    2.30
  -7  -3   1   60.19    2.30
  -7  -3   1   59.09    2.80
   7  -3  -1   57.09    2.40
   7  -3  -1   56.49    2.40
   7  -3  -1   56.29    2.30
  -7  -3   1   52.89    2.00
  -7  -3   1   58.49    1.70
  -7  -3   1   57.09    1.80
  -7  -3   1   56.19    2.50
  -7  -3   1   54.79    2.00
  -7  -3   1   55.09    2.50
   7  -3  -1   55.09    2.50
   7  -3  -1   55.69    2.40
  -7  -3   1   53.79    2.50
   7  -3  -1   53.39    2.30
   7   3  -1   51.19    2.40
  -7   3   1   53.09    2.40
  -7   3   1   54.89    2.30
  -7   3   1   57.89    2.50
   7   3  -1   57.59    2.40
   7   3  -1   57.79    1.80
  -7   3   1   52.79    2.40
   7   3  -1   54.59    2.50
  -7   3   1   52.99    2.70
  -7   3   1   56.09    2.30
   7   3  -1   54.39    2.60
  -7   3   1   54.79    2.40
   7   3  -1   57.89    2.00
  -7   3   1   58.59    2.30
  -7   3   1   55.49    2.40
   7   3  -1   59.29    2.00
   7   3  -1   57.59    2.20
  -5  -3   1 1974.50   53.99
   5  -3  -1 2111.39   56.89
   5   3  -1 1989.90   52.99
  -5   3   1 2092.29   55.59
   3  -3  -1  123.79    3.70
   3  -3  -1  127.39    3.80
  -3  -3   1  122.69    4.10
  -3  -3   1  132.09    3.70
   3  -3  -1  120.19    3.40
   3  -3  -1  122.89    4.10
   3  -3  -1  123.89    3.80
  -3  -3   1  121.89    3.70
  -3  -3   1  119.19    3.70
   3  -3  -1  121.59    3.60
  -3  -3   1  119.49    4.10
  -3  -3   1  112.79    3.70
   3  -3  -1  119.09    3.90
  -3  -3   1  116.69    4.00
   3  -3  -1  125.49    3.50
  -3  -3   1  117.39    3.70
   3   3  -1  123.49    4.00
  -3   3   1  122.39    3.90
   3   3  -1  115.69    4.10
   3   3  -1  117.49    3.10
  -3   3   1  121.79    3.90
  -3   3   1  126.49    3.80
  -3   3   1  123.49    3.50
   3   3  -1  117.59    3.30
  -3   3   1  123.69    3.70
   3   3  -1  122.59    3.60
  -3   3   1  126.29    3.60
  -3   3   1  119.49    3.60
   3   3  -1  118.39    4.00
   3   3  -1  114.19    3.60
  -3   3   1  124.39    3.60
   3   3  -1  118.99    3.70
  -3   3   1  123.99    4.10
   3   3  -1  117.59    3.70
   1  -3  -1   45.90    1.70
   1  -3  -1   48.40    1.80
   1  -3  -1   50.09    1.80
  -1  -3   1   50.99    2.00
  -1  -3   1   52.69    2.40
  -1  -3   1   49.60    2.10
  -1  -3   1   48.40    1.40
   1  -3  -1   47.80    2.20
   1  -3  -1   47.70    1.80
   1  -3  -1   49.90    2.30
  -1  -3   1   46.50    2.20
   1  -3  -1   44.10    1.90
   1  -3  -1   44.00    1.90
   1  -3  -1   47.40    1.70
  -1  -3   1   51.09    2.20
  -1  -3   1   52.19    2.20
  -1  -3   1   52.49    2.20
   1  -3  -1   47.30    1.80
   1  -3  -1   49.10    1.70
   1   3  -1   50.39    1.90
  -1   3   1   49.99    2.20
   1   3  -1   51.39    2.10
   1   3  -1   50.29    2.40
   1   3  -1   52.59    2.20
   1   3  -1   51.29    1.40
   1   3  -1   52.29    1.70
  -1   3   1   49.70    1.80
  -1   3   1   45.80    2.00
  -1   3   1   44.80    1.80
  -1   3   1   45.60    2.10
  -1   3   1   49.80    2.30
   1   3  -1   53.49    2.10
   1   3  -1   51.79    2.00
   1   3  -1   55.89    2.30
  -1  -3  -1  892.11   20.40
   1  -3   1  881.81   20.80
   1  -3   1  880.11   20.50
  -1  -3  -1  876.11   20.00
  -1  -3  -1  864.01   20.10
  -1  -3  -1  886.31   20.00
   1  -3   1  825.72   20.70
   1  -3   1  846.32   20.70
   1  -3   1  839.42   20.70
  -1  -3  -1  854.41   20.70
   1  -3   1  875.01   20.90
  -1  -3  -1  847.02   20.00
  -1  -3  -1  844.32   20.70
   1  -3   1  857.41   20.80
   1  -3   1  855.01   20.60
   1  -3   1  847.12   19.90
  -1  -3  -1  882.51   20.00
  -1  -3  -1  863.41   19.90
  -1  -3  -1  881.31   20.40
  -1   3  -1  865.51   20.50
  -1   3  -1  863.41   20.70
  -1   3  -1  875.31   21.10
   1   3   1  872.01   19.70
  -1   3  -1  851.41   19.90
   1   3   1  857.51   20.80
  -1   3  -1  849.81   20.70
   1   3   1  852.01   20.00
   1   3   1  851.81   19.60
   1   3   1  870.61   20.60
  -1   3  -1  854.31   20.60
   1   3   1  875.71   20.00
  -1   3  -1  876.01   20.60
   1   3   1  879.21   20.60
  -1   3  -1  874.01   20.70
  -1   3  -1  874.41   20.20
  -1   3  -1  877.51   21.00
  -1   3  -1  855.81   20.60
  -3  -3  -1    0.40    0.40
   3  -3   1    1.00    0.50
  -3  -3  -1    0.50    0.20
  -3  -3  -1   -0.10    0.40
  -3  -3  -1   -0.30    0.40
  -3  -3  -1    0.30    0.30
   3  -3   1    0.00    0.50
   3  -3   1    1.00    0.50
   3  -3   1   -0.30    0.50
  -3  -3  -1    0.20    0.30
   3  -3   1   -0.30    0.40
   3  -3   1    0.00    0.40
   3  -3   1    0.50    0.40
  -3  -3  -1    0.40    0.30
  -3  -3  -1    0.90    0.30
   3  -3   1    0.70    0.50
  -3  -3  -1    0.50    0.40
  -3  -3  -1    0.20    0.30
  -3  -3  -1    0.20    0.50
   3  -3   1    0.00    0.50
  -3  -3  -1    0.40    0.50
   3  -3   1    1.00    0.50
  -3   3  -1    0.20    0.50
   3   3   1    0.70    0.50
  -3   3  -1    0.60    0.40
  -3   3  -1    2.20    0.60
  -3   3  -1   -0.20    0.50
  -3   3  -1    0.50    0.50
   3   3   1    0.10    0.50
  -3   3  -1    0.30    0.40
  -3   3  -1    0.20    0.50
   3   3   1    0.40    0.30
   3   3   1   -0.40    0.40
  -3   3  -1    0.60    0.50
   3   3   1    0.80    0.40
   3   3   1    0.30    0.50
  -3   3  -1    0.20    0.50
  -5  -3  -1    1.20    0.40
   5  -3   1    1.20    0.60
  -5  -3  -1    1.80    0.50
   5  -3   1    1.90    0.80
   5  -3   1    1.60    0.60
  -5  -3  -1    1.50    0.60
   5  -3   1    1.40    0.50
  -5  -3  -1    1.40    0.70
  -5  -3  -1    2.10    0.40
   5  -3   1    1.40    0.60
  -5  -3  -1    0.90    0.30
   5  -3   1    1.90    0.80
   5  -3   1    0.90    0.50
  -5  -3  -1    1.30    0.30
  -5  -3  -1    1.40    0.30
  -5  -3  -1    1.80    0.60
  -5  -3  -1    2.00    0.30
   5  -3   1    0.80    0.60
   5  -3   1    1.30    0.70
  -5  -3  -1    1.30    0.50
   5  -3   1    0.90    0.60
  -5  -3  -1    1.50    0.60
  -5   3  -1    2.60    0.60
   5   3   1    1.30    0.60
  -5   3  -1    1.20    0.60
   5   3   1    2.30    0.70
  -5   3  -1    1.80    0.60
  -5   3  -1    1.60    0.70
  -5   3  -1    1.60    0.70
  -5   3  -1    1.20    0.60
  -5   3  -1    2.00    0.80
   5   3   1    1.40    0.50
  -5   3  -1    1.40    0.60
   5   3   1    1.70    0.30
  -5   3  -1    3.00    0.80
   5   3   1    2.10    0.70
   7  -3   1  139.09    4.50
   7  -3   1  132.69    4.80
   7  -3   1  134.59    4.50
  -7  -3  -1  142.39    4.10
  -7  -3  -1  138.09    4.30
   7  -3   1  140.09    4.50
  -7  -3  -1  131.99    4.30
  -7  -3  -1  132.29    3.70
   7  -3   1  136.69    4.50
  -7  -3  -1  144.79    4.60
  -7  -3  -1  133.59    4.40
  -7  -3  -1  137.69    4.00
   7  -3   1  129.79    4.70
   7  -3   1  137.39    4.40
   7  -3   1  129.79    4.30
  -7  -3  -1  136.89    4.10
   7  -3   1  130.79    4.30
  -7   3  -1  133.39    4.80
  -7   3  -1  134.09    4.30
  -7   3  -1  134.49    4.30
  -7   3  -1  138.29    4.60
   7   3   1  137.69    4.40
  -7   3  -1  133.19    4.60
  -7   3  -1  140.49    4.30
  -9  -3  -1  313.07    8.40
   9  -3   1  299.37    8.30
   9  -3   1  290.57    8.10
   9  -3   1  287.17    8.60
   9  -3   1  283.97    9.30
  -9  -3  -1  298.07    7.90
   9  -3   1  291.67    8.10
  -9  -3  -1  299.57    8.10
   9  -3   1  284.57    8.70
  -9  -3  -1  281.87    7.70
   9  -3   1  300.77    8.30
  -9  -3  -1  301.97    7.60
   9  -3   1  295.07    8.10
  -9  -3  -1  302.27    7.70
  -9  -3  -1  298.47    7.70
  -9  -3  -1  284.77    8.20
   9  -3   1  281.27    8.20
   9  -3   1  295.07    8.00
  -9  -3  -1  299.87    7.40
   9  -3   1  288.57    8.10
  -9   3  -1  278.07    8.30
  -9   3  -1  293.77    7.90
   9   3   1  303.77    8.10
  -9   3  -1  289.97    8.10
  -9   3  -1  270.67    8.30
  -9   3  -1  281.57    8.00
  -9   3  -1  294.37    8.60
  11  -3   1  263.17    7.10
 -11  -3  -1  254.57    7.00
 -11  -3  -1  253.47    7.30
 -11  -3  -1  259.27    6.70
  11  -3   1  239.68    7.50
 -11  -3  -1  267.77    6.70
  11  -3   1  253.17    7.40
  11  -3   1  245.98    7.80
  11  -3   1  253.07    7.30
  11  -3   1  259.57    7.50
  11  -3   1  247.28    7.20
 -11  -3  -1  251.87    7.50
 -11  -3  -1  254.47    6.90
 -11  -3  -1  232.88    7.50
 -11  -3  -1  245.48    6.90
  11  -3   1  249.78    7.20
 -11  -3  -1  267.87    7.10
  11  -3   1  222.98    8.60
  11  -3   1  255.87    7.80
 -11   3  -1  238.08    7.40
  11   3   1  255.07    7.40
 -11   3  -1  256.17    7.50
 -11   3  -1  246.98    7.20
 -11   3  -1  264.87    8.50
 -11   3  -1  253.17    7.40
 -13  -3  -1  611.04   14.20
  13  -3   1  598.54   14.60
  13  -3   1  574.64   15.90
  13  -3   1  560.74   15.50
  13  -3   1  597.64   14.90
  13  -3   1  564.74   15.40
 -13  -3  -1  586.54   14.40
  13  -3   1  582.44   15.00
 -13  -3  -1  587.94   14.20
  13  -3   1  554.54   15.20
  13  -3   1  572.44   14.60
  13  -3   1  588.24   15.00
 -13  -3  -1  605.64   14.70
 -13  -3  -1  615.04   15.30
  13  -3   1  602.44   14.90
 -13  -3  -1  573.84   14.60
 -13  -3  -1  606.84   14.50
  13   3   1  586.24   15.00
 -13   3  -1  538.75   15.10
 -13   3  -1  570.84   15.10
 -13   3  -1  525.35   14.80
 -13   3  -1  562.24   14.90
  13   3   1  591.34   15.10
 -13   3  -1  596.54   14.90
 -13   3  -1  574.14   15.20
 -13   3  -1  569.54   15.50
  15  -3   1    2.90    1.20
  15  -3   1    0.30    0.90
  15  -3   1    1.50    0.90
 -15  -3  -1    1.50    0.80
  15  -3   1    1.80    0.70
  15  -3   1    0.90    0.90
 -15  -3  -1    2.00    0.80
  15  -3   1    2.40    0.80
  15  -3   1    1.00    1.00
 -15  -3  -1    1.90    0.60
 -15  -3  -1    1.10    0.60
  15  -3   1    2.80    1.00
 -15  -3  -1    0.80    0.90
 -15   3  -1    0.50    0.70
 -15   3  -1    2.00    0.90
 -15   3  -1    0.30    0.70
  15   3   1    1.20    0.80
  15   3   1    0.70    0.80
 -15   3  -1    0.70    0.90
 -15   3  -1    0.00    0.80
 -15   3  -1    1.60    0.90
 -15   3  -1    1.00    0.80
  17  -3   1 1176.28   29.80
 -17  -3  -1 1127.29   28.70
  17  -3   1 1242.98   29.10
 -17  -3  -1 1233.08   28.40
  17  -3   1 1186.18   29.80
  17  -3   1 1243.08   29.20
  17  -3   1 1238.58   28.60
  17  -3   1 1143.09   29.60
 -17  -3  -1 1210.28   28.20
  17  -3   1 1196.98   29.00
 -17  -3  -1 1181.38   29.40
  17  -3   1 1200.28   30.40
 -17  -3  -1 1237.88   28.90
  17  -3   1 1178.98   28.40
  17   3   1 1181.58   29.30
  17   3   1 1225.18   29.40
 -17   3  -1 1141.09   28.80
 -17   3  -1 1158.68   29.00
  17   3   1 1301.07   27.40
  17   3   1 1206.38   27.20
  17   3   1 1262.77   27.30
 -17   3  -1 1188.48   29.50
 -17   3  -1 1166.88   29.80
  17   3   1 1168.48   27.20
 -17   3  -1 1154.08   29.30
 -17   3  -1 1124.29   28.80
 -17   3  -1 1175.08   29.40
 -19  -3  -1  307.47    9.00
  19  -3   1  293.37    8.30
  19  -3   1  304.87    9.10
 -19  -3  -1  284.87    8.80
 -19  -3  -1  301.97    8.10
  19  -3   1  296.37    9.70
  19  -3   1  302.47    9.70
 -19  -3  -1  295.77    8.40
  19  -3   1  293.57    9.80
  19  -3   1  295.37    9.10
  19  -3   1  287.57    8.90
  19  -3   1  302.67    8.60
 -19   3  -1  288.17    8.80
  19   3   1  311.77    9.50
 -19   3  -1  299.77    9.00
 -19   3  -1  286.47    9.40
 -19   3  -1  299.67    9.40
  19   3   1  322.47    7.50
 -19   3  -1  317.87    9.20
  19   3   1  298.37    7.40
  19   3   1  292.17    9.30
 -19   3  -1  285.57    9.20
 -19   3  -1  306.07   11.00
  19   3   1  300.27    7.40
  21  -3   1  624.24   15.90
 -21  -3  -1  635.74   16.90
  21  -3   1  640.34   18.00
  21  -3   1  655.73   18.00
 -21  -3  -1  636.74   16.40
  21  -3   1  647.54   17.00
 -21  -3  -1  641.74   15.40
  21  -3   1  634.84   17.00
  21  -3   1  637.84   17.10
  21  -3   1  647.54   16.50
  21  -3   1  629.54   17.90
 -21  -3  -1  624.54   15.60
 -21  -3  -1  620.34   15.20
 -21  -3  -1  642.94   17.00
  21   3   1  632.04   17.50
  21   3   1  649.24   17.60
 -21   3  -1  661.63   17.70
  21   3   1  635.44   15.30
 -21   3  -1  655.53   17.40
 -21   3  -1  657.13   16.90
 -21   3  -1  640.24   17.10
  21   3   1  643.64   15.30
 -21   3  -1  632.14   17.60
  21   3   1  654.23   15.40
 -21   3  -1  659.73   17.00
  21   3   1  664.63   15.40
 -21   3  -1  637.34   17.90
 -23  -3  -1 1071.59   25.30
  23  -3   1 1123.89   27.30
 -23  -3  -1 1113.19   27.30
  23  -3   1 1080.59   27.30
  23  -3   1 1040.50   28.30
  23  -3   1 1120.79   28.50
 -23  -3  -1 1115.09   25.70
  23  -3   1 1079.89   28.50
  23  -3   1 1087.89   25.90
  23  -3   1 1072.39   26.60
 -23  -3  -1 1095.29   25.50
  23  -3   1 1074.89   27.40
 -23  -3  -1 1097.19   26.70
 -23  -3  -1 1097.99   27.30
  23   3   1 1110.99   28.10
 -23   3  -1 1099.59   27.40
 -23   3  -1 1068.39   27.90
 -23   3  -1 1081.19   27.10
 -23   3  -1 1116.59   27.70
 -23   3  -1 1085.59   27.20
  23   3   1 1083.89   25.40
  23   3   1  988.60   29.10
 -23   3  -1 1040.40   28.00
 -23   3  -1 1081.19   28.30
  23   3   1 1143.19   25.70
  23   3   1 1136.09   25.70
  23   3   1 1102.69   25.50
  25  -3   1  798.22   19.60
 -25  -3  -1  851.51   21.60
  25  -3   1  803.62   21.60
 -25  -3  -1  826.62   21.00
 -25  -3  -1  844.32   21.70
 -25  -3  -1  829.52   18.90
 -25  -3  -1  852.81   19.90
  25  -3   1  818.32   22.60
  25  -3   1  798.82   22.40
  25  -3   1  818.42   22.80
  25  -3   1  806.12   21.40
  25  -3   1  810.12   21.30
 -25  -3  -1  814.72   19.20
 -25   3  -1  819.92   21.40
  25   3   1  807.22   19.60
  25   3   1  836.72   19.80
 -25   3  -1  811.72   21.50
 -25   3  -1  794.22   22.20
 -25   3  -1  799.12   21.70
 -25   3  -1  809.82   22.10
  25   3   1  843.42   22.40
  25   3   1  848.22   19.90
  25   3   1  821.82   19.60
 -25   3  -1  804.12   22.40
 -25   3  -1  810.82   21.20
 -27  -3  -1   64.59    4.20
  27  -3   1   73.69    4.10
 -27  -3  -1   65.79    3.00
  27  -3   1   68.19    4.70
 -27  -3  -1   64.09    2.30
 -27  -3  -1   71.69    5.80
  27  -3   1   60.49    4.00
 -27  -3  -1   62.19    3.80
  27  -3   1   65.99    4.80
  27  -3   1   63.59    2.30
  27  -3   1   69.89    3.60
 -27  -3  -1   71.69    3.70
  27  -3   1   63.29    4.60
  27  -3   1   61.09    3.90
 -27   3  -1   64.89    4.50
 -27   3  -1   77.19    4.30
  27   3   1   65.79    2.90
  27   3   1   64.19    2.90
 -27   3  -1   62.79    4.30
  27   3   1   64.39    4.50
  27   3   1   65.69    2.70
 -27   3  -1   64.19    4.50
 -27   3  -1   63.49    3.80
  27   3   1   64.49    2.70
 -27   3  -1   68.29    4.10
 -27   3  -1   68.69    4.30
  29  -3   1   29.20    2.50
 -29  -3  -1   24.00    2.50
 -29  -3  -1   23.40    2.90
  29  -3   1   28.80    3.10
  29  -3   1   26.40    3.80
  29  -3   1   31.00    2.90
 -29  -3  -1   24.80    1.90
  29  -3   1   31.70    3.50
  29  -3   1   40.20    4.70
 -29  -3  -1   26.40    2.50
  29  -3   1   31.80    3.70
 -29  -3  -1   26.50    2.20
 -29  -3  -1   22.00    2.70
 -29  -3  -1   24.40    1.40
 -29   3  -1   30.30    2.80
 -29   3  -1   29.30    3.00
 -29   3  -1   23.90    3.10
  29   3   1   27.80    2.30
 -29   3  -1   19.40    2.80
  29   3   1   26.90    3.70
 -29   3  -1   30.50    5.10
  29   3   1   30.00    2.00
 -29   3  -1   29.10    3.00
  29   3   1   27.00    1.90
  29   3   1   28.20    1.90
 -31  -3  -1  431.46   13.40
  31  -3   1  437.36   13.10
  31  -3   1  417.26   14.60
 -31  -3  -1  405.56   12.50
  31  -3   1  411.86   12.80
 -31  -3  -1  420.86   11.50
  31  -3   1  430.26   14.30
 -31  -3  -1  434.46   13.00
 -31  -3  -1  403.76   12.40
 -31  -3  -1  409.16   10.40
 -31  -3  -1  417.26   13.50
  31  -3   1  431.16   14.40
  31  -3   1  410.86   13.30
 -31   3  -1  438.66   14.20
 -31   3  -1  414.06   12.90
 -31   3  -1  427.36   13.60
  31   3   1  451.85   14.50
 -31   3  -1  416.26   14.10
 -31   3  -1  427.16   12.80
  31   3   1  434.56   11.20
 -31   3  -1  418.46   13.20
 -31   3  -1  406.66   14.00
  31   3   1  433.46   11.50
  31   3   1  427.36   11.20
 -33  -3  -1    2.30    1.50
  33  -3   1    1.00    1.60
 -33  -3  -1    2.80    1.30
 -33  -3  -1    0.70    0.90
  33  -3   1    2.30    1.80
 -33  -3  -1    0.60    1.60
 -33  -3  -1    2.00    1.10
  33  -3   1    1.80    1.70
 -33  -3  -1    1.40    0.60
 -33  -3  -1    2.30    1.30
 -33   3  -1    3.50    1.70
  33   3   1    2.90    1.00
 -33   3  -1    3.80    1.90
  33   3   1    1.50    1.90
 -33   3  -1    0.20    1.40
  33   3   1    3.10    0.80
 -33   3  -1    1.80    1.30
 -33   3  -1    1.00    1.20
 -33   3  -1    2.50    1.60
  33   3   1    2.20    0.90
 -35  -3  -1  227.48    8.90
 -35  -3  -1  241.58    7.70
 -35  -3  -1  226.38    7.80
  35  -3   1  236.18   10.70
 -35  -3  -1  232.48    6.00
 -35  -3  -1  240.28    9.40
 -35  -3  -1  241.58   11.00
 -35  -3  -1  245.38    9.70
 -35  -3  -1  248.68    8.90
  35  -3   1  240.28   10.30
  35  -3   1  258.87   10.60
 -35   3  -1  241.78   10.10
  35   3   1  242.38    7.50
 -35   3  -1  228.58    9.80
  35   3   1  245.18   10.30
 -35   3  -1  237.98    9.30
  35   3   1  241.18    7.10
 -35   3  -1  254.07    9.70
  35   3   1  234.68    7.10
 -35   3  -1  239.78    8.80
  35   3   1  233.18    7.30
 -37  -3  -1    9.40    1.90
 -37  -3  -1    5.80    1.70
  37  -3   1   12.80    3.30
 -37  -3  -1    9.10    2.80
  37  -3   1    9.30    2.50
 -37  -3  -1    2.80    1.40
 -37  -3  -1    7.20    1.60
  37  -3   1   10.00    2.70
 -37   3  -1   10.10    2.00
 -37   3  -1    7.90    2.20
  37   3   1    7.50    1.30
  37   3   1    7.10    1.30
 -37   3  -1    6.20    1.90
 -37   3  -1    8.00    2.40
  37   3   1   10.20    1.30
 -38  -4   1   23.50    2.40
  38  -4  -1   27.20    4.40
 -38  -4   1   25.10    3.50
 -38  -4   1   26.50    2.50
 -38  -4   1   22.30    2.10
 -38  -4   1   25.30    2.50
 -38  -4   1   25.10    2.40
  38  -4  -1   24.60    4.00
 -38  -4   1   27.40    3.40
  38  -4  -1   20.50    3.60
 -38   4   1   25.80    3.30
 -38   4   1   24.80    3.60
  38   4  -1   28.70    4.00
 -38   4   1   33.60    4.40
 -38   4   1   28.60    3.60
 -36  -4   1  295.37   12.30
  36  -4  -1  264.97   11.40
  36  -4  -1  285.17   12.00
 -36  -4   1  300.27   10.70
 -36  -4   1  279.67   10.70
  36  -4  -1  298.07   11.80
 -36  -4   1  278.67    9.00
 -36  -4   1  277.87    8.80
 -36  -4   1  279.97    8.90
 -36   4   1  284.47   12.10
  36   4  -1  263.67    7.20
 -36   4   1  283.87   11.10
  36   4  -1  298.67    7.40
  36   4  -1  267.67    7.20
 -36   4   1  286.27   10.50
  36   4  -1  258.17    7.20
 -36   4   1  294.17   10.30
 -36   4   1  287.97   10.90
  36   4  -1  284.87   11.20
 -34  -4   1   92.49    5.00
  34  -4  -1   90.79    6.30
 -34  -4   1   87.89    5.30
  34  -4  -1   94.59    6.20
 -34  -4   1   95.79    4.20
 -34  -4   1   86.89    4.10
  34  -4  -1   90.29    6.60
 -34  -4   1   97.39    5.60
 -34  -4   1   84.29    4.10
 -34  -4   1   91.99    4.40
  34   4  -1  100.69    6.10
 -34   4   1   95.09    5.20
  34   4  -1   96.49    3.20
 -34   4   1   94.29    6.00
 -34   4   1   95.99    5.70
 -34   4   1   89.49    5.40
 -34   4   1   89.39    5.70
  34   4  -1   92.29    3.10
  34   4  -1   89.19    3.10
 -32  -4   1  275.67   10.00
 -32  -4   1  258.47    9.50
  32  -4  -1  278.27   11.00
 -32  -4   1  281.47    8.70
  32  -4  -1  275.67   11.00
 -32  -4   1  283.27   10.00
  32  -4  -1  290.17   11.20
 -32  -4   1  272.77    8.70
  32  -4  -1  293.07   10.10
  32  -4  -1  285.47   10.00
 -32  -4   1  265.47    8.30
  32  -4  -1  293.47    9.70
  32  -4  -1  275.57    7.60
  32  -4  -1  270.37    9.90
 -32   4   1  273.57   10.30
 -32   4   1  303.47   10.20
  32   4  -1  262.47    7.30
  32   4  -1  286.07   10.90
 -32   4   1  287.67    9.90
  32   4  -1  259.07    7.30
 -32   4   1  281.87   10.60
 -32   4   1  287.97   10.00
  32   4  -1  291.07    7.70
 -32   4   1  281.17   11.00
  32   4  -1  293.67   10.80
  32   4  -1  285.27    7.50
 -32   4   1  282.57   12.10
  30  -4  -1  675.03   19.10
  30  -4  -1  660.33   20.20
  30  -4  -1  660.03   18.60
 -30  -4   1  690.43   17.30
  30  -4  -1  691.33   20.30
 -30  -4   1  703.33   16.60
 -30  -4   1  689.83   19.10
  30  -4  -1  700.23   19.20
  30  -4  -1  677.93   17.20
 -30  -4   1  681.43   19.10
 -30  -4   1  711.23   17.90
 -30  -4   1  686.83   18.80
  30  -4  -1  674.73   20.40
  30  -4  -1  690.83   19.20
  30   4  -1  700.23   16.50
  30   4  -1  705.53   16.60
  30   4  -1  673.03   20.00
 -30   4   1  697.93   19.70
 -30   4   1  661.53   19.60
 -30   4   1  715.13   20.20
  30   4  -1  703.53   19.80
 -30   4   1  664.33   19.10
  30   4  -1  676.33   16.50
 -30   4   1  702.73   19.10
 -30   4   1  680.13   20.20
 -30   4   1  669.53   20.10
 -28  -4   1   23.90    2.70
  28  -4  -1   18.10    2.70
 -28  -4   1   16.00    1.80
 -28  -4   1   17.90    2.60
 -28  -4   1   18.50    1.90
  28  -4  -1   27.80    3.60
  28  -4  -1   16.10    2.90
 -28  -4   1   18.10    1.60
  28  -4  -1   22.70    2.70
 -28  -4   1   19.60    2.00
  28  -4  -1   19.90    3.20
 -28  -4   1   17.80    1.60
  28  -4  -1   18.20    2.40
 -28  -4   1   18.90    2.40
  28  -4  -1   23.50    3.10
  28   4  -1   16.30    2.80
 -28   4   1   23.20    2.80
  28   4  -1   16.20    1.40
  28   4  -1   20.00    2.90
  28   4  -1   17.50    1.40
  28   4  -1   19.40    1.40
 -28   4   1   12.90    2.50
 -28   4   1   19.10    3.00
 -28   4   1   16.70    2.50
 -28   4   1   19.60    2.70
 -28   4   1   20.50    2.70
  28   4  -1   19.20    1.30
 -28   4   1   24.40    2.90
  26  -4  -1   70.79    4.80
 -26  -4   1   75.69    4.20
 -26  -4   1   70.09    4.90
 -26  -4   1   76.29    3.50
 -26  -4   1   69.49    3.90
  26  -4  -1   73.69    3.40
 -26  -4   1   76.69    3.30
  26  -4  -1   63.99    4.10
  26  -4  -1   70.59    4.00
  26  -4  -1   64.69    4.70
 -26  -4   1   72.09    4.00
 -26  -4   1   69.99    3.00
  26  -4  -1   70.99    3.80
  26  -4  -1   67.39    4.10
 -26  -4   1   71.69    2.80
 -26   4   1   66.69    4.10
 -26   4   1   66.39    4.20
  26   4  -1   75.99    2.60
  26   4  -1   74.19    2.50
 -26   4   1   72.89    4.10
  26   4  -1   77.79    4.40
  26   4  -1   72.99    4.50
 -26   4   1   72.49    4.40
  26   4  -1   76.89    2.60
  26   4  -1   72.99    2.60
 -26   4   1   69.09    4.30
 -26   4   1   71.99    4.80
 -26   4   1   66.59    4.50
  24  -4  -1   89.99    5.10
 -24  -4   1   96.29    3.30
  24  -4  -1   79.19    4.90
 -24  -4   1   93.39    4.30
 -24  -4   1  100.79    4.60
 -24  -4   1   93.59    3.20
  24  -4  -1   92.79    4.60
 -24  -4   1   92.49    3.90
 -24  -4   1   96.59    3.90
  24  -4  -1   92.39    5.10
  24  -4  -1   98.89    4.80
  24  -4  -1   93.19    5.40
  24  -4  -1   92.59    4.30
 -24  -4   1   99.89    4.40
  24  -4  -1   98.19    4.50
  24  -4  -1   91.39    3.90
 -24   4   1   85.19    4.40
  24   4  -1   99.09    4.80
 -24   4   1  100.29    5.00
  24   4  -1   96.79    3.00
 -24   4   1   93.09    5.10
  24   4  -1  101.59    3.00
 -24   4   1   93.59    4.60
  24   4  -1   88.59    2.90
  24   4  -1   99.89    2.90
 -24   4   1   99.59    4.70
  24   4  -1   84.79    4.70
 -24   4   1   98.79    4.90
 -24   4   1   93.69    4.20
 -24   4   1   99.09    5.30
 -22  -4   1  143.89    5.30
 -22  -4   1  135.89    4.00
  22  -4  -1  133.59    4.90
  22  -4  -1  138.29    5.40
 -22  -4   1  131.09    5.30
 -22  -4   1  137.59    4.00
 -22  -4   1  139.49    5.30
  22  -4  -1  132.99    6.00
  22  -4  -1  137.49    5.20
 -22  -4   1  129.49    4.70
 -22  -4   1  135.19    5.50
  22  -4  -1  133.99    7.00
  22  -4  -1  134.19    6.10
 -22  -4   1  139.79    4.10
  22  -4  -1  145.49    5.70
  22  -4  -1  139.19    6.40
 -22  -4   1  133.19    5.30
  22  -4  -1  144.29    5.70
 -22   4   1  140.09    5.50
  22   4  -1  148.09    5.60
  22   4  -1  143.89    4.00
  22   4  -1  139.69    3.70
 -22   4   1  141.89    5.90
 -22   4   1  136.59    5.70
 -22   4   1  137.49    5.50
 -22   4   1  133.59    5.50
  22   4  -1  143.79    3.80
 -22   4   1  131.49    6.10
  22   4  -1  134.09    3.80
 -22   4   1  138.89    6.10
 -22   4   1  137.99    5.70
  22   4  -1  140.49    5.90
 -22   4   1  135.39    6.10
  20  -4  -1    8.40    1.70
 -20  -4   1   13.30    1.80
  20  -4  -1   16.00    2.20
 -20  -4   1   12.50    1.00
  20  -4  -1   11.50    1.50
 -20  -4   1   16.70    1.80
 -20  -4   1   11.70    1.40
  20  -4  -1   13.70    2.30
  20  -4  -1   13.80    2.20
 -20  -4   1   10.30    1.10
  20  -4  -1   12.20    2.10
 -20  -4   1   11.60    1.70
  20  -4  -1   15.20    2.10
 -20  -4   1   11.50    1.10
 -20  -4   1   10.70    1.50
 -20   4   1   13.20    1.90
 -20   4   1   11.70    2.00
 -20   4   1   11.10    1.70
 -20   4   1   16.00    2.40
 -20   4   1   12.30    2.00
  20   4  -1   11.70    0.80
 -20   4   1   17.10    2.40
  20   4  -1   12.00    2.00
 -20   4   1    9.70    1.60
  20   4  -1   12.20    0.80
 -20   4   1   17.50    2.10
  20   4  -1   12.40    0.80
  20   4  -1   10.70    0.80
  20   4  -1    9.60    1.70
  18  -4  -1    2.10    0.90
 -18  -4   1    2.10    0.80
  18  -4  -1    2.80    1.20
 -18  -4   1    2.70    0.50
 -18  -4   1    2.10    0.60
  18  -4  -1    3.30    1.40
 -18  -4   1    3.30    0.90
 -18  -4   1    1.40    1.00
  18  -4  -1    2.60    1.00
 -18  -4   1    1.80    0.50
 -18  -4   1    2.60    0.90
  18  -4  -1    1.80    0.90
  18  -4  -1    1.60    1.00
 -18  -4   1    1.80    1.10
 -18  -4   1    2.00    1.00
  18  -4  -1    0.60    1.10
  18  -4  -1    4.00    1.50
  18  -4  -1    2.40    1.30
 -18  -4   1    1.60    0.80
  18   4  -1    1.60    1.10
 -18   4   1    1.70    1.00
 -18   4   1   -0.30    0.90
 -18   4   1    2.00    1.00
 -18   4   1    1.00    1.20
 -18   4   1    1.90    0.90
 -18   4   1    1.00    0.90
 -18   4   1    2.00    1.30
 -18   4   1    2.00    1.60
  18   4  -1    2.80    0.40
  18   4  -1    2.70    1.00
  18   4  -1    2.00    0.40
 -16  -4   1   21.50    1.90
  16  -4  -1   20.10    2.30
 -16  -4   1   21.10    1.00
 -16  -4   1   22.80    2.20
 -16  -4   1   22.10    1.50
 -16  -4   1   23.20    1.90
 -16  -4   1   22.50    1.60
  16  -4  -1   23.50    2.10
  16  -4  -1   20.50    2.00
  16  -4  -1   18.10    1.80
  16  -4  -1   21.80    2.20
 -16  -4   1   23.60    1.80
  16  -4  -1   22.90    2.30
  16  -4  -1   20.70    1.80
 -16  -4   1   23.10    2.00
  16  -4  -1   22.00    1.80
 -16  -4   1   23.10    1.20
  16   4  -1   20.80    2.10
 -16   4   1   20.20    2.10
  16   4  -1   23.10    0.90
 -16   4   1   23.10    2.00
  16   4  -1   21.30    0.90
  16   4  -1   21.10    1.70
 -16   4   1   21.90    2.00
 -16   4   1   21.80    2.50
 -16   4   1   20.00    2.30
 -16   4   1   18.70    1.90
 -16   4   1   23.00    2.00
 -16   4   1   20.30    2.10
  14  -4  -1  284.67    9.30
 -14  -4   1  274.07    7.00
  14  -4  -1  305.57    8.40
  14  -4  -1  290.87    8.50
  14  -4  -1  278.87    8.60
 -14  -4   1  308.27    7.80
  14  -4  -1  278.57    8.30
 -14  -4   1  272.37    8.40
 -14  -4   1  295.57    8.50
  14  -4  -1  290.77    9.00
 -14  -4   1  291.17    8.60
 -14  -4   1  278.77    7.00
 -14  -4   1  283.47    7.70
 -14  -4   1  287.77    8.20
  14  -4  -1  307.07    8.70
  14  -4  -1  295.27    8.20
 -14  -4   1  297.57    7.00
  14   4  -1  285.17    7.90
 -14   4   1  284.87    8.80
 -14   4   1  284.17    8.60
 -14   4   1  289.77    8.70
  14   4  -1  303.57    8.20
  14   4  -1  292.27    6.90
 -14   4   1  276.67    8.40
  14   4  -1  296.47    8.70
 -14   4   1  282.27    9.10
 -14   4   1  288.97    8.40
 -14   4   1  282.17    8.50
 -14   4   1  295.37    9.00
  14   4  -1  277.57    6.90
  14   4  -1  297.47    7.70
 -12  -4   1 2018.90   46.10
  12  -4  -1 1883.41   46.00
 -12  -4   1 2026.50   46.30
  12  -4  -1 1936.81   46.80
  12  -4  -1 2001.80   46.10
  12  -4  -1 2015.10   45.90
  12  -4  -1 1956.60   46.50
 -12  -4   1 1967.00   45.60
 -12  -4   1 1917.61   44.70
  12  -4  -1 2014.40   46.10
  12  -4  -1 1977.60   46.00
 -12  -4   1 1986.20   46.80
 -12  -4   1 2106.99   45.00
  12  -4  -1 1952.10   45.50
 -12  -4   1 1901.31   46.10
 -12  -4   1 1982.30   45.30
  12  -4  -1 1907.21   46.00
  12   4  -1 1997.70   44.50
  12   4  -1 2010.50   45.80
 -12   4   1 1906.81   46.40
 -12   4   1 2003.80   46.20
 -12   4   1 1861.61   46.30
  12   4  -1 1999.30   46.30
 -12   4   1 1961.20   46.00
  12   4  -1 1910.71   44.50
  12   4  -1 1992.90   45.20
 -12   4   1 1938.91   46.70
 -12   4   1 2004.30   45.80
 -12   4   1 1937.01   45.90
 -12   4   1 1904.21   46.10
 -10  -4   1  818.02   19.60
  10  -4  -1  771.52   19.30
  10  -4  -1  756.52   19.30
 -10  -4   1  822.22   18.80
  10  -4  -1  720.53   19.90
  10  -4  -1  725.63   19.20
 -10  -4   1  774.22   18.40
  10  -4  -1  755.22   19.60
  10  -4  -1  745.43   18.80
  10  -4  -1  785.32   19.20
 -10  -4   1  827.92   18.10
  10  -4  -1  757.72   19.30
 -10  -4   1  803.62   19.70
 -10  -4   1  804.22   20.10
 -10  -4   1  806.82   19.60
  10  -4  -1  776.42   19.50
 -10  -4   1  820.42   19.10
  10  -4  -1  757.32   19.40
 -10  -4   1  795.42   18.40
  10  -4  -1  737.43   19.30
  10   4  -1  820.62   18.20
 -10   4   1  754.82   19.60
  10   4  -1  819.32   18.80
 -10   4   1  755.82   19.20
 -10   4   1  707.43   19.30
 -10   4   1  760.02   19.20
  10   4  -1  837.92   19.40
 -10   4   1  742.33   19.60
  10   4  -1  821.62   19.80
 -10   4   1  778.52   20.00
  10   4  -1  846.82   18.20
 -10   4   1  762.62   19.40
 -10   4   1  775.32   19.10
  -8  -4   1   93.99    3.10
  -8  -4   1   97.19    2.60
  -8  -4   1   94.39    3.20
  -8  -4   1   88.39    3.10
  -8  -4   1   85.99    3.10
  -8  -4   1   96.29    3.40
   8  -4  -1   95.39    3.60
  -8  -4   1   87.99    3.40
   8  -4  -1   94.29    3.20
   8  -4  -1   88.29    3.70
  -8  -4   1   95.59    3.80
   8  -4  -1   91.89    3.60
   8  -4  -1   92.39    3.60
   8  -4  -1   89.89    3.40
  -8  -4   1   94.19    3.80
   8  -4  -1   94.79    3.60
   8  -4  -1   97.99    3.80
  -8   4   1   94.29    3.60
   8   4  -1   91.69    2.90
   8   4  -1   88.09    3.20
   8   4  -1   90.59    3.80
  -8   4   1  103.09    4.20
  -8   4   1   98.99    3.90
   8   4  -1   97.09    4.00
  -8   4   1   99.29    3.60
  -8   4   1   93.99    3.50
   8   4  -1   91.59    2.90
   8   4  -1   93.09    3.40
  -8   4   1   95.99    3.50
  -8   4   1   97.09    3.60
  -8   4   1   92.29    3.90
   8   4  -1   99.79    3.80
   6  -4  -1  283.27    7.60
  -6  -4   1  258.17    7.40
   6  -4  -1  270.27    7.60
   6  -4  -1  279.67    7.70
   6  -4  -1  274.27    7.40
  -6  -4   1  272.37    7.50
  -6  -4   1  277.67    8.00
   6  -4  -1  281.47    8.30
   6  -4  -1  264.67    7.90
  -6  -4   1  266.47    7.50
   6  -4  -1  279.07    7.30
   6  -4  -1  268.17    7.50
  -6  -4   1  272.17    6.80
  -6  -4   1  272.67    8.10
   6  -4  -1  277.97    7.90
  -6  -4   1  266.47    7.90
   6  -4  -1  273.07    7.70
  -6  -4   1  274.37    7.20
  -6  -4   1  254.57    7.40
  -6   4   1  282.37    7.90
  -6   4   1  272.17    7.50
  -6   4   1  270.67    8.00
  -6   4   1  286.77    7.50
  -6   4   1  289.57    7.60
   6   4  -1  272.67    7.50
   6   4  -1  274.07    7.90
   6   4  -1  272.37    8.10
   6   4  -1  279.87    7.20
  -6   4   1  274.07    8.00
   6   4  -1  288.37    8.20
  -6   4   1  283.47    8.40
  -6   4   1  284.97    7.70
   6   4  -1  280.67    7.70
   6   4  -1  278.07    7.10
  -6   4   1  278.47    7.60
   4  -4  -1  925.01   22.80
  -4  -4   1  990.30   22.80
   4  -4  -1  919.41   22.50
   4  -4  -1  961.60   22.70
  -4  -4   1  947.41   23.20
   4  -4  -1  947.71   22.40
   4  -4  -1  950.50   22.70
  -4  -4   1  969.50   22.80
   4  -4  -1  928.11   22.90
   4  -4  -1  927.21   23.40
  -4  -4   1  931.11   22.80
  -4  -4   1  980.10   22.50
  -4  -4   1  955.60   22.80
   4  -4  -1  958.00   22.40
  -4  -4   1  920.71   23.30
   4  -4  -1  957.50   22.90
  -4  -4   1  940.21   23.20
   4  -4  -1  995.10   23.30
  -4   4   1  913.01   22.40
   4   4  -1  994.10   23.20
  -4   4   1  958.30   22.70
  -4   4   1  916.41   22.50
  -4   4   1  964.30   23.20
   4   4  -1  964.90   21.80
  -4   4   1  952.80   22.70
   4   4  -1  967.30   22.40
   4   4  -1  962.60   21.70
   4   4  -1  983.70   22.50
  -4   4   1  931.41   22.40
   4   4  -1  985.00   23.40
   4   4  -1  952.50   22.90
  -4   4   1  936.01   23.40
   4   4  -1  949.01   22.70
   4   4  -1  964.90   23.50
   2  -4  -1  382.46    9.70
  -2  -4   1  346.87   10.00
   2  -4  -1  374.26    9.50
  -2  -4   1  364.76   10.00
  -2  -4   1  377.16   10.30
  -2  -4   1  367.26    8.60
   2  -4  -1  373.36    9.90
   2  -4  -1  382.26   10.50
   2  -4  -1  371.16   10.00
  -2  -4   1  377.16   10.20
   2  -4  -1  370.46    9.50
   2  -4  -1  385.26    9.50
  -2  -4   1  362.96   10.00
  -2  -4   1  383.26   10.10
   2  -4  -1  380.76   11.10
   2  -4  -1  387.76    9.40
   2  -4  -1  371.26    9.90
   2  -4  -1  399.26   10.40
  -2  -4   1  380.96    9.70
  -2  -4   1  377.86   10.50
   2  -4  -1  367.76    9.80
  -2   4   1  373.46    9.30
  -2   4   1  371.26   10.20
   2   4  -1  395.36   10.20
   2   4  -1  385.66   10.20
  -2   4   1  372.96    9.40
   2   4  -1  371.96   10.50
   2   4  -1  380.96    9.70
   2   4  -1  373.66    9.90
   2   4  -1  376.66    9.10
  -2   4   1  383.16   10.50
   2   4  -1  377.36    9.40
  -2   4   1  384.16    9.60
   2   4  -1  382.86    9.70
   0  -4  -1    1.50    0.60
   0  -4  -1    0.20    0.80
   0  -4   1   -0.10    0.60
   0  -4  -1    2.70    0.60
   0  -4   1    2.00    0.90
   0  -4   1    1.80    0.80
   0  -4  -1    1.40    0.80
   0  -4   1    3.60    1.00
   0  -4   1    1.70    0.80
   0  -4  -1    1.00    0.70
   0  -4  -1    1.80    0.70
   0  -4   1    1.80    0.90
   0  -4   1    2.20    0.40
   0  -4  -1    1.40    0.60
   0  -4   1    0.20    0.60
   0  -4  -1    1.90    0.60
   0  -4  -1    2.60    0.80
   0  -4  -1    1.70    0.60
   0  -4  -1    0.90    0.60
   0  -4   1    2.70    0.80
   0  -4  -1    2.10    0.70
   0  -4  -1    1.50    0.50
   0   4   1   -0.10    0.70
   0   4   1    2.10    0.80
   0   4  -1    2.00    1.00
   0   4  -1    1.50    0.70
   0   4   1    1.20    0.80
   0   4  -1    1.40    0.60
   0   4   1    2.00    0.60
   0   4  -1    2.10    1.00
   0   4  -1    1.60    0.70
   0   4  -1    1.20    0.80
   0   4  -1    1.00    0.80
   0   4   1    0.90    0.80
   0   4  -1    1.00    0.70
   0   4  -1    1.10    0.40
   0   4   1    1.10    0.50
   0   4   1    1.50    0.60
   2  -4   1  364.06    9.80
   2  -4   1  377.86   10.50
  -2  -4  -1  390.46    9.30
   2  -4   1  348.97   10.30
  -2  -4  -1  388.76    9.40
   2  -4   1  377.06   10.00
   2  -4   1  371.96   10.30
  -2  -4  -1  393.36    9.30
   2  -4   1  362.46    9.30
   2  -4   1  364.96   10.10
  -2  -4  -1  369.06    9.50
  -2  -4  -1  374.96    9.80
  -2  -4  -1  386.76    9.40
  -2  -4  -1  367.86   10.20
   2  -4   1  395.56   10.10
   2  -4   1  371.76   10.30
  -2  -4  -1  393.26    9.20
  -2  -4  -1  365.46   10.20
   2  -4   1  386.86   10.30
  -2  -4  -1  382.16    9.20
  -2  -4  -1  376.86    9.90
  -2  -4  -1  371.66    9.60
   2   4   1  378.86   10.40
   2   4   1  376.46   10.20
  -2   4  -1  394.26   10.70
  -2   4  -1  392.26   10.40
   2   4   1  390.36    9.40
  -2   4  -1  371.56   10.20
  -2   4  -1  376.66   10.70
  -2   4  -1  385.46   10.30
  -2   4  -1  365.16    9.90
   2   4   1  389.86    9.30
   2   4   1  377.46   10.20
  -2   4  -1  373.86   10.20
   2   4   1  370.66   10.00
  -2   4  -1  397.46    9.60
  -2   4  -1  389.36   10.10
  -4  -4  -1 1547.35   36.60
   4  -4   1 1612.04   37.40
  -4  -4  -1 1539.55   36.20
  -4  -4  -1 1594.94   36.60
   4  -4   1 1532.25   37.30
   4  -4   1 1618.64   37.10
  -4  -4  -1 1605.54   36.00
   4  -4   1 1555.54   36.90
   4  -4   1 1585.34   36.80
  -4  -4  -1 1569.04   37.20
  -4  -4  -1 1587.94   35.80
   4  -4   1 1589.44   37.50
   4  -4   1 1587.24   37.80
   4  -4   1 1594.14   37.40
  -4  -4  -1 1516.85   36.20
   4  -4   1 1609.94   37.20
  -4  -4  -1 1634.84   36.00
   4  -4   1 1555.44   36.40
  -4  -4  -1 1564.34   36.30
  -4  -4  -1 1532.35   37.00
  -4   4  -1 1608.74   36.60
  -4   4  -1 1568.54   37.00
   4   4   1 1595.34   37.20
  -4   4  -1 1604.94   37.10
  -4   4  -1 1535.15   37.60
   4   4   1 1534.55   37.10
   4   4   1 1574.04   36.90
  -4   4  -1 1512.15   37.40
  -4   4  -1 1599.44   37.20
   4   4   1 1540.05   36.00
   4   4   1 1584.24   37.00
  -4   4  -1 1587.44   36.40
  -4   4  -1 1632.14   37.50
  -6  -4  -1    1.60    0.40
   6  -4   1    1.90    0.70
  -6  -4  -1    1.40    0.50
  -6  -4  -1    1.60    0.50
  -6  -4  -1    1.00    0.70
   6  -4   1    2.20    0.90
   6  -4   1    1.70    1.00
   6  -4   1    2.70    1.10
  -6  -4  -1    1.50    0.50
   6  -4   1    1.50    0.80
  -6  -4  -1    1.30    0.50
  -6  -4  -1    1.30    0.80
  -6  -4  -1    1.40    0.40
  -6  -4  -1    1.40    0.80
   6  -4   1    1.60    1.10
  -6  -4  -1    1.20    0.40
  -6  -4  -1    1.80    0.70
  -6  -4  -1    0.70    0.70
   6  -4   1    2.00    1.00
   6  -4   1    1.20    0.80
   6  -4   1    1.20    0.90
  -6  -4  -1    1.40    0.70
   6  -4   1    3.70    1.10
   6  -4   1    4.60    1.00
  -6   4  -1    0.90    0.80
   6   4   1    1.60    0.80
  -6   4  -1    2.10    0.90
  -6   4  -1    1.90    1.10
  -6   4  -1    3.10    1.00
  -6   4  -1    2.70    1.00
   6   4   1    1.20    0.40
  -6   4  -1    1.50    0.70
  -6   4  -1    1.40    1.00
   6   4   1    0.90    0.80
   6   4   1    1.20    0.90
  -6   4  -1    3.60    1.00
  -8  -4  -1  588.74   13.70
  -8  -4  -1  552.34   14.20
   8  -4   1  562.14   14.50
  -8  -4  -1  593.44   12.90
   8  -4   1  542.25   15.00
   8  -4   1  565.84   15.10
   8  -4   1  573.74   14.60
  -8  -4  -1  580.04   14.00
   8  -4   1  550.64   14.70
  -8  -4  -1  578.94   14.90
   8  -4   1  557.14   14.30
   8  -4   1  583.24   14.70
  -8  -4  -1  548.05   14.40
   8  -4   1  556.74   15.20
  -8  -4  -1  579.84   12.90
   8  -4   1  557.84   14.40
  -8  -4  -1  550.24   14.50
  -8  -4  -1  584.34   14.10
  -8  -4  -1  550.94   13.10
   8  -4   1  566.04   14.40
  -8   4  -1  541.35   14.40
   8   4   1  578.04   13.30
  -8   4  -1  553.74   14.20
  -8   4  -1  559.54   14.70
   8   4   1  586.14   14.50
  -8   4  -1  581.54   14.30
  -8   4  -1  581.74   15.10
  -8   4  -1  520.95   14.90
  -8   4  -1  565.04   15.50
  -8   4  -1  542.45   14.90
  10  -4   1    0.30    0.80
 -10  -4  -1    0.70    0.80
 -10  -4  -1    1.00    0.70
 -10  -4  -1    0.80    0.60
  10  -4   1    0.80    0.80
  10  -4   1    0.70    0.70
  10  -4   1    1.20    0.70
 -10  -4  -1    0.70    0.90
 -10  -4  -1    2.00    0.80
  10  -4   1    0.60    0.70
  10  -4   1    2.80    0.90
  10  -4   1    1.10    0.70
  10  -4   1    0.30    1.30
 -10  -4  -1    0.70    0.60
  10  -4   1    0.40    0.80
  10  -4   1    0.80    0.90
  10  -4   1    0.00    1.00
 -10  -4  -1    0.40    0.70
 -10  -4  -1    1.30    0.60
 -10  -4  -1    1.10    0.60
 -10   4  -1    0.30    0.80
 -10   4  -1    0.90    0.90
 -10   4  -1    0.60    0.90
 -10   4  -1   -0.50    0.70
  10   4   1    0.40    0.80
 -10   4  -1    0.20    0.90
 -10   4  -1    1.50    0.80
 -10   4  -1    1.20    0.90
  12  -4   1  124.39    4.60
 -12  -4  -1  130.79    4.60
 -12  -4  -1  128.49    4.10
 -12  -4  -1  124.39    4.70
 -12  -4  -1  124.69    4.60
  12  -4   1  121.89    5.30
  12  -4   1  118.49    4.70
  12  -4   1  130.19    4.80
  12  -4   1  131.69    4.60
  12  -4   1  128.69    4.80
 -12  -4  -1  124.89    4.10
  12  -4   1  133.39    5.40
  12  -4   1  114.29    4.60
  12  -4   1  129.09    4.60
 -12  -4  -1  129.99    4.30
 -12  -4  -1  121.99    4.20
 -12  -4  -1  129.29    4.00
 -12  -4  -1  133.59    5.10
  12  -4   1  129.69    4.80
  12  -4   1  126.39    5.20
 -12   4  -1  119.99    4.80
 -12   4  -1  127.09    4.60
 -12   4  -1  125.99    4.80
  12   4   1  130.29    4.70
 -12   4  -1  124.79    5.10
 -12   4  -1  121.59    5.20
 -12   4  -1  122.29    4.90
 -12   4  -1  133.79    4.80
  14  -4   1   13.90    1.50
 -14  -4  -1   12.70    1.60
 -14  -4  -1   15.30    1.40
 -14  -4  -1   15.60    1.60
  14  -4   1   10.90    1.80
 -14  -4  -1   13.60    1.30
  14  -4   1   10.90    1.40
 -14  -4  -1   14.90    1.50
 -14  -4  -1   13.20    1.40
 -14  -4  -1   12.40    1.20
  14  -4   1   11.50    1.70
  14  -4   1   17.50    2.30
  14  -4   1   18.40    1.70
  14  -4   1   16.30    1.70
  14  -4   1   17.80    2.10
 -14  -4  -1   11.80    1.70
  14  -4   1   16.90    2.00
  14  -4   1   15.90    2.10
 -14  -4  -1   18.20    2.20
 -14   4  -1   12.60    1.70
 -14   4  -1   14.80    2.00
  14   4   1   12.60    1.70
 -14   4  -1   17.20    1.90
 -14   4  -1   13.50    1.80
 -14   4  -1   17.30    2.10
 -14   4  -1   15.30    1.90
 -14   4  -1   17.70    2.30
  16  -4   1  246.18    7.30
 -16  -4  -1  239.48    7.10
 -16  -4  -1  237.88    8.00
  16  -4   1  251.57    7.50
  16  -4   1  241.58    7.70
  16  -4   1  244.98    7.60
  16  -4   1  235.98    8.30
 -16  -4  -1  233.88    7.20
  16  -4   1  224.58    7.30
  16  -4   1  226.28    8.50
  16  -4   1  235.98    7.90
  16  -4   1  239.88    7.60
 -16  -4  -1  237.68    6.80
 -16  -4  -1  220.58    8.00
  16  -4   1  224.48    8.20
 -16  -4  -1  227.98    7.90
 -16  -4  -1  247.38    7.10
 -16  -4  -1  237.38    6.70
 -16   4  -1  232.58    7.90
 -16   4  -1  232.28    7.70
 -16   4  -1  230.48    7.60
 -16   4  -1  249.58    7.90
 -16   4  -1  232.48    8.20
 -16   4  -1  233.08    7.90
  16   4   1  245.78    7.80
  18  -4   1    0.20    0.70
  18  -4   1   -0.70    1.00
 -18  -4  -1    0.00    0.70
  18  -4   1    0.60    1.20
 -18  -4  -1   -0.70    0.70
 -18  -4  -1   -0.10    0.90
 -18  -4  -1   -0.20    0.70
  18  -4   1   -0.70    1.10
  18  -4   1    0.50    0.80
  18  -4   1    1.10    0.90
  18  -4   1   -0.20    1.10
 -18  -4  -1    0.80    0.80
  18  -4   1    1.10    0.90
  18  -4   1    0.50    1.20
 -18  -4  -1    0.80    0.60
 -18  -4  -1    0.60    0.80
 -18  -4  -1    0.70    0.70
 -18   4  -1   -0.60    1.00
 -18   4  -1   -0.30    0.90
 -18   4  -1   -0.40    0.90
 -18   4  -1    0.60    1.00
 -18   4  -1   -0.70    1.00
  18   4   1    0.00    1.00
 -18   4  -1   -0.30    0.90
 -18   4  -1    1.80    1.10
  20  -4   1   11.60    1.90
 -20  -4  -1   14.00    1.90
  20  -4   1   11.70    1.90
 -20  -4  -1    9.50    2.00
 -20  -4  -1   10.50    1.40
  20  -4   1    9.40    2.20
 -20  -4  -1   11.80    1.70
  20  -4   1   15.30    2.50
 -20  -4  -1   13.10    1.70
  20  -4   1   12.80    1.70
 -20  -4  -1   12.80    1.30
 -20  -4  -1   13.80    1.90
 -20  -4  -1   14.50    1.60
  20  -4   1   10.60    2.10
 -20  -4  -1   13.60    1.00
 -20   4  -1   13.20    2.30
 -20   4  -1    9.30    1.80
 -20   4  -1    7.50    1.60
 -20   4  -1    9.30    1.70
  20   4   1   16.10    2.30
 -20   4  -1   12.80    2.00
 -20   4  -1   14.50    2.10
 -20   4  -1    9.40    2.00
  22  -4   1  313.57    9.20
 -22  -4  -1  319.67    8.30
 -22  -4  -1  311.87   10.60
  22  -4   1  307.27   10.70
 -22  -4  -1  315.27    9.40
 -22  -4  -1  316.27    8.80
  22  -4   1  297.77    9.00
  22  -4   1  289.07    9.70
  22  -4   1  289.27    9.60
 -22  -4  -1  309.87    9.50
 -22  -4  -1  325.57    9.60
  22  -4   1  304.67   10.50
 -22  -4  -1  319.77    7.80
 -22  -4  -1  306.07    9.00
 -22  -4  -1  315.77    9.00
  22  -4   1  302.77    9.60
  22  -4   1  292.87   10.80
 -22   4  -1  297.67    9.70
  22   4   1  298.27   10.00
 -22   4  -1  306.67   10.20
 -22   4  -1  291.17    9.60
 -22   4  -1  304.87   10.60
 -22   4  -1  297.17   10.10
 -22   4  -1  290.87    9.70
 -22   4  -1  295.57   10.10
 -24  -4  -1 1517.25   35.90
  24  -4   1 1528.65   37.90
  24  -4   1 1555.04   37.20
 -24  -4  -1 1513.55   37.00
 -24  -4  -1 1528.55   35.50
 -24  -4  -1 1530.25   39.20
 -24  -4  -1 1548.95   35.60
  24  -4   1 1552.94   39.20
 -24  -4  -1 1521.15   37.00
  24  -4   1 1549.05   37.90
  24  -4   1 1570.54   37.90
 -24  -4  -1 1581.14   37.70
  24  -4   1 1543.65   36.70
 -24  -4  -1 1527.45   36.30
 -24  -4  -1 1467.15   37.40
 -24  -4  -1 1569.74   37.70
  24  -4   1 1569.14   39.30
 -24   4  -1 1581.44   37.90
 -24   4  -1 1584.74   39.20
 -24   4  -1 1533.35   37.90
 -24   4  -1 1527.75   38.60
 -24   4  -1 1554.74   38.50
 -24   4  -1 1544.35   38.70
 -24   4  -1 1528.05   40.30
  26  -4   1  158.88    6.70
 -26  -4  -1  179.38    7.00
 -26  -4  -1  170.98    5.10
  26  -4   1  158.38    6.70
  26  -4   1  168.88    6.80
  26  -4   1  153.98    6.00
 -26  -4  -1  168.38    5.20
  26  -4   1  155.78    7.50
 -26  -4  -1  174.58    6.70
 -26  -4  -1  186.68    8.00
  26  -4   1  163.88    7.70
 -26  -4  -1  165.98    4.60
 -26  -4  -1  176.88    6.80
 -26  -4  -1  168.48    6.10
  26  -4   1  159.88    6.20
 -26  -4  -1  171.68    5.10
 -26   4  -1  147.49    9.20
 -26   4  -1  161.18    6.70
 -26   4  -1  173.48    7.00
 -26   4  -1  161.88    7.20
 -26   4  -1  166.18    6.80
 -26   4  -1  166.08    7.50
 -26   4  -1  161.88    7.30
  26   4   1  161.08    7.30
  28  -4   1 1003.10   27.30
 -28  -4  -1  937.71   24.50
  28  -4   1  977.00   23.40
  28  -4   1  959.10   25.40
  28  -4   1  980.70   24.70
 -28  -4  -1  978.00   27.00
 -28  -4  -1  977.80   23.20
 -28  -4  -1  970.10   25.30
 -28  -4  -1  946.51   22.40
  28  -4   1  978.20   26.90
  28  -4   1  984.00   26.30
  28  -4   1  950.00   25.30
 -28  -4  -1  941.31   22.60
  28  -4   1  979.60   26.90
 -28  -4  -1  965.20   25.30
 -28  -4  -1  940.51   24.60
 -28  -4  -1  946.01   22.90
 -28   4  -1  975.00   25.40
 -28   4  -1  952.50   26.30
 -28   4  -1  984.90   26.10
 -28   4  -1  987.70   26.80
 -28   4  -1  931.01   25.80
 -28   4  -1  991.20   29.70
 -28   4  -1  937.91   25.50
 -30  -4  -1   58.89    4.20
  30  -4   1   59.29    4.20
 -30  -4  -1   62.99    5.00
 -30  -4  -1   57.59    2.80
 -30  -4  -1   62.99    4.20
  30  -4   1   67.29    5.20
 -30  -4  -1   68.59    4.00
 -30  -4  -1   59.39    2.10
  30  -4   1   56.69    2.50
 -30  -4  -1   57.39    2.90
  30  -4   1   57.59    4.90
 -30  -4  -1   59.49    3.70
  30  -4   1   59.59    3.70
  30  -4   1   57.79    4.20
 -30  -4  -1   62.59    2.40
 -30  -4  -1   63.19    3.60
  30  -4   1   52.09    4.90
  30  -4   1   58.39    4.30
 -30   4  -1   60.89    4.70
 -30   4  -1   50.49    6.80
 -30   4  -1   59.99    4.30
 -30   4  -1   58.69    4.40
 -30   4  -1   56.09    4.60
 -30   4  -1   63.69    4.60
 -30   4  -1   60.49    4.20
 -32  -4  -1  238.88    8.70
  32  -4   1  262.37    8.90
 -32  -4  -1  246.78    9.40
 -32  -4  -1  262.67    9.50
  32  -4   1  255.07    9.60
 -32  -4  -1  252.17    8.60
 -32  -4  -1  243.48    7.60
 -32  -4  -1  261.27   11.00
 -32  -4  -1  240.48    8.70
  32  -4   1  261.37   10.90
  32  -4   1  254.87   10.60
 -32  -4  -1  242.88    6.20
 -32  -4  -1  246.58    7.50
  32  -4   1  250.87   10.60
 -32   4  -1  271.07    9.90
 -32   4  -1  252.17   10.40
 -32   4  -1  253.87    9.80
 -32   4  -1  253.87   10.00
 -32   4  -1  265.17   10.40
 -34  -4  -1   25.70    4.20
 -34  -4  -1   27.60    2.90
 -34  -4  -1   28.50    3.60
 -34  -4  -1   30.20    3.60
  34  -4   1   28.50    4.10
 -34  -4  -1   22.50    2.30
 -34  -4  -1   24.30    2.10
 -34  -4  -1   27.80    2.70
  34  -4   1   36.20    4.70
 -34  -4  -1   23.60    2.70
 -34   4  -1   23.10    3.30
 -34   4  -1   23.90    3.20
 -34   4  -1   31.40    4.00
 -34   4  -1   29.00    3.10
  36  -4   1  125.69    7.60
 -36  -4  -1  101.29    5.20
 -36  -4  -1  105.29    6.00
  36  -4   1  101.09    6.80
 -36  -4  -1  119.39    7.50
 -36  -4  -1  115.69    5.60
  36  -4   1  116.69    7.30
 -36  -4  -1   97.79    5.30
 -36  -4  -1  111.59    4.40
 -36  -4  -1   97.39    4.50
 -36   4  -1   98.29    6.50
 -36   4  -1  114.29    6.50
 -36   4  -1  112.79    6.70
 -36   4  -1  111.49    5.90
 -37  -5   1    1.80    1.80
 -37  -5   1    5.10    2.20
 -37  -5   1    3.50    1.20
  37  -5  -1    4.10    2.30
  37  -5  -1    2.00    2.10
 -37  -5   1    1.20    0.90
 -37  -5   1    5.30    1.60
  37  -5  -1    6.20    2.40
 -37  -5   1    1.80    0.70
 -37  -5   1    4.00    0.90
 -37   5   1   -2.10    1.70
 -37   5   1   -0.30    1.40
 -37   5   1    2.10    1.90
 -35  -5   1  242.08    7.60
 -35  -5   1  249.38   10.80
 -35  -5   1  230.78    8.90
  35  -5  -1  242.18   10.80
  35  -5  -1  240.38   10.70
 -35  -5   1  236.58    7.40
  35  -5  -1  224.78    6.90
 -35  -5   1  241.08    7.50
 -35  -5   1  239.58    9.10
  35  -5  -1  241.78   11.00
 -35  -5   1  225.78    9.20
  35  -5  -1  241.78    9.10
 -35  -5   1  251.27    8.20
 -35   5   1  249.28   10.30
 -35   5   1  234.88    9.50
 -35   5   1  280.37   14.40
 -35   5   1  238.18   10.20
 -33  -5   1   -0.80    1.30
  33  -5  -1    1.20    1.40
 -33  -5   1    0.20    0.70
 -33  -5   1    2.10    1.00
 -33  -5   1    0.40    0.60
 -33  -5   1    0.70    1.30
 -33  -5   1    3.50    1.30
 -33  -5   1    0.60    0.80
  33  -5  -1    1.40    1.90
  33  -5  -1    1.80    1.80
 -33  -5   1    0.70    1.20
 -33  -5   1    2.50    0.90
  33  -5  -1    2.10    1.00
  33  -5  -1    1.80    1.80
  33  -5  -1    1.20    2.10
 -33   5   1    0.80    1.50
 -33   5   1   -0.10    1.50
 -33   5   1    1.00    1.50
  33   5  -1   -0.20    1.60
 -33   5   1    1.40    1.70
 -33   5   1    0.50    1.60
  31  -5  -1  112.79    5.80
  31  -5  -1  116.69    5.60
  31  -5  -1  111.99    6.70
 -31  -5   1  114.59    5.50
 -31  -5   1  121.39    5.90
  31  -5  -1  111.29    6.70
 -31  -5   1  121.79    4.50
 -31  -5   1  114.69    6.80
 -31  -5   1  121.99    5.80
 -31  -5   1  119.79    4.80
 -31  -5   1  108.79    4.50
  31  -5  -1  114.49    6.30
  31  -5  -1  117.19    4.80
 -31  -5   1  120.29    4.40
  31  -5  -1  114.09    6.70
 -31  -5   1  124.99    4.80
 -31  -5   1  125.39    4.30
  31  -5  -1  117.09    6.00
 -31   5   1  126.69    6.50
 -31   5   1  115.89    6.40
 -31   5   1  131.29    6.90
 -31   5   1  116.49    6.00
 -31   5   1  126.09    6.60
  31   5  -1  119.29    6.60
 -31   5   1  115.79    6.00
 -31   5   1  115.59    6.60
 -29  -5   1   45.40    2.80
 -29  -5   1   43.80    2.80
  29  -5  -1   48.80    3.90
  29  -5  -1   46.70    3.80
  29  -5  -1   54.79    3.80
 -29  -5   1   51.99    3.80
  29  -5  -1   47.00    4.40
 -29  -5   1   48.20    3.50
  29  -5  -1   55.89    8.70
  29  -5  -1   50.69    4.40
 -29  -5   1   52.39    3.50
  29  -5  -1   49.99    3.60
 -29  -5   1   48.60    2.80
 -29  -5   1   40.60    2.40
 -29  -5   1   51.99    3.00
  29  -5  -1   43.90    2.90
 -29  -5   1   45.90    3.30
 -29   5   1   41.00    3.80
 -29   5   1   45.80    4.10
  29   5  -1   42.20    4.10
 -29   5   1   49.90    4.10
 -29   5   1   43.70    3.80
 -29   5   1   48.30    4.20
 -29   5   1   48.50    3.80
 -29   5   1   52.29    5.20
  27  -5  -1   67.69    3.70
 -27  -5   1   73.59    4.10
 -27  -5   1   64.39    3.40
  27  -5  -1   57.09    4.70
  27  -5  -1   64.99    4.90
 -27  -5   1   71.09    3.90
 -27  -5   1   70.39    4.10
  27  -5  -1   55.09    4.80
  27  -5  -1   62.99    4.70
  27  -5  -1   66.99    4.30
 -27  -5   1   66.39    2.80
 -27  -5   1   66.89    3.90
  27  -5  -1   70.19    4.00
  27  -5  -1   68.09    4.30
 -27  -5   1   70.89    3.50
 -27  -5   1   74.29    4.20
  27  -5  -1   68.89    4.10
  27   5  -1   60.29    4.50
 -27   5   1   76.59    4.80
 -27   5   1   70.39    4.90
 -27   5   1   63.79    4.30
 -27   5   1   63.99    4.40
 -27   5   1   71.79    4.90
 -27   5   1   69.29    4.50
  27   5  -1   71.29    4.20
  25  -5  -1  101.19    5.60
 -25  -5   1   87.79    4.50
  25  -5  -1   96.59    4.40
 -25  -5   1   96.19    4.20
  25  -5  -1   96.49    7.80
 -25  -5   1   85.89    4.20
  25  -5  -1   93.49    4.90
 -25  -5   1   87.79    4.30
 -25  -5   1   84.79    3.20
  25  -5  -1   96.09    4.70
  25  -5  -1   91.79    4.50
  25  -5  -1   89.09    6.10
 -25  -5   1   94.29    4.70
  25  -5  -1  103.29    5.80
 -25  -5   1   95.19    4.50
 -25  -5   1   89.89    4.50
  25  -5  -1   91.89    4.90
 -25   5   1   97.69    5.10
 -25   5   1   96.09    4.90
 -25   5   1   93.59    5.30
 -25   5   1   99.49    5.30
  25   5  -1   97.19    5.20
 -25   5   1   97.09    5.00
  25   5  -1   95.79    4.70
 -25   5   1   99.49    5.10
 -25   5   1   95.59    5.50
 -23  -5   1   74.39    3.90
 -23  -5   1   75.59    3.60
 -23  -5   1   66.99    2.60
  23  -5  -1   76.39    5.00
  23  -5  -1   62.49    4.30
 -23  -5   1   73.79    3.60
  23  -5  -1   67.39    3.70
  23  -5  -1   66.09    3.70
  23  -5  -1   65.29    4.60
 -23  -5   1   76.69    3.80
  23  -5  -1   67.99    4.10
  23  -5  -1   70.19    3.80
  23  -5  -1   76.09    4.20
 -23  -5   1   66.39    3.60
  23  -5  -1   61.59    4.50
 -23  -5   1   79.29    4.00
 -23  -5   1   68.99    3.10
 -23   5   1   67.59    4.00
 -23   5   1   63.29    4.00
 -23   5   1   67.19    4.60
 -23   5   1   73.89    4.20
 -23   5   1   66.59    4.40
 -23   5   1   82.19    5.40
  23   5  -1   80.49    5.60
 -23   5   1   65.69    4.30
 -21  -5   1   84.99    3.50
 -21  -5   1   87.39    2.50
  21  -5  -1  100.19    4.40
 -21  -5   1   87.39    2.90
 -21  -5   1   94.19    4.30
  21  -5  -1   95.79    4.60
 -21  -5   1   90.09    4.30
  21  -5  -1   90.59    5.00
 -21  -5   1   91.69    3.80
  21  -5  -1   84.59    4.20
  21  -5  -1   96.59    4.90
 -21  -5   1   91.59    4.10
 -21  -5   1   92.39    4.10
  21  -5  -1   96.19    5.20
 -21  -5   1   85.99    4.30
  21  -5  -1   93.29    4.20
  21  -5  -1   91.09    4.90
  21  -5  -1   94.09    5.40
 -21   5   1   88.29    4.80
 -21   5   1   90.29    4.50
 -21   5   1   91.29    4.60
 -21   5   1   89.29    5.00
 -21   5   1   92.39    4.60
  21   5  -1   89.79    4.70
 -21   5   1   86.09    4.40
 -21   5   1   92.99    4.80
 -19  -5   1  121.49    4.80
 -19  -5   1  121.99    4.30
  19  -5  -1  125.39    5.80
 -19  -5   1  136.09    5.10
  19  -5  -1  129.09    6.10
  19  -5  -1  122.09    5.00
 -19  -5   1  123.99    3.20
 -19  -5   1  129.09    4.90
 -19  -5   1  128.49    5.20
 -19  -5   1  131.89    5.20
 -19  -5   1  120.49    4.40
  19  -5  -1  126.09    5.00
  19  -5  -1  126.39    5.90
  19  -5  -1  124.59    5.50
  19  -5  -1  122.19    5.20
 -19  -5   1  123.89    3.60
 -19  -5   1  118.29    3.20
  19  -5  -1  132.09    5.30
 -19   5   1  123.09    5.30
 -19   5   1  121.99    5.50
  19   5  -1  125.29    5.40
 -19   5   1  118.99    5.10
 -19   5   1  122.59    5.80
 -19   5   1  123.39    5.20
 -19   5   1  132.89    5.70
 -19   5   1  123.29    5.40
 -17  -5   1   69.09    2.30
  17  -5  -1   69.69    4.10
 -17  -5   1   73.69    3.40
  17  -5  -1   68.89    3.70
 -17  -5   1   71.09    3.00
  17  -5  -1   70.19    3.50
  17  -5  -1   65.89    3.70
 -17  -5   1   69.29    3.60
 -17  -5   1   69.19    3.40
 -17  -5   1   73.99    3.50
 -17  -5   1   65.29    2.00
  17  -5  -1   75.49    4.20
  17  -5  -1   62.79    3.50
 -17  -5   1   68.89    3.60
 -17  -5   1   71.29    2.90
 -17  -5   1   69.19    2.00
  17  -5  -1   69.99    4.30
  17  -5  -1   70.49    3.30
  17  -5  -1   60.29    3.90
 -17   5   1   72.19    3.80
 -17   5   1   73.79    3.70
 -17   5   1   66.09    4.10
  17   5  -1   68.09    3.70
 -17   5   1   74.89    4.10
 -17   5   1   71.29    3.80
 -17   5   1   74.29    3.60
 -17   5   1   71.59    3.90
  15  -5  -1  362.36   10.50
 -15  -5   1  376.56    9.30
  15  -5  -1  354.56   11.00
 -15  -5   1  349.87    9.90
  15  -5  -1  355.36   11.40
  15  -5  -1  345.77   10.30
  15  -5  -1  373.76   10.00
 -15  -5   1  363.66   10.40
 -15  -5   1  379.06    9.70
 -15  -5   1  356.76   10.50
  15  -5  -1  340.67   10.40
  15  -5  -1  368.06   10.40
  15  -5  -1  340.07   10.90
  15  -5  -1  339.27   10.80
 -15  -5   1  336.87    8.50
 -15  -5   1  363.16   11.30
 -15  -5   1  353.06   10.20
 -15  -5   1  337.57    8.50
 -15  -5   1  354.16    9.60
 -15   5   1  359.56   11.20
 -15   5   1  370.66   11.10
 -15   5   1  360.46   10.70
 -15   5   1  355.96   10.60
 -15   5   1  351.26   10.40
 -15   5   1  332.57   10.70
 -15   5   1  353.46   10.40
  15   5  -1  366.16   10.70
  13  -5  -1  137.69    5.00
 -13  -5   1  131.19    4.70
  13  -5  -1  129.39    5.00
 -13  -5   1  130.69    5.30
  13  -5  -1  134.19    5.50
 -13  -5   1  130.39    5.60
 -13  -5   1  140.39    4.00
  13  -5  -1  132.79    5.20
  13  -5  -1  141.09    5.30
  13  -5  -1  135.79    5.80
 -13  -5   1  136.09    4.50
  13  -5  -1  145.39    4.80
  13  -5  -1  145.29    5.20
 -13  -5   1  133.89    4.70
  13  -5  -1  138.19    5.60
  13  -5  -1  140.99    5.10
 -13  -5   1  134.79    4.00
 -13  -5   1  129.09    3.90
 -13  -5   1  134.09    5.10
 -13  -5   1  127.79    3.90
 -13  -5   1  136.19    5.10
  13  -5  -1  145.39    5.30
 -13   5   1  142.69    5.00
 -13   5   1  140.39    5.20
  13   5  -1  134.19    4.30
 -13   5   1  136.69    5.10
 -13   5   1  140.09    5.70
 -13   5   1  138.09    5.50
  13   5  -1  135.89    5.30
 -13   5   1  130.69    5.30
 -13   5   1  137.49    5.10
  11  -5  -1   82.49    4.20
  11  -5  -1   87.39    3.30
  11  -5  -1   82.39    3.60
 -11  -5   1   87.09    3.80
 -11  -5   1   86.39    3.80
 -11  -5   1   87.69    2.80
 -11  -5   1   84.79    4.00
  11  -5  -1   84.59    3.90
  11  -5  -1   89.29    3.80
 -11  -5   1   88.09    3.20
 -11  -5   1   88.99    2.60
  11  -5  -1   78.39    4.00
 -11  -5   1   80.69    3.30
  11  -5  -1   83.89    3.70
  11  -5  -1   92.89    4.00
  11  -5  -1   85.69    4.10
 -11  -5   1   83.89    3.00
 -11  -5   1   83.49    3.40
 -11  -5   1   81.99    2.90
  11  -5  -1   74.59    3.90
  11  -5  -1   85.29    3.70
  11   5  -1   89.69    3.80
 -11   5   1   86.99    3.70
 -11   5   1   92.69    4.40
 -11   5   1   87.89    3.60
  11   5  -1   86.79    4.00
 -11   5   1   87.39    4.10
  11   5  -1   83.39    3.10
 -11   5   1   88.49    3.80
 -11   5   1   84.39    4.00
 -11   5   1   86.49    3.70
 -11   5   1   83.09    3.70
   9  -5  -1   85.59    3.60
  -9  -5   1   85.69    3.00
   9  -5  -1   85.19    3.60
   9  -5  -1   86.99    3.90
  -9  -5   1   81.99    3.40
   9  -5  -1   93.69    3.70
  -9  -5   1   90.39    3.00
  -9  -5   1   88.39    3.40
   9  -5  -1   84.69    4.20
   9  -5  -1   85.79    3.70
   9  -5  -1   86.19    3.90
   9  -5  -1   87.39    4.00
   9  -5  -1   93.29    3.30
  -9  -5   1   90.59    3.80
  -9  -5   1   81.19    3.10
  -9  -5   1   83.19    3.20
   9  -5  -1   84.79    3.40
   9  -5  -1   87.49    3.70
   9  -5  -1   79.39    3.80
  -9  -5   1   86.19    4.00
  -9  -5   1   86.99    3.80
  -9  -5   1   85.79    2.30
  -9   5   1   87.79    4.20
   9   5  -1   84.99    3.90
   9   5  -1   85.99    3.20
   9   5  -1   88.49    4.00
   9   5  -1   94.99    3.90
   9   5  -1   93.49    3.70
  -9   5   1   87.09    3.70
  -9   5   1   88.39    3.50
  -9   5   1   90.59    3.60
   9   5  -1   86.09    2.80
  -9   5   1   92.29    3.60
  -9   5   1   89.89    4.10
  -7  -5   1  115.99    4.10
   7  -5  -1  116.19    5.00
   7  -5  -1  115.19    4.30
  -7  -5   1  122.69    4.60
   7  -5  -1  119.39    4.80
  -7  -5   1  126.89    3.40
  -7  -5   1  131.49    4.30
   7  -5  -1  123.29    4.40
   7  -5  -1  115.89    4.70
  -7  -5   1  123.99    4.70
   7  -5  -1  120.89    4.40
   7  -5  -1  123.09    4.40
  -7  -5   1  130.49    4.00
  -7  -5   1  121.59    4.20
   7  -5  -1  119.49    4.70
   7  -5  -1  127.59    4.10
   7  -5  -1  113.59    4.00
  -7  -5   1  121.59    4.90
   7  -5  -1  118.09    4.30
  -7  -5   1  122.69    4.30
  -7   5   1  115.49    4.80
  -7   5   1  117.89    4.30
  -7   5   1  118.19    4.40
   7   5  -1  123.89    4.10
   7   5  -1  125.29    4.50
   7   5  -1  128.59    3.80
  -7   5   1  120.29    4.50
  -7   5   1  124.59    5.10
   7   5  -1  124.39    4.90
  -7   5   1  122.79    4.20
  -7   5   1  118.89    4.20
   7   5  -1  127.39    4.70
   7   5  -1  127.99    4.90
  -7   5   1  115.49    4.80
  -5  -5   1   14.20    1.30
  -5  -5   1   14.10    1.60
   5  -5  -1   12.60    1.20
   5  -5  -1   12.40    1.70
   5  -5  -1   13.00    1.80
   5  -5  -1   13.30    1.50
  -5  -5   1   12.80    1.50
   5  -5  -1   13.40    1.50
   5  -5  -1   11.60    1.20
   5  -5  -1   13.30    1.70
  -5  -5   1   14.10    1.40
  -5  -5   1   13.20    1.50
  -5  -5   1   15.70    1.90
  -5  -5   1   15.40    1.90
   5  -5  -1   13.40    1.70
   5  -5  -1   16.30    1.50
   5  -5  -1   15.30    1.60
  -5   5   1   17.30    1.90
  -5   5   1   13.60    1.40
  -5   5   1   11.30    1.60
   5   5  -1   13.80    1.80
  -5   5   1   13.00    1.70
  -5   5   1   14.00    1.70
  -5   5   1   13.10    1.50
   5   5  -1   17.40    1.90
   5   5  -1   14.30    1.50
  -5   5   1   12.20    1.30
   5   5  -1   15.30    1.30
   5   5  -1   13.90    1.80
  -5   5   1   14.40    1.30
   5   5  -1   15.30    1.60
  -3  -5   1   27.40    2.10
   3  -5  -1   30.10    1.80
  -3  -5   1   28.90    2.10
   3  -5  -1   29.20    2.00
  -3  -5   1   30.10    2.40
   3  -5  -1   26.00    2.20
  -3  -5   1   28.40    2.20
   3  -5  -1   32.10    1.60
   3  -5  -1   34.70    2.40
  -3  -5   1   27.00    1.80
  -3  -5   1   25.00    2.00
  -3  -5   1   31.40    1.90
  -3  -5   1   23.30    1.90
   3  -5  -1   32.10    1.90
   3  -5  -1   31.80    2.20
   3  -5  -1   29.60    1.90
   3  -5  -1   31.60    1.70
   3  -5  -1   27.70    2.00
   3  -5  -1   28.80    2.00
   3  -5  -1   28.50    1.70
  -3   5   1   27.80    1.80
  -3   5   1   29.60    2.30
  -3   5   1   29.20    2.30
   3   5  -1   26.40    2.30
   3   5  -1   29.90    1.80
   3   5  -1   26.40    1.90
   3   5  -1   25.70    2.30
  -3   5   1   30.00    2.30
   3   5  -1   27.20    1.50
   3   5  -1   29.80    1.50
   3   5  -1   32.00    2.30
   3   5  -1   28.60    2.10
   3   5  -1   24.10    2.40
  -3   5   1   29.20    1.70
  -1  -5   1   48.00    2.70
   1  -5  -1   45.90    2.50
  -1  -5   1   46.10    2.60
   1  -5  -1   47.90    2.20
   1  -5  -1   49.30    2.30
  -1  -5   1   45.80    2.40
   1  -5  -1   48.10    1.90
  -1  -5   1   50.09    2.40
  -1  -5   1   45.10    2.80
  -1  -5   1   47.70    2.70
   1  -5  -1   48.60    2.20
  -1  -5   1   46.20    2.70
   1  -5  -1   49.80    2.90
   1  -5  -1   44.90    2.40
   1  -5  -1   42.90    2.10
  -1  -5   1   48.70    2.60
   1  -5  -1   42.20    2.40
   1  -5  -1   49.00    2.20
  -1  -5   1   45.70    1.50
  -1  -5   1   41.40    2.50
   1  -5  -1   45.30    2.40
   1   5  -1   47.70    2.80
  -1   5   1   44.50    2.80
   1   5  -1   48.00    3.00
  -1   5   1   45.80    1.80
   1   5  -1   43.70    2.20
  -1   5   1   47.40    2.30
  -1   5   1   45.30    2.50
  -1   5   1   44.40    2.70
   1   5  -1   47.20    2.00
  -1   5   1   43.70    2.10
  -1   5   1   41.20    2.70
   1   5  -1   47.20    2.50
  -1   5   1   44.30    1.90
   1   5  -1   43.10    2.70
   1   5  -1   49.40    3.10
  -1  -5  -1  576.24   15.00
  -1  -5  -1  586.94   15.80
  -1  -5  -1  612.84   14.20
  -1  -5  -1  627.54   14.70
   1  -5   1  581.54   15.60
  -1  -5  -1  611.94   14.20
  -1  -5  -1  621.84   14.70
   1  -5   1  579.94   15.70
   1  -5   1  607.04   15.30
  -1  -5  -1  593.94   14.50
   1  -5   1  588.84   15.70
   1  -5   1  604.74   14.30
   1  -5   1  605.74   15.10
  -1  -5  -1  596.44   15.70
  -1  -5  -1  616.14   15.00
   1  -5   1  607.34   15.20
   1  -5   1  606.74   15.60
   1  -5   1  596.14   15.40
  -1  -5  -1  587.44   15.20
  -1  -5  -1  604.54   15.20
  -1  -5  -1  626.64   14.70
  -1  -5  -1  558.34   15.00
   1  -5   1  583.64   16.00
   1  -5   1  608.54   15.70
  -1   5  -1  597.44   16.20
  -1   5  -1  599.04   16.10
   1   5   1  574.04   15.80
  -1   5  -1  600.44   15.10
  -1   5  -1  593.84   15.50
   1   5   1  586.34   15.30
   1   5   1  607.14   14.10
  -1   5  -1  613.24   15.80
   1   5   1  610.04   14.20
   1   5   1  575.24   15.80
  -1   5  -1  643.14   15.80
   1   5   1  604.14   15.90
  -1   5  -1  602.74   14.30
   1   5   1  604.14   14.00
  -1   5  -1  615.34   14.70
   1   5   1  599.64   14.80
  -1   5  -1  600.94   13.80
  -1   5  -1  608.74   13.80
  -3  -5  -1  457.95   10.80
  -3  -5  -1  425.26   11.90
   3  -5   1  428.76   11.90
  -3  -5  -1  414.96   11.10
   3  -5   1  423.86   12.20
  -3  -5  -1  439.96   10.50
  -3  -5  -1  451.05   10.90
   3  -5   1  436.86   11.60
   3  -5   1  441.06   11.80
   3  -5   1  422.46   12.20
   3  -5   1  435.86   11.50
   3  -5   1  415.96   12.00
   3  -5   1  421.66   12.00
  -3  -5  -1  445.96   12.10
  -3  -5  -1  424.26   11.10
  -3  -5  -1  439.96   10.60
  -3  -5  -1  451.55   10.80
   3  -5   1  445.56   11.70
  -3  -5  -1  457.95   10.70
   3  -5   1  432.16   10.80
   3  -5   1  442.46   11.70
  -3  -5  -1  435.86   11.50
  -3  -5  -1  446.46   11.50
  -3   5  -1  447.36   12.90
   3   5   1  428.06   11.60
  -3   5  -1  430.66   11.80
  -3   5  -1  418.56   12.30
   3   5   1  443.96   12.00
  -3   5  -1  436.86   11.10
  -3   5  -1  427.36   12.50
   3   5   1  422.96   12.00
  -3   5  -1  444.16   11.70
  -3   5  -1  437.76   12.20
  -3   5  -1  439.96   10.60
   3   5   1  441.46   12.10
  -3   5  -1  430.66   10.90
   3   5   1  442.86   10.90
  -3   5  -1  431.76   11.90
   5  -5   1  152.08    5.70
  -5  -5  -1  152.78    4.90
  -5  -5  -1  148.59    4.90
  -5  -5  -1  159.38    4.40
  -5  -5  -1  151.18    4.50
   5  -5   1  147.79    5.30
   5  -5   1  148.89    5.60
   5  -5   1  150.28    5.20
  -5  -5  -1  152.68    4.20
   5  -5   1  156.78    5.20
   5  -5   1  155.08    5.10
  -5  -5  -1  152.78    4.20
  -5  -5  -1  148.09    5.40
   5  -5   1  150.78    5.30
  -5  -5  -1  153.48    4.10
   5  -5   1  147.19    4.60
  -5  -5  -1  147.79    5.30
  -5  -5  -1  145.19    4.50
   5  -5   1  157.68    5.70
   5  -5   1  157.88    5.30
  -5  -5  -1  156.58    4.20
  -5  -5  -1  140.69    4.50
   5  -5   1  137.69    5.60
  -5   5  -1  150.88    5.50
   5   5   1  150.68    4.30
  -5   5  -1  156.08    4.90
  -5   5  -1  159.18    5.50
  -5   5  -1  157.68    5.50
   5   5   1  153.68    5.40
  -5   5  -1  136.99    5.60
   5   5   1  147.39    5.20
   5   5   1  145.49    5.40
  -5   5  -1  135.39    5.70
  -5   5  -1  150.78    4.70
   5   5   1  154.68    5.50
  -5   5  -1  157.68    5.70
   7  -5   1    2.00    0.80
  -7  -5  -1    1.30    1.00
   7  -5   1    2.60    0.90
  -7  -5  -1    1.50    0.80
  -7  -5  -1    2.10    0.60
   7  -5   1    3.60    1.10
   7  -5   1    1.80    0.80
  -7  -5  -1    2.60    0.60
  -7  -5  -1    2.00    0.70
  -7  -5  -1    2.00    0.80
   7  -5   1    1.90    1.00
  -7  -5  -1    3.00    0.80
  -7  -5  -1    3.70    0.90
  -7  -5  -1    2.40    0.60
   7  -5   1    1.70    0.90
   7  -5   1    3.30    1.10
  -7  -5  -1    2.00    0.60
   7  -5   1    3.10    1.20
  -7  -5  -1    2.90    0.50
   7  -5   1    2.50    1.10
   7  -5   1    0.90    0.70
   7   5   1    3.00    0.60
   7   5   1    2.10    0.90
  -7   5  -1    3.30    0.90
   7   5   1    1.50    1.00
  -7   5  -1    1.40    1.00
  -7   5  -1    2.10    1.00
   7   5   1    1.60    0.90
  -7   5  -1    2.80    1.00
  -7   5  -1    2.20    1.00
  -7   5  -1    1.90    1.10
  -7   5  -1    3.00    1.00
   9  -5   1  175.58    5.90
  -9  -5  -1  174.18    4.40
  -9  -5  -1  166.08    5.40
  -9  -5  -1  177.78    5.50
   9  -5   1  174.78    5.90
  -9  -5  -1  160.08    5.70
   9  -5   1  171.78    5.80
   9  -5   1  168.38    6.40
  -9  -5  -1  175.38    6.30
   9  -5   1  160.18    6.30
  -9  -5  -1  167.28    4.50
  -9  -5  -1  177.88    4.20
   9  -5   1  167.88    6.50
  -9  -5  -1  171.88    4.80
   9  -5   1  162.98    6.00
   9  -5   1  169.38    5.90
  -9  -5  -1  155.68    4.40
   9  -5   1  156.48    5.50
  -9  -5  -1  173.08    4.30
  -9  -5  -1  178.18    4.20
  -9  -5  -1  170.08    6.00
   9  -5   1  175.18    5.70
  -9  -5  -1  173.28    4.80
  -9  -5  -1  175.68    5.40
  -9   5  -1  163.58    6.00
  -9   5  -1  160.58    6.40
   9   5   1  171.58    4.60
  -9   5  -1  165.68    5.90
  -9   5  -1  180.68    5.70
   9   5   1  171.18    5.60
  -9   5  -1  172.28    5.60
   9   5   1  172.88    5.80
  -9   5  -1  167.48    6.30
  -9   5  -1  163.08    6.30
  11  -5   1   62.99    3.40
  11  -5   1   62.89    3.10
  11  -5   1   61.19    3.20
 -11  -5  -1   63.29    3.10
  11  -5   1   65.19    3.80
  11  -5   1   64.69    3.30
  11  -5   1   63.79    3.30
 -11  -5  -1   62.19    2.80
 -11  -5  -1   64.29    2.90
  11  -5   1   62.69    3.00
  11  -5   1   55.39    3.00
  11  -5   1   65.59    3.80
  11  -5   1   61.39    3.30
 -11  -5  -1   57.99    2.40
 -11  -5  -1   53.99    2.90
 -11  -5  -1   60.59    3.20
 -11  -5  -1   58.49    2.40
  11   5   1   62.79    3.20
 -11   5  -1   61.29    3.60
 -11   5  -1   67.49    3.10
 -11   5  -1   60.69    3.30
 -11   5  -1   62.29    3.40
 -11   5  -1   65.69    3.70
 -11   5  -1   64.09    3.10
 -11   5  -1   63.89    3.70
  13  -5   1    4.80    1.10
  13  -5   1    6.10    1.60
 -13  -5  -1    6.10    1.20
  13  -5   1    5.80    1.30
  13  -5   1    5.90    1.30
 -13  -5  -1    5.00    1.00
 -13  -5  -1    4.90    1.30
 -13  -5  -1    7.00    1.10
  13  -5   1    7.20    1.40
 -13  -5  -1    5.30    0.90
 -13  -5  -1    5.00    1.10
  13  -5   1    5.80    1.30
  13  -5   1    6.60    1.80
  13  -5   1    7.70    1.60
 -13  -5  -1    3.80    1.10
  13  -5   1    4.90    1.20
 -13  -5  -1    6.10    1.00
  13  -5   1    8.00    1.80
 -13  -5  -1    5.90    1.40
  13  -5   1    9.40    1.50
 -13   5  -1    4.00    1.30
 -13   5  -1    6.10    1.50
 -13   5  -1    5.20    1.30
 -13   5  -1    7.60    1.80
 -13   5  -1    6.60    1.40
  13   5   1    9.70    1.60
 -13   5  -1    4.20    1.30
  15  -5   1  419.56   12.90
 -15  -5  -1  403.86   10.70
  15  -5   1  394.96   11.30
  15  -5   1  423.46   11.90
  15  -5   1  403.56   12.50
 -15  -5  -1  391.96   10.50
 -15  -5  -1  398.86   11.00
 -15  -5  -1  397.96   11.30
  15  -5   1  386.46   11.70
  15  -5   1  395.66   12.40
  15  -5   1  422.46   11.40
 -15  -5  -1  399.06   10.70
 -15  -5  -1  391.86   11.40
  15  -5   1  422.06   11.70
  15  -5   1  413.06   11.70
 -15  -5  -1  410.66   10.90
 -15   5  -1  391.26   11.80
 -15   5  -1  410.16   12.10
 -15   5  -1  407.66   12.50
 -15   5  -1  384.26   11.90
 -15   5  -1  392.46   12.30
 -15   5  -1  403.26   11.40
  15   5   1  406.56   11.70
 -15   5  -1  414.46   11.70
 -17  -5  -1   97.59    4.70
 -17  -5  -1   92.79    4.20
 -17  -5  -1  102.99    4.00
 -17  -5  -1  100.39    3.80
 -17  -5  -1   94.29    3.60
  17  -5   1  105.89    4.60
  17  -5   1  101.29    4.60
  17  -5   1   97.89    5.20
  17  -5   1   94.19    4.40
  17  -5   1  109.09    5.40
  17  -5   1   97.89    4.60
  17  -5   1  100.49    5.40
 -17  -5  -1   99.09    3.90
  17  -5   1  100.19    4.80
  17  -5   1  101.59    4.30
  17  -5   1   99.59    4.30
 -17  -5  -1   98.19    4.20
 -17  -5  -1  100.49    4.10
 -17   5  -1   98.49    4.40
 -17   5  -1   99.39    4.80
  17   5   1  100.49    4.70
 -17   5  -1   93.69    4.60
 -17   5  -1   94.19    5.00
 -17   5  -1   92.89    5.10
 -17   5  -1  102.39    4.90
 -17   5  -1  101.39    4.70
  19  -5   1  602.94   17.50
  19  -5   1  577.24   16.20
  19  -5   1  599.84   16.10
  19  -5   1  603.14   17.40
 -19  -5  -1  578.04   14.80
  19  -5   1  587.34   15.80
 -19  -5  -1  558.34   18.50
 -19  -5  -1  576.74   15.20
 -19  -5  -1  581.64   16.60
 -19  -5  -1  582.84   15.80
  19  -5   1  606.04   17.90
 -19  -5  -1  596.54   13.60
 -19  -5  -1  603.74   15.70
  19  -5   1  572.84   16.00
 -19  -5  -1  597.74   15.40
  19  -5   1  574.24   16.70
 -19  -5  -1  596.94   15.40
 -19   5  -1  601.64   17.10
 -19   5  -1  606.44   16.60
 -19   5  -1  613.04   16.80
 -19   5  -1  596.24   16.10
  19   5   1  633.34   17.90
 -19   5  -1  575.84   17.20
 -19   5  -1  597.74   16.50
 -19   5  -1  598.94   16.90
 -21  -5  -1  250.57    9.00
  21  -5   1  261.87    9.70
  21  -5   1  246.38    8.60
 -21  -5  -1  247.38    8.00
 -21  -5  -1  255.47    7.80
 -21  -5  -1  261.17    8.00
  21  -5   1  247.58    9.10
  21  -5   1  251.87    8.20
  21  -5   1  243.88    9.50
  21  -5   1  238.18    8.00
 -21  -5  -1  233.28    7.80
 -21  -5  -1  249.28    7.60
  21  -5   1  232.78    8.40
 -21  -5  -1  243.38    7.00
  21  -5   1  246.08    8.30
  21  -5   1  239.08    9.70
 -21  -5  -1  253.17    7.70
 -21   5  -1  241.38    8.70
 -21   5  -1  233.08    8.30
 -21   5  -1  232.68    8.60
 -21   5  -1  236.88    8.80
 -21   5  -1  243.38    8.80
  21   5   1  251.57    8.80
 -21   5  -1  258.17    9.50
 -21   5  -1  244.28    9.10
  23  -5   1  512.35   14.40
 -23  -5  -1  519.65   15.80
  23  -5   1  522.55   16.00
 -23  -5  -1  541.25   14.70
 -23  -5  -1  528.15   12.50
 -23  -5  -1  543.85   14.50
 -23  -5  -1  519.35   14.40
  23  -5   1  518.55   15.00
 -23  -5  -1  536.25   14.10
 -23  -5  -1  519.65   14.10
  23  -5   1  528.25   14.60
 -23  -5  -1  520.35   13.20
  23  -5   1  528.75   14.90
  23  -5   1  505.35   15.00
  23  -5   1  516.95   16.30
  23  -5   1  528.75   16.30
 -23   5  -1  525.35   15.00
  23   5   1  509.35   15.40
 -23   5  -1  537.35   15.70
 -23   5  -1  501.45   15.70
 -23   5  -1  531.55   15.40
 -23   5  -1  511.55   16.10
 -23   5  -1  521.45   15.40
 -25  -5  -1    2.00    1.00
 -25  -5  -1    2.80    1.30
  25  -5   1    5.80    1.40
 -25  -5  -1    1.60    1.00
 -25  -5  -1    2.10    1.20
  25  -5   1    3.30    1.50
  25  -5   1    1.30    1.70
 -25  -5  -1    1.00    1.40
  25  -5   1    1.90    1.90
 -25  -5  -1    2.20    1.10
 -25  -5  -1    0.90    1.10
  25  -5   1    2.50    1.50
  25  -5   1    2.60    1.30
  25  -5   1    2.00    1.40
 -25  -5  -1    2.10    0.70
 -25  -5  -1    3.40    0.80
  25  -5   1    6.00    2.30
 -25   5  -1   -0.40    1.30
 -25   5  -1    3.90    1.60
 -25   5  -1    2.00    1.80
 -25   5  -1    3.20    1.70
 -25   5  -1    1.80    1.60
 -25   5  -1    3.60    1.80
 -25   5  -1    2.80    1.70
  25   5   1    2.30    1.80
 -27  -5  -1  159.08    5.90
  27  -5   1  165.28    7.10
 -27  -5  -1  164.38    6.60
  27  -5   1  156.98    6.90
 -27  -5  -1  154.58    6.20
 -27  -5  -1  165.28    7.80
 -27  -5  -1  158.98    4.60
 -27  -5  -1  165.28    5.80
  27  -5   1  167.38    6.50
  27  -5   1  167.68    8.10
  27  -5   1  160.28    6.90
  27  -5   1  157.08    5.90
 -27  -5  -1  163.78    4.90
 -27  -5  -1  167.28    6.70
  27  -5   1  161.38    7.80
  27  -5   1  174.58    8.10
 -27  -5  -1  164.48    4.90
 -27   5  -1  158.18    7.50
 -27   5  -1  162.68    7.00
 -27   5  -1  185.58   10.60
 -27   5  -1  158.88    7.50
  27   5   1  159.78    7.40
 -27   5  -1  151.48    7.10
  29  -5   1  133.69    5.70
  29  -5   1  128.39    5.10
  29  -5   1  119.09    7.00
  29  -5   1  127.29    6.30
 -29  -5  -1  123.29    3.60
  29  -5   1  130.29    7.20
  29  -5   1  129.39    6.10
 -29  -5  -1  125.89    5.50
 -29  -5  -1  124.19    5.90
 -29  -5  -1  119.89    4.20
  29  -5   1  138.99    7.80
 -29  -5  -1  124.69    4.50
 -29  -5  -1  123.79    5.80
 -29  -5  -1  114.69    6.70
 -29  -5  -1  123.09    3.80
 -29  -5  -1  125.09    5.50
 -29  -5  -1  136.69    5.30
  29  -5   1  128.39    6.10
 -29   5  -1  126.99    6.80
 -29   5  -1  131.79    6.20
 -29   5  -1  127.89    6.40
 -29   5  -1  120.49    6.60
 -29   5  -1  142.49    7.30
 -29   5  -1  126.09    6.40
 -29   5  -1  126.99    6.80
  31  -5   1   23.80    3.60
 -31  -5  -1   28.40    2.70
 -31  -5  -1   25.30    1.10
  31  -5   1   20.60    2.60
 -31  -5  -1   28.60    2.70
 -31  -5  -1   27.50    1.60
  31  -5   1   25.60    3.40
 -31  -5  -1   24.70    2.30
 -31  -5  -1   24.00    3.60
 -31  -5  -1   22.30    2.00
  31  -5   1   29.00    2.10
  31  -5   1   18.40    3.50
 -31  -5  -1   27.10    3.20
  31  -5   1   18.40    3.30
 -31  -5  -1   27.80    3.00
 -31   5  -1   30.20    3.60
 -31   5  -1   18.10    3.10
 -31   5  -1   23.00    3.10
 -31   5  -1   26.40    3.80
 -31   5  -1   33.10    4.20
 -33  -5  -1   28.40    2.90
  33  -5   1   31.00    4.50
  33  -5   1   32.50    4.60
 -33  -5  -1   28.50    3.20
 -33  -5  -1   31.40    2.80
 -33  -5  -1   23.40    3.80
  33  -5   1   34.00    3.20
  33  -5   1   31.70    4.30
 -33  -5  -1   22.40    2.10
  33  -5   1   29.60    1.90
 -33  -5  -1   26.90    2.00
 -33  -5  -1   31.10    2.60
 -33  -5  -1   25.70    2.70
 -33   5  -1   39.50    4.90
 -33   5  -1   27.70    3.60
 -33   5  -1   32.80    4.20
 -33   5  -1   25.90    3.30
 -35  -5  -1   10.20    2.80
  35  -5   1    9.10    3.10
 -35  -5  -1   11.00    2.00
 -35  -5  -1   10.40    1.40
  35  -5   1   11.70    2.20
 -35  -5  -1   10.40    2.30
 -35  -5  -1    8.20    2.30
 -35  -5  -1   12.80    2.10
  35  -5   1   11.60    2.80
 -35  -5  -1    9.10    1.80
  35  -5   1    6.40    2.30
 -35  -5  -1    8.30    1.80
 -35  -5  -1   10.30    1.60
 -35   5  -1    9.90    2.60
 -35   5  -1   10.50    2.40
 -35   5  -1   12.20    2.90
 -35   5  -1   10.30    2.60
  34  -6  -1   17.40    2.10
 -34  -6   1   18.00    1.80
 -34  -6   1   20.00    3.00
 -34  -6   1   13.80    2.30
 -34  -6   1   15.10    1.70
 -34  -6   1   17.00    1.60
 -34  -6   1   16.20    1.70
  34  -6  -1   15.40    3.30
 -34  -6   1   14.60    1.70
 -34  -6   1   16.90    3.00
  34  -6  -1   24.40    6.20
 -34  -6   1   23.90    2.60
  34  -6  -1   14.30    3.30
 -34  -6   1   14.80    2.10
 -34  -6   1   15.10    2.50
 -34   6   1   20.10    3.10
 -34   6   1   13.90    3.20
 -34   6   1   18.00    2.80
  34   6  -1   12.90    3.10
 -34   6   1   12.80    3.70
  32  -6  -1   26.00    3.60
 -32  -6   1   24.90    2.00
 -32  -6   1   22.00    2.10
  32  -6  -1   24.80    3.00
 -32  -6   1   29.90    2.00
  32  -6  -1   24.70    3.20
 -32  -6   1   20.20    1.90
  32  -6  -1   28.90    4.40
 -32  -6   1   26.80    2.10
 -32  -6   1   30.40    3.00
 -32  -6   1   30.80    2.90
 -32  -6   1   25.50    3.60
  32  -6  -1   22.80    3.50
  32  -6  -1   22.30    2.40
 -32  -6   1   26.60    3.10
 -32  -6   1   32.10    3.20
 -32  -6   1   28.90    2.00
 -32   6   1   16.70    3.00
  32   6  -1   23.10    3.60
 -32   6   1   25.30    3.80
 -32   6   1   24.50    3.30
 -32   6   1   24.70    3.30
  30  -6  -1   79.99    5.80
  30  -6  -1   65.09    4.60
 -30  -6   1   69.79    3.50
  30  -6  -1   75.59    4.60
  30  -6  -1   62.29    5.30
 -30  -6   1   73.79    3.10
  30  -6  -1   71.49    5.20
 -30  -6   1   71.89    3.40
 -30  -6   1   62.89    4.30
  30  -6  -1   71.69    4.40
 -30  -6   1   72.49    3.30
 -30  -6   1   71.19    4.10
  30  -6  -1   67.89    3.90
 -30  -6   1   67.69    4.90
 -30  -6   1   70.69    4.20
 -30  -6   1   73.29    3.90
 -30   6   1   76.59    5.50
 -30   6   1   61.39    4.80
 -30   6   1   78.49    5.10
 -30   6   1   71.29    5.20
  30   6  -1   73.79    5.30
 -30   6   1   70.09    5.20
 -30   6   1   71.79    4.80
  28  -6  -1    0.20    1.40
  28  -6  -1    0.00    1.70
  28  -6  -1    0.20    1.20
 -28  -6   1    0.60    0.80
 -28  -6   1    0.90    1.20
 -28  -6   1    1.00    1.00
 -28  -6   1    0.30    0.90
  28  -6  -1   -1.20    1.60
  28  -6  -1   -0.90    1.50
 -28  -6   1    1.10    0.80
 -28  -6   1    1.20    1.10
  28  -6  -1    0.10    1.10
 -28  -6   1    0.10    1.10
 -28  -6   1    0.00    1.00
 -28  -6   1    0.50    0.70
  28  -6  -1   -0.50    1.30
  28  -6  -1    0.50    1.40
  28  -6  -1    0.00    1.30
 -28   6   1    2.60    1.60
  28   6  -1   -1.00    1.60
 -28   6   1   -0.50    1.40
 -28   6   1    1.00    1.60
 -28   6   1   -0.50    1.30
 -28   6   1    1.70    1.80
 -28   6   1   -1.40    1.30
 -28   6   1    0.70    1.30
 -26  -6   1  236.98    7.70
 -26  -6   1  240.68    8.30
 -26  -6   1  232.38    8.10
  26  -6  -1  221.38    8.20
 -26  -6   1  223.58    8.70
  26  -6  -1  222.48    8.60
  26  -6  -1  220.58    9.10
 -26  -6   1  238.88    7.30
 -26  -6   1  224.88    6.40
 -26  -6   1  229.18    7.50
 -26  -6   1  221.18    8.00
  26  -6  -1  235.18    8.20
  26  -6  -1  226.48    9.60
  26  -6  -1  237.18   10.50
 -26  -6   1  223.18    8.70
  26  -6  -1  224.48    8.10
  26  -6  -1  226.68   10.10
  26  -6  -1  227.48    9.70
 -26   6   1  231.88    9.20
 -26   6   1  220.98    8.60
 -26   6   1  232.18    9.30
  26   6  -1  226.08    8.90
 -26   6   1  222.98    8.90
 -26   6   1  222.48    8.50
 -26   6   1  227.48    8.90
 -24  -6   1   41.80    3.30
  24  -6  -1   40.20    3.20
 -24  -6   1   33.80    3.00
 -24  -6   1   38.70    2.00
  24  -6  -1   33.20    3.80
 -24  -6   1   38.40    3.00
 -24  -6   1   32.60    2.50
  24  -6  -1   41.00    3.50
 -24  -6   1   43.20    2.70
  24  -6  -1   49.20    4.60
 -24  -6   1   37.00    3.10
  24  -6  -1   40.70    4.00
 -24  -6   1   38.10    3.00
 -24  -6   1   35.00    2.80
  24  -6  -1   40.90    3.10
  24  -6  -1   43.50    3.80
  24  -6  -1   37.20    3.00
  24  -6  -1   41.90    3.50
 -24   6   1   36.50    3.70
 -24   6   1   33.90    3.30
 -24   6   1   36.80    3.50
 -24   6   1   39.70    3.50
 -24   6   1   36.70    3.40
 -24   6   1   39.90    4.00
 -24   6   1   36.40    3.40
  24   6  -1   38.50    3.60
 -22  -6   1  123.39    4.60
  22  -6  -1  121.99    6.40
 -22  -6   1  121.99    5.00
  22  -6  -1  125.39    5.40
  22  -6  -1  123.99    5.50
 -22  -6   1  122.59    5.60
  22  -6  -1  127.59    6.80
  22  -6  -1  114.69    5.50
  22  -6  -1  123.19    6.50
 -22  -6   1  115.89    5.00
  22  -6  -1  117.09    5.20
 -22  -6   1  124.19    3.90
  22  -6  -1  132.99    5.80
 -22  -6   1  125.29    5.50
 -22  -6   1  121.19    5.30
 -22  -6   1  127.49    5.40
  22  -6  -1  127.29    6.00
 -22   6   1  128.49    6.30
 -22   6   1  122.89    6.00
 -22   6   1  124.49    5.80
 -22   6   1  135.89    6.10
 -22   6   1  129.59    7.70
  22   6  -1  127.99    5.90
 -22   6   1  126.09    6.50
 -22   6   1  130.29    5.70
  20  -6  -1  105.29    5.00
  20  -6  -1  108.89    4.90
  20  -6  -1  105.09    5.70
 -20  -6   1  108.29    4.00
 -20  -6   1   98.79    4.50
  20  -6  -1  102.59    5.70
 -20  -6   1  104.19    3.40
  20  -6  -1  107.19    6.00
 -20  -6   1  108.09    4.90
  20  -6  -1  103.59    4.60
 -20  -6   1  107.39    4.90
 -20  -6   1  100.49    4.40
 -20  -6   1  109.49    4.70
  20  -6  -1  109.29    5.80
  20  -6  -1  104.59    5.20
 -20  -6   1  103.39    5.00
  20  -6  -1  106.69    5.00
  20   6  -1  109.89    5.30
 -20   6   1  107.89    5.00
 -20   6   1  102.39    5.70
 -20   6   1  111.69    5.70
 -20   6   1  106.99    5.30
 -20   6   1  107.09    5.40
 -20   6   1  102.49    5.10
 -20   6   1  106.89    5.20
 -18  -6   1    1.10    0.90
  18  -6  -1    0.00    1.10
 -18  -6   1    0.50    0.90
  18  -6  -1    0.60    1.30
  18  -6  -1   -0.20    1.10
 -18  -6   1    0.50    0.60
  18  -6  -1    1.10    0.90
  18  -6  -1    3.20    1.40
  18  -6  -1    1.30    1.30
  18  -6  -1    0.50    0.90
 -18  -6   1    1.00    1.10
 -18  -6   1   -0.30    0.90
  18  -6  -1    1.10    1.50
  18  -6  -1   -1.10    1.00
 -18  -6   1    1.10    1.00
 -18  -6   1    0.00    0.60
  18   6  -1    0.80    1.40
 -18   6   1    0.20    1.00
 -18   6   1   -0.30    1.10
 -18   6   1    1.10    1.20
 -18   6   1    2.20    1.40
 -18   6   1   -1.10    1.00
 -18   6   1    1.40    1.20
 -18   6   1   -0.10    1.10
 -16  -6   1  305.37    7.70
  16  -6  -1  339.57   10.10
 -16  -6   1  304.27    7.60
 -16  -6   1  297.77   10.00
 -16  -6   1  319.57    7.70
  16  -6  -1  314.37   10.60
  16  -6  -1  315.07    9.70
  16  -6  -1  317.47   10.10
 -16  -6   1  316.97    8.20
 -16  -6   1  326.27    9.70
  16  -6  -1  321.27   11.00
 -16  -6   1  312.77    9.80
 -16  -6   1  327.47    8.30
 -16  -6   1  308.07    9.20
  16  -6  -1  318.07    9.90
 -16  -6   1  316.27   10.20
  16  -6  -1  330.17   10.00
  16  -6  -1  315.27    9.20
 -16   6   1  312.17   10.80
  16   6  -1  316.97   10.10
 -16   6   1  322.77   10.00
 -16   6   1  318.37   10.10
 -16   6   1  308.87   10.30
 -16   6   1  320.97   10.00
 -16   6   1  327.47    9.80
 -16   6   1  318.87   10.60
  14  -6  -1 1133.79   29.00
 -14  -6   1 1098.19   26.10
 -14  -6   1 1149.48   26.20
 -14  -6   1 1053.79   26.50
 -14  -6   1 1152.78   28.20
  14  -6  -1 1093.49   28.10
  14  -6  -1 1127.69   28.10
  14  -6  -1 1191.18   29.60
 -14  -6   1 1109.99   27.30
  14  -6  -1 1129.59   27.90
 -14  -6   1 1157.78   27.50
  14  -6  -1 1137.49   28.50
  14  -6  -1 1148.19   27.40
  14  -6  -1 1093.19   28.90
  14  -6  -1 1167.98   28.20
 -14  -6   1 1117.29   28.00
 -14  -6   1 1134.29   26.50
  14  -6  -1 1125.29   28.50
 -14  -6   1 1149.89   28.70
 -14  -6   1 1078.79   28.10
  14  -6  -1 1134.69   28.00
 -14  -6   1 1095.29   26.30
 -14   6   1 1148.79   29.40
 -14   6   1 1169.58   28.20
 -14   6   1 1150.58   28.90
 -14   6   1 1141.69   28.20
 -14   6   1 1137.89   28.30
 -14   6   1 1144.79   27.90
 -14   6   1 1104.19   28.90
  14   6  -1 1147.59   28.50
 -14   6   1 1152.98   28.30
 -12  -6   1    8.10    1.20
 -12  -6   1    7.40    1.30
 -12  -6   1   11.20    1.70
 -12  -6   1    8.20    0.70
 -12  -6   1    8.80    1.20
 -12  -6   1    7.50    1.30
  12  -6  -1    8.00    1.60
  12  -6  -1    6.80    1.30
  12  -6  -1    7.20    1.30
  12  -6  -1    7.10    1.40
  12  -6  -1   10.60    1.80
 -12  -6   1    8.20    1.10
  12  -6  -1    9.40    2.00
 -12  -6   1    8.90    1.80
  12  -6  -1   12.00    2.20
  12  -6  -1   12.30    2.00
  12  -6  -1    8.10    1.30
  12  -6  -1    9.50    1.80
 -12  -6   1   11.60    1.20
  12  -6  -1   10.00    1.40
 -12  -6   1   12.60    1.80
 -12  -6   1    8.50    1.00
 -12   6   1   11.50    1.70
 -12   6   1    9.00    1.70
 -12   6   1    9.70    1.60
  12   6  -1   10.70    1.30
 -12   6   1   10.90    2.00
  12   6  -1   10.50    1.80
 -12   6   1   11.50    1.70
 -12   6   1   11.30    1.80
 -12   6   1    9.20    1.90
 -12   6   1   12.80    2.10
 -10  -6   1  393.96   11.10
 -10  -6   1  383.46    9.80
 -10  -6   1  395.86   10.10
 -10  -6   1  363.96   11.50
  10  -6  -1  368.36   11.50
  10  -6  -1  377.96   11.90
  10  -6  -1  391.16   10.40
 -10  -6   1  383.56   10.70
  10  -6  -1  380.26   10.80
  10  -6  -1  390.36   11.00
  10  -6  -1  404.66   11.00
  10  -6  -1  395.66   11.50
 -10  -6   1  380.16   10.20
 -10  -6   1  377.36    9.70
 -10  -6   1  398.66   11.20
  10  -6  -1  375.56   11.10
 -10  -6   1  380.46   10.40
 -10  -6   1  377.66   10.20
  10  -6  -1  372.56   11.50
  10  -6  -1  390.86   11.40
 -10   6   1  396.66   10.80
 -10   6   1  393.76   11.10
 -10   6   1  389.66   12.00
 -10   6   1  363.26   11.50
  10   6  -1  402.96   11.00
 -10   6   1  367.46   11.80
 -10   6   1  389.36   10.70
  10   6  -1  381.46   11.50
  10   6  -1  395.16   11.40
 -10   6   1  375.76   11.70
  10   6  -1  386.16   10.20
 -10   6   1  372.86   10.80
  -8  -6   1   90.89    3.80
   8  -6  -1   88.89    3.90
   8  -6  -1   89.89    3.80
   8  -6  -1   90.29    4.40
   8  -6  -1   99.49    3.60
   8  -6  -1   91.99    4.30
  -8  -6   1   87.89    3.60
   8  -6  -1   88.49    3.90
  -8  -6   1   89.89    3.20
   8  -6  -1   91.79    3.60
  -8  -6   1   89.09    2.50
  -8  -6   1   85.29    4.40
  -8  -6   1   94.09    4.20
   8  -6  -1   89.89    4.30
  -8  -6   1   91.49    3.40
  -8  -6   1   92.19    4.10
   8  -6  -1   92.09    4.00
  -8  -6   1   87.19    3.60
   8  -6  -1   93.09    4.60
  -8  -6   1   92.99    3.60
   8   6  -1   84.79    4.20
  -8   6   1   88.99    3.70
  -8   6   1   95.49    4.80
   8   6  -1   90.19    4.00
  -8   6   1   84.09    3.80
   8   6  -1   91.59    4.40
  -8   6   1   86.59    4.40
  -8   6   1   86.59    3.90
  -8   6   1   88.79    4.50
  -8   6   1   89.79    3.70
  -8   6   1   96.69    3.60
   8   6  -1   88.49    3.50
   6  -6  -1  101.49    4.70
   6  -6  -1  100.69    4.40
   6  -6  -1  100.89    4.00
  -6  -6   1   92.49    4.10
  -6  -6   1   96.69    4.00
   6  -6  -1   98.19    4.10
   6  -6  -1   96.09    3.50
  -6  -6   1  105.19    4.40
  -6  -6   1  102.79    3.70
   6  -6  -1  102.29    4.50
  -6  -6   1   96.89    4.20
   6  -6  -1  100.59    4.10
  -6  -6   1  101.59    4.80
  -6  -6   1   99.49    4.00
   6  -6  -1  107.39    4.30
   6  -6  -1  102.09    3.70
   6  -6  -1   94.79    4.50
  -6  -6   1   99.19    3.60
   6  -6  -1   92.99    3.90
  -6   6   1  102.49    3.60
  -6   6   1  101.79    4.10
   6   6  -1  104.79    4.60
   6   6  -1   94.69    4.60
   6   6  -1   97.89    3.80
  -6   6   1  104.59    4.80
   6   6  -1  103.19    4.30
  -6   6   1  105.09    4.40
  -6   6   1  100.89    3.80
  -6   6   1  102.89    4.80
  -6   6   1   97.59    3.70
  -6   6   1  101.99    4.70
   6   6  -1   98.19    4.40
   4  -6  -1   10.80    1.30
   4  -6  -1   14.00    1.30
   4  -6  -1   12.90    1.70
  -4  -6   1   10.50    1.50
  -4  -6   1   13.10    1.80
  -4  -6   1   12.40    1.40
   4  -6  -1   13.10    1.80
  -4  -6   1   11.00    1.60
   4  -6  -1   11.50    1.80
  -4  -6   1   12.50    1.70
   4  -6  -1   17.30    1.90
  -4  -6   1   19.40    2.20
   4  -6  -1   12.20    1.20
  -4  -6   1   14.10    1.50
  -4  -6   1   11.10    1.70
   4  -6  -1   13.00    1.60
   4  -6  -1   10.70    1.80
   4  -6  -1   14.00    1.60
  -4  -6   1   12.80    1.90
   4  -6  -1    9.80    1.50
  -4   6   1   12.20    1.20
   4   6  -1   12.20    0.70
   4   6  -1   10.20    1.80
  -4   6   1   10.20    1.40
   4   6  -1   14.50    1.90
   4   6  -1   13.10    0.70
   4   6  -1   14.00    1.80
  -4   6   1   14.80    1.50
  -4   6   1   17.60    2.20
  -4   6   1    9.90    1.70
  -4   6   1   12.50    1.90
   4   6  -1   11.30    1.40
   4   6  -1   11.30    1.70
  -2  -6   1   81.99    3.90
   2  -6  -1   91.69    3.50
   2  -6  -1   94.39    3.50
   2  -6  -1   91.99    3.00
  -2  -6   1   84.49    3.90
  -2  -6   1   93.49    3.90
  -2  -6   1   90.79    3.60
  -2  -6   1   88.89    3.90
  -2  -6   1   96.69    4.50
   2  -6  -1   85.89    3.80
  -2  -6   1   89.89    3.60
   2  -6  -1   82.29    4.20
   2  -6  -1   85.79    4.20
   2  -6  -1   86.49    3.90
   2  -6  -1   94.59    3.80
  -2  -6   1   91.79    4.00
   2  -6  -1   92.59    3.80
   2  -6  -1   89.29    3.40
  -2  -6   1   91.39    4.10
  -2  -6   1   89.59    3.60
   2  -6  -1   88.69    3.50
   2  -6  -1   82.19    3.40
  -2   6   1   83.09    4.20
   2   6  -1   92.79    3.20
   2   6  -1   89.49    4.50
  -2   6   1   84.09    3.60
   2   6  -1   94.79    4.20
  -2   6   1   90.69    2.90
   2   6  -1   84.69    4.40
   2   6  -1   98.09    4.20
  -2   6   1   86.19    3.80
  -2   6   1   82.89    4.20
  -2   6   1   85.59    4.20
   2   6  -1   86.39    3.80
   2   6  -1   93.19    2.90
  -2   6   1   87.49    3.40
  -2   6   1   91.79    3.10
   2   6  -1   93.59    4.30
   0  -6   1  230.78    6.90
   0  -6  -1  218.88    6.50
   0  -6  -1  228.08    7.80
   0  -6   1  245.68    7.10
   0  -6  -1  222.58    7.00
   0  -6   1  219.98    7.40
   0  -6   1  226.18    5.80
   0  -6   1  225.88    7.30
   0  -6  -1  230.28    6.60
   0  -6  -1  234.08    6.60
   0  -6  -1  228.08    7.60
   0  -6  -1  225.68    7.10
   0  -6  -1  233.48    7.10
   0  -6   1  219.98    7.40
   0  -6  -1  225.78    6.60
   0  -6  -1  233.88    6.00
   0  -6  -1  228.68    6.70
   0  -6  -1  234.38    7.10
   0  -6   1  216.68    7.80
   0  -6   1  230.98    7.40
   0  -6   1  229.98    6.90
   0  -6   1  233.08    7.60
   0  -6   1  231.38    7.20
   0   6   1  220.28    6.70
   0   6  -1  231.48    6.70
   0   6   1  211.38    7.60
   0   6   1  233.18    5.80
   0   6  -1  220.88    7.20
   0   6  -1  232.08    6.30
   0   6   1  225.18    7.70
   0   6  -1  225.18    8.10
   0   6   1  229.18    6.00
   0   6  -1  239.98    7.70
   0   6  -1  223.58    8.00
   0   6   1  227.88    6.10
   0   6  -1  237.28    7.60
   0   6   1  217.98    7.60
   0   6   1  223.68    7.20
   2  -6   1   24.00    1.40
  -2  -6  -1   25.30    1.70
  -2  -6  -1   26.00    1.90
  -2  -6  -1   27.70    1.60
  -2  -6  -1   29.00    1.90
  -2  -6  -1   22.70    1.60
   2  -6   1   25.50    2.20
   2  -6   1   23.10    2.10
  -2  -6  -1   28.60    2.40
  -2  -6  -1   26.40    2.00
  -2  -6  -1   24.50    1.90
   2  -6   1   28.10    2.50
  -2  -6  -1   26.90    1.20
  -2  -6  -1   26.30    2.40
  -2  -6  -1   25.10    1.90
   2  -6   1   24.20    2.30
   2  -6   1   23.90    2.30
   2  -6   1   28.30    2.10
   2  -6   1   26.40    2.10
   2  -6   1   25.00    2.10
   2  -6   1   27.50    2.00
   2  -6   1   28.70    2.00
   2   6   1   22.30    2.20
  -2   6  -1   25.60    1.50
   2   6   1   26.30    2.40
  -2   6  -1   24.70    1.80
  -2   6  -1   24.30    2.30
  -2   6  -1   25.30    2.50
  -2   6  -1   25.60    1.00
   2   6   1   24.80    1.70
  -2   6  -1   25.30    1.00
   2   6   1   23.40    2.10
  -2   6  -1   21.90    2.60
  -2   6  -1   20.00    1.90
  -2   6  -1   25.60    2.60
   2   6   1   24.90    2.40
   4  -6   1   47.30    2.60
  -4  -6  -1   51.39    1.80
  -4  -6  -1   49.70    2.50
   4  -6   1   53.39    3.30
   4  -6   1   44.70    3.00
  -4  -6  -1   48.40    2.20
  -4  -6  -1   50.99    2.20
  -4  -6  -1   46.70    2.50
   4  -6   1   49.70    3.20
  -4  -6  -1   49.99    2.20
  -4  -6  -1   51.79    3.20
  -4  -6  -1   47.50    2.60
  -4  -6  -1   52.69    2.20
   4  -6   1   46.30    2.90
   4  -6   1   49.10    2.90
   4  -6   1   45.30    2.20
  -4  -6  -1   52.29    3.00
   4  -6   1   49.00    3.20
  -4  -6  -1   51.49    2.60
  -4  -6  -1   53.59    1.90
   4  -6   1   54.49    2.80
   4  -6   1   55.69    2.90
  -4  -6  -1   51.79    2.70
   4   6   1   50.39    2.30
   4   6   1   54.49    3.00
  -4   6  -1   51.99    2.30
  -4   6  -1   52.49    2.60
  -4   6  -1   47.30    3.30
  -4   6  -1   50.79    3.10
   4   6   1   53.29    3.20
   4   6   1   53.99    3.20
  -4   6  -1   55.39    2.20
  -4   6  -1   53.29    3.30
  -4   6  -1   48.40    3.40
   4   6   1   48.90    3.10
  -4   6  -1   53.09    2.90
   6  -6   1   14.60    2.10
  -6  -6  -1   12.10    1.10
  -6  -6  -1   11.70    0.90
  -6  -6  -1   13.60    1.60
   6  -6   1   12.80    2.00
  -6  -6  -1   11.70    1.10
   6  -6   1   15.50    2.10
   6  -6   1   11.40    1.50
   6  -6   1   12.00    1.40
  -6  -6  -1   12.10    1.20
  -6  -6  -1   10.80    1.90
  -6  -6  -1   12.10    0.90
  -6  -6  -1   11.10    1.30
  -6  -6  -1   11.00    1.10
   6  -6   1   14.70    1.80
  -6  -6  -1   13.20    1.60
   6  -6   1   16.00    1.80
  -6  -6  -1   12.50    1.20
  -6  -6  -1   12.00    1.10
   6  -6   1   13.30    3.10
  -6  -6  -1   10.30    1.50
   6  -6   1    9.90    1.30
   6  -6   1    9.50    1.60
  -6   6  -1   12.60    1.70
  -6   6  -1    8.70    1.60
  -6   6  -1   13.40    1.30
   6   6   1   10.30    1.70
   6   6   1   13.10    1.70
   6   6   1   13.20    1.10
  -6   6  -1   11.30    1.50
  -6   6  -1   11.60    2.00
  -6   6  -1   15.70    1.50
  -6   6  -1   17.30    2.30
   6   6   1   13.00    1.80
  -6   6  -1   16.20    2.00
   8  -6   1  135.29    5.90
   8  -6   1  146.19    5.60
   8  -6   1  145.89    6.10
   8  -6   1  143.79    5.50
  -8  -6  -1  152.58    4.10
  -8  -6  -1  152.08    4.70
  -8  -6  -1  146.99    4.60
  -8  -6  -1  159.48    6.00
  -8  -6  -1  152.58    5.60
   8  -6   1  150.98    5.50
  -8  -6  -1  151.68    5.20
   8  -6   1  136.29    5.00
  -8  -6  -1  149.88    5.10
  -8  -6  -1  151.58    4.20
   8  -6   1  140.89    5.90
   8  -6   1  154.78    5.60
   8  -6   1  151.08    5.30
  -8  -6  -1  150.18    4.10
   8  -6   1  144.39    6.20
  -8  -6  -1  155.08    4.40
   8   6   1  150.88    5.60
   8   6   1  160.28    5.90
  -8   6  -1  149.99    5.20
   8   6   1  151.28    4.30
  -8   6  -1  141.79    5.70
  -8   6  -1  151.98    5.10
  -8   6  -1  139.69    6.10
   8   6   1  148.99    5.50
  -8   6  -1  144.69    6.30
  -8   6  -1  147.39    5.70
  10  -6   1  145.39    5.60
  10  -6   1  129.39    5.00
 -10  -6  -1  147.89    3.70
 -10  -6  -1  141.49    5.30
 -10  -6  -1  133.89    4.70
  10  -6   1  141.29    5.50
 -10  -6  -1  140.19    4.10
  10  -6   1  136.69    6.10
 -10  -6  -1  145.99    4.10
  10  -6   1  126.29    5.80
  10  -6   1  142.09    5.20
  10  -6   1  139.79    5.80
 -10  -6  -1  134.99    4.90
  10  -6   1  138.79    6.00
 -10  -6  -1  140.19    5.70
  10  -6   1  150.18    5.60
  10  -6   1  140.09    5.40
 -10  -6  -1  137.49    4.00
 -10  -6  -1  145.39    3.80
 -10  -6  -1  141.79    3.80
 -10  -6  -1  145.29    4.30
 -10  -6  -1  138.19    4.00
 -10  -6  -1  145.29    5.00
 -10   6  -1  144.09    5.20
  10   6   1  150.18    4.00
 -10   6  -1  132.39    6.00
 -10   6  -1  139.99    5.70
 -10   6  -1  140.09    6.10
 -10   6  -1  138.89    5.60
 -10   6  -1  144.19    6.20
  10   6   1  146.09    5.50
 -10   6  -1  136.89    5.10
  12  -6   1   80.79    4.00
  12  -6   1   80.29    4.60
  12  -6   1   82.69    4.20
 -12  -6  -1   85.79    4.30
  12  -6   1   78.49    3.70
 -12  -6  -1   87.49    3.10
 -12  -6  -1   83.39    3.50
 -12  -6  -1   81.49    2.60
 -12  -6  -1   84.79    2.40
  12  -6   1   77.49    3.90
  12  -6   1   83.69    4.10
 -12  -6  -1   81.89    4.40
  12  -6   1   73.39    4.50
  12  -6   1   80.99    4.30
 -12  -6  -1   85.29    3.70
  12  -6   1   71.69    3.70
  12  -6   1   79.09    4.60
 -12  -6  -1   83.29    3.90
  12  -6   1   84.09    4.00
 -12  -6  -1   84.69    2.90
 -12  -6  -1   81.29    3.40
 -12   6  -1   74.99    4.10
 -12   6  -1   75.89    3.80
 -12   6  -1   77.89    4.60
  12   6   1   83.29    4.10
 -12   6  -1   77.99    4.20
 -12   6  -1   77.19    4.50
 -12   6  -1   76.69    3.80
 -12   6  -1   73.89    4.40
  14  -6   1 1330.47   32.70
 -14  -6  -1 1311.87   32.60
 -14  -6  -1 1297.07   31.40
 -14  -6  -1 1331.17   31.60
 -14  -6  -1 1299.97   32.00
 -14  -6  -1 1306.77   31.50
  14  -6   1 1362.46   34.10
  14  -6   1 1354.76   32.30
  14  -6   1 1302.57   32.40
 -14  -6  -1 1298.47   32.00
 -14  -6  -1 1301.97   30.90
 -14  -6  -1 1341.07   30.90
  14  -6   1 1195.78   34.00
  14  -6   1 1330.57   32.60
  14  -6   1 1285.07   33.60
  14  -6   1 1302.37   32.80
 -14  -6  -1 1316.97   30.00
  14  -6   1 1305.87   32.40
 -14  -6  -1 1314.27   29.80
  14  -6   1 1315.67   33.60
  14  -6   1 1296.57   32.40
 -14   6  -1 1321.17   33.50
 -14   6  -1 1343.17   33.10
 -14   6  -1 1342.37   33.40
 -14   6  -1 1334.97   32.10
 -14   6  -1 1319.67   32.40
 -14   6  -1 1319.97   32.80
  14   6   1 1321.97   32.40
 -14   6  -1 1332.27   33.60
  16  -6   1  191.38    6.80
 -16  -6  -1  193.58    5.90
  16  -6   1  197.88    8.00
  16  -6   1  205.88    8.20
  16  -6   1  204.58    8.40
 -16  -6  -1  181.88    6.60
  16  -6   1  199.88    7.40
  16  -6   1  194.58    7.20
 -16  -6  -1  188.38    6.90
  16  -6   1  202.08    7.20
  16  -6   1  195.58    7.10
 -16  -6  -1  192.08    6.40
 -16  -6  -1  191.78    6.30
 -16  -6  -1  187.58    4.70
  16  -6   1  195.18    7.20
 -16  -6  -1  185.08    5.90
 -16  -6  -1  187.78    6.10
 -16  -6  -1  190.08    7.10
  16  -6   1  208.48    6.90
 -16   6  -1  187.98    7.90
 -16   6  -1  188.58    7.50
 -16   6  -1  200.78    7.80
 -16   6  -1  205.68    7.50
 -16   6  -1  196.38    6.90
 -16   6  -1  199.28    7.20
 -16   6  -1  186.28    7.80
  16   6   1  187.28    7.10
 -18  -6  -1   31.20    2.20
  18  -6   1   28.10    2.80
 -18  -6  -1   27.50    2.00
  18  -6   1   23.20    3.40
  18  -6   1   38.10    5.20
 -18  -6  -1   27.30    2.60
 -18  -6  -1   25.90    2.40
  18  -6   1   26.70    3.10
  18  -6   1   25.70    2.50
 -18  -6  -1   25.70    1.90
  18  -6   1   29.30    2.50
 -18  -6  -1   25.50    2.60
 -18  -6  -1   24.30    1.90
 -18  -6  -1   25.60    2.20
  18  -6   1   24.40    2.60
  18  -6   1   24.30    2.70
  18  -6   1   22.60    3.30
  18  -6   1   31.90    3.10
 -18   6  -1   26.10    2.90
 -18   6  -1   27.20    2.70
 -18   6  -1   30.40    3.60
 -18   6  -1   25.40    2.90
  18   6   1   28.40    3.20
 -18   6  -1   30.30    3.40
 -18   6  -1   29.20    3.30
 -18   6  -1   30.90    3.20
  20  -6   1  196.58    8.80
 -20  -6  -1  211.68    6.90
 -20  -6  -1  226.38    7.40
 -20  -6  -1  211.68    7.30
  20  -6   1  223.88    8.40
 -20  -6  -1  213.78    6.60
  20  -6   1  222.48    9.10
 -20  -6  -1  233.88    7.90
  20  -6   1  213.48    9.30
  20  -6   1  222.28    8.00
 -20  -6  -1  214.38    6.80
 -20  -6  -1  213.68    5.30
  20  -6   1  220.08    8.10
 -20  -6  -1  219.68    6.90
  20  -6   1  224.78    7.70
  20  -6   1  215.68    8.00
 -20  -6  -1  218.38    8.10
  20  -6   1  213.98    7.60
 -20   6  -1  213.68    8.80
 -20   6  -1  219.58    8.90
 -20   6  -1  228.58    8.60
  20   6   1  227.58   11.20
 -20   6  -1  223.58    8.30
 -20   6  -1  217.88    7.80
 -20   6  -1  219.78    8.30
 -20   6  -1  220.48    8.60
 -22  -6  -1   12.60    1.70
 -22  -6  -1   12.20    2.00
  22  -6   1   12.30    2.50
  22  -6   1   10.10    1.90
 -22  -6  -1   13.90    2.00
 -22  -6  -1   13.10    2.40
 -22  -6  -1   13.30    1.50
  22  -6   1   12.20    2.40
 -22  -6  -1   15.70    2.20
  22  -6   1   10.70    2.60
 -22  -6  -1   15.40    2.00
  22  -6   1   10.00    1.90
  22  -6   1   10.00    2.70
  22  -6   1    8.60    1.70
 -22  -6  -1   15.30    1.90
  22  -6   1   13.80    2.90
  22  -6   1   17.10    3.20
 -22   6  -1   12.60    2.70
  22   6   1   12.10    2.30
 -22   6  -1    7.60    2.10
 -22   6  -1    7.80    1.90
 -22   6  -1   10.30    2.20
 -22   6  -1    9.80    2.30
 -22   6  -1   12.80    2.40
 -24  -6  -1   33.40    2.50
  24  -6   1   33.20    3.60
 -24  -6  -1   30.10    2.70
 -24  -6  -1   36.00    2.80
 -24  -6  -1   29.90    3.30
 -24  -6  -1   33.90    1.50
  24  -6   1   30.40    3.10
  24  -6   1   32.40    2.80
 -24  -6  -1   37.30    2.40
  24  -6   1   32.90    3.30
 -24  -6  -1   30.10    2.60
  24  -6   1   34.20    3.10
  24  -6   1   29.00    4.00
 -24  -6  -1   28.10    1.90
  24  -6   1   30.80    2.90
 -24   6  -1   36.60    4.00
 -24   6  -1   34.70    3.50
 -24   6  -1   35.90    4.30
 -24   6  -1   26.90    3.30
 -24   6  -1   32.90    3.40
  24   6   1   32.30    3.50
 -24   6  -1   25.90    3.30
 -26  -6  -1   16.70    2.90
 -26  -6  -1   23.10    2.80
  26  -6   1   15.50    2.20
 -26  -6  -1   17.80    1.80
  26  -6   1   20.80    2.60
 -26  -6  -1   15.60    2.10
  26  -6   1   18.30    2.70
  26  -6   1   24.50    4.00
 -26  -6  -1   22.20    2.50
  26  -6   1   15.30    3.00
  26  -6   1   14.90    2.90
 -26  -6  -1   15.30    1.20
 -26  -6  -1   14.50    2.00
  26  -6   1   17.30    2.80
 -26  -6  -1   12.70    2.00
 -26  -6  -1   15.50    1.40
 -26   6  -1   21.00    3.40
 -26   6  -1   12.80    2.70
  26   6   1   16.40    2.70
 -26   6  -1   16.40    2.60
 -26   6  -1   14.00    2.60
 -26   6  -1   14.50    2.60
 -26   6  -1   15.40    2.60
 -28  -6  -1   27.20    2.60
 -28  -6  -1   25.40    3.50
  28  -6   1   30.50    4.20
  28  -6   1   29.10    3.10
 -28  -6  -1   32.50    1.70
  28  -6   1   33.00    4.10
 -28  -6  -1   26.40    2.90
 -28  -6  -1   36.60    2.50
 -28  -6  -1   36.10    2.70
  28  -6   1   31.40    2.80
 -28  -6  -1   30.40    1.80
  28  -6   1   31.50    4.40
 -28  -6  -1   30.60    2.80
  28  -6   1   32.70    4.20
 -28  -6  -1   29.60    1.70
 -28   6  -1   30.10    4.20
 -28   6  -1   34.30    3.70
 -28   6  -1   25.20    3.60
 -28   6  -1   26.80    3.70
  28   6   1   30.60    3.90
 -28   6  -1   28.30    3.40
 -28   6  -1   26.80    3.60
  30  -6   1  227.68   10.30
 -30  -6  -1  226.58    7.40
 -30  -6  -1  226.68    8.00
 -30  -6  -1  216.78    6.30
  30  -6   1  210.58    9.70
  30  -6   1  221.98    7.80
 -30  -6  -1  217.88    5.90
 -30  -6  -1  207.68    7.60
  30  -6   1  228.18    8.50
 -30  -6  -1  224.88    9.80
  30  -6   1  230.58    9.20
 -30  -6  -1  229.08    7.40
 -30  -6  -1  213.18    5.80
  30  -6   1  218.38   10.30
 -30  -6  -1  223.88    8.20
 -30  -6  -1  222.48    8.50
  30   6   1  219.18    9.70
 -30   6  -1  226.68    9.30
 -30   6  -1  230.48    9.90
 -30   6  -1  208.58    9.10
 -30   6  -1  226.18    9.80
 -32  -6  -1    3.70    1.60
  32  -6   1    7.30    1.50
  32  -6   1    4.00    2.40
  32  -6   1    8.10    2.80
 -32  -6  -1    6.40    1.10
 -32  -6  -1    5.30    1.50
 -32  -6  -1    6.90    2.30
 -32  -6  -1    8.50    1.50
  32  -6   1    6.70    1.90
 -32  -6  -1    5.80    1.70
  32  -6   1   12.00    2.70
 -32  -6  -1    5.80    1.90
 -32   6  -1    9.00    2.80
 -32   6  -1    7.70    2.80
 -32   6  -1    4.70    2.00
 -32   6  -1    5.40    2.20
 -33  -7   1   60.49    4.10
 -33  -7   1   59.79    4.30
  33  -7  -1   60.19    3.90
  33  -7  -1   43.60    6.10
 -33  -7   1   62.19    3.90
  33  -7  -1   49.80    5.30
  33  -7  -1   69.09    5.90
 -33  -7   1   60.69    3.00
 -33  -7   1   59.89    3.00
 -33  -7   1   65.19    5.00
 -33  -7   1   62.49    3.70
 -33  -7   1   58.09    2.80
 -33  -7   1   59.89    3.90
 -33  -7   1   46.60    3.80
 -33   7   1   52.79    5.10
  33   7  -1   65.19    5.70
 -33   7   1   57.39    4.90
 -33   7   1   59.09    4.90
 -33   7   1   47.40    4.60
 -31  -7   1    4.50    1.70
 -31  -7   1    5.40    1.20
 -31  -7   1    5.20    1.90
 -31  -7   1    4.40    1.00
 -31  -7   1    2.70    1.30
 -31  -7   1    1.60    0.80
  31  -7  -1    2.90    1.90
  31  -7  -1    3.10    2.30
 -31  -7   1    3.10    1.40
  31  -7  -1    3.70    1.70
 -31  -7   1    5.10    1.80
 -31  -7   1    3.40    1.30
  31  -7  -1    0.90    1.40
  31  -7  -1    7.00    2.30
 -31  -7   1    2.10    1.30
 -31   7   1    1.80    1.60
  31   7  -1    1.00    2.10
 -31   7   1    6.00    2.10
 -31   7   1    1.20    1.60
 -29  -7   1   39.60    2.60
 -29  -7   1   38.80    2.20
  29  -7  -1   38.20    4.20
  29  -7  -1   32.20    4.00
  29  -7  -1   35.80    4.90
  29  -7  -1   32.20    3.30
 -29  -7   1   35.20    2.80
  29  -7  -1   27.30    3.00
 -29  -7   1   37.70    3.10
 -29  -7   1   39.70    3.70
 -29  -7   1   36.30    3.00
 -29  -7   1   29.60    3.20
 -29  -7   1   31.10    2.20
 -29  -7   1   44.10    3.30
  29  -7  -1   39.50    4.50
 -29   7   1   36.20    4.50
  29   7  -1   37.80    4.40
 -29   7   1   37.60    3.90
 -29   7   1   33.90    4.20
 -29   7   1   30.40    3.70
 -29   7   1   23.80    3.80
 -27  -7   1   17.60    2.70
  27  -7  -1   17.90    3.20
 -27  -7   1   14.80    1.90
 -27  -7   1   17.80    2.70
 -27  -7   1   18.00    2.60
  27  -7  -1   19.20    3.70
  27  -7  -1   15.50    2.70
  27  -7  -1   13.30    2.50
  27  -7  -1   14.40    2.90
  27  -7  -1   16.60    2.50
 -27  -7   1   13.90    3.30
 -27  -7   1   16.30    1.50
  27  -7  -1    9.70    1.90
  27  -7  -1   14.00    3.20
 -27  -7   1   15.10    1.70
 -27  -7   1   14.80    2.60
 -27  -7   1   19.40    2.20
 -27   7   1   12.50    2.60
 -27   7   1   14.90    2.70
 -27   7   1   15.70    2.90
 -27   7   1   14.70    2.70
 -27   7   1   14.90    2.70
  27   7  -1   16.80    3.00
  25  -7  -1  134.29    5.90
 -25  -7   1  142.59    5.50
 -25  -7   1  153.28    6.60
 -25  -7   1  150.48    6.00
  25  -7  -1  146.29    7.80
 -25  -7   1  138.09    6.30
  25  -7  -1  149.59    7.00
  25  -7  -1  138.69    7.50
  25  -7  -1  131.49    6.10
  25  -7  -1  144.39    7.90
  25  -7  -1  148.19    6.80
 -25  -7   1  142.49    6.00
 -25  -7   1  136.39    5.70
 -25  -7   1  142.19    5.10
  25  -7  -1  146.29    6.50
  25  -7  -1  131.09    6.40
 -25  -7   1  134.79    4.50
 -25  -7   1  140.89    5.20
 -25   7   1  144.09    6.80
 -25   7   1  131.89    7.10
 -25   7   1  134.59    7.30
 -25   7   1  136.49    6.30
 -25   7   1  134.29    6.80
 -25   7   1  139.49    6.80
  25   7  -1  137.59    6.80
 -25   7   1  138.29    7.00
  23  -7  -1   -1.30    1.50
 -23  -7   1    0.80    1.00
  23  -7  -1   -0.80    1.60
  23  -7  -1    0.50    1.50
 -23  -7   1    0.00    0.90
  23  -7  -1    0.80    1.70
  23  -7  -1    1.30    1.60
 -23  -7   1    0.60    0.80
 -23  -7   1    0.80    1.10
  23  -7  -1    0.60    1.20
  23  -7  -1    0.00    1.00
  23  -7  -1    1.10    1.40
 -23  -7   1   -0.10    1.10
 -23  -7   1   -0.10    0.70
 -23  -7   1    0.20    1.10
 -23  -7   1   -1.30    1.10
  23  -7  -1   -0.20    1.40
 -23  -7   1    0.50    0.80
 -23   7   1    0.90    1.60
  23   7  -1    1.60    1.70
 -23   7   1    1.40    1.80
 -23   7   1    1.70    1.50
 -23   7   1    0.00    1.30
 -23   7   1   -1.60    1.20
 -23   7   1    1.90    1.20
 -23   7   1    3.30    1.90
 -23   7   1    0.80    1.40
  21  -7  -1    2.40    1.80
  21  -7  -1    5.30    1.70
 -21  -7   1    4.00    0.90
  21  -7  -1    3.00    1.70
 -21  -7   1    1.40    1.50
  21  -7  -1    3.20    1.70
  21  -7  -1    6.00    2.20
  21  -7  -1    6.50    1.90
  21  -7  -1    1.80    1.20
  21  -7  -1    3.70    1.90
 -21  -7   1    2.20    1.30
 -21  -7   1    4.20    1.30
 -21  -7   1    7.10    1.20
  21  -7  -1    3.20    1.30
 -21  -7   1    4.90    1.20
 -21  -7   1    6.20    1.60
 -21  -7   1    6.60    1.60
 -21  -7   1    5.00    1.30
 -21   7   1    5.00    1.70
 -21   7   1    3.60    1.70
 -21   7   1    2.70    1.60
 -21   7   1    5.00    1.60
 -21   7   1    3.30    2.00
 -21   7   1    3.50    1.70
  21   7  -1    7.10    2.00
 -21   7   1    3.40    1.50
 -21   7   1    5.30    1.80
 -19  -7   1    2.00    1.10
 -19  -7   1    1.30    1.00
  19  -7  -1    2.00    1.60
  19  -7  -1    2.00    1.40
 -19  -7   1    2.80    0.80
 -19  -7   1    1.30    1.10
  19  -7  -1    3.30    1.60
  19  -7  -1    3.20    1.90
  19  -7  -1    0.20    1.10
 -19  -7   1    4.20    1.60
  19  -7  -1    1.60    1.30
 -19  -7   1    2.40    0.70
  19  -7  -1    2.00    1.10
  19  -7  -1    3.60    1.60
  19  -7  -1    0.30    1.40
 -19  -7   1    1.70    1.20
 -19  -7   1    1.10    1.00
 -19  -7   1    2.20    1.00
 -19   7   1    1.60    1.50
 -19   7   1    1.80    1.40
 -19   7   1    3.10    1.40
 -19   7   1    1.30    1.40
 -19   7   1   -1.50    1.20
 -19   7   1   -0.40    1.30
  19   7  -1    1.30    1.50
 -19   7   1    0.60    1.30
 -19   7   1    2.60    1.70
  17  -7  -1   66.89    4.70
 -17  -7   1   60.99    1.80
 -17  -7   1   61.59    2.70
  17  -7  -1   70.39    3.50
  17  -7  -1   68.29    4.10
 -17  -7   1   66.19    3.60
 -17  -7   1   64.09    3.80
  17  -7  -1   77.99    9.30
 -17  -7   1   66.59    1.90
  17  -7  -1   62.89    4.20
 -17  -7   1   64.49    3.30
  17  -7  -1   67.69    3.90
  17  -7  -1   67.39    4.10
 -17  -7   1   60.09    2.00
 -17  -7   1   71.69    4.40
 -17  -7   1   63.89    2.40
 -17  -7   1   71.89    3.60
 -17  -7   1   64.09    1.80
  17  -7  -1   73.39    5.10
  17  -7  -1   60.09    3.80
 -17   7   1   63.09    4.00
 -17   7   1   66.89    4.70
 -17   7   1   65.29    4.10
 -17   7   1   66.59    4.00
  17   7  -1   68.69    4.30
 -17   7   1   61.89    3.80
 -17   7   1   58.19    5.00
 -17   7   1   61.29    4.00
 -15  -7   1   86.39    3.60
  15  -7  -1   91.49    3.90
  15  -7  -1   89.39    5.40
 -15  -7   1   84.29    4.80
  15  -7  -1   87.79    5.10
 -15  -7   1   81.99    2.40
  15  -7  -1   89.79    4.50
 -15  -7   1   86.89    3.80
  15  -7  -1   90.79    4.70
  15  -7  -1   83.69    4.40
 -15  -7   1   82.99    2.90
  15  -7  -1   84.29    4.80
 -15  -7   1   89.39    4.40
 -15  -7   1   82.99    2.90
 -15  -7   1   86.29    2.70
 -15  -7   1   84.49    4.10
 -15  -7   1   86.79    3.40
 -15  -7   1   85.39    4.20
  15  -7  -1   80.89    4.20
  15  -7  -1   91.99    4.40
  15  -7  -1   93.29    4.60
 -15  -7   1   87.69    2.70
  15  -7  -1   86.99    5.10
  15   7  -1   86.29    4.80
 -15   7   1   91.79    5.20
 -15   7   1   88.49    5.20
 -15   7   1   82.69    4.30
  15   7  -1   89.09    3.40
 -15   7   1   88.19    4.40
 -15   7   1   89.59    4.60
 -15   7   1   87.19    5.10
 -15   7   1   89.49    5.20
 -15   7   1   91.79    4.60
  13  -7  -1  165.48    7.00
  13  -7  -1  167.58    7.10
 -13  -7   1  168.98    5.20
 -13  -7   1  166.88    6.00
  13  -7  -1  176.98    6.20
 -13  -7   1  164.08    4.80
  13  -7  -1  168.68    6.70
 -13  -7   1  170.68    5.80
  13  -7  -1  173.48    7.50
  13  -7  -1  180.78    6.50
 -13  -7   1  172.28    6.50
 -13  -7   1  173.28    7.10
 -13  -7   1  159.38    6.20
 -13  -7   1  160.08    5.20
  13  -7  -1  174.98    7.00
 -13  -7   1  160.88    5.20
  13  -7  -1  176.38    6.40
  13  -7  -1  180.28    5.90
 -13  -7   1  167.28    4.80
  13  -7  -1  169.18    6.40
  13  -7  -1  167.48    6.40
 -13  -7   1  166.48    5.40
 -13   7   1  180.38    7.40
 -13   7   1  167.98    6.40
 -13   7   1  170.38    7.40
  13   7  -1  172.88    5.40
 -13   7   1  159.58    6.10
 -13   7   1  173.78    7.30
 -13   7   1  172.28    6.20
 -13   7   1  185.38    6.80
 -13   7   1  165.78    6.50
  13   7  -1  171.38    6.80
  11  -7  -1  366.46   10.80
  11  -7  -1  366.16   11.00
 -11  -7   1  366.16   10.00
 -11  -7   1  364.26    9.90
 -11  -7   1  360.56    9.40
 -11  -7   1  372.36   11.80
 -11  -7   1  356.56   10.00
 -11  -7   1  365.46   11.00
 -11  -7   1  363.36   10.20
 -11  -7   1  363.36   10.60
  11  -7  -1  384.06   11.80
  11  -7  -1  358.86   10.90
  11  -7  -1  359.26   12.00
  11  -7  -1  371.16   11.80
  11  -7  -1  376.16   11.80
 -11  -7   1  372.36   11.00
  11  -7  -1  358.06   10.10
  11  -7  -1  343.67   10.30
  11  -7  -1  362.86   11.30
  11  -7  -1  370.26   10.90
 -11  -7   1  363.66    9.10
 -11  -7   1  358.96    9.40
  11   7  -1  360.46   11.40
 -11   7   1  360.16   10.70
  11   7  -1  371.16   11.00
 -11   7   1  359.66   10.50
 -11   7   1  369.56   11.90
 -11   7   1  370.36   10.50
 -11   7   1  383.26   11.10
 -11   7   1  374.36   12.10
 -11   7   1  366.36   11.00
  11   7  -1  366.96    9.90
  11   7  -1  363.26   11.40
 -11   7   1  376.66   12.00
   9  -7  -1    6.10    1.50
  -9  -7   1    2.60    1.30
   9  -7  -1    2.30    1.30
  -9  -7   1    5.20    1.40
  -9  -7   1    3.00    1.50
  -9  -7   1    3.50    1.20
   9  -7  -1    1.90    1.10
  -9  -7   1    3.30    0.90
   9  -7  -1    4.50    1.40
   9  -7  -1    3.20    1.50
   9  -7  -1    3.30    1.30
  -9  -7   1    3.40    1.00
   9  -7  -1    4.10    1.60
  -9  -7   1    1.30    1.10
   9  -7  -1    3.90    1.20
  -9  -7   1    3.50    1.10
  -9  -7   1    3.20    0.90
   9  -7  -1    1.80    0.90
  -9   7   1    1.10    1.40
  -9   7   1    2.00    1.00
   9   7  -1    2.00    0.90
  -9   7   1    1.50    1.30
   9   7  -1    1.80    1.50
  -9   7   1    2.90    1.10
  -9   7   1    2.40    1.20
  -9   7   1    4.00    1.20
  -9   7   1    2.20    1.20
   9   7  -1    2.20    1.20
   9   7  -1    2.30    1.50
  -9   7   1    4.60    1.60
  -7  -7   1  554.94   14.10
  -7  -7   1  536.35   15.10
   7  -7  -1  576.34   16.30
   7  -7  -1  590.34   15.30
   7  -7  -1  571.64   14.40
  -7  -7   1  546.55   14.90
   7  -7  -1  578.54   15.80
   7  -7  -1  575.44   14.90
  -7  -7   1  557.44   16.20
  -7  -7   1  536.85   14.10
   7  -7  -1  571.64   15.20
  -7  -7   1  554.14   15.40
  -7  -7   1  544.95   14.40
  -7  -7   1  527.45   14.70
   7  -7  -1  538.45   14.20
   7  -7  -1  553.34   14.90
   7  -7  -1  564.24   15.80
   7  -7  -1  575.94   16.10
  -7  -7   1  557.64   15.30
   7   7  -1  535.85   14.50
   7   7  -1  556.94   15.40
  -7   7   1  586.94   16.40
  -7   7   1  566.24   14.20
  -7   7   1  564.24   15.00
  -7   7   1  565.44   16.20
   7   7  -1  543.95   15.60
  -7   7   1  558.14   14.50
  -7   7   1  553.54   16.20
   7   7  -1  544.75   16.00
   5  -7  -1   21.50    2.10
  -5  -7   1   22.10    2.30
   5  -7  -1   24.00    1.70
  -5  -7   1   20.90    2.30
  -5  -7   1   21.50    2.20
   5  -7  -1   25.80    2.60
   5  -7  -1   24.00    1.90
   5  -7  -1   25.00    2.80
  -5  -7   1   24.00    2.60
  -5  -7   1   21.20    2.00
  -5  -7   1   22.20    1.90
   5  -7  -1   21.60    2.60
   5  -7  -1   20.90    2.10
  -5  -7   1   24.50    2.50
  -5  -7   1   24.40    2.30
   5  -7  -1   27.20    2.90
   5  -7  -1   27.10    2.70
  -5  -7   1   22.20    2.80
   5  -7  -1   17.60    2.00
  -5  -7   1   22.60    2.00
   5   7  -1   20.20    2.40
  -5   7   1   25.80    2.00
  -5   7   1   25.30    2.20
   5   7  -1   24.70    2.80
   5   7  -1   22.90    2.90
  -5   7   1   22.30    2.90
  -5   7   1   24.30    1.60
  -5   7   1   20.90    2.20
  -5   7   1   20.00    2.60
  -5   7   1   18.50    2.40
   5   7  -1   20.00    2.10
  -3  -7   1   13.20    2.00
  -3  -7   1   12.20    1.90
  -3  -7   1   10.00    1.50
   3  -7  -1   13.60    2.00
   3  -7  -1   12.00    1.60
   3  -7  -1   15.40    1.80
   3  -7  -1   13.10    1.50
   3  -7  -1   13.30    1.80
  -3  -7   1   10.00    1.70
   3  -7  -1   13.90    1.90
  -3  -7   1   10.30    2.10
   3  -7  -1   11.20    1.20
  -3  -7   1    9.60    1.70
  -3  -7   1   10.80    1.80
  -3  -7   1   10.40    1.50
   3  -7  -1   15.90    2.00
   3  -7  -1   14.70    2.50
  -3  -7   1   15.10    1.80
   3  -7  -1   13.40    2.20
  -3  -7   1   11.10    1.80
   3  -7  -1   15.20    2.20
  -3   7   1   12.80    1.10
   3   7  -1   12.50    1.00
   3   7  -1    8.30    1.80
   3   7  -1    8.20    1.90
  -3   7   1   10.50    1.80
   3   7  -1   11.40    1.70
  -3   7   1   10.10    1.70
  -3   7   1   10.40    2.10
  -3   7   1   10.90    1.40
  -3   7   1    9.50    2.00
   3   7  -1    8.00    2.00
   3   7  -1   10.20    1.90
  -3   7   1   15.10    2.30
   1  -7  -1    0.40    0.80
   1  -7  -1   -0.50    0.80
   1  -7  -1   -0.40    0.80
  -1  -7   1    0.20    0.90
   1  -7  -1    1.40    0.60
   1  -7  -1    0.00    1.10
  -1  -7   1    0.50    1.00
   1  -7  -1    0.50    0.80
   1  -7  -1   -0.80    1.00
  -1  -7   1   -0.50    0.90
   1  -7  -1    0.70    1.00
  -1  -7   1   -0.20    1.00
   1  -7  -1   -0.90    0.90
  -1  -7   1    1.60    1.40
  -1  -7   1    0.50    0.80
   1  -7  -1    2.30    1.00
  -1  -7   1    0.00    1.00
   1  -7  -1    0.10    0.90
  -1  -7   1   -0.80    0.90
  -1  -7   1    0.80    1.10
   1  -7  -1    0.40    1.20
  -1  -7   1    0.70    0.80
  -1   7   1    0.00    0.80
   1   7  -1   -0.50    1.30
  -1   7   1   -0.10    1.10
   1   7  -1    0.40    0.70
  -1   7   1    1.00    1.30
  -1   7   1    0.50    0.70
   1   7  -1    0.50    1.30
  -1   7   1   -0.40    0.90
   1   7  -1    0.90    1.30
   1   7  -1   -0.70    0.90
  -1   7   1    1.30    0.50
  -1   7   1    0.40    0.70
  -1   7   1    4.20    1.80
   1   7  -1    1.00    1.20
   1   7  -1    1.20    0.70
  -1  -7  -1  933.81   22.70
  -1  -7  -1  950.20   23.40
  -1  -7  -1  951.50   22.80
   1  -7   1  923.61   24.20
  -1  -7  -1  939.21   23.00
   1  -7   1  921.21   24.70
  -1  -7  -1  932.51   24.20
   1  -7   1  966.60   24.10
  -1  -7  -1  923.81   21.70
  -1  -7  -1  919.81   23.50
  -1  -7  -1  922.31   22.70
  -1  -7  -1  951.80   22.70
   1  -7   1  943.31   23.30
   1  -7   1  902.51   21.80
   1  -7   1  931.41   23.20
  -1  -7  -1  942.21   23.50
   1  -7   1  952.20   23.60
   1  -7   1  941.91   23.20
   1  -7   1  951.60   24.30
  -1  -7  -1  968.50   24.60
   1  -7   1  926.41   24.20
   1  -7   1  945.41   23.80
   1   7   1  930.61   24.40
  -1   7  -1  927.51   23.00
   1   7   1  937.41   23.70
  -1   7  -1  908.51   24.90
   1   7   1  944.81   24.60
  -1   7  -1  971.50   24.50
  -1   7  -1  929.41   25.00
   1   7   1  912.81   21.40
  -1   7  -1  959.10   22.50
   1   7   1  908.61   22.90
   1   7   1  931.41   24.50
  -1   7  -1  920.71   23.70
  -3  -7  -1    9.20    1.30
   3  -7   1    9.10    1.70
  -3  -7  -1    7.20    1.80
  -3  -7  -1    6.50    1.40
  -3  -7  -1    8.40    1.50
  -3  -7  -1    9.20    1.50
   3  -7   1    7.50    1.50
   3  -7   1    7.40    1.10
   3  -7   1    4.80    1.20
   3  -7   1    8.60    1.70
  -3  -7  -1    8.10    1.40
   3  -7   1    8.50    1.60
  -3  -7  -1    9.80    1.30
   3  -7   1    8.80    1.80
   3  -7   1    5.10    1.40
  -3  -7  -1    6.90    0.70
  -3  -7  -1    4.30    1.40
  -3  -7  -1    8.50    1.30
   3  -7   1    9.40    2.00
   3  -7   1    9.60    1.60
  -3  -7  -1   10.80    1.60
   3  -7   1    7.00    1.90
  -3   7  -1    7.90    1.80
  -3   7  -1    5.60    1.60
  -3   7  -1    5.70    1.70
   3   7   1    9.30    1.90
   3   7   1    4.90    1.50
  -3   7  -1    6.20    1.50
   3   7   1    5.40    1.60
  -3   7  -1    7.70    1.30
  -3   7  -1    7.00    1.40
   3   7   1    8.40    1.20
   3   7   1    5.90    1.60
  -5  -7  -1  558.84   14.90
   5  -7   1  558.54   14.90
   5  -7   1  562.64   15.00
  -5  -7  -1  560.04   15.50
   5  -7   1  570.84   16.10
   5  -7   1  538.75   14.10
  -5  -7  -1  558.14   13.00
   5  -7   1  553.34   16.00
  -5  -7  -1  536.45   14.60
   5  -7   1  554.34   15.40
  -5  -7  -1  575.64   14.20
  -5  -7  -1  555.34   14.60
   5  -7   1  564.34   16.20
   5  -7   1  571.54   15.10
  -5  -7  -1  566.54   14.90
   5  -7   1  575.74   15.10
  -5  -7  -1  562.74   13.90
  -5  -7  -1  538.65   13.10
   5  -7   1  550.84   15.30
  -5  -7  -1  568.64   16.10
  -5  -7  -1  546.55   14.00
  -5  -7  -1  544.05   13.90
  -5  -7  -1  560.34   14.80
   5  -7   1  568.14   16.10
  -5  -7  -1  570.54   12.90
   5   7   1  559.24   14.00
  -5   7  -1  547.35   16.50
  -5   7  -1  567.94   16.10
   5   7   1  554.84   16.00
  -5   7  -1  550.24   16.40
  -5   7  -1  575.04   14.50
   5   7   1  553.84   15.70
   5   7   1  569.64   15.90
  -5   7  -1  553.54   15.60
  -5   7  -1  552.84   15.10
   5   7   1  577.04   15.30
  -5   7  -1  562.84   14.20
   7  -7   1   13.00    2.20
   7  -7   1   14.30    2.30
   7  -7   1   15.90    2.00
  -7  -7  -1   15.40    0.80
  -7  -7  -1   14.90    0.80
  -7  -7  -1   12.30    1.50
   7  -7   1   18.90    2.30
  -7  -7  -1   13.70    1.10
   7  -7   1   12.60    1.60
  -7  -7  -1   11.80    1.30
  -7  -7  -1   16.90    2.30
  -7  -7  -1   13.40    1.20
   7  -7   1   13.60    1.80
  -7  -7  -1   14.70    2.30
   7  -7   1    9.90    1.80
  -7  -7  -1   15.40    1.70
  -7  -7  -1   12.70    1.70
   7  -7   1   13.90    2.40
  -7  -7  -1   14.50    1.50
  -7  -7  -1   14.20    1.40
   7  -7   1   14.10    1.90
   7  -7   1   11.60    1.80
  -7   7  -1    9.50    1.80
   7   7   1   15.30    1.30
   7   7   1   14.60    2.20
  -7   7  -1   14.70    1.70
  -7   7  -1   10.70    1.90
  -7   7  -1   13.00    2.00
  -7   7  -1   17.60    2.60
   7   7   1   11.20    1.90
   7   7   1   11.90    1.90
  -7   7  -1   12.00    2.20
  -7   7  -1    9.00    1.90
  -7   7  -1   15.20    1.80
  -7   7  -1   14.10    1.50
   9  -7   1   84.59    4.20
   9  -7   1   91.19    4.10
  -9  -7  -1   91.09    3.90
  -9  -7  -1   90.89    2.90
  -9  -7  -1   90.29    3.40
  -9  -7  -1   87.19    3.30
  -9  -7  -1   88.89    2.70
   9  -7   1   90.59    4.30
   9  -7   1   90.39    5.10
  -9  -7  -1   86.69    4.70
   9  -7   1   91.69    4.90
  -9  -7  -1   87.89    3.90
   9  -7   1   85.79    4.90
   9  -7   1   91.39    4.50
  -9  -7  -1   91.39    2.60
   9  -7   1   96.79    5.00
   9  -7   1   87.19    4.30
  -9  -7  -1   87.09    4.30
   9  -7   1   94.49    4.40
  -9  -7  -1   89.79    3.30
  -9  -7  -1   89.99    3.10
  -9  -7  -1   89.39    3.40
  -9   7  -1   92.19    5.20
  -9   7  -1   84.89    5.10
  -9   7  -1   91.59    4.70
   9   7   1   90.19    4.60
   9   7   1   89.19    3.00
  -9   7  -1   96.49    3.80
  -9   7  -1   93.39    5.10
   9   7   1   96.59    4.50
  -9   7  -1   88.69    4.00
  -9   7  -1   91.09    4.00
  -9   7  -1   89.89    4.50
   9   7   1   94.19    4.50
  11  -7   1    9.50    1.60
 -11  -7  -1    7.50    0.80
 -11  -7  -1    6.20    1.30
  11  -7   1   13.40    2.40
  11  -7   1    8.60    1.80
  11  -7   1    7.80    1.80
  11  -7   1    8.90    1.80
  11  -7   1    8.00    1.90
  11  -7   1    9.10    2.10
  11  -7   1    5.70    1.60
 -11  -7  -1    7.50    0.80
 -11  -7  -1    9.20    1.00
  11  -7   1    9.30    1.60
 -11  -7  -1    8.60    1.00
 -11  -7  -1    8.20    2.00
 -11  -7  -1    8.70    0.80
 -11  -7  -1    8.80    1.70
  11  -7   1    7.10    1.60
  11  -7   1   10.80    1.90
 -11  -7  -1    8.50    1.30
 -11  -7  -1    8.80    1.10
 -11  -7  -1    8.00    1.40
  11   7   1    7.60    0.90
 -11   7  -1    6.30    1.90
  11   7   1    8.90    1.90
 -11   7  -1    7.00    1.40
 -11   7  -1   10.20    2.30
 -11   7  -1    7.60    1.50
 -11   7  -1    8.40    1.60
 -11   7  -1    5.90    1.70
 -11   7  -1   10.10    2.10
 -11   7  -1    5.40    1.60
  13  -7   1  134.09    6.50
 -13  -7  -1  125.99    5.30
  13  -7   1  127.09    6.30
  13  -7   1  123.59    5.70
 -13  -7  -1  128.99    3.90
  13  -7   1  132.89    5.60
  13  -7   1  140.69    6.20
  13  -7   1  133.99    5.20
 -13  -7  -1  131.69    4.90
 -13  -7  -1  125.69    4.90
 -13  -7  -1  133.49    4.80
  13  -7   1  127.29    5.60
  13  -7   1  127.29    6.50
  13  -7   1  128.49    5.50
  13  -7   1  124.29    5.30
  13  -7   1  136.49    5.70
 -13  -7  -1  129.69    5.90
 -13  -7  -1  130.09    4.80
 -13  -7  -1  135.69    4.00
 -13   7  -1  124.79    6.20
 -13   7  -1  121.59    5.80
  13   7   1  135.39    5.70
 -13   7  -1  130.59    5.30
 -13   7  -1  118.79    6.20
 -13   7  -1  130.39    5.90
 -13   7  -1  130.79    5.40
 -13   7  -1  138.19    6.70
 -15  -7  -1  741.53   18.00
  15  -7   1  752.82   19.30
 -15  -7  -1  752.42   20.20
  15  -7   1  727.93   19.70
  15  -7   1  751.02   20.50
 -15  -7  -1  708.23   19.00
  15  -7   1  741.13   20.10
 -15  -7  -1  739.13   18.70
  15  -7   1  745.03   19.90
 -15  -7  -1  737.13   18.80
 -15  -7  -1  733.73   19.30
 -15  -7  -1  729.63   18.70
  15  -7   1  724.73   19.70
 -15  -7  -1  749.53   17.80
 -15  -7  -1  729.13   17.50
  15  -7   1  716.93   21.10
  15  -7   1  729.73   21.20
  15  -7   1  743.83   19.60
  15  -7   1  745.53   19.90
 -15   7  -1  722.53   20.30
 -15   7  -1  718.23   21.00
 -15   7  -1  724.93   19.60
 -15   7  -1  751.42   21.20
 -15   7  -1  727.03   20.20
 -15   7  -1  737.23   19.40
  15   7   1  723.03   19.70
  17  -7   1  987.40   27.30
 -17  -7  -1  991.00   23.80
 -17  -7  -1  996.00   25.10
 -17  -7  -1 1014.00   26.00
  17  -7   1 1028.40   25.80
  17  -7   1 1002.60   25.50
  17  -7   1  986.90   27.50
  17  -7   1  977.50   25.00
  17  -7   1 1003.90   27.30
 -17  -7  -1 1023.60   23.50
 -17  -7  -1  982.10   24.60
 -17  -7  -1 1008.70   23.70
 -17  -7  -1  997.10   25.20
  17  -7   1  968.30   25.70
  17  -7   1  994.90   26.20
  17  -7   1  975.60   25.60
 -17  -7  -1  976.00   24.30
 -17  -7  -1  974.50   24.40
  17  -7   1 1011.70   25.80
 -17   7  -1  951.10   25.60
 -17   7  -1 1005.60   26.90
 -17   7  -1  970.70   26.30
 -17   7  -1  879.01   27.30
 -17   7  -1  976.00   27.00
 -17   7  -1  939.91   26.90
 -17   7  -1  986.70   25.30
  17   7   1 1037.50   29.10
 -19  -7  -1   35.20    2.30
  19  -7   1   36.30    3.00
  19  -7   1   35.40    4.10
 -19  -7  -1   37.80    2.90
 -19  -7  -1   38.60    3.10
  19  -7   1   40.90    3.60
 -19  -7  -1   36.50    2.80
  19  -7   1   40.20    3.50
  19  -7   1   40.80    3.60
 -19  -7  -1   38.80    2.30
 -19  -7  -1   42.40    3.50
  19  -7   1   37.00    3.10
  19  -7   1   36.50    3.90
 -19  -7  -1   43.20    2.40
  19  -7   1   39.10    4.10
 -19  -7  -1   39.70    2.50
  19  -7   1   38.60    3.30
 -19   7  -1   39.10    4.00
 -19   7  -1   41.90    4.00
 -19   7  -1   37.80    3.50
  19   7   1   39.40    3.60
 -19   7  -1   42.90    3.50
 -19   7  -1   38.30    3.90
 -19   7  -1   35.70    3.30
 -19   7  -1   32.40    3.40
  21  -7   1   35.70    3.00
 -21  -7  -1   30.90    2.60
 -21  -7  -1   36.40    3.20
 -21  -7  -1   31.20    2.70
  21  -7   1   40.70    4.20
  21  -7   1   35.80    3.40
 -21  -7  -1   35.70    2.40
  21  -7   1   27.10    3.40
  21  -7   1   32.20    4.00
 -21  -7  -1   35.70    2.20
  21  -7   1   35.70    3.40
  21  -7   1   42.90    3.60
 -21  -7  -1   36.20    3.30
  21  -7   1   29.30    2.90
 -21  -7  -1   36.10    2.40
 -21  -7  -1   36.50    2.40
  21  -7   1   36.70    4.30
 -21   7  -1   36.60    4.10
 -21   7  -1   30.50    3.80
  21   7   1   34.70    3.50
 -21   7  -1   35.00    3.50
 -21   7  -1   32.10    3.60
 -21   7  -1   32.50    3.30
 -21   7  -1   32.80    3.80
 -23  -7  -1   22.10    3.00
 -23  -7  -1   29.00    2.70
  23  -7   1   28.60    3.10
 -23  -7  -1   30.20    2.20
  23  -7   1   23.60    3.20
  23  -7   1   21.50    3.00
 -23  -7  -1   31.80    2.20
  23  -7   1   24.20    3.20
  23  -7   1   20.40    3.90
  23  -7   1   30.00    4.30
  23  -7   1   34.30    4.30
 -23  -7  -1   29.90    3.00
  23  -7   1   32.90    4.60
  23  -7   1   26.10    2.70
 -23  -7  -1   26.90    2.50
 -23  -7  -1   28.80    1.30
 -23  -7  -1   24.70    2.20
 -23  -7  -1   24.00    1.90
 -23   7  -1   26.30    3.70
 -23   7  -1   29.60    3.90
 -23   7  -1   27.30    3.30
 -23   7  -1   23.50    3.30
 -23   7  -1   27.90    3.40
 -23   7  -1   27.80    3.70
 -23   7  -1   26.50    3.30
  23   7   1   26.80    3.30
  25  -7   1   40.90    4.40
 -25  -7  -1   44.00    3.30
 -25  -7  -1   39.30    2.50
  25  -7   1   38.40    3.30
 -25  -7  -1   39.50    2.70
 -25  -7  -1   40.30    3.70
 -25  -7  -1   41.70    3.40
 -25  -7  -1   39.60    2.20
  25  -7   1   35.00    3.50
  25  -7   1   33.10    4.00
 -25  -7  -1   38.80    1.70
 -25  -7  -1   43.70    3.10
  25  -7   1   38.70    3.30
  25  -7   1   36.40    3.60
  25  -7   1   42.00    4.60
  25  -7   1   41.00    3.60
 -25   7  -1   44.80    5.10
 -25   7  -1   42.50    4.10
  25   7   1   41.90    4.20
 -25   7  -1   40.10    4.10
 -25   7  -1   37.80    5.40
 -25   7  -1   33.80    4.40
 -25   7  -1   32.00    4.20
 -25   7  -1   41.10    3.80
  27  -7   1  167.58    7.90
  27  -7   1  151.28    8.30
 -27  -7  -1  146.09    7.20
 -27  -7  -1  155.48    6.50
  27  -7   1  155.78    8.40
 -27  -7  -1  153.38    6.40
 -27  -7  -1  149.39    4.80
 -27  -7  -1  150.48    5.90
 -27  -7  -1  151.18    5.80
  27  -7   1  148.49    6.60
  27  -7   1  143.89   10.00
 -27  -7  -1  147.89    4.40
  27  -7   1  149.99    6.70
 -27  -7  -1  148.29    5.40
 -27  -7  -1  137.69    5.80
  27  -7   1  151.98    6.70
 -27   7  -1  161.48    8.20
 -27   7  -1  155.48    7.40
  27   7   1  164.48    7.70
 -27   7  -1  154.18    7.70
 -27   7  -1  144.19    7.60
 -27   7  -1  151.68    7.50
 -29  -7  -1   30.90    1.70
 -29  -7  -1   32.90    2.30
 -29  -7  -1   32.80    2.90
 -29  -7  -1   36.20    3.00
 -29  -7  -1   29.20    2.70
  29  -7   1   38.20    4.30
 -29  -7  -1   32.70    4.10
  29  -7   1   35.70    5.10
 -29  -7  -1   36.70    1.80
  29  -7   1   36.60    4.00
 -29  -7  -1   28.70    2.70
 -29  -7  -1   29.20    3.10
  29  -7   1   35.30    3.30
 -29   7  -1   35.70    4.50
  29   7   1   33.20    4.30
 -29   7  -1   36.40    4.50
 -29   7  -1   39.10    4.20
 -29   7  -1   39.40    4.20
 -31  -7  -1    1.80    1.70
 -31  -7  -1    0.70    0.50
  31  -7   1    1.30    1.90
 -31  -7  -1    4.00    1.50
 -31  -7  -1    1.10    0.50
  31  -7   1    4.10    2.60
 -31  -7  -1    1.80    1.40
 -31  -7  -1    2.10    1.10
 -31  -7  -1    1.40    1.10
  31  -7   1    1.40    1.70
 -31  -7  -1    3.10    0.80
 -31  -7  -1    1.80    0.90
  31  -7   1    2.10    1.30
 -31  -7  -1    4.10    1.20
  31   7   1   -0.20    2.00
 -31   7  -1    1.90    1.80
 -31   7  -1    1.80    1.90
 -31   7  -1    1.40    1.60
 -31   7  -1    4.10    2.00
  30  -8  -1    6.90    2.90
 -30  -8   1    3.20    1.20
  30  -8  -1    3.50    1.70
  30  -8  -1    2.00    1.40
 -30  -8   1    6.90    1.20
 -30  -8   1    4.30    1.50
  30  -8  -1    4.40    2.20
 -30  -8   1    6.40    1.90
  30  -8  -1    6.10    2.20
 -30  -8   1    6.40    1.70
 -30  -8   1    4.80    1.20
  30  -8  -1    6.10    2.10
 -30  -8   1    3.80    1.50
 -30   8   1    5.40    2.00
 -30   8   1    8.20    2.30
 -30   8   1    5.00    1.90
  30   8  -1    7.50    2.60
 -30   8   1    4.50    2.20
 -28  -8   1   42.20    3.30
  28  -8  -1   40.20    3.90
 -28  -8   1   32.10    2.80
  28  -8  -1   44.30    5.50
 -28  -8   1   43.90    2.70
 -28  -8   1   34.90    3.50
 -28  -8   1   37.50    3.40
  28  -8  -1   36.30    3.30
 -28  -8   1   37.80    3.00
 -28  -8   1   43.50    2.40
 -28  -8   1   41.10    2.80
  28  -8  -1   43.20    4.20
 -28  -8   1   38.90    3.60
  28  -8  -1   45.10    4.40
  28  -8  -1   44.10    4.90
 -28   8   1   42.80    4.30
 -28   8   1   39.90    4.00
  28   8  -1   42.80    4.40
 -28   8   1   34.30    4.10
 -28   8   1   35.80    3.90
 -26  -8   1   47.90    4.10
 -26  -8   1   49.00    3.30
  26  -8  -1   47.10    4.20
  26  -8  -1   43.50    4.80
 -26  -8   1   47.20    3.00
  26  -8  -1   48.60    4.30
  26  -8  -1   46.50    4.80
  26  -8  -1   49.60    5.00
  26  -8  -1   50.49    3.70
 -26  -8   1   47.70    2.50
 -26  -8   1   49.00    3.70
 -26  -8   1   53.49    3.50
 -26  -8   1   49.40    2.60
  26  -8  -1   51.69    4.20
 -26  -8   1   45.60    3.30
 -26  -8   1   49.70    3.70
 -26   8   1   53.89    4.40
 -26   8   1   54.19    4.80
  26   8  -1   47.30    4.50
 -26   8   1   51.59    4.20
 -26   8   1   44.30    4.20
 -26   8   1   39.90    4.00
 -26   8   1   47.80    4.70
 -24  -8   1   24.10    2.70
  24  -8  -1   24.50    3.60
  24  -8  -1   23.40    3.70
  24  -8  -1   24.30    2.60
  24  -8  -1   24.70    3.20
 -24  -8   1   24.90    2.40
  24  -8  -1   29.10    3.80
 -24  -8   1   24.40    2.40
 -24  -8   1   31.90    3.50
  24  -8  -1   25.50    3.90
 -24  -8   1   24.00    2.10
  24  -8  -1   20.50    3.00
  24  -8  -1   26.10    3.50
 -24  -8   1   26.40    2.70
 -24  -8   1   25.80    1.90
 -24  -8   1   23.80    2.50
 -24  -8   1   25.90    1.80
  24  -8  -1   29.90    4.20
 -24   8   1   27.50    3.70
 -24   8   1   25.80    3.40
 -24   8   1   22.50    3.10
  24   8  -1   24.70    3.50
 -24   8   1   21.40    3.10
 -24   8   1   29.60    4.00
 -24   8   1   24.80    3.20
 -24   8   1   27.90    3.40
  22  -8  -1   70.89    5.50
 -22  -8   1   73.29    4.00
 -22  -8   1   71.49    3.10
  22  -8  -1   67.19    3.90
 -22  -8   1   70.49    2.70
 -22  -8   1   62.29    4.60
  22  -8  -1   69.29    4.60
  22  -8  -1   68.69    4.70
  22  -8  -1   68.39    4.70
 -22  -8   1   74.59    3.50
  22  -8  -1   65.09    4.50
 -22  -8   1   71.39    3.60
 -22  -8   1   70.89    3.80
  22  -8  -1   76.59    5.50
 -22  -8   1   76.29    4.10
  22  -8  -1   69.29    5.60
  22  -8  -1   69.89    4.30
 -22   8   1   70.29    5.20
 -22   8   1   72.19    4.80
 -22   8   1   74.99    4.70
 -22   8   1   64.59    4.40
 -22   8   1   69.79    4.50
  22   8  -1   76.19    4.90
 -22   8   1   69.09    5.20
 -22   8   1   62.39    5.00
 -20  -8   1    4.30    1.30
  20  -8  -1    3.10    1.60
  20  -8  -1    1.60    1.80
  20  -8  -1    3.70    1.80
  20  -8  -1    4.70    2.10
 -20  -8   1    5.60    1.10
 -20  -8   1    6.40    1.60
 -20  -8   1    6.60    1.60
  20  -8  -1    1.80    1.80
 -20  -8   1    4.70    1.20
  20  -8  -1    5.60    2.30
 -20  -8   1    6.10    2.00
  20  -8  -1    3.10    1.70
  20  -8  -1    4.70    1.50
  20  -8  -1    2.40    1.50
 -20  -8   1    5.80    1.50
 -20   8   1    2.30    1.60
  20   8  -1    3.20    1.90
 -20   8   1    4.30    1.90
 -20   8   1    4.50    1.90
 -20   8   1    2.10    1.50
 -20   8   1    2.50    1.70
 -20   8   1    6.00    1.90
 -20   8   1    3.10    1.60
 -20   8   1    5.10    1.90
  18  -8  -1    1.10    1.40
  18  -8  -1    0.70    1.30
  18  -8  -1    1.60    2.60
 -18  -8   1    1.30    1.60
  18  -8  -1    0.50    1.90
  18  -8  -1    2.10    1.60
 -18  -8   1    2.00    1.00
  18  -8  -1    1.40    1.40
  18  -8  -1    1.90    2.00
 -18  -8   1    3.10    1.20
 -18  -8   1    1.10    1.40
  18  -8  -1    2.00    1.70
 -18  -8   1    1.40    0.90
  18  -8  -1    1.90    1.00
 -18  -8   1    2.90    1.60
 -18  -8   1    2.30    0.90
  18   8  -1    3.40    1.80
 -18   8   1    1.30    1.50
 -18   8   1    1.00    1.60
 -18   8   1    2.30    1.40
 -18   8   1    0.90    1.40
 -18   8   1    1.50    1.60
 -18   8   1    2.70    1.40
 -18   8   1    0.30    1.20
 -16  -8   1   69.69    3.90
  16  -8  -1   73.99    4.40
  16  -8  -1   66.29    4.00
  16  -8  -1   67.79    4.10
  16  -8  -1   69.09    5.20
 -16  -8   1   70.29    2.40
 -16  -8   1   78.09    5.00
  16  -8  -1   69.09    4.90
 -16  -8   1   73.49    3.20
 -16  -8   1   71.79    2.20
 -16  -8   1   67.19    3.00
 -16  -8   1   75.29    4.70
  16  -8  -1   67.59    4.20
  16  -8  -1   66.69    5.50
 -16  -8   1   73.69    2.30
 -16  -8   1   72.79    3.40
  16  -8  -1   69.59    3.50
  16  -8  -1   68.29    6.60
 -16  -8   1   71.29    3.70
 -16  -8   1   67.49    2.40
 -16   8   1   65.19    4.90
 -16   8   1   64.69    4.00
 -16   8   1   56.09    4.60
 -16   8   1   73.99    5.20
 -16   8   1   69.69    5.00
  16   8  -1   64.59    3.60
 -16   8   1   72.69    4.30
 -16   8   1   67.19    4.00
 -16   8   1   63.19    4.20
  16   8  -1   65.99    4.40
 -14  -8   1  254.37    8.60
 -14  -8   1  253.87    7.60
 -14  -8   1  251.37    7.20
 -14  -8   1  252.97    7.20
  14  -8  -1  248.58    8.70
 -14  -8   1  265.37    8.40
  14  -8  -1  260.67    8.90
 -14  -8   1  258.47    9.80
  14  -8  -1  256.47    9.30
 -14  -8   1  259.47    6.80
 -14  -8   1  259.57    6.80
 -14  -8   1  254.37    6.70
  14  -8  -1  245.68    9.70
 -14  -8   1  252.97    9.70
  14  -8  -1  261.47    9.00
 -14  -8   1  252.97    6.80
  14  -8  -1  267.97   10.30
  14  -8  -1  267.47    8.90
  14  -8  -1  246.18    8.40
  14  -8  -1  252.87    9.70
 -14   8   1  260.67   10.00
 -14   8   1  263.27    8.60
 -14   8   1  270.07    9.20
 -14   8   1  232.78    9.80
  14   8  -1  257.07    7.40
 -14   8   1  258.67    9.10
 -14   8   1  238.58    9.80
 -14   8   1  262.87    8.50
  12  -8  -1  665.03   18.20
  12  -8  -1  697.23   18.40
 -12  -8   1  675.43   17.80
  12  -8  -1  687.43   17.30
 -12  -8   1  665.73   18.10
 -12  -8   1  665.23   16.20
 -12  -8   1  675.53   19.40
  12  -8  -1  648.84   18.20
 -12  -8   1  658.23   17.00
  12  -8  -1  721.93   20.00
 -12  -8   1  650.63   16.90
 -12  -8   1  674.43   18.30
 -12  -8   1  674.83   16.20
  12  -8  -1  646.64   18.10
  12  -8  -1  672.73   19.30
 -12  -8   1  665.23   17.00
  12  -8  -1  662.33   19.50
  12  -8  -1  643.44   18.70
  12  -8  -1  661.03   17.50
  12  -8  -1  675.93   19.30
 -12   8   1  650.93   17.60
 -12   8   1  689.13   17.60
  12   8  -1  652.73   18.50
 -12   8   1  659.53   18.30
 -12   8   1  679.53   18.40
  12   8  -1  669.73   16.80
 -12   8   1  667.63   19.70
 -12   8   1  574.14   24.00
 -12   8   1  658.83   17.90
  12   8  -1  681.63   18.30
 -12   8   1  662.33   19.60
 -10  -8   1  428.56   13.90
  10  -8  -1  480.95   17.60
 -10  -8   1  425.26   12.60
  10  -8  -1  430.96   11.80
  10  -8  -1  400.76   11.80
  10  -8  -1  431.56   12.80
 -10  -8   1  427.36   11.20
 -10  -8   1  427.26   11.20
  10  -8  -1  428.96   12.70
  10  -8  -1  444.26   13.90
 -10  -8   1  422.76   12.00
  10  -8  -1  445.56   14.20
  10  -8  -1  432.26   13.70
 -10  -8   1  435.46   11.80
  10  -8  -1  433.06   12.50
  10  -8  -1  430.86   12.60
 -10  -8   1  429.86   12.70
  10  -8  -1  442.06   13.40
 -10  -8   1  428.76   12.70
 -10  -8   1  414.96   11.90
 -10   8   1  432.36   14.10
 -10   8   1  437.06   12.80
 -10   8   1  437.86   14.20
 -10   8   1  428.46   12.30
  10   8  -1  416.46   12.90
  10   8  -1  413.86   11.60
  10   8  -1  426.36   13.50
 -10   8   1  444.66   12.20
 -10   8   1  440.36   12.80
 -10   8   1  443.66   11.90
  -8  -8   1    3.20    1.90
   8  -8  -1    7.50    1.90
   8  -8  -1    7.90    2.20
  -8  -8   1    3.90    1.20
  -8  -8   1    5.10    1.20
   8  -8  -1    5.50    1.60
   8  -8  -1    5.50    1.70
   8  -8  -1    5.00    1.30
  -8  -8   1    6.50    1.60
  -8  -8   1    7.70    1.80
   8  -8  -1    6.70    1.60
  -8  -8   1    4.80    1.60
   8  -8  -1    8.70    2.20
   8  -8  -1    7.60    1.70
   8  -8  -1    6.30    1.70
  -8  -8   1    5.60    1.40
   8  -8  -1    6.60    2.00
  -8  -8   1    8.50    1.90
  -8  -8   1    5.20    1.60
  -8  -8   1    4.40    1.50
  -8   8   1    3.70    1.60
  -8   8   1    6.50    2.00
  -8   8   1    5.40    1.50
   8   8  -1    4.80    1.60
  -8   8   1    3.90    1.20
   8   8  -1    4.10    2.00
   8   8  -1    2.70    1.60
   8   8  -1    6.20    1.60
  -8   8   1    3.90    2.00
  -8   8   1    6.60    1.60
   6  -8  -1 4146.59   96.09
  -6  -8   1 4094.29   95.29
   6  -8  -1 4252.87   96.69
   6  -8  -1 4304.07   97.99
  -6  -8   1 4173.38   96.79
  -6  -8   1 4124.39   95.69
   6  -8  -1 4269.37   97.39
  -6  -8   1 4262.87   96.89
  -6  -8   1 4122.99   96.69
  -6  -8   1 4194.48   98.09
   6  -8  -1 4245.78   97.49
   6  -8  -1 4162.88   95.49
   6  -8  -1 4228.58   96.59
  -6  -8   1 4197.58   95.49
   6  -8  -1 4176.48   97.39
  -6  -8   1 4141.59   96.49
   6  -8  -1 4356.06   97.99
  -6  -8   1 4200.58   96.69
   6  -8  -1 3888.21   96.89
  -6  -8   1 4146.29   96.49
   6   8  -1 4151.48   97.99
  -6   8   1 4199.08   98.29
   6   8  -1 4127.89   97.19
  -6   8   1 4166.78   98.09
   6   8  -1 4222.28   97.29
  -6   8   1 4238.18   94.79
  -6   8   1 4232.98   98.29
   6   8  -1 4108.79   96.09
  -6   8   1 4053.59   95.39
  -6   8   1 4159.28   96.69
  -6   8   1 4113.99   95.99
   4  -8  -1   10.80    2.20
  -4  -8   1    3.50    1.40
   4  -8  -1    7.80    1.90
  -4  -8   1    4.60    1.60
  -4  -8   1    2.30    1.50
   4  -8  -1    7.80    1.60
   4  -8  -1    9.10    2.20
   4  -8  -1    5.40    1.70
   4  -8  -1    6.70    1.20
  -4  -8   1    3.60    1.50
  -4  -8   1    3.40    1.30
   4  -8  -1    8.40    1.60
  -4  -8   1    2.80    1.40
  -4  -8   1    6.30    1.40
   4  -8  -1    7.30    1.50
  -4  -8   1    6.30    1.30
   4  -8  -1    7.10    1.40
  -4  -8   1    4.90    1.60
   4  -8  -1    8.90    1.80
  -4  -8   1    3.70    1.70
  -4   8   1    9.40    2.30
  -4   8   1    7.20    2.10
   4   8  -1    5.10    2.00
   4   8  -1    5.00    1.70
  -4   8   1    6.80    2.00
  -4   8   1    7.40    0.90
  -4   8   1    8.90    1.70
  -4   8   1    8.30    1.30
  -4   8   1    5.30    1.80
   4   8  -1    4.80    1.40
   4   8  -1    5.00    2.10
   2  -8  -1 1814.42   43.60
   2  -8  -1 1826.42   44.70
   2  -8  -1 1808.42   44.10
  -2  -8   1 1799.12   44.70
   2  -8  -1 1766.12   42.30
   2  -8  -1 1892.51   44.30
   2  -8  -1 1851.61   44.70
  -2  -8   1 1847.52   43.80
  -2  -8   1 1894.41   46.00
   2  -8  -1 1820.92   43.50
  -2  -8   1 1846.62   44.60
   2  -8  -1 1898.21   45.40
   2  -8  -1 1917.91   45.70
  -2  -8   1 1902.61   45.10
  -2  -8   1 1904.21   44.30
  -2  -8   1 1846.02   43.60
  -2  -8   1 1794.32   43.50
  -2  -8   1 1886.21   44.90
  -2  -8   1 1848.92   44.60
   2  -8  -1 1812.62   43.30
  -2   8   1 1789.12   44.20
  -2   8   1 1835.82   42.60
   2   8  -1 1881.81   45.20
   2   8  -1 1884.11   46.20
   2   8  -1 1825.82   46.10
  -2   8   1 1812.12   45.70
  -2   8   1 1884.41   45.80
   2   8  -1 1842.32   44.20
   2   8  -1 1827.42   42.10
   2   8  -1 1819.42   42.20
   2   8  -1 1814.62   44.90
  -2   8   1 1828.02   42.90
  -2   8   1 1841.92   44.00
  -2   8   1 1809.82   45.50
   0  -8  -1   86.49    3.80
   0  -8  -1   87.19    3.90
   0  -8  -1   83.79    4.80
   0  -8   1   92.59    5.40
   0  -8  -1   84.29    4.40
   0  -8   1   95.39    4.60
   0  -8  -1   87.89    2.80
   0  -8   1   91.79    4.60
   0  -8  -1   89.29    3.90
   0  -8   1   93.69    4.90
   0  -8  -1   90.79    4.60
   0  -8  -1   87.89    3.90
   0  -8   1   89.49    4.10
   0  -8   1   93.89    4.80
   0  -8   1   98.69    4.30
   0  -8  -1   92.79    5.30
   0  -8  -1   90.49    4.30
   0  -8   1   95.89    4.40
   0  -8   1   91.89    4.10
   0  -8  -1   89.39    4.30
   0  -8   1   99.89    5.10
   0   8   1   83.29    3.90
   0   8  -1   92.09    3.40
   0   8   1   81.59    5.00
   0   8   1   83.09    5.10
   0   8  -1   93.09    4.30
   0   8  -1   94.69    5.10
   0   8   1   84.79    2.70
   0   8   1   86.09    3.40
   0   8   1   84.09    4.50
   0   8  -1   85.09    5.30
   0   8  -1  100.19    5.70
   0   8  -1   96.79    4.70
   0   8   1   84.39    5.00
   0   8  -1   90.59    4.90
   2  -8   1  327.77   11.00
   2  -8   1  335.37   10.60
  -2  -8  -1  326.47    7.90
  -2  -8  -1  334.27    9.70
  -2  -8  -1  338.57   10.30
  -2  -8  -1  327.97    9.30
  -2  -8  -1  343.27   11.00
  -2  -8  -1  326.77   10.00
   2  -8   1  313.67    8.50
   2  -8   1  332.57   11.00
  -2  -8  -1  332.37   10.10
   2  -8   1  337.77   11.50
   2  -8   1  348.07   10.10
   2  -8   1  345.57   10.00
  -2  -8  -1  329.47    9.40
   2  -8   1  331.27   10.00
  -2  -8  -1  319.47   10.20
  -2  -8  -1  335.27   11.40
   2  -8   1  334.07   11.10
  -2  -8  -1  330.47    9.50
   2  -8   1  345.07   10.10
   2  -8   1  326.97   10.40
   2   8   1  331.07    9.50
  -2   8  -1  349.96   12.00
  -2   8  -1  344.87   10.00
   2   8   1  323.47   10.30
  -2   8  -1  335.57    9.20
   2   8   1  319.37   11.10
  -2   8  -1  339.87   10.60
   2   8   1  343.67   11.20
  -2   8  -1  336.97   11.20
   2   8   1  344.57   11.50
  -2   8  -1  328.87   11.80
   4  -8   1  110.09    4.60
  -4  -8  -1  109.59    5.30
   4  -8   1  106.89    5.50
   4  -8   1  109.09    5.10
  -4  -8  -1  111.29    5.80
  -4  -8  -1  109.69    4.70
  -4  -8  -1  101.59    4.60
   4  -8   1  114.89    5.70
  -4  -8  -1  100.49    4.40
  -4  -8  -1   98.29    4.60
   4  -8   1  109.39    4.70
   4  -8   1  102.19    3.80
   4  -8   1  115.49    5.70
   4  -8   1  105.69    4.70
  -4  -8  -1  101.89    5.20
  -4  -8  -1  102.59    4.00
  -4  -8  -1  102.39    3.90
   4  -8   1  104.09    5.00
  -4  -8  -1  104.99    4.10
   4  -8   1  105.99    5.40
   4  -8   1  121.59    6.10
   4   8   1  107.39    4.10
  -4   8  -1  109.59    5.60
   4   8   1   94.99    5.40
  -4   8  -1  109.09    4.30
  -4   8  -1  104.59    6.00
   4   8   1  107.89    5.50
  -4   8  -1  107.09    5.20
   4   8   1  105.09    4.90
   4   8   1   99.19    5.30
  -4   8  -1  114.79    4.80
   6  -8   1  357.56   12.00
  -6  -8  -1  357.86   10.50
   6  -8   1  364.76   11.80
   6  -8   1  348.57   10.70
  -6  -8  -1  352.36   10.40
   6  -8   1  366.26   11.90
  -6  -8  -1  357.76   11.90
   6  -8   1  347.87   10.40
  -6  -8  -1  341.97   10.30
   6  -8   1  362.46   11.10
   6  -8   1  348.97   11.00
   6  -8   1  355.96   10.70
  -6  -8  -1  351.26    9.70
  -6  -8  -1  353.56    9.40
  -6  -8  -1  367.26   11.20
   6  -8   1  337.27   11.50
  -6  -8  -1  348.87    9.30
  -6  -8  -1  335.77   10.10
   6  -8   1  346.17   11.80
  -6  -8  -1  354.26   10.30
  -6   8  -1  351.36    9.80
   6   8   1  350.56   10.90
  -6   8  -1  350.36   10.10
  -6   8  -1  343.47   12.30
  -6   8  -1  360.76   12.40
  -6   8  -1  354.46   11.30
   6   8   1  355.26   11.50
   6   8   1  354.36    9.40
  -6   8  -1  357.46    8.90
  -6   8  -1  345.17   11.80
   6   8   1  349.37   11.40
  -6   8  -1  343.27   10.70
  -8  -8  -1  107.89    4.60
  -8  -8  -1  109.19    4.30
   8  -8   1  122.39    6.20
  -8  -8  -1  107.99    3.10
  -8  -8  -1  108.09    4.30
   8  -8   1  113.89    5.20
   8  -8   1  110.19    5.90
  -8  -8  -1  109.19    3.70
  -8  -8  -1  115.29    4.10
   8  -8   1  112.99    5.00
   8  -8   1  118.09    6.00
  -8  -8  -1  110.49    5.20
   8  -8   1  110.49    4.80
   8  -8   1   96.99    5.20
  -8  -8  -1  105.69    4.70
   8  -8   1  116.59    5.20
  -8  -8  -1  115.49    5.00
   8  -8   1  109.49    5.10
  -8  -8  -1  106.59    5.80
  -8  -8  -1  115.39    4.70
   8   8   1  110.19    5.20
   8   8   1  101.39    5.20
  -8   8  -1  108.39    5.90
  -8   8  -1  112.69    4.70
   8   8   1  108.49    5.50
  -8   8  -1  108.09    6.10
  -8   8  -1  109.59    4.00
  -8   8  -1  107.09    5.40
  -8   8  -1  114.69    4.50
   8   8   1  107.19    3.60
  -8   8  -1  114.29    5.20
 -10  -8  -1  536.05   13.50
  10  -8   1  515.45   14.50
 -10  -8  -1  534.55   16.00
  10  -8   1  505.05   14.30
  10  -8   1  532.35   16.30
 -10  -8  -1  542.25   14.40
 -10  -8  -1  531.35   12.90
 -10  -8  -1  516.25   13.00
 -10  -8  -1  542.75   15.20
  10  -8   1  515.05   15.00
  10  -8   1  530.65   15.30
 -10  -8  -1  516.15   14.40
 -10  -8  -1  525.25   13.50
 -10  -8  -1  523.55   13.50
  10  -8   1  542.75   15.20
  10  -8   1  536.55   16.20
  10  -8   1  528.15   16.40
  10  -8   1  548.35   15.20
 -10   8  -1  540.35   14.60
  10   8   1  526.25   12.90
 -10   8  -1  535.35   16.40
  10   8   1  535.15   17.00
 -10   8  -1  529.05   18.50
 -10   8  -1  530.85   14.50
 -10   8  -1  534.75   13.90
  10   8   1  515.05   15.20
 -10   8  -1  526.75   15.30
 -10   8  -1  526.45   15.60
 -10   8  -1  547.05   16.80
  10   8   1  522.65   16.10
 -12  -8  -1   41.60    3.20
 -12  -8  -1   39.50    3.70
 -12  -8  -1   39.00    1.60
 -12  -8  -1   39.50    1.80
  12  -8   1   36.90    3.20
 -12  -8  -1   37.70    2.60
  12  -8   1   37.50    3.90
  12  -8   1   44.10    4.10
 -12  -8  -1   40.30    2.20
  12  -8   1   46.00    3.50
 -12  -8  -1   38.40    2.60
  12  -8   1   38.70    2.80
 -12  -8  -1   38.90    2.20
  12  -8   1   42.40    3.30
  12  -8   1   40.20    3.30
  12  -8   1   42.90    3.80
 -12  -8  -1   39.30    1.80
  12  -8   1   39.10    3.00
  12  -8   1   41.60    3.20
  12  -8   1   35.30    3.60
 -12  -8  -1   39.60    1.60
 -12   8  -1   41.30    3.00
  12   8   1   37.30    3.30
 -12   8  -1   37.40    4.00
 -12   8  -1   42.20    3.50
 -12   8  -1   44.20    3.50
 -12   8  -1   39.90    2.70
 -12   8  -1   40.10    4.00
 -12   8  -1   39.20    3.70
 -12   8  -1   42.40    3.20
 -14  -8  -1   74.29    3.40
  14  -8   1   79.99    4.40
  14  -8   1   71.59    5.10
 -14  -8  -1   79.09    3.60
 -14  -8  -1   74.39    3.00
  14  -8   1   77.29    4.20
 -14  -8  -1   70.59    4.00
  14  -8   1   80.49    4.50
 -14  -8  -1   72.59    3.50
  14  -8   1   78.79    5.40
  14  -8   1   81.69    5.30
  14  -8   1   67.39    4.20
  14  -8   1   75.79    4.60
 -14  -8  -1   65.89    4.60
  14  -8   1   77.79    4.00
  14  -8   1   71.29    4.30
 -14  -8  -1   74.59    3.70
 -14   8  -1   73.19    4.10
 -14   8  -1   77.59    4.80
 -14   8  -1   67.29    5.10
 -14   8  -1   74.29    4.90
 -14   8  -1   71.69    3.80
 -14   8  -1   81.79    5.40
 -14   8  -1   72.89    5.00
 -14   8  -1   76.49    4.10
 -16  -8  -1   35.00    2.90
 -16  -8  -1   37.40    1.70
 -16  -8  -1   38.10    2.60
 -16  -8  -1   33.00    1.90
  16  -8   1   37.60    2.90
  16  -8   1   36.80    3.30
 -16  -8  -1   39.80    3.00
  16  -8   1   35.50    3.30
  16  -8   1   38.80    4.00
 -16  -8  -1   38.60    3.60
 -16  -8  -1   39.20    2.60
  16  -8   1   37.30    5.10
  16  -8   1   37.20    3.30
 -16  -8  -1   34.80    2.50
  16  -8   1   34.40    4.00
  16  -8   1   42.40    3.30
  16  -8   1   38.70    3.40
 -16   8  -1   38.00    4.40
 -16   8  -1   41.60    4.30
 -16   8  -1   38.80    3.00
 -16   8  -1   39.50    3.20
 -16   8  -1   35.50    3.10
 -16   8  -1   35.00    3.50
 -16   8  -1   35.80    3.60
  16   8   1   35.10    3.40
 -16   8  -1   41.40    5.70
  18  -8   1   93.19    4.60
  18  -8   1  104.09    6.30
  18  -8   1   92.49    6.20
 -18  -8  -1   95.09    4.30
  18  -8   1  108.39    6.70
  18  -8   1   94.29    5.00
 -18  -8  -1  103.19    4.80
 -18  -8  -1  101.49    3.40
 -18  -8  -1   86.19    4.40
  18  -8   1   99.29    5.20
  18  -8   1   97.09    5.30
 -18  -8  -1  107.09    5.70
  18  -8   1   96.59    5.10
 -18  -8  -1   95.69    3.40
  18  -8   1  104.29    7.00
  18  -8   1  102.89    5.30
 -18  -8  -1  106.09    4.90
 -18  -8  -1   97.19    4.20
 -18   8  -1  103.19    5.70
 -18   8  -1   99.09    5.10
 -18   8  -1  104.09    5.80
 -18   8  -1  102.09    6.50
 -18   8  -1  107.29    6.30
 -18   8  -1   91.59    5.90
 -18   8  -1   87.59    4.90
  18   8   1   95.89    5.30
 -18   8  -1   92.09    4.90
  20  -8   1   28.10    4.30
  20  -8   1   17.20    2.40
  20  -8   1   20.80    3.50
 -20  -8  -1   21.10    1.70
  20  -8   1   24.10    3.40
 -20  -8  -1   19.50    1.90
 -20  -8  -1   19.80    2.30
 -20  -8  -1   19.30    1.60
 -20  -8  -1   16.10    2.60
 -20  -8  -1   20.50    2.50
 -20  -8  -1   20.40    1.90
  20  -8   1   15.70    2.30
  20  -8   1   24.20    3.20
 -20  -8  -1   22.40    1.40
  20  -8   1   22.40    3.70
 -20  -8  -1   21.00    2.60
  20  -8   1   25.80    3.40
 -20   8  -1   13.30    2.50
 -20   8  -1   18.50    3.00
 -20   8  -1   22.90    3.70
 -20   8  -1   18.90    2.90
 -20   8  -1   22.30    3.90
 -20   8  -1   17.90    2.90
 -20   8  -1   19.90    2.90
  20   8   1   20.30    2.90
 -22  -8  -1   97.59    5.10
  22  -8   1  104.29    5.80
 -22  -8  -1   98.99    4.70
 -22  -8  -1  100.59    4.10
  22  -8   1   94.79    5.60
 -22  -8  -1   94.79    3.80
  22  -8   1   97.39    6.60
  22  -8   1  101.29    6.60
  22  -8   1   99.09    6.80
 -22  -8  -1  100.49    3.90
 -22  -8  -1   99.79    3.20
  22  -8   1  102.99    5.70
  22  -8   1  101.39    5.20
  22  -8   1   98.79    5.60
  22  -8   1  102.29    5.10
 -22  -8  -1   98.09    4.70
 -22  -8  -1  100.79    5.60
 -22  -8  -1   96.79    4.10
  22   8   1  101.59    5.80
 -22   8  -1   96.29    5.70
 -22   8  -1   86.09    5.20
 -22   8  -1  106.19    6.60
 -22   8  -1  104.39    6.50
 -22   8  -1   89.99    5.30
 -22   8  -1   91.99    5.90
 -24  -8  -1   28.90    3.20
 -24  -8  -1   32.90    2.10
  24  -8   1   28.90    3.60
 -24  -8  -1   31.90    2.30
  24  -8   1   30.10    3.00
 -24  -8  -1   33.80    3.00
 -24  -8  -1   29.30    2.20
 -24  -8  -1   33.20    1.70
 -24  -8  -1   31.50    2.70
  24  -8   1   30.50    4.60
  24  -8   1   34.90    3.80
 -24  -8  -1   32.00    2.20
 -24  -8  -1   33.10    3.40
  24  -8   1   44.00    5.60
  24  -8   1   22.70    3.30
  24  -8   1   26.80    3.80
  24  -8   1   31.30    3.80
 -24   8  -1   23.50    3.50
 -24   8  -1   37.00    4.90
 -24   8  -1   38.50    4.70
 -24   8  -1   26.30    3.60
 -24   8  -1   20.50    3.20
  24   8   1   35.90    3.90
  26  -8   1    4.00    2.50
 -26  -8  -1    1.00    1.00
 -26  -8  -1    1.90    0.90
  26  -8   1    2.30    1.50
 -26  -8  -1    0.10    1.00
  26  -8   1    0.60    1.40
  26  -8   1    0.70    1.50
  26  -8   1    0.40    1.40
 -26  -8  -1    1.80    1.40
 -26  -8  -1   -0.40    1.10
 -26  -8  -1    2.80    0.70
 -26  -8  -1    0.50    0.80
 -26  -8  -1    1.40    1.40
 -26   8  -1    0.80    1.80
 -26   8  -1    1.40    1.60
 -26   8  -1    0.20    1.40
 -26   8  -1    1.30    1.60
  26   8   1    1.00    1.90
 -26   8  -1   -2.00    1.30
  28  -8   1    4.40    2.10
 -28  -8  -1    7.60    0.90
  28  -8   1    6.70    2.80
 -28  -8  -1    5.00    1.40
 -28  -8  -1    5.50    1.70
 -28  -8  -1    6.40    1.20
 -28  -8  -1    8.10    1.70
 -28  -8  -1    4.30    1.70
 -28  -8  -1    6.30    2.10
  28  -8   1    7.30    2.20
 -28  -8  -1    4.80    1.00
  28  -8   1    5.50    2.70
  28  -8   1    5.60    2.10
 -28  -8  -1    6.70    1.60
  28   8   1    1.80    1.90
 -28   8  -1    6.60    2.40
 -28   8  -1    7.20    2.50
 -28   8  -1    7.80    2.50
 -28   8  -1    4.20    1.90
  27  -9  -1   29.90    3.70
 -27  -9   1   29.40    2.30
 -27  -9   1   28.80    1.60
 -27  -9   1   27.80    2.50
 -27  -9   1   27.80    2.60
  27  -9  -1   25.40    4.30
 -27  -9   1   32.30    2.50
  27  -9  -1   32.90    3.60
 -27  -9   1   28.50    3.00
 -27  -9   1   26.50    3.20
  27  -9  -1   28.20    4.30
 -27  -9   1   31.20    2.10
  27  -9  -1   25.20    4.40
  27  -9  -1   26.10    3.70
 -27  -9   1   26.10    3.60
  27  -9  -1   28.60    3.70
 -27   9   1   25.20    4.00
  27   9  -1   26.10    3.90
 -27   9   1   32.80    3.60
 -27   9   1   23.50    3.60
 -27   9   1   34.70    4.10
 -27   9   1   29.50    3.90
 -25  -9   1   13.60    1.60
  25  -9  -1   11.60    2.70
  25  -9  -1   12.80    2.80
  25  -9  -1    6.90    1.70
 -25  -9   1   11.30    1.70
  25  -9  -1    8.00    2.30
 -25  -9   1   12.80    2.10
  25  -9  -1   11.10    3.00
 -25  -9   1   13.70    2.80
 -25  -9   1   12.80    1.90
 -25  -9   1   10.00    1.90
  25  -9  -1    8.10    2.70
 -25  -9   1   11.10    2.10
 -25  -9   1   10.90    1.70
  25  -9  -1   14.80    3.70
 -25   9   1   12.00    2.70
 -25   9   1   11.30    2.50
 -25   9   1   13.40    2.70
 -25   9   1   10.10    2.40
  25   9  -1   13.70    2.90
 -25   9   1   20.00    5.00
 -25   9   1   11.70    3.20
 -23  -9   1   -0.70    0.90
 -23  -9   1   -0.20    1.20
 -23  -9   1    0.70    0.90
  23  -9  -1    0.40    1.60
  23  -9  -1   -0.90    1.40
  23  -9  -1    0.70    1.30
 -23  -9   1    0.30    0.80
 -23  -9   1    1.00    1.10
  23  -9  -1    0.70    1.40
 -23  -9   1    2.00    1.30
 -23  -9   1   -0.20    0.90
  23  -9  -1    3.10    1.90
  23  -9  -1    2.00    2.00
  23  -9  -1   -0.90    1.00
 -23  -9   1    2.20    1.20
  23  -9  -1   -0.30    1.50
 -23   9   1    0.60    1.60
 -23   9   1   -0.10    1.30
 -23   9   1    1.90    2.00
 -23   9   1    2.30    1.40
  23   9  -1    0.40    1.80
 -23   9   1    3.40    1.60
  21  -9  -1    5.40    2.60
 -21  -9   1    5.90    1.10
 -21  -9   1    6.30    1.70
  21  -9  -1    5.50    1.50
  21  -9  -1    5.70    2.60
  21  -9  -1    3.20    1.70
  21  -9  -1    3.40    1.90
  21  -9  -1    6.00    2.20
 -21  -9   1    3.80    1.20
 -21  -9   1    7.10    2.40
 -21  -9   1    5.90    1.40
 -21  -9   1    7.90    1.60
 -21  -9   1    8.60    1.80
  21  -9  -1    5.00    2.10
  21  -9  -1    6.80    2.30
 -21  -9   1    5.10    1.30
 -21   9   1    5.40    2.10
 -21   9   1    6.60    2.00
  21   9  -1    4.20    2.00
 -21   9   1    4.70    1.80
 -21   9   1    5.90    1.70
 -21   9   1    2.10    1.70
 -21   9   1    3.90    1.80
 -21   9   1    7.70    2.10
  19  -9  -1   10.30    2.70
 -19  -9   1   16.20    1.80
 -19  -9   1   15.00    1.60
 -19  -9   1   10.40    2.50
  19  -9  -1   12.60    2.50
  19  -9  -1   11.70    2.30
 -19  -9   1   13.20    1.40
 -19  -9   1   12.60    1.90
  19  -9  -1   17.30    3.40
 -19  -9   1   17.10    2.30
  19  -9  -1   16.20    3.00
  19  -9  -1   14.50    2.50
 -19  -9   1   15.20    2.30
  19  -9  -1   16.60    2.10
 -19  -9   1   19.60    2.50
  19  -9  -1   13.80    3.10
 -19   9   1   12.40    2.40
 -19   9   1   15.00    2.40
 -19   9   1   14.20    2.60
 -19   9   1   14.90    2.60
 -19   9   1   19.70    3.50
 -19   9   1   16.40    3.20
  19   9  -1   15.70    2.80
 -19   9   1   12.60    2.20
 -17  -9   1   91.39    4.50
  17  -9  -1   88.19    6.10
  17  -9  -1   95.09    6.20
  17  -9  -1   98.89    5.10
 -17  -9   1   95.89    4.80
  17  -9  -1   90.09    5.90
 -17  -9   1   99.09    4.10
  17  -9  -1   95.69    5.20
 -17  -9   1  101.39    4.80
  17  -9  -1   95.89    5.90
 -17  -9   1  100.39    3.10
  17  -9  -1   98.99    5.30
  17  -9  -1   96.69    4.50
 -17  -9   1   98.99    6.00
  17  -9  -1   91.09    5.10
  17   9  -1  100.49    5.60
 -17   9   1  103.59    6.40
 -17   9   1  103.69    5.20
 -17   9   1   98.09    4.90
 -17   9   1  104.29    5.70
 -17   9   1  100.49    5.00
 -17   9   1   98.19    5.40
 -17   9   1   88.99    6.00
 -17   9   1   91.79    6.20
  15  -9  -1    1.50    1.30
 -15  -9   1    1.00    0.80
  15  -9  -1    0.10    1.60
  15  -9  -1    1.90    1.50
 -15  -9   1    2.00    0.70
  15  -9  -1    1.30    1.30
  15  -9  -1    1.70    1.00
 -15  -9   1    1.40    1.20
 -15  -9   1    0.90    1.20
 -15  -9   1    0.50    0.80
 -15  -9   1    3.80    1.10
  15  -9  -1    1.10    1.70
 -15  -9   1   -0.50    1.30
 -15  -9   1    1.40    0.60
 -15  -9   1    1.80    1.10
  15  -9  -1    1.00    1.50
  15  -9  -1    0.60    1.70
  15  -9  -1    0.40    1.10
  15  -9  -1    0.10    1.10
 -15   9   1    0.10    1.30
 -15   9   1    3.60    2.00
 -15   9   1    1.40    1.40
  15   9  -1    3.20    1.70
 -15   9   1    0.60    1.30
 -15   9   1    1.40    1.30
 -15   9   1   -0.90    1.20
 -15   9   1    0.50    1.20
 -15   9   1   -1.10    1.40
  15   9  -1    1.00    1.10
  13  -9  -1  128.99    5.90
  13  -9  -1  134.79    5.20
  13  -9  -1  130.59    5.50
  13  -9  -1  141.89    7.50
 -13  -9   1  138.89    4.30
 -13  -9   1  134.49    5.80
 -13  -9   1  139.49    6.00
 -13  -9   1  139.99    4.40
  13  -9  -1  144.49    8.80
 -13  -9   1  137.79    5.00
  13  -9  -1  138.39    7.00
 -13  -9   1  133.89    5.00
  13  -9  -1  137.19    6.50
  13  -9  -1  122.79    6.70
  13  -9  -1  136.49    6.10
 -13  -9   1  146.99    7.30
  13  -9  -1  134.79    7.00
 -13  -9   1  129.99    4.90
  13  -9  -1  140.49    6.20
 -13  -9   1  139.29    5.90
 -13   9   1  130.19    7.20
 -13   9   1  140.69    7.40
  13   9  -1  149.99    5.40
 -13   9   1  135.89    5.70
 -13   9   1  142.39    6.30
 -13   9   1  132.69    7.10
  13   9  -1  145.69    6.60
 -13   9   1  133.89    6.60
 -13   9   1  135.79    5.40
 -13   9   1  138.49    6.20
 -11  -9   1   25.80    2.60
  11  -9  -1   21.50    2.60
  11  -9  -1   18.60    3.10
  11  -9  -1   31.70    5.40
  11  -9  -1   22.80    2.70
 -11  -9   1   23.00    2.80
 -11  -9   1   25.70    1.80
  11  -9  -1   29.80    3.80
  11  -9  -1   21.80    3.40
  11  -9  -1   33.30    4.60
 -11  -9   1   24.00    2.20
 -11  -9   1   28.50    3.90
 -11  -9   1   23.00    2.90
  11  -9  -1   22.50    3.10
 -11  -9   1   28.10    2.40
  11  -9  -1   23.20    2.80
 -11  -9   1   22.40    1.80
 -11  -9   1   22.10    2.60
 -11  -9   1   21.20    2.20
  11  -9  -1   21.60    2.10
  11  -9  -1   24.90    2.30
 -11   9   1   23.50    2.90
 -11   9   1   25.20    3.70
 -11   9   1   24.20    2.20
 -11   9   1   19.50    2.90
  11   9  -1   29.30    3.50
  11   9  -1   25.50    2.80
 -11   9   1   17.50    2.70
  11   9  -1   27.20    2.10
 -11   9   1   23.80    3.70
 -11   9   1   24.00    2.60
  11   9  -1   26.90    3.30
  -9  -9   1    7.00    1.40
   9  -9  -1    4.40    2.00
  -9  -9   1    3.00    1.90
  -9  -9   1    5.70    1.50
  -9  -9   1   10.00    1.90
  -9  -9   1    8.40    1.80
  -9  -9   1   10.00    2.00
   9  -9  -1    4.00    1.40
   9  -9  -1    2.20    1.60
  -9  -9   1    8.30    2.00
   9  -9  -1    4.20    1.50
   9  -9  -1    4.10    1.60
   9  -9  -1    2.70    1.90
   9  -9  -1    5.80    1.80
   9  -9  -1    3.20    1.80
   9  -9  -1    4.80    1.20
   9  -9  -1    2.40    1.60
  -9  -9   1    7.40    1.30
  -9  -9   1    7.40    1.80
   9  -9  -1    5.20    1.30
  -9  -9   1    6.40    1.30
   9   9  -1    5.30    1.30
   9   9  -1    4.70    2.00
  -9   9   1    6.20    1.20
  -9   9   1    6.80    1.80
  -9   9   1    3.50    1.70
  -9   9   1    0.90    1.80
  -9   9   1    2.30    1.90
  -9   9   1    6.10    1.40
  -9   9   1    4.60    1.60
   9   9  -1    5.30    1.70
   7  -9  -1  189.68    7.00
  -7  -9   1  198.78    7.40
  -7  -9   1  194.98    8.60
   7  -9  -1  205.98    8.70
   7  -9  -1  204.68    7.50
  -7  -9   1  211.58    7.80
   7  -9  -1  189.88    8.40
  -7  -9   1  198.38    6.30
   7  -9  -1  202.28    8.20
  -7  -9   1  201.88    7.50
   7  -9  -1  189.28    7.10
  -7  -9   1  202.18    7.60
  -7  -9   1  192.58    7.20
  -7  -9   1  191.28    6.30
   7  -9  -1  198.98    6.50
   7  -9  -1  202.58    7.60
   7  -9  -1  203.78    8.30
   7  -9  -1  199.98    6.30
  -7  -9   1  190.08    8.30
  -7   9   1  201.78    7.50
   7   9  -1  193.18    7.90
  -7   9   1  194.78    7.00
   7   9  -1  197.38    6.70
  -7   9   1  187.58    8.40
  -7   9   1  190.48    8.70
   7   9  -1  199.78    7.90
  -7   9   1  180.38    8.50
  -7   9   1  196.58    7.60
  -7   9   1  198.68    6.60
  -7   9   1  200.98    6.70
   7   9  -1  196.58    8.40
   5  -9  -1   51.99    3.30
  -5  -9   1   53.49    3.70
  -5  -9   1   55.49    3.80
  -5  -9   1   58.69    3.20
   5  -9  -1   51.59    3.50
  -5  -9   1   57.09    3.00
   5  -9  -1   50.49    3.50
   5  -9  -1   54.69    4.40
   5  -9  -1   60.09    4.10
   5  -9  -1   52.49    4.10
  -5  -9   1   56.19    3.70
  -5  -9   1   57.09    3.60
  -5  -9   1   53.49    3.70
   5  -9  -1   55.99    3.50
  -5  -9   1   63.29    4.80
  -5  -9   1   54.69    3.90
   5  -9  -1   57.19    2.90
   5  -9  -1   60.19    4.60
  -5  -9   1   58.19    3.30
   5  -9  -1   51.89    2.60
   5   9  -1   54.19    4.20
  -5   9   1   53.39    4.50
  -5   9   1   55.19    3.20
  -5   9   1   58.79    4.70
   5   9  -1   62.59    3.50
  -5   9   1   59.69    3.80
  -5   9   1   58.79    3.90
   5   9  -1   57.89    4.10
   5   9  -1   56.79    4.50
  -5   9   1   56.09    4.40
  -5   9   1   53.79    2.90
   3  -9  -1  130.29    5.20
   3  -9  -1  129.29    6.10
   3  -9  -1  136.69    7.40
   3  -9  -1  129.49    5.60
  -3  -9   1  128.69    6.00
  -3  -9   1  142.19    6.30
   3  -9  -1  129.89    5.70
  -3  -9   1  130.39    5.00
   3  -9  -1  124.29    5.20
   3  -9  -1  131.99    4.90
  -3  -9   1  126.39    6.00
  -3  -9   1  133.69    5.30
  -3  -9   1  131.99    6.90
  -3  -9   1  133.09    5.10
   3  -9  -1  141.39    6.90
  -3  -9   1  128.19    5.80
  -3  -9   1  131.29    5.80
   3  -9  -1  130.39    6.10
  -3  -9   1  134.59    5.70
   3  -9  -1  127.09    4.10
   3   9  -1  128.19    6.80
  -3   9   1  129.69    6.80
   3   9  -1  136.39    6.40
  -3   9   1  126.99    6.50
   3   9  -1  128.09    5.50
  -3   9   1  128.29    4.30
  -3   9   1  136.89    5.60
  -3   9   1  132.09    6.80
  -3   9   1  137.79    5.90
  -1  -9   1  460.15   13.60
  -1  -9   1  439.16   15.00
   1  -9  -1  442.06   13.20
   1  -9  -1  446.26   12.60
   1  -9  -1  462.95   14.80
   1  -9  -1  453.05   13.20
   1  -9  -1  437.16   12.40
   1  -9  -1  490.05   14.60
  -1  -9   1  445.86   13.90
   1  -9  -1  463.05   13.80
  -1  -9   1  455.65   13.10
  -1  -9   1  461.55   15.00
  -1  -9   1  466.85   14.20
  -1  -9   1  444.36   12.60
  -1  -9   1  448.06   12.70
   1  -9  -1  443.96   11.00
  -1  -9   1  446.86   13.50
   1  -9  -1  449.46   12.40
  -1  -9   1  452.95   12.80
   1   9  -1  453.55   14.30
  -1   9   1  441.86   10.80
   1   9  -1  441.36   15.00
  -1   9   1  450.15   12.90
  -1   9   1  449.06   14.50
   1   9  -1  462.15   11.10
  -1   9   1  455.95   14.80
  -1   9   1  469.35   16.80
   1   9  -1  458.45   11.20
[truncated: 3,538,565 more chars]
