# Supplementary material for: Surface‐Decoupled Altitudinal and Azimuthal Triptycene‐Fused Tetrapodal Molecular Motors
Source: Angew Chem Int Ed Engl. 2025 Oct 23;65(2):e202513922. doi: 10.1002/anie.202513922 (PMC12790369; doi:10.1002/anie.202513922)
Supplement: Supplementary file 2 — Supporting Information [file ANIE-65-e202513922-s001.zip › 16_mo_kb327_kaleta.cif]

 
data_mo_kb327_kaleta
 
_audit_creation_method            'SHELXL-2019/3'
_shelx_SHELXL_version_number      '2019/3'
_chemical_name_systematic         ?
_chemical_name_common             ?
_chemical_melting_point           ?
_chemical_formula_moiety   'C31 H24 O, C H2 Cl2' 
_chemical_formula_sum
 'C32 H26 Cl2 O' 
_chemical_formula_weight          497.43
_chemical_compound_source   'synthesized by the authors'

loop_
 _atom_type_symbol
 _atom_type_description
 _atom_type_scat_dispersion_real
 _atom_type_scat_dispersion_imag
 _atom_type_scat_source
 'C'  'C'   0.0033   0.0016
 'International Tables Vol C Tables 4.2.6.8 and 6.1.1.4'
 'H'  'H'   0.0000   0.0000
 'International Tables Vol C Tables 4.2.6.8 and 6.1.1.4'
 'Cl'  'Cl'   0.1484   0.1585
 'International Tables Vol C Tables 4.2.6.8 and 6.1.1.4'
 'O'  'O'   0.0106   0.0060
 'International Tables Vol C Tables 4.2.6.8 and 6.1.1.4'
 
_space_group_crystal_system       monoclinic
_space_group_IT_number            14
_space_group_name_H-M_alt         'P 21/c'
_space_group_name_Hall            '-P 2ybc'
 
_shelx_space_group_comment
;
The symmetry employed for this shelxl refinement is uniquely defined
by the following loop, which should always be used as a source of
symmetry information in preference to the above space-group names.
They are only intended as comments.
;
 
loop_
 _space_group_symop_operation_xyz
 'x, y, z'
 '-x, y+1/2, -z+1/2'
 '-x, -y, -z'
 'x, -y-1/2, z-1/2'
 
_cell_length_a                    14.9302(7)
_cell_length_b                    12.4356(5)
_cell_length_c                    13.9786(7)
_cell_angle_alpha                 90
_cell_angle_beta                  103.653(2)
_cell_angle_gamma                 90
_cell_volume                      2522.0(2)
_cell_formula_units_Z             4
_cell_measurement_temperature     120(2)
_cell_measurement_reflns_used     9861 
_cell_measurement_theta_min       2.4305 
_cell_measurement_theta_max       28.2623 
 
_exptl_crystal_description        prism 
_exptl_crystal_colour             yellow 
_exptl_crystal_density_meas       ?
_exptl_crystal_density_method     ?
_exptl_crystal_density_diffrn     1.310          
_exptl_crystal_F_000              1040
_exptl_transmission_factor_min    ?
_exptl_transmission_factor_max    ?
_exptl_crystal_size_max           0.451
_exptl_crystal_size_mid           0.294
_exptl_crystal_size_min           0.289
_exptl_absorpt_coefficient_mu     0.281
_shelx_estimated_absorpt_T_min    0.884
_shelx_estimated_absorpt_T_max    0.923
_exptl_absorpt_correction_type    multi-scan 
_exptl_absorpt_correction_T_min   0.82 
_exptl_absorpt_correction_T_max   0.92 
_exptl_absorpt_process_details    
;
Krause, L., Herbst-Irmer, R., Sheldrick, G. M., Stalke, D. (2015).
"Comparison of silver and molybdenum microfocus X-ray sources for
single-crystal structure determination"
J. Appl. Cryst. 48, 3-10.
doi:10.1107/S1600576714022985
;
_exptl_absorpt_special_details    ?
_diffrn_ambient_temperature       120(2)
_diffrn_radiation_wavelength      0.71073
_diffrn_radiation_type            MoK\a
_diffrn_source                    'I\mS  micro-focus sealed tube' 
_diffrn_radiation_monochromator   'Quazar Mo multilayer optic'
_diffrn_measurement_device_type   'Bruker D8 VENTURE Kappa Duo PHOTONIII CMOS' 
_diffrn_measurement_method        '\f and \w scans' 
_diffrn_detector_area_resol_mean  ?
_diffrn_reflns_number             35073
_diffrn_reflns_av_unetI/netI      0.0233
_diffrn_reflns_av_R_equivalents   0.0320
_diffrn_reflns_limit_h_min        -19
_diffrn_reflns_limit_h_max        19
_diffrn_reflns_limit_k_min        -16
_diffrn_reflns_limit_k_max        13
_diffrn_reflns_limit_l_min        -18
_diffrn_reflns_limit_l_max        18
_diffrn_reflns_theta_min          2.157
_diffrn_reflns_theta_max          28.270
_diffrn_reflns_theta_full         25.242
_diffrn_measured_fraction_theta_max   0.997
_diffrn_measured_fraction_theta_full  0.999
_diffrn_reflns_Laue_measured_fraction_max    0.997
_diffrn_reflns_Laue_measured_fraction_full   0.999
_diffrn_reflns_point_group_measured_fraction_max   0.997
_diffrn_reflns_point_group_measured_fraction_full  0.999
_reflns_number_total              6229
_reflns_number_gt                 5622
_reflns_threshold_expression      'I > 2\s(I)'
_reflns_Friedel_coverage          0.000
_reflns_Friedel_fraction_max      .
_reflns_Friedel_fraction_full     .
 
_reflns_special_details
;
 Reflections were merged by SHELXL according to the crystal
 class for the calculation of statistics and refinement.
 
 _reflns_Friedel_fraction is defined as the number of unique
 Friedel pairs measured divided by the number that would be
 possible theoretically, ignoring centric projections and
 systematic absences.
;
 
_computing_data_collection   'Bruker Instrument Service v8.5.1.2 Release' 
_computing_cell_refinement    'SAINT V8.40B (Bruker AXS LLC, 2019)' 
_computing_data_reduction         'SAINT V8.40B (Bruker AXS LLC, 2019)' 
_computing_structure_solution     'SHELXT 2018/2 (Sheldrick, 2018)'
_computing_structure_refinement 'SHELXL-2019/2 (Sheldrick, 2019)'
_computing_molecular_graphics     ?
_computing_publication_material   ?
_refine_special_details           ?
_refine_ls_structure_factor_coef  Fsqd
_refine_ls_matrix_type            full
_refine_ls_weighting_scheme       calc
_refine_ls_weighting_details
'w=1/[\s^2^(Fo^2^)+(0.0634P)^2^+3.3688P] where P=(Fo^2^+2Fc^2^)/3'
_atom_sites_solution_primary     direct 
_atom_sites_solution_secondary   difmap 
_atom_sites_solution_hydrogens    geom
_refine_ls_hydrogen_treatment     constr
_refine_ls_extinction_method      none
_refine_ls_extinction_coef        .
_refine_ls_number_reflns          6229
_refine_ls_number_parameters      320
_refine_ls_number_restraints      0
_refine_ls_R_factor_all           0.0713
_refine_ls_R_factor_gt            0.0658
_refine_ls_wR_factor_ref          0.1593
_refine_ls_wR_factor_gt           0.1551
_refine_ls_goodness_of_fit_ref    1.033
_refine_ls_restrained_S_all       1.033
_refine_ls_shift/su_max           0.000
_refine_ls_shift/su_mean          0.000
 
loop_
 _atom_site_label
 _atom_site_type_symbol
 _atom_site_fract_x
 _atom_site_fract_y
 _atom_site_fract_z
 _atom_site_U_iso_or_equiv
 _atom_site_adp_type
 _atom_site_occupancy
 _atom_site_site_symmetry_order  
 _atom_site_calc_flag
 _atom_site_refinement_flags_posn
 _atom_site_refinement_flags_adp
 _atom_site_refinement_flags_occupancy
 _atom_site_disorder_assembly
 _atom_site_disorder_group
C1 C 0.29008(12) 0.53820(14) 0.61595(12) 0.0187(3) Uani 1 1 d . . . . .
H1 H 0.282892 0.587416 0.558057 0.022 Uiso 1 1 calc R U . . .
C2 C 0.24370(12) 0.42941(14) 0.58992(13) 0.0192(3) Uani 1 1 d . . . . .
C3 C 0.19524(12) 0.39602(15) 0.49781(13) 0.0214(3) Uani 1 1 d . . . . .
H3 H 0.189506 0.442585 0.442815 0.026 Uiso 1 1 calc R U . . .
O1 O 0.13040(10) 0.65053(12) 1.00919(10) 0.0279(3) Uani 1 1 d . . . . .
C4 C 0.15471(12) 0.29424(16) 0.48529(15) 0.0255(4) Uani 1 1 d . . . . .
C5 C 0.16168(13) 0.22682(15) 0.56691(17) 0.0280(4) Uani 1 1 d . . . . .
C6 C 0.21166(13) 0.26104(15) 0.65929(15) 0.0266(4) Uani 1 1 d . . . . .
H6 H 0.217316 0.215072 0.714681 0.032 Uiso 1 1 calc R U . . .
C7 C 0.25297(12) 0.36117(15) 0.67084(14) 0.0221(4) Uani 1 1 d . . . . .
C8 C 0.30907(13) 0.41011(15) 0.76637(13) 0.0231(4) Uani 1 1 d . . . . .
H8 H 0.316448 0.360606 0.824086 0.028 Uiso 1 1 calc R U . . .
C9 C 0.40055(13) 0.44432(16) 0.74547(14) 0.0246(4) Uani 1 1 d . . . . .
C10 C 0.48785(14) 0.41396(19) 0.79759(15) 0.0323(5) Uani 1 1 d . . . . .
H10 H 0.494664 0.369133 0.853884 0.039 Uiso 1 1 calc R U . . .
C11 C 0.56583(14) 0.4491(2) 0.76755(17) 0.0369(5) Uani 1 1 d . . . . .
C12 C 0.55553(14) 0.5141(2) 0.68428(17) 0.0344(5) Uani 1 1 d . . . . .
C13 C 0.46734(13) 0.54625(17) 0.63336(15) 0.0274(4) Uani 1 1 d . . . . .
H13 H 0.460190 0.591613 0.577379 0.033 Uiso 1 1 calc R U . . .
C14 C 0.39044(12) 0.51223(15) 0.66424(13) 0.0217(4) Uani 1 1 d . . . . .
C15 C 0.24838(12) 0.58308(14) 0.69719(12) 0.0184(3) Uani 1 1 d . . . . .
C16 C 0.20206(12) 0.68050(14) 0.69381(12) 0.0190(3) Uani 1 1 d . . . . .
H16 H 0.194262 0.726567 0.638233 0.023 Uiso 1 1 calc R U . . .
C17 C 0.16750(11) 0.70822(14) 0.77462(12) 0.0187(3) Uani 1 1 d . . . . .
C18 C 0.17964(12) 0.63929(15) 0.85611(12) 0.0196(3) Uani 1 1 d . . . . .
C19 C 0.22557(12) 0.54209(15) 0.85970(13) 0.0209(3) Uani 1 1 d . . . . .
H19 H 0.233527 0.496270 0.915456 0.025 Uiso 1 1 calc R U . . .
C20 C 0.25949(12) 0.51411(14) 0.77901(13) 0.0199(3) Uani 1 1 d . . . . .
C21 C 0.11386(12) 0.80329(14) 0.79265(13) 0.0197(3) Uani 1 1 d . . . . .
C22 C 0.08272(13) 0.89206(15) 0.73513(14) 0.0229(4) Uani 1 1 d . . . . .
H22 H 0.098881 0.902859 0.674050 0.027 Uiso 1 1 calc R U . . .
C23 C 0.02659(13) 0.96578(16) 0.76946(15) 0.0273(4) Uani 1 1 d . . . . .
H23 H 0.003934 1.026951 0.730517 0.033 Uiso 1 1 calc R U . . .
C24 C 0.00330(13) 0.95144(17) 0.85916(16) 0.0293(4) Uani 1 1 d . . . . .
H24 H -0.035838 1.001927 0.880142 0.035 Uiso 1 1 calc R U . . .
C25 C 0.03701(13) 0.86345(16) 0.91852(15) 0.0268(4) Uani 1 1 d . . . . .
H25 H 0.022586 0.853911 0.980629 0.032 Uiso 1 1 calc R U . . .
C26 C 0.09206(12) 0.79043(15) 0.88445(13) 0.0213(4) Uani 1 1 d . . . . .
C27 C 0.13371(12) 0.68765(15) 0.92946(13) 0.0212(3) Uani 1 1 d . . . . .
C28 C 0.11477(17) 0.11867(17) 0.5572(2) 0.0404(6) Uani 1 1 d . . . . .
H28A H 0.122716 0.086096 0.622509 0.061 Uiso 1 1 calc R U . . .
H28B H 0.142199 0.071825 0.515454 0.061 Uiso 1 1 calc R U . . .
H28C H 0.048905 0.127779 0.527332 0.061 Uiso 1 1 calc R U . . .
C29 C 0.10131(15) 0.25985(19) 0.38466(17) 0.0365(5) Uani 1 1 d . . . . .
H29A H 0.127166 0.192666 0.366212 0.055 Uiso 1 1 calc R U . . .
H29B H 0.105448 0.315884 0.336593 0.055 Uiso 1 1 calc R U . . .
H29C H 0.036578 0.248611 0.385682 0.055 Uiso 1 1 calc R U . . .
C32 C 0.63786(17) 0.5488(3) 0.6467(2) 0.0511(7) Uani 1 1 d . . . . .
H32A H 0.617148 0.593179 0.587631 0.077 Uiso 1 1 calc R U . . .
H32B H 0.669979 0.485149 0.630340 0.077 Uiso 1 1 calc R U . . .
H32C H 0.679895 0.590654 0.697580 0.077 Uiso 1 1 calc R U . . .
C30 C 0.66034(17) 0.4153(3) 0.8255(2) 0.0551(8) Uani 1 1 d . . . . .
H30A H 0.692727 0.378011 0.781889 0.083 Uiso 1 1 calc R U . . .
H30B H 0.654029 0.366984 0.878891 0.083 Uiso 1 1 calc R U . . .
H30C H 0.695555 0.479127 0.853357 0.083 Uiso 1 1 calc R U . . .
Cl1S Cl 0.39635(6) 0.16389(13) 0.53405(7) 0.0945(4) Uani 1 1 d . . . . .
Cl2S Cl 0.58797(5) 0.23305(7) 0.57850(7) 0.0678(3) Uani 1 1 d . . . . .
C1S C 0.4886(3) 0.2071(3) 0.6218(2) 0.0712(10) Uani 1 1 d . . . . .
H1SA H 0.503615 0.152017 0.674336 0.085 Uiso 1 1 calc R U . . .
H1SB H 0.471083 0.273687 0.651745 0.085 Uiso 1 1 calc R U . . .
 
loop_
 _atom_site_aniso_label
 _atom_site_aniso_U_11
 _atom_site_aniso_U_22
 _atom_site_aniso_U_33
 _atom_site_aniso_U_23
 _atom_site_aniso_U_13
 _atom_site_aniso_U_12
C1 0.0177(8) 0.0216(8) 0.0171(7) 0.0008(6) 0.0048(6) 0.0002(6)
C2 0.0155(7) 0.0199(8) 0.0235(8) 0.0000(6) 0.0070(6) 0.0022(6)
C3 0.0165(8) 0.0248(8) 0.0233(8) -0.0025(7) 0.0056(6) 0.0024(7)
O1 0.0359(8) 0.0303(7) 0.0202(6) -0.0022(5) 0.0119(6) -0.0066(6)
C4 0.0171(8) 0.0258(9) 0.0346(10) -0.0088(8) 0.0081(7) 0.0011(7)
C5 0.0220(9) 0.0204(8) 0.0453(11) -0.0052(8) 0.0152(8) 0.0000(7)
C6 0.0265(9) 0.0215(8) 0.0357(10) 0.0042(8) 0.0150(8) 0.0057(7)
C7 0.0205(8) 0.0227(8) 0.0247(9) 0.0026(7) 0.0084(7) 0.0051(7)
C8 0.0235(9) 0.0246(9) 0.0217(8) 0.0051(7) 0.0061(7) 0.0068(7)
C9 0.0212(9) 0.0291(9) 0.0230(8) -0.0028(7) 0.0043(7) 0.0054(7)
C10 0.0264(10) 0.0405(11) 0.0273(9) -0.0033(8) 0.0011(8) 0.0118(9)
C11 0.0200(9) 0.0507(13) 0.0369(11) -0.0138(10) 0.0003(8) 0.0071(9)
C12 0.0191(9) 0.0461(12) 0.0383(11) -0.0164(10) 0.0073(8) -0.0050(9)
C13 0.0231(9) 0.0331(10) 0.0270(9) -0.0078(8) 0.0081(7) -0.0047(8)
C14 0.0178(8) 0.0260(9) 0.0214(8) -0.0056(7) 0.0045(6) -0.0003(7)
C15 0.0164(7) 0.0219(8) 0.0167(7) -0.0003(6) 0.0034(6) -0.0012(6)
C16 0.0191(8) 0.0211(8) 0.0161(7) 0.0016(6) 0.0029(6) -0.0005(6)
C17 0.0163(7) 0.0204(8) 0.0187(8) -0.0019(6) 0.0024(6) -0.0023(6)
C18 0.0174(8) 0.0245(8) 0.0168(7) -0.0015(6) 0.0039(6) -0.0032(6)
C19 0.0207(8) 0.0246(8) 0.0171(7) 0.0031(6) 0.0039(6) -0.0008(7)
C20 0.0172(8) 0.0224(8) 0.0194(8) 0.0024(6) 0.0030(6) 0.0019(6)
C21 0.0162(7) 0.0221(8) 0.0200(8) -0.0055(6) 0.0026(6) -0.0029(6)
C22 0.0219(8) 0.0232(8) 0.0221(8) -0.0036(7) 0.0022(7) -0.0001(7)
C23 0.0221(9) 0.0235(9) 0.0331(10) -0.0046(7) 0.0002(7) 0.0019(7)
C24 0.0216(9) 0.0274(9) 0.0399(11) -0.0129(8) 0.0093(8) -0.0006(7)
C25 0.0238(9) 0.0293(9) 0.0299(9) -0.0101(8) 0.0118(7) -0.0075(7)
C26 0.0182(8) 0.0231(8) 0.0228(8) -0.0055(7) 0.0051(6) -0.0059(7)
C27 0.0197(8) 0.0246(8) 0.0197(8) -0.0054(7) 0.0054(6) -0.0068(7)
C28 0.0367(12) 0.0237(10) 0.0671(16) -0.0078(10) 0.0249(11) -0.0053(9)
C29 0.0296(10) 0.0355(11) 0.0425(12) -0.0172(9) 0.0047(9) -0.0028(9)
C32 0.0232(11) 0.0721(19) 0.0602(16) -0.0170(14) 0.0140(11) -0.0131(11)
C30 0.0220(11) 0.081(2) 0.0564(16) -0.0114(15) -0.0035(10) 0.0151(12)
Cl1S 0.0401(4) 0.1879(13) 0.0535(5) 0.0244(6) 0.0073(3) 0.0050(6)
Cl2S 0.0445(4) 0.0666(5) 0.0799(6) -0.0031(4) -0.0102(4) 0.0130(3)
C1S 0.108(3) 0.068(2) 0.0335(13) -0.0092(13) 0.0093(16) -0.032(2)
 
_geom_special_details
;
 All esds (except the esd in the dihedral angle between two l.s. planes)
 are estimated using the full covariance matrix.  The cell esds are taken
 into account individually in the estimation of esds in distances, angles
 and torsion angles; correlations between esds in cell parameters are only
 used when they are defined by crystal symmetry.  An approximate (isotropic)
 treatment of cell esds is used for estimating esds involving l.s. planes.
;
 
loop_
 _geom_bond_atom_site_label_1
 _geom_bond_atom_site_label_2
 _geom_bond_distance
 _geom_bond_site_symmetry_2
 _geom_bond_publ_flag
C1 C15 1.524(2) . ?
C1 C2 1.524(2) . ?
C1 C14 1.526(2) . ?
C1 H1 1.0000 . ?
C2 C3 1.384(2) . ?
C2 C7 1.395(2) . ?
C3 C4 1.396(3) . ?
C3 H3 0.9500 . ?
O1 C27 1.218(2) . ?
C4 C5 1.400(3) . ?
C4 C29 1.506(3) . ?
C5 C6 1.397(3) . ?
C5 C28 1.508(3) . ?
C6 C7 1.382(3) . ?
C6 H6 0.9500 . ?
C7 C8 1.526(3) . ?
C8 C20 1.521(2) . ?
C8 C9 1.523(3) . ?
C8 H8 1.0000 . ?
C9 C10 1.387(3) . ?
C9 C14 1.394(3) . ?
C10 C11 1.398(3) . ?
C10 H10 0.9500 . ?
C11 C12 1.395(4) . ?
C11 C30 1.512(3) . ?
C12 C13 1.399(3) . ?
C12 C32 1.510(3) . ?
C13 C14 1.385(3) . ?
C13 H13 0.9500 . ?
C15 C16 1.390(2) . ?
C15 C20 1.408(2) . ?
C16 C17 1.392(2) . ?
C16 H16 0.9500 . ?
C17 C18 1.403(2) . ?
C17 C21 1.483(2) . ?
C18 C19 1.385(3) . ?
C18 C27 1.488(2) . ?
C19 C20 1.386(2) . ?
C19 H19 0.9500 . ?
C21 C22 1.380(3) . ?
C21 C26 1.405(2) . ?
C22 C23 1.401(3) . ?
C22 H22 0.9500 . ?
C23 C24 1.390(3) . ?
C23 H23 0.9500 . ?
C24 C25 1.394(3) . ?
C24 H24 0.9500 . ?
C25 C26 1.383(3) . ?
C25 H25 0.9500 . ?
C26 C27 1.494(3) . ?
C28 H28A 0.9800 . ?
C28 H28B 0.9800 . ?
C28 H28C 0.9800 . ?
C29 H29A 0.9800 . ?
C29 H29B 0.9800 . ?
C29 H29C 0.9800 . ?
C32 H32A 0.9800 . ?
C32 H32B 0.9800 . ?
C32 H32C 0.9800 . ?
C30 H30A 0.9800 . ?
C30 H30B 0.9800 . ?
C30 H30C 0.9800 . ?
Cl1S C1S 1.701(3) . ?
Cl2S C1S 1.760(4) . ?
C1S H1SA 0.9900 . ?
C1S H1SB 0.9900 . ?
 
loop_
 _geom_angle_atom_site_label_1
 _geom_angle_atom_site_label_2
 _geom_angle_atom_site_label_3
 _geom_angle
 _geom_angle_site_symmetry_1
 _geom_angle_site_symmetry_3
 _geom_angle_publ_flag
C15 C1 C2 105.10(13) . . ?
C15 C1 C14 106.21(14) . . ?
C2 C1 C14 105.14(14) . . ?
C15 C1 H1 113.2 . . ?
C2 C1 H1 113.2 . . ?
C14 C1 H1 113.2 . . ?
C3 C2 C7 120.15(17) . . ?
C3 C2 C1 126.64(16) . . ?
C7 C2 C1 113.21(15) . . ?
C2 C3 C4 120.31(18) . . ?
C2 C3 H3 119.8 . . ?
C4 C3 H3 119.8 . . ?
C3 C4 C5 119.62(18) . . ?
C3 C4 C29 119.52(19) . . ?
C5 C4 C29 120.82(19) . . ?
C6 C5 C4 119.46(18) . . ?
C6 C5 C28 119.4(2) . . ?
C4 C5 C28 121.2(2) . . ?
C7 C6 C5 120.58(18) . . ?
C7 C6 H6 119.7 . . ?
C5 C6 H6 119.7 . . ?
C6 C7 C2 119.83(18) . . ?
C6 C7 C8 126.82(17) . . ?
C2 C7 C8 113.33(16) . . ?
C20 C8 C9 105.53(15) . . ?
C20 C8 C7 105.02(14) . . ?
C9 C8 C7 105.98(14) . . ?
C20 C8 H8 113.2 . . ?
C9 C8 H8 113.2 . . ?
C7 C8 H8 113.2 . . ?
C10 C9 C14 120.02(19) . . ?
C10 C9 C8 126.66(18) . . ?
C14 C9 C8 113.31(16) . . ?
C9 C10 C11 120.2(2) . . ?
C9 C10 H10 119.9 . . ?
C11 C10 H10 119.9 . . ?
C12 C11 C10 119.75(19) . . ?
C12 C11 C30 120.9(2) . . ?
C10 C11 C30 119.4(2) . . ?
C11 C12 C13 119.67(19) . . ?
C11 C12 C32 121.2(2) . . ?
C13 C12 C32 119.1(2) . . ?
C14 C13 C12 120.3(2) . . ?
C14 C13 H13 119.9 . . ?
C12 C13 H13 119.9 . . ?
C13 C14 C9 120.03(17) . . ?
C13 C14 C1 126.68(17) . . ?
C9 C14 C1 113.25(15) . . ?
C16 C15 C20 121.39(16) . . ?
C16 C15 C1 125.54(15) . . ?
C20 C15 C1 113.06(15) . . ?
C15 C16 C17 117.71(16) . . ?
C15 C16 H16 121.1 . . ?
C17 C16 H16 121.1 . . ?
C16 C17 C18 120.42(16) . . ?
C16 C17 C21 130.86(16) . . ?
C18 C17 C21 108.71(15) . . ?
C19 C18 C17 122.06(16) . . ?
C19 C18 C27 129.23(16) . . ?
C17 C18 C27 108.68(16) . . ?
C18 C19 C20 117.57(16) . . ?
C18 C19 H19 121.2 . . ?
C20 C19 H19 121.2 . . ?
C19 C20 C15 120.85(16) . . ?
C19 C20 C8 126.12(16) . . ?
C15 C20 C8 113.02(15) . . ?
C22 C21 C26 120.27(17) . . ?
C22 C21 C17 131.30(16) . . ?
C26 C21 C17 108.38(16) . . ?
C21 C22 C23 118.06(18) . . ?
C21 C22 H22 121.0 . . ?
C23 C22 H22 121.0 . . ?
C24 C23 C22 121.50(19) . . ?
C24 C23 H23 119.3 . . ?
C22 C23 H23 119.3 . . ?
C23 C24 C25 120.39(18) . . ?
C23 C24 H24 119.8 . . ?
C25 C24 H24 119.8 . . ?
C26 C25 C24 118.10(18) . . ?
C26 C25 H25 120.9 . . ?
C24 C25 H25 120.9 . . ?
C25 C26 C21 121.63(18) . . ?
C25 C26 C27 129.72(17) . . ?
C21 C26 C27 108.59(15) . . ?
O1 C27 C18 127.02(18) . . ?
O1 C27 C26 127.36(17) . . ?
C18 C27 C26 105.62(15) . . ?
C5 C28 H28A 109.5 . . ?
C5 C28 H28B 109.5 . . ?
H28A C28 H28B 109.5 . . ?
C5 C28 H28C 109.5 . . ?
H28A C28 H28C 109.5 . . ?
H28B C28 H28C 109.5 . . ?
C4 C29 H29A 109.5 . . ?
C4 C29 H29B 109.5 . . ?
H29A C29 H29B 109.5 . . ?
C4 C29 H29C 109.5 . . ?
H29A C29 H29C 109.5 . . ?
H29B C29 H29C 109.5 . . ?
C12 C32 H32A 109.5 . . ?
C12 C32 H32B 109.5 . . ?
H32A C32 H32B 109.5 . . ?
C12 C32 H32C 109.5 . . ?
H32A C32 H32C 109.5 . . ?
H32B C32 H32C 109.5 . . ?
C11 C30 H30A 109.5 . . ?
C11 C30 H30B 109.5 . . ?
H30A C30 H30B 109.5 . . ?
C11 C30 H30C 109.5 . . ?
H30A C30 H30C 109.5 . . ?
H30B C30 H30C 109.5 . . ?
Cl1S C1S Cl2S 114.47(18) . . ?
Cl1S C1S H1SA 108.6 . . ?
Cl2S C1S H1SA 108.6 . . ?
Cl1S C1S H1SB 108.6 . . ?
Cl2S C1S H1SB 108.6 . . ?
H1SA C1S H1SB 107.6 . . ?
 
_refine_diff_density_max    1.640
_refine_diff_density_min   -1.317
_refine_diff_density_rms    0.067

_shelx_res_file
;
TITL mo_kb327_kaleta_a.res in P2(1)/c
    mo_kb327_kaleta.res
    created by SHELXL-2019/3 at 16:48:15 on 19-Jan-2025
REM Old TITL mo_kb327_kaleta in P2(1)/c
REM SHELXT solution in P2(1)/c: R1 0.198, Rweak 0.011, Alpha 0.025
REM <I/s>   0.678 for  254 systematic absences,  Orientation as input
REM Formula found by SHELXT:  C32 Cl2 O
CELL  0.71073  14.9302  12.4356  13.9786   90.000  103.653   90.000
ZERR    4.000   0.0007   0.0005   0.0007    0.000    0.002    0.000
LATT  1
SYMM -X, 1/2+Y, 1/2-Z
SFAC C H CL O
UNIT 128 104 8 4
TEMP -153.150
SIZE 0.289 0.294 0.451
L.S. 10
BOND $H
LIST 4
ACTA
FMAP 2
PLAN -40
WGHT    0.063400    3.368800
FVAR       0.59841
C1    1    0.290080    0.538200    0.615949    11.00000    0.01770    0.02159 =
         0.01715    0.00079    0.00481    0.00024
AFIX  13
H1    2    0.282892    0.587416    0.558057    11.00000   -1.20000
AFIX   0
C2    1    0.243704    0.429411    0.589924    11.00000    0.01552    0.01988 =
         0.02347   -0.00001    0.00696    0.00217
C3    1    0.195236    0.396024    0.497809    11.00000    0.01649    0.02480 =
         0.02331   -0.00250    0.00561    0.00243
AFIX  43
H3    2    0.189506    0.442585    0.442815    11.00000   -1.20000
AFIX   0
O1    4    0.130402    0.650529    1.009189    11.00000    0.03585    0.03031 =
         0.02025   -0.00225    0.01191   -0.00655
C4    1    0.154714    0.294241    0.485295    11.00000    0.01712    0.02583 =
         0.03461   -0.00882    0.00811    0.00113
C5    1    0.161682    0.226823    0.566913    11.00000    0.02205    0.02036 =
         0.04531   -0.00518    0.01522    0.00004
C6    1    0.211663    0.261037    0.659291    11.00000    0.02650    0.02154 =
         0.03566    0.00423    0.01504    0.00575
AFIX  43
H6    2    0.217316    0.215072    0.714681    11.00000   -1.20000
AFIX   0
C7    1    0.252972    0.361170    0.670838    11.00000    0.02050    0.02269 =
         0.02468    0.00257    0.00843    0.00515
C8    1    0.309073    0.410111    0.766375    11.00000    0.02350    0.02456 =
         0.02173    0.00509    0.00612    0.00681
AFIX  13
H8    2    0.316448    0.360606    0.824086    11.00000   -1.20000
AFIX   0
C9    1    0.400554    0.444321    0.745466    11.00000    0.02122    0.02914 =
         0.02302   -0.00277    0.00431    0.00540
C10   1    0.487849    0.413961    0.797593    11.00000    0.02644    0.04050 =
         0.02728   -0.00333    0.00108    0.01184
AFIX  43
H10   2    0.494664    0.369133    0.853884    11.00000   -1.20000
AFIX   0
C11   1    0.565829    0.449129    0.767545    11.00000    0.01996    0.05071 =
         0.03688   -0.01377    0.00034    0.00714
C12   1    0.555534    0.514080    0.684281    11.00000    0.01911    0.04613 =
         0.03829   -0.01641    0.00731   -0.00502
C13   1    0.467337    0.546251    0.633358    11.00000    0.02310    0.03313 =
         0.02697   -0.00778    0.00808   -0.00467
AFIX  43
H13   2    0.460190    0.591613    0.577379    11.00000   -1.20000
AFIX   0
C14   1    0.390441    0.512231    0.664237    11.00000    0.01782    0.02596 =
         0.02138   -0.00557    0.00448   -0.00026
C15   1    0.248375    0.583084    0.697187    11.00000    0.01638    0.02186 =
         0.01668   -0.00027    0.00345   -0.00116
C16   1    0.202056    0.680503    0.693807    11.00000    0.01910    0.02107 =
         0.01609    0.00161    0.00285   -0.00049
AFIX  43
H16   2    0.194262    0.726567    0.638233    11.00000   -1.20000
AFIX   0
C17   1    0.167503    0.708222    0.774624    11.00000    0.01630    0.02036 =
         0.01870   -0.00192    0.00239   -0.00228
C18   1    0.179639    0.639291    0.856112    11.00000    0.01739    0.02455 =
         0.01678   -0.00148    0.00391   -0.00320
C19   1    0.225568    0.542091    0.859702    11.00000    0.02075    0.02456 =
         0.01713    0.00312    0.00388   -0.00080
AFIX  43
H19   2    0.233527    0.496270    0.915456    11.00000   -1.20000
AFIX   0
C20   1    0.259492    0.514107    0.779005    11.00000    0.01720    0.02238 =
         0.01938    0.00239    0.00299    0.00194
C21   1    0.113862    0.803291    0.792648    11.00000    0.01619    0.02214 =
         0.02004   -0.00550    0.00258   -0.00294
C22   1    0.082724    0.892058    0.735131    11.00000    0.02195    0.02316 =
         0.02209   -0.00364    0.00219   -0.00011
AFIX  43
H22   2    0.098881    0.902859    0.674050    11.00000   -1.20000
AFIX   0
C23   1    0.026589    0.965776    0.769455    11.00000    0.02208    0.02346 =
         0.03307   -0.00461    0.00015    0.00191
AFIX  43
H23   2    0.003934    1.026951    0.730517    11.00000   -1.20000
AFIX   0
C24   1    0.003299    0.951444    0.859157    11.00000    0.02161    0.02740 =
         0.03994   -0.01286    0.00928   -0.00063
AFIX  43
H24   2   -0.035838    1.001927    0.880142    11.00000   -1.20000
AFIX   0
C25   1    0.037013    0.863450    0.918520    11.00000    0.02382    0.02931 =
         0.02986   -0.01012    0.01177   -0.00745
AFIX  43
H25   2    0.022586    0.853911    0.980629    11.00000   -1.20000
AFIX   0
C26   1    0.092056    0.790432    0.884446    11.00000    0.01824    0.02311 =
         0.02276   -0.00553    0.00509   -0.00594
C27   1    0.133707    0.687646    0.929457    11.00000    0.01973    0.02464 =
         0.01967   -0.00535    0.00540   -0.00678
C28   1    0.114771    0.118667    0.557202    11.00000    0.03668    0.02366 =
         0.06710   -0.00783    0.02490   -0.00527
AFIX 137
H28A  2    0.122716    0.086096    0.622509    11.00000   -1.50000
H28B  2    0.142199    0.071825    0.515454    11.00000   -1.50000
H28C  2    0.048905    0.127779    0.527332    11.00000   -1.50000
AFIX   0
C29   1    0.101313    0.259847    0.384658    11.00000    0.02957    0.03545 =
         0.04247   -0.01724    0.00466   -0.00277
AFIX 137
H29A  2    0.127166    0.192666    0.366212    11.00000   -1.50000
H29B  2    0.105448    0.315884    0.336593    11.00000   -1.50000
H29C  2    0.036578    0.248611    0.385682    11.00000   -1.50000
AFIX   0
C32   1    0.637860    0.548812    0.646658    11.00000    0.02318    0.07210 =
         0.06018   -0.01705    0.01397   -0.01306
AFIX 137
H32A  2    0.617148    0.593179    0.587631    11.00000   -1.50000
H32B  2    0.669979    0.485149    0.630340    11.00000   -1.50000
H32C  2    0.679895    0.590654    0.697580    11.00000   -1.50000
AFIX   0
C30   1    0.660344    0.415342    0.825517    11.00000    0.02197    0.08059 =
         0.05642   -0.01144   -0.00354    0.01514
AFIX 137
H30A  2    0.692727    0.378011    0.781889    11.00000   -1.50000
H30B  2    0.654029    0.366984    0.878891    11.00000   -1.50000
H30C  2    0.695555    0.479127    0.853357    11.00000   -1.50000
AFIX   0
CL1S  3    0.396350    0.163887    0.534050    11.00000    0.04008    0.18794 =
         0.05351    0.02445    0.00726    0.00498
CL2S  3    0.587975    0.233047    0.578498    11.00000    0.04454    0.06661 =
         0.07994   -0.00305   -0.01019    0.01302
C1S   1    0.488566    0.207093    0.621848    11.00000    0.10788    0.06844 =
         0.03353   -0.00919    0.00932   -0.03202
AFIX  23
H1SA  2    0.503615    0.152017    0.674336    11.00000   -1.20000
H1SB  2    0.471083    0.273687    0.651745    11.00000   -1.20000
REM #####
AFIX   0
HKLF 4


REM  mo_kb327_kaleta_a.res in P2(1)/c
REM wR2 = 0.1593, GooF = S = 1.033, Restrained GooF = 1.033 for all data
REM R1 = 0.0658 for 5622 Fo > 4sig(Fo) and 0.0713 for all 6229 data
REM 320 parameters refined using 0 restraints

END

WGHT      0.0634      3.3688

REM Highest difference peak  1.640,  deepest hole -1.317,  1-sigma level  0.067
Q1    1   0.4151  0.2057  0.5785  11.00000  0.05    1.64
Q2    1   0.4224  0.1254  0.5317  11.00000  0.05    0.83
Q3    1   0.5242  0.1554  0.5934  11.00000  0.05    0.61
Q4    1   0.1590  0.6576  0.8946  11.00000  0.05    0.48
Q5    1   0.2675  0.5597  0.6542  11.00000  0.05    0.42
Q6    1   0.1772  0.6733  0.8144  11.00000  0.05    0.40
Q7    1   0.1037  0.8023  0.8381  11.00000  0.05    0.38
Q8    1   0.2480  0.5471  0.7354  11.00000  0.05    0.37
Q9    1   0.1857  0.6931  0.7336  11.00000  0.05    0.37
Q10   1   0.1440  0.7610  0.7747  11.00000  0.05    0.36
Q11   1   0.2853  0.4591  0.7747  11.00000  0.05    0.36
Q12   1   0.2380  0.5280  0.8155  11.00000  0.05    0.36
Q13   1   0.3974  0.2196  0.5009  11.00000  0.05    0.33
Q14   1   0.0597  0.8193  0.8984  11.00000  0.05    0.33
Q15   1   0.0576  0.9243  0.7623  11.00000  0.05    0.31
Q16   1   0.4261  0.5208  0.6393  11.00000  0.05    0.31
Q17   1   0.1041  0.7371  0.9064  11.00000  0.05    0.30
Q18   1   0.2651  0.4832  0.5974  11.00000  0.05    0.30
Q19   1   0.1385  0.2745  0.5293  11.00000  0.05    0.30
Q20   1   0.6257  0.2818  0.5732  11.00000  0.05    0.29
Q21   1   0.2562  0.3844  0.6249  11.00000  0.05    0.29
Q22   1   0.3571  0.4284  0.7585  11.00000  0.05    0.29
Q23   1   0.5418  0.2580  0.5907  11.00000  0.05    0.29
Q24   1   0.0179  0.9544  0.8168  11.00000  0.05    0.28
Q25   1   0.2131  0.6256  0.6934  11.00000  0.05    0.28
Q26   1   0.2359  0.6347  0.7034  11.00000  0.05    0.27
Q27   1   0.1039  0.8432  0.7617  11.00000  0.05    0.26
Q28   1   0.5838  0.1742  0.5408  11.00000  0.05    0.26
Q29   1   0.2242  0.3197  0.6736  11.00000  0.05    0.26
Q30   1   0.2787  0.3780  0.7211  11.00000  0.05    0.25
Q31   1   0.3960  0.4716  0.7069  11.00000  0.05    0.25
Q32   1   0.1738  0.3414  0.4939  11.00000  0.05    0.24
Q33   1   0.1775  0.2446  0.5220  11.00000  0.05    0.24
Q34   1   0.1825  0.5872  0.8505  11.00000  0.05    0.24
Q35   1   0.1445  0.1770  0.5605  11.00000  0.05    0.23
Q36   1   0.0178  0.9022  0.8803  11.00000  0.05    0.23
Q37   1   0.1032  0.6945  1.0444  11.00000  0.05    0.22
Q38   1   0.4177  0.1942  0.4846  11.00000  0.05    0.22
Q39   1   0.5246  0.4051  0.7687  11.00000  0.05    0.21
Q40   1   0.5953  0.5261  0.6716  11.00000  0.05    0.21
;
_shelx_res_checksum   71774

_shelx_hkl_file
;
   0   0   2 1376.06   45.10
   0   0  -2 1347.77   44.90
   0   0   3    0.50    0.40
   0   0   3    0.30    0.50
   0   0  -3   -0.10    0.40
   0   0  -3    0.50    0.50
   0   0   4  120.79    4.50
   0   0  -4  113.59    4.10
   0   0   4  120.69    4.20
   0   0  -4  120.09    4.50
   0   0  -5    4.40    1.00
   0   0   5    2.00    0.60
   0   0  -5    0.80    0.50
   0   0   5    1.60    0.70
   0   0   6   12.80    1.40
   0   0  -6   12.10    1.40
   0   0  -6   13.00    1.80
   0   0   6   14.20    1.90
   0   0  -7    0.80    0.70
   0   0   7    0.30    0.70
   0   0   7    0.30    0.90
   0   0  -7    0.80    0.90
   0   0   8  181.68    7.30
   0   0  -8  183.28    7.30
   0   0  -8  180.38    6.70
   0   0   8  181.78    6.80
   0   0   9    0.70    0.90
   0   0  -9   -0.60    0.90
   0   0  -9    0.40    0.80
   0   0  10   -0.90    0.80
   0   0 -10    0.80    0.90
   0   0 -10    0.70    1.30
   0   0  10   -0.60    0.90
   0   0 -11    2.10    1.20
   0   0  11    2.00    1.30
   0   0 -11    2.10    1.50
   0   0  11    1.80    1.30
   0   0 -12   15.30    2.20
   0   0 -12   11.70    2.30
   0   0  12   19.80    3.30
   0   0  12   12.40    2.10
   0   0 -13   -0.70    1.00
   0   0  13   -0.10    1.10
   0   0  13    2.10    1.50
   0   0 -13    0.40    1.70
   0   0  14  110.69    6.50
   0   0 -14  105.99    6.40
   0   0  14  106.99    6.40
   0   0 -14   93.99    5.20
   0   0 -15    2.00    1.30
   0   0 -15   -1.90    1.30
   0   0  15    2.20    2.00
   0   0  15   -0.10    1.30
   0   0 -16   12.60    3.00
   0   0 -16    9.00    2.00
   0   0  16    9.20    2.30
   0   0 -17    0.10    1.30
   0   0  17    0.80    1.60
   0   0 -17   -1.20    1.60
   0   0 -18    5.50    1.80
   0   0 -18    5.30    2.40
   0   1   1  207.18    5.90
   0  -1  -1  199.18    5.90
   0  -1   1  160.98    5.60
   0  -1  -1  207.18    5.90
   0  -1   1  187.28    5.80
   0   1  -3 2180.18   69.99
   0   1   3 2132.59   71.79
   0  -1   3 2178.18   70.19
   0   1  -4 4987.70  150.58
   0   1   4 4752.72  151.48
   0  -1  -4 4642.24  152.08
   0  -1   4 4930.61  149.79
   0   1  -5  495.25   15.60
   0   1  -5  493.35   15.20
   0   1   5  500.45   15.50
   0   1   5  501.35   15.90
   0  -1   5  512.55   15.30
   0  -1  -5  499.25   15.90
   0  -1  -5  517.95   15.50
   0  -1   5  497.35   15.70
   0   1   6  142.99    5.20
   0   1  -6  134.69    4.90
   0   1  -6  127.79    5.30
   0   1   6  131.29    5.50
   0  -1  -6  139.09    5.70
   0  -1  -6  134.39    5.10
   0  -1   6  137.39    5.00
   0  -1   6  130.99    5.40
   0   1   7  330.17   11.70
   0   1  -7  344.57   11.50
   0   1   7  336.57   11.20
   0   1  -7  331.47   10.90
   0  -1  -7  344.17   11.10
   0  -1   7  339.57   11.00
   0  -1  -7  330.67   11.70
   0  -1   7  341.57   11.60
   0   1  -8   10.70    1.40
   0   1   8   12.70    2.10
   0   1  -8    9.70    1.60
   0   1   8   11.20    1.60
   0  -1  -8   11.50    1.60
   0  -1   8   11.60    1.60
   0  -1   8    8.30    1.50
   0  -1  -8   13.00    2.10
   0   1   9   23.20    2.20
   0   1   9   24.00    2.50
   0   1  -9   19.90    1.80
   0   1  -9   22.20    2.60
   0  -1  -9   24.70    2.10
   0  -1  -9   23.00    2.80
   0  -1   9   24.40    2.50
   0  -1   9   19.00    1.90
   0   1  10  112.89    5.20
   0   1 -10  107.79    4.70
   0   1 -10  111.59    6.00
   0   1  10  109.29    5.60
   0  -1 -10  102.29    5.70
   0  -1  10  108.39    4.90
   0  -1 -10  111.59    5.00
   0  -1  10  107.29    5.60
   0   1 -11  383.36   13.90
   0   1 -11  392.56   13.10
   0   1  11  404.26   14.40
   0   1  11  396.46   13.60
   0  -1 -11  372.36   14.30
   0  -1  11  383.36   13.30
   0  -1 -11  383.96   13.40
   0  -1  11  385.66   14.10
   0   1 -12  223.08    9.40
   0   1 -12  230.88    8.60
   0   1  12  231.08    9.10
   0   1  12  222.78    9.70
   0  -1 -12  226.38    8.80
   0  -1 -12  232.68    9.90
   0  -1  12  222.08    8.90
   0  -1  12  215.58    9.50
   0   1  13   46.00    4.30
   0   1 -13   41.60    4.00
   0   1 -13   49.50    3.30
   0   1  13   52.89    3.70
   0  -1 -13   43.60    4.20
   0  -1  13   39.20    3.90
   0  -1 -13   42.20    3.40
   0  -1  13   42.30    3.30
   0   1 -14   22.50    2.80
   0   1  14   19.60    3.30
   0   1 -14   21.80    3.40
   0   1  14   20.60    3.00
   0  -1  14   22.00    3.50
   0  -1  14   22.10    2.90
   0  -1 -14   21.30    3.60
   0  -1 -14   20.30    2.70
   0   1  15   22.80    3.30
   0   1 -15   21.20    2.60
   0   1  15   18.30    3.20
   0   1 -15   22.00    3.50
   0  -1  15   20.20    3.00
   0  -1 -15   19.90    2.60
   0  -1 -15   21.40    3.70
   0   1 -16    1.10    1.80
   0   1  16    0.80    1.40
   0   1 -16    1.90    1.20
   0  -1 -16    3.70    1.50
   0  -1 -16    1.30    1.80
   0  -1  16    0.60    1.60
   0  -1  16    0.90    1.40
   0   1 -17    2.30    1.90
   0   1 -17    5.90    1.70
   0   1  17   -0.40    1.60
   0  -1 -17    4.80    2.40
   0  -1  17    6.30    2.20
   0  -1 -17    1.50    1.60
   0   1 -18   15.50    3.10
   0   1 -18   13.90    3.10
   0  -1 -18   12.60    3.40
   0  -1 -18   18.50    2.90
   0   2   0   43.20    1.60
   0  -2   0   40.60    1.60
   0  -2   0   42.20    1.50
   0   2   1  347.17   10.40
   0   2  -1  335.57   10.10
   0   2   1  338.27   10.50
   0  -2  -1  359.76   10.40
   0  -2   1  339.27   10.10
   0  -2  -1  351.56   10.50
   0   2   3 4931.61  155.68
   0   2  -3 4967.70  154.78
   0  -2  -3 5202.58  157.28
   0   2   4   60.69    2.70
   0   2   4   59.49    2.90
   0   2  -4   55.69    2.50
   0  -2   4   60.09    2.30
   0  -2  -4   61.49    2.70
   0  -2   4   57.79    2.60
   0  -2  -4   61.89    3.00
   0   2   5    4.90    1.10
   0   2  -5    3.50    0.80
   0   2   5    2.30    0.70
   0  -2  -5    3.60    1.20
   0  -2   5    5.30    1.00
   0  -2  -5    3.50    0.80
   0  -2   5    7.00    1.10
   0   2   6  245.98    8.60
   0   2  -6  242.48    8.10
   0   2   6  245.08    9.00
   0   2  -6  250.87    8.60
   0  -2   6  258.37    8.30
   0  -2  -6  244.68    9.10
   0  -2  -6  251.67    8.60
   0  -2   6  269.77    8.80
   0   2  -7  795.52   24.80
   0   2   7  790.82   24.80
   0   2  -7  795.72   24.30
   0   2   7  807.42   25.30
   0  -2  -7  842.62   24.90
   0  -2   7  825.42   24.50
   0  -2  -7  796.12   25.40
   0  -2   7  803.12   24.90
   0   2  -8  401.16   13.60
   0   2   8  410.76   13.60
   0   2  -8  403.46   13.00
   0   2   8  401.76   14.00
   0  -2  -8  426.06   13.60
   0  -2  -8  396.26   14.10
   0  -2   8  415.06   13.80
   0  -2   8  409.96   13.20
   0   2   9   80.99    4.00
   0   2  -9   77.09    3.50
   0   2   9   76.69    4.40
   0   2  -9   77.59    4.10
   0  -2  -9   78.19    3.90
   0  -2  -9   64.49    5.10
   0  -2   9   78.79    3.70
   0  -2   9   74.49    4.20
   0   2 -10  154.28    6.10
   0   2  10  163.68    6.80
   0   2  10  161.38    7.40
   0   2 -10  166.18    6.90
   0  -2  10  168.28    6.50
   0  -2  10  157.98    7.00
   0  -2 -10  161.18    6.60
   0  -2 -10  155.28    7.40
   0   2 -11   83.39    5.60
   0   2 -11   88.79    4.20
   0   2  11   83.49    5.30
   0  -2  11   82.09    4.90
   0  -2 -11   87.89    4.60
   0  -2 -11   88.79    5.60
   0  -2  11   87.39    4.40
   0   2  12    2.60    1.60
   0   2 -12    1.50    1.00
   0   2  12    1.40    1.20
   0   2 -12    0.60    1.60
   0  -2  12    0.80    1.40
   0  -2 -12    0.60    1.80
   0  -2 -12    2.10    1.50
   0  -2  12    4.00    1.40
   0   2 -13  186.68    7.40
   0   2 -13  173.68    8.30
   0   2  13  153.18   11.40
   0   2  13  190.68    8.30
   0  -2  13  185.58    7.80
   0  -2 -13  185.58    9.00
   0  -2  13  198.58    8.70
   0  -2 -13  182.68    7.90
   0   2  14    4.80    2.10
   0   2 -14    4.00    1.50
   0   2  14    2.20    1.60
   0   2 -14    2.70    1.50
   0  -2 -14    4.80    1.60
   0  -2  14    4.20    1.60
   0  -2  14    6.10    1.80
   0  -2 -14    4.60    2.30
   0   2  15    2.00    1.70
   0   2 -15    0.30    1.40
   0   2 -15    0.60    1.10
   0  -2 -15    2.60    1.60
   0  -2  15   -0.60    1.20
   0  -2 -15    2.00    1.90
   0  -2  15   -0.50    1.50
   0   2 -16    3.00    1.20
   0   2  16    1.60    1.70
   0   2 -16    0.90    1.70
   0  -2  16    4.10    1.80
   0  -2 -16    1.20    1.50
   0  -2 -16    1.50    2.00
   0  -2  16    3.50    1.60
   0   2 -17   21.10    2.80
   0   2 -17   19.50    3.50
   0   2  17   24.40    3.50
   0  -2 -17   17.00    2.90
   0  -2  17   18.20    3.00
   0  -2 -17   18.20    3.80
   0  -2  17   15.90    3.50
   0  -3   0    0.40    0.40
   0  -3   0    0.50    0.40
   0  -3  -1 5169.88  157.88
   0  -3   1 5227.18  154.08
   0   3  -2 3390.46  104.39
   0   3   2 3500.35  109.99
   0  -3   2 3414.16  105.19
   0  -3  -2 3530.35  110.29
   0   3   3   62.59    2.80
   0   3   3   60.19    2.60
   0   3  -3   58.29    2.30
   0   3  -3   59.29    2.10
   0  -3   3   60.29    2.20
   0  -3  -3   61.49    2.70
   0  -3   3   58.99    2.40
   0   3   4  438.26   13.70
   0   3   4  430.76   13.90
   0   3  -4  434.86   13.10
   0   3  -4  423.76   13.30
   0  -3   4  449.86   13.40
   0  -3   4  444.36   13.10
   0  -3  -4  430.56   13.70
   0  -3  -4  434.56   14.10
   0   3   5  103.09    4.70
   0   3  -5  103.09    4.10
   0   3   5  104.39    4.30
   0  -3  -5  106.09    4.90
   0  -3   5  111.49    4.30
   0  -3   5  110.59    3.90
   0   3   6  788.42   23.70
   0   3   6  749.62   24.10
   0   3  -6  749.42   23.40
   0  -3   6  768.72   23.10
   0  -3  -6  782.62   23.70
   0  -3  -6  755.82   24.30
   0  -3   6  795.82   23.60
   0   3   7  128.89    5.70
   0   3  -7  117.99    5.00
   0   3   7  137.39    5.40
   0  -3  -7  118.79    5.80
   0  -3   7  109.99    5.70
   0  -3  -7  138.49    5.40
   0  -3   7  127.79    5.30
   0   3   8  424.36   13.90
   0   3   8  429.16   14.50
   0   3  -8  381.96   13.10
   0   3  -8  413.56   13.70
   0  -3   8  422.46   13.40
   0  -3  -8  390.16   15.70
   0  -3  -8  418.76   13.90
   0  -3   8  449.36   14.10
   0   3  -9   79.99    4.10
   0   3   9   80.59    4.70
   0   3  -9   82.59    3.60
   0   3   9   83.49    4.80
   0  -3   9   81.99    4.40
   0  -3  -9   88.39    4.30
   0  -3  -9   78.79    4.90
   0  -3   9   82.09    3.80
   0   3  10   14.20    2.20
   0   3  10   13.70    2.40
   0   3 -10   10.00    1.40
   0   3 -10    9.50    1.80
   0  -3  10   12.50    1.80
   0  -3  10    9.70    1.80
   0  -3 -10   10.10    2.40
   0  -3 -10    9.10    2.20
   0   3  11  128.49    6.20
   0   3  11  129.89    6.70
   0   3 -11  120.69    6.00
   0   3 -11  131.69    5.40
   0  -3  11  128.99    5.60
   0  -3 -11  129.09    7.00
   0  -3 -11  136.99    6.10
   0  -3  11  122.19    6.20
   0   3 -12   33.20    2.60
   0   3  12   35.20    3.20
   0   3  12   36.60    4.40
   0   3 -12   28.10    3.20
   0  -3  12   35.10    2.90
   0  -3 -12   38.80    3.90
   0  -3 -12   45.30    5.10
   0  -3  12   37.40    3.60
   0   3 -13   14.90    2.10
   0   3 -13   16.20    3.40
   0   3  13   19.30    3.20
   0   3  13   18.30    2.70
   0  -3 -13   17.00    2.90
   0  -3  13   17.40    2.70
   0  -3 -13   16.80    2.60
   0  -3  13   14.90    2.20
   0   3  14    2.20    1.60
   0   3 -14    4.70    1.80
   0   3 -14    6.50    1.50
   0  -3  14    5.40    1.90
   0  -3  14    8.10    1.90
   0  -3 -14    6.50    2.50
   0  -3 -14    6.60    2.00
   0   3 -15   24.80    3.30
   0   3  15   26.20    3.50
   0   3 -15   20.40    2.50
   0  -3  15   31.80    4.30
   0  -3  15   22.20    3.00
   0  -3 -15   21.60    3.10
   0  -3 -15   23.90    3.80
   0   3  16   15.20    3.30
   0   3 -16   14.10    2.90
   0   3 -16   13.90    2.10
   0  -3  16   16.80    3.00
   0  -3  16   15.80    2.70
   0  -3 -16    6.60    2.50
   0  -3 -16   16.80    2.80
   0   3 -17    7.80    1.80
   0   3 -17    6.60    2.10
   0   3  17    4.30    2.30
   0  -3  17    4.60    1.90
   0  -3 -17    2.10    1.90
   0  -3  17    2.50    2.20
   0  -3 -17    9.20    3.30
   0  -4   0  603.44   18.10
   0  -4   0  611.64   18.20
   0  -4   0  604.34   18.00
   0  -4   0  614.34   18.10
   0   4   1 1606.84   47.40
   0   4   1 1660.23   47.60
   0  -4  -1 1635.64   47.50
   0  -4  -1 1601.74   47.60
   0   4   2  715.13   21.20
   0   4   2  708.83   21.00
   0   4  -2  679.03   20.60
   0   4  -2  673.63   20.50
   0  -4   2  677.03   20.60
   0  -4  -2  698.33   21.30
   0  -4   2  694.93   20.50
   0  -4  -2  744.83   21.10
   0   4  -3  139.09    4.70
   0   4   3  140.99    5.10
   0   4   3  140.09    5.30
   0   4  -3  147.09    4.60
   0  -4   3  138.69    4.70
   0  -4   3  139.79    4.60
   0  -4  -3  142.59    5.20
   0  -4  -3  147.79    5.50
   0   4   4 2364.66   71.49
   0   4   4 2469.45   71.29
   0  -4  -4 2475.65   71.79
   0  -4  -5 3481.35  102.09
   0   4  -6  607.14   19.00
   0   4   6  624.34   20.00
   0   4  -6  596.74   18.60
   0   4   6  606.64   19.50
   0  -4   6  643.24   19.30
   0  -4  -6  649.83   19.70
   0  -4   6  623.64   18.80
   0   4  -7   35.70    2.30
   0   4  -7   36.60    1.90
   0   4   7   37.20    2.90
   0   4   7   39.80    3.10
   0  -4  -7   44.80    2.80
   0  -4  -7   35.50    3.60
   0  -4   7   36.70    2.10
   0  -4   7   35.30    2.50
   0   4   8    2.10    1.30
   0   4   8    1.40    1.00
   0   4  -8    2.10    1.00
   0  -4  -8    2.20    1.40
   0  -4   8    1.30    1.00
   0  -4  -8    1.10    1.20
   0  -4   8    1.30    0.80
   0   4   9    0.20    1.20
   0   4  -9    1.20    0.90
   0   4   9   -0.30    1.00
   0  -4  -9    0.80    1.40
   0  -4  -9    1.30    1.20
   0  -4   9    3.10    1.20
   0   4  10   14.90    2.50
   0   4  10   15.70    2.30
   0   4 -10   13.30    2.00
   0  -4 -10   12.40    2.80
   0  -4  10   16.40    2.30
   0  -4  10   11.60    1.70
   0  -4 -10   12.80    2.80
   0   4 -11   69.59    4.30
   0   4  11   69.29    4.50
   0   4  11   79.39    5.20
   0  -4  11   78.29    4.60
   0  -4  11   82.89    4.10
   0  -4 -11   73.49    4.50
   0  -4 -11   80.89    5.50
   0   4  12    9.70    2.10
   0   4  12   14.30    2.30
   0   4 -12   13.60    2.40
   0   4 -12   15.70    1.80
   0  -4 -12   16.90    2.60
   0  -4  12   17.00    2.30
   0  -4 -12   12.30    2.90
   0   4 -13   44.20    3.00
   0   4 -13   46.40    3.80
   0   4  13   46.50    4.70
   0   4  13   50.29    4.00
   0  -4 -13   54.99    5.00
   0  -4  13   43.60    3.30
   0  -4 -13   50.09    3.90
   0  -4  13   48.10    4.00
   0   4 -14    9.40    2.20
   0   4 -14    3.20    1.30
   0   4  14    3.10    1.70
   0  -4  14    4.70    1.70
   0  -4  14    4.20    1.60
   0  -4 -14    4.70    1.80
   0  -4 -14    4.00    2.40
   0   4  15    4.40    2.20
   0   4 -15    6.90    2.00
   0   4 -15    7.50    1.60
   0  -4  15    3.10    1.80
   0  -4  15    9.30    1.90
   0  -4 -15    6.40    2.70
   0  -4 -15    3.90    1.90
   0   4  16    7.40    2.20
   0   4 -16    5.30    1.90
   0   4 -16    3.20    1.30
   0  -4 -16   -0.70    1.50
   0  -4  16    3.80    1.90
   0  -4 -16    1.20    1.90
   0  -4  16    0.30    1.30
   0   4 -17    2.70    1.90
   0   4 -17    8.60    1.80
   0  -4 -17    9.80    3.40
   0  -4  17    4.20    2.00
   0  -4 -17    3.20    1.80
   0  -4  17    6.50    2.30
   0  -5   0    0.90    0.50
   0  -5   0   -0.20    0.50
   0  -5   0    0.10    0.40
   0  -5   0    0.10    0.40
   0   5   1  107.09    3.90
   0   5   1  108.09    4.00
   0  -5   1  106.39    3.70
   0  -5  -1  108.29    4.00
   0  -5   1  105.79    3.70
   0  -5  -1  103.39    4.10
   0  -5   1  105.99    3.70
   0  -5   1  104.89    3.80
   0   5   2  149.29    5.20
   0   5   2  146.19    5.40
   0   5  -2  143.59    4.80
   0   5  -2  139.19    4.70
   0  -5  -2  148.09    5.30
   0  -5   2  143.49    4.80
   0  -5   2  143.99    4.70
   0  -5  -2  148.39    5.60
   0   5  -3 1503.75   44.90
   0   5  -3 1518.15   44.70
   0   5   3 1551.34   45.40
   0   5   3 1576.94   45.70
   0  -5   3 1537.85   44.70
   0  -5  -3 1521.95   45.80
   0  -5  -3 1592.94   45.50
   0  -5   3 1507.65   44.90
   0   5   4   76.89    3.60
   0   5  -4   73.59    3.00
   0   5  -4   74.69    2.90
   0  -5  -4   86.39    3.80
   0  -5   4   74.79    2.90
   0  -5  -4   82.09    4.70
   0  -5   4   83.79    3.20
   0   5  -5  764.32   23.20
   0   5   5  782.82   24.50
   0   5  -5  761.02   23.40
   0   5   5  777.32   24.70
   0  -5  -5  812.82   24.40
   0  -5   5  792.52   23.30
   0  -5  -5  797.92   24.90
   0  -5   5  795.52   23.70
   0   5   6    0.50    0.80
   0   5  -6   -1.10    0.40
   0   5  -6   -0.10    0.60
   0   5   6    1.80    1.10
   0  -5  -6    1.20    0.80
   0  -5   6    0.40    0.70
   0  -5   6   -0.20    0.50
   0  -5  -6    1.40    1.20
   0   5  -7  271.27    9.30
   0   5   7  292.57   10.60
   0   5   7  276.17   10.00
   0   5  -7  283.27    9.00
   0  -5  -7  272.97   10.70
   0  -5   7  279.37    9.20
   0  -5  -7  273.07   10.00
   0  -5   7  294.07    9.70
   0   5   8  253.67    9.90
   0   5  -8  247.88    8.70
   0   5  -8  247.98    8.30
   0   5   8  251.57    9.30
   0  -5  -8  256.87   10.00
   0  -5  -8  240.78   10.20
   0  -5   8  244.98    8.50
   0  -5   8  263.57    9.10
   0   5   9    0.90    0.90
   0   5   9    0.10    1.20
   0   5  -9    0.10    0.90
   0   5  -9    1.90    0.80
   0  -5  -9    2.70    1.40
   0  -5  -9    1.00    1.70
   0  -5   9    1.40    1.10
   0  -5   9    0.60    0.80
   0   5  10   42.40    3.70
   0   5 -10   39.40    3.00
   0   5 -10   42.90    2.60
   0   5  10   44.10    3.40
   0  -5  10   43.70    3.40
   0  -5 -10   46.00    4.40
   0  -5  10   37.60    2.60
   0  -5 -10   41.30    3.40
   0   5 -11   21.40    2.60
   0   5  11   15.90    2.30
   0   5 -11   16.60    1.70
   0   5  11   14.20    2.50
   0  -5  11   15.30    2.00
   0  -5 -11   14.80    2.80
   0  -5  11   17.00    2.60
   0  -5 -11   15.10    2.40
   0   5  12   36.10    4.00
   0   5  12   42.10    3.50
   0   5 -12   35.80    3.10
   0  -5  12   34.90    3.10
   0  -5 -12   43.40    3.50
   0  -5 -12   47.30    4.80
   0  -5  12   38.90    3.60
   0   5 -13   71.39    4.40
   0   5  13   68.69    4.70
   0  -5  13   67.09    4.60
   0  -5  13   68.69    4.10
   0  -5 -13   69.49    4.70
   0  -5 -13   74.89    6.40
   0   5  14   38.60    3.80
   0   5 -14   37.30    3.40
   0  -5 -14   35.90    4.60
   0  -5 -14   37.40    3.70
   0  -5  14   38.20    3.80
   0  -5  14   36.40    3.10
   0   5 -15   33.70    3.40
   0   5  15   30.30    3.70
   0  -5 -15   36.40    5.30
   0  -5 -15   32.80    3.80
   0  -5  15   29.10    2.70
   0  -5  15   32.00    3.60
   0   5 -16   19.90    3.00
   0  -5 -16   21.80    4.20
   0  -5 -16   14.80    2.90
   0  -5  16   21.90    2.90
   0  -5  16   19.40    3.40
   0   5 -17    6.90    2.20
   0  -5 -17    0.30    1.90
   0  -5 -17    5.40    2.10
   0  -6   0  396.96   12.60
   0  -6   0  417.26   12.70
   0  -6   0  416.16   12.60
   0  -6   0  401.46   12.80
   0   6   1  840.52   24.90
   0  -6  -1  837.62   24.80
   0  -6   1  830.42   24.50
   0  -6   1  836.92   24.40
   0  -6   1  808.32   24.60
   0  -6  -1  796.92   25.00
   0  -6   1  820.62   24.50
   0   6   2   91.19    3.60
   0   6   2   92.49    3.80
   0  -6   2   82.19    3.10
   0  -6   2   84.49    3.30
   0  -6  -2   77.39    3.90
   0   6  -3  699.13   20.90
   0   6   3  707.53   21.70
   0   6   3  697.93   21.40
   0   6  -3  694.53   20.80
   0  -6  -3  706.83   22.00
   0  -6  -3  718.63   21.60
   0  -6   3  676.33   20.90
   0  -6   3  701.73   20.80
   0   6  -4  152.48    5.30
   0   6  -4  155.78    5.20
   0   6   4  159.98    6.00
   0   6   4  157.88    6.20
   0  -6   4  155.98    5.40
   0  -6   4  147.59    5.10
   0  -6  -4  164.78    6.10
   0  -6  -4  150.58    6.50
   0   6  -5   18.10    1.20
   0   6   5   17.10    1.90
   0   6  -5   15.70    1.30
   0   6   5   20.20    2.10
   0  -6  -5   16.90    2.30
   0  -6  -5   14.90    2.00
   0  -6   5   16.90    1.30
   0  -6   5   15.60    1.50
   0   6   6  826.92   25.20
   0   6  -6  796.52   24.10
   0   6   6  799.32   25.60
   0   6  -6  807.62   24.30
   0  -6   6  799.52   24.20
   0  -6  -6  836.12   25.30
   0  -6  -6  794.42   25.90
   0  -6   6  811.12   24.60
   0   6   7    6.80    1.60
   0   6   7    8.40    1.60
   0   6  -7    9.50    1.30
   0   6  -7   11.40    1.20
   0  -6   7   10.50    1.50
   0  -6  -7    9.50    2.00
   0  -6  -7    8.40    1.70
   0  -6   7    9.50    1.20
   0   6   8    7.60    1.60
   0   6   8    6.00    1.50
   0   6  -8    9.30    1.20
   0   6  -8    8.20    1.30
   0  -6   8   10.20    1.60
   0  -6  -8    9.50    1.90
   0  -6  -8    6.70    1.80
   0  -6   8    9.40    1.30
   0   6   9   36.30    3.50
   0   6  -9   34.80    2.20
   0   6  -9   36.70    2.50
   0   6   9   37.50    3.10
   0  -6   9   36.00    2.30
   0  -6   9   31.00    2.80
   0  -6  -9   39.80    3.20
   0  -6  -9   41.20    4.00
   0   6  10    6.80    2.00
   0   6 -10    9.50    1.70
   0   6  10    6.30    1.80
   0   6 -10    4.50    1.10
   0  -6 -10    4.70    1.70
   0  -6 -10    4.20    1.70
   0  -6  10    7.20    1.30
   0  -6  10    7.50    1.70
   0   6  11    7.90    2.00
   0   6  11    8.70    2.30
   0   6 -11    9.80    1.50
   0   6 -11    8.10    1.70
   0  -6  11    7.80    1.50
   0  -6 -11    6.40    2.30
   0  -6 -11    7.80    2.10
   0  -6  11    7.20    1.80
   0   6 -12   21.80    2.60
   0   6 -12   20.30    1.90
   0  -6 -12   14.60    2.50
   0  -6  12   22.80    2.30
   0  -6  12   17.40    2.80
   0  -6 -12   12.80    3.50
   0   6 -13    1.30    1.30
   0   6 -13    0.40    0.90
   0   6  13    1.70    1.50
   0  -6 -13   -1.40    1.40
   0  -6  13    2.30    1.20
   0  -6 -13   -2.20    1.80
   0  -6  13   -0.90    1.20
   0   6 -14    0.40    1.30
   0   6 -14    3.00    1.20
   0   6  14    2.10    1.70
   0  -6  14    0.80    1.20
   0  -6 -14    0.60    1.50
   0  -6 -14    2.90    2.40
   0  -6  14    0.30    1.10
   0   6 -15    8.10    2.00
   0   6 -15    6.40    1.50
   0  -6 -15    5.80    2.00
   0  -6 -15    4.80    2.40
   0  -6  15    9.00    2.20
   0   6 -16   12.20    1.90
   0   6 -16   10.00    2.30
   0  -6 -16    9.00    2.30
   0  -6 -16   13.40    3.60
   0  -6  16   12.80    2.50
   0  -6  16   11.30    2.40
   0  -7   0   -0.30    0.60
   0  -7   0    1.40    0.80
   0  -7   0    0.70    0.60
   0  -7   0   -0.50    0.60
   0  -7   1  149.49    5.40
   0  -7   1  146.69    5.20
   0  -7  -1  140.59    5.70
   0  -7   1  155.38    5.30
   0  -7  -1  151.98    5.60
   0  -7   1  149.79    5.10
   0  -7  -1  146.89    5.40
   0   7   2   61.89    3.10
   0   7   2   63.99    2.90
   0  -7  -2   64.79    3.90
   0  -7   2   64.19    2.70
   0  -7   2   58.79    2.60
   0  -7  -2   62.49    3.40
   0  -7   2   62.69    2.60
   0  -7   2   61.29    2.80
   0   7   3  155.68    6.10
   0   7   3  148.79    5.70
   0   7  -3  152.68    5.30
   0  -7  -3  148.99    6.40
   0  -7   3  154.28    5.10
   0  -7   3  151.08    5.30
   0  -7  -3  160.18    6.00
   0   7   4  160.78    6.00
   0   7  -4  151.48    5.20
   0   7  -4  157.28    5.40
   0   7   4  161.38    6.40
   0  -7  -4  153.08    6.10
   0  -7   4  153.88    5.50
   0  -7   4  154.28    5.20
   0  -7  -4  149.29    6.50
   0   7   5   54.69    3.50
   0   7   5   54.09    3.10
   0   7  -5   54.99    2.50
   0   7  -5   57.39    2.40
   0  -7  -5   54.89    3.80
   0  -7  -5   55.09    3.30
   0  -7   5   58.29    2.40
   0  -7   5   51.49    2.70
   0   7  -6  121.19    4.40
   0   7   6  125.19    5.40
   0   7  -6  123.99    4.60
   0   7   6  133.09    5.90
   0  -7  -6  120.89    6.10
   0  -7  -6  117.59    5.40
   0  -7   6  117.79    4.40
   0  -7   6  120.09    4.80
   0   7   7  676.53   21.30
   0   7  -7  652.73   20.20
   0   7   7  648.44   21.70
   0   7  -7  645.44   19.90
   0  -7   7  663.23   20.10
   0  -7   7  658.93   20.50
   0  -7  -7  667.43   21.30
   0  -7  -7  672.83   22.30
   0   7   8  117.89    6.00
   0   7  -8  115.09    4.40
   0   7   8  115.99    5.50
   0   7  -8  115.69    4.70
   0  -7  -8  111.19    6.40
   0  -7   8  116.69    4.60
   0  -7   8  114.69    5.00
   0  -7  -8  108.69    5.50
   0   7  -9  204.78    7.20
   0   7   9  204.58    9.00
   0   7   9  201.18    8.40
   0   7  -9  200.38    7.50
   0  -7  -9  215.28    9.60
   0  -7   9  213.48    8.00
   0  -7   9  209.48    7.50
   0  -7  -9  218.78    8.70
   0   7  10  291.47   11.60
   0   7 -10  276.57    9.40
   0   7  10  280.97   11.50
   0   7 -10  272.37    9.80
   0  -7  10  283.47   10.30
   0  -7 -10  277.97   12.10
   0  -7  10  267.97    9.70
   0  -7 -10  293.27   11.00
   0   7 -11   16.80    1.80
   0   7 -11   19.30    2.30
   0   7  11   19.50    2.70
   0  -7  11   22.30    2.90
   0  -7 -11   20.40    3.00
   0  -7  11   17.00    2.00
   0  -7 -11   12.60    3.40
   0   7 -12   65.59    3.90
   0   7 -12   67.99    3.40
   0   7  12   65.49    4.60
   0  -7  12   59.69    3.60
   0  -7 -12   65.19    5.90
   0  -7  12   62.29    4.40
   0  -7 -12   73.69    4.90
   0   7 -13   63.19    3.40
   0   7 -13   68.39    4.10
   0  -7  13   60.19    3.70
   0  -7  13   55.89    4.20
   0  -7 -13   56.49    5.80
   0  -7 -13   69.39    4.90
   0   7 -14    3.10    1.40
   0   7 -14    3.00    1.20
   0  -7 -14    3.50    2.50
   0  -7 -14    6.90    3.00
   0  -7  14    4.90    1.50
   0  -7  14    5.20    1.40
   0   7 -15   32.50    4.30
   0   7 -15   25.10    2.50
   0  -7 -15   27.30    4.10
   0  -7  15   33.40    3.60
   0  -7 -15   32.10    4.00
   0  -7  15   29.20    2.90
   0   7 -16    1.10    1.20
   0   7 -16   -1.80    1.30
   0  -7 -16    3.70    2.50
   0  -7  16    4.80    1.50
   0  -7 -16    3.10    1.90
   0  -8   0   13.30    1.40
   0  -8   0   14.40    1.70
   0  -8   0    9.10    1.30
   0  -8   0   12.00    1.30
   0  -8  -1  108.99    4.30
   0  -8   1  107.29    4.00
   0  -8  -1  105.89    4.20
   0  -8   1  105.29    4.10
   0  -8   1  101.89    4.30
   0  -8   1  107.49    4.20
   0  -8  -1  111.99    4.50
   0  -8  -1  106.99    4.70
   0   8   2  250.37    8.60
   0  -8  -2  228.48    8.80
   0  -8   2  240.38    8.10
   0  -8   2  244.88    8.00
   0  -8   2  237.08    8.00
   0  -8  -2  255.17    8.60
   0  -8   2  243.58    7.90
   0   8   3  101.49    4.10
   0   8   3   91.79    4.30
   0  -8  -3   95.69    4.30
   0  -8   3   87.89    3.70
   0  -8   3   90.89    3.70
   0  -8  -3   94.79    4.70
   0  -8   3   86.69    3.50
   0   8   4   30.60    2.50
   0   8  -4   25.00    1.60
   0   8   4   24.10    2.00
   0  -8  -4   27.70    2.70
   0  -8   4   25.60    1.70
   0  -8   4   26.90    1.60
   0  -8  -4   23.70    2.20
   0   8  -5  519.95   15.80
   0   8   5  524.95   16.70
   0   8   5  519.65   17.10
   0   8  -5  524.65   15.60
   0  -8  -5  491.25   17.50
   0  -8  -5  523.65   17.00
   0  -8   5  492.65   16.00
   0  -8   5  513.25   15.70
   0   8  -6   24.80    1.70
   0   8   6   26.20    2.80
   0   8   6   23.10    2.30
   0   8  -6   24.90    1.80
   0  -8  -6   20.30    2.70
   0  -8   6   28.00    1.80
   0  -8   6   26.90    2.00
   0  -8  -6   23.10    2.60
   0   8  -7   10.60    1.40
   0   8   7    9.10    1.80
   0   8  -7    9.30    1.20
   0  -8   7   11.50    1.70
   0  -8   7   11.40    1.30
   0  -8  -7    9.40    2.10
   0  -8  -7    7.40    2.10
   0   8  -8   44.00    2.40
   0   8   8   47.00    3.80
   0   8  -8   42.30    2.60
   0   8   8   42.90    3.60
   0  -8   8   44.70    2.90
   0  -8   8   43.00    2.50
   0  -8  -8   49.60    4.50
   0  -8  -8   49.80    3.70
   0   8  -9   69.29    3.30
   0   8  -9   70.69    3.60
   0   8   9   78.39    4.60
   0   8   9   80.59    5.00
   0  -8  -9   85.59    5.90
   0  -8  -9   81.69    4.80
   0  -8   9   74.19    3.50
   0  -8   9   75.99    4.10
   0   8  10   18.10    2.70
   0   8 -10   17.00    1.70
   0   8 -10   18.60    2.10
   0  -8 -10   18.10    3.70
   0  -8  10   18.00    1.80
   0  -8  10   17.80    2.40
   0  -8 -10   16.10    2.70
   0   8 -11   27.20    2.50
   0   8  11   38.50    5.90
   0   8 -11   29.60    2.20
   0  -8 -11   23.70    3.20
   0  -8  11   32.10    2.40
   0  -8  11   34.30    3.00
   0  -8 -11   28.70    4.40
   0   8 -12  154.28    6.50
   0   8 -12  155.38    6.00
   0  -8 -12  153.78    8.90
   0  -8  12  145.79    6.90
   0  -8 -12  160.48    9.40
   0  -8  12  154.58    6.40
   0   8 -13    9.10    1.70
   0   8 -13    9.40    1.50
   0  -8 -13    8.40    3.10
   0  -8  13    6.50    1.60
   0  -8 -13    7.30    2.30
   0  -8  13    9.10    2.00
   0   8 -14    7.80    1.70
   0   8 -14    7.20    1.40
   0  -8 -14    6.30    2.30
   0  -8  14    7.80    1.70
   0  -8 -14    4.50    2.00
   0  -8  14    7.40    1.90
   0   8 -15    8.70    1.70
   0   8 -15    6.70    1.70
   0  -8  15    7.80    1.80
   0  -8 -15    6.70    2.30
   0  -8 -15   12.50    3.60
   0  -8  15    6.80    2.10
   0  -9   0   -0.10    0.70
   0  -9   0    0.50    0.70
   0  -9   0    0.20    0.70
   0  -9   0   -0.20    0.80
   0  -9   1   18.20    1.70
   0  -9  -1   20.90    2.20
   0  -9   1   18.40    1.90
   0  -9   1   20.40    1.60
   0  -9  -1   19.80    1.70
   0  -9  -1   19.40    1.80
   0  -9   1   20.40    1.60
   0  -9  -1   20.90    1.80
   0  -9   2   77.29    3.20
   0  -9  -2   77.69    3.70
   0  -9  -2   76.69    3.80
   0  -9   2   74.79    3.30
   0  -9   2   74.49    3.50
   0  -9   2   80.19    3.40
   0  -9  -2   76.69    4.20
   0   9   3  132.49    5.60
   0   9   3  126.49    5.30
   0  -9   3  131.29    5.00
   0  -9   3  127.09    4.90
   0  -9   3  139.09    4.80
   0  -9  -3  126.29    6.00
   0  -9  -3  136.89    5.70
   0  -9   3  131.49    4.90
   0   9   4  116.29    5.30
   0   9   4  114.49    5.00
   0  -9   4  111.49    4.20
   0  -9   4  114.99    4.40
   0  -9  -4  108.89    5.60
   0  -9   4  109.19    4.40
   0  -9  -4  119.09    5.30
   0   9   5  185.58    7.30
   0   9  -5  190.28    6.50
   0   9   5  191.78    7.80
   0  -9   5  191.48    6.40
   0  -9   5  173.18    6.60
   0  -9  -5  193.18    8.40
   0  -9  -5  199.08    7.70
   0   9  -6  314.17    9.80
   0   9   6  298.87   11.40
   0   9  -6  289.67    9.80
   0  -9  -6  313.47   12.00
   0  -9   6  305.47    9.80
   0  -9  -6  314.47   11.30
   0  -9   6  296.57   10.20
   0   9   7  492.75   17.60
   0   9  -7  525.55   15.80
   0   9  -7  510.25   16.00
   0   9   7  514.45   17.20
   0  -9  -7  516.45   18.50
   0  -9   7  509.95   16.40
   0  -9   7  503.85   15.90
   0  -9  -7  536.15   17.60
   0   9  -8   16.70    1.70
   0   9  -8   16.90    1.50
   0   9   8   20.90    2.60
   0  -9  -8   23.20    3.70
   0  -9  -8   15.80    2.60
   0  -9   8   19.70    2.20
   0  -9   8   15.20    1.60
   0   9  -9    1.00    0.80
   0   9   9    0.80    1.50
   0   9  -9    2.00    0.90
   0  -9  -9    2.80    1.80
   0  -9  -9    1.80    1.50
   0  -9   9    0.90    0.80
   0  -9   9    0.60    1.00
   0   9 -10    9.30    1.50
   0   9 -10   11.10    1.50
   0  -9  10   12.70    2.10
   0  -9 -10    9.30    2.60
   0  -9 -10   11.80    2.50
   0  -9  10   10.40    1.60
   0   9 -11  103.89    4.50
   0   9 -11   93.09    4.10
   0  -9  11   97.29    4.50
   0  -9 -11   94.09    6.80
   0  -9  11   94.09    5.00
   0  -9 -11   99.19    5.80
   0   9 -12   31.20    2.30
   0   9 -12   33.70    2.60
   0  -9 -12   32.50    3.90
   0  -9 -12   28.60    4.50
   0  -9  12   28.90    2.50
   0  -9  12   31.60    2.90
   0   9 -13   14.10    1.80
   0   9 -13   15.00    2.00
   0  -9 -13   19.70    3.90
   0  -9  13   11.90    1.90
   0  -9 -13   13.20    2.90
   0  -9  13    9.40    1.90
   0   9 -14   27.20    3.40
   0   9 -14   24.80    2.60
   0  -9 -14   29.70    4.10
   0  -9  14   29.80    2.60
   0  -9  14   26.50    3.60
   0  -9 -14   24.30    4.20
   0   9 -15    3.70    1.60
   0  -9 -15    4.80    2.00
   0  -9  15    4.50    1.60
   0  -9 -15    7.80    3.10
   0 -10   0   26.20    2.50
   0 -10   0   30.00    2.20
   0 -10   0   29.10    2.00
   0 -10   0   31.00    2.20
   0 -10  -1  130.39    5.30
   0 -10  -1  121.09    5.60
   0 -10   1  126.79    4.80
   0 -10   1  128.49    5.00
   0 -10   1  118.99    5.20
   0 -10  -1  129.69    5.20
   0 -10   1  125.39    5.00
   0 -10  -1  128.19    5.00
   0 -10   2   91.99    4.20
   0 -10  -2   96.99    5.00
   0 -10  -2  105.59    4.50
   0 -10  -2   96.09    4.30
   0 -10   2   98.99    4.10
   0 -10  -2  100.79    4.60
   0 -10   2  100.79    4.10
   0 -10   2   92.49    3.90
   0 -10   3  136.09    5.30
   0 -10   3  132.49    5.00
   0 -10   3  143.69    5.30
   0 -10  -3  129.49    6.30
   0 -10   3  140.89    5.20
   0 -10  -3  139.19    5.90
   0  10   4  333.67   11.70
   0 -10  -4  359.16   12.20
   0 -10   4  349.67   11.00
   0 -10   4  334.07   11.10
   0 -10   4  331.57   11.10
   0 -10   4  342.07   10.90
   0 -10  -4  346.47   12.70
   0  10   5   13.50    2.30
   0  10   5   18.20    2.20
   0 -10   5   14.90    1.60
   0 -10  -5   14.40    2.60
   0 -10   5   12.50    1.40
   0 -10  -5   12.10    2.00
   0 -10   5   14.00    1.70
   0  10   6    7.70    1.70
   0  10   6    7.50    1.90
   0 -10  -6    9.50    2.30
   0 -10   6    9.70    1.50
   0 -10  -6    9.50    2.00
   0 -10   6    9.10    1.20
   0  10  -7   38.70    2.10
   0 -10   7   39.30    2.30
   0 -10  -7   44.60    3.60
   0 -10  -7   44.00    4.60
   0 -10   7   38.70    2.60
   0  10  -8  118.29    4.50
   0 -10   8  115.09    5.00
   0 -10  -8  109.49    6.80
   0 -10  -8  145.49    9.80
   0 -10   8  109.29    4.50
   0  10  -9    4.40    1.00
   0 -10  -9    5.20    2.00
   0 -10   9    8.10    1.30
   0 -10   9    7.70    1.50
   0 -10  -9    6.90    2.00
   0  10 -10  142.49    5.70
   0  10 -10  156.98    6.20
   0 -10  10  134.39    6.10
   0 -10  10  143.59    5.70
   0 -10 -10  151.68    7.40
   0 -10 -10  140.49    8.30
   0  10 -11    2.90    1.10
   0  10 -11    3.80    1.10
   0 -10  11    3.90    1.30
   0 -10 -11    2.00    2.00
   0 -10  11    3.60    1.30
   0 -10 -11    2.30    1.60
   0  10 -12   19.00    2.00
   0  10 -12   18.10    2.00
   0 -10 -12   16.40    3.10
   0 -10 -12   29.30    4.40
   0 -10  12   21.90    2.70
   0 -10  12   19.90    2.10
   0  10 -13   16.60    1.90
   0  10 -13   19.20    2.20
   0 -10 -13   14.00    3.20
   0 -10 -13   15.90    3.10
   0 -10  13   15.20    2.30
   0 -10  13   19.50    2.40
   0  10 -14   -0.10    1.10
   0  10 -14    2.50    1.40
   0 -10 -14    3.50    2.60
   0 -10  14    0.60    1.00
   0 -10 -14    1.10    1.80
   0 -11   0    0.70    1.10
   0 -11   0    2.50    1.10
   0 -11   0    1.40    0.80
   0 -11   0    1.90    0.80
   0 -11  -1   16.40    2.00
   0 -11   1   11.80    1.90
   0 -11   1   14.20    1.80
   0 -11  -1   13.30    2.10
   0 -11  -1   17.10    2.00
   0 -11   1   14.00    1.60
   0 -11   1   15.50    1.80
   0 -11  -1   16.80    1.80
   0 -11   2    2.60    1.20
   0 -11  -2    2.10    1.00
   0 -11   2    2.60    1.00
   0 -11  -2    2.70    1.30
   0 -11   2    2.60    1.10
   0 -11   2    4.40    1.10
   0 -11  -2    3.10    1.30
   0 -11  -2    4.10    1.20
   0 -11  -3   92.19    5.20
   0 -11   3   90.59    4.00
   0 -11  -3   91.79    4.60
   0 -11  -3   96.69    4.50
   0 -11   3   87.69    4.20
   0 -11   3   91.99    4.00
   0 -11   3   87.49    3.70
   0 -11  -3   91.99    4.60
   0 -11   4   16.90    1.90
   0 -11   4   15.30    1.50
   0 -11   4   18.90    1.70
   0 -11  -4   17.60    2.50
   0 -11  -4   14.60    2.60
   0 -11   4   15.90    1.70
   0 -11  -5   33.50    3.70
   0 -11   5   31.20    2.00
   0 -11   5   32.10    2.30
   0 -11  -5   37.70    3.60
   0 -11   5   32.10    2.30
   0 -11   5   33.10    2.20
   0 -11  -6   40.10    3.40
   0 -11   6   42.70    2.50
   0 -11   6   40.80    2.30
   0 -11  -6   46.10    4.30
   0 -11   7    7.20    1.10
   0 -11  -7    4.50    2.10
   0 -11  -7    7.40    1.90
   0 -11   8  143.49    5.40
   0 -11  -8  142.09    7.90
   0 -11  -8  137.29    6.90
   0  11  -9    9.40    1.30
   0 -11   9   11.40    2.10
   0 -11  -9   11.20    2.50
   0 -11   9   12.60    1.50
   0 -11  -9    8.40    2.80
   0  11 -10   92.19    3.80
   0 -11  10   86.99    4.50
   0 -11 -10   83.59    6.50
   0 -11  10   97.99    4.30
   0 -11 -10   96.29    5.80
   0  11 -11   58.89    2.90
   0 -11  11   46.10    3.40
   0  11 -12    9.50    1.40
   0 -11 -12    8.60    3.10
   0 -11  12    6.90    1.60
   0 -11 -12    9.10    2.60
   0  11 -13    9.90    1.50
   0 -11 -13   11.30    3.10
   0 -11  13   13.90    1.90
   0 -11 -13   12.00    2.90
   0 -12   0  150.88    5.90
   0 -12   0  156.28    6.60
   0 -12   0  156.08    8.00
   0 -12   0  145.49    6.00
   0 -12  -1   24.70    2.20
   0 -12  -1   25.40    2.80
   0 -12   1   25.90    2.60
   0 -12   1   25.30    2.10
   0 -12   1   27.20    2.00
   0 -12   1   24.10    2.80
   0 -12  -1   24.20    2.10
   0 -12   2   -0.40    0.70
   0 -12  -2    0.20    0.90
   0 -12   2    0.10    1.00
   0 -12  -2    2.10    1.10
   0 -12   2    0.00    1.00
   0 -12   2    1.90    1.00
   0 -12  -2   -1.50    1.10
   0 -12  -2   -1.20    1.00
   0 -12   3    1.00    0.80
   0 -12   3    2.60    1.10
   0 -12  -3    0.30    1.10
   0 -12  -3    1.40    1.10
   0 -12  -3    2.50    1.30
   0 -12  -3    3.90    1.80
   0 -12   3    0.70    0.80
   0 -12  -4   30.40    3.00
   0 -12   4   34.60    2.30
   0 -12  -4   32.40    4.20
   0 -12   4   35.90    2.10
   0 -12   4   34.70    2.50
   0 -12  -4   37.40    3.00
   0 -12   4   34.60    2.30
   0 -12  -4   35.40    2.80
   0 -12  -5    8.80    1.80
   0 -12  -5    9.70    2.40
   0 -12   5   10.20    1.50
   0 -12   5   10.30    1.50
   0 -12   5   10.10    1.30
   0 -12   6   10.70    1.40
   0 -12   6   10.80    1.60
   0 -12   6   11.80    1.50
   0 -12  -6    9.50    2.70
   0 -12   6   14.90    1.80
   0 -12  -6    9.10    2.20
   0 -12   7   58.49    3.10
   0 -12   7   65.69    3.10
   0 -12   7   64.99    3.30
   0 -12  -7   53.79    5.00
   0 -12  -7   63.29    4.30
   0 -12   7   59.29    3.30
   0 -12  -8  218.38    9.30
   0 -12  -8  201.78   10.10
   0 -12   8  193.28    7.60
   0 -12   8  211.78    7.50
   0 -12   9   26.80    2.20
   0 -12  -9   15.50    3.10
   0 -12   9   28.30    2.10
   0 -12  -9   33.40    3.40
   0 -12 -10   85.29    5.40
   0 -12  10   71.39    4.00
   0 -12 -10   67.49    6.00
   0  12 -11    4.10    1.20
   0 -12 -11    4.20    2.00
   0 -12  11    7.10    1.40
   0 -12 -11    7.10    2.50
   0 -12  11    5.20    1.40
   0  12 -12   14.60    1.80
   0  12 -12   19.50    2.00
   0 -12  12   20.80    2.00
   0 -12 -12   23.20    3.40
   0 -12 -12   21.10    4.50
   0 -12  12   20.70    3.10
   0 -13   0   -1.10    1.10
   0 -13   0    1.60    1.00
   0 -13   0   -0.40    1.00
   0 -13   0    0.40    1.00
   0 -13   1   36.50    2.40
   0 -13   1   30.70    2.60
   0 -13  -1   39.90    2.70
   0 -13  -1   31.00    2.60
   0 -13  -1   36.10    2.90
   0 -13   1   31.30    2.90
   0 -13  -1   30.80    3.10
   0 -13   1   37.80    2.60
   0 -13  -2  256.27    9.40
   0 -13  -2  240.18    9.30
   0 -13   2  245.28    8.60
   0 -13   2  256.57    9.00
   0 -13   2  233.78    9.10
   0 -13  -2  254.57   10.10
   0 -13  -2  244.58    9.00
   0 -13   2  245.78    8.80
   0 -13  -3    9.10    1.60
   0 -13   3    9.60    1.50
   0 -13   3    7.60    1.50
   0 -13   3   10.70    1.70
   0 -13   3    8.20    1.40
   0 -13  -3   10.10    2.30
   0 -13  -3   10.30    2.00
   0 -13  -4   52.39    3.60
   0 -13  -4   51.89    4.50
   0 -13  -4   53.69    3.70
   0 -13   4   55.99    3.00
   0 -13   4   44.60    3.10
   0 -13   4   51.79    3.00
   0 -13   4   52.49    2.70
   0 -13  -4   53.09    3.50
   0 -13   5   30.00    2.40
   0 -13   5   25.50    2.10
   0 -13   5   31.40    2.30
   0 -13   5   27.70    2.00
   0 -13  -5   27.80    2.90
   0 -13  -5   26.70    3.50
   0 -13  -5   32.50    3.10
   0 -13  -5   29.80    2.80
   0 -13  -6    0.50    1.10
   0 -13   6    0.20    0.90
   0 -13  -6    1.40    1.30
   0 -13   6   -1.00    0.70
   0 -13   6    0.80    0.80
   0 -13   6    1.40    0.80
   0 -13  -6   -0.70    1.60
   0 -13  -7    3.50    1.80
   0 -13   7    3.30    1.10
   0 -13   7    2.90    1.10
   0 -13  -7    4.30    2.30
   0 -13   7    5.50    1.20
   0 -13   8   15.40    1.60
   0 -13  -8   15.70    3.10
   0 -13  -8   11.80    2.60
   0 -13   8   13.10    1.70
   0 -13   8   17.00    2.00
   0 -13   8   14.20    1.80
   0 -13   9   87.99    4.30
   0 -13   9  100.19    4.20
   0 -13   9   94.79    4.20
   0 -13  -9   96.09    5.80
   0 -13   9   91.69    4.30
   0 -13  -9   97.59    6.70
   0 -13  10    1.80    1.00
   0 -13  10    3.30    1.20
   0 -13 -10    2.40    1.60
   0 -13  10    2.00    0.90
   0 -13 -11    0.60    2.00
   0 -13  11    1.00    1.50
   0 -13  11    3.90    1.00
   0 -13 -11    1.00    2.00
   0 -14   0    4.70    1.20
   0 -14   0    5.20    1.40
   0 -14   0    4.40    1.30
   0 -14   0    2.20    1.40
   0 -14   1   34.80    2.70
   0 -14   1   36.60    2.60
   0 -14  -1   35.70    2.90
   0 -14   1   33.60    2.50
   0 -14   1   31.80    3.00
   0 -14  -1   36.30    2.90
   0 -14  -1   33.70    3.40
   0 -14  -1   35.00    2.60
   0 -14   2   12.20    1.80
   0 -14   2   10.80    1.60
   0 -14  -2   10.90    2.00
   0 -14   2   12.90    1.70
   0 -14  -2   13.90    2.00
   0 -14  -2    9.20    2.30
   0 -14  -2    9.60    2.00
   0 -14   2   12.20    2.40
   0 -14  -3    1.70    1.10
   0 -14  -3    1.90    1.50
   0 -14   3    1.40    0.90
   0 -14  -3    1.40    1.20
   0 -14   3    0.80    1.10
   0 -14   3    2.50    1.10
   0 -14  -3    1.30    1.20
   0 -14   3    2.20    0.80
   0 -14  -4   -0.20    1.00
   0 -14   4    0.10    0.80
   0 -14  -4    1.80    1.70
   0 -14   4    0.80    1.20
   0 -14  -4    0.40    1.30
   0 -14  -4   -0.80    0.90
   0 -14  -5    2.20    1.20
   0 -14  -5    0.30    1.10
   0 -14   5    2.10    1.30
   0 -14   5    2.50    1.00
   0 -14  -5    3.90    1.60
   0 -14  -5    4.00    1.90
   0 -14   5    2.20    0.90
   0 -14   5    1.60    1.00
   0 -14   6   -0.50    0.90
   0 -14  -6    5.70    1.80
   0 -14  -6    4.70    1.70
   0 -14   6    0.80    0.80
   0 -14  -6    2.10    1.40
   0 -14  -6    0.70    1.70
   0 -14   6    3.50    1.10
   0 -14   6    2.00    0.90
   0 -14  -7    4.20    2.00
   0 -14   7    3.90    1.10
   0 -14   7    3.50    0.90
   0 -14   7    5.10    1.20
   0 -14  -7    3.60    1.90
   0 -14   7    6.60    1.30
   0 -14  -7    4.30    1.70
   0 -14   8   12.60    1.70
   0 -14   8   11.60    1.50
   0 -14   8   11.80    2.50
   0 -14  -8   13.80    3.30
   0 -14   8   13.80    1.80
   0 -14  -8   13.80    2.60
   0 -14  -9   47.50    5.20
   0 -14   9   47.50    3.20
   0 -14   9   51.19    2.80
   0 -14  -9   47.00    4.40
   0 -14   9   46.40    2.70
   0 -14   9   46.50    2.80
   0 -15   0    0.90    0.90
   0 -15   0    1.50    1.30
   0 -15   0    0.10    0.90
   0 -15   0    2.80    1.30
   0 -15  -1   14.30    2.00
   0 -15   1   13.50    1.90
   0 -15   1   19.20    2.70
   0 -15   1   14.30    2.10
   0 -15   1   10.50    1.60
   0 -15  -1   12.70    2.50
   0 -15  -1   10.70    1.80
   0 -15  -1    9.80    2.00
   0 -15   2    0.30    0.90
   0 -15  -2   -0.60    1.00
   0 -15  -2    1.10    1.10
   0 -15   2    0.50    0.80
   0 -15  -2   -1.10    1.20
   0 -15   2    0.60    1.10
   0 -15   2    0.60    1.10
   0 -15  -2    0.40    1.30
   0 -15  -3    2.80    1.10
   0 -15  -3    0.50    1.10
   0 -15   3    1.00    1.10
   0 -15  -3    3.10    1.70
   0 -15   3    2.20    1.20
   0 -15   3    1.10    1.00
   0 -15   3    1.30    0.90
   0 -15  -3    2.20    1.40
   0 -15  -4    3.00    1.40
   0 -15   4    2.70    1.20
   0 -15  -4    1.10    1.30
   0 -15   4    3.50    1.40
   0 -15  -4    2.10    1.80
   0 -15   4    2.60    1.20
   0 -15  -4    0.80    1.60
   0 -15   4    2.50    1.10
   0 -15  -5    8.50    1.90
   0 -15   5    6.90    1.60
   0 -15  -5    8.60    1.90
   0 -15  -5    7.80    2.60
   0 -15   5    6.20    1.30
   0 -15  -5    9.00    2.10
   0 -15   5    7.50    1.20
   0 -15   5    8.40    1.50
   0 -15  -6   16.50    3.20
   0 -15   6   15.20    1.90
   0 -15   6   18.80    1.70
   0 -15   6   19.30    2.00
   0 -15  -6   16.10    2.40
   0 -15  -6   14.90    2.90
   0 -15  -6   11.60    2.40
   0 -15   6   17.70    1.80
   0 -15  -7   60.99    4.40
   0 -15   7   60.69    3.30
   0 -15   7   56.69    3.00
   0 -15  -7   57.39    5.40
   0 -15   7   50.39    2.90
   0 -15   7   54.09    2.80
   0 -15  -7   56.49    6.80
   0 -16   0    4.60    1.20
   0 -16   0    3.10    1.20
   0 -16   0    2.30    1.40
   0 -16  -1    1.90    1.10
   0 -16   1    4.50    1.60
   0 -16   1    5.60    1.70
   0 -16  -1    5.60    1.70
   0 -16   1    2.30    1.10
   0 -16   1    3.10    1.10
   0 -16  -1    2.80    1.70
   0 -16   2    0.40    0.90
   0 -16   2    1.00    1.10
   0 -16   2    1.20    0.90
   0 -16  -2    2.10    1.10
   0 -16   2    0.10    1.10
   0 -16  -2    2.10    1.70
   0 -16  -2    0.90    1.30
   0 -16  -3  162.08    8.10
   0 -16  -3  154.18    6.90
   0 -16   3  165.68    6.70
   0 -16   3  177.98    6.40
   0 -16  -3  172.88    7.50
   0 -16   3  158.28    6.90
   0 -16   3  132.39    8.00
   0 -16   4   15.10    2.40
   0 -16  -4   14.80    2.50
   0 -16  -4   18.40    3.20
   0 -16   4   19.10    1.70
   0 -16   4   19.40    2.30
   1   0 -18   19.20    2.80
   1   0 -18   24.00    4.20
   1   0 -17   -0.10    1.30
   1   0 -17    1.60    1.50
  -1   0  17   -1.20    1.50
   1   0 -16   14.90    3.20
   1   0 -16   23.80    2.90
  -1   0  16   20.50    3.00
  -1   0  15    2.20    1.80
  -1   0  15    1.60    1.40
   1   0 -15    2.00    1.60
   1   0 -15    3.10    1.70
  -1   0  14  133.89    7.50
  -1   0  14  135.69    6.70
   1   0 -14  130.49    7.40
   1   0 -14  144.19    6.40
  -1   0  13    1.60    1.30
   1   0 -13   -1.50    1.30
   1   0 -13    0.40    1.20
  -1   0  13    0.80    1.60
   1   0 -12  631.14   21.40
  -1   0  12  618.14   20.60
   1   0 -12  631.54   20.40
  -1   0  12  631.84   21.60
  -1   0  11   -0.70    1.00
  -1   0  11    0.90    1.50
   1   0 -11    0.10    1.20
   1   0 -11   -1.80    0.80
   1   0 -10    8.40    1.90
  -1   0  10    5.30    1.40
  -1   0  10    5.50    1.60
   1   0 -10    6.50    1.40
  -1   0   9    1.00    0.90
   1   0  -9    0.40    0.80
  -1   0   9   -0.40    0.70
   1   0  -9   -1.00    1.20
   1   0  -8 1682.93   53.09
  -1   0   8 1757.12   53.39
  -1   0   8 1853.11   52.79
   1   0  -8 1820.22   52.59
   1   0  -7   -0.20    0.90
  -1   0   7   -0.60    0.80
   1   0  -7   -1.00    0.60
  -1   0   7    0.40    0.70
   1   0  -6  274.17    9.70
   1   0  -6  286.17    9.20
  -1   0   6  289.67    9.30
  -1   0   6  282.77    9.80
  -1   0   5    0.10    0.40
   1   0  -5    0.20    0.40
   1   0  -5    0.30    0.50
  -1   0   5    0.20    0.60
  -1   0   4   90.49    3.70
  -1   0   4   93.49    3.40
   1   0  -4   97.49    3.40
   1   0  -4   96.49    3.70
  -1   0   3    0.20    0.50
   1   0  -3   -0.10    0.40
   1   0  -3    0.40    0.40
  -1   0   3    0.20    0.40
  -1   0   2 1175.38   40.10
   1   0  -2 1198.38   40.30
   1   0   1    0.30    0.20
  -1   0  -1    0.30    0.20
   1   0   1    0.20    0.20
   1   0   2   31.50    1.30
  -1   0  -2   30.60    1.30
  -1   0  -2   28.40    1.50
   1   0   2   30.10    1.50
  -1   0  -3    0.10    0.40
  -1   0  -3    0.00    0.50
   1   0   3    0.10    0.40
   1   0   3    0.50    0.40
  -1   0  -4  341.47   10.60
  -1   0  -4  339.87   11.00
   1   0   4  347.37   10.60
   1   0   4  335.37   10.90
  -1   0  -5    0.50    0.80
   1   0   5    0.80    0.60
  -1   0  -5    3.80    0.80
   1   0   5   -0.40    0.60
   1   0   6  477.45   15.40
  -1   0  -6  469.95   15.40
   1   0   6  497.05   15.10
  -1   0  -6  471.45   14.90
  -1   0  -7    0.70    0.80
   1   0   7    0.30    0.90
   1   0   7    1.20    0.80
  -1   0  -7   -0.20    1.00
   1   0   8   33.00    2.70
  -1   0  -8   32.70    2.80
   1   0   8   36.60    2.40
  -1   0  -8   31.00    2.20
  -1   0  -9    0.10    0.70
   1   0   9   -0.10    0.90
  -1   0  -9   -0.60    0.90
   1   0   9   -0.60    0.70
   1   0  10  465.85   15.60
  -1   0 -10  468.45   16.30
   1   0  10  473.45   16.20
  -1   0 -10  473.85   15.40
  -1   0 -11   -0.40    1.40
   1   0  11   -1.00    1.00
   1   0  11   -0.20    1.20
  -1   0 -11   -0.30    0.90
   1   0  12  306.97   11.60
   1   0  12  314.27   12.30
  -1   0 -12  331.97   11.50
  -1   0 -12  314.47   12.40
   1   0  13    0.80    1.30
   1   0  13   -1.40    1.00
  -1   0 -13    1.90    1.30
  -1   0 -13   -0.60    1.20
   1   0  14  247.48   10.20
   1   0  14  244.88   10.70
  -1   0 -14  257.47    9.80
  -1   0 -14  235.68   10.70
  -1   0 -15   -0.10    1.20
  -1   0 -15    0.20    1.60
   1   0  15    0.80    1.40
   1   0  15    1.40    1.70
   1   0  16   80.69    5.20
  -1   0 -16   74.49    4.70
  -1   0 -16   77.29    5.70
   1   0  17   -2.00    1.40
  -1   0 -17    0.80    1.30
  -1   0 -17    1.40    1.80
   1   1 -18   33.70    4.70
   1   1 -18   31.60    3.10
   1  -1 -18   20.80    3.80
   1  -1 -18   25.20    3.50
   1   1 -17   24.90    5.50
   1   1 -17   21.80    3.20
  -1   1  17   28.50    4.00
  -1  -1  17   24.20    3.50
   1  -1 -17   27.30    4.40
   1  -1 -17   24.60    3.10
  -1   1  16   25.30    3.30
   1   1 -16   31.70    2.90
   1   1 -16   21.50    3.60
   1  -1 -16   26.10    3.20
  -1  -1  16   32.40    3.90
  -1  -1  16   24.60    3.20
   1  -1 -16   18.10    3.10
   1   1 -15    1.30    1.80
  -1   1  15    6.00    2.10
  -1   1  15    2.60    1.70
   1   1 -15    3.80    1.40
   1  -1 -15    4.40    2.30
   1  -1 -15    2.80    1.40
  -1  -1  15    2.00    1.80
  -1   1  14   46.50    4.20
   1   1 -14   40.20    4.10
   1   1 -14   43.50    3.30
  -1   1  14   47.60    3.80
  -1  -1  14   42.60    3.60
   1  -1 -14   42.90    3.40
   1  -1 -14   46.60    4.40
  -1  -1  14   37.80    3.90
   1   1 -13   56.39    3.70
  -1   1  13   59.59    4.70
   1   1 -13   50.99    4.30
  -1   1  13   58.79    4.00
  -1  -1  13   57.69    3.90
  -1  -1  13   52.99    4.30
   1  -1 -13   55.09    4.60
  -1   1  12  300.97   11.80
   1   1 -12  291.07   10.40
   1   1 -12  285.27   11.30
  -1  -1  12  283.87   10.70
   1  -1 -12  297.37   10.70
  -1  -1  12  288.27   11.50
   1  -1 -12  281.67   11.60
  -1   1  11   47.50    3.90
   1   1 -11   48.20    3.10
  -1   1  11   49.20    3.40
   1  -1 -11   55.99    3.40
  -1  -1  11   50.19    3.90
   1  -1 -11   49.20    4.00
  -1  -1  11   53.59    3.30
  -1   1  10   44.60    3.60
  -1   1  10   44.00    3.00
   1   1 -10   50.39    2.90
   1   1 -10   45.90    3.50
   1  -1 -10   45.30    3.70
   1  -1 -10   45.40    2.90
  -1  -1  10   48.50    3.60
  -1  -1  10   47.80    3.00
  -1   1   9   29.90    2.30
   1   1  -9   26.70    2.60
  -1   1   9   27.80    2.70
   1   1  -9   27.70    2.00
  -1  -1   9   28.30    2.60
   1  -1  -9   27.20    2.20
   1  -1  -9   24.00    2.70
  -1  -1   9   26.20    2.10
  -1   1   8  286.07    9.80
   1   1  -8  277.67   10.00
   1   1  -8  273.57    9.40
  -1  -1   8  288.37    9.60
   1  -1  -8  286.27   10.40
   1  -1  -8  286.07    9.70
  -1  -1   8  277.37   10.10
  -1   1   7 1304.77   39.00
  -1   1   7 1269.57   39.50
   1   1  -7 1301.27   38.70
   1   1  -7 1292.17   39.20
  -1  -1   7 1369.96   38.90
   1  -1  -7 1340.97   39.00
   1  -1  -7 1286.47   39.50
  -1  -1   7 1277.27   39.30
  -1   1   6  339.97   10.90
  -1   1   6  324.17   11.30
   1   1  -6  339.37   10.60
   1   1  -6  335.57   11.10
  -1  -1   6  338.47   10.70
   1  -1  -6  326.57   11.30
   1  -1  -6  332.17   10.80
  -1  -1   6  329.07   11.10
   1   1  -5   45.40    2.10
  -1   1   5   40.90    2.50
   1   1  -5   47.90    2.40
   1  -1  -5   43.60    2.50
  -1  -1   5   48.00    2.20
  -1  -1   5   48.00    2.50
  -1   1   4 2192.38   74.49
   1  -1  -4 2052.19   73.99
  -1  -1   4 2185.88   77.39
  -1   1   3    0.80    0.40
  -1   1   3    0.90    0.50
   1   1  -3    3.50    0.60
   1   1  -3    1.40    0.40
  -1  -1   3    0.60    0.30
   1  -1  -3    0.20    0.50
  -1  -1   3    1.40    0.50
   1  -1  -3    1.10    0.50
  -1   1   2 1427.26   49.10
   1   1  -2 1500.45   48.70
  -1  -1   2 1523.45   48.90
   1   1  -1 2814.52   85.09
  -1  -1   1 2875.71   85.19
   1  -1  -1 2754.52   84.89
   1   1   0   62.99    1.90
   1   1   0   60.99    2.00
  -1  -1   0   44.90    1.90
  -1   1  -1 2617.74   70.69
   1   1   1 2207.88   73.79
  -1  -1  -1 2181.98   73.89
   1  -1   1 2522.75   70.49
  -1   1  -2 1861.11   55.39
   1  -1   2 1799.82   55.49
  -1  -1  -2 1610.74   58.29
  -1   1  -3  269.57    8.30
   1   1   3  262.47    8.60
   1  -1   3  259.67    8.10
  -1  -1  -3  259.57    8.40
  -1  -1  -3  258.07    8.60
   1  -1   3  284.07    8.40
  -1   1  -4  804.32   23.40
   1   1   4  764.52   23.30
   1   1   4  756.32   23.60
   1  -1   4  806.32   23.40
  -1  -1  -4  764.22   23.70
   1   1   5  573.94   17.60
  -1   1  -5  569.94   17.30
   1   1   5  575.44   18.00
  -1   1  -5  574.04   17.70
  -1  -1  -5  578.14   18.10
  -1  -1  -5  558.34   17.60
   1  -1   5  562.34   17.40
   1  -1   5  594.24   17.80
   1   1   6  162.58    6.40
  -1   1  -6  165.68    6.30
   1   1   6  159.98    6.00
  -1   1  -6  167.28    5.70
   1  -1   6  166.78    5.80
  -1  -1  -6  155.58    5.90
  -1  -1  -6  161.98    6.50
   1  -1   6  167.78    6.30
  -1   1  -7    1.80    1.10
   1   1   7    6.70    1.30
  -1   1  -7    2.60    0.90
   1   1   7    2.50    1.10
   1  -1   7    5.10    1.30
   1  -1   7    3.40    0.90
  -1  -1  -7    2.90    1.00
  -1  -1  -7    3.00    1.30
  -1   1  -8   46.30    2.60
  -1   1  -8   56.29    3.40
   1   1   8   53.79    3.00
   1   1   8   50.99    3.30
  -1  -1  -8   55.79    3.00
  -1  -1  -8   45.20    3.40
   1  -1   8   49.80    2.80
   1  -1   8   46.10    3.10
  -1   1  -9  246.98    9.50
   1   1   9  257.37    9.30
   1   1   9  253.07    9.80
  -1   1  -9  249.18    8.80
   1  -1   9  252.17    9.10
  -1  -1  -9  248.28    9.80
  -1  -1  -9  262.07    9.20
   1  -1   9  268.37    9.70
   1   1  10  287.47   10.60
  -1   1 -10  295.97   10.20
   1   1  10  295.77   11.30
  -1   1 -10  289.07   11.00
   1  -1  10  296.37   10.50
  -1  -1 -10  294.07   10.50
   1  -1  10  298.47   12.10
  -1  -1 -10  298.07   11.90
   1   1  11    0.20    1.30
  -1   1 -11    0.80    1.50
   1   1  11    2.30    1.30
  -1   1 -11    1.40    1.10
  -1  -1 -11   -0.80    1.00
   1  -1  11   -1.20    1.00
   1  -1  11    0.90    1.00
  -1  -1 -11   -0.20    1.50
   1   1  12   50.69    3.70
  -1   1 -12   50.59    4.00
   1   1  12   51.49    4.10
  -1   1 -12   41.90    3.10
  -1  -1 -12   43.40    3.30
   1  -1  12   51.99    4.10
  -1  -1 -12   47.80    4.40
   1  -1  12   47.00    3.40
  -1   1 -13    1.30    1.30
   1   1  13    4.80    1.90
   1   1  13    4.50    2.40
  -1   1 -13    1.20    1.80
   1  -1  13    4.30    1.70
   1  -1  13    1.80    1.40
  -1  -1 -13    6.70    2.30
  -1  -1 -13    6.40    1.70
  -1   1 -14  185.08    8.80
   1   1  14  180.88    9.00
   1   1  14  185.68    8.30
  -1   1 -14  182.78    7.70
  -1  -1 -14  186.38    9.20
   1  -1  14  181.68    8.10
   1  -1  14  182.98    8.90
  -1  -1 -14  189.28    8.00
  -1   1 -15   14.90    2.30
  -1   1 -15    9.30    2.30
   1   1  15   14.60    3.10
   1   1  15   12.40    2.50
   1  -1  15   12.80    2.80
  -1  -1 -15    9.20    2.10
   1  -1  15   11.40    2.30
  -1  -1 -15    7.50    2.40
  -1   1 -16    6.70    1.70
   1   1  16    5.80    2.20
  -1   1 -16    5.50    2.10
   1  -1  16    6.50    1.80
  -1  -1 -16    1.60    2.40
  -1  -1 -16    5.80    2.70
   1  -1  16    9.00    2.50
  -1   1 -17   17.00    3.30
   1   1  17   12.30    2.70
  -1   1 -17   17.20    2.50
  -1  -1 -17   14.80    3.50
   1  -1  17   15.00    2.70
  -1  -1 -17   14.10    2.60
   1   2 -18    2.00    1.40
   1   2 -18    1.80    1.60
   1  -2 -18    3.80    1.80
   1  -2 -18    5.20    2.40
   1   2 -17   11.90    2.70
   1   2 -17   17.30    2.50
  -1  -2  17    8.30    2.20
   1  -2 -17   16.50    2.90
   1  -2 -17   20.30    4.00
   1   2 -16   35.10    3.10
  -1   2  16   40.30    3.90
   1   2 -16   41.40    4.80
  -1  -2  16   39.10    3.50
   1  -2 -16   35.40    3.40
  -1  -2  16   38.00    4.80
   1  -2 -16   31.70    4.20
   1   2 -15    8.00    1.70
  -1   2  15    6.90    1.90
   1   2 -15    6.80    2.00
  -1  -2  15   10.30    2.20
  -1  -2  15    5.50    1.70
   1  -2 -15    3.30    1.60
   1  -2 -15    7.10    3.50
   1   2 -14    0.30    1.10
  -1   2  14    1.70    1.70
  -1   2  14    2.80    1.50
   1   2 -14    1.30    1.60
   1  -2 -14    0.80    1.50
  -1  -2  14    0.60    1.20
  -1  -2  14    1.80    1.70
   1  -2 -14   -0.10    1.70
   1   2 -13  264.27    9.80
  -1   2  13  253.77   12.00
  -1   2  13  254.77   10.40
   1   2 -13  259.47   10.70
   1  -2 -13  280.97   11.50
  -1  -2  13  284.17   10.40
  -1  -2  13  262.17   11.00
  -1   2  12   42.80    3.30
   1   2 -12   44.80    3.70
   1   2 -12   45.00    3.00
  -1   2  12   43.90    4.10
  -1  -2  12   43.90    3.90
   1  -2 -12   48.70    3.40
   1  -2 -12   41.80    4.30
  -1  -2  12   49.20    3.40
  -1   2  11   -1.40    0.90
   1   2 -11   -0.10    0.90
  -1   2  11    0.00    1.20
   1   2 -11    0.30    1.20
   1  -2 -11   -2.40    1.20
  -1  -2  11   -0.40    0.90
  -1  -2  11    0.30    1.00
   1  -2 -11   -1.70    1.00
  -1   2  10   41.00    3.60
   1   2 -10   52.49    3.50
  -1   2  10   47.70    3.20
   1   2 -10   48.20    2.80
  -1  -2  10   49.20    3.00
   1  -2 -10   48.80    3.90
  -1  -2  10   45.60    3.50
   1  -2 -10   52.69    3.20
  -1   2   9   71.99    3.80
  -1   2   9   68.99    4.20
   1   2  -9   72.49    4.00
   1   2  -9   67.89    3.40
  -1  -2   9   71.89    3.50
  -1  -2   9   74.19    4.10
   1  -2  -9   77.79    3.80
   1   2  -8  675.73   20.80
  -1   2   8  686.33   21.30
  -1   2   8  665.23   21.90
   1   2  -8  672.73   21.40
  -1  -2   8  684.43   21.00
   1  -2  -8  682.43   22.00
   1  -2  -8  694.33   21.20
  -1  -2   8  663.93   21.50
   1   2  -7  774.22   23.70
   1   2  -7  769.02   24.20
  -1   2   7  782.22   24.20
   1  -2  -7  798.92   24.10
   1  -2  -7  792.52   24.80
  -1  -2   7  797.92   23.90
  -1  -2   7  783.42   24.30
  -1   2   6  871.51   27.40
   1   2  -6  881.01   26.40
  -1   2   6  879.91   26.80
   1   2  -6  879.21   26.90
  -1  -2   6  880.51   27.00
   1  -2  -6  928.51   26.90
   1  -2  -6  889.11   27.40
  -1  -2   6  888.01   26.60
   1   2  -5    5.40    0.80
   1   2  -5    7.10    1.10
  -1   2   5    5.80    0.90
  -1   2   5    6.30    1.10
  -1  -2   5    5.70    0.80
   1  -2  -5    5.70    0.90
  -1  -2   5    7.70    1.20
   1  -2  -5    7.80    1.30
   1   2  -4  455.25   13.90
  -1   2   4  452.85   14.50
   1   2  -4  463.55   14.20
   1  -2  -4  452.55   14.60
  -1  -2   4  472.35   13.90
  -1  -2   4  472.45   14.20
  -1   2   3 2212.58   72.39
   1   2  -3 2030.60   72.19
  -1  -2   3 2115.49   70.39
   1  -2  -3 2146.49   72.29
   1   2  -2 3783.72  117.99
   1  -2  -2 3987.30  120.59
  -1  -2   2 3894.51  118.49
  -1   2   1  220.78    6.70
  -1   2   1  219.18    6.80
   1   2  -1  222.78    6.80
   1  -2  -1  221.98    6.70
  -1  -2   1  220.28    6.80
   1  -2  -1  216.88    6.80
  -1   2   0 2392.16   70.89
   1  -2   0 2393.86   71.09
  -1  -2   0 2364.06   74.09
   1   2   1 1215.48   43.30
   1  -2   1 1376.16   37.80
  -1  -2  -1 1182.78   43.20
  -1   2  -2  641.14   19.20
   1   2   2  657.93   19.70
   1   2   2  656.93   19.90
   1  -2   2  727.63   19.40
  -1  -2  -2  652.93   19.90
   1  -2   2  662.53   19.20
  -1  -2  -2  631.04   19.70
  -1   2  -3  825.42   24.50
   1   2   3  804.02   25.00
  -1   2  -3  863.31   24.70
  -1  -2  -3  822.22   25.30
   1  -2   3  814.82   24.50
  -1  -2  -3  809.12   25.00
   1  -2   3  928.81   24.80
   1   2   4  363.56   12.10
  -1   2  -4  383.56   11.60
   1   2   4  369.46   11.80
  -1   2  -4  369.86   11.30
   1  -2   4  372.56   11.40
  -1  -2  -4  371.26   11.90
  -1  -2  -4  363.36   12.20
   1  -2   4  400.36   11.70
   1   2   5   38.20    2.30
  -1   2  -5   39.80    2.20
   1  -2   5   42.80    2.30
  -1  -2  -5   40.20    2.80
   1  -2   5   38.20    1.90
  -1  -2  -5   40.00    2.30
  -1   2  -6   81.89    3.70
   1   2   6   80.59    3.70
   1   2   6   80.39    4.00
   1  -2   6   83.49    3.70
  -1  -2  -6   79.39    3.70
  -1  -2  -6   70.69    4.10
   1   2   7  658.43   21.20
   1   2   7  680.13   20.80
  -1   2  -7  638.94   20.10
  -1   2  -7  665.03   20.70
   1  -2   7  661.03   20.30
   1  -2   7  678.53   20.80
  -1  -2  -7  649.83   21.40
  -1  -2  -7  670.93   20.70
  -1   2  -8  195.08    7.50
  -1   2  -8  196.38    6.90
   1   2   8  198.48    8.00
   1   2   8  194.28    7.50
   1  -2   8  207.18    7.60
   1  -2   8  199.88    7.10
  -1  -2  -8  202.48    7.50
  -1  -2  -8  192.88    8.20
  -1   2  -9  168.18    7.00
  -1   2  -9  176.58    6.50
   1   2   9  190.18    7.20
   1   2   9  174.78    7.50
   1  -2   9  169.98    6.60
   1  -2   9  184.48    7.20
  -1  -2  -9  176.88    7.00
  -1  -2  -9  155.88    8.70
   1   2  10    9.60    1.80
  -1   2 -10    6.30    1.60
   1   2  10    7.40    1.90
  -1   2 -10   10.00    1.50
  -1  -2 -10    8.50    1.60
   1  -2  10    9.60    1.90
   1  -2  10    9.00    1.60
  -1  -2 -10    8.20    2.20
   1   2  11  243.38   10.00
  -1   2 -11  241.38    9.50
   1   2  11  253.17    9.50
  -1   2 -11  228.98    8.60
   1  -2  11  244.38   10.50
  -1  -2 -11  237.88    9.20
  -1  -2 -11  236.58   10.30
   1  -2  11  239.18    9.00
   1   2  12   34.30    3.70
  -1   2 -12   35.30    3.50
  -1   2 -12   33.60    2.60
   1   2  12   37.10    3.30
  -1  -2 -12   39.90    4.40
   1  -2  12   30.80    2.90
  -1  -2 -12   38.00    3.10
   1  -2  12   38.00    3.60
  -1   2 -13  575.14   19.20
   1   2  13  610.24   20.30
  -1   2 -13  609.14   20.40
   1  -2  13  599.94   20.50
  -1  -2 -13  592.34   21.10
   1  -2  13  571.44   19.70
  -1  -2 -13  586.34   19.80
  -1   2 -14    1.00    1.10
   1   2  14    0.40    1.30
   1   2  14    1.40    1.60
  -1   2 -14    3.50    1.90
   1  -2  14    1.50    1.50
  -1  -2 -14    1.70    1.80
  -1  -2 -14    2.20    1.60
   1  -2  14   -0.90    1.20
  -1   2 -15    6.80    2.00
  -1   2 -15   12.70    2.10
   1   2  15    9.60    2.10
   1  -2  15    7.80    2.40
   1  -2  15   10.90    2.20
  -1  -2 -15   10.20    2.10
  -1  -2 -15   10.10    2.60
  -1   2 -16    2.20    1.40
  -1   2 -16    4.90    2.00
   1   2  16    3.10    1.90
   1  -2  16    6.70    1.80
  -1  -2 -16    4.70    1.80
   1  -2  16    4.20    2.00
  -1  -2 -16    5.30    2.40
  -1   2 -17    9.60    2.60
   1   2  17    9.50    2.60
  -1   2 -17    8.70    2.00
  -1  -2 -17    9.40    2.70
   1  -2  17   11.10    2.90
  -1  -2 -17    9.90    2.40
   1  -2  17    7.90    2.20
  -1   3  17    8.40    2.60
   1   3 -17    5.00    2.10
   1   3 -17    5.60    1.60
   1  -3 -17    6.30    2.10
   1  -3 -17    5.40    2.60
  -1  -3  17    6.20    2.20
  -1  -3  17    8.00    2.20
   1   3 -16   38.10    3.20
   1   3 -16   35.60    3.80
  -1   3  16   43.80    5.30
  -1  -3  16   34.10    3.40
   1  -3 -16   34.70    3.70
   1  -3 -16   38.90    5.50
   1   3 -15   19.50    2.50
   1   3 -15   24.90    3.30
  -1   3  15   19.50    3.00
   1  -3 -15   21.90    3.00
   1  -3 -15   24.40    4.10
  -1  -3  15   22.00    2.90
  -1  -3  15   20.00    3.20
   1   3 -14    3.00    1.30
   1   3 -14    3.70    1.80
  -1   3  14    2.10    1.50
  -1  -3  14    2.10    1.40
  -1  -3  14    0.70    1.40
   1  -3 -14    3.00    1.60
   1  -3 -14    0.90    1.90
   1   3 -13  235.78    9.90
  -1   3  13  250.07   10.10
   1   3 -13  245.68    9.20
  -1   3  13  229.58   10.70
  -1  -3  13  247.18    9.50
  -1  -3  13  242.88   10.30
   1  -3 -13  243.18   11.00
   1  -3 -13  268.77   10.00
   1   3 -12  157.58    6.50
  -1   3  12  163.58    7.30
  -1   3  12  150.18    8.90
   1   3 -12  158.48    7.20
   1  -3 -12  166.48    8.30
  -1  -3  12  161.28    6.80
  -1  -3  12  160.28    7.60
   1  -3 -12  165.38    7.20
  -1   3  11   91.79    5.60
   1   3 -11   91.19    5.00
   1   3 -11   95.79    4.30
  -1   3  11   92.99    4.90
   1  -3 -11   92.49    5.80
   1  -3 -11   88.99    5.00
  -1  -3  11   97.49    4.60
  -1  -3  11   93.29    5.30
  -1   3  10   29.00    3.00
   1   3 -10   26.20    2.00
  -1   3  10   27.80    2.50
   1   3 -10   24.60    2.60
   1  -3 -10   29.30    3.50
   1  -3 -10   28.90    2.60
  -1  -3  10   29.20    2.30
  -1  -3  10   30.90    2.90
  -1   3   9  504.05   16.30
   1   3  -9  486.75   16.10
   1   3  -9  496.65   15.50
  -1   3   9  479.95   16.80
  -1  -3   9  490.95   16.40
   1  -3  -9  496.45   16.20
  -1  -3   9  490.45   15.70
   1  -3  -9  468.65   16.90
  -1   3   8    3.70    1.20
  -1   3   8    4.20    1.10
   1   3  -8    3.50    1.10
   1   3  -8    2.60    0.80
  -1  -3   8    4.20    1.00
   1  -3  -8    4.00    1.60
  -1  -3   8    5.30    1.40
   1  -3  -8    2.80    1.10
  -1   3   7   81.79    3.80
  -1   3   7   73.59    4.10
   1   3  -7   74.29    3.20
   1   3  -7   78.89    3.70
   1  -3  -7   79.39    4.40
   1  -3  -7   84.39    3.80
  -1  -3   7   68.69    3.20
  -1  -3   7   78.39    3.80
   1   3  -6  323.77   10.80
  -1   3   6  322.97   11.30
  -1   3   6  323.17   10.90
   1   3  -6  322.07   10.40
   1  -3  -6  334.47   10.90
  -1  -3   6  338.47   10.90
   1  -3  -6  323.27   11.50
  -1  -3   6  340.77   10.50
  -1   3   5  645.04   19.40
  -1   3   5  605.14   19.70
   1   3  -5  629.94   19.20
   1  -3  -5  634.84   19.30
  -1  -3   5  637.14   19.30
   1  -3  -5  621.24   19.80
  -1   3   4  215.18    7.20
  -1   3   4  211.88    7.40
   1   3  -4  201.58    6.90
  -1  -3   4  210.78    6.80
   1  -3  -4  225.88    7.20
   1  -3  -4  215.98    7.60
  -1  -3   4  206.18    7.00
  -1   3   3 1597.94   47.00
  -1   3   3 1558.34   46.70
   1  -3  -3 1630.74   47.10
   1   3  -2 3626.04  110.39
   1  -3  -2 3621.34  113.29
  -1  -3   2 3515.55  110.79
  -1   3   1 1592.24   52.29
  -1  -3   1 1587.74   51.99
   1  -3  -1 1577.44   52.69
  -1   3   0    0.10    0.30
  -1   3   0    0.50    0.30
  -1  -3   0    0.60    0.40
   1  -3   0    0.80    0.30
  -1  -3   0   -0.10    0.30
  -1  -3   0    0.10    0.40
   1  -3   0    0.30    0.30
  -1  -3   0    0.90    0.50
   1   3   1 2051.39   69.29
   1  -3   1 2116.49   63.19
   1  -3   1 2062.69   63.09
  -1  -3  -1 2193.68   70.29
  -1   3  -2 7321.07  234.58
   1   3   2 7752.72  243.08
  -1  -3  -2 8011.10  243.98
   1  -3   2 9148.08  235.88
   1   3   3    1.40    0.70
   1   3   3    1.40    0.60
  -1   3  -3    0.50    0.30
   1  -3   3    0.60    0.40
  -1  -3  -3    0.90    0.70
  -1  -3  -3    1.30    0.70
   1  -3   3    0.40    0.30
  -1   3  -4  527.25   16.50
   1   3   4  552.44   17.10
   1   3   4  534.15   17.30
  -1   3  -4  556.24   16.30
  -1  -3  -4  540.85   17.10
   1  -3   4  547.55   16.40
   1  -3   4  597.54   16.70
  -1  -3  -4  556.04   17.50
   1   3   5  405.06   13.80
   1   3   5  428.76   13.50
  -1   3  -5  399.56   13.00
  -1   3  -5  407.66   12.70
   1  -3   5  450.85   13.20
  -1  -3  -5  411.46   14.00
  -1  -3  -5  414.26   13.40
   1  -3   5  427.06   12.80
   1   3   6 1152.08   35.80
  -1   3  -6 1166.18   34.60
  -1   3  -6 1142.09   35.00
   1   3   6 1136.19   35.30
   1  -3   6 1295.17   35.20
  -1  -3  -6 1199.58   36.10
  -1  -3  -6 1173.58   35.40
   1  -3   6 1136.69   34.70
   1   3   7    6.40    1.30
   1   3   7    8.90    1.50
  -1   3  -7    6.60    1.20
  -1  -3  -7    8.00    1.40
  -1  -3  -7    9.80    2.10
   1  -3   7    9.50    1.20
   1  -3   7    8.10    1.40
   1   3   8   64.79    4.00
   1   3   8   66.69    3.70
  -1   3  -8   61.09    3.40
  -1  -3  -8   64.29    5.10
  -1  -3  -8   63.89    3.60
   1  -3   8   73.79    3.40
   1  -3   8   77.49    3.80
   1   3   9   87.79    4.40
   1   3   9   82.79    4.90
  -1   3  -9   85.89    4.30
   1  -3   9   84.09    4.40
   1  -3   9   85.49    3.80
  -1  -3  -9   78.19    4.20
  -1  -3  -9   82.99    5.10
   1   3  10    8.80    1.80
  -1   3 -10    7.30    1.30
   1   3  10    8.20    1.90
  -1   3 -10    9.80    1.90
   1  -3  10    6.80    1.40
  -1  -3 -10    7.20    1.60
   1  -3  10    5.80    1.50
  -1  -3 -10    6.90    2.10
   1   3  11  329.97   11.80
   1   3  11  305.27   12.30
  -1   3 -11  317.97   11.60
  -1   3 -11  309.37   10.80
   1  -3  11  329.07   11.90
   1  -3  11  315.37   11.10
  -1  -3 -11  309.07   11.50
  -1  -3 -11  308.57   12.70
   1   3  12   25.30    3.10
  -1   3 -12   12.40    2.50
  -1   3 -12   19.60    2.00
   1   3  12   22.60    3.50
  -1  -3 -12   14.70    3.00
   1  -3  12   20.20    2.70
  -1  -3 -12   17.10    2.50
   1  -3  12   18.30    2.40
   1   3  13  134.39    6.70
  -1   3 -13  134.89    6.80
   1   3  13  139.09    7.40
  -1   3 -13  131.49    5.80
   1  -3  13  146.59    7.00
   1  -3  13  136.59    6.30
  -1  -3 -13  127.19    7.70
  -1  -3 -13  133.29    6.60
  -1   3 -14    8.60    2.10
   1   3  14    8.50    2.00
  -1   3 -14    7.60    1.70
  -1  -3 -14   12.00    3.00
   1  -3  14   10.80    2.00
  -1  -3 -14    7.00    2.00
   1  -3  14   10.80    2.50
  -1   3 -15    4.20    1.30
   1   3  15    3.40    1.90
  -1   3 -15    5.50    2.10
   1  -3  15    7.70    2.40
  -1  -3 -15    3.70    1.70
   1  -3  15    2.70    1.40
  -1  -3 -15    0.20    2.00
   1   3  16    2.90    2.10
  -1   3 -16    1.50    1.90
  -1   3 -16    4.90    1.30
  -1  -3 -16    4.40    2.30
   1  -3  16    3.60    1.60
   1  -3  16    5.60    2.10
  -1  -3 -16    3.20    1.80
   1   3  17   36.40    4.40
  -1   3 -17   32.90    3.20
  -1   3 -17   38.60    4.60
   1  -3  17   31.50    4.30
  -1  -3 -17   41.70    5.90
  -1  -3 -17   32.30    4.10
   1   4 -17   54.29    4.70
   1   4 -17   48.10    3.60
  -1  -4  17   40.20    4.60
   1  -4 -17   48.90    5.30
   1  -4 -17   53.79    4.40
  -1  -4  17   43.10    3.90
  -1   4  16   22.60    3.50
   1   4 -16   21.20    3.40
   1   4 -16   27.90    2.70
  -1  -4  16   23.50    3.20
   1  -4 -16   30.70    4.70
   1  -4 -16   22.60    3.20
  -1  -4  16   27.40    4.10
   1   4 -15    7.30    1.70
  -1   4  15    7.20    2.30
   1   4 -15    5.10    1.90
   1  -4 -15    8.30    2.80
  -1  -4  15    7.90    1.80
  -1  -4  15    2.60    1.70
   1  -4 -15    8.30    2.20
   1   4 -14   49.60    4.00
   1   4 -14   52.29    3.30
  -1   4  14   48.10    4.00
  -1  -4  14   41.20    4.00
   1  -4 -14   53.49    4.10
  -1  -4  14   49.80    3.60
   1  -4 -14   49.40    5.10
   1   4 -13    0.40    1.00
  -1   4  13    1.10    1.60
   1   4 -13    0.10    1.50
  -1   4  13    0.60    1.40
   1  -4 -13    2.20    1.60
  -1  -4  13    0.20    1.10
  -1  -4  13    1.50    1.20
   1  -4 -13   -2.30    1.60
  -1   4  12  446.26   15.80
   1   4 -12  431.36   16.60
  -1   4  12  444.16   16.40
   1   4 -12  430.36   14.50
  -1  -4  12  433.46   15.00
   1  -4 -12  448.76   16.80
  -1  -4  12  444.06   15.80
   1  -4 -12  456.45   15.60
  -1   4  11   59.49    4.00
  -1   4  11   63.49    4.70
   1   4 -11   66.29    3.40
   1   4 -11   68.69    4.10
  -1  -4  11   65.19    3.60
  -1  -4  11   63.09    4.30
   1  -4 -11   65.19    5.00
   1  -4 -11   69.49    4.10
  -1   4  10   26.60    3.40
   1   4 -10   19.80    2.40
  -1   4  10   21.10    2.60
   1   4 -10   20.80    1.80
   1  -4 -10   16.60    2.30
   1  -4 -10   18.50    3.00
  -1  -4  10   19.80    2.70
  -1  -4  10   19.00    1.90
  -1   4   9   49.10    3.30
  -1   4   9   49.50    3.70
   1   4  -9   50.09    2.70
   1   4  -9   52.49    3.10
   1  -4  -9   42.50    3.80
  -1  -4   9   50.89    2.80
   1  -4  -9   50.89    3.30
  -1  -4   9   51.99    3.40
   1   4  -8  224.28    8.10
  -1   4   8  228.18    8.40
  -1   4   8  215.48    8.80
   1  -4  -8  234.48    8.40
   1  -4  -8  218.48    9.10
  -1  -4   8  221.68    7.80
  -1  -4   8  219.18    8.30
  -1   4   7    8.10    1.50
  -1   4   7    7.30    1.60
   1   4  -7    8.90    1.40
   1  -4  -7    6.20    2.00
  -1  -4   7    7.60    1.40
   1  -4  -7    5.00    1.20
   1   4  -6  385.06   12.60
  -1   4   6  396.46   13.00
  -1   4   6  382.86   13.40
   1  -4  -6  411.66   13.00
   1  -4  -6  389.06   13.50
  -1  -4   6  399.76   12.80
  -1  -4   6  402.16   12.40
  -1   4   5  737.43   23.40
  -1   4   5  755.52   23.10
   1   4  -5  747.13   22.70
  -1  -4   5  745.83   22.80
   1  -4  -5  753.02   23.60
  -1  -4   5  755.12   22.50
   1  -4  -5  774.12   23.10
   1   4  -4    1.10    0.60
  -1   4   4    1.50    0.80
   1   4  -4    0.30    0.90
  -1   4   4    1.20    0.90
   1  -4  -4    0.30    0.70
  -1  -4   4    0.70    0.60
   1  -4  -4    1.40    1.00
  -1  -4   4    0.50    0.50
   1   4  -3  167.08    6.00
  -1   4   3  186.88    6.20
  -1   4   3  176.08    6.40
   1   4  -3  177.48    5.90
   1  -4  -3  178.98    6.10
   1  -4  -3  177.28    6.50
  -1  -4   3  182.58    6.00
  -1  -4   3  186.88    5.80
   1   4  -2 1363.46   41.10
  -1   4   2 1400.26   41.40
  -1   4   2 1444.56   41.20
  -1  -4   2 1424.36   41.00
   1  -4  -2 1430.36   41.30
   1  -4  -2 1403.16   41.50
  -1  -4   2 1381.66   41.10
   1   4  -1  224.38    7.20
  -1   4   1  227.78    7.30
  -1   4   1  230.38    7.10
   1  -4  -1  231.18    7.20
  -1  -4   1  221.68    7.10
  -1  -4   1  226.98    7.20
   1  -4  -1  226.28    7.40
  -1   4   0  950.70   27.90
  -1  -4   0  962.80   28.20
  -1  -4   0  982.90   28.20
   1  -4   0  968.30   27.90
   1  -4   0  933.41   28.00
  -1  -4   0  951.50   28.30
  -1  -4   0  938.91   28.20
   1   4   1    6.30    0.80
   1   4   1    7.70    1.00
  -1  -4  -1    6.70    1.00
   1  -4   1    6.70    0.60
  -1  -4  -1    7.10    0.90
   1  -4   1    6.60    0.60
   1  -4   1    5.60    0.60
   1  -4   1    6.70    0.60
   1   4   2   38.20    2.00
  -1   4  -2   33.30    1.30
   1   4   2   39.90    2.10
   1  -4   2   33.40    1.30
   1  -4   2   34.90    1.40
  -1  -4  -2   37.40    2.00
  -1  -4  -2   40.80    2.30
  -1   4  -3   84.69    2.80
   1   4   3   82.19    3.70
   1   4   3   84.89    3.60
   1  -4   3   85.09    2.90
   1  -4   3   92.69    3.10
  -1  -4  -3   87.19    3.70
  -1  -4  -3   79.69    3.90
   1   4   4   82.19    3.60
   1   4   4   78.19    3.90
  -1   4  -4   82.29    2.90
   1  -4   4   82.79    3.50
  -1  -4  -4   83.29    4.20
  -1  -4  -4   83.39    3.70
   1  -4   4   89.19    3.00
  -1   4  -5  640.54   19.90
  -1   4  -5  639.44   19.60
   1   4   5  670.13   20.60
  -1  -4  -5  652.43   21.20
   1  -4   5  651.23   19.70
   1  -4   5  705.33   20.20
  -1  -4  -5  681.83   20.70
  -1   4  -6  834.82   25.10
   1   4   6  859.51   26.10
  -1   4  -6  825.32   25.40
   1   4   6  813.92   26.40
   1  -4   6  842.32   25.30
  -1  -4  -6  836.32   26.80
  -1  -4  -6  874.31   26.20
   1  -4   6  895.61   25.70
   1   4   7   10.40    1.60
  -1   4  -7    9.90    1.10
   1   4   7   11.50    2.00
  -1   4  -7    7.50    1.20
  -1  -4  -7    9.40    2.10
   1  -4   7   10.80    1.20
  -1  -4  -7    8.40    1.60
   1  -4   7    8.90    1.50
   1   4   8    2.40    1.20
   1   4   8    4.60    1.30
  -1   4  -8    4.90    1.20
  -1   4  -8    5.40    1.00
  -1  -4  -8    3.90    1.70
  -1  -4  -8    4.60    1.40
   1  -4   8    5.00    1.30
   1  -4   8    4.30    1.00
  -1   4  -9    1.10    0.70
  -1   4  -9   -0.10    1.00
   1   4   9   -0.30    1.00
   1   4   9    0.90    1.20
  -1  -4  -9    1.30    1.30
  -1  -4  -9    1.10    1.40
   1  -4   9    1.10    0.80
   1  -4   9    1.00    1.00
  -1   4 -10   22.20    2.10
   1   4  10   24.20    3.30
  -1   4 -10   22.10    2.50
   1   4  10   25.20    2.50
   1  -4  10   24.20    2.50
  -1  -4 -10   26.50    2.70
   1  -4  10   22.90    2.10
  -1  -4 -10   21.00    3.30
   1   4  11   94.39    5.20
   1   4  11   99.19    5.90
  -1   4 -11   91.29    4.90
  -1  -4 -11   99.19    5.20
   1  -4  11   92.89    5.10
  -1  -4 -11   87.69    6.00
   1  -4  11   98.99    5.20
   1   4  12   47.70    4.40
   1   4  12   53.49    3.90
  -1   4 -12   45.50    3.60
  -1  -4 -12   52.69    5.00
   1  -4  12   51.79    3.30
   1  -4  12   53.49    3.90
  -1  -4 -12   53.79    4.00
   1   4  13   94.59    5.40
   1   4  13   84.69    6.80
   1  -4  13   81.59    4.50
   1  -4  13   91.09    5.40
  -1  -4 -13   84.39    5.20
  -1  -4 -13   85.39    6.20
  -1   4 -14   12.80    3.40
   1   4  14   13.80    2.60
  -1  -4 -14   15.40    2.70
  -1  -4 -14   12.50    3.20
   1  -4  14    9.50    1.90
   1  -4  14    7.20    2.00
  -1   4 -15   11.70    2.40
  -1   4 -15    6.20    1.50
   1   4  15   15.70    4.10
  -1  -4 -15   14.70    3.70
   1  -4  15   13.00    2.70
   1  -4  15    7.80    1.80
  -1  -4 -15   10.80    2.30
   1   4  16    9.20    2.70
  -1   4 -16   10.00    1.80
  -1   4 -16   12.30    2.40
   1  -4  16    8.40    1.90
  -1  -4 -16   10.40    2.50
   1  -4  16   12.30    2.70
  -1  -4 -16   10.80    3.10
  -1   4 -17   27.70    3.90
  -1   4 -17   27.10    2.70
  -1  -4 -17   20.80    3.50
  -1  -4 -17   27.70    3.70
   1   5 -17    6.80    2.20
   1   5 -17    6.10    1.80
   1  -5 -17   10.00    2.50
   1  -5 -17    5.30    2.70
   1   5 -16   10.20    1.90
   1   5 -16   14.70    2.50
   1  -5 -16   14.10    2.80
  -1  -5  16    9.10    1.90
  -1  -5  16    8.90    2.60
   1  -5 -16   12.70    3.50
   1   5 -15    6.70    2.00
  -1   5  15    4.50    2.00
   1   5 -15    5.20    1.50
   1  -5 -15    5.60    2.10
  -1  -5  15    6.20    2.00
  -1  -5  15    4.70    1.50
   1  -5 -15    3.90    2.60
  -1   5  14    4.70    1.80
   1   5 -14    5.50    1.70
   1   5 -14    6.30    1.40
   1  -5 -14    7.00    2.20
   1  -5 -14    2.40    2.30
  -1  -5  14    4.70    1.90
  -1  -5  14    4.60    1.50
   1   5 -13   30.30    2.50
  -1   5  13   43.60    4.10
   1   5 -13   41.20    3.40
  -1  -5  13   42.90    3.10
   1  -5 -13   44.60    4.90
  -1  -5  13   45.30    4.00
   1  -5 -13   44.10    3.70
  -1   5  12   95.19    6.00
   1   5 -12   95.49    5.10
  -1   5  12   95.59    5.50
  -1  -5  12   89.19    4.70
   1  -5 -12  104.69    6.50
   1  -5 -12  107.69    5.60
  -1  -5  12  100.39    8.40
  -1   5  11  229.38   10.00
  -1   5  11  217.98    9.10
   1   5 -11  219.18    8.80
   1  -5 -11  226.98   10.30
   1  -5 -11  250.17    9.40
  -1  -5  11  231.48    9.30
  -1  -5  11  217.98    8.40
   1   5 -10  315.57   11.10
  -1   5  10  305.77   12.10
  -1   5  10  325.37   11.60
   1  -5 -10  320.67   11.50
  -1  -5  10  310.67   10.70
  -1  -5  10  310.17   11.50
   1  -5 -10  302.87   12.50
  -1   5   9   35.40    2.70
   1   5  -9   30.70    2.50
  -1   5   9   31.90    3.20
  -1  -5   9   32.20    2.50
   1  -5  -9   34.10    3.50
   1  -5  -9   26.80    2.60
  -1  -5   9   33.10    2.70
  -1   5   8  100.29    5.40
   1   5  -8  105.89    4.60
  -1   5   8  107.99    5.00
  -1  -5   8  116.69    5.00
   1  -5  -8  110.39    5.10
  -1  -5   8  110.99    4.40
   1  -5  -8  106.89    5.80
  -1   5   7    2.60    1.10
  -1   5   7    1.10    1.00
   1   5  -7    2.20    0.70
   1   5  -7    1.90    0.80
   1  -5  -7    0.10    1.00
  -1  -5   7    2.40    1.00
  -1  -5   7    0.80    0.60
   1  -5  -7    1.00    1.00
  -1   5   6   73.79    3.60
   1   5  -6   68.59    2.90
   1   5  -6   71.19    3.20
  -1   5   6   72.19    3.90
  -1  -5   6   70.29    3.40
   1  -5  -6   67.89    4.20
   1  -5  -6   74.39    3.60
  -1  -5   6   71.29    3.00
   1   5  -5  210.88    7.30
  -1   5   5  223.38    7.80
  -1   5   5  231.78    8.30
   1   5  -5  217.28    7.10
  -1  -5   5  213.88    7.10
  -1  -5   5  222.18    7.50
   1  -5  -5  215.68    8.30
   1   5  -4 1247.78   37.80
   1   5  -4 1244.78   38.00
  -1   5   4 1303.97   38.50
  -1   5   4 1371.76   39.60
   1  -5  -4 1299.97   39.00
  -1  -5   4 1286.17   37.90
   1  -5  -4 1325.57   38.50
  -1  -5   4 1260.07   38.10
   1   5  -3   60.29    2.40
   1   5  -3   54.99    2.50
  -1   5   3   57.79    3.00
  -1   5   3   61.79    2.80
  -1  -5   3   57.09    2.60
   1  -5  -3   54.79    3.20
   1  -5  -3   64.39    2.90
  -1  -5   3   57.79    2.40
  -1   5   2   25.10    1.60
   1   5  -2   26.90    1.60
  -1   5   2   26.10    1.80
   1   5  -2   29.40    1.50
   1  -5  -2   23.60    1.70
   1  -5  -2   23.30    1.90
  -1  -5   2   26.20    1.50
  -1  -5   2   24.80    1.50
  -1   5   1  733.13   21.20
  -1   5   1  732.93   21.40
  -1  -5   1  714.93   21.20
  -1  -5   1  707.03   21.40
  -1  -5   1  687.13   21.40
   1  -5  -1  714.23   21.30
   1  -5  -1  702.43   21.50
  -1  -5   0    2.90    0.70
  -1  -5   0    3.20    0.80
   1  -5   0    4.30    0.70
  -1  -5   0    3.40    0.80
   1  -5   0    4.30    0.80
   1   5   1   95.99    3.90
  -1  -5  -1  100.19    4.10
  -1  -5  -1  103.69    3.90
   1  -5   1   95.69    3.30
   1  -5   1   95.99    3.40
   1  -5   1   97.59    3.30
   1  -5   1   97.19    3.30
   1   5   2  191.18    6.80
   1   5   2  203.18    6.70
   1  -5   2  185.48    5.90
  -1  -5  -2  184.68    6.90
  -1  -5  -2  199.88    6.80
   1  -5   2  185.18    6.00
   1   5   3   98.99    4.40
  -1   5  -3   93.39    3.30
   1   5   3  102.49    4.10
  -1  -5  -3  104.89    4.30
   1  -5   3   98.29    3.30
   1  -5   3  105.59    3.50
   1   5   4  718.33   21.90
  -1   5  -4  691.53   20.80
   1   5   4  710.53   22.20
  -1  -5  -4  718.63   22.00
  -1  -5  -4  700.03   23.30
   1  -5   4  718.73   21.10
   1  -5   4  702.83   20.90
   1   5   5  128.49    5.60
  -1   5  -5  124.29    4.20
  -1   5  -5  124.49    4.40
   1  -5   5  141.59    4.80
  -1  -5  -5  123.39    5.30
  -1  -5  -5  117.09    5.70
   1  -5   5  129.79    4.40
   1   5   6   51.69    3.10
   1   5   6   48.20    3.30
  -1   5  -6   52.69    2.20
  -1   5  -6   50.39    2.40
   1  -5   6   54.69    2.70
  -1  -5  -6   51.49    3.60
  -1  -5  -6   49.50    3.10
   1  -5   6   54.29    2.40
   1   5   7    4.00    1.30
  -1   5  -7    3.20    0.80
   1   5   7    2.40    1.20
  -1   5  -7    1.00    0.80
   1  -5   7    3.50    1.00
  -1  -5  -7    2.30    1.40
   1  -5   7    2.50    0.80
  -1  -5  -7    3.90    1.40
   1   5   8  430.16   14.20
  -1   5  -8  398.86   13.20
  -1   5  -8  402.56   12.80
   1   5   8  410.56   14.60
   1  -5   8  440.06   13.70
   1  -5   8  394.56   13.00
  -1  -5  -8  399.66   15.00
   1   5   9  114.99    6.00
  -1   5  -9  113.29    4.40
   1   5   9  116.29    5.60
  -1   5  -9  110.49    4.90
   1  -5   9  106.89    4.60
  -1  -5  -9  118.69    6.60
  -1  -5  -9  120.09    5.70
   1  -5   9  119.29    5.30
  -1   5 -10  401.56   13.70
  -1   5 -10  403.36   13.10
   1   5  10  402.96   15.00
   1   5  10  407.66   14.40
  -1  -5 -10  393.96   15.50
  -1  -5 -10  431.26   14.60
   1  -5  10  431.36   14.20
   1  -5  10  395.16   13.40
   1   5  11    0.60    1.60
   1   5  11    1.30    1.50
  -1   5 -11    1.20    0.90
  -1   5 -11    0.10    1.10
   1  -5  11    1.10    1.20
   1  -5  11    0.80    1.00
  -1  -5 -11   -2.30    1.10
  -1  -5 -11   -1.00    1.40
   1   5  12   76.29    4.80
  -1   5 -12   73.09    4.20
  -1   5 -12   69.99    3.60
   1   5  12   68.59    5.00
  -1  -5 -12   74.59    4.80
   1  -5  12   67.79    3.90
  -1  -5 -12   71.49    5.80
   1  -5  12   72.69    4.60
  -1   5 -13    8.20    2.00
  -1   5 -13    8.40    1.50
   1   5  13   10.70    2.30
  -1  -5 -13    8.50    2.10
  -1  -5 -13    5.90    2.60
   1  -5  13    5.70    1.50
   1  -5  13    9.30    1.90
   1   5  14   56.49    4.40
  -1   5 -14   52.09    3.30
  -1   5 -14   54.69    4.80
  -1  -5 -14   49.50    4.10
  -1  -5 -14   50.89    5.40
   1  -5  14   51.89    4.20
   1   5  15   13.20    2.60
  -1   5 -15   11.70    1.80
   1  -5  15    9.80    2.00
  -1  -5 -15    8.10    3.20
   1  -5  15    6.50    2.20
  -1  -5 -15   12.50    2.50
  -1   5 -16    2.50    1.10
  -1   5 -16   -0.80    1.40
   1  -5  16    0.90    1.20
  -1  -5 -16    2.90    2.00
   1  -5  16    1.40    1.70
  -1  -5 -16    0.10    2.20
  -1  -5 -17   19.30    4.50
  -1  -5 -17   19.80    3.90
   1   6 -17    6.70    2.10
   1  -6 -17    5.40    2.70
   1  -6 -17    6.60    2.60
   1   6 -16    1.00    1.60
  -1  -6  16    1.60    1.50
  -1  -6  16   -0.10    1.20
   1  -6 -16    0.90    1.50
   1  -6 -16    3.80    2.40
   1   6 -15    0.20    1.10
   1  -6 -15   -0.40    2.10
  -1  -6  15    1.20    1.50
  -1  -6  15    0.40    1.10
   1   6 -14   88.99    5.10
  -1  -6  14   73.29    5.30
   1  -6 -14   93.79    5.70
   1  -6 -14   87.29    6.60
  -1  -6  14   80.69    4.70
  -1   6  13  302.27   12.10
   1   6 -13  304.57   11.50
   1   6 -13  323.87   11.80
   1  -6 -13  303.77   12.10
   1  -6 -13  307.77   13.60
  -1  -6  13  300.07   12.00
  -1  -6  13  300.27   11.10
   1   6 -12  108.79    4.80
  -1   6  12  110.59    6.10
   1   6 -12  107.79    5.40
   1  -6 -12  124.99    6.20
   1  -6 -12  106.39    9.90
  -1  -6  12  106.69    5.90
   1   6 -11   67.89    4.10
  -1   6  11   69.69    4.40
   1   6 -11   75.09    3.70
  -1   6  11   74.29    5.20
  -1  -6  11   77.09    4.60
   1  -6 -11   77.49    4.60
   1  -6 -11   78.49    5.70
  -1  -6  11   75.29    3.90
   1   6 -10  123.89    5.50
   1   6 -10  122.59    5.10
  -1   6  10  130.89    6.80
  -1   6  10  136.09    6.30
   1  -6 -10  133.19    7.30
  -1  -6  10  127.69    5.30
   1  -6 -10  134.99    6.30
  -1  -6  10  125.19    6.00
   1   6  -9   21.00    2.20
  -1   6   9   18.70    2.40
   1   6  -9   20.90    1.70
  -1   6   9   18.70    2.50
   1  -6  -9   17.20    2.50
   1  -6  -9   16.70    2.40
  -1  -6   9   18.60    1.90
  -1  -6   9   23.20    2.40
   1   6  -8   13.00    1.70
  -1   6   8   12.10    2.10
  -1   6   8   11.90    1.90
   1   6  -8    9.90    1.30
   1  -6  -8    8.20    1.90
  -1  -6   8   13.60    1.50
  -1  -6   8   13.90    1.90
   1  -6  -8   11.40    1.80
  -1   6   7  142.99    6.00
   1   6  -7  144.69    5.20
  -1   6   7  147.29    6.60
   1   6  -7  150.08    5.60
   1  -6  -7  136.69    6.80
  -1  -6   7  145.89    5.80
  -1  -6   7  149.79    5.40
   1  -6  -7  148.79    6.20
   1   6  -6  257.17    8.30
   1   6  -6  253.97    8.60
  -1   6   6  257.47    9.20
  -1   6   6  258.37    9.60
   1  -6  -6  266.57    9.30
  -1  -6   6  257.47    8.40
  -1  -6   6  259.47    8.80
   1  -6  -6  239.78    9.80
   1   6  -5  576.14   17.30
  -1   6   5  569.04   18.40
  -1   6   5  580.14   18.10
   1   6  -5  572.74   17.50
  -1  -6   5  563.64   17.70
   1  -6  -5  573.14   18.80
  -1  -6   5  570.84   17.40
   1   6  -4  272.67    8.90
  -1   6   4  282.77    9.90
   1   6  -4  281.37    9.10
  -1   6   4  293.77    9.60
  -1  -6   4  286.77    9.20
   1  -6  -4  291.57    9.70
  -1  -6   4  285.17    9.00
   1  -6  -4  267.17   10.00
  -1   6   3  227.18    7.70
   1   6  -3  228.38    7.40
   1   6  -3  225.88    7.30
  -1   6   3  225.58    8.00
  -1  -6   3  221.18    7.30
  -1  -6   3  223.08    7.50
   1  -6  -3  222.18    7.80
  -1   6   2  190.28    6.50
   1   6  -2  193.98    6.30
  -1   6   2  196.88    6.80
   1   6  -2  197.38    6.50
   1  -6  -2  177.18    6.80
  -1  -6   2  189.38    6.50
  -1  -6   2  190.58    6.30
  -1   6   1  297.77    9.50
  -1   6   1  308.27    9.40
  -1  -6   1  282.37    9.60
  -1  -6   1  285.97    9.40
  -1  -6   1  296.27    9.50
  -1  -6   1  309.87    9.40
   1  -6  -1  290.97    9.70
   1  -6  -1  293.27    9.50
   1  -6   0  199.28    6.50
   1  -6   0  202.28    6.40
   1  -6   0  189.28    6.60
  -1  -6   0  206.18    6.80
  -1  -6   0  193.98    6.90
   1  -6   0  199.58    6.50
  -1  -6   0  199.38    6.80
  -1  -6   0  188.68    7.00
   1  -6   1  363.16   11.50
   1  -6   1  370.46   11.40
   1  -6   1  368.06   11.60
  -1  -6  -1  397.96   12.20
  -1  -6  -1  389.06   12.40
  -1  -6  -1  387.86   12.00
  -1  -6  -1  382.16   12.10
   1  -6   1  369.16   11.80
   1   6   2   29.90    2.20
   1   6   2   25.80    1.90
   1  -6   2   30.50    1.60
   1  -6   2   29.10    1.50
   1  -6   2   28.50    1.40
   1  -6   2   30.00    1.50
   1   6   3  839.62   25.80
   1   6   3  828.32   25.40
   1  -6   3  825.72   24.70
  -1  -6  -3  850.71   25.70
   1  -6   3  840.72   24.50
  -1  -6  -3  833.32   26.00
   1   6   4    7.40    1.30
  -1   6  -4    7.30    0.80
   1   6   4    4.50    1.20
   1  -6   4    7.90    1.00
   1  -6   4    9.10    0.80
  -1  -6  -4   10.60    1.60
   1   6   5 1002.30   30.10
  -1   6  -5  959.80   28.80
   1   6   5  982.20   30.50
   1  -6   5  978.50   28.90
  -1  -6  -5  961.60   30.70
  -1  -6  -5 1018.20   30.40
  -1   6  -6  136.79    4.80
  -1   6  -6  143.89    5.00
   1   6   6  141.59    5.90
   1   6   6  145.29    6.30
  -1  -6  -6  148.09    6.20
   1  -6   6  138.39    4.90
   1  -6   6  145.59    5.30
  -1  -6  -6  136.09    6.60
  -1   6  -7  103.59    4.20
   1   6   7  113.09    5.10
  -1   6  -7  101.89    3.90
   1   6   7  107.89    5.50
  -1  -6  -7  110.89    5.20
   1  -6   7  108.89    4.10
  -1  -6  -7  111.79    6.00
   1  -6   7  116.19    4.60
   1   6   8  121.29    5.60
   1   6   8  116.09    6.00
  -1   6  -8  115.59    4.70
  -1   6  -8  115.79    4.40
   1  -6   8  121.09    5.10
   1  -6   8  121.69    4.60
  -1  -6  -8  117.99    5.60
  -1  -6  -8  113.59    6.40
  -1   6  -9   10.80    1.60
   1   6   9    7.70    1.80
   1   6   9   12.80    2.60
  -1   6  -9    9.60    1.20
  -1  -6  -9    9.20    2.40
   1  -6   9    8.60    1.30
  -1  -6  -9   12.30    2.20
   1  -6   9    9.40    1.70
   1   6  10   -1.50    1.00
  -1   6 -10   -2.00    0.70
  -1   6 -10   -0.70    0.70
   1   6  10    0.80    1.30
  -1  -6 -10    0.90    1.80
   1  -6  10   -0.30    0.70
   1  -6  10   -0.30    0.90
  -1  -6 -10   -0.60    1.30
   1   6  11   10.50    2.30
   1   6  11    4.40    1.90
  -1   6 -11   10.70    1.40
  -1   6 -11    7.30    1.60
   1  -6  11    6.00    1.30
  -1  -6 -11    7.70    2.10
   1  -6  11    8.50    1.80
  -1  -6 -11    7.40    2.80
  -1   6 -12    6.90    1.70
   1   6  12    5.20    2.80
  -1   6 -12    9.50    1.50
   1  -6  12   11.10    2.20
  -1  -6 -12    4.70    2.50
   1  -6  12    5.40    1.50
  -1  -6 -12    6.80    2.10
  -1   6 -13    2.60    1.40
   1   6  13    4.90    1.80
  -1   6 -13    5.30    1.20
  -1  -6 -13    4.60    2.30
   1  -6  13    4.10    1.40
  -1  -6 -13    5.30    1.90
   1  -6  13    3.60    1.60
  -1   6 -14   42.30    3.50
  -1   6 -14   49.00    3.10
   1   6  14   48.90    4.20
   1  -6  14   50.09    4.40
  -1  -6 -14   41.50    5.00
  -1  -6 -14   51.09    4.40
   1  -6  14   51.49    3.40
  -1   6 -15   41.90    2.90
  -1  -6 -15   50.39    5.50
   1  -6  15   43.50    3.40
  -1  -6 -15   49.00    4.30
   1  -6  15   39.90    3.80
  -1   6 -16   34.70    3.00
  -1  -6 -16   32.40    4.00
   1  -6  16   33.20    3.10
   1  -6  16   32.80    4.70
  -1  -6 -16   41.30    6.00
   1   7 -16    1.70    1.50
   1   7 -16    3.30    1.40
   1  -7 -16    3.80    2.60
  -1  -7  16    3.20    2.40
  -1  -7  16    3.00    1.90
   1  -7 -16    4.40    2.10
   1   7 -15   27.40    3.00
   1   7 -15   21.90    2.40
  -1  -7  15   26.70    2.60
   1  -7 -15   33.30    5.40
  -1  -7  15   28.60    3.70
   1  -7 -15   31.40    4.20
   1   7 -14   83.19    4.30
   1   7 -14   87.79    5.50
  -1  -7  14   87.19    5.40
  -1  -7  14   78.29    4.50
   1  -7 -14   86.09    5.60
   1  -7 -14   80.89    6.60
   1   7 -13    5.70    1.50
   1   7 -13    1.80    1.00
  -1  -7  13    2.70    1.30
   1  -7 -13    3.80    1.90
  -1  -7  13    3.20    1.50
   1  -7 -13    0.50    1.90
   1   7 -12  147.89    6.50
  -1   7  12  156.38    7.40
   1   7 -12  146.79    6.00
  -1  -7  12  151.68    7.10
   1  -7 -12  144.99    8.40
  -1  -7  12  152.78    6.40
   1  -7 -12  147.39    7.30
  -1   7  11   18.00    2.60
   1   7 -11   17.10    1.80
   1   7 -11   19.50    2.40
   1  -7 -11   20.20    2.90
  -1  -7  11   22.80    3.00
  -1  -7  11   20.50    2.30
   1   7 -10   49.70    2.80
  -1   7  10   50.49    4.10
   1   7 -10   50.79    3.10
  -1  -7  10   53.49    3.60
  -1  -7  10   47.70    2.90
   1  -7 -10   50.99    4.80
   1  -7 -10   53.59    3.90
   1   7  -9   10.20    1.40
   1   7  -9    7.80    1.50
  -1   7   9    8.90    2.00
  -1   7   9   10.90    2.00
  -1  -7   9   11.10    2.00
   1  -7  -9   10.30    2.60
  -1  -7   9   10.70    1.50
   1  -7  -9   13.10    2.20
  -1   7   8    2.60    1.40
   1   7  -8    1.30    1.00
   1   7  -8    0.90    0.80
  -1   7   8    3.60    1.40
  -1  -7   8    0.40    0.80
  -1  -7   8    1.80    1.20
   1  -7  -8    1.50    1.40
   1  -7  -8    1.10    1.70
   1   7  -7   11.80    1.30
   1   7  -7   12.80    1.60
  -1   7   7    5.80    1.50
  -1   7   7    7.30    1.80
   1  -7  -7   10.10    2.40
   1  -7  -7    8.70    1.70
  -1  -7   7   11.00    1.30
  -1  -7   7   12.30    1.80
  -1   7   6   19.40    2.50
  -1   7   6   12.60    1.80
   1   7  -6   12.90    1.50
   1   7  -6   15.10    1.30
  -1  -7   6   16.80    1.80
   1  -7  -6   11.60    2.00
  -1  -7   6   12.10    1.30
   1  -7  -6   12.50    1.80
   1   7  -5  704.43   21.60
  -1   7   5  719.13   22.60
  -1   7   5  696.33   22.10
   1   7  -5  720.33   21.40
  -1  -7   5  692.13   21.70
  -1  -7   5  709.33   21.40
   1  -7  -5  696.63   22.90
   1  -7  -5  741.63   22.30
  -1   7   4  119.89    4.70
  -1   7   4  113.29    5.00
   1   7  -4  110.79    4.20
   1   7  -4  109.69    4.30
  -1  -7   4  111.09    4.40
   1  -7  -4  109.89    5.30
  -1  -7   4  116.59    4.20
   1  -7  -4  111.79    4.80
  -1   7   3  178.88    6.50
   1   7  -3  171.18    6.00
   1   7  -3  171.88    5.80
  -1   7   3  176.08    6.20
   1  -7  -3  169.78    6.30
  -1  -7   3  168.18    5.80
   1  -7  -3  163.68    7.30
  -1  -7   3  166.28    6.00
  -1   7   2  210.88    7.10
  -1   7   2  209.18    7.30
  -1  -7   2  203.78    6.90
   1  -7  -2  220.78    8.40
  -1  -7   2  204.88    7.00
   1  -7  -2  198.88    7.50
   1  -7  -1  347.87   10.90
  -1  -7   1  324.17   11.50
  -1  -7   1  345.87   10.90
   1  -7  -1  335.37   11.20
  -1  -7   1  349.07   10.80
  -1  -7   1  336.77   10.90
   1  -7   0 1009.70   29.10
   1  -7   0  986.80   29.30
  -1  -7   0  984.30   29.60
  -1  -7   0  975.80   29.80
  -1  -7   0  973.60   29.50
   1  -7   0  960.30   29.50
   1  -7   0  996.30   29.20
  -1  -7   0  993.10   29.40
   1  -7   1  336.47   10.50
   1  -7   1  337.17   10.60
  -1  -7  -1  349.47   11.00
   1  -7   1  330.67   10.70
  -1  -7  -1  327.87   11.30
   1  -7   1  345.97   10.50
  -1  -7  -1  342.27   11.10
   1   7   2  714.63   21.40
   1   7   2  700.13   21.20
   1  -7   2  686.03   20.50
   1  -7   2  699.83   20.40
   1  -7   2  679.43   20.60
   1  -7   2  656.53   20.40
  -1  -7  -2  684.43   21.90
   1   7   3  227.18    8.00
   1   7   3  231.68    8.40
   1  -7   3  228.18    7.30
   1  -7   3  234.88    7.20
  -1  -7  -3  220.18    8.60
   1  -7   3  218.98    7.30
  -1  -7  -3  242.78    8.40
   1   7   4   18.80    1.80
   1   7   4   16.80    2.00
  -1   7  -4   16.10    1.10
  -1  -7  -4   16.20    2.20
  -1  -7  -4   22.00    2.10
   1  -7   4   18.80    1.10
   1  -7   4   18.60    1.30
  -1   7  -5  107.69    3.60
   1   7   5  110.19    5.10
   1   7   5   98.29    4.60
  -1  -7  -5  100.09    4.90
  -1  -7  -5   93.59    5.20
   1  -7   5  106.59    4.00
   1  -7   5  102.39    3.70
   1   7   6  162.58    6.90
  -1   7  -6  148.99    5.10
   1   7   6  157.68    6.40
   1  -7   6  155.78    6.90
  -1  -7  -6  152.58    6.60
   1  -7   6  153.08    5.30
  -1  -7  -6  151.08    7.20
   1   7   7  103.29    5.30
  -1   7  -7   96.69    3.60
   1   7   7   92.99    4.80
  -1   7  -7   85.59    3.70
   1  -7   7   93.49    3.70
  -1  -7  -7   97.19    5.70
   1  -7   7   96.69    4.10
  -1  -7  -7  101.59    5.10
  -1   7  -8  222.98    7.50
  -1   7  -8  218.98    7.70
   1   7   8  226.98    8.90
   1   7   8  226.88   11.00
  -1  -7  -8  235.88   10.20
   1  -7   8  231.48    7.80
   1  -7   8  226.78    8.20
  -1  -7  -8  233.88    9.20
  -1   7  -9   68.09    3.00
   1   7   9   67.19    4.60
  -1   7  -9   65.39    3.30
   1   7   9   66.79    4.30
   1  -7   9   72.59    3.30
  -1  -7  -9   60.69    5.20
  -1  -7  -9   72.59    4.60
   1  -7   9   69.69    3.70
   1   7  10    2.30    1.40
  -1   7 -10    0.10    0.70
   1   7  10    0.80    1.50
  -1   7 -10    0.00    0.80
   1  -7  10    0.20    0.80
  -1  -7 -10    0.40    1.60
   1  -7  10    1.40    1.20
  -1  -7 -10   -0.70    1.20
   1   7  11    5.00    1.80
  -1   7 -11    4.50    1.10
  -1   7 -11    3.30    1.20
  -1  -7 -11    2.40    1.70
   1  -7  11    2.70    1.30
   1  -7  11    3.60    1.30
  -1  -7 -11    3.60    2.40
  -1   7 -12   40.80    3.00
  -1   7 -12   41.30    2.60
   1   7  12   41.70    3.80
  -1  -7 -12   36.70    3.70
   1  -7  12   42.20    2.90
  -1  -7 -12   39.50    4.90
   1  -7  12   38.60    3.40
  -1   7 -13   40.00    2.60
  -1   7 -13   40.80    3.10
  -1  -7 -13   21.80    3.80
  -1  -7 -13   43.70    3.90
   1  -7  13   39.00    2.90
   1  -7  13   38.70    3.40
  -1   7 -14   12.10    2.20
  -1   7 -14    9.40    1.60
   1  -7  14   10.70    2.20
  -1  -7 -14    9.10    2.80
   1  -7  14    8.50    1.60
  -1   7 -15    5.50    1.60
  -1   7 -15    7.60    1.50
  -1  -7 -15    5.20    2.50
   1  -7  15    3.40    1.50
  -1  -7 -15    4.50    1.90
   1  -7  15    5.10    2.00
  -1   7 -16   28.20    4.20
   1  -7  16   24.60    4.40
  -1  -7 -16   26.20    5.00
  -1  -7 -16   27.50    3.90
   1   8 -16    0.50    1.40
   1  -8 -16    3.50    1.80
   1  -8 -16    3.00    2.60
   1   8 -15    0.70    1.20
   1   8 -15    0.50    1.50
   1  -8 -15    0.50    2.00
  -1  -8  15   -0.90    1.40
   1  -8 -15    3.40    2.00
  -1  -8  15    1.90    1.10
   1   8 -14    2.30    1.10
   1   8 -14    3.50    1.30
   1  -8 -14    1.40    1.70
   1  -8 -14    3.70    2.30
  -1  -8  14    3.80    1.40
  -1  -8  14    2.40    1.80
   1   8 -13   -0.10    0.90
   1   8 -13    0.00    1.00
  -1  -8  13    1.90    1.10
  -1  -8  13    2.10    1.30
   1  -8 -13    0.60    1.40
   1  -8 -13    0.20    1.90
   1   8 -12   25.60    2.60
   1   8 -12   25.60    2.20
  -1  -8  12   28.20    2.50
   1  -8 -12   26.30    3.80
  -1  -8  12   32.10    3.70
   1   8 -11   47.10    2.90
   1   8 -11   52.29    3.30
  -1  -8  11   49.99    3.00
  -1  -8  11   50.19    3.60
   1  -8 -11   43.30    5.20
   1  -8 -11   50.59    4.10
  -1   8  10   25.70    3.00
   1   8 -10   21.20    1.90
   1   8 -10   25.10    2.20
   1  -8 -10   20.80    5.70
   1  -8 -10   21.00    2.90
  -1  -8  10   20.00    2.00
  -1  -8  10   23.90    2.80
  -1   8   9   77.29    5.10
   1   8  -9   80.09    3.60
   1   8  -9   75.09    3.80
  -1   8   9   83.99    4.60
   1  -8  -9   76.09    4.60
   1  -8  -9   71.29    5.40
  -1  -8   9   79.79    3.70
  -1  -8   9   76.39    4.20
  -1   8   8  615.94   21.20
   1   8  -8  627.04   19.80
   1   8  -8  633.54   19.50
   1  -8  -8  659.73   20.90
  -1  -8   8  619.84   19.60
   1  -8  -8  619.54   21.80
  -1  -8   8  654.73   20.20
   1   8  -7  208.08    6.90
  -1   8   7  199.78    8.60
  -1   8   7  191.58    7.80
   1   8  -7  186.98    7.00
   1  -8  -7  188.28    8.80
  -1  -8   7  200.38    6.90
  -1  -8   7  198.48    7.40
   1  -8  -7  204.38    8.00
  -1   8   6   32.80    2.60
   1   8  -6   33.80    2.00
   1   8  -6   33.80    2.10
  -1   8   6   33.10    2.90
  -1  -8   6   29.60    2.30
  -1  -8   6   34.30    2.00
   1  -8  -6   26.50    3.20
   1  -8  -6   30.90    2.70
   1   8  -5   39.50    2.30
   1   8  -5   39.60    2.10
  -1   8   5   39.00    2.70
  -1   8   5   39.10    2.90
   1  -8  -5   37.50    2.70
   1  -8  -5   41.10    3.40
  -1  -8   5   39.90    2.40
  -1  -8   5   38.90    2.10
   1   8  -4    5.20    0.90
   1   8  -4    5.50    1.00
  -1   8   4    4.50    1.30
  -1   8   4    5.00    1.10
  -1  -8   4    4.90    0.90
   1  -8  -4    5.30    1.30
  -1  -8   4    7.80    1.20
   1  -8  -4    4.00    1.50
  -1   8   3   34.20    2.40
  -1   8   3   35.10    2.20
   1  -8  -3   32.10    2.70
   1  -8  -3   35.00    2.40
  -1  -8   3   34.80    1.90
  -1  -8   3   35.30    2.10
  -1   8   2    1.60    0.90
  -1   8   2    2.50    0.80
  -1  -8   2    1.30    0.70
  -1  -8   2    1.00    0.70
   1  -8  -2    2.40    0.80
   1  -8  -2    1.50    1.10
  -1  -8   2    1.10    0.70
   1  -8  -1  132.39    5.50
   1  -8  -1  141.29    5.20
   1  -8  -1  136.09    5.20
  -1  -8   1  143.39    5.20
  -1  -8   1  136.69    6.80
  -1  -8   1  141.19    5.20
  -1  -8   1  136.79    5.00
  -1  -8   0   20.10    2.00
  -1  -8   0   17.60    1.60
  -1  -8   0   22.70    1.60
   1  -8   0   22.40    1.50
   1  -8   0   18.10    1.70
   1  -8   0   18.30    1.50
   1  -8   0   19.60    1.40
  -1  -8   0   18.30    1.70
   1  -8   1   30.90    2.50
   1  -8   1   33.40    1.90
  -1  -8  -1   33.90    2.20
   1  -8   1   33.40    1.80
   1  -8   1   32.40    1.70
  -1  -8  -1   33.30    2.30
  -1  -8  -1   34.80    2.20
  -1  -8  -1   31.20    2.50
   1  -8   2   -0.30    0.60
  -1  -8  -2    0.40    0.80
   1  -8   2    0.30    0.60
   1  -8   2    0.50    0.50
  -1  -8  -2    0.60    0.90
  -1  -8  -2   -0.40    0.80
  -1  -8  -2   -1.30    0.70
   1   8   3  150.68    6.00
   1   8   3  147.79    5.70
  -1  -8  -3  146.09    6.30
   1  -8   3  140.39    4.90
   1  -8   3  144.39    4.80
   1  -8   3  139.09    4.90
  -1  -8  -3  146.19    6.00
   1  -8   3  137.39    5.00
   1   8   4   47.30    2.90
   1   8   4   47.20    3.20
  -1  -8  -4   45.80    3.50
  -1  -8  -4   46.90    3.10
   1  -8   4   45.60    2.20
   1  -8   4   43.70    2.00
   1   8   5   10.20    1.70
  -1   8  -5   12.00    1.50
   1   8   5   12.30    2.10
  -1   8  -5    9.90    1.00
  -1  -8  -5    5.80    1.70
  -1  -8  -5    8.10    1.70
   1  -8   5   11.10    1.30
   1  -8   5    9.30    1.00
   1   8   6   56.19    3.90
   1   8   6   54.29    3.50
  -1   8  -6   59.09    2.40
   1  -8   6   53.89    2.50
  -1  -8  -6   58.69    3.80
  -1  -8  -6   54.09    4.40
   1  -8   6   56.29    2.80
   1   8   7   93.39    4.90
   1   8   7   93.19    5.30
  -1   8  -7   92.79    3.50
  -1  -8  -7  101.29    5.20
  -1  -8  -7   93.69    5.90
   1  -8   7   92.39    3.70
  -1   8  -8    1.80    0.70
  -1   8  -8    0.30    0.30
   1   8   8    1.50    1.10
   1   8   8    1.80    1.50
   1  -8   8    2.70    0.90
   1  -8   8    0.80    0.90
  -1  -8  -8    2.30    1.50
  -1  -8  -8    1.60    1.80
  -1   8  -9    8.90    1.20
  -1   8  -9    9.50    1.40
   1   8   9   12.70    2.30
   1  -8   9   10.00    1.50
  -1  -8  -9   10.10    2.80
   1  -8   9   11.50    1.70
  -1  -8  -9    6.20    2.00
   1   8  10   28.50    3.30
  -1   8 -10   32.40    2.00
  -1   8 -10   28.50    2.20
   1  -8  10   29.20    2.20
   1  -8  10   31.60    2.60
  -1  -8 -10   32.80    3.60
  -1  -8 -10   21.70    3.50
   1   8  11   11.00    2.70
  -1   8 -11    9.90    1.60
  -1   8 -11   11.80    1.50
   1  -8  11    8.60    1.50
  -1  -8 -11    7.20    2.20
  -1  -8 -11   10.20    3.30
   1  -8  11   10.30    2.00
  -1   8 -12   36.10    2.40
  -1   8 -12   41.10    2.80
  -1  -8 -12   40.00    4.00
   1  -8  12   38.30    2.80
   1  -8  12   42.20    3.40
  -1  -8 -12   48.00    6.00
  -1   8 -13    2.60    1.10
  -1   8 -13    1.60    1.10
   1  -8  13    2.70    1.20
  -1  -8 -13    1.20    1.90
  -1  -8 -13    3.90    2.60
   1  -8  13    2.30    1.20
  -1   8 -14   26.70    2.80
  -1   8 -14   35.50    2.50
  -1  -8 -14   46.80    4.40
  -1  -8 -14   35.30    5.40
   1  -8  14   31.10    2.80
   1  -8  14   38.70    3.50
  -1   8 -15   85.79    4.60
  -1   8 -15   89.99    4.90
  -1  -8 -15  100.69    6.40
  -1  -8 -15   97.49    7.70
   1  -8  15   87.59    4.90
   1   9 -15  104.79    5.70
   1   9 -15   98.09    5.50
  -1  -9  15  117.39    5.70
   1  -9 -15  108.79    8.20
   1  -9 -15  130.19    7.30
   1   9 -14   63.49    3.70
   1   9 -14   64.09    4.10
  -1  -9  14   64.99    4.60
  -1  -9  14   62.59    3.90
   1  -9 -14   90.89    5.80
   1  -9 -14   76.39    6.60
   1   9 -13    2.90    1.30
   1   9 -13    1.70    1.20
  -1  -9  13    2.90    1.40
  -1  -9  13    2.60    1.10
   1  -9 -13    5.60    1.90
   1  -9 -13    6.60    2.40
   1   9 -12    4.80    1.30
   1   9 -12    2.70    1.10
   1  -9 -12    4.70    2.00
  -1  -9  12    3.00    1.50
  -1  -9  12    5.20    1.30
   1  -9 -12    6.30    1.80
   1   9 -11   18.40    2.10
   1   9 -11   13.30    1.70
  -1  -9  11   13.80    1.90
   1  -9 -11   18.80    3.00
   1  -9 -11   14.50    3.50
  -1  -9  11   19.30    2.70
   1   9 -10   20.00    2.00
   1   9 -10   21.90    2.00
   1  -9 -10   22.60    4.60
  -1  -9  10   20.90    2.70
  -1  -9  10   18.50    2.00
   1  -9 -10   15.10    3.10
   1   9  -9   66.19    3.20
  -1   9   9   72.19    6.10
   1   9  -9   58.89    3.30
  -1  -9   9   60.09    3.20
   1  -9  -9   61.59    5.20
   1  -9  -9   60.69    4.20
  -1  -9   9   61.29    3.70
   1   9  -8  794.22   24.50
  -1   9   8  805.22   25.70
   1   9  -8  806.82   24.30
  -1   9   8  777.72   26.30
  -1  -9   8  822.72   24.50
   1  -9  -8  811.72   25.80
   1  -9  -8  783.42   26.70
  -1  -9   8  789.22   25.00
  -1   9   7  156.28    7.20
  -1   9   7  155.58    6.80
   1   9  -7  152.88    5.90
   1   9  -7  153.68    5.70
  -1  -9   7  157.88    5.80
  -1  -9   7  154.88    6.30
   1  -9  -7  164.38    7.90
   1  -9  -7  162.78    7.00
   1   9  -6  169.28    6.20
   1   9  -6  163.28    6.00
  -1   9   6  166.78    7.40
  -1   9   6  176.28    8.20
  -1  -9   6  165.78    6.40
   1  -9  -6  158.08    7.70
  -1  -9   6  165.78    6.00
   1  -9  -6  172.58    7.10
   1   9  -5  139.49    5.30
   1   9  -5  136.89    5.10
  -1   9   5  139.29    6.20
  -1   9   5  139.79    5.80
  -1  -9   5  136.99    5.10
  -1  -9   5  133.79    5.40
   1  -9  -5  139.89    6.00
   1  -9  -5  139.39    6.60
  -1   9   4   18.30    2.00
  -1   9   4   17.00    2.30
  -1  -9   4   14.60    1.50
  -1  -9   4   15.90    1.70
   1  -9  -4   19.80    2.20
   1  -9  -4   10.70    2.00
  -1   9   3   26.30    2.00
  -1   9   3   25.30    2.20
  -1  -9   3   22.80    1.70
  -1  -9   3   23.00    1.90
   1  -9  -3   29.00    2.30
   1  -9  -3   29.90    2.80
  -1  -9   3   26.20    2.10
  -1  -9   3   30.80    2.00
  -1  -9   2  242.58    8.00
  -1  -9   2  233.68    8.20
   1  -9  -2  241.48    8.40
   1  -9  -2  233.48    8.70
  -1  -9   2  233.68    8.30
  -1  -9   2  234.48    8.10
  -1  -9   1   31.90    2.20
  -1  -9   1   27.70    2.30
  -1  -9   1   30.00    2.00
   1  -9  -1   30.60    1.90
   1  -9  -1   29.90    2.10
  -1  -9   1   28.00    1.90
   1  -9  -1   27.80    2.00
   1  -9  -1   27.80    2.30
  -1  -9   0   11.10    1.70
  -1  -9   0   12.00    1.50
   1  -9   0   11.00    1.40
  -1  -9   0    7.10    1.30
   1  -9   0   10.90    1.60
   1  -9   0   11.60    1.30
   1  -9   0   14.20    1.50
  -1  -9   0   12.10    1.50
   1  -9   1  132.79    4.80
  -1  -9  -1  134.59    5.40
  -1  -9  -1  137.39    5.30
   1  -9   1  130.59    4.90
  -1  -9  -1  132.89    5.50
   1  -9   1  135.19    4.90
  -1  -9  -1  123.99    5.70
   1  -9   2   83.49    3.70
   1  -9   2   90.99    3.50
  -1  -9  -2   95.89    4.20
  -1  -9  -2   96.99    4.40
  -1  -9  -2   85.09    4.70
   1  -9   2   91.09    3.60
   1  -9   2   91.69    3.60
  -1  -9  -2   93.39    4.30
   1   9   3  124.69    5.40
   1  -9   3  119.59    4.40
   1  -9   3  114.89    4.50
  -1  -9  -3  130.09    5.90
   1  -9   3  130.79    4.40
  -1  -9  -3  120.79    5.40
   1  -9   3  120.49    4.50
   1   9   4   39.30    3.00
   1   9   4   36.70    2.60
   1  -9   4   37.90    2.10
  -1  -9  -4   34.80    2.90
  -1  -9  -4   36.80    3.40
   1  -9   4   35.60    1.90
   1  -9   4   35.10    2.00
   1  -9   4   36.60    1.80
   1   9   5  166.18    6.90
   1   9   5  170.78    7.50
   1  -9   5  163.08    6.00
   1  -9   5  169.78    5.70
  -1  -9  -5  183.28    7.40
  -1  -9  -5  170.88    7.90
   1   9   6    0.60    1.90
   1   9   6   -0.60    1.10
  -1   9  -6    0.20    0.60
  -1  -9  -6    0.60    1.60
   1  -9   6   -0.30    0.60
  -1  -9  -6   -1.10    1.30
   1  -9   6   -0.90    0.60
  -1   9  -7   20.00    1.40
  -1   9  -7   19.20    1.50
   1   9   7   19.20    2.60
   1   9   7   17.00    2.60
   1  -9   7   15.60    1.70
  -1  -9  -7   19.70    2.80
   1  -9   7   18.00    1.50
  -1  -9  -7   21.70    3.40
  -1   9  -8   66.69    3.20
   1   9   8   75.39    4.40
  -1  -9  -8   73.69    5.50
   1  -9   8   71.39    3.90
  -1  -9  -8   71.69    4.60
   1   9   9   11.30    2.20
   1  -9   9    9.80    1.60
  -1  -9  -9    9.30    2.30
  -1  -9  -9   13.20    2.70
   1  -9   9    8.10    1.20
  -1   9 -10   -0.60    0.30
   1  -9  10    2.80    1.20
  -1  -9 -10    5.10    2.10
  -1  -9 -10    0.10    1.90
   1  -9  10    0.90    0.80
  -1   9 -11   51.29    2.90
  -1   9 -11   52.99    3.10
   1  -9  11   49.80    3.00
  -1  -9 -11   59.49    5.70
  -1  -9 -11   59.09    4.30
   1  -9  11   50.89    3.50
  -1   9 -12   79.19    4.00
  -1   9 -12   77.19    3.60
   1  -9  12   76.49    4.50
   1  -9  12   87.79    4.10
  -1  -9 -12   83.09    6.60
  -1  -9 -12   95.39    5.80
  -1   9 -13   12.50    1.70
  -1   9 -13   16.40    2.00
  -1  -9 -13   15.20    3.20
   1  -9  13   13.90    2.20
  -1  -9 -13   17.40    3.60
   1  -9  13   15.00    2.10
  -1   9 -14    9.20    1.60
  -1   9 -14   10.60    1.80
  -1  -9 -14   10.80    2.60
   1  -9  14   11.40    1.90
  -1  -9 -14   10.50    3.20
   1  -9  14   10.00    2.10
   1  10 -14   67.99    4.30
   1  10 -14   55.19    3.80
   1 -10 -14   70.69    6.70
   1 -10 -14   74.49    5.30
  -1 -10  14   63.59    3.90
   1  10 -13    7.80    1.60
   1 -10 -13    8.00    2.40
   1 -10 -13    4.40    2.30
  -1 -10  13    8.70    2.00
  -1 -10  13    6.30    1.50
   1  10 -12   17.70    2.20
   1  10 -12   16.40    1.90
  -1 -10  12   16.20    2.10
   1 -10 -12   19.10    4.00
  -1 -10  12   18.00    2.80
   1 -10 -12   21.10    3.20
   1  10 -11    1.00    1.00
   1  10 -11   -2.30    0.80
  -1 -10  11   -2.40    0.90
   1 -10 -11   -1.20    1.80
  -1 -10  11    0.00    0.90
   1 -10 -11    1.90    1.70
   1  10 -10   79.09    3.90
   1  10 -10   79.39    3.70
  -1 -10  10   75.49    4.40
  -1 -10  10   77.49    3.80
   1 -10 -10   82.69    6.10
   1 -10 -10   81.99    5.10
   1  10  -9   79.09    3.60
   1  10  -9   79.39    3.80
  -1 -10   9   78.29    4.30
  -1 -10   9   76.89    3.70
   1 -10  -9   75.29    4.90
   1 -10  -9   75.39    5.80
   1  10  -8   53.59    3.00
   1  10  -8   56.39    2.90
  -1 -10   8   53.19    3.30
   1 -10  -8   50.79    4.60
  -1 -10   8   48.90    2.80
   1  10  -7   15.20    1.60
   1  10  -7   15.30    1.70
  -1 -10   7   14.30    1.90
   1 -10  -7   16.80    2.70
  -1 -10   7   17.40    1.80
   1 -10  -7   11.20    2.20
   1  10  -6  307.07   10.40
  -1  10   6  301.87   11.10
  -1  10   6  301.87   11.50
   1  10  -6  323.57   10.20
   1 -10  -6  319.17   11.40
   1 -10  -6  310.37   12.20
  -1 -10   6  310.37   10.70
  -1 -10   6  316.47   10.30
  -1  10   5  238.28    9.40
  -1  10   5  241.58    9.00
  -1 -10   5  253.27    8.30
   1 -10  -5  242.38   10.00
   1 -10  -5  252.37    9.30
  -1 -10   5  242.98    8.70
  -1  10   4   66.39    3.90
  -1  10   4   69.39    3.60
   1 -10  -4   65.69    4.50
  -1 -10   4   73.39    3.50
   1 -10  -4   67.69    3.80
  -1 -10   4   78.59    3.30
  -1 -10   4   68.49    3.50
  -1 -10   4   69.59    3.30
  -1  10   3  111.69    5.10
   1 -10  -3  118.99    5.20
   1 -10  -3  119.19    5.70
  -1 -10   3  118.39    4.80
  -1 -10   3  118.29    4.70
  -1 -10   3  110.19    4.90
  -1 -10   3  117.59    4.60
  -1 -10   2    9.50    1.50
  -1 -10   2   13.50    1.50
   1 -10  -2   11.70    1.50
  -1 -10   2   11.60    1.80
   1 -10  -2   11.60    1.70
  -1 -10   2   13.40    1.70
   1 -10  -2   10.70    1.90
   1 -10  -2   11.60    1.60
   1 -10  -1  206.98    7.40
  -1 -10   1  203.28    7.90
  -1 -10   1  212.08    7.50
  -1 -10   1  213.38    7.70
   1 -10  -1  227.88    7.80
  -1 -10   1  218.18    7.70
   1 -10  -1  209.58    8.00
   1 -10  -1  209.28    7.50
  -1 -10   0   28.30    2.20
   1 -10   0   29.60    2.10
  -1 -10   0   24.40    2.50
  -1 -10   0   31.80    2.20
   1 -10   0   29.60    2.40
  -1 -10   0   33.60    2.40
   1 -10   0   31.30    2.00
   1 -10   0   27.10    2.00
  -1 -10  -1  239.38    8.40
   1 -10   1  229.58    7.90
  -1 -10  -1  241.08    8.50
   1 -10   1  228.58    7.70
   1 -10   1  228.78    8.20
   1 -10   1  232.58    7.80
  -1 -10  -1  215.48    8.80
   1 -10   2    1.30    0.90
   1 -10   2    1.00    0.80
   1 -10   2    0.20    0.70
  -1 -10  -2    1.20    1.30
   1 -10   2    0.70    0.70
  -1 -10  -2   -0.10    0.90
  -1 -10  -2    2.00    1.20
  -1 -10  -2    1.10    0.90
   1 -10   3  122.79    4.80
   1 -10   3  123.19    4.60
   1 -10   3  120.59    4.40
  -1 -10  -3  121.69    6.10
  -1 -10  -3  129.39    5.40
   1 -10   3  118.59    4.60
  -1 -10  -3  130.19    5.60
  -1 -10  -3  129.39    5.70
   1  10   4   36.60    3.00
  -1 -10  -4   37.20    3.50
   1 -10   4   35.70    2.10
   1 -10   4   33.20    1.90
   1 -10   4   36.70    2.10
  -1 -10  -4   39.40    3.00
   1 -10   4   35.40    2.10
   1  10   5  327.37   11.70
   1  10   5  338.37   12.20
   1 -10   5  328.27   10.70
  -1 -10  -5  351.86   12.30
   1 -10   5  330.97   10.40
   1 -10   5  316.97   10.60
  -1 -10  -5  339.07   12.90
   1 -10   5  331.87   10.50
   1  10   6    1.60    1.30
   1  10   6   -0.70    1.20
   1 -10   6    1.80    0.70
  -1 -10  -6   -1.10    1.60
   1 -10   6    2.60    0.90
  -1 -10  -6    1.20    1.40
  -1 -10  -7    3.90    2.10
   1 -10   7    0.70    0.70
   1 -10   7    2.00    0.90
  -1 -10  -7    3.70    1.60
  -1  10  -8    2.20    0.70
  -1  10  -8    1.60    0.70
   1 -10   8    1.30    0.90
  -1 -10  -8    2.30    2.60
  -1 -10  -8    2.50    2.10
   1 -10   8    1.00    0.70
  -1  10  -9    3.30    0.90
  -1  10  -9    2.50    0.90
   1 -10   9    4.00    1.10
  -1 -10  -9    3.90    1.80
   1 -10   9    2.80    0.90
  -1 -10  -9    1.50    2.20
  -1  10 -10   50.19    2.80
  -1  10 -10   48.80    2.40
   1 -10  10   49.00    2.80
   1 -10  10   53.99    3.40
  -1 -10 -10   46.70    5.20
  -1 -10 -10   49.70    4.20
  -1  10 -11   27.50    1.90
   1 -10  11   24.00    2.20
  -1 -10 -11   26.80    3.60
   1 -10  11   27.20    2.80
  -1 -10 -11   23.10    4.10
  -1  10 -12    4.60    1.10
   1 -10  12    2.90    1.20
  -1 -10 -12    6.90    2.10
  -1 -10 -12    4.10    2.40
  -1  10 -13   28.40    2.20
  -1 -10 -13   29.00    4.00
   1 -10  13   26.20    2.70
  -1 -10 -13   34.70    5.50
   1 -10  14   29.50    2.60
  -1 -10 -14   30.30    4.00
  -1 -10 -14   38.00    6.00
   1  11 -13   25.80    2.40
   1  11 -13   22.30    2.40
  -1 -11  13   26.70    3.70
  -1 -11  13   26.90    2.40
   1 -11 -13   26.70    3.80
   1 -11 -13   19.90    3.60
   1  11 -12    0.10    1.00
   1  11 -12   -0.10    1.00
  -1 -11  12    0.70    1.20
   1 -11 -12   -1.40    1.80
   1 -11 -12    1.00    1.60
  -1 -11  12    0.30    0.90
   1  11 -11    0.80    1.00
   1  11 -11    2.30    1.10
   1 -11 -11   -0.40    1.50
  -1 -11  11    1.90    1.20
  -1 -11  11    0.60    0.90
   1 -11 -11   -0.20    1.80
   1  11 -10   22.70    2.30
   1  11 -10   20.40    2.10
  -1 -11  10   23.00    2.40
   1 -11 -10   23.20    3.30
   1 -11 -10   25.90    4.10
  -1 -11  10   27.90    2.20
   1  11  -9   44.80    2.80
  -1 -11   9   39.00    3.00
   1 -11  -9   35.50    4.30
  -1 -11   9   42.50    2.70
   1 -11  -9   44.30    3.80
   1  11  -8    1.60    1.00
   1  11  -8    0.40    0.90
  -1 -11   8    1.70    0.80
   1 -11  -8   -0.90    1.40
  -1 -11   8    1.30    1.10
   1 -11  -8    3.10    2.10
   1  11  -7   58.89    3.00
   1 -11  -7   52.89    3.80
  -1 -11   7   52.09    3.20
   1 -11  -7   56.19    4.70
  -1 -11   7   56.99    2.90
  -1 -11   6   45.80    2.80
  -1 -11   6   40.80    2.80
   1 -11  -6   48.40    3.60
  -1 -11   6   48.00    2.60
  -1  11   5  451.15   15.70
  -1 -11   5  444.86   14.80
  -1 -11   5  457.65   14.50
  -1 -11   5  446.36   14.90
  -1 -11   5  464.55   14.60
   1 -11  -5  461.35   16.50
   1 -11  -5  472.95   16.30
  -1  11   4   29.60    2.70
  -1 -11   4   27.50    2.30
   1 -11  -4   27.80    2.60
  -1 -11   4   27.90    2.20
  -1 -11   4   30.30    2.30
  -1 -11   4   29.90    2.00
   1 -11  -4   25.90    3.30
   1 -11  -3   13.80    1.80
  -1 -11   3   13.20    1.60
  -1 -11   3   14.90    1.70
   1 -11  -3   15.30    2.00
  -1 -11   3   14.30    2.00
   1 -11  -3   15.30    2.40
   1 -11  -3   14.90    2.10
  -1 -11   3   11.80    1.70
  -1 -11   2   43.50    2.50
   1 -11  -2   39.20    2.70
   1 -11  -2   41.80    2.80
  -1 -11   2   40.80    2.70
  -1 -11   2   37.70    2.60
   1 -11  -2   41.80    2.70
   1 -11  -2   36.90    3.20
  -1 -11   2   40.70    2.90
   1 -11  -1   28.90    2.30
   1 -11  -1   22.60    2.50
  -1 -11   1   26.90    2.20
  -1 -11   1   26.20    2.30
  -1 -11   1   30.10    2.70
   1 -11  -1   31.30    2.20
   1 -11  -1   27.20    2.10
  -1 -11   1   29.10    2.10
  -1 -11   0   81.59    3.70
  -1 -11   0   74.49    3.90
  -1 -11   0   75.99    3.80
   1 -11   0   72.19    3.60
   1 -11   0   77.69    4.00
  -1 -11   0   71.39    4.20
   1 -11   0   73.99    3.50
   1 -11   0   74.29    3.40
  -1 -11  -1   23.90    2.40
   1 -11   1   25.40    2.10
  -1 -11  -1   24.90    2.70
   1 -11   1   25.60    1.90
   1 -11   1   26.00    2.30
  -1 -11  -1   28.10    2.30
   1 -11   1   26.30    1.80
  -1 -11  -1   24.20    2.10
   1 -11   2  478.85   14.90
   1 -11   2  487.45   15.10
  -1 -11  -2  485.65   16.10
   1 -11   2  458.35   15.30
  -1 -11  -2  479.95   15.90
  -1 -11  -2  460.25   16.40
   1 -11   2  477.95   15.00
  -1 -11  -2  509.85   15.80
   1 -11   3   20.10    1.70
   1 -11   3   20.90    1.50
  -1 -11  -3   25.90    3.40
   1 -11   3   19.40    1.60
  -1 -11  -3   17.50    2.60
  -1 -11  -3   20.80    2.30
  -1 -11  -3   22.40    2.60
   1 -11   3   16.10    1.80
  -1 -11  -4   65.39    4.10
   1 -11   4   63.29    3.00
   1 -11   4   63.09    2.70
  -1 -11  -4   61.99    3.70
   1 -11   4   60.79    2.90
   1 -11   4   60.49    2.90
  -1 -11  -4   58.39    4.50
  -1 -11  -4   61.09    3.90
   1 -11   5   26.50    1.90
   1 -11   5   23.60    1.80
  -1 -11  -5   20.80    4.00
   1 -11   5   28.80    1.70
  -1 -11  -5   32.70    4.40
   1 -11   5   28.00    1.80
   1 -11   6  133.79    5.00
   1 -11   6  132.29    5.20
   1 -11   6  137.39    5.00
  -1 -11  -6  146.99    6.70
  -1 -11  -6  139.79    7.40
   1 -11   6  138.79    5.10
   1 -11   7   17.50    1.70
   1 -11   7   17.20    1.60
  -1 -11  -7   15.00    2.60
  -1 -11  -7   16.30    3.30
   1 -11   8   25.80    1.80
  -1 -11  -8   23.50    3.80
   1 -11   8   26.30    2.10
  -1 -11  -8   23.30    3.10
   1 -11   9   73.69    3.70
  -1 -11  -9   78.59    6.10
  -1 -11  -9   78.09    5.20
   1 -11   9   77.99    3.60
  -1  11 -10    2.10    0.80
   1 -11  10    1.60    1.00
  -1 -11 -10    0.60    1.90
  -1 -11 -10    4.90    2.10
  -1  11 -11   25.60    1.90
  -1  11 -11   31.30    2.20
   1 -11  11   28.10    2.40
   1 -11  11   25.60    2.60
  -1 -11 -11   29.00    4.60
  -1 -11 -11   30.30    3.80
  -1  11 -12   19.20    1.80
   1 -11  12   21.10    2.00
  -1 -11 -12   20.40    3.20
   1 -11  12   20.10    2.20
  -1 -11 -12   16.80    3.20
  -1  11 -13    2.60    1.10
  -1  11 -13    4.80    1.30
  -1 -11 -13    4.70    2.90
   1 -11  13    9.70    1.50
  -1 -11 -13    7.00    2.60
   1  12 -12   -0.10    0.90
   1  12 -12    0.00    1.10
   1 -12 -12    6.10    1.70
  -1 -12  12    4.30    1.40
  -1 -12  12    5.80    2.10
   1 -12 -12    3.80    1.90
   1  12 -11   -0.40    0.60
   1  12 -11   -0.20    0.90
  -1 -12  11    0.60    0.90
   1 -12 -11    0.60    1.50
   1 -12 -11   -2.20    1.50
   1  12 -10    5.50    1.20
  -1 -12  10    5.90    1.40
  -1 -12  10    7.30    1.30
   1 -12 -10    1.40    1.80
   1 -12 -10    2.50    1.80
   1  12  -9    1.00    0.60
  -1 -12   9    8.20    1.40
   1 -12  -9    3.90    1.80
  -1 -12   9    6.70    1.50
   1 -12  -9    3.90    1.90
  -1 -12   8   66.09    3.80
   1 -12  -8   64.89    4.50
  -1 -12   8   71.09    3.40
   1 -12  -8   69.29    5.60
   1 -12  -7   -1.10    1.40
   1 -12  -7   -0.20    1.30
  -1 -12   7    3.40    1.10
  -1 -12   7    4.60    1.30
  -1 -12   7    4.00    0.90
   1 -12  -6    5.70    1.80
   1 -12  -6    6.40    2.10
  -1 -12   6    9.30    1.60
  -1 -12   6    9.20    1.50
  -1 -12   6    7.10    1.20
  -1 -12   6    5.00    1.30
  -1 -12   5    6.10    1.40
   1 -12  -5   11.00    2.40
  -1 -12   5    7.50    1.40
  -1 -12   5    6.70    1.20
   1 -12  -5    9.00    2.00
  -1 -12   5    7.70    1.40
  -1 -12   4  131.79    5.70
   1 -12  -4  126.79    6.00
  -1 -12   4  130.59    5.50
  -1 -12   4  146.39    5.60
  -1 -12   4  143.39    5.30
   1 -12  -4  127.89    5.90
   1 -12  -4  133.29    7.00
  -1 -12   3  594.64   18.80
   1 -12  -3  628.84   19.70
   1 -12  -3  617.74   20.40
  -1 -12   3  596.64   19.40
  -1 -12   3  569.74   19.10
   1 -12  -3  606.54   19.60
  -1 -12   3  622.14   19.20
   1 -12  -3  601.84   19.30
   1 -12  -2   92.09    4.30
  -1 -12   2   96.09    6.10
  -1 -12   2   85.89    4.00
   1 -12  -2   93.19    5.10
   1 -12  -2  101.79    4.80
  -1 -12   2   90.69    4.60
   1 -12  -2   93.29    4.50
  -1 -12   2   95.29    4.40
   1 -12  -1  105.39    4.40
  -1 -12   1  100.79    4.70
   1 -12  -1   97.49    4.50
  -1 -12   1  100.69    4.40
  -1 -12   1  105.59    5.10
   1 -12  -1   97.99    5.10
  -1 -12   0  146.19    5.80
  -1 -12   0  142.89    6.00
  -1 -12   0  141.39    6.40
   1 -12   0  143.49    6.10
   1 -12   0  141.49    5.80
  -1 -12   0  151.98    8.10
   1 -12   0  140.79    5.50
   1 -12   0  142.29    5.70
  -1 -12  -1   -1.60    1.00
   1 -12   1    0.40    1.10
   1 -12   1   -0.50    0.70
  -1 -12  -1   -0.40    0.90
   1 -12   1    0.30    0.80
  -1 -12  -1   -1.30    0.90
   1 -12   1   -0.80    0.80
  -1 -12  -1   -1.20    0.80
  -1 -12  -2    7.70    1.80
  -1 -12  -2    6.50    1.60
   1 -12   2    9.20    1.40
  -1 -12  -2   12.00    1.80
   1 -12   2   10.00    1.70
  -1 -12  -2    9.70    2.20
   1 -12   2    8.40    1.30
   1 -12   2    9.90    1.30
   1 -12   3    9.20    1.50
   1 -12   3    8.60    1.20
   1 -12   3    8.70    1.30
  -1 -12  -3    6.10    3.30
  -1 -12  -3   10.20    2.10
   1 -12   3    9.20    1.30
  -1 -12  -3    9.00    1.70
  -1 -12  -3   12.30    2.10
   1 -12   4   22.50    1.50
   1 -12   4   18.50    1.80
  -1 -12  -4   20.40    2.30
  -1 -12  -4   22.20    2.70
  -1 -12  -4   20.10    2.60
  -1 -12  -4   24.40    3.40
   1 -12   4   18.90    2.10
   1 -12   4   15.80    1.60
  -1 -12  -5    1.80    1.90
  -1 -12  -5    1.50    1.20
   1 -12   5    4.70    1.10
  -1 -12  -5    2.30    1.50
   1 -12   5    3.10    1.00
   1 -12   5    4.50    1.00
  -1 -12  -5    2.00    1.20
   1 -12   5    5.40    1.10
   1 -12   6    1.20    0.90
   1 -12   6   -0.10    0.80
   1 -12   6    1.70    0.80
   1 -12   6    1.40    0.80
  -1 -12  -6    2.80    2.00
  -1 -12  -6    1.10    1.40
   1 -12   7   32.40    2.00
  -1 -12  -7   26.60    3.40
   1 -12   7   29.70    2.00
   1 -12   7   33.40    2.30
  -1 -12  -7   29.40    4.20
   1 -12   7   26.80    2.10
   1 -12   8    0.40    0.80
   1 -12   8    1.60    0.70
  -1 -12  -8    0.50    1.60
   1 -12   8    2.00    0.90
   1 -12   8    0.30    0.70
  -1 -12  -8    2.40    1.90
  -1 -12  -9   45.20    4.10
   1 -12   9   44.20    2.40
   1 -12   9   45.50    2.60
   1 -12   9   42.90    2.40
  -1 -12  -9   43.90    4.80
   1 -12  10    3.00    1.00
   1 -12  10    1.50    0.80
  -1 -12 -10    4.40    2.40
  -1 -12 -10    3.00    1.90
  -1 -12 -11   12.90    4.90
   1 -12  11   17.00    1.70
  -1 -12 -11   17.30    3.20
   1 -12  11   19.50    2.00
   1 -12  12    2.20    1.20
  -1 -12 -12   -1.40    1.70
   1 -12  12    1.40    1.00
  -1 -12 -12    5.70    2.50
   1 -13 -11   15.10    3.40
   1 -13 -11   14.80    3.30
  -1 -13  11   15.10    1.80
   1 -13 -10    7.00    2.90
   1 -13 -10    7.40    2.30
   1 -13  -9   34.60    4.80
  -1 -13   9   26.60    2.20
  -1 -13   9   27.80    2.40
   1 -13  -9   26.20    3.30
  -1 -13   9   28.10    2.60
  -1 -13   8   13.80    1.80
   1 -13  -8   13.70    2.50
   1 -13  -8   20.20    3.80
  -1 -13   8   18.60    2.10
  -1 -13   8   15.00    2.20
  -1 -13   7    6.00    1.50
  -1 -13   7    5.30    1.20
   1 -13  -7    9.00    2.20
  -1 -13   7    4.30    1.20
   1 -13  -7    3.30    2.20
  -1 -13   7    4.30    1.20
   1 -13  -6   11.20    2.60
  -1 -13   6   14.00    2.00
   1 -13  -6   16.20    2.40
  -1 -13   6   15.00    1.70
  -1 -13   6   16.90    2.10
  -1 -13   6   15.40    1.90
   1 -13  -5   29.00    3.60
  -1 -13   5   25.90    2.50
  -1 -13   5   30.70    2.40
  -1 -13   5   31.60    2.10
  -1 -13   5   30.60    2.40
   1 -13  -5   30.20    2.70
   1 -13  -5   28.60    2.90
   1 -13  -5   28.80    2.80
   1 -13  -4    0.50    1.50
   1 -13  -4    1.80    1.30
   1 -13  -4    1.20    1.10
  -1 -13   4   -0.10    0.70
  -1 -13   4    0.70    1.00
  -1 -13   4   -0.40    0.90
  -1 -13   4    1.40    1.00
   1 -13  -3   25.90    2.60
  -1 -13   3   21.50    1.90
  -1 -13   3   24.80    2.30
   1 -13  -3   20.10    2.20
   1 -13  -3   26.20    2.40
  -1 -13   3   22.40    2.50
   1 -13  -3   26.10    3.40
  -1 -13   3   24.60    2.20
  -1 -13   2   45.30    3.00
  -1 -13   2   46.60    2.80
   1 -13  -2   41.00    3.70
   1 -13  -2   45.00    2.90
   1 -13  -2   45.50    3.10
   1 -13  -2   51.69    3.30
  -1 -13   2   41.90    2.90
  -1 -13   2   49.80    3.40
  -1 -13   1   75.49    4.00
   1 -13  -1   79.89    4.00
  -1 -13   1   82.29    4.30
  -1 -13   1   85.09    4.60
   1 -13  -1   76.29    4.10
   1 -13  -1   82.89    4.70
   1 -13  -1   81.29    3.80
  -1 -13   1   73.39    3.80
   1 -13   0    6.30    1.50
  -1 -13   0    7.50    1.60
   1 -13   0    7.90    1.80
   1 -13   0    8.10    1.40
  -1 -13   0    8.20    1.70
  -1 -13   0    9.30    1.70
  -1 -13   0    5.00    1.90
   1 -13   0    7.60    1.40
   1 -13   1    7.70    1.40
   1 -13   1    7.20    1.30
  -1 -13  -1    3.30    1.50
  -1 -13  -1    5.80    1.40
  -1 -13  -1    9.50    2.20
   1 -13   1    5.90    1.30
   1 -13   1    8.20    1.60
  -1 -13  -1    5.20    1.60
  -1 -13  -2   23.40    3.30
   1 -13   2   22.30    2.30
  -1 -13  -2   23.70    2.70
   1 -13   2   22.00    1.90
   1 -13   2   23.40    2.10
   1 -13   2   23.30    1.80
   1 -13   3   18.00    1.70
  -1 -13  -3   15.90    2.20
  -1 -13  -3   21.40    2.70
   1 -13   3   16.90    1.70
   1 -13   3   17.60    1.60
  -1 -13  -3   22.40    3.20
  -1 -13  -3   16.10    2.40
   1 -13   3   21.10    2.00
   1 -13   4   20.10    1.90
  -1 -13  -4   24.70    2.70
   1 -13   4   22.20    1.60
  -1 -13  -4   22.70    3.30
   1 -13   4   21.30    1.80
   1 -13   4   18.70    1.80
  -1 -13  -4   20.80    2.80
  -1 -13  -4   18.20    2.60
   1 -13   5  109.79    4.60
  -1 -13  -5  101.59    5.70
   1 -13   5   98.29    4.10
  -1 -13  -5  100.19    5.50
   1 -13   5  101.29    4.20
  -1 -13  -5   97.99    5.20
   1 -13   5  100.99    4.30
  -1 -13  -5   99.69    6.30
  -1 -13  -6   16.80    2.50
  -1 -13  -6   13.80    2.50
  -1 -13  -6   12.30    3.00
   1 -13   6   14.40    1.50
   1 -13   6   17.50    1.70
   1 -13   6   14.20    1.40
   1 -13   6   13.90    1.60
  -1 -13  -6   18.60    2.80
  -1 -13  -7   31.50    4.50
   1 -13   7   33.10    1.90
   1 -13   7   31.40    2.00
   1 -13   7   33.80    2.10
  -1 -13  -7   28.50    3.60
   1 -13   7   28.70    2.00
  -1 -13  -8  206.28   10.30
   1 -13   8  195.88    6.80
  -1 -13  -8  195.08    9.20
   1 -13   8  198.88    7.00
   1 -13   8  201.18    6.90
   1 -13   8  203.48    6.90
  -1 -13  -9    1.70    1.80
   1 -13   9    1.90    0.80
  -1 -13  -9    1.90    1.60
   1 -13   9    3.20    0.90
   1 -13   9    0.40    0.70
   1 -13   9    1.60    0.80
  -1 -13 -10   19.20    3.60
   1 -13  10   22.30    1.70
   1 -13  10   23.60    1.80
   1 -13  10   27.20    1.90
  -1 -13 -10   25.40    3.60
   1 -13  10   20.90    1.80
  -1 -14   9    6.80    1.50
  -1 -14   9    4.10    1.20
   1 -14  -9    2.60    2.30
  -1 -14   9    3.90    1.30
   1 -14  -9    4.30    1.90
  -1 -14   9    5.50    1.30
  -1 -14   8   19.60    2.20
  -1 -14   8   16.90    2.10
   1 -14  -8   24.60    4.10
   1 -14  -8   16.40    2.80
  -1 -14   8   22.50    2.20
  -1 -14   8   20.50    2.20
  -1 -14   7    2.00    1.00
   1 -14  -7    3.30    1.40
   1 -14  -7    0.90    1.70
  -1 -14   7    3.90    1.20
  -1 -14   7    2.80    1.20
   1 -14  -6    2.30    1.40
   1 -14  -6    3.90    1.80
  -1 -14   6    4.10    1.40
  -1 -14   6    5.30    1.40
  -1 -14   6    3.10    1.20
   1 -14  -6    2.20    1.30
   1 -14  -6    0.80    1.40
  -1 -14   5   46.00    3.10
  -1 -14   5   45.20    3.00
   1 -14  -5   39.40    3.40
   1 -14  -5   43.70    3.20
  -1 -14   5   40.90    2.80
   1 -14  -5   42.70    3.50
   1 -14  -5   44.30    4.30
  -1 -14   5   42.60    2.60
  -1 -14   4   -0.20    1.00
  -1 -14   4    0.30    0.90
   1 -14  -4    0.60    1.50
   1 -14  -4   -0.10    1.10
  -1 -14   4   -0.40    0.80
   1 -14  -4    1.00    1.10
   1 -14  -4   -1.40    0.80
  -1 -14   4    0.70    1.10
  -1 -14   3    0.60    1.10
  -1 -14   3    3.50    1.10
  -1 -14   3    3.80    1.10
   1 -14  -3    1.00    1.10
   1 -14  -3    1.80    1.70
   1 -14  -3    2.30    1.30
   1 -14  -3    2.10    1.30
  -1 -14   3    2.70    1.30
  -1 -14   2   36.30    2.50
  -1 -14   2   40.20    3.20
   1 -14  -2   34.40    2.80
   1 -14  -2   35.50    2.60
  -1 -14   2   34.90    2.60
   1 -14  -2   39.50    3.70
  -1 -14   2   35.40    2.90
   1 -14  -2   38.30    2.90
  -1 -14   1    1.30    1.00
  -1 -14   1    0.80    1.20
   1 -14  -1    1.20    1.10
   1 -14  -1    0.50    1.30
   1 -14  -1    0.00    0.90
   1 -14  -1    2.50    1.00
  -1 -14   1    2.30    1.10
  -1 -14   1    0.20    1.30
  -1 -14   0    7.90    2.00
   1 -14   0    5.80    1.50
  -1 -14   0    4.90    1.30
   1 -14   0    6.30    1.30
  -1 -14   0    7.10    1.60
   1 -14   0    5.10    1.30
  -1 -14   0    7.10    1.60
   1 -14   1   -0.30    0.80
   1 -14   1   -0.20    0.80
   1 -14   1   -0.50    0.90
  -1 -14  -1    0.30    1.00
   1 -14   1    0.40    1.00
  -1 -14  -1    0.70    1.10
  -1 -14  -1    2.20    1.40
  -1 -14  -1   -0.10    1.20
   1 -14   2   29.20    2.30
   1 -14   2   30.00    2.50
  -1 -14  -2   31.50    2.90
  -1 -14  -2   28.80    2.70
   1 -14   2   27.50    2.50
  -1 -14  -2   30.60    3.80
  -1 -14  -2   26.90    2.50
   1 -14   3    0.40    0.70
   1 -14   3   -0.80    0.80
   1 -14   3   -0.10    0.60
   1 -14   3    0.00    0.90
  -1 -14  -3    1.20    1.30
  -1 -14  -3   -0.60    1.30
  -1 -14  -3    1.60    1.20
  -1 -14  -3    0.10    0.90
  -1 -14  -4   61.29    4.20
  -1 -14  -4   47.10    4.50
   1 -14   4   59.69    2.80
   1 -14   4   55.69    2.90
   1 -14   4   55.49    3.10
  -1 -14  -4   49.90    3.80
   1 -14   4   52.19    2.90
  -1 -14  -4   54.39    3.60
   1 -14   5   31.10    1.90
   1 -14   5   31.70    2.20
  -1 -14  -5   31.50    3.00
  -1 -14  -5   35.90    4.40
   1 -14   5   28.10    2.10
   1 -14   5   28.90    2.00
  -1 -14  -5   27.50    3.10
  -1 -14  -5   22.00    3.00
  -1 -14  -6   -0.90    1.10
  -1 -14  -6    1.20    1.40
   1 -14   6   -0.30    0.60
   1 -14   6    0.40    0.80
   1 -14   6    1.70    0.70
  -1 -14  -6    1.30    2.00
  -1 -14  -6    0.20    1.30
   1 -14   6    2.00    0.80
  -1 -14  -7   18.20    2.70
   1 -14   7   19.30    1.50
  -1 -14  -7   16.40    2.70
  -1 -14  -7   17.80    3.70
  -1 -14  -7   15.40    2.60
   1 -14   7   13.90    1.40
   1 -14   7   15.00    1.50
   1 -14   7   15.70    1.50
   1 -14   8    0.70    0.60
  -1 -14  -8    0.00    1.60
   1 -14   8   -0.10    0.80
   1 -14   8    2.00    0.70
   1 -14   8    0.60    0.60
  -1 -14  -8    2.60    2.60
   1 -14   9    5.40    1.00
  -1 -14  -9    4.80    2.20
  -1 -14  -9    7.90    2.00
   1 -14   9    3.00    0.80
  -1 -15   7    3.30    0.90
  -1 -15   7    1.30    1.00
  -1 -15   7    1.50    1.20
  -1 -15   7    2.00    1.00
   1 -15  -7    2.40    1.50
   1 -15  -6   19.80    2.60
   1 -15  -6   14.70    2.50
  -1 -15   6   21.90    2.50
   1 -15  -6   23.60    3.70
  -1 -15   6   22.20    2.40
   1 -15  -6   24.70    4.60
  -1 -15   6   20.70    2.60
   1 -15  -5    0.20    1.10
  -1 -15   5    2.30    1.00
   1 -15  -5    0.90    1.60
  -1 -15   5    1.40    1.10
   1 -15  -5    0.40    1.10
  -1 -15   5    0.90    0.90
  -1 -15   5    1.00    1.10
   1 -15  -5   -1.40    1.20
  -1 -15   4    5.40    1.30
   1 -15  -4    2.40    1.30
   1 -15  -4    3.60    1.70
   1 -15  -4    5.20    1.60
  -1 -15   4    4.00    1.40
   1 -15  -4    6.50    1.80
  -1 -15   4    4.50    1.50
  -1 -15   4    4.70    1.20
  -1 -15   3    0.70    0.90
   1 -15  -3    0.70    1.10
   1 -15  -3    1.00    1.50
   1 -15  -3   -0.40    1.00
  -1 -15   3   -0.70    1.10
  -1 -15   3    0.30    0.90
  -1 -15   3    1.60    1.20
   1 -15  -3    2.50    1.40
   1 -15  -2    2.40    1.30
  -1 -15   2    4.90    1.20
  -1 -15   2    3.10    1.20
   1 -15  -2    1.50    1.30
  -1 -15   2    4.30    1.20
   1 -15  -2    2.90    1.10
   1 -15  -2    2.20    1.40
  -1 -15   2    3.70    1.40
   1 -15  -1    3.00    1.10
   1 -15  -1    1.50    1.00
  -1 -15   1    1.70    1.20
  -1 -15   1    1.30    1.20
  -1 -15   1    3.30    1.30
   1 -15  -1    3.10    1.20
   1 -15  -1    6.60    1.70
  -1 -15   1    2.50    1.10
  -1 -15   0    2.80    1.40
   1 -15   0    4.60    1.20
  -1 -15   0    3.10    1.40
  -1 -15   0    3.50    1.10
   1 -15   0    4.40    1.20
  -1 -15   0    1.20    1.30
   1 -15   0    3.90    1.60
   1 -15   0    2.20    1.20
  -1 -15  -1    0.10    1.00
   1 -15   1    1.50    0.90
  -1 -15  -1    1.70    1.10
   1 -15   1   -0.50    1.10
  -1 -15  -1   -0.90    1.20
   1 -15   1    2.30    1.10
  -1 -15  -1    1.80    1.10
  -1 -15  -2    0.90    1.50
  -1 -15  -2    1.90    1.20
  -1 -15  -2    2.50    1.50
   1 -15   2    2.00    0.90
   1 -15   2    0.70    1.10
   1 -15   2    1.60    1.10
  -1 -15  -2    0.60    1.00
  -1 -15  -3    4.50    2.10
   1 -15   3    6.20    1.20
   1 -15   3    5.10    1.10
   1 -15   3    5.50    1.50
  -1 -15  -3    3.30    1.60
  -1 -15  -3    4.90    1.60
   1 -15   3    3.60    1.20
   1 -15   4   33.90    2.20
  -1 -15  -4   30.60    4.10
  -1 -15  -4   36.40    3.40
   1 -15   4   31.30    2.30
   1 -15   4   30.60    2.50
   1 -15   4   38.30    2.10
  -1 -15  -4   25.30    2.90
  -1 -15  -4   34.10    2.90
   1 -15   5   11.20    1.30
   1 -15   5   12.40    1.40
  -1 -15  -5   13.70    2.50
  -1 -15  -5   11.80    2.20
   1 -15   5   13.40    1.60
  -1 -15  -5   10.40    2.90
   1 -15   5   12.30    1.50
  -1 -15  -5   14.70    3.10
  -1 -15  -6    3.70    2.30
   1 -15   6    1.50    0.80
  -1 -15  -6    0.60    1.40
  -1 -15  -6   -0.50    1.50
  -1 -15  -6   -0.40    1.30
   1 -15   6    1.00    0.60
   1 -15   6    1.90    0.70
   1 -15   6    2.00    0.70
   1 -15   7    0.90    0.70
   1 -15   7    1.10    0.70
  -1 -15  -7    2.00    1.90
  -1 -15  -7    1.00    2.20
  -1 -15  -7    4.20    1.90
   1 -16  -4   52.89    3.90
   1 -16  -4   45.50    4.00
  -1 -16   4   61.89    4.00
  -1 -16   4   54.79    3.80
   1 -16  -4   50.99    4.50
   1 -16  -3    3.70    1.30
  -1 -16   3    0.40    1.20
   1 -16  -3    2.70    1.40
   1 -16  -3    2.70    1.80
   1 -16  -2    6.00    1.40
  -1 -16   2    6.80    1.30
  -1 -16   2    7.10    1.80
   1 -16  -2    5.80    2.20
   1 -16  -2    7.50    1.90
  -1 -16   2    6.00    1.80
   1 -16  -1    5.90    1.80
   1 -16  -1    8.00    1.70
   1 -16  -1    3.70    1.20
  -1 -16   1    4.20    1.20
  -1 -16   1    4.70    1.60
  -1 -16   1    5.10    1.70
   1 -16  -1    6.40    2.50
  -1 -16   0    1.20    1.20
   1 -16   0   -0.20    1.20
  -1 -16   0    1.90    1.70
   1 -16   0    0.60    0.90
  -1 -16   0    2.50    1.10
   1 -16   0    0.90    1.00
   1 -16   1    1.80    1.20
   1 -16   1    2.20    1.00
  -1 -16  -1    2.60    1.70
  -1 -16  -1    1.60    1.10
  -1 -16  -1    0.80    1.30
   1 -16   1    2.30    1.50
   1 -16   2    0.80    0.80
   1 -16   2   -0.30    1.00
  -1 -16  -2   -0.80    1.10
  -1 -16  -2   -0.40    1.00
  -1 -16  -2    1.20    1.50
   1 -16   2    0.30    0.80
   1 -16   2    1.30    1.10
  -1 -16  -3   14.60    3.10
  -1 -16  -3   11.40    2.20
  -1 -16  -3   10.70    2.90
   1 -16   3   12.20    1.90
   1 -16   3   14.50    1.80
   1 -16   3    9.20    1.40
   1 -16   3   11.20    1.50
   1 -16   4    1.40    0.70
   1 -16   4    2.40    0.80
   1 -16   4    1.20    0.90
  -1 -16  -4    0.70    1.30
   2   0 -18    8.70    2.70
  -2   0  18    7.70    3.00
   2   0 -18    6.30    2.00
  -2   0  17    1.50    1.60
   2   0 -17    0.90    1.80
   2   0 -17    0.30    1.30
   2   0 -16   31.80    3.10
   2   0 -16   24.80    4.20
  -2   0  16   22.60    3.30
  -2   0  15    0.20    1.30
   2   0 -15   -0.70    1.00
   2   0 -15    0.60    1.80
  -2   0  15    3.60    1.70
  -2   0  14   27.00    3.20
   2   0 -14   21.90    3.20
  -2   0  13    1.30    1.40
  -2   0  13    1.60    1.50
   2   0 -13   -0.10    1.10
   2   0 -13    0.20    1.60
   2   0 -12   98.59    4.80
  -2   0  12   93.59    5.70
   2   0 -12   81.89    5.50
  -2   0  12   96.19    5.00
   2   0 -11   -0.50    0.90
  -2   0  11    0.10    1.20
   2   0 -11   -0.10    1.40
  -2   0  11    0.60    1.10
  -2   0  10 1148.59   36.50
   2   0 -10 1188.18   35.60
  -2   0  10 1176.38   35.80
  -2   0   9    0.40    1.00
   2   0  -9   -0.30    1.00
   2   0  -9    0.10    0.70
  -2   0   9    1.20    0.90
  -2   0   8   24.40    2.50
  -2   0   8   22.50    1.90
   2   0  -8   25.60    2.40
   2   0  -8   23.50    1.90
   2   0  -7    1.70    1.00
  -2   0   7    0.60    1.00
  -2   0   7    0.70    0.80
   2   0  -7    0.10    0.70
   2   0  -6  720.83   21.90
  -2   0   6  739.03   22.00
  -2   0   6  705.83   22.50
   2   0  -6  733.83   22.40
   2   0  -5    0.40    0.70
  -2   0   5    0.30    0.70
  -2   0   5    1.00    0.50
   2   0  -5    0.60    0.50
  -2   0   4   30.80    1.80
  -2   0   4   30.10    1.50
   2   0  -4   29.80    1.50
  -2   0   3    1.60    0.50
   2   0  -3    0.30    0.40
  -2   0   3   -0.30    0.50
   2   0  -3    0.00    0.30
  -2   0   2  410.66   12.00
   2   0  -2  394.16   12.00
   2   0  -2  400.06   12.10
   2   0  -1    0.70    0.20
  -2   0   1    2.60    0.40
   2   0  -1   -0.20    0.20
  -2   0   1    1.60    0.30
  -2   0   0   33.50    1.30
  -2   0   0   33.70    1.20
   2   0   0   33.40    1.30
   2   0   0   33.00    1.20
   2   0   1    0.40    0.30
  -2   0  -1    0.10    0.30
  -2   0  -1   -0.10    0.30
   2   0   1    0.30    0.30
  -2   0  -2 2190.18   71.09
   2   0   2 2239.58   70.99
  -2   0  -3    1.20    0.60
  -2   0  -3    0.20    0.40
   2   0   3    0.50    0.40
   2   0   3   -0.20    0.30
  -2   0  -4  236.98    7.90
   2   0   4  256.27    8.20
   2   0   4  246.98    8.00
  -2   0  -4  241.58    8.30
   2   0   5   -0.50    0.70
  -2   0  -5    0.30    0.80
   2   0   5   -0.60    0.60
  -2   0  -5    0.30    0.60
   2   0   6 1080.39   31.80
  -2   0  -6 1029.40   32.20
   2   0   6 1089.09   32.10
  -2   0  -6 1036.30   31.60
  -2   0  -7    1.50    0.80
   2   0   7    3.10    1.00
  -2   0  -7   -1.50    0.80
   2   0   7    1.20    0.90
  -2   0  -8  381.26   12.60
   2   0   8  388.26   13.20
  -2   0  -8  389.16   13.40
   2   0   8  377.96   12.70
   2   0   9    1.10    1.10
  -2   0  -9   -0.70    1.00
   2   0   9    0.40    0.90
  -2   0  -9   -0.90    0.70
   2   0  10  367.56   12.40
  -2   0 -10  351.56   12.10
   2   0  10  356.96   12.90
  -2   0 -10  340.57   12.90
   2   0  11   -0.20    1.20
  -2   0 -11   -2.10    1.20
   2   0  11    0.90    1.20
  -2   0 -11   -1.10    1.00
   2   0  12    1.80    1.60
   2   0  12    1.40    1.30
  -2   0 -12    4.00    1.40
  -2   0 -12    0.20    1.50
  -2   0 -13    1.80    1.10
  -2   0 -13    0.30    1.60
   2   0  13    1.20    1.50
   2   0  13    0.10    1.30
   2   0  14   24.20    3.70
  -2   0 -14   26.20    3.80
   2   0  14   22.70    3.10
  -2   0 -14   16.80    2.50
   2   0  15    2.50    1.90
  -2   0 -15    0.60    1.20
   2   0  15    1.40    1.30
  -2   0 -15    0.80    1.50
  -2   0 -16    0.10    1.90
  -2   0 -16   -1.40    1.20
   2   0  16    0.50    1.40
   2   0  16    0.00    2.70
  -2   0 -17    2.00    1.50
   2   0  17   -1.40    1.90
  -2   0 -17    0.10    1.90
   2   1 -18    1.80    1.60
  -2   1  18    1.60    1.80
   2   1 -18    1.00    1.90
   2  -1 -18    3.80    1.80
   2  -1 -18    0.80    1.70
  -2   1  17    1.40    1.50
   2   1 -17    1.20    1.60
   2   1 -17    3.10    1.30
   2  -1 -17    0.90    2.00
  -2  -1  17    3.90    1.80
   2  -1 -17    4.20    1.50
   2   1 -16    0.40    1.20
   2   1 -16    0.00    1.50
  -2   1  16   -0.50    1.40
  -2  -1  16    1.60    1.40
   2  -1 -16    0.40    1.80
   2  -1 -16    2.80    1.60
  -2  -1  16   -0.90    1.20
   2   1 -15    3.80    2.00
  -2   1  15    4.90    1.70
   2   1 -15    1.90    1.30
  -2   1  15    7.90    3.10
   2  -1 -15    1.10    1.70
   2  -1 -15    2.50    1.40
  -2  -1  15    3.40    1.50
  -2  -1  15    3.00    1.50
   2   1 -14   58.89    3.70
   2   1 -14   51.69    4.50
  -2   1  14   44.80    4.50
  -2   1  14   58.99    4.10
  -2  -1  14   55.29    4.70
  -2  -1  14   54.69    4.30
   2  -1 -14   54.39    4.80
  -2   1  13   70.39    4.40
   2   1 -13   68.99    4.00
  -2   1  13   68.49    5.00
   2   1 -13   73.49    5.00
   2  -1 -13   64.99    4.10
  -2  -1  13   72.49    4.30
   2  -1 -13   70.49    5.10
  -2  -1  13   65.69    4.90
   2   1 -12    4.40    1.90
  -2   1  12    1.90    1.80
   2   1 -12    1.40    1.20
  -2   1  12    3.40    1.50
  -2  -1  12    2.70    1.50
   2  -1 -12    1.70    1.70
   2  -1 -12    2.00    1.50
  -2  -1  12    2.90    1.50
  -2   1  11  209.68    8.20
   2   1 -11  196.48    7.60
   2   1 -11  189.98    8.30
  -2   1  11  204.18    8.80
   2  -1 -11  205.38    7.80
  -2  -1  11  190.38    7.80
  -2  -1  11  198.38    8.70
   2  -1 -11  194.48    8.60
   2   1 -10    3.90    1.10
  -2   1  10    2.80    1.20
  -2   1  10    0.70    1.30
   2   1 -10    5.00    1.60
   2  -1 -10    3.00    1.10
  -2  -1  10    2.30    1.00
   2  -1 -10    3.10    1.40
  -2  -1  10    2.80    1.20
  -2   1   9   24.10    2.60
   2   1  -9   20.90    1.80
   2   1  -9   15.60    2.00
  -2   1   9   25.80    2.10
   2  -1  -9   19.40    2.50
  -2  -1   9   20.90    1.80
  -2  -1   9   28.60    3.50
   2  -1  -9   23.30    1.90
   2   1  -8   19.30    2.30
  -2   1   8   16.90    1.70
   2   1  -8   14.30    1.50
  -2   1   8   15.80    2.40
   2  -1  -8   14.00    1.60
  -2  -1   8   18.90    1.70
  -2  -1   8   18.50    2.40
  -2   1   7  976.00   30.30
   2   1  -7  992.00   29.50
  -2   1   7  969.60   29.70
   2   1  -7  977.40   30.00
  -2  -1   7  964.00   30.10
   2  -1  -7 1015.80   29.70
   2  -1  -7  963.80   30.20
  -2  -1   7 1006.60   29.60
   2   1  -6  416.56   13.50
  -2   1   6  405.46   13.10
  -2   1   6  409.26   13.70
   2   1  -6  427.96   13.00
  -2  -1   6  413.16   13.50
   2  -1  -6  409.46   13.60
   2  -1  -6  417.56   13.10
  -2  -1   6  422.26   13.10
   2   1  -5 1015.90   29.70
  -2   1   5 1008.70   30.40
  -2   1   5 1001.70   29.90
   2   1  -5 1009.60   30.10
  -2  -1   5 1008.70   30.20
   2  -1  -5 1000.70   30.30
  -2  -1   5 1019.50   29.80
   2  -1  -5  974.20   29.80
   2   1  -4 4310.77  136.39
  -2   1   4 4164.68  136.79
  -2  -1   4 4396.96  136.89
   2  -1  -4 4402.96  137.69
  -2   1   3  321.37    9.80
   2   1  -3  316.77   10.00
  -2   1   3  315.77   10.10
   2   1  -3  320.87    9.80
   2  -1  -3  313.27   10.10
   2  -1  -3  318.07    9.80
  -2  -1   3  329.77   10.00
  -2  -1   3  322.87    9.80
   2   1  -2  384.46   11.80
  -2   1   2  375.26   11.80
   2   1  -2  396.46   11.60
  -2   1   2  379.96   11.60
  -2  -1   2  388.86   11.60
   2  -1  -2  397.26   11.60
   2  -1  -2  395.66   11.80
  -2  -1   2  395.76   11.80
  -2   1   1  230.68    7.10
   2   1  -1  233.08    7.20
  -2   1   1  232.18    6.90
   2   1  -1  228.68    7.10
   2  -1  -1  228.88    7.10
   2  -1  -1  230.98    6.90
  -2  -1   1  231.28    7.10
  -2  -1   1  238.18    7.10
   2   1   0  799.52   23.50
  -2  -1   0  798.22   23.50
  -2  -1   0  806.92   23.40
  -2   1  -1   72.49    2.30
  -2   1  -1   68.09    2.20
  -2   1  -1   68.89    2.30
   2   1   1   70.39    2.60
   2  -1   1   75.79    2.30
  -2  -1  -1   64.49    2.50
  -2  -1  -1   66.59    2.70
   2  -1   1   73.89    2.30
  -2   1  -2 2447.96   71.99
   2   1   2 2152.28   74.59
  -2  -1  -2 2063.79   74.59
   2  -1   2 2520.95   71.99
  -2   1  -3 1500.35   42.10
   2   1   3 1362.66   42.30
   2  -1   3 1533.05   42.10
   2  -1   3 1462.25   41.90
  -2  -1  -3 1390.06   42.20
  -2  -1  -3 1381.76   42.40
   2   1   4  176.38    6.20
   2   1   4  176.28    6.40
  -2   1  -4  178.78    6.20
  -2  -1  -4  182.38    6.30
  -2  -1  -4  182.48    6.60
   2  -1   4  191.68    6.30
   2  -1   4  182.08    6.00
   2   1   5  141.79    5.40
  -2   1  -5  153.28    5.60
   2   1   5  140.19    5.70
  -2  -1  -5  145.19    5.90
  -2  -1  -5  141.69    5.40
   2  -1   5  146.79    5.20
   2  -1   5  155.38    5.50
   2   1   6   10.40    1.80
   2   1   6    8.90    1.40
  -2   1  -6    9.40    1.20
  -2   1  -6   10.70    1.60
  -2  -1  -6    7.50    1.70
   2  -1   6    9.90    1.40
   2  -1   6   11.10    1.30
  -2  -1  -6   10.40    1.50
  -2   1  -7   69.69    3.20
  -2   1  -7   65.49    3.60
   2   1   7   74.59    3.50
   2   1   7   74.59    3.90
   2  -1   7   69.69    3.60
  -2  -1  -7   68.19    4.00
   2  -1   7   69.29    3.30
  -2  -1  -7   71.69    3.40
  -2   1  -8  335.47   11.50
   2   1   8  329.17   11.20
  -2   1  -8  319.07   10.80
   2   1   8  321.47   11.60
   2  -1   8  326.17   11.40
   2  -1   8  331.77   11.00
  -2  -1  -8  325.47   11.90
  -2  -1  -8  332.47   11.10
   2   1   9    0.00    0.90
  -2   1  -9    1.70    0.90
  -2   1  -9    1.30    1.10
   2   1   9   -0.50    0.90
   2  -1   9    0.80    0.90
   2  -1   9    1.20    1.10
  -2  -1  -9    1.20    1.30
  -2  -1  -9    3.10    1.20
  -2   1 -10   25.40    2.10
   2   1  10   18.90    2.70
  -2   1 -10   21.60    2.90
   2   1  10   23.50    2.60
   2  -1  10   19.90    2.30
  -2  -1 -10   19.60    2.30
   2  -1  10   21.80    2.70
  -2  -1 -10   18.00    3.70
  -2   1 -11  390.06   13.70
   2   1  11  390.96   14.20
  -2   1 -11  423.26   14.80
   2   1  11  403.16   14.90
   2  -1  11  423.56   14.10
   2  -1  11  421.46   14.70
  -2  -1 -11  411.36   15.10
  -2  -1 -11  415.06   14.10
  -2   1 -12  387.36   14.70
   2   1  12  401.96   14.40
   2   1  12  407.96   15.10
  -2   1 -12  413.66   14.00
   2  -1  12  415.66   14.30
  -2  -1 -12  409.56   14.30
   2  -1  12  410.16   14.90
  -2  -1 -12  423.16   15.50
  -2   1 -13  234.28    9.00
   2   1  13  246.68    9.70
   2   1  13  229.68   10.20
  -2   1 -13  222.38    9.90
  -2  -1 -13  234.28    9.30
   2  -1  13  238.48    9.40
   2  -1  13  238.68   10.10
  -2  -1 -13  217.78   10.30
  -2   1 -14   17.60    3.30
   2   1  14   17.40    3.00
   2   1  14   20.60    2.80
  -2   1 -14   13.70    2.20
   2  -1  14   16.70    2.50
  -2  -1 -14   18.80    3.20
   2  -1  14   14.80    2.80
  -2  -1 -14   16.70    2.50
  -2   1 -15    4.10    2.10
   2   1  15    7.60    2.10
  -2   1 -15    4.20    1.40
   2   1  15    3.10    1.80
   2  -1  15    5.70    2.30
  -2  -1 -15    4.50    2.10
  -2  -1 -15    5.20    2.70
   2  -1  15    3.60    1.50
   2   1  16   26.20    3.50
  -2   1 -16   24.10    3.50
  -2   1 -16   29.90    2.90
  -2  -1 -16   30.00    3.50
   2  -1  16   30.60    3.60
  -2  -1 -16   31.30    6.80
   2  -1  16   29.80    4.10
  -2   1 -17    0.70    1.30
  -2   1 -17    4.20    1.90
   2   1  17    5.20    2.90
  -2  -1 -17   -0.90    1.60
  -2  -1 -17    0.40    1.50
  -2   2  18    5.30    2.20
   2   2 -18    6.10    1.90
   2   2 -18    4.60    2.20
   2  -2 -18    4.40    2.10
   2  -2 -18    3.70    2.50
   2   2 -17   31.60    3.10
  -2   2  17   24.30    3.60
   2   2 -17   29.30    4.10
  -2  -2  17   27.20    3.50
   2  -2 -17   34.40    3.60
   2  -2 -17   31.10    4.20
   2   2 -16    1.10    1.60
   2   2 -16   -0.40    1.10
  -2   2  16    1.20    1.60
  -2  -2  16    2.50    1.90
   2  -2 -16   -1.00    2.00
  -2  -2  16    1.80    1.40
   2  -2 -16   -0.50    1.20
   2   2 -15   44.30    4.20
   2   2 -15   42.90    3.30
  -2   2  15   46.60    3.90
  -2  -2  15   37.60    3.50
   2  -2 -15   37.90    3.30
  -2  -2  15   32.50    4.80
   2   2 -14   16.40    2.20
  -2   2  14   17.70    3.30
  -2   2  14   12.10    2.30
   2   2 -14   13.30    2.50
   2  -2 -14   13.60    2.40
  -2  -2  14   12.80    2.30
  -2  -2  14   10.60    2.40
   2  -2 -14   10.30    2.50
   2   2 -13  292.17   10.60
  -2   2  13  306.27   11.40
   2   2 -13  287.17   11.50
  -2   2  13  277.47   12.00
  -2  -2  13  291.97   11.00
   2  -2 -13  296.07   12.20
  -2  -2  13  298.77   12.00
   2  -2 -13  288.47   11.00
  -2   2  12  140.79    6.40
  -2   2  12  126.29    6.90
   2   2 -12  124.69    6.50
   2   2 -12  133.99    5.80
   2  -2 -12  134.29    6.20
  -2  -2  12  134.79    6.00
  -2  -2  12  129.09    6.80
   2  -2 -12  131.39    7.10
  -2   2  11  152.28    6.60
  -2   2  11  145.89    7.30
   2   2 -11  155.98    6.90
   2   2 -11  156.08    6.20
   2  -2 -11  159.98    6.60
   2  -2 -11  146.59    7.30
  -2  -2  11  148.69    6.30
  -2  -2  11  142.29    7.00
   2   2 -10   69.29    3.50
  -2   2  10   70.89    3.90
  -2   2  10   65.69    4.40
   2  -2 -10   69.79    3.80
  -2  -2  10   66.09    4.20
  -2  -2  10   74.39    3.70
   2   2  -9  172.68    6.40
  -2   2   9  182.08    6.90
   2   2  -9  171.88    7.00
  -2   2   9  167.28    7.30
   2  -2  -9  173.28    6.70
  -2  -2   9  170.08    7.10
  -2  -2   9  165.68    6.50
   2  -2  -9  161.08    7.30
  -2   2   8   14.20    1.70
  -2   2   8    9.10    1.60
   2   2  -8   14.70    2.00
   2   2  -8   13.30    1.50
  -2  -2   8   15.70    1.50
  -2  -2   8   16.30    2.10
   2  -2  -8   15.40    1.80
   2  -2  -8   15.20    2.30
   2   2  -7  913.51   28.50
   2   2  -7  932.81   28.10
  -2   2   7  958.00   28.50
  -2  -2   7  934.21   28.80
   2  -2  -7  916.61   29.10
  -2  -2   7  956.40   28.20
   2  -2  -7  944.71   28.40
  -2   2   6  688.63   22.20
   2   2  -6  712.83   21.80
  -2   2   6  722.73   21.70
   2   2  -6  713.13   21.40
  -2  -2   6  707.13   21.40
   2  -2  -6  704.73   22.20
  -2  -2   6  706.23   21.90
  -2   2   5  513.85   15.50
   2   2  -5  496.35   15.50
  -2   2   5  497.85   15.90
   2   2  -5  480.25   15.20
  -2  -2   5  509.25   15.20
   2  -2  -5  489.65   15.90
  -2  -2   5  506.55   15.70
  -2   2   4  297.37    9.90
   2   2  -4  291.77    9.40
  -2   2   4  303.57    9.60
   2   2  -4  297.47    9.60
  -2  -2   4  317.87    9.50
   2  -2  -4  306.47    9.60
  -2  -2   4  302.67    9.70
   2   2  -3 4376.46  134.79
  -2   2   3 4309.17  135.89
   2  -2  -3 4305.37  136.19
  -2  -2   3 4403.76  135.49
   2   2  -2 1728.03   57.89
   2  -2  -2 1778.92   58.19
  -2  -2   2 1729.03   58.09
   2   2  -1    1.40    0.50
   2   2  -1    1.20    0.40
  -2   2   1    0.70    0.30
  -2   2   1    1.50    0.50
  -2  -2   1    1.20    0.40
   2  -2  -1    1.40    0.40
  -2  -2   1    0.90    0.40
   2  -2  -1    0.70    0.30
   2   2   0   39.60    1.70
   2   2   0   37.40    1.70
  -2   2   0   36.50    1.30
  -2   2   0   35.30    1.20
  -2  -2   0   38.50    1.70
   2  -2   0   40.80    1.30
  -2  -2   0   38.00    1.60
   2  -2   0   37.30    1.20
   2   2   1 4328.47  134.59
  -2  -2  -1 4410.66  135.19
   2   2   2 1539.95   44.90
   2   2   2 1530.35   45.10
  -2   2  -3  513.25   15.50
  -2   2  -3  528.95   15.70
   2   2   3  498.95   16.10
   2   2   3  509.05   16.30
  -2  -2  -3  507.15   16.40
   2  -2   3  540.25   15.60
  -2  -2  -3  511.95   16.20
   2  -2   3  605.44   15.90
   2   2   4  996.80   30.30
  -2   2  -4  961.60   29.60
  -2   2  -4 1036.40   30.00
   2   2   4  993.10   30.50
  -2  -2  -4 1012.50   30.70
   2  -2   4 1018.10   29.80
  -2  -2  -4  986.90   30.30
   2  -2   4 1097.49   30.00
   2   2   5  839.32   25.50
  -2   2  -5  804.72   24.80
  -2   2  -5  838.72   25.20
   2   2   5  814.52   25.70
  -2  -2  -5  818.12   25.50
   2  -2   5  907.31   25.30
   2  -2   5  849.22   25.00
  -2  -2  -5  832.12   26.00
  -2   2  -6  240.08    8.00
   2   2   6  232.78    8.00
   2   2   6  218.08    8.30
  -2  -2  -6  207.48    7.90
   2  -2   6  239.78    8.00
  -2  -2  -6  218.18    8.50
   2  -2   6  224.58    7.60
  -2   2  -7  323.97   10.60
   2   2   7  300.67   10.60
   2   2   7  296.87   11.00
  -2  -2  -7  309.27   10.60
   2  -2   7  318.97   10.60
  -2  -2  -7  307.57   11.30
  -2   2  -8   12.50    1.90
   2   2   8   10.10    1.50
   2   2   8    6.70    1.70
  -2  -2  -8   11.50    1.70
   2  -2   8   12.60    1.50
  -2  -2  -8    8.60    1.80
   2  -2   8   10.20    1.60
   2   2   9   37.70    3.20
   2   2   9   40.40    2.90
  -2   2  -9   34.00    2.20
  -2   2  -9   35.90    2.90
   2  -2   9   43.40    3.00
   2  -2   9   39.00    2.50
  -2  -2  -9   33.60    2.60
  -2  -2  -9   36.50    4.60
   2   2  10  814.72   26.80
  -2   2 -10  820.82   26.30
  -2   2 -10  836.42   25.60
   2   2  10  846.42   26.30
   2  -2  10  806.92   25.80
  -2  -2 -10  855.01   26.20
   2  -2  10  848.92   26.40
  -2  -2 -10  807.12   27.10
  -2   2 -11    1.30    1.00
   2   2  11    0.40    1.20
   2   2  11    2.30    1.20
  -2   2 -11    0.40    1.20
  -2  -2 -11    5.20    2.10
  -2  -2 -11    0.30    1.20
   2  -2  11    0.60    0.90
   2  -2  11    1.20    1.40
  -2   2 -12   -0.70    0.90
  -2   2 -12   -0.10    1.50
   2   2  12    2.20    1.50
   2   2  12   -0.10    1.30
   2  -2  12   -0.50    1.30
  -2  -2 -12    1.60    1.20
   2  -2  12    0.90    1.10
  -2  -2 -12    0.80    1.80
  -2   2 -13   19.40    2.30
   2   2  13   20.20    2.80
  -2   2 -13   20.30    3.00
   2  -2  13   19.30    2.60
  -2  -2 -13   25.90    4.20
   2  -2  13   16.50    2.90
   2   2  14   23.20    3.70
  -2   2 -14   13.00    2.60
  -2   2 -14   15.40    2.10
   2   2  14   16.70    2.70
  -2  -2 -14   14.40    3.30
   2  -2  14   21.80    2.70
  -2  -2 -14   19.00    2.70
   2  -2  14   23.00    3.40
  -2   2 -15    0.50    1.00
  -2   2 -15   -2.10    1.10
   2   2  15    0.00    1.50
   2  -2  15   -0.40    1.40
  -2  -2 -15    0.20    1.30
   2  -2  15   -1.50    1.20
  -2  -2 -15    0.90    2.10
  -2   2 -16    3.30    1.30
  -2   2 -16    1.60    1.90
   2   2  16    0.80    1.60
  -2  -2 -16    0.10    1.30
   2  -2  16    2.40    1.50
  -2  -2 -16    5.50    2.50
  -2   2 -17   39.00    3.30
   2   2  17   39.30    6.50
  -2   2 -17   32.80    4.40
  -2  -2 -17   42.40    4.00
  -2  -2 -17   37.90    5.20
   2  -2  17   37.30    4.70
   2   3 -18   21.40    3.20
   2   3 -18   24.40    3.10
   2  -3 -18   25.30    3.40
   2  -3 -18   33.40    5.00
   2   3 -17   24.10    3.70
  -2   3  17   22.70    3.30
   2   3 -17   22.50    2.80
   2  -3 -17   35.30    5.00
   2  -3 -17   23.80    3.50
  -2  -3  17   24.70    3.70
  -2  -3  17   23.50    4.50
   2   3 -16   21.40    3.20
  -2   3  16   19.00    3.30
   2   3 -16   16.70    2.40
   2  -3 -16   20.70    3.10
  -2  -3  16   23.70    3.10
  -2  -3  16   21.70    3.70
   2  -3 -16   22.30    3.70
  -2   3  15    4.60    1.60
   2   3 -15    6.60    1.70
   2   3 -15    1.00    1.60
  -2  -3  15    2.20    1.40
   2  -3 -15    4.60    2.10
   2  -3 -15    2.90    1.70
  -2  -3  15    5.10    2.00
   2   3 -14    1.60    1.10
   2   3 -14   -0.70    1.40
  -2   3  14    5.70    1.90
   2  -3 -14    2.30    1.70
  -2  -3  14    4.50    1.70
   2  -3 -14    1.70    1.80
  -2  -3  14    2.60    1.20
   2   3 -13    0.30    0.90
   2   3 -13    0.60    1.20
  -2   3  13    0.00    1.30
  -2   3  13    3.60    1.50
   2  -3 -13   -2.40    1.20
  -2  -3  13    2.10    1.20
  -2  -3  13   -0.20    1.20
   2  -3 -13    0.10    1.70
   2   3 -12   96.59    6.20
  -2   3  12   98.19    5.30
   2   3 -12   94.09    4.60
   2  -3 -12   92.39    6.00
   2  -3 -12   99.89    5.20
  -2  -3  12  101.19    4.90
  -2  -3  12  100.99    5.70
   2   3 -11   -0.90    1.00
  -2   3  11    0.30    1.00
  -2   3  11    0.90    1.30
   2   3 -11    1.00    1.00
  -2  -3  11    2.00    1.00
   2  -3 -11   -0.30    1.50
  -2  -3  11    0.00    1.20
   2  -3 -11   -0.20    1.10
  -2   3  10   52.19    3.40
  -2   3  10   47.40    3.80
   2   3 -10   52.09    2.90
   2   3 -10   47.00    3.30
   2  -3 -10   47.30    4.00
  -2  -3  10   45.80    3.50
   2  -3 -10   54.79    3.40
  -2  -3  10   47.10    2.90
   2   3  -9  218.98    8.30
  -2   3   9  219.28    8.30
   2   3  -9  222.68    7.70
  -2   3   9  216.98    8.90
  -2  -3   9  211.28    8.50
   2  -3  -9  218.48    9.00
  -2  -3   9  220.08    7.90
   2  -3  -9  221.98    8.20
   2   3  -8  104.69    4.70
  -2   3   8  101.09    5.10
   2   3  -8  106.69    4.30
  -2  -3   8  104.09    4.30
   2  -3  -8  104.19    5.30
  -2  -3   8  107.49    4.90
  -2   3   7    2.90    1.30
   2   3  -7    2.20    0.80
   2   3  -7    1.80    1.00
  -2   3   7    1.70    0.90
  -2  -3   7    3.60    0.90
   2  -3  -7    1.40    0.90
  -2  -3   7    2.60    1.00
   2  -3  -7    1.10    1.10
  -2   3   6   28.30    2.10
   2   3  -6   29.80    2.10
   2   3  -6   25.40    1.70
   2  -3  -6   30.10    2.70
   2  -3  -6   30.70    2.10
  -2  -3   6   23.00    2.10
  -2  -3   6   27.70    1.80
  -2   3   5  678.43   21.30
   2   3  -5  686.53   20.50
   2   3  -5  680.93   20.80
  -2   3   5  660.53   20.80
  -2  -3   5  712.93   20.60
  -2  -3   5  692.93   21.00
   2  -3  -5  688.53   21.40
   2  -3  -5  674.83   20.80
   2   3  -4   71.59    2.80
   2   3  -4   68.49    2.90
  -2   3   4   70.49    3.30
  -2   3   4   72.29    3.00
  -2  -3   4   77.49    2.80
   2  -3  -4   74.79    3.00
   2  -3  -4   67.99    3.30
  -2  -3   4   73.39    3.10
  -2   3   3  747.23   22.50
   2   3  -3  724.83   22.20
   2   3  -3  737.43   22.10
  -2   3   3  744.13   22.20
   2  -3  -3  754.12   22.20
   2  -3  -3  739.83   22.50
  -2  -3   3  768.52   22.10
  -2  -3   3  744.33   22.30
  -2   3   2   77.19    3.00
  -2   3   2   79.29    2.80
   2   3  -2   74.89    2.80
   2   3  -2   72.99    2.90
   2  -3  -2   77.89    3.00
  -2  -3   2   78.69    3.00
   2  -3  -2   77.09    2.80
  -2  -3   2   75.09    2.80
   2   3  -1  623.94   18.60
  -2   3   1  600.34   18.30
  -2   3   1  625.34   18.20
   2   3  -1  631.34   18.50
  -2  -3   1  630.74   18.60
   2  -3  -1  596.74   18.40
   2  -3  -1  605.84   18.20
  -2  -3   1  644.84   18.50
  -2  -3   0 1508.65   44.10
   2   3   1  764.92   22.90
   2   3   1  766.02   23.00
  -2  -3  -1  775.02   22.90
  -2  -3  -1  766.42   23.10
   2   3   2  270.37    9.10
   2   3   2  282.57    9.30
  -2   3  -2  274.47    8.30
   2  -3   2  285.27    8.30
  -2  -3  -2  278.57    9.40
   2  -3   2  311.67    8.40
   2   3   3  809.62   24.40
  -2   3  -3  763.02   23.50
   2   3   3  789.42   24.60
   2  -3   3  861.51   23.70
  -2  -3  -3  812.32   24.80
   2  -3   3  827.92   23.60
  -2  -3  -3  796.82   24.40
   2   3   4   62.89    3.40
  -2   3  -4   69.09    2.50
   2   3   4   71.29    3.30
  -2  -3  -4   68.19    3.30
   2  -3   4   76.59    3.00
  -2  -3  -4   68.79    3.60
   2  -3   4   66.69    2.60
  -2   3  -5  733.33   23.30
  -2   3  -5  806.52   23.70
   2   3   5  777.72   24.20
   2   3   5  775.12   24.50
   2  -3   5  788.62   23.50
   2  -3   5  849.32   23.90
  -2  -3  -5  814.02   24.40
  -2  -3  -5  782.92   24.80
   2   3   6  549.95   17.30
  -2   3  -6  529.45   16.40
  -2   3  -6  554.54   16.80
   2   3   6  538.05   18.60
  -2  -3  -6  537.85   17.30
   2  -3   6  561.34   16.90
  -2  -3  -6  530.15   17.90
   2  -3   6  530.95   16.50
  -2   3  -7  258.77    8.50
   2   3   7  250.77    8.90
   2   3   7  224.08    9.10
  -2   3  -7  230.98    7.90
  -2  -3  -7  231.08    9.40
   2  -3   7  235.38    8.10
  -2  -3  -7  245.48    8.90
   2  -3   7  263.97    8.60
  -2   3  -8    2.80    1.10
   2   3   8    3.90    1.60
  -2   3  -8    2.90    0.80
   2   3   8    3.50    1.20
   2  -3   8    3.00    1.10
  -2  -3  -8    2.30    1.10
   2  -3   8    3.40    0.90
  -2  -3  -8    4.10    1.70
   2   3   9   52.59    3.40
   2   3   9   56.49    4.00
  -2   3  -9   55.09    3.30
  -2  -3  -9   51.19    3.40
   2  -3   9   56.69    3.00
  -2  -3  -9   51.99    4.30
   2  -3   9   56.59    3.40
  -2   3 -10   92.29    4.70
   2   3  10   82.49    6.60
   2   3  10   81.19    5.00
   2  -3  10   82.59    4.20
  -2  -3 -10   89.09    5.70
  -2  -3 -10   75.99    4.40
   2  -3  10   92.69    4.70
  -2   3 -11   43.00    3.40
   2   3  11   44.10    3.40
   2   3  11   39.00    3.90
  -2  -3 -11   40.30    4.60
  -2  -3 -11   42.60    4.00
   2  -3  11   41.10    3.40
   2  -3  11   40.70    2.90
   2   3  12  107.39    5.80
   2   3  12  123.89    7.80
  -2   3 -12  114.19    5.80
   2  -3  12  107.59    5.30
  -2  -3 -12  115.79    7.00
  -2  -3 -12  112.59    5.80
   2   3  13    1.70    1.50
   2   3  13    1.80    1.30
  -2   3 -13    2.20    1.40
  -2   3 -13   -0.40    0.80
   2  -3  13    0.70    1.10
  -2  -3 -13    4.10    1.70
  -2  -3 -13    1.90    2.00
   2  -3  13    0.10    1.30
  -2   3 -14    1.40    1.10
   2   3  14    0.30    1.60
  -2   3 -14    1.60    1.50
   2  -3  14    1.10    1.20
   2  -3  14    1.60    1.40
  -2  -3 -14    0.10    1.40
  -2  -3 -14    0.10    1.60
   2   3  15    1.40    1.60
  -2   3 -15    0.20    1.20
  -2   3 -15    3.90    1.80
   2  -3  15    5.00    1.60
   2  -3  15   -0.90    1.40
  -2  -3 -15    3.00    2.10
  -2  -3 -15    3.00    1.50
   2   3  16   14.40    2.70
  -2   3 -16   14.00    2.00
  -2   3 -16   12.10    2.50
  -2  -3 -16    9.40    3.10
   2  -3  16   15.70    3.10
   2  -3  16    9.40    2.10
  -2  -3 -16   12.70    2.50
  -2   3 -17    6.10    1.70
  -2   3 -17   10.60    2.60
  -2  -3 -17    3.80    2.00
  -2  -3 -17    4.30    1.80
   2   4 -17    1.10    1.70
   2   4 -17    0.30    1.20
   2  -4 -17    5.90    1.90
  -2  -4  17    0.90    1.40
   2  -4 -17    2.20    1.70
  -2  -4  17    1.70    1.80
   2   4 -16  185.38    8.00
  -2   4  16  186.48    9.40
   2   4 -16  192.08    9.00
   2  -4 -16  200.48    9.00
  -2  -4  16  199.88   11.20
  -2  -4  16  192.48    8.70
   2  -4 -16  203.68   10.50
  -2   4  15   52.79    4.30
   2   4 -15   43.50    3.20
   2   4 -15   46.30    4.10
   2  -4 -15   39.60    3.80
  -2  -4  15   40.30    3.50
  -2  -4  15   47.80    4.50
   2  -4 -15   58.69    5.40
  -2   4  14   20.70    3.10
   2   4 -14   17.80    2.20
   2   4 -14   22.60    3.20
  -2  -4  14   21.70    2.80
   2  -4 -14   12.30    2.60
  -2  -4  14   21.70    3.40
   2  -4 -14   15.90    2.80
  -2   4  13    2.80    2.70
   2   4 -13    0.80    1.00
  -2   4  13    3.30    1.70
   2   4 -13    0.40    1.30
   2  -4 -13   -0.90    1.20
   2  -4 -13    0.80    2.30
  -2  -4  13    1.60    1.20
  -2  -4  13    1.30    1.50
  -2   4  12   25.20    3.10
   2   4 -12   19.70    2.20
   2   4 -12   22.40    3.00
  -2   4  12   29.40    3.90
   2  -4 -12   17.40    2.60
  -2  -4  12   21.20    3.30
   2  -4 -12   21.10    3.50
  -2  -4  12   21.60    2.60
   2   4 -11    0.60    0.90
  -2   4  11    2.10    1.40
  -2   4  11    1.30    1.60
   2   4 -11    2.20    1.40
  -2  -4  11    1.30    1.00
  -2  -4  11    2.10    1.40
   2  -4 -11    1.00    1.60
   2  -4 -11    1.30    1.30
   2   4 -10  181.18    6.90
  -2   4  10  190.28    8.30
  -2   4  10  197.18    7.80
   2   4 -10  178.08    7.50
   2  -4 -10  183.88    8.50
  -2  -4  10  192.58    8.00
   2  -4 -10  194.48    7.70
  -2  -4  10  187.98    7.20
  -2   4   9   24.30    2.30
   2   4  -9   24.80    2.30
  -2   4   9   28.30    2.90
   2   4  -9   27.00    2.00
  -2  -4   9   25.40    2.50
  -2  -4   9   27.00    2.10
   2  -4  -9   29.00    3.30
   2   4  -8   62.29    3.40
   2   4  -8   60.69    3.00
  -2   4   8   64.29    4.00
  -2   4   8   63.09    3.50
  -2  -4   8   58.39    3.50
  -2  -4   8   68.69    3.10
   2  -4  -8   64.09    3.50
   2  -4  -8   66.19    4.20
  -2   4   7  121.99    5.00
   2   4  -7  114.39    4.40
  -2   4   7  106.19    5.20
   2   4  -7  114.49    4.70
  -2  -4   7  111.49    4.90
  -2  -4   7  116.29    4.50
   2  -4  -7  110.09    5.50
   2  -4  -7  116.09    4.90
   2   4  -6  197.28    7.20
   2   4  -6  199.58    6.90
  -2   4   6  222.98    8.20
  -2   4   6  208.28    7.90
   2  -4  -6  202.18    8.00
  -2  -4   6  209.88    7.00
   2  -4  -6  214.78    7.50
  -2  -4   6  201.28    7.40
  -2   4   5  327.07   11.30
   2   4  -5  318.47   10.30
   2   4  -5  330.87   10.60
  -2   4   5  325.57   10.80
  -2  -4   5  333.67   10.70
   2  -4  -5  339.37   10.80
  -2  -4   5  342.77   10.40
   2  -4  -5  307.47   11.20
  -2   4   4  157.78    5.50
   2   4  -4  152.88    5.40
  -2   4   4  153.18    5.80
   2   4  -4  128.19    5.00
  -2  -4   4  153.48    5.50
  -2  -4   4  158.48    5.20
   2  -4  -4  157.18    5.50
   2  -4  -4  150.68    5.90
  -2   4   3  281.47    9.40
  -2   4   3  293.87    9.10
   2   4  -3  290.57    9.10
   2   4  -3  271.67    8.90
  -2  -4   3  287.07    8.90
   2  -4  -3  276.37    9.40
   2  -4  -3  291.77    9.10
  -2  -4   3  287.37    9.10
  -2   4   2    0.00    0.50
   2   4  -2    0.20    0.50
   2   4  -2   -0.10    0.40
  -2   4   2    1.20    0.50
   2  -4  -2    0.20    0.40
  -2  -4   2    0.80    0.50
  -2  -4   2    0.20    0.40
   2  -4  -2    0.30    0.60
   2   4  -1 2086.49   60.79
  -2   4   0  337.37   10.00
  -2   4   0  336.97   10.10
  -2  -4   0  334.37   10.70
   2  -4   0  330.97   10.20
  -2  -4   0  343.77   10.60
  -2  -4   0  341.07   10.60
  -2  -4   0  340.07   10.80
   2  -4   0  342.77   10.10
  -2  -4  -1   12.30    1.20
   2  -4   1   10.90    0.60
  -2  -4  -1   13.10    1.10
  -2  -4  -1   12.00    1.40
   2  -4   1   12.10    0.60
   2  -4   1   11.70    0.60
   2  -4   1   12.20    0.60
  -2  -4  -1   12.50    1.20
   2   4   2  237.88    8.10
   2   4   2  246.98    8.40
  -2  -4  -2  251.77    8.30
  -2  -4  -2  236.68    8.40
   2  -4   2  242.48    7.20
   2  -4   2  257.47    7.30
   2   4   3  952.60   29.00
  -2   4  -3  896.41   27.70
  -2   4  -3  888.51   27.60
   2   4   3  954.70   28.70
  -2  -4  -3  978.90   29.20
  -2  -4  -3  977.10   28.80
   2  -4   3  969.00   27.70
   2  -4   3 1020.10   27.80
  -2   4  -4  666.73   20.90
   2   4   4  697.03   22.00
  -2  -4  -4  728.23   22.20
   2  -4   4  771.52   21.30
  -2  -4  -4  706.23   22.50
   2  -4   4  721.63   21.00
  -2   4  -5  599.24   18.30
   2   4   5  618.04   19.50
   2   4   5  592.74   19.70
   2  -4   5  618.64   18.50
   2  -4   5  651.63   18.80
  -2  -4  -5  641.14   19.60
   2   4   6   25.60    2.10
   2   4   6   22.10    2.30
  -2   4  -6   23.20    1.70
  -2   4  -6   23.30    1.30
  -2  -4  -6   19.10    2.30
   2  -4   6   26.90    1.80
  -2  -4  -6   23.10    2.20
   2  -4   6   22.70    1.50
  -2   4  -7  103.39    4.30
  -2   4  -7  101.49    3.80
   2   4   7  110.39    5.30
   2   4   7  103.69    4.80
   2  -4   7  102.59    4.40
  -2  -4  -7  101.19    5.50
  -2  -4  -7  103.49    4.90
   2  -4   7  108.29    4.10
  -2   4  -8   37.00    2.10
   2   4   8   37.50    3.10
   2   4   8   42.60    3.30
  -2   4  -8   35.70    2.50
   2  -4   8   39.30    2.60
  -2  -4  -8   39.10    3.00
   2  -4   8   37.80    2.30
  -2  -4  -8   37.20    3.60
  -2   4  -9  205.08    7.10
   2   4   9  199.78    8.60
   2   4   9  194.98    8.00
  -2   4  -9  202.38    7.70
  -2  -4  -9  198.58    9.10
   2  -4   9  196.78    7.30
   2  -4   9  218.18    7.90
  -2  -4  -9  207.38    8.20
   2   4  10  282.07   11.50
  -2   4 -10  292.57    9.90
  -2   4 -10  305.17   10.60
   2   4  10  295.07   11.10
  -2  -4 -10  292.07   12.10
  -2  -4 -10  307.47   11.10
   2  -4  10  273.47   10.10
   2  -4  10  303.77   10.70
   2   4  11   47.80    3.60
  -2   4 -11   40.30    2.60
   2   4  11   39.90    4.10
  -2   4 -11   38.90    3.20
  -2  -4 -11   41.40    4.60
   2  -4  11   39.80    2.90
   2  -4  11   50.79    3.50
  -2  -4 -11   44.00    3.60
  -2   4 -12   30.80    3.00
   2   4  12   35.80    3.80
  -2   4 -12   26.60    2.20
   2   4  12   28.80    3.80
  -2  -4 -12   36.60    4.80
   2  -4  12   33.40    3.10
  -2  -4 -12   27.30    3.30
   2  -4  12   23.00    2.40
   2   4  13  124.89    6.40
  -2   4 -13  118.49    6.60
  -2   4 -13  110.99    5.90
  -2  -4 -13  122.59    6.40
   2  -4  13  115.29    5.70
  -2  -4 -13  117.39    7.30
   2  -4  13  112.39    6.90
   2   4  14    7.70    2.20
  -2   4 -14    2.70    1.60
   2  -4  14    6.70    1.80
   2  -4  14    3.40    1.30
  -2  -4 -14   10.40    2.40
  -2  -4 -14    4.80    2.50
   2   4  15   16.20    2.90
  -2   4 -15   16.10    2.80
   2  -4  15   15.30    2.80
  -2  -4 -15   19.10    3.10
  -2  -4 -15   13.40    3.50
   2  -4  15   11.80    2.20
   2   4  16    1.50    2.00
  -2   4 -16    2.30    1.50
  -2  -4 -16    1.00    2.20
   2  -4  16    2.30    1.70
   2  -4  16    3.60    1.40
  -2  -4 -16    5.10    1.70
  -2   4 -17    0.40    1.70
  -2  -4 -17    5.00    2.50
  -2  -4 -17    3.40    1.80
   2   5 -17    6.80    2.20
   2   5 -17    3.80    1.70
  -2  -5  17    0.90    1.60
   2  -5 -17    3.00    2.10
  -2  -5  17    2.60    2.00
   2  -5 -17    2.90    2.10
   2   5 -16   22.50    3.40
   2   5 -16   16.10    2.30
   2  -5 -16   18.20    3.30
   2  -5 -16   34.20    6.20
  -2  -5  16   17.80    2.70
  -2  -5  16   17.10    3.20
   2   5 -15    3.30    1.60
   2   5 -15    2.40    1.40
   2  -5 -15    2.10    2.00
  -2  -5  15    2.70    1.60
  -2  -5  15    1.70    1.20
   2  -5 -15   -0.40    1.60
   2   5 -14   32.40    3.30
  -2   5  14   19.70    3.00
   2   5 -14   26.10    2.50
  -2  -5  14   30.40    4.00
   2  -5 -14   26.40    4.30
   2  -5 -14   30.40    3.60
  -2  -5  14   29.00    2.70
  -2   5  13   13.50    3.70
   2   5 -13    4.90    1.40
   2   5 -13    5.20    2.10
  -2  -5  13    3.90    1.90
  -2  -5  13   11.10    2.00
   2  -5 -13    8.90    2.10
   2  -5 -13    9.20    2.80
  -2   5  12    7.60    1.90
  -2   5  12   10.20    2.20
   2   5 -12    8.90    1.60
   2   5 -12    8.10    1.90
   2  -5 -12    5.70    2.20
  -2  -5  12    7.30    2.00
  -2  -5  12    8.00    1.60
   2  -5 -12   13.60    2.40
   2   5 -11   59.39    3.30
  -2   5  11   62.39    4.10
  -2   5  11   59.29    4.60
   2   5 -11   52.59    3.70
  -2  -5  11   57.49    4.10
  -2  -5  11   53.09    3.30
   2  -5 -11   57.19    4.80
   2  -5 -11   62.29    4.00
  -2   5  10   33.60    2.90
  -2   5  10   35.20    3.50
   2   5 -10   32.80    2.30
   2   5 -10   29.90    2.70
  -2  -5  10   32.70    2.40
   2  -5 -10   30.90    2.90
   2  -5 -10   41.60    4.50
  -2  -5  10   29.80    2.90
   2   5  -9  111.49    4.90
  -2   5   9  102.59    5.00
  -2   5   9   91.99    5.40
   2   5  -9  107.59    4.40
   2  -5  -9  104.69    5.00
  -2  -5   9  103.19    4.50
   2  -5  -9   97.29    5.70
  -2  -5   9  107.89    5.10
   2   5  -8   21.00    2.00
  -2   5   8   28.50    3.30
  -2   5   8   19.50    2.30
   2  -5  -8   21.40    2.20
   2  -5  -8   20.60    2.90
  -2  -5   8   19.20    1.70
  -2  -5   8   21.90    2.40
  -2   5   7  149.49    6.00
   2   5  -7  143.49    5.70
  -2   5   7  148.99    6.50
  -2  -5   7  153.28    5.50
  -2  -5   7  146.59    5.90
   2  -5  -7  147.49    6.60
   2  -5  -7  141.59    6.50
  -2   5   6   74.79    3.90
  -2   5   6   70.59    3.50
   2   5  -6   67.09    3.20
   2  -5  -6   68.09    3.40
  -2  -5   6   63.59    3.30
   2  -5  -6   66.29    3.90
   2   5  -5 2039.60   58.99
  -2   5   5 2009.40   59.69
  -2   5   5 2046.50   59.29
  -2  -5   5 1986.60   59.19
   2  -5  -5 2034.30   59.29
   2  -5  -5 1961.70   59.79
   2   5  -4    4.80    1.00
  -2   5   4    3.80    1.20
  -2  -5   4    4.50    0.80
  -2  -5   4    6.00    1.10
   2  -5  -4    3.40    1.10
   2  -5  -4    4.90    1.10
   2   5  -3  778.62   23.20
  -2   5   3  757.52   23.50
  -2   5   3  763.82   23.20
  -2  -5   3  764.32   23.20
   2  -5  -3  742.33   23.60
   2  -5  -3  820.52   23.30
  -2  -5   3  771.32   23.30
  -2   5   2 1867.31   54.99
  -2   5   2 1884.91   55.29
   2   5  -2 1905.51   55.19
  -2  -5   2 1885.81   55.19
   2  -5  -2 1829.52   55.29
   2  -5  -2 1924.51   55.09
  -2  -5   2 1913.31   55.09
  -2   5   1  128.19    4.20
   2   5  -1  129.59    4.70
   2   5  -1  122.99    4.50
  -2   5   1  124.19    4.40
  -2  -5   1  122.79    4.60
   2  -5  -1  120.39    4.50
  -2  -5   1  128.99    4.50
   2  -5  -1  123.49    4.30
  -2   5   0 3989.20  121.29
   2  -5   0 4068.79  122.39
  -2  -5   0 3989.40  128.79
   2  -5   1   19.70    1.10
  -2  -5  -1   21.20    1.60
  -2  -5  -1   24.30    2.00
   2  -5   1   20.20    1.00
  -2  -5  -1   21.80    1.70
  -2  -5  -1   20.30    1.70
   2  -5   1   20.00    1.00
   2  -5   1   20.10    1.00
   2   5   2 1178.78   35.40
   2   5   2 1190.08   35.70
  -2  -5  -2 1198.48   35.80
   2  -5   2 1201.68   34.50
   2  -5   2 1159.98   34.40
   2  -5   2 1176.18   34.40
  -2  -5  -2 1225.68   35.60
   2   5   3    7.70    1.30
  -2   5  -3    7.70    0.60
  -2  -5  -3    9.10    1.50
  -2  -5  -3    7.00    1.40
   2  -5   3    7.20    0.60
   2  -5   3    7.90    0.80
   2   5   4   54.89    3.20
  -2   5  -4   49.80    2.00
  -2   5  -4   49.20    1.90
   2   5   4   54.29    3.00
  -2  -5  -4   52.09    3.00
  -2  -5  -4   55.29    3.50
   2  -5   4   57.49    2.00
   2  -5   4   54.69    2.20
   2   5   5   -0.20    0.80
  -2   5  -5    0.30    0.40
   2  -5   5   -0.10    0.40
   2  -5   5   -0.50    0.50
  -2  -5  -5   -1.50    0.80
  -2  -5  -5   -0.40    1.20
  -2   5  -6   11.40    0.90
   2   5   6   14.10    1.90
   2   5   6   10.20    1.60
   2  -5   6   11.60    1.30
  -2  -5  -6   13.10    2.20
   2  -5   6   11.70    1.10
  -2  -5  -6   15.50    2.60
   2   5   7   91.89    4.90
  -2   5  -7   88.89    3.50
  -2   5  -7   89.89    3.80
   2   5   7   93.89    4.60
  -2  -5  -7  102.79    5.50
  -2  -5  -7  100.39    4.80
   2  -5   7   94.89    4.10
   2  -5   7   95.89    3.70
  -2   5  -8   13.00    1.30
   2   5   8   14.00    2.40
   2   5   8   10.50    1.80
  -2   5  -8   14.70    1.70
   2  -5   8   13.30    1.40
   2  -5   8   15.00    1.80
  -2  -5  -8   10.40    2.20
  -2  -5  -8   15.40    2.20
   2   5   9   15.90    2.40
  -2   5  -9   16.40    1.50
   2   5   9   16.80    2.30
  -2   5  -9   14.80    1.90
  -2  -5  -9   15.00    2.40
   2  -5   9   17.70    1.70
   2  -5   9   16.50    2.20
  -2  -5  -9   11.70    2.40
   2   5  10   30.10    3.00
  -2   5 -10   30.60    2.10
   2   5  10   27.00    3.70
  -2   5 -10   27.50    2.50
   2  -5  10   29.60    2.60
  -2  -5 -10   35.60    3.20
  -2  -5 -10   35.30    4.60
   2  -5  10   26.50    2.20
  -2   5 -11   32.70    2.80
   2   5  11   39.10    3.40
   2   5  11   37.90    3.80
  -2   5 -11   35.60    2.30
  -2  -5 -11   36.50    4.70
   2  -5  11   35.20    2.60
   2  -5  11   33.40    3.00
  -2  -5 -11   37.20    3.50
   2   5  12    1.70    1.80
  -2   5 -12    1.00    0.90
   2   5  12    0.10    1.40
  -2   5 -12    2.70    1.40
   2  -5  12    0.30    0.90
  -2  -5 -12   -0.40    1.20
  -2  -5 -12    1.20    2.20
   2  -5  12    5.00    1.60
  -2   5 -13   18.00    2.50
   2   5  13   16.00    2.70
  -2   5 -13   19.60    1.90
   2  -5  13   15.70    2.60
  -2  -5 -13   15.40    3.10
  -2  -5 -13   22.80    3.30
   2  -5  13   17.80    2.40
  -2   5 -14    3.70    1.60
   2   5  14    2.20    2.00
  -2   5 -14    3.50    1.20
  -2  -5 -14    3.10    1.70
   2  -5  14    3.80    1.70
   2  -5  14    3.80    1.50
  -2  -5 -14    3.90    2.70
  -2   5 -15    9.70    1.60
  -2   5 -15   11.40    2.20
   2   5  15    8.10    2.50
  -2  -5 -15    7.80    2.20
   2  -5  15    9.80    2.10
   2  -5  15    9.10    2.00
  -2  -5 -15   11.60    3.50
  -2   5 -16   46.50    3.30
  -2   5 -16   42.00    3.90
   2  -5  16   44.80    3.90
  -2  -5 -16   47.60    4.30
  -2  -5 -16   52.19    5.90
   2  -5  16   45.30    4.20
   2   6 -17    9.00    2.50
   2   6 -17    8.10    1.70
   2  -6 -17   12.00    2.60
   2  -6 -17   14.50    4.50
   2   6 -16    1.40    1.20
   2   6 -16    3.40    1.40
  -2  -6  16    4.70    1.60
   2  -6 -16    0.90    1.80
   2  -6 -16    0.70    2.30
  -2  -6  16    3.80    1.90
   2   6 -15    3.10    1.10
   2   6 -15    2.90    1.80
   2  -6 -15    2.90    2.00
  -2  -6  15    3.30    1.80
   2  -6 -15    2.00    2.30
  -2  -6  15    4.30    1.50
   2   6 -14   60.59    4.20
  -2  -6  14   64.19    4.80
   2  -6 -14   56.19    4.40
   2  -6 -14   57.69    5.50
  -2  -6  14   57.29    3.80
  -2   6  13    2.00    1.70
   2   6 -13    2.60    1.30
   2  -6 -13    4.00    1.90
  -2  -6  13    3.30    1.50
   2  -6 -13    3.60    2.40
  -2  -6  13    1.90    1.20
  -2   6  12  365.96   13.60
   2   6 -12  352.46   12.90
  -2  -6  12  349.07   12.60
   2  -6 -12  370.66   13.50
  -2  -6  12  360.96   14.70
   2  -6 -12  370.16   18.70
  -2   6  11   18.70    2.70
   2   6 -11   23.30    2.60
  -2   6  11   31.80    4.00
  -2  -6  11   23.20    2.20
   2  -6 -11   25.30    3.10
   2  -6 -11   13.60    2.60
  -2  -6  11   27.70    3.30
   2   6 -10    6.30    1.60
  -2   6  10    4.40    1.60
  -2   6  10    7.50    2.10
   2  -6 -10    5.70    1.80
  -2  -6  10    6.00    1.30
  -2  -6  10    5.30    1.60
   2  -6 -10    4.60    1.90
  -2   6   9  311.37   12.00
   2   6  -9  324.07   11.00
  -2   6   9  303.97   11.40
   2  -6  -9  317.27   12.40
  -2  -6   9  321.27   11.40
   2  -6  -9  323.97   11.50
  -2   6   8    8.50    1.70
   2   6  -8   13.10    1.70
  -2   6   8    8.30    1.80
  -2  -6   8   10.70    1.70
   2  -6  -8    7.90    1.70
   2  -6  -8    7.40    1.80
  -2  -6   8   10.00    1.40
   2   6  -7    4.20    1.10
  -2   6   7    1.70    1.10
  -2   6   7    3.90    1.40
   2  -6  -7    2.90    1.40
   2  -6  -7    3.80    1.20
  -2  -6   7    2.20    1.00
  -2  -6   7    3.90    0.90
   2   6  -6   33.60    2.40
  -2   6   6   24.10    2.40
   2   6  -6   30.50    2.00
  -2   6   6   32.60    2.40
  -2  -6   6   30.60    1.80
   2  -6  -6   29.90    2.30
  -2  -6   6   27.20    2.10
   2  -6  -6   29.10    2.80
  -2   6   5  234.68    8.70
   2   6  -5  232.58    8.00
  -2   6   5  253.27    8.40
   2   6  -5  238.68    9.00
  -2  -6   5  228.68    8.10
  -2  -6   5  237.08    7.80
   2  -6  -5  241.28    8.40
   2  -6  -5  223.28    8.80
  -2   6   4  255.97    9.10
   2   6  -4  257.67    8.70
  -2   6   4  273.07    8.90
  -2  -6   4  272.07    8.50
   2  -6  -4  271.37    8.90
   2  -6  -4  249.08    9.30
  -2  -6   4  249.88    8.70
   2   6  -3  796.82   24.10
  -2   6   3  803.82   24.20
   2  -6  -3  773.52   25.20
   2  -6  -3  800.72   24.20
  -2  -6   3  820.22   24.00
  -2  -6   3  807.42   24.20
  -2   6   2  268.77    8.80
  -2   6   2  272.17    9.00
   2   6  -2  280.37    9.10
   2  -6  -2  266.57    9.20
  -2  -6   2  287.07    9.20
   2  -6  -2  261.57    9.10
  -2  -6   2  274.47    9.00
  -2   6   1  748.83   22.30
  -2   6   1  754.12   22.10
  -2  -6   1  726.73   22.70
   2  -6  -1  745.53   22.20
  -2  -6   1  735.73   22.40
   2  -6  -1  731.43   22.50
  -2  -6   1  768.42   22.60
   2  -6   0   21.50    1.40
  -2  -6   0   24.90    2.00
  -2  -6   0   26.10    1.90
  -2  -6   0   26.50    1.80
  -2  -6   0   26.10    2.10
   2  -6   0   23.80    1.60
   2  -6   1  162.68    5.20
   2  -6   1  160.18    5.20
  -2  -6  -1  170.68    5.90
   2  -6   1  165.28    5.40
   2  -6   1  159.88    5.20
  -2  -6  -1  168.78    7.40
  -2  -6  -1  163.48    6.10
   2   6   2 1032.90   31.00
   2   6   2 1027.10   30.70
  -2  -6  -2 1044.60   31.60
   2  -6   2 1000.70   29.70
   2  -6   2 1001.50   29.70
  -2  -6  -2 1056.49   31.30
   2  -6   2 1014.60   29.80
   2  -6   2  997.20   29.70
   2   6   3  146.39    5.70
   2   6   3  149.79    6.00
  -2  -6  -3  152.48    6.00
  -2  -6  -3  143.89    6.30
   2  -6   3  148.19    4.60
   2  -6   3  150.18    4.80
  -2   6  -4  451.95   13.80
   2   6   4  475.85   15.20
  -2   6  -4  454.75   13.90
   2   6   4  484.15   15.60
   2  -6   4  470.95   13.90
   2  -6   4  481.55   14.10
  -2  -6  -4  467.45   15.80
  -2  -6  -4  472.55   15.40
  -2   6  -5   34.60    1.50
  -2   6  -5   34.60    1.60
   2   6   5   34.40    2.80
   2   6   5   32.80    2.40
   2  -6   5   34.50    1.60
  -2  -6  -5   36.30    2.70
   2  -6   5   36.50    1.80
  -2  -6  -5   35.70    3.20
   2   6   6  270.07   10.20
  -2   6  -6  263.57    8.40
   2   6   6  286.97    9.90
  -2  -6  -6  268.37   10.60
   2  -6   6  273.27    8.90
  -2  -6  -6  280.57   10.20
   2  -6   6  271.77    8.60
  -2   6  -7    6.10    0.80
   2   6   7    4.20    1.50
   2   6   7    3.40    1.40
  -2  -6  -7    1.50    1.60
  -2  -6  -7    5.40    1.60
   2  -6   7    6.60    1.10
   2  -6   7    3.80    0.80
  -2   6  -8    0.00    0.70
  -2   6  -8    0.50    0.60
   2   6   8   -0.20    1.10
   2   6   8    0.70    1.10
  -2  -6  -8   -0.40    1.20
   2  -6   8   -0.60    0.70
  -2  -6  -8    0.80    1.20
   2  -6   8   -0.70    0.60
  -2   6  -9   -0.10    0.80
  -2   6  -9   -0.40    0.60
   2   6   9    1.50    1.20
   2  -6   9    0.30    0.90
  -2  -6  -9    1.30    1.50
  -2  -6  -9   -0.10    1.60
   2  -6   9    0.50    0.70
   2   6  10   24.10    3.20
  -2   6 -10   23.70    1.80
   2   6  10   22.20    2.80
  -2   6 -10   22.80    2.20
   2  -6  10   21.60    1.90
  -2  -6 -10   22.50    3.10
  -2  -6 -10   17.80    3.30
   2  -6  10   21.60    2.30
  -2   6 -11    9.00    1.60
   2   6  11    5.10    1.80
  -2   6 -11    6.20    1.10
   2   6  11    6.30    2.40
  -2  -6 -11    4.80    2.30
  -2  -6 -11    8.10    2.20
   2  -6  11    7.70    1.80
   2  -6  11    4.90    1.30
  -2   6 -12   22.50    2.60
  -2   6 -12   20.10    1.90
   2   6  12   18.60    3.10
   2  -6  12   24.00    2.90
   2  -6  12   21.40    2.40
  -2  -6 -12   17.90    2.90
  -2  -6 -12   21.60    3.40
  -2   6 -13    7.70    1.80
   2   6  13   10.10    2.50
  -2   6 -13   10.50    1.60
   2  -6  13   10.40    1.80
  -2  -6 -13    6.80    3.00
   2  -6  13   10.50    2.20
  -2  -6 -13    6.50    2.20
   2   6  14   10.70    2.50
  -2   6 -14   18.50    2.50
  -2   6 -14   15.00    1.90
  -2  -6 -14   16.60    3.10
   2  -6  14   18.00    2.80
   2  -6  14   15.40    2.30
  -2  -6 -14   13.80    3.50
  -2   6 -15    0.80    1.20
  -2   6 -15    4.00    1.50
  -2  -6 -15    0.70    2.10
   2  -6  15    2.80    1.30
   2  -6  15    2.40    1.40
  -2  -6 -15    3.00    1.80
  -2   6 -16    2.50    1.70
  -2   6 -16    1.80    1.60
  -2  -6 -16    0.80    1.90
   2  -6  16    2.30    1.40
  -2  -6 -16    0.10    1.90
   2   7 -16   -0.30    1.10
   2   7 -16    2.20    1.60
   2  -7 -16   -1.00    2.00
  -2  -7  16    3.00    1.40
   2  -7 -16    0.80    1.60
  -2  -7  16    3.80    1.90
   2   7 -15   -1.40    0.90
   2   7 -15   -0.90    1.00
   2  -7 -15   -0.40    1.40
  -2  -7  15    3.20    1.60
   2  -7 -15    2.20    2.20
  -2  -7  15    0.70    1.20
   2   7 -14    8.00    1.70
   2   7 -14   16.60    2.50
  -2  -7  14   10.40    2.30
   2  -7 -14   11.60    2.50
  -2  -7  14   19.50    2.40
   2  -7 -14   13.40    3.60
   2   7 -13    0.00    0.90
   2   7 -13    0.60    1.40
   2  -7 -13    3.20    1.50
  -2  -7  13    0.40    1.40
  -2  -7  13    3.00    1.30
   2  -7 -13    3.00    2.20
   2   7 -12   23.30    2.60
  -2   7  12   30.30    3.50
   2   7 -12   28.90    2.40
  -2  -7  12   25.50    3.30
   2  -7 -12   33.60    4.70
   2  -7 -12   26.60    3.30
  -2   7  11  206.98    8.80
   2   7 -11  199.68    8.00
   2   7 -11  202.78    7.50
  -2  -7  11  201.08    8.50
  -2  -7  11  192.58    7.70
   2  -7 -11  216.38    8.80
   2   7 -10   40.50    3.00
  -2   7  10   47.50    3.60
  -2   7  10   42.10    3.90
   2   7 -10   39.90    2.60
  -2  -7  10   40.70    2.70
  -2  -7  10   40.10    3.30
   2  -7 -10   40.10    4.20
   2  -7 -10   35.80    3.30
   2   7  -9   46.50    2.70
  -2   7   9   52.99    4.00
   2   7  -9   43.00    3.00
  -2   7   9   52.29    3.50
   2  -7  -9   48.00    4.40
   2  -7  -9   49.30    3.60
  -2  -7   9   45.70    2.80
  -2  -7   9   49.70    3.50
   2   7  -8  129.69    5.10
  -2   7   8  130.99    5.90
   2   7  -8  133.59    5.40
  -2   7   8  124.39    6.30
   2  -7  -8  140.09    6.10
   2  -7  -8  121.49    6.60
  -2  -7   8  127.99    5.20
  -2  -7   8  130.79    5.70
   2   7  -7  352.96   11.30
  -2   7   7  359.06   12.10
  -2   7   7  352.86   12.60
   2   7  -7  351.36   11.60
   2  -7  -7  340.77   12.00
  -2  -7   7  344.07   11.80
  -2  -7   7  347.57   11.30
   2  -7  -7  335.57   12.90
   2   7  -6   10.20    1.50
  -2   7   6    9.70    1.50
   2   7  -6   10.90    1.30
  -2   7   6   12.30    2.00
  -2  -7   6   13.70    1.80
  -2  -7   6   12.10    1.30
   2  -7  -6   14.30    2.40
   2  -7  -6    9.10    1.60
   2   7  -5   42.30    2.20
   2   7  -5   41.30    2.40
  -2   7   5   44.90    2.70
  -2   7   5   43.30    3.00
   2  -7  -5   38.80    3.10
   2  -7  -5   42.40    2.70
  -2  -7   5   42.30    2.20
  -2  -7   5   42.00    2.50
   2   7  -4   45.20    2.40
  -2   7   4   45.80    2.50
   2   7  -4   41.00    2.20
  -2   7   4   42.10    2.70
   2  -7  -4   43.40    2.60
  -2  -7   4   43.60    2.20
  -2  -7   4   48.00    2.50
   2  -7  -4   39.20    2.90
   2   7  -3   41.50    2.40
   2   7  -3   45.30    2.40
  -2   7   3   39.80    2.50
  -2   7   3   38.80    2.30
   2  -7  -3   39.10    2.80
  -2  -7   3   43.40    2.20
   2  -7  -3   39.50    2.30
  -2  -7   3   43.10    2.40
  -2   7   2  631.64   18.80
  -2   7   2  624.84   19.10
  -2  -7   2  637.54   18.90
   2  -7  -2  591.64   19.30
  -2  -7   2  635.64   19.10
   2  -7  -2  591.04   19.10
  -2   7   1  583.84   17.40
  -2   7   1  581.44   17.60
  -2  -7   1  586.94   18.00
  -2  -7   1  575.44   18.10
  -2  -7   1  582.14   17.80
   2  -7  -1  563.74   17.80
   2  -7  -1  572.14   17.60
   2  -7   0 1653.73   47.20
   2  -7   0 1625.84   47.50
  -2  -7   0 1610.54   48.20
  -2  -7   0 1632.24   47.90
  -2  -7   0 1677.93   47.80
   2  -7   0 1540.65   47.50
   2  -7   0 1596.74   47.30
   2  -7   1   43.00    1.90
   2  -7   1   46.00    1.90
  -2  -7  -1   43.60    2.50
  -2  -7  -1   50.99    2.70
   2  -7   1   46.00    2.10
  -2  -7  -1   44.40    3.70
   2  -7   1   42.60    2.00
   2  -7   2  218.58    6.80
   2  -7   2  212.08    6.80
   2  -7   2  215.78    6.90
  -2  -7  -2  230.58    8.00
  -2  -7  -2  215.28    8.30
  -2  -7  -2  216.28    7.70
  -2  -7  -2  222.28    7.90
   2  -7   2  221.98    6.80
   2   7   3  213.28    7.90
   2   7   3  205.48    7.50
  -2  -7  -3  216.98    7.90
   2  -7   3  206.88    6.40
   2  -7   3  200.08    6.40
   2  -7   3  211.38    6.50
  -2  -7  -3  209.28    8.20
   2  -7   3  203.58    6.50
   2   7   4   25.20    2.60
   2   7   4   21.00    2.00
   2  -7   4   20.30    1.10
  -2  -7  -4   17.40    2.20
  -2  -7  -4   18.60    2.20
   2  -7   4   20.30    1.20
   2   7   5   24.90    2.30
  -2   7  -5   30.10    1.40
   2   7   5   27.80    2.70
  -2   7  -5   31.00    1.30
   2  -7   5   31.90    1.50
  -2  -7  -5   24.00    2.90
   2  -7   5   31.50    1.70
  -2  -7  -5   33.40    2.80
   2   7   6    8.70    1.70
  -2   7  -6    6.90    0.70
  -2   7  -6    5.70    0.80
   2   7   6    8.60    1.90
  -2  -7  -6    8.00    2.10
   2  -7   6    8.00    0.90
   2  -7   6    6.30    1.00
  -2  -7  -6    5.00    1.70
  -2   7  -7   42.00    1.90
   2   7   7   37.10    3.00
   2   7   7   34.00    3.20
   2  -7   7   39.20    2.30
  -2  -7  -7   42.90    4.00
  -2  -7  -7   41.30    3.20
   2  -7   7   38.30    2.00
  -2   7  -8  155.88    5.40
   2   7   8  154.48    6.90
   2   7   8  154.48    7.50
   2  -7   8  151.18    6.00
   2  -7   8  158.38    5.70
  -2  -7  -8  159.58    8.00
  -2  -7  -8  174.08    7.40
   2   7   9    1.10    1.30
  -2   7  -9    1.40    0.80
   2   7   9    0.60    1.10
  -2   7  -9    1.60    0.80
  -2  -7  -9   -1.00    1.80
  -2  -7  -9    1.90    1.40
   2  -7   9    0.50    1.00
   2  -7   9    1.60    0.80
   2   7  10    0.30    1.20
  -2   7 -10   -0.10    0.80
  -2   7 -10    0.70    0.70
   2  -7  10    0.10    0.70
  -2  -7 -10    0.50    1.40
   2  -7  10    1.70    1.00
  -2  -7 -10   -2.50    1.40
   2   7  11   -0.60    1.10
  -2   7 -11   -0.50    0.70
  -2   7 -11    0.90    0.90
   2  -7  11    1.10    1.00
  -2  -7 -11   -0.30    1.90
  -2  -7 -11    1.60    1.60
   2  -7  11    1.00    0.90
   2   7  12    2.50    1.70
  -2   7 -12    4.90    1.30
  -2   7 -12    3.40    1.00
   2  -7  12    2.90    1.20
   2  -7  12    3.10    1.20
  -2  -7 -12    3.00    1.70
  -2  -7 -12    6.40    2.70
  -2   7 -13    4.00    1.20
  -2   7 -13    7.30    1.70
  -2  -7 -13    4.20    1.80
  -2  -7 -13    7.80    3.20
   2  -7  13    6.60    1.50
   2  -7  13    5.70    1.60
  -2   7 -14   53.39    3.60
  -2   7 -14   55.79    3.20
   2  -7  14   56.79    4.00
   2  -7  14   51.99    3.60
  -2  -7 -14   64.19    6.20
  -2   7 -15   42.60    3.30
  -2   7 -15   39.00    2.80
   2  -7  15   42.10    3.20
  -2  -7 -15   53.19    4.60
  -2  -7 -15   30.80    4.90
   2  -7  15   36.20    3.70
   2   8 -16    4.60    1.80
   2   8 -16    2.30    1.90
   2  -8 -16    8.10    2.70
   2  -8 -16    2.00    1.80
   2   8 -15    5.90    1.50
   2   8 -15    5.00    1.90
   2  -8 -15    9.30    2.40
  -2  -8  15    3.30    1.70
   2  -8 -15    6.20    2.90
  -2  -8  15    5.00    1.40
   2   8 -14   12.80    1.90
   2   8 -14   13.10    3.40
   2  -8 -14   13.70    2.80
  -2  -8  14   15.20    2.90
  -2  -8  14   14.50    2.20
   2  -8 -14    6.70    2.80
   2   8 -13   10.80    2.00
   2   8 -13   11.50    1.90
   2  -8 -13   14.10    2.70
  -2  -8  13   11.10    1.90
   2  -8 -13   15.40    3.30
   2   8 -12   13.50    2.10
   2   8 -12   10.00    1.70
   2  -8 -12    9.40    2.30
  -2  -8  12   13.60    2.10
  -2  -8  12   10.20    2.20
   2  -8 -12    9.10    2.40
   2   8 -11  115.49    5.40
   2   8 -11  122.29    5.10
   2  -8 -11  113.19    7.20
  -2  -8  11  117.59    5.30
  -2  -8  11  116.89    5.90
   2  -8 -11  118.39    6.20
  -2   8  10  111.99    5.80
   2   8 -10  111.89    4.70
   2   8 -10  102.69    5.00
   2  -8 -10  121.19    6.00
  -2  -8  10  111.79    5.50
  -2  -8  10  106.69    4.80
   2   8  -9  192.08    7.00
   2   8  -9  188.68    7.30
  -2   8   9  186.28    8.50
  -2   8   9  188.98    8.00
   2  -8  -9  210.88    9.30
  -2  -8   9  185.78    7.10
   2  -8  -9  193.48    8.10
  -2  -8   9  192.48    7.80
   2   8  -8  320.07   10.40
  -2   8   8  307.67   12.60
   2   8  -8  303.67   10.70
  -2   8   8  313.27   12.00
  -2  -8   8  314.57   10.50
  -2  -8   8  303.57   11.00
   2  -8  -8  332.77   11.50
   2  -8  -8  299.77   12.20
  -2   8   7  413.46   14.30
  -2   8   7  428.46   14.80
   2   8  -7  410.76   13.40
   2   8  -7  418.96   13.70
   2  -8  -7  432.56   15.30
  -2  -8   7  410.46   14.00
  -2  -8   7  416.06   13.40
   2  -8  -7  433.66   14.40
  -2   8   6   43.10    2.90
  -2   8   6   39.20    3.20
   2   8  -6   45.60    2.40
   2   8  -6   42.90    2.60
  -2  -8   6   41.70    2.70
  -2  -8   6   44.10    2.40
   2  -8  -6   38.60    3.50
   2  -8  -6   43.80    3.10
   2   8  -5  153.48    5.70
  -2   8   5  153.48    6.40
  -2   8   5  148.89    6.00
   2   8  -5  149.09    5.50
  -2  -8   5  147.59    5.80
   2  -8  -5  144.49    6.70
  -2  -8   5  156.58    5.50
   2  -8  -5  152.28    6.10
  -2   8   4  124.39    5.00
  -2   8   4  128.19    5.40
   2   8  -4  124.89    4.70
   2   8  -4  125.89    4.90
   2  -8  -4  121.29    5.60
  -2  -8   4  120.09    4.90
   2  -8  -4  128.69    5.20
  -2  -8   4  119.69    4.70
  -2   8   3   31.10    2.00
  -2   8   3   27.90    2.20
   2   8  -3   30.20    2.10
   2  -8  -3   26.90    2.40
  -2  -8   3   29.40    2.00
  -2  -8   3   28.00    1.80
   2  -8  -3   25.50    2.00
  -2   8   2  493.05   15.00
  -2   8   2  491.45   15.20
   2  -8  -2  454.75   16.10
  -2  -8   2  488.85   15.30
  -2  -8   2  473.45   15.40
   2  -8  -2  474.55   15.20
  -2  -8   2  491.35   15.10
  -2  -8   2  489.35   15.20
  -2  -8   1  103.19    4.30
  -2  -8   1  109.19    4.30
  -2  -8   1   96.69    4.40
   2  -8  -1  101.09    4.30
   2  -8  -1   98.29    4.00
  -2  -8   0    1.60    0.90
  -2  -8   0    1.90    1.00
   2  -8   0    2.30    0.70
   2  -8   0    1.10    0.60
  -2  -8   0    2.00    0.80
   2  -8   0    2.40    0.70
  -2  -8   0    1.40    0.90
   2  -8   1  849.52   24.90
   2  -8   1  848.42   25.00
  -2  -8  -1  801.52   26.20
  -2  -8  -1  874.61   26.00
  -2  -8  -1  859.81   25.90
   2  -8   1  801.82   25.10
   2  -8   1  830.32   25.00
  -2  -8  -1  876.11   25.80
   2  -8   2   32.70    1.60
  -2  -8  -2   33.50    2.50
  -2  -8  -2   34.40    2.40
  -2  -8  -2   34.00    2.40
   2  -8   2   34.20    1.80
   2  -8   2   33.20    1.50
  -2  -8  -2   31.30    2.80
   2  -8   2   30.30    1.60
   2   8   3  144.09    6.00
   2  -8   3  142.29    4.70
  -2  -8  -3  144.49    6.00
   2  -8   3  141.19    4.60
   2  -8   3  138.79    4.70
  -2  -8  -3  141.29    6.40
   2  -8   3  141.89    4.70
   2   8   4  138.29    5.70
   2   8   4  146.09    6.20
   2  -8   4  125.09    4.50
   2  -8   4  134.89    4.40
   2  -8   4  130.99    4.60
  -2  -8  -4  140.59    6.00
  -2  -8  -4  137.09    6.50
   2   8   5  105.89    5.00
   2   8   5  100.79    5.20
  -2  -8  -5  103.89    5.20
   2  -8   5  108.49    3.90
   2  -8   5  106.59    3.70
  -2  -8  -5  102.29    5.70
   2   8   6  643.24   20.90
  -2   8  -6  643.44   19.20
   2   8   6  654.73   21.40
  -2  -8  -6  643.94   21.90
  -2  -8  -6  662.43   21.30
   2  -8   6  638.54   19.30
   2  -8   6  633.94   19.50
  -2   8  -7   70.79    2.90
   2   8   7   71.59    4.20
   2   8   7   75.69    4.60
   2  -8   7   71.29    3.00
   2  -8   7   70.39    3.20
  -2  -8  -7   73.89    4.60
  -2  -8  -7   70.29    5.20
  -2   8  -8    9.10    1.20
  -2   8  -8    5.80    1.00
   2   8   8    8.20    2.10
   2   8   8    6.40    1.80
  -2  -8  -8    6.60    2.40
   2  -8   8    7.40    1.30
   2  -8   8    6.20    1.00
  -2  -8  -8    7.30    2.10
  -2   8  -9    0.70    0.70
   2   8   9    2.40    1.40
  -2  -8  -9    2.40    1.50
   2  -8   9    0.70    0.70
  -2  -8  -9    0.80    1.90
  -2   8 -10   51.69    3.00
   2   8  10   54.79    3.90
   2  -8  10   54.59    3.20
  -2  -8 -10   52.99    5.30
  -2  -8 -10   50.59    4.20
   2  -8  10   58.49    2.90
   2   8  11    2.60    1.80
  -2   8 -11    3.10    1.00
   2  -8  11    1.40    1.20
   2  -8  11    2.30    1.00
  -2  -8 -11    1.30    1.60
  -2  -8 -11    3.90    2.80
  -2   8 -12   65.59    3.50
  -2  -8 -12   78.09    6.40
   2  -8  12   66.49    3.60
   2  -8  12   61.39    3.90
  -2  -8 -12   64.89    5.00
  -2   8 -13   61.59    3.60
  -2   8 -13   57.19    3.40
   2  -8  13   55.69    3.40
  -2  -8 -13   55.29    4.80
   2  -8  13   56.09    3.90
  -2  -8 -13   59.79    6.20
  -2   8 -14   17.80    2.00
  -2   8 -14   21.40    2.30
   2  -8  14   19.30    2.30
   2  -8  14   21.80    2.80
  -2  -8 -14   13.80    2.90
  -2  -8 -14   16.60    4.20
  -2   8 -15   40.60    3.20
  -2   8 -15   43.50    4.40
   2  -8  15   43.20    3.20
  -2  -8 -15   48.10    6.70
  -2  -8 -15   42.30    4.30
   2   9 -15   34.50    3.10
  -2  -9  15   35.30    3.00
   2  -9 -15   37.80    4.50
   2  -9 -15   39.90    5.70
   2   9 -14   13.70    2.00
   2   9 -14   14.20    2.10
   2  -9 -14   12.50    3.30
  -2  -9  14   12.60    3.00
   2  -9 -14   11.20    2.50
  -2  -9  14   10.80    1.80
   2   9 -13    7.30    1.70
   2   9 -13    6.90    1.60
   2  -9 -13    5.30    2.30
  -2  -9  13    6.70    1.60
   2  -9 -13    7.80    2.20
  -2  -9  13    9.50    2.30
   2   9 -12   31.50    2.80
   2   9 -12   34.60    2.60
   2  -9 -12   33.50    3.50
   2  -9 -12   36.60    4.70
  -2  -9  12   31.80    3.20
  -2  -9  12   29.70    2.60
   2   9 -11   38.10    2.50
   2   9 -11   31.90    2.70
   2  -9 -11   28.50    4.20
   2  -9 -11   39.30    3.70
  -2  -9  11   35.90    2.70
  -2  -9  11   30.10    3.10
   2   9 -10    1.90    1.00
   2   9 -10    0.90    0.80
  -2  -9  10    1.50    1.20
   2  -9 -10    3.80    2.00
  -2  -9  10   -0.90    0.70
   2  -9 -10    0.80    2.10
   2   9  -9   41.70    2.50
   2   9  -9   36.40    2.70
   2  -9  -9   38.10    3.50
  -2  -9   9   32.70    2.90
   2  -9  -9   38.00    5.00
  -2  -9   9   37.80    2.50
  -2   9   8   22.10    2.90
   2   9  -8   19.90    2.10
  -2   9   8   21.30    2.70
   2   9  -8   18.20    1.90
   2  -9  -8   25.60    2.90
   2  -9  -8   25.00    3.70
  -2  -9   8   24.60    2.60
  -2  -9   8   23.30    2.00
  -2   9   7  274.17   10.50
   2   9  -7  264.47    9.10
   2   9  -7  266.37    9.40
  -2   9   7  273.47   10.00
   2  -9  -7  280.07   10.20
  -2  -9   7  268.47    9.10
  -2  -9   7  257.07    9.60
   2  -9  -7  259.67   10.90
  -2   9   6  400.36   14.00
   2   9  -6  422.06   13.30
   2   9  -6  420.36   13.60
   2  -9  -6  404.26   14.90
  -2  -9   6  405.46   13.70
  -2  -9   6  425.06   13.30
   2  -9  -6  431.76   14.20
   2   9  -5   26.90    2.00
  -2   9   5   25.00    2.50
   2   9  -5   25.40    2.00
  -2   9   5   23.40    2.10
   2  -9  -5   28.10    2.50
  -2  -9   5   24.30    1.80
  -2  -9   5   24.40    2.10
   2  -9  -5   26.50    3.20
  -2   9   4  689.23   21.60
  -2   9   4  676.23   21.10
   2   9  -4  703.43   21.10
   2  -9  -4  682.33   21.30
  -2  -9   4  664.83   21.10
   2  -9  -4  663.33   21.90
  -2  -9   4  670.13   20.70
  -2   9   3  287.77   10.10
  -2   9   3  290.67    9.80
  -2  -9   3  309.47    9.80
   2  -9  -3  272.27   10.40
  -2  -9   3  297.07   10.10
  -2  -9   3  303.37   10.00
   2  -9  -3  296.57   10.10
  -2   9   2    3.60    1.10
  -2  -9   2    2.20    1.00
   2  -9  -2    1.70    0.90
  -2  -9   2    3.50    1.00
  -2  -9   2    3.20    1.00
   2  -9  -2    2.40    1.20
  -2  -9   2    3.00    1.00
  -2  -9   1  342.47   11.50
   2  -9  -1  332.27   11.50
  -2  -9   1  341.57   11.80
   2  -9  -1  347.57   11.10
   2  -9  -1  345.87   11.00
  -2  -9   1  357.06   11.40
   2  -9  -1  344.07   11.20
  -2  -9   1  352.26   11.50
  -2  -9   0  205.78    7.50
  -2  -9   0  197.48    7.80
   2  -9   0  202.38    6.80
  -2  -9   0  204.08    7.50
  -2  -9   0  210.18    7.30
   2  -9   0  201.08    6.90
   2  -9   0  203.08    6.90
  -2  -9  -1   40.80    3.10
   2  -9   1   43.60    2.00
   2  -9   1   43.80    2.20
  -2  -9  -1   44.30    2.80
  -2  -9  -1   43.20    2.60
  -2  -9  -1   43.00    2.80
   2  -9   1   44.90    2.10
   2  -9   1   42.40    2.40
  -2  -9  -2  363.66   12.10
   2  -9   2  334.07   11.20
  -2  -9  -2  354.56   12.60
  -2  -9  -2  364.86   11.90
   2  -9   2  343.47   10.80
   2  -9   2  346.77   10.90
   2  -9   2  340.07   10.90
  -2  -9  -2  373.96   12.30
  -2  -9  -3  226.58    9.10
  -2  -9  -3  219.98    8.30
   2  -9   3  201.78    6.80
   2  -9   3  200.88    6.70
  -2  -9  -3  220.88    8.00
   2  -9   3  211.88    6.80
  -2  -9  -3  219.08    8.80
   2   9   4  125.99    5.60
   2   9   4  130.09    5.90
   2  -9   4  122.99    4.30
   2  -9   4  121.69    4.40
   2  -9   4  126.79    4.20
  -2  -9  -4  133.49    6.00
  -2  -9  -4  131.49    6.50
   2   9   5   79.19    4.30
   2   9   5   84.29    4.70
  -2  -9  -5   79.59    5.10
   2  -9   5   73.79    2.90
  -2  -9  -5   82.99    4.60
   2  -9   5   75.79    2.90
   2  -9   5   80.69    3.10
   2   9   6  298.07   11.60
   2   9   6  300.77   11.50
  -2  -9  -6  304.67   12.20
  -2  -9  -6  328.87   11.60
   2  -9   6  283.57    9.60
   2  -9   6  306.37    9.50
   2   9   7  104.89    5.80
   2   9   7  122.39    5.70
  -2   9  -7  111.59    3.90
  -2  -9  -7  102.59    6.50
   2  -9   7  110.89    4.10
   2  -9   7  105.89    4.30
  -2  -9  -7  112.69    5.90
   2   9   8  339.77   12.30
  -2   9  -8  335.67   10.10
  -2   9  -8  324.67   10.40
   2  -9   8  320.97   10.50
  -2  -9  -8  360.06   12.90
   2  -9   8  312.57   10.80
   2   9   9    1.80    1.60
  -2   9  -9    2.00    0.70
  -2   9  -9    1.00    0.70
  -2  -9  -9    2.30    1.90
  -2  -9  -9    3.10    1.90
   2  -9   9    2.30    1.00
   2  -9   9    2.90    0.90
  -2   9 -10    0.10    0.70
  -2   9 -10    0.30    0.70
   2  -9  10   -0.20    0.70
  -2  -9 -10    0.30    2.10
  -2  -9 -10    0.80    1.50
   2  -9  10   -0.10    0.90
  -2   9 -11    1.10    0.80
  -2  -9 -11    0.20    1.60
   2  -9  11    0.90    0.90
  -2  -9 -11    0.30    1.60
  -2   9 -12   24.10    1.80
  -2  -9 -12   20.80    4.20
   2  -9  12   20.60    2.20
   2  -9  12   21.30    2.50
  -2  -9 -12   21.90    3.30
  -2   9 -13   23.60    1.90
  -2  -9 -13   34.30    4.50
  -2  -9 -13   22.10    4.40
   2  -9  13   26.90    2.50
   2  -9  13   21.80    2.70
  -2   9 -14   13.00    1.80
  -2   9 -14   16.60    1.90
   2  -9  14   19.10    2.70
  -2  -9 -14   17.60    3.20
  -2  -9 -14   13.10    3.90
   2  10 -14   36.70    3.20
   2  10 -14   42.30    3.10
  -2 -10  14   39.40    3.10
   2 -10 -14   41.40    5.50
   2 -10 -14   45.40    4.40
  -2 -10  14   39.00    5.40
   2  10 -13    1.70    1.20
   2  10 -13    1.20    1.20
   2 -10 -13    0.60    1.50
  -2 -10  13    3.50    1.20
   2 -10 -13    4.50    2.40
  -2 -10  13    1.20    1.50
   2  10 -12   14.30    1.90
   2  10 -12   19.70    2.20
  -2 -10  12   18.00    2.70
   2 -10 -12   18.30    3.00
   2 -10 -12   18.80    3.90
  -2 -10  12   18.90    2.20
   2  10 -11    0.00    0.90
   2  10 -11    0.40    1.00
  -2 -10  11    0.30    0.90
   2 -10 -11    2.60    2.00
  -2 -10  11   -0.40    1.00
   2 -10 -11   -1.40    1.30
   2  10 -10    9.50    1.70
   2  10 -10    7.90    1.40
   2 -10 -10    8.90    2.70
  -2 -10  10    8.80    1.60
  -2 -10  10   13.70    2.30
   2 -10 -10   10.20    2.30
   2  10  -9    1.80    1.10
   2  10  -9    3.20    1.10
  -2 -10   9    2.80    1.20
  -2 -10   9    3.60    1.10
   2 -10  -9    1.20    1.50
   2 -10  -9    4.10    2.20
   2  10  -8   45.60    2.90
   2  10  -8   46.90    2.70
  -2 -10   8   42.40    3.20
  -2 -10   8   44.80    2.70
   2 -10  -8   47.40    4.70
   2 -10  -8   46.30    5.00
  -2  10   7  802.82   28.20
   2  10  -7  835.42   25.50
   2  10  -7  853.91   25.20
   2 -10  -7  765.92   27.00
  -2 -10   7  817.42   25.20
  -2 -10   7  833.92   25.80
   2 -10  -7  844.22   26.30
  -2  10   6   15.20    2.00
  -2  10   6   13.40    2.20
   2  10  -6   11.70    1.70
   2  10  -6   11.80    1.60
  -2 -10   6   13.80    1.90
  -2 -10   6   11.00    1.50
   2 -10  -6    9.30    2.10
   2 -10  -6   11.20    2.00
  -2  10   5   12.00    1.80
  -2  10   5   12.00    2.10
   2  10  -5   11.50    1.60
  -2 -10   5   14.40    1.60
   2 -10  -5   10.90    2.30
   2 -10  -5   11.60    1.90
  -2 -10   5   12.60    1.80
  -2  10   4  296.97   10.70
  -2  10   4  303.57   10.40
   2 -10  -4  322.77   10.70
  -2 -10   4  297.07   10.00
  -2 -10   4  293.47   10.40
   2 -10  -4  310.47   11.40
  -2 -10   4  299.27   10.40
  -2  10   3  158.68    6.70
  -2  10   3  148.09    6.10
  -2 -10   3  148.69    5.90
  -2 -10   3  144.59    5.60
  -2 -10   3  146.29    5.80
   2 -10  -3  147.19    6.60
  -2 -10   3  154.18    6.10
   2 -10  -3  156.58    6.10
   2 -10  -2   19.70    2.40
  -2 -10   2   18.60    1.90
   2 -10  -2   18.50    1.90
   2 -10  -2   17.10    1.70
  -2 -10   2   15.50    2.10
  -2 -10   2   17.90    1.80
  -2 -10   2   19.10    2.10
   2 -10  -1   73.09    3.40
   2 -10  -1   75.19    3.30
  -2 -10   1   73.59    4.00
  -2 -10   1   73.89    3.70
  -2 -10   1   75.49    3.80
  -2 -10   1   77.09    3.60
   2 -10  -1   71.59    3.80
   2 -10  -1   72.29    3.50
   2 -10   0   30.80    1.90
   2 -10   0   30.60    1.90
  -2 -10   0   29.00    2.70
  -2 -10   0   31.80    2.40
  -2 -10   0   31.10    2.20
  -2 -10   0   30.20    2.50
   2 -10   0   30.30    2.30
   2 -10   0   29.90    2.10
  -2 -10  -1   87.59    4.30
   2 -10   1   88.79    3.60
  -2 -10  -1   84.19    4.70
   2 -10   1   87.09    3.40
   2 -10   1   85.09    3.40
  -2 -10  -1   83.69    4.00
   2 -10   1   75.99    3.60
  -2 -10  -1   83.89    4.20
   2 -10   2   19.90    1.40
   2 -10   2   20.80    1.50
   2 -10   2   20.70    2.10
   2 -10   2   18.40    1.50
  -2 -10  -2   15.90    2.30
  -2 -10  -2   20.00    2.20
  -2 -10  -2   22.50    2.80
  -2 -10  -2   22.30    2.20
  -2 -10  -3   49.40    3.50
   2 -10   3   44.10    2.20
   2 -10   3   47.60    2.40
   2 -10   3   43.90    2.20
   2 -10   3   47.60    2.10
  -2 -10  -3   51.29    3.30
  -2 -10  -3   52.59    3.20
  -2 -10  -3   41.10    3.60
   2 -10   4  130.19    4.60
  -2 -10  -4  134.69    6.20
  -2 -10  -4  129.39    6.80
  -2 -10  -4  139.89    6.10
   2 -10   4  123.29    4.60
   2 -10   4  126.89    4.60
  -2 -10  -4  138.29    5.90
   2 -10   4  132.59    4.40
   2  10   5  280.87   10.20
   2  10   5  281.17   10.60
   2 -10   5  263.37    8.60
   2 -10   5  269.67    8.50
  -2 -10  -5  261.37   11.10
  -2 -10  -5  289.27   10.70
   2 -10   5  267.07    8.70
   2  10   6  120.49    5.70
   2 -10   6  117.89    4.30
   2 -10   6  121.09    4.30
   2 -10   6  116.99    4.30
  -2 -10  -6  123.89    6.20
  -2 -10  -6  115.89    6.70
  -2 -10  -7    1.30    1.50
   2 -10   7    0.20    0.60
  -2 -10  -7   -0.20    1.60
   2 -10   7    0.90    0.70
   2 -10   8    1.60    0.80
  -2 -10  -8    0.20    2.00
   2 -10   8    0.10    0.60
  -2 -10  -8   -1.00    2.30
  -2  10  -9  137.09    4.80
   2 -10   9  126.69    5.20
  -2 -10  -9  148.59    8.40
   2 -10   9  139.09    5.40
  -2 -10  -9  140.19    7.20
  -2  10 -10   48.50    2.40
  -2  10 -10   49.50    2.10
  -2 -10 -10   49.50    4.20
  -2 -10 -10   46.60    5.20
   2 -10  10   49.30    2.80
  -2  10 -11   27.00    1.90
  -2  10 -11   29.70    1.70
   2 -10  11   26.30    2.10
  -2 -10 -11   37.70    3.90
  -2 -10 -11   30.70    4.50
  -2  10 -12    1.50    0.90
  -2  10 -12    3.90    1.10
   2 -10  12    0.50    1.10
   2 -10  12    2.90    1.20
  -2 -10 -12    4.50    2.70
  -2 -10 -12    2.70    2.00
  -2  10 -13    5.70    1.20
   2 -10  13    7.70    1.40
   2 -10  13    7.40    1.60
  -2 -10 -13    4.40    2.00
  -2 -10 -13   12.00    4.00
   2  11 -13   -0.20    1.20
  -2 -11  13    1.40    1.40
   2 -11 -13    1.70    1.60
   2 -11 -13    2.90    2.00
  -2 -11  13    3.20    1.20
   2  11 -12    5.40    1.40
   2  11 -12    5.80    1.50
  -2 -11  12    5.50    1.70
   2 -11 -12    4.20    1.80
   2 -11 -12    3.70    2.00
  -2 -11  12    4.70    1.30
   2  11 -11    7.90    1.60
   2  11 -11    5.30    1.40
   2 -11 -11    8.70    2.20
   2 -11 -11   13.30    3.10
  -2 -11  11    7.30    1.50
  -2 -11  11    7.00    1.70
   2  11 -10    4.60    1.30
   2  11 -10    4.10    1.30
  -2 -11  10    4.00    1.30
   2 -11 -10    7.70    2.70
   2 -11 -10    2.80    1.80
  -2 -11  10    4.60    1.20
   2  11  -9  130.09    5.70
   2  11  -9  142.59    5.60
   2 -11  -9  132.89    7.70
   2 -11  -9  138.29    6.80
  -2 -11   9  138.09    5.60
  -2 -11   9  134.59    6.20
   2  11  -8   18.10    1.90
   2  11  -8   19.20    1.90
  -2 -11   8   15.50    2.30
  -2 -11   8   17.20    1.80
   2 -11  -8   17.40    2.60
   2 -11  -8   12.50    2.70
   2  11  -7   18.10    1.90
   2  11  -7   18.40    1.90
  -2 -11   7   20.30    2.40
   2 -11  -7   19.40    2.60
  -2 -11   7   17.10    1.90
   2 -11  -7   15.30    2.80
  -2 -11   6  344.77   12.40
   2 -11  -6  376.86   12.90
  -2 -11   6  367.76   12.00
   2 -11  -6  361.86   14.60
  -2  11   5   44.00    3.40
  -2 -11   5   48.80    3.00
  -2 -11   5   48.70    2.70
  -2 -11   5   45.50    3.10
   2 -11  -5   50.89    4.00
  -2  11   4    2.50    1.30
  -2  11   4    4.90    1.40
   2 -11  -4    3.30    1.30
  -2 -11   4    1.80    0.90
  -2 -11   4    3.10    1.20
  -2 -11   4    2.30    1.00
  -2 -11   4    3.20    1.30
   2 -11  -4    2.20    1.50
  -2 -11   3  394.16   12.90
  -2 -11   3  400.46   13.10
  -2 -11   3  390.56   13.20
  -2 -11   3  387.16   13.30
   2 -11  -3  385.16   13.80
   2 -11  -3  409.36   13.30
   2 -11  -2   63.69    4.00
   2 -11  -2   64.59    3.50
  -2 -11   2   69.49    3.40
  -2 -11   2   68.99    3.60
   2 -11  -2   71.19    3.40
   2 -11  -2   65.89    3.40
  -2 -11   2   70.29    3.70
  -2 -11   2   69.09    3.80
  -2 -11   1   10.90    1.60
  -2 -11   1   11.70    1.90
   2 -11  -1   10.00    1.40
   2 -11  -1    9.60    1.80
   2 -11  -1   12.00    1.50
  -2 -11   1   11.40    1.80
  -2 -11   1   12.10    1.80
   2 -11  -1   14.50    1.80
   2 -11   0   13.40    1.60
   2 -11   0   13.70    1.60
   2 -11   0   12.30    1.80
   2 -11   0   14.80    1.50
  -2 -11   0   11.30    2.00
  -2 -11   0   13.00    1.90
  -2 -11   0   11.00    1.90
   2 -11   1   54.39    3.10
   2 -11   1   59.19    3.00
  -2 -11  -1   60.79    3.40
  -2 -11  -1   57.29    4.10
  -2 -11  -1   57.39    3.70
   2 -11   1   59.99    2.90
  -2 -11  -1   60.19    3.60
   2 -11   1   59.19    2.70
  -2 -11  -2  325.17   11.30
   2 -11   2  296.47    9.80
  -2 -11  -2  302.37   10.80
   2 -11   2  291.77   10.00
  -2 -11  -2  314.87   11.70
  -2 -11  -2  308.47   11.20
   2 -11   2  305.27    9.90
   2 -11   2  310.37    9.70
   2 -11   3  120.39    4.40
   2 -11   3  124.09    4.30
  -2 -11  -3  124.29    5.80
  -2 -11  -3  117.69    6.30
  -2 -11  -3  125.89    5.60
   2 -11   3  111.39    4.50
   2 -11   3  117.29    4.40
  -2 -11  -3  125.79    5.80
   2 -11   4  153.68    5.60
  -2 -11  -4  171.88    7.40
  -2 -11  -4  172.48    7.00
   2 -11   4  165.98    5.60
  -2 -11  -4  171.38    8.00
   2 -11   4  159.68    5.60
  -2 -11  -4  166.98    7.20
   2 -11   4  164.58    5.60
  -2 -11  -5  107.09    5.30
  -2 -11  -5  104.79    6.20
   2 -11   5  103.09    3.70
   2 -11   5   95.29    4.00
  -2 -11  -5  106.79    5.40
   2 -11   5   98.49    3.70
   2 -11   5   99.89    3.70
   2 -11   6   14.20    1.20
   2 -11   6   13.10    1.20
  -2 -11  -6   19.40    3.00
   2 -11   6   11.70    1.30
   2 -11   6   13.00    1.20
  -2 -11  -6   14.90    3.00
   2 -11   7    0.40    0.60
   2 -11   7    0.40    0.60
   2 -11   7    0.40    0.60
  -2 -11  -7    1.30    1.90
   2 -11   7    0.20    0.60
  -2 -11  -7   -0.70    1.30
  -2 -11  -8   19.40    3.70
   2 -11   8   21.40    1.50
   2 -11   8   22.10    1.60
   2 -11   8   19.00    1.40
  -2 -11  -8   19.40    3.10
  -2 -11  -9   46.40    5.10
   2 -11   9   46.10    2.30
  -2 -11  -9   45.30    4.00
   2 -11   9   41.60    2.40
  -2 -11 -10    2.30    2.50
   2 -11  10    1.60    0.80
  -2 -11 -10    0.30    1.70
   2 -11  10    1.00    0.80
  -2  11 -11    9.60    1.10
   2 -11  11   10.00    1.40
  -2 -11 -11   12.90    3.20
  -2 -11 -11    9.50    2.60
   2 -11  11   11.10    1.50
  -2  11 -12   62.19    2.90
   2 -11  12   68.19    3.30
  -2 -11 -12   74.89    5.60
   2 -11  12   63.19    3.30
   2  12 -12    4.00    1.50
   2  12 -12    2.00    1.30
  -2 -12  12    4.40    1.30
   2 -12 -12    2.30    1.80
   2 -12 -12    6.90    2.30
  -2 -12  12    3.30    1.90
   2  12 -11   11.00    1.80
   2  12 -11   10.00    1.60
   2 -12 -11    7.20    2.40
  -2 -12  11    8.60    1.80
  -2 -12  11   12.00    1.80
   2 -12 -11   10.00    2.30
   2  12 -10   81.29    4.20
   2  12 -10   80.79    4.40
   2 -12 -10   81.99    5.30
  -2 -12  10   86.19    4.70
  -2 -12  10   87.99    4.20
   2 -12 -10   81.49    6.10
   2  12  -9    2.30    1.10
   2  12  -9    1.00    1.20
  -2 -12   9    1.30    1.00
   2 -12  -9    0.80    1.90
  -2 -12   9    0.50    0.90
   2 -12  -9    2.60    1.60
   2  12  -8   35.10    2.70
  -2 -12   8   43.20    3.10
   2 -12  -8   38.00    4.30
  -2 -12   8   39.30    2.70
   2 -12  -8   40.00    3.60
  -2 -12   7   90.69    4.70
   2 -12  -7   91.29    6.00
   2 -12  -7  100.79    5.30
  -2 -12   7   99.99    4.40
  -2 -12   6   43.20    3.00
   2 -12  -6   35.70    3.80
  -2 -12   6   41.10    2.80
   2 -12  -6   42.60    3.20
  -2 -12   6   39.60    3.00
  -2 -12   6   38.80    2.50
  -2 -12   5   64.69    3.50
   2 -12  -5   67.29    4.80
   2 -12  -5   68.59    4.00
  -2 -12   5   62.79    3.30
  -2 -12   5   63.39    3.60
  -2 -12   5   67.99    3.80
  -2 -12   4   29.10    2.20
   2 -12  -4   35.00    3.40
   2 -12  -4   37.00    2.80
  -2 -12   4   30.40    2.50
  -2 -12   4   34.40    2.80
  -2 -12   4   26.80    2.40
  -2 -12   3   20.90    2.60
  -2 -12   3   22.40    2.20
   2 -12  -3   20.10    2.10
  -2 -12   3   22.30    2.20
  -2 -12   3   19.30    1.90
   2 -12  -3   20.30    2.10
   2 -12  -3   22.10    2.30
   2 -12  -3   20.30    2.70
   2 -12  -2  157.48    6.20
   2 -12  -2  161.78    6.10
  -2 -12   2  153.38    6.10
   2 -12  -2  156.08    6.80
  -2 -12   2  151.38    6.70
  -2 -12   2  146.29    6.30
   2 -12  -2  158.88    6.80
  -2 -12   2  155.98    6.40
  -2 -12   1    9.00    1.70
   2 -12  -1    6.50    1.30
  -2 -12   1   11.10    2.10
  -2 -12   1    6.70    1.40
  -2 -12   1    7.90    1.60
   2 -12  -1   10.20    1.80
   2 -12  -1    6.60    1.30
   2 -12  -1   11.40    1.90
  -2 -12   0   83.09    4.10
  -2 -12   0   83.39    4.40
   2 -12   0   84.99    3.80
   2 -12   0   82.39    4.20
  -2 -12   0   85.69    4.30
   2 -12   0   82.69    3.80
  -2 -12   0   80.19    4.70
   2 -12   0   83.69    3.60
  -2 -12  -1  125.59    5.50
   2 -12   1  119.99    5.10
  -2 -12  -1  123.79    5.70
  -2 -12  -1  119.29    6.10
   2 -12   1  125.19    4.90
   2 -12   1  121.59    4.80
   2 -12   1  128.59    4.70
  -2 -12  -1  120.69    5.70
  -2 -12  -2    7.40    2.30
  -2 -12  -2    3.90    1.30
   2 -12   2    6.40    1.00
  -2 -12  -2    4.10    1.30
   2 -12   2    6.60    1.10
  -2 -12  -2    4.50    1.50
   2 -12   2    7.30    1.30
   2 -12   2    4.50    1.00
   2 -12   3    2.60    1.00
  -2 -12  -3    2.10    1.20
  -2 -12  -3    2.40    1.30
   2 -12   3    1.60    0.80
   2 -12   3    1.80    0.80
  -2 -12  -3    3.70    1.30
   2 -12   3    3.00    0.80
  -2 -12  -3    2.80    1.70
   2 -12   4    5.90    1.00
  -2 -12  -4    2.90    1.40
  -2 -12  -4    3.00    1.80
  -2 -12  -4    3.30    1.70
   2 -12   4    5.60    0.90
  -2 -12  -4    3.60    1.50
   2 -12   4    4.70    0.90
   2 -12   5   39.80    2.00
  -2 -12  -5   40.10    3.40
  -2 -12  -5   43.30    3.30
   2 -12   5   42.50    2.00
   2 -12   5   40.10    2.00
  -2 -12  -5   36.80    3.50
  -2 -12  -5   44.40    4.30
   2 -12   5   43.20    2.10
  -2 -12  -6    6.30    2.30
   2 -12   6    8.50    0.90
  -2 -12  -6    4.00    1.50
   2 -12   6    9.00    1.00
  -2 -12  -6    9.90    2.10
  -2 -12  -6    9.00    2.20
   2 -12   6    8.40    0.90
   2 -12   7   64.59    2.50
  -2 -12  -7   62.29    5.40
   2 -12   7   54.49    2.50
  -2 -12  -7   67.09    4.60
   2 -12   8   29.50    1.80
   2 -12   8   33.70    1.60
   2 -12   8   31.40    1.80
  -2 -12  -8   38.10    4.20
  -2 -12  -8   29.70    4.30
  -2 -12  -9   38.60    4.00
  -2 -12  -9   49.80    5.20
   2 -12   9   45.80    1.90
   2 -12   9   43.80    2.00
   2 -12   9   43.00    2.20
   2 -12   9   44.90    2.20
  -2 -12 -10   67.29    5.00
   2 -12  10   60.59    2.60
   2 -12  10   59.89    2.80
   2 -12  10   57.29    2.50
  -2 -12 -10   55.49    5.80
   2 -12  11   16.50    1.60
  -2 -12 -11    9.00    3.00
  -2 -12 -11   17.70    3.30
   2 -12  11   15.50    1.40
   2  13 -11   20.60    2.20
   2 -13 -11   23.90    3.50
   2 -13 -11   20.30    3.50
   2 -13 -10   -0.40    1.40
  -2 -13  10    2.20    1.20
   2 -13 -10    1.80    1.90
  -2 -13  10    0.10    0.80
   2 -13  -9   40.50    4.60
   2 -13  -9   46.80    3.90
  -2 -13   9   45.80    2.90
  -2 -13   9   47.10    3.30
  -2 -13   8   27.50    2.60
   2 -13  -8   27.90    4.20
   2 -13  -8   25.10    3.20
  -2 -13   8   30.20    2.30
  -2 -13   8   24.60    2.50
   2 -13  -7    2.40    1.40
   2 -13  -7    0.40    1.70
  -2 -13   7   -0.40    1.00
  -2 -13   7    2.00    1.10
  -2 -13   7    0.20    0.90
  -2 -13   7    0.50    0.70
  -2 -13   6    0.60    1.00
   2 -13  -6    0.00    1.20
  -2 -13   6    1.50    0.90
  -2 -13   6    0.80    0.90
   2 -13  -6    1.30    1.60
  -2 -13   6    1.80    1.10
   2 -13  -5    2.90    1.40
   2 -13  -5    2.00    1.50
  -2 -13   5    0.50    1.00
  -2 -13   5    4.40    1.40
  -2 -13   5    2.00    1.00
   2 -13  -4    9.80    1.80
  -2 -13   4    6.30    1.50
  -2 -13   4   10.50    2.90
   2 -13  -4   11.00    1.80
   2 -13  -4    9.40    2.40
  -2 -13   4    7.80    1.60
  -2 -13   4    9.40    1.50
   2 -13  -4   11.30    1.80
   2 -13  -3    1.80    1.10
  -2 -13   3   -0.30    1.10
  -2 -13   3    0.40    1.30
   2 -13  -3    0.40    1.00
  -2 -13   3    1.30    1.10
   2 -13  -3    0.30    0.90
  -2 -13   3    0.50    0.90
   2 -13  -2   -0.70    1.00
   2 -13  -2    0.30    1.00
   2 -13  -2    0.20    0.80
  -2 -13   2    0.00    1.00
  -2 -13   2    0.60    0.90
   2 -13  -2   -0.90    1.00
  -2 -13   2    1.20    1.10
   2 -13  -1    9.10    1.90
  -2 -13   1    8.40    1.50
   2 -13  -1    6.20    1.30
  -2 -13   1    9.80    2.10
   2 -13  -1    9.50    1.60
   2 -13  -1    7.90    1.50
  -2 -13   1    6.80    1.60
  -2 -13   1    8.10    1.80
   2 -13   0   62.89    3.10
   2 -13   0   60.09    3.30
  -2 -13   0   61.89    4.30
  -2 -13   0   61.99    3.60
   2 -13   0   63.49    3.70
   2 -13   0   60.19    3.20
  -2 -13   0   57.89    3.70
  -2 -13   0   66.59    3.90
   2 -13   1    9.60    1.40
  -2 -13  -1    9.20    2.20
   2 -13   1   11.70    1.70
  -2 -13  -1    5.80    1.50
  -2 -13  -1   12.80    2.20
  -2 -13  -1   10.40    2.10
   2 -13   1   10.70    1.40
   2 -13   1   10.80    1.50
   2 -13   2    3.60    0.90
  -2 -13  -2    5.10    1.60
  -2 -13  -2    4.10    1.90
   2 -13   2    3.80    0.90
   2 -13   2    3.90    1.20
  -2 -13  -2    3.40    1.50
  -2 -13  -2    4.20    1.30
   2 -13   2    1.80    0.90
   2 -13   3  194.58    6.90
  -2 -13  -3  191.48    8.30
  -2 -13  -3  198.28    8.40
  -2 -13  -3  196.88    8.00
  -2 -13  -3  198.68    9.00
   2 -13   3  204.08    6.90
   2 -13   3  197.88    6.80
   2 -13   3  197.38    7.20
   2 -13   4   86.89    3.40
  -2 -13  -4   90.89    4.90
   2 -13   4   93.79    3.60
  -2 -13  -4   84.99    5.70
   2 -13   4   85.69    3.50
  -2 -13  -4   84.89    5.00
  -2 -13  -4   96.49    5.30
   2 -13   4   92.19    3.60
  -2 -13  -5   13.60    3.00
   2 -13   5   10.70    1.00
  -2 -13  -5   12.00    2.20
  -2 -13  -5    6.50    2.00
   2 -13   5   11.80    1.10
   2 -13   5   11.50    1.20
   2 -13   5   11.60    1.10
  -2 -13  -5   10.60    2.40
  -2 -13  -6    3.90    1.90
  -2 -13  -6    7.40    2.50
   2 -13   6    8.10    1.00
  -2 -13  -6    6.70    1.70
   2 -13   6    9.00    0.90
  -2 -13  -7    4.10    2.10
  -2 -13  -7    1.10    1.70
   2 -13   7    0.40    0.60
   2 -13   7    1.60    0.70
  -2 -13  -7    0.60    1.30
   2 -13   8   20.30    1.30
  -2 -13  -8   15.40    2.70
  -2 -13  -8   23.60    4.00
   2 -13   8   19.50    1.30
  -2 -13  -8   23.10    3.20
   2 -13   9    1.80    0.70
  -2 -13  -9   -0.30    2.20
   2 -13   9    1.40    0.60
  -2 -13  -9    3.20    1.90
   2 -13  10    3.00    0.70
  -2 -13 -10    5.70    2.30
  -2 -13 -10    2.40    1.70
  -2 -14   9   63.39    4.40
  -2 -14   9   81.39    5.00
  -2 -14   9   77.19    4.50
  -2 -14   9   66.09    4.00
   2 -14  -9   79.49    5.10
  -2 -14   8    0.40    1.00
  -2 -14   8    0.80    1.00
  -2 -14   8    1.60    1.00
   2 -14  -8   -0.60    1.20
  -2 -14   8    0.00    1.00
   2 -14  -8    1.10    1.80
  -2 -14   7    3.50    1.00
   2 -14  -7    0.10    1.10
   2 -14  -7   -1.20    1.50
  -2 -14   7   -0.90    1.00
  -2 -14   7    0.60    1.00
  -2 -14   7    2.30    1.20
  -2 -14   6    3.20    1.30
  -2 -14   6    1.20    1.00
   2 -14  -6   -0.30    1.10
  -2 -14   6    0.90    0.90
  -2 -14   6    1.60    1.20
   2 -14  -6   -1.10    1.40
   2 -14  -6   -0.10    1.20
   2 -14  -5   17.70    2.30
  -2 -14   5   14.50    2.10
  -2 -14   5   13.80    2.00
  -2 -14   5   15.90    2.30
   2 -14  -5   18.70    2.50
  -2 -14   5   17.10    1.90
   2 -14  -5   19.90    2.60
   2 -14  -5   15.30    2.70
  -2 -14   4   -0.30    1.20
  -2 -14   4    1.60    1.00
   2 -14  -4    1.90    1.60
  -2 -14   4    0.70    1.20
   2 -14  -4    2.40    1.10
   2 -14  -4    2.10    1.00
  -2 -14   4    1.20    1.00
   2 -14  -4    0.10    1.00
  -2 -14   3   -2.10    1.00
  -2 -14   3    0.10    0.90
   2 -14  -3    0.70    1.00
  -2 -14   3    0.50    0.90
  -2 -14   3    0.00    1.00
   2 -14  -3    1.20    1.00
   2 -14  -3    3.30    1.40
   2 -14  -3    1.00    1.10
  -2 -14   2    2.20    1.30
  -2 -14   2    3.40    1.50
  -2 -14   2    4.30    1.40
   2 -14  -2    3.50    1.60
  -2 -14   2    4.90    1.30
   2 -14  -2    4.30    1.10
   2 -14  -2    2.50    1.20
   2 -14  -2    2.00    1.00
  -2 -14   1   12.20    2.30
  -2 -14   1   10.10    2.00
   2 -14  -1    8.80    1.60
   2 -14  -1   10.70    1.60
  -2 -14   1    8.70    1.70
   2 -14  -1    8.20    1.60
  -2 -14   1    8.10    1.50
  -2 -14   0    7.30    1.70
  -2 -14   0    8.40    2.20
   2 -14   0    6.20    1.30
  -2 -14   0    6.10    1.60
   2 -14   0    8.00    1.50
  -2 -14   0    4.60    1.20
   2 -14   0    8.10    1.40
   2 -14   0    6.20    1.70
   2 -14   1   18.00    1.90
  -2 -14  -1   15.70    2.30
  -2 -14  -1   16.70    2.30
   2 -14   1   18.10    2.20
   2 -14   1   17.80    2.00
  -2 -14  -1   16.50    2.40
   2 -14   1   17.00    1.70
  -2 -14  -1   18.90    3.00
  -2 -14  -2   73.49    4.10
   2 -14   2   80.99    3.50
  -2 -14  -2   76.49    4.50
   2 -14   2   69.59    3.30
  -2 -14  -2   84.19    5.40
   2 -14   2   74.59    3.50
   2 -14   2   73.59    3.70
  -2 -14  -2   88.29    4.90
   2 -14   3   40.50    2.20
  -2 -14  -3   36.90    3.90
   2 -14   3   40.60    2.40
   2 -14   3   37.50    2.30
  -2 -14  -3   40.90    3.40
   2 -14   3   41.80    2.10
  -2 -14  -3   41.90    3.20
  -2 -14  -3   32.90    3.20
  -2 -14  -4   56.29    3.90
   2 -14   4   59.09    2.60
  -2 -14  -4   57.89    4.30
  -2 -14  -4   57.89    4.10
   2 -14   4   62.29    2.50
  -2 -14  -4   60.69    4.90
   2 -14   4   57.49    2.70
   2 -14   4   58.09    2.70
  -2 -14  -5   64.89    4.20
  -2 -14  -5   61.39    5.40
  -2 -14  -5   69.69    4.60
  -2 -14  -5   59.19    4.40
   2 -14   5   67.29    2.60
   2 -14   5   64.39    2.70
  -2 -14  -6   21.60    3.30
   2 -14   6   26.10    1.40
  -2 -14  -6   26.00    3.30
  -2 -14  -6   27.90    3.50
   2 -14   6   25.60    1.40
  -2 -14  -6   31.80    4.40
  -2 -14  -7   46.20    4.10
  -2 -14  -7   44.90    5.00
  -2 -14  -8    3.40    2.00
  -2 -14  -8    3.00    2.90
  -2 -14  -9    2.10    2.00
  -2 -14  -9    1.90    1.90
   2 -15  -7   22.70    3.00
   2 -15  -7   27.10    4.00
  -2 -15   7   19.90    2.50
  -2 -15   7   28.00    2.30
   2 -15  -6    3.90    1.40
  -2 -15   6    4.00    1.60
  -2 -15   6    4.40    1.40
  -2 -15   6    8.70    1.40
  -2 -15   6    2.90    1.20
   2 -15  -6    7.20    1.90
   2 -15  -6    6.10    2.40
   2 -15  -6    4.60    2.00
  -2 -15   5   20.10    2.00
   2 -15  -5   18.50    2.60
  -2 -15   5   16.00    2.20
   2 -15  -5   15.30    2.50
  -2 -15   5   18.60    2.30
   2 -15  -5   17.00    3.10
  -2 -15   5   15.70    2.40
   2 -15  -5   13.40    2.20
  -2 -15   4    6.70    1.60
  -2 -15   4    7.20    1.50
   2 -15  -4    8.30    2.20
  -2 -15   4    7.50    1.80
   2 -15  -4    5.10    1.50
  -2 -15   4    3.80    1.40
   2 -15  -4    5.60    1.40
   2 -15  -4    6.00    1.60
  -2 -15   3   12.30    1.80
  -2 -15   3    9.90    2.00
  -2 -15   3    9.40    2.00
   2 -15  -3    8.90    1.70
   2 -15  -3   11.80    2.00
  -2 -15   3    9.30    1.90
   2 -15  -3    7.30    1.70
   2 -15  -3    9.20    2.30
   2 -15  -2    0.40    0.90
  -2 -15   2    3.20    1.60
   2 -15  -2    4.10    1.60
   2 -15  -2    6.80    1.60
  -2 -15   2    1.60    1.30
   2 -15  -2    2.10    1.00
  -2 -15   2    5.40    1.40
  -2 -15   2    5.00    1.30
  -2 -15   1   16.20    2.30
  -2 -15   1   24.10    3.10
   2 -15  -1   17.90    2.00
   2 -15  -1   20.60    2.70
  -2 -15   1   21.60    2.20
  -2 -15   1   16.40    2.40
   2 -15  -1   17.10    1.90
   2 -15  -1   18.90    2.20
   2 -15   0    7.30    1.70
   2 -15   0    8.00    1.40
   2 -15   0    6.20    1.50
   2 -15   0    3.30    1.30
  -2 -15   0    5.00    1.90
  -2 -15   0   10.20    1.70
  -2 -15   0    4.60    1.60
  -2 -15   0    7.20    1.70
  -2 -15  -1    4.10    1.40
   2 -15   1    3.70    1.40
  -2 -15  -1    3.50    1.90
   2 -15   1    2.00    0.80
  -2 -15  -1    4.70    1.70
  -2 -15  -1    1.60    1.10
   2 -15   1    3.40    0.90
   2 -15   1    2.30    1.00
  -2 -15  -2   20.90    2.70
   2 -15   2   21.80    2.20
   2 -15   2   26.20    1.90
  -2 -15  -2   26.30    3.10
   2 -15   2   24.10    1.80
  -2 -15  -2   21.60    3.30
   2 -15   2   23.90    2.00
  -2 -15  -2   24.40    2.50
  -2 -15  -3    9.40    2.10
  -2 -15  -3    4.40    1.90
   2 -15   3    4.30    1.10
   2 -15   3    5.60    1.20
   2 -15   3    4.80    0.90
   2 -15   3    7.30    1.10
  -2 -15  -3    6.10    1.60
  -2 -15  -3    8.20    2.40
  -2 -15  -4    9.80    2.00
  -2 -15  -4   14.10    2.60
   2 -15   4   11.30    1.30
  -2 -15  -4   12.60    2.80
   2 -15   4   13.20    1.20
  -2 -15  -4   14.50    2.40
  -2 -15  -5    9.60    2.70
  -2 -15  -5   12.50    2.20
  -2 -15  -5   10.40    2.30
   2 -15   5   13.80    1.10
  -2 -15  -6    6.80    2.10
  -2 -15  -6    7.60    2.90
  -2 -15  -6    8.00    2.20
  -2 -15  -7   34.90    4.10
  -2 -15  -7   26.90    4.20
  -2 -16   4   -1.30    1.00
  -2 -16   4    1.80    1.30
   2 -16  -4    2.90    1.50
   2 -16  -4   -0.30    1.40
  -2 -16   4    1.30    0.90
   2 -16  -4   -0.60    1.20
  -2 -16   3   22.90    3.00
   2 -16  -3   17.90    2.40
   2 -16  -3   17.60    2.10
  -2 -16   3   15.90    2.30
   2 -16  -3   20.70    3.10
  -2 -16   3   19.60    2.00
  -2 -16   2    2.50    1.50
  -2 -16   2    4.70    1.20
  -2 -16   2   -0.30    1.20
   2 -16  -2    2.70    1.10
   2 -16  -2    3.10    1.40
   2 -16  -1   15.90    2.00
   2 -16  -1   16.00    2.10
  -2 -16   1   17.30    2.20
  -2 -16   1   17.60    3.00
   2 -16  -1   20.40    2.80
  -2 -16   1   17.10    2.50
   2 -16  -1   20.00    2.10
   2 -16   0    0.70    1.20
  -2 -16   0   -0.30    1.20
   2 -16   0    0.90    0.90
   2 -16   0    0.80    1.00
  -2 -16   0    2.20    1.40
  -2 -16   0    0.30    1.00
   2 -16   0   -0.90    0.80
  -2 -16  -1    3.40    1.90
   2 -16   1    6.60    1.40
   2 -16   1    8.20    1.30
  -2 -16  -1    7.90    1.60
   2 -16   1   11.30    1.40
   2 -16   1   14.00    2.00
  -2 -16  -1    8.50    1.90
  -2 -16  -2    5.30    1.80
   2 -16   2    3.50    1.00
   2 -16   2    5.80    1.10
  -2 -16  -2    6.50    2.30
  -2 -16  -2    7.00    1.80
   2 -16   2    5.00    1.10
   2 -16   3    3.20    0.80
   2 -16   3    6.20    1.00
  -2 -16  -3    3.50    1.70
   2 -16   3    7.50    1.10
  -2 -16  -3    4.50    3.70
   2 -16   3    6.10    1.10
   3   0 -18    9.10    2.20
   3   0 -18   14.70    3.50
  -3   0  18    4.40    2.40
   3   0 -17    1.30    1.60
   3   0 -17    2.20    1.40
  -3   0  17    2.80    1.80
   3   0 -16  208.58    8.80
   3   0 -16  201.68   12.10
  -3   0  16  196.58    9.10
   3   0 -15    0.30    1.60
   3   0 -15   -0.20    1.20
  -3   0  15    2.30    1.50
  -3   0  15   -0.50    1.50
   3   0 -14   37.40    3.20
  -3   0  14   40.90    3.40
   3   0 -14   41.00    4.10
  -3   0  14   34.40    4.40
   3   0 -13    0.30    1.40
  -3   0  13    0.70    1.30
  -3   0  13    0.70    1.50
   3   0 -12  184.48    7.50
  -3   0  12  182.98    8.60
   3   0 -12  186.58    8.40
   3   0 -11    0.30    0.90
   3   0 -11    0.00    1.10
  -3   0  11   -0.80    1.10
  -3   0  11    0.00    0.90
  -3   0  10  329.37   11.30
  -3   0  10  325.57   12.10
   3   0 -10  318.97   11.90
   3   0 -10  318.77   11.10
  -3   0   9    0.10    0.90
   3   0  -9   -0.40    0.80
  -3   0   9   -0.90    0.70
   3   0  -9    0.40    0.80
   3   0  -8 1276.27   39.20
   3   0  -8 1314.87   38.60
  -3   0   8 1280.67   38.70
  -3   0   7    1.70    1.00
   3   0  -7   -0.50    0.80
  -3   0   7    0.70    0.80
   3   0  -7   -0.10    0.70
  -3   0   6    3.40    1.10
   3   0  -6    1.60    0.90
   3   0  -6    3.50    0.90
  -3   0   6    3.60    0.80
   3   0  -5    0.20    0.50
  -3   0   5   -0.60    0.40
  -3   0   5   -0.50    0.60
   3   0  -5    0.10    0.60
   3   0  -4    7.70    0.90
  -3   0   4    6.80    1.00
  -3   0   4    8.20    0.80
   3   0  -4    8.30    1.20
  -3   0   3    1.00    0.60
  -3   0   3    1.00    0.40
   3   0  -3   -0.10    0.30
   3   0  -3    0.20    0.40
  -3   0   2 8908.91  265.57
   3   0  -2 8953.50  265.37
   3   0  -1    0.30    0.40
  -3   0   1    0.40    0.30
  -3   0   1    0.20    0.30
   3   0  -1    1.10    0.40
  -3   0   0 3940.71  118.99
  -3   0  -1   -0.30    0.30
  -3   0  -1    0.20    0.30
  -3   0  -1   -0.20    0.30
  -3   0  -1   -0.20    0.30
  -3   0  -2 1368.66   38.90
   3   0   2 1368.86   38.80
  -3   0  -2 1241.38   38.70
  -3   0  -3    0.80    0.60
   3   0   3   -0.20    0.40
   3   0   3    0.40    0.50
  -3   0  -3    0.10    0.40
   3   0   4  118.69    4.40
   3   0   4  115.99    4.30
  -3   0  -4  116.79    4.60
  -3   0  -4  106.59    4.20
   3   0   5    0.30    0.70
  -3   0  -5   -0.10    0.70
  -3   0  -5   -0.50    0.80
   3   0   5    0.00    0.70
  -3   0  -6 1524.95   44.50
   3   0   6 1529.25   44.30
   3   0   6 1463.85   43.90
  -3   0  -6 1403.06   43.80
  -3   0  -7    0.50    1.00
   3   0   7    0.10    0.90
  -3   0  -7   -0.80    0.60
   3   0   7   -0.20    0.80
   3   0   8 1082.59   33.50
   3   0   8 1139.69   34.00
  -3   0  -8 1112.19   34.10
  -3   0  -8 1076.69   33.30
   3   0   9    0.70    0.90
  -3   0  -9   -0.10    0.90
   3   0   9    0.70    1.10
  -3   0  -9    0.80    1.10
   3   0  10 2291.47   66.19
  -3   0 -10 2204.98   65.29
   3   0  10 2164.18   65.49
  -3   0 -10 2143.19   66.19
  -3   0 -11   -0.50    1.80
   3   0  11   -0.90    1.10
   3   0  11   -0.60    1.00
  -3   0 -11   -0.30    1.00
   3   0  12  367.36   13.20
  -3   0 -12  366.66   12.90
  -3   0 -12  354.76   13.90
   3   0  12  374.46   13.80
   3   0  13   -0.40    1.40
  -3   0 -13    0.40    1.30
  -3   0 -13    0.40    1.60
   3   0  13   -0.70    1.30
  -3   0 -14  657.43   21.00
  -3   0 -14  611.14   22.10
   3   0  14  636.04   21.40
   3   0  14  616.44   21.90
  -3   0 -15   -2.20    1.20
   3   0  15    0.30    1.50
   3   0  15    0.20    1.60
  -3   0 -15   -0.80    1.00
  -3   0 -16    4.70    1.80
   3   0  16    4.70    2.30
  -3   0 -16    9.10    2.60
  -3   0 -17    3.90    1.90
  -3   0 -17    0.70    1.40
  -3   1  18   45.40    4.30
   3   1 -18   50.29    5.00
   3   1 -18   50.29    4.10
  -3  -1  18   52.79    4.90
   3  -1 -18   43.40    5.40
   3  -1 -18   43.60    4.10
   3   1 -17   -0.90    1.30
  -3   1  17    3.50    2.10
   3   1 -17    2.70    1.30
   3  -1 -17    0.00    1.60
   3  -1 -17    3.00    2.40
  -3  -1  17    1.00    1.70
   3   1 -16   21.10    2.70
  -3   1  16   25.20    3.30
   3   1 -16   22.30    3.70
  -3  -1  16   23.40    3.10
   3  -1 -16   21.90    3.00
   3  -1 -16   18.40    3.60
  -3   1  15    1.90    1.60
   3   1 -15    0.60    1.20
   3   1 -15   -0.20    1.60
  -3  -1  15    0.40    1.10
   3  -1 -15   -0.20    1.20
  -3  -1  15    2.50    1.60
   3  -1 -15    0.70    1.60
   3   1 -14  117.69    6.60
  -3   1  14  118.49    6.20
   3   1 -14  123.89    5.80
  -3   1  14  113.09    6.80
   3  -1 -14  125.89    6.00
  -3  -1  14  113.99    6.80
  -3  -1  14  119.19    6.10
   3  -1 -14  123.89    7.00
  -3   1  13   48.10    4.80
   3   1 -13   45.20    4.10
   3   1 -13   46.70    3.40
  -3   1  13   46.80    3.70
   3  -1 -13   51.09    4.50
  -3  -1  13   50.19    4.40
   3  -1 -13   54.09    4.90
  -3  -1  13   52.39    3.70
  -3   1  12 1525.35   48.70
   3   1 -12 1545.25   48.20
   3   1 -12 1589.54   47.20
  -3   1  12 1594.54   47.70
  -3  -1  12 1601.24   47.60
   3  -1 -12 1544.05   48.50
  -3  -1  12 1550.44   48.70
   3  -1 -12 1574.94   47.40
   3   1 -11  390.66   13.40
  -3   1  11  413.46   14.00
   3   1 -11  401.96   14.30
  -3   1  11  412.36   14.80
  -3  -1  11  392.06   14.60
   3  -1 -11  407.16   13.80
   3  -1 -11  383.36   14.40
  -3  -1  11  401.86   13.70
   3   1 -10  201.98    7.40
  -3   1  10  198.28    8.50
   3   1 -10  193.88    8.20
  -3   1  10  196.98    7.80
  -3  -1  10  208.68    7.70
  -3  -1  10  200.28    8.40
   3  -1 -10  188.08    8.20
   3  -1 -10  207.98    7.60
  -3   1   9    2.30    1.10
   3   1  -9    2.10    1.20
   3   1  -9    2.10    0.90
  -3   1   9    2.30    1.00
   3  -1  -9   -0.90    1.70
  -3  -1   9    1.30    1.00
  -3  -1   9    1.00    0.90
   3  -1  -9    2.10    1.00
  -3   1   8   41.30    3.20
   3   1  -8   42.60    2.40
   3   1  -8   40.60    2.90
  -3   1   8   41.80    2.60
   3  -1  -8   44.90    2.60
  -3  -1   8   40.10    2.40
   3  -1  -8   38.80    3.00
  -3  -1   8   41.20    3.00
  -3   1   7    0.00    0.70
   3   1  -7    0.30    0.90
   3   1  -7    0.10    0.70
  -3   1   7    0.90    1.20
  -3  -1   7   -0.90    0.50
  -3  -1   7    0.40    0.90
   3  -1  -7    1.80    1.10
   3  -1  -7    0.50    0.80
   3   1  -6  114.69    4.80
   3   1  -6  110.79    4.40
  -3   1   6  118.09    4.50
  -3   1   6  117.19    5.10
  -3  -1   6  116.49    4.90
   3  -1  -6  116.39    4.40
  -3  -1   6  116.89    4.40
   3  -1  -6  118.19    5.00
   3   1  -5 1409.56   41.20
  -3   1   5 1352.46   41.30
   3   1  -5 1399.96   41.60
  -3   1   5 1400.76   41.80
  -3  -1   5 1404.96   41.70
   3  -1  -5 1369.36   41.70
  -3  -1   5 1440.76   41.20
   3  -1  -5 1429.56   41.20
  -3   1   4    0.00    0.50
   3   1  -4   -0.20    0.40
  -3   1   4    0.00    0.40
   3   1  -4   -0.20    0.40
  -3  -1   4   -0.10    0.30
   3  -1  -4    0.40    0.50
  -3  -1   4    1.40    0.70
   3  -1  -4    0.80    0.40
  -3   1   3  841.62   24.60
   3   1  -3  839.52   24.90
   3   1  -3  825.22   24.60
  -3   1   3  833.12   24.90
   3  -1  -3  854.31   24.60
  -3  -1   3  834.32   24.60
  -3  -1   3  812.82   24.90
   3  -1  -3  833.22   24.90
   3   1  -2 1553.14   52.69
   3  -1  -2 1523.55   51.69
  -3  -1   2 1469.15   52.39
   3   1  -1 2941.91   92.49
  -3   1   1 2939.81   90.89
   3  -1  -1 2882.21   90.29
  -3  -1   1 2986.40   92.59
  -3   1   0 1501.65   45.40
   3   1   0 1339.77   48.00
  -3   1   0 1492.55   46.20
  -3  -1   0 1386.36   48.40
  -3   1  -2  433.66   12.80
  -3   1  -2  441.16   12.90
   3   1   2  422.56   13.10
   3   1   2  408.86   13.20
   3  -1   2  466.25   12.90
  -3  -1  -2  402.96   13.10
  -3  -1  -2  398.66   13.20
   3  -1   2  443.56   12.80
   3   1   3  432.06   13.70
  -3   1  -3  471.35   13.70
   3   1   3  434.86   13.90
  -3   1  -3  417.86   13.60
  -3  -1  -3  435.16   13.90
   3  -1   3  463.15   13.40
   3  -1   3  477.65   13.60
  -3  -1  -3  413.06   13.70
  -3   1  -4  521.75   15.90
   3   1   4  515.95   16.10
   3   1   4  503.75   15.80
  -3  -1  -4  480.15   15.80
   3  -1   4  547.95   15.80
   3  -1   4  506.85   15.60
  -3  -1  -4  507.95   16.20
  -3   1  -5    1.10    0.90
   3   1   5    0.90    0.80
   3   1   5    1.50    0.80
   3  -1   5    2.00    0.80
  -3  -1  -5    2.20    1.00
  -3  -1  -5    1.50    1.10
   3  -1   5    0.80    0.80
   3   1   6  997.30   30.90
  -3   1  -6  962.60   30.70
   3   1   6 1018.00   30.70
   3  -1   6 1019.20   30.40
  -3  -1  -6  991.00   30.60
  -3  -1  -6 1016.90   31.20
   3  -1   6 1085.09   30.80
   3   1   7   78.79    4.10
  -3   1  -7   78.49    3.50
   3   1   7   84.79    3.90
  -3   1  -7   82.99    4.10
   3  -1   7   85.79    3.70
  -3  -1  -7   78.99    3.80
  -3  -1  -7   81.99    4.50
   3  -1   7   88.79    4.00
  -3   1  -8  159.28    6.50
   3   1   8  150.18    6.10
  -3   1  -8  152.38    5.80
   3   1   8  150.48    6.50
  -3  -1  -8  149.09    6.00
   3  -1   8  161.08    6.40
  -3  -1  -8  140.29    6.70
   3  -1   8  151.58    5.90
  -3   1  -9   13.10    1.70
   3   1   9   13.80    2.00
   3   1   9   14.40    2.40
  -3   1  -9   12.00    2.00
  -3  -1  -9   16.40    2.70
   3  -1   9   17.40    2.40
   3  -1   9   16.30    2.00
  -3  -1  -9   16.00    2.00
   3   1  10   21.10    3.00
   3   1  10   22.30    2.60
  -3   1 -10   20.10    2.20
  -3   1 -10   21.80    3.00
   3  -1  10   20.50    2.40
  -3  -1 -10   19.60    2.30
  -3  -1 -10   13.70    2.80
   3  -1  10   22.00    2.80
   3   1  11   11.00    2.10
  -3   1 -11   12.70    2.50
   3   1  11    9.70    2.10
  -3   1 -11   10.20    1.70
  -3  -1 -11    6.70    2.00
  -3  -1 -11   10.00    1.90
   3  -1  11   12.80    2.10
   3  -1  11   11.10    2.20
  -3   1 -12   17.70    2.20
  -3   1 -12   16.60    3.70
   3   1  12   12.80    2.40
   3   1  12   17.60    2.50
   3  -1  12   18.10    2.70
  -3  -1 -12   12.00    2.70
  -3  -1 -12   13.90    2.20
   3  -1  12   17.30    2.30
  -3   1 -13   31.20    2.70
   3   1  13   37.20    4.40
   3   1  13   35.30    3.40
  -3   1 -13   33.70    4.10
   3  -1  13   30.90    2.90
  -3  -1 -13   34.40    4.40
  -3  -1 -13   29.90    2.90
   3  -1  13   31.50    3.90
  -3   1 -14   75.29    5.30
  -3   1 -14   81.39    4.60
   3   1  14   75.89    5.60
   3  -1  14   77.69    5.30
   3  -1  14   84.29    4.90
  -3  -1 -14   82.99    4.80
  -3  -1 -14   70.69    5.90
   3   1  15   31.70    4.10
   3   1  15   36.50    3.60
  -3   1 -15   30.70    3.30
  -3   1 -15   34.60    4.20
  -3  -1 -15   41.00    4.40
  -3  -1 -15   33.50    3.20
   3  -1  15   29.70    3.20
   3  -1  15   37.50    4.00
  -3   1 -16   18.20    2.60
   3   1  16   23.70    3.40
  -3   1 -16   27.90    4.10
  -3  -1 -16   22.90    4.20
   3  -1  16   24.50    3.70
   3  -1  16   20.80    3.10
  -3  -1 -16   21.80    3.50
  -3   1 -17   10.50    2.60
  -3   1 -17    7.70    2.00
  -3  -1 -17    8.40    2.20
  -3  -1 -17    4.30    2.00
   3   2 -18   61.49    5.30
   3  -2 -18   61.59    5.80
   3  -2 -18   53.49    4.50
  -3   2  17   10.50    2.60
   3   2 -17   10.50    3.40
   3   2 -17    7.80    2.10
   3  -2 -17    9.40    2.40
   3  -2 -17    7.80    2.80
  -3  -2  17    8.10    2.30
   3   2 -16   -0.70    1.60
  -3   2  16    1.00    1.50
   3   2 -16   -1.40    1.10
   3  -2 -16    1.50    2.00
  -3  -2  16   -0.80    1.20
   3  -2 -16   -0.30    1.40
  -3  -2  16    0.10    1.50
   3   2 -15   12.40    2.10
   3   2 -15    8.70    2.20
  -3   2  15   11.10    2.30
  -3  -2  15   13.80    2.80
   3  -2 -15   15.60    2.60
  -3  -2  15    6.70    2.00
   3  -2 -15   12.00    3.00
  -3   2  14   88.89    5.30
  -3   2  14   75.19    5.70
   3   2 -14   90.59    5.50
   3   2 -14   94.49    4.80
   3  -2 -14   88.99    5.10
  -3  -2  14   86.29    5.00
  -3  -2  14   87.79    5.80
   3  -2 -14   87.09    6.10
  -3   2  13   69.49    4.50
  -3   2  13   69.69    5.20
   3   2 -13   74.49    4.90
   3   2 -13   77.59    4.10
   3  -2 -13   73.19    4.40
  -3  -2  13   62.79    5.00
  -3  -2  13   77.59    4.40
   3  -2 -13   63.19    5.20
   3   2 -12  119.39    5.50
   3   2 -12  131.39    6.40
  -3   2  12  121.69    6.80
  -3   2  12  120.09    6.00
  -3  -2  12  129.39    5.90
   3  -2 -12  136.79    6.10
   3  -2 -12  127.49    6.90
  -3  -2  12  129.09    6.70
   3   2 -11  281.47   10.90
  -3   2  11  307.27   10.90
   3   2 -11  298.37   10.30
  -3   2  11  288.47   11.60
   3  -2 -11  276.87   11.40
  -3  -2  11  279.77   11.30
   3  -2 -11  295.37   10.60
  -3  -2  11  304.87   10.60
   3   2 -10   14.50    1.80
  -3   2  10    9.00    1.80
   3   2 -10    9.70    1.70
  -3   2  10   16.50    2.20
  -3  -2  10   14.20    2.20
   3  -2 -10   13.80    2.50
   3  -2 -10   13.90    1.90
  -3  -2  10   15.00    1.90
  -3   2   9  108.59    5.60
   3   2  -9  108.79    5.10
   3   2  -9  112.59    4.60
   3  -2  -9  108.89    5.50
  -3  -2   9  106.09    4.70
  -3  -2   9  102.09    5.80
   3  -2  -9  102.49    4.70
  -3   2   8   21.50    1.90
   3   2  -8   18.70    2.00
  -3   2   8   24.70    2.90
   3   2  -8   17.30    1.60
  -3  -2   8   19.80    1.70
   3  -2  -8   27.00    3.00
   3  -2  -8   18.70    1.80
  -3  -2   8   14.10    2.00
   3   2  -7    0.50    1.00
  -3   2   7    0.40    0.80
   3   2  -7   -0.10    0.60
  -3   2   7    1.20    1.00
   3  -2  -7    0.20    1.10
  -3  -2   7    1.30    0.90
   3  -2  -7    1.50    0.90
  -3  -2   7    2.30    0.80
  -3   2   6   60.29    2.90
   3   2  -6   60.49    3.20
   3   2  -6   64.29    2.80
  -3   2   6   58.79    3.50
  -3  -2   6   62.29    3.30
   3  -2  -6   58.19    3.40
  -3  -2   6   60.59    2.80
   3   2  -5  218.68    7.60
  -3   2   5  227.58    7.50
  -3   2   5  226.18    8.00
   3   2  -5  214.58    7.30
   3  -2  -5  226.88    7.40
  -3  -2   5  218.88    7.70
  -3  -2   5  226.38    7.30
   3  -2  -5  212.68    7.80
  -3   2   4  134.89    5.10
  -3   2   4  132.39    4.70
   3   2  -4  129.59    4.80
   3   2  -4  136.89    4.60
  -3  -2   4  132.59    4.60
  -3  -2   4  133.09    4.90
   3  -2  -4  135.49    5.00
   3   2  -3  548.05   16.60
   3   2  -3  540.95   16.40
  -3   2   3  556.74   16.40
  -3   2   3  544.25   16.70
   3  -2  -3  530.15   16.60
  -3  -2   3  527.15   16.60
  -3  -2   3  558.84   16.40
   3  -2  -3  552.34   16.40
  -3   2   2 1101.99   32.00
   3   2  -2 1081.99   32.10
  -3   2   2 1085.29   32.20
   3   2  -2 1102.59   32.30
   3  -2  -2 1114.69   32.20
   3  -2  -2 1079.39   31.90
  -3  -2   2 1091.79   32.20
  -3   2   1 7090.79  214.88
  -3  -2   1 7248.27  217.28
  -3  -2   1 6974.90  217.98
   3  -2  -1 7715.53  214.98
   3   2   0 8456.05  271.97
  -3   2   0 9999.00  267.47
   3  -2   0 9487.45  266.87
  -3  -2   0 8696.43  272.97
  -3   2  -1   58.29    1.90
  -3   2  -1   58.59    1.90
  -3   2  -1   62.29    1.90
  -3  -2  -1   57.49    2.60
  -3  -2  -1   57.59    2.40
  -3  -2  -1   56.59    2.50
   3  -2   1   60.49    1.90
  -3  -2  -1   54.39    2.50
   3   2   2 6149.88  210.18
  -3   2  -2 7495.85  203.88
  -3  -2  -2 6446.96  211.58
   3  -2   2 7536.55  203.48
   3   2   3    3.70    0.80
   3   2   3    1.20    0.70
  -3   2  -3    2.10    0.50
  -3   2  -3    1.50    0.40
  -3  -2  -3    1.50    0.70
  -3  -2  -3    1.60    0.80
   3  -2   3    1.60    0.50
   3  -2   3    2.30    0.60
   3   2   4    4.20    1.00
   3   2   4    2.60    1.00
  -3   2  -4    3.20    0.80
  -3   2  -4    3.10    0.60
   3  -2   4    3.50    0.70
   3  -2   4    4.60    0.90
  -3  -2  -4    2.00    0.90
  -3  -2  -4    0.60    1.00
  -3   2  -5   45.80    2.40
  -3   2  -5   37.80    1.90
   3   2   5   38.50    2.70
   3   2   5   34.10    2.30
   3  -2   5   41.10    2.00
  -3  -2  -5   39.00    2.90
  -3  -2  -5   35.10    2.30
   3  -2   5   44.90    2.30
  -3   2  -6   32.10    2.20
   3   2   6   31.70    2.50
   3   2   6   28.10    2.20
  -3   2  -6   29.10    1.70
   3  -2   6   30.30    1.90
   3  -2   6   31.60    2.10
  -3  -2  -6   24.60    2.60
  -3  -2  -6   26.70    2.20
  -3   2  -7  289.17   10.10
   3   2   7  288.67   11.30
   3   2   7  302.87   10.30
  -3  -2  -7  291.87   10.30
   3  -2   7  292.57    9.80
   3  -2   7  309.47   10.10
  -3  -2  -7  283.07   10.80
   3   2   8  554.54   19.30
  -3   2  -8  615.44   19.00
   3   2   8  586.94   19.00
   3  -2   8  622.84   19.00
  -3  -2  -8  593.64   19.00
  -3  -2  -8  564.44   19.70
   3   2   9  124.69    6.00
  -3   2  -9  115.59    5.50
   3   2   9  117.79    5.50
   3  -2   9  135.29    5.70
  -3  -2  -9  110.79    6.20
   3  -2   9  117.69    5.10
  -3  -2  -9  119.99    5.50
   3   2  10   -0.50    1.20
   3   2  10    0.60    1.10
  -3   2 -10    0.10    0.80
  -3   2 -10    0.00    1.20
   3  -2  10    0.40    1.20
   3  -2  10    0.50    1.00
  -3  -2 -10    0.10    1.60
  -3  -2 -10    0.30    1.20
  -3   2 -11   78.29    4.60
   3   2  11   70.49    4.80
   3   2  11   67.69    4.30
  -3   2 -11   70.19    3.80
  -3  -2 -11   70.19    4.30
  -3  -2 -11   66.29    5.10
   3  -2  11   75.49    4.60
   3  -2  11   68.79    3.90
   3   2  12  198.08    9.10
   3   2  12  193.88    9.60
  -3   2 -12  195.88    7.80
  -3   2 -12  212.98    8.90
   3  -2  12  200.78    8.20
   3  -2  12  216.38    8.90
  -3  -2 -12  201.18    9.50
  -3  -2 -12  206.68    8.50
  -3   2 -13    1.80    1.20
   3   2  13    3.30    2.00
   3   2  13    3.50    1.60
  -3   2 -13    3.60    1.90
  -3  -2 -13   -1.80    1.10
   3  -2  13    2.60    1.40
  -3  -2 -13    1.30    1.70
   3  -2  13    5.10    1.90
  -3   2 -14    5.90    1.50
   3   2  14    6.80    2.20
   3   2  14    6.10    2.00
  -3   2 -14    8.90    2.30
   3  -2  14    2.70    1.50
  -3  -2 -14    7.60    2.80
  -3  -2 -14    7.00    1.90
   3  -2  14    7.40    2.30
  -3   2 -15   16.90    3.10
  -3   2 -15   22.40    2.70
   3   2  15   16.70    2.90
   3  -2  15   21.30    3.20
  -3  -2 -15   22.70    3.40
   3  -2  15   19.20    2.90
  -3  -2 -15   29.10    5.50
  -3   2 -16    2.30    1.20
   3   2  16    2.40    1.70
  -3   2 -16    3.20    1.80
  -3  -2 -16   -0.30    1.80
   3  -2  16    1.20    1.30
  -3  -2 -16    0.20    1.40
  -3   2 -17  110.89    6.90
  -3   2 -17  107.79    5.80
  -3  -2 -17  123.99    7.90
  -3  -2 -17  113.69    6.50
   3   3 -18   24.70    3.70
   3   3 -18   27.60    3.30
   3  -3 -18   35.30    5.20
   3  -3 -18   33.10    4.90
   3   3 -17    1.20    1.40
   3   3 -17   -1.10    1.40
  -3  -3  17    2.10    1.50
   3  -3 -17    3.40    1.70
   3  -3 -17   -0.50    1.80
  -3   3  16    2.60    1.80
   3   3 -16    1.20    1.70
   3   3 -16    2.80    1.40
   3  -3 -16    0.40    1.70
  -3  -3  16    3.60    2.20
  -3  -3  16    3.60    1.90
   3  -3 -16    2.80    1.80
   3   3 -15   65.69    4.10
   3   3 -15   63.69    4.90
  -3  -3  15   65.99    5.30
  -3  -3  15   63.69    4.30
   3  -3 -15   67.99    4.60
   3  -3 -15   67.09    5.60
  -3   3  14    9.90    2.20
   3   3 -14   14.90    2.10
   3   3 -14   15.40    2.70
   3  -3 -14   12.10    2.50
   3  -3 -14    8.80    2.60
  -3  -3  14    9.90    2.10
  -3  -3  14   12.60    2.60
   3   3 -13   -0.90    1.30
   3   3 -13    0.80    1.10
  -3   3  13    1.90    1.30
  -3   3  13    0.50    1.40
   3  -3 -13   -1.40    1.40
   3  -3 -13   -1.80    1.20
  -3  -3  13    0.50    1.20
  -3  -3  13   -2.00    0.90
  -3   3  12   12.40    2.60
  -3   3  12   10.30    2.10
   3   3 -12   10.00    1.70
   3   3 -12   11.60    2.10
  -3  -3  12   10.80    1.90
   3  -3 -12    9.00    2.00
   3  -3 -12   14.20    3.10
  -3  -3  12   10.60    2.20
  -3   3  11   13.50    2.20
   3   3 -11   14.00    2.40
   3   3 -11   17.90    2.10
  -3   3  11   17.90    3.10
  -3  -3  11   16.80    2.70
  -3  -3  11   17.90    2.30
   3  -3 -11   13.20    2.20
   3  -3 -11   18.30    3.00
  -3   3  10   24.10    2.40
  -3   3  10   28.20    3.10
   3   3 -10   18.80    1.90
  -3  -3  10   21.80    2.10
  -3  -3  10   24.20    3.00
   3  -3 -10   19.80    3.60
   3  -3 -10   18.00    2.70
   3   3  -9  253.17    9.50
  -3   3   9  257.87    9.50
  -3   3   9  252.07   10.10
   3   3  -9  268.67    9.00
  -3  -3   9  256.77    9.80
   3  -3  -9  268.87    9.40
  -3  -3   9  261.77    9.10
  -3   3   8   41.90    2.70
   3   3  -8   39.00    2.30
   3   3  -8   37.10    2.70
  -3   3   8   35.90    3.10
   3  -3  -8   38.60    3.10
  -3  -3   8   39.70    2.40
   3  -3  -8   36.60    2.90
  -3  -3   8   36.40    2.70
  -3   3   7 1243.38   36.00
  -3   3   7 1154.48   36.40
   3   3  -7 1162.28   35.80
   3   3  -7 1167.58   35.30
  -3  -3   7 1190.68   35.50
  -3  -3   7 1203.48   36.10
   3  -3  -7 1186.08   36.30
   3  -3  -7 1204.68   35.70
   3   3  -6  181.78    6.70
  -3   3   6  173.28    7.70
   3   3  -6  171.88    6.30
  -3   3   6  193.08    6.70
  -3  -3   6  192.58    6.40
   3  -3  -6  191.88    7.90
   3  -3  -6  181.98    6.60
  -3  -3   6  185.38    6.90
   3   3  -5  357.86   11.40
  -3   3   5  377.36   12.30
  -3   3   5  357.66   11.70
   3   3  -5  365.76   11.80
  -3  -3   5  375.06   11.50
   3  -3  -5  361.56   12.10
  -3  -3   5  361.46   11.80
   3   3  -4  230.88    7.50
  -3   3   4  223.88    7.60
   3   3  -4  230.48    7.70
  -3   3   4  234.98    8.10
  -3  -3   4  232.48    7.50
  -3  -3   4  233.68    7.80
   3  -3  -4  223.28    7.90
  -3   3   3   29.10    1.80
   3   3  -3   25.90    1.50
  -3   3   3   25.20    1.40
   3   3  -3   27.50    1.60
   3  -3  -3   28.60    1.50
  -3  -3   3   25.80    1.40
  -3  -3   3   22.40    1.60
   3  -3  -3   24.70    1.70
   3   3  -2   19.80    1.40
  -3   3   2   21.30    1.10
   3   3  -2   19.20    1.20
  -3   3   2   20.70    1.40
   3  -3  -2   20.90    1.30
  -3  -3   2   20.50    1.30
   3  -3  -2   21.10    1.10
  -3  -3   2   22.40    1.40
  -3   3   1  111.99    3.90
   3   3  -1  117.09    4.20
   3   3  -1  115.19    4.10
  -3   3   1  109.99    3.70
   3  -3  -1  120.39    3.90
  -3  -3   1  121.19    4.10
   3  -3  -1  114.49    3.70
  -3  -3   1  118.59    4.20
   3   3   0  575.94   17.80
   3   3   0  587.64   17.70
  -3   3   0  554.24   17.00
  -3   3   0  572.14   17.10
   3  -3   0  639.14   17.10
  -3  -3   0  580.24   17.80
   3  -3   0  581.54   17.00
  -3  -3   0  586.44   17.60
  -3  -3  -1  398.66   12.80
  -3  -3  -1  420.06   13.00
  -3  -3  -1  419.56   12.90
  -3   3  -2  239.48    6.90
   3   3   2  222.68    7.70
  -3   3  -2  220.38    6.80
   3  -3   2  241.88    6.90
  -3  -3  -2  236.38    8.10
  -3   3  -3  422.46   12.30
   3   3   3  395.26   13.20
  -3   3  -3  388.36   12.00
   3   3   3  403.26   13.00
   3  -3   3  421.06   12.20
  -3  -3  -3  396.86   13.40
  -3  -3  -3  417.86   13.10
   3  -3   3  429.16   12.20
   3   3   4  278.67    9.70
  -3   3  -4  280.17    8.60
  -3  -3  -4  276.67    9.90
   3  -3   4  283.77    9.10
   3  -3   4  296.67    8.70
  -3  -3  -4  267.47    9.50
   3   3   5  137.69    5.80
  -3   3  -5  124.89    4.60
  -3   3  -5  147.29    5.00
   3   3   5  136.59    5.50
   3  -3   5  138.49    4.80
  -3  -3  -5  137.09    6.10
   3  -3   5  144.29    5.00
  -3  -3  -5  134.79    5.50
   3   3   6   35.50    2.40
  -3   3  -6   36.50    1.80
   3   3   6   34.80    2.80
  -3   3  -6   36.10    2.20
   3  -3   6   36.20    2.00
   3  -3   6   37.30    2.20
  -3  -3  -6   32.70    2.50
  -3   3  -7  309.57   10.10
   3   3   7  292.27   10.40
  -3   3  -7  285.27    9.50
   3   3   7  290.97   10.80
  -3  -3  -7  284.07   11.10
   3  -3   7  319.47   10.10
  -3  -3  -7  289.97   10.50
   3  -3   7  297.27    9.70
  -3   3  -8  652.93   20.00
  -3   3  -8  631.44   19.40
   3   3   8  630.34   20.40
   3   3   8  608.24   20.70
   3  -3   8  620.94   19.60
  -3  -3  -8  635.04   20.40
   3  -3   8  665.03   20.10
  -3  -3  -8  614.14   21.20
   3   3   9  130.19    6.00
   3   3   9  132.69    6.40
  -3   3  -9  134.29    5.80
  -3   3  -9  129.39    5.10
  -3  -3  -9  132.79    6.00
   3  -3   9  127.19    5.30
   3  -3   9  151.98    5.90
  -3  -3  -9  123.79    6.70
   3   3  10    8.50    2.10
   3   3  10   13.30    2.90
  -3   3 -10   12.10    2.00
  -3   3 -10   13.60    1.70
   3  -3  10   10.60    2.10
  -3  -3 -10    9.50    2.10
   3  -3  10    9.20    1.60
  -3  -3 -10   10.30    2.30
   3   3  11   55.59    3.90
   3   3  11   51.89    4.30
  -3   3 -11   47.00    3.60
   3  -3  11   55.79    3.80
  -3  -3 -11   53.39    4.30
   3  -3  11   47.10    4.60
  -3  -3 -11   52.89    4.80
  -3   3 -12   71.79    4.60
   3   3  12   75.49    4.70
   3  -3  12   78.09    4.70
  -3  -3 -12   66.09    4.40
  -3  -3 -12   72.29    5.80
   3  -3  12   70.19    4.10
  -3   3 -13  199.88    8.70
   3   3  13  201.68    9.50
   3   3  13  200.78    8.80
  -3  -3 -13  203.68   10.00
   3  -3  13  212.58    8.90
   3  -3  13  197.68    8.30
  -3   3 -14    1.20    1.50
   3   3  14    3.00    1.70
  -3   3 -14   -0.30    0.40
  -3  -3 -14    4.40    2.30
  -3  -3 -14    4.30    1.70
   3  -3  14    1.40    1.40
   3  -3  14    5.00    1.50
   3   3  15    6.10    2.00
  -3   3 -15    4.40    1.90
   3  -3  15    7.70    2.00
  -3  -3 -15    7.00    2.10
  -3  -3 -15   10.10    3.10
   3  -3  15    6.00    1.90
   3   3  16   22.60    3.50
  -3   3 -16   27.70    3.90
  -3  -3 -16   18.60    3.80
   3  -3  16   22.50    3.30
   3  -3  16   23.40    3.00
  -3  -3 -16   23.80    3.30
   3   4 -18   10.30    2.60
   3  -4 -18    4.30    1.90
   3  -4 -18    5.70    2.30
   3   4 -17   26.00    3.10
   3   4 -17   29.10    3.80
   3  -4 -17   32.90    5.10
  -3  -4  17   32.60    3.40
  -3  -4  17   24.40    3.80
   3   4 -16   18.90    2.50
   3   4 -16   19.90    3.30
  -3  -4  16   15.10    2.80
   3  -4 -16   19.00    3.80
  -3  -4  16   17.90    2.80
   3  -4 -16   16.80    2.90
   3   4 -15   64.59    4.00
   3   4 -15   57.79    4.50
  -3   4  15   55.09    4.30
   3  -4 -15   66.89    5.60
   3  -4 -15   56.09    4.40
  -3  -4  15   62.89    5.10
  -3  -4  15   56.29    4.10
  -3   4  14   15.70    3.00
   3   4 -14   20.80    3.10
   3   4 -14   15.10    2.20
   3  -4 -14   18.00    2.70
   3  -4 -14   12.80    2.90
  -3  -4  14   16.00    2.50
  -3  -4  14   19.00    3.30
   3   4 -13  186.08    8.20
  -3   4  13  171.68    8.10
   3   4 -13  177.68    7.30
  -3  -4  13  177.38    8.60
   3  -4 -13  194.18    8.10
  -3  -4  13  186.28    7.80
   3  -4 -13  186.18    9.20
  -3   4  12    8.90    2.10
  -3   4  12   12.20    2.70
   3   4 -12   10.30    1.80
   3   4 -12   12.40    2.30
  -3  -4  12   11.70    2.00
  -3  -4  12   13.10    2.60
   3  -4 -12   15.50    3.20
   3  -4 -12   14.70    2.40
  -3   4  11   52.99    3.60
   3   4 -11   47.30    3.60
  -3   4  11   53.39    5.30
   3   4 -11   53.19    3.10
   3  -4 -11   56.29    3.60
  -3  -4  11   47.40    3.80
   3  -4 -11   54.09    4.50
  -3  -4  11   52.09    3.30
   3   4 -10   24.90    2.60
   3   4 -10   29.30    2.20
  -3   4  10   28.90    2.60
  -3   4  10   26.00    3.30
  -3  -4  10   29.90    2.30
   3  -4 -10   24.60    3.10
   3  -4 -10   24.50    2.50
  -3   4   9  179.28    7.90
  -3   4   9  190.58    7.30
   3   4  -9  179.78    6.60
   3   4  -9  177.98    7.10
  -3  -4   9  182.08    6.80
   3  -4  -9  171.48    7.90
   3  -4  -9  178.18    7.10
  -3  -4   9  176.08    7.40
  -3   4   8   86.99    4.20
   3   4  -8   83.39    3.70
   3   4  -8   84.99    4.10
  -3   4   8   76.09    4.50
   3  -4  -8   93.09    5.60
   3  -4  -8   77.59    4.50
  -3  -4   8   77.99    4.20
  -3  -4   8   82.19    3.70
  -3   4   7   30.40    2.70
   3   4  -7   32.30    2.30
  -3   4   7   30.20    2.30
   3   4  -7   33.60    2.00
   3  -4  -7   27.30    2.70
  -3  -4   7   32.80    2.00
   3  -4  -7   31.30    2.20
  -3  -4   7   33.10    2.40
  -3   4   6   87.09    4.50
   3   4  -6   92.49    4.10
   3   4  -6   92.59    3.80
  -3   4   6   95.59    4.10
  -3  -4   6   96.39    3.80
   3  -4  -6   98.69    4.70
  -3  -4   6   92.69    4.20
   3   4  -5  504.25   15.70
  -3   4   5  494.85   15.60
   3   4  -5  484.25   15.30
   3  -4  -5  482.45   16.10
   3  -4  -5  512.15   15.60
  -3  -4   5  501.65   15.80
  -3  -4   5  516.75   15.40
  -3   4   4  674.13   20.50
   3   4  -4  682.43   20.50
   3   4  -4  672.23   20.30
  -3   4   4  669.43   20.80
  -3  -4   4  697.23   20.30
   3  -4  -4  673.13   20.40
   3  -4  -4  658.03   20.80
  -3  -4   4  660.33   20.60
  -3   4   3    0.90    0.70
   3   4  -3    0.60    0.70
  -3   4   3    0.90    0.60
   3   4  -3    0.90    0.60
  -3  -4   3    1.00    0.60
   3  -4  -3    0.60    0.50
   3  -4  -3    1.50    0.80
  -3  -4   3    0.80    0.70
   3   4  -2  452.85   13.90
  -3   4   2  446.96   13.50
  -3   4   2  444.16   13.70
   3   4  -2  456.15   13.70
  -3  -4   2  430.86   13.80
  -3  -4   2  464.95   13.70
   3  -4  -2  430.86   13.40
   3  -4  -2  427.76   13.70
   3   4  -1    0.10    0.50
   3   4  -1    0.40    0.50
  -3   4   1    1.60    0.40
  -3   4   1    1.10    0.50
  -3  -4   1    0.00    0.50
   3  -4  -1    0.00    0.40
   3  -4  -1    0.70    0.40
  -3  -4   1    0.60    0.60
  -3   4   0   12.60    0.80
  -3   4   0   13.50    0.60
  -3  -4   0   14.20    1.20
   3  -4   0   13.20    0.80
  -3  -4   0   13.60    1.30
   3  -4   0   14.00    0.70
  -3  -4   0   14.20    1.40
  -3  -4   0   13.90    1.20
  -3  -4  -1   96.69    3.90
  -3  -4  -1   97.69    4.10
  -3  -4  -1   93.19    3.90
  -3  -4  -1   95.29    3.80
   3   4   2  880.61   27.60
   3   4   2  911.91   27.90
  -3  -4  -2  962.30   27.80
  -3  -4  -2  924.11   28.10
  -3   4  -3  307.47    9.10
   3   4   3  301.37   10.30
   3   4   3  304.77   10.50
   3  -4   3  318.27    9.20
   3  -4   3  320.57    9.20
  -3  -4  -3  304.07   10.70
  -3   4  -4 1166.18   33.60
   3   4   4 1138.09   35.00
   3   4   4 1157.78   34.70
  -3   4  -4 1123.19   33.40
  -3  -4  -4 1134.29   35.20
   3  -4   4 1201.28   33.70
  -3  -4  -4 1141.79   34.80
   3  -4   4 1153.28   33.60
   3   4   5  145.89    5.80
   3   4   5  133.89    6.00
  -3   4  -5  142.99    4.70
  -3  -4  -5  142.59    5.90
  -3  -4  -5  142.49    6.40
   3  -4   5  151.88    4.90
   3  -4   5  153.58    5.10
  -3   4  -6  258.57    8.10
  -3   4  -6  234.68    7.70
   3   4   6  239.08    8.80
   3   4   6  231.18    9.10
  -3  -4  -6  240.88    8.90
   3  -4   6  251.97    8.20
  -3  -4  -6  229.68    9.50
   3  -4   6  251.97    7.90
  -3   4  -7    3.20    1.00
   3   4   7    4.90    1.30
   3   4   7    3.80    1.50
  -3   4  -7    2.70    0.70
   3  -4   7    4.30    1.00
   3  -4   7    5.80    1.00
  -3  -4  -7    7.60    2.10
  -3  -4  -7    4.20    1.30
  -3   4  -8   43.00    2.70
  -3   4  -8   43.70    2.20
   3   4   8   36.60    3.20
  -3  -4  -8   41.40    3.80
   3  -4   8   43.90    2.70
   3  -4   8   38.10    2.30
  -3  -4  -8   41.80    3.10
   3   4   9  233.48    9.00
   3   4   9  226.68    9.40
  -3   4  -9  221.38    7.70
  -3   4  -9  229.58    8.40
  -3  -4  -9  232.68   10.10
  -3  -4  -9  219.78    9.90
   3  -4   9  220.68    8.00
   3  -4   9  232.88    8.50
   3   4  10   77.69    4.60
  -3   4 -10   77.29    3.60
  -3   4 -10   78.29    4.20
   3   4  10   75.89    5.00
   3  -4  10   77.19    3.80
  -3  -4 -10   81.79    5.80
  -3  -4 -10   83.79    4.80
   3  -4  10   84.29    4.40
  -3   4 -11  134.19    5.50
  -3   4 -11  138.99    6.20
   3   4  11  140.09    6.70
  -3  -4 -11  136.29    7.70
   3  -4  11  139.39    5.80
   3  -4  11  137.89    6.30
   3   4  12   15.60    2.80
  -3   4 -12   26.40    2.20
  -3   4 -12   28.90    2.90
   3   4  12   31.00    3.20
  -3  -4 -12   34.80    4.40
   3  -4  12   31.20    3.10
  -3  -4 -12   24.00    3.10
   3  -4  12   30.20    2.50
  -3   4 -13   45.50    2.90
   3   4  13   39.80    3.70
  -3   4 -13   40.10    3.40
   3  -4  13   40.90    3.10
  -3  -4 -13   44.10    3.80
  -3  -4 -13   47.20    5.20
   3  -4  13   44.40    3.80
   3   4  14   42.60    4.00
  -3   4 -14   41.90    3.00
  -3   4 -14   48.20    3.90
  -3  -4 -14   40.50    3.80
   3  -4  14   41.70    4.00
   3  -4  14   51.09    4.10
  -3  -4 -14   49.80    5.40
  -3   4 -15   53.09    3.50
   3   4  15   56.49    4.70
  -3   4 -15   54.89    5.20
  -3  -4 -15   60.39    4.80
   3  -4  15   55.19    4.00
  -3  -4 -15   57.49    5.80
   3  -4  15   58.29    4.70
  -3   4 -16    2.00    1.60
   3   4  16   -1.50    1.60
  -3   4 -16    1.10    1.30
   3  -4  16    1.10    1.70
  -3  -4 -16    5.10    2.10
  -3  -4 -16    0.70    1.90
   3  -4  16   -2.00    1.00
   3   5 -17  109.09    6.50
   3   5 -17  105.59    5.60
   3  -5 -17  118.19    6.60
  -3  -5  17  106.59    6.30
  -3  -5  17   98.49    6.80
   3  -5 -17  109.39    7.70
   3   5 -16   62.09    4.80
   3   5 -16   63.59    4.10
   3  -5 -16   62.69    5.90
  -3  -5  16   57.99    4.30
   3  -5 -16   67.39    4.90
   3   5 -15    2.20    1.30
   3   5 -15    3.10    1.70
   3  -5 -15    3.00    1.70
  -3  -5  15    2.80    1.70
  -3  -5  15    2.70    1.40
   3  -5 -15   -0.60    2.00
  -3   5  14   24.40    3.30
   3   5 -14   23.60    3.10
   3   5 -14   20.80    2.40
  -3  -5  14   25.60    2.90
   3  -5 -14   17.00    3.40
  -3  -5  14   21.90    3.10
   3  -5 -14   25.10    3.20
   3   5 -13  282.57   11.10
  -3   5  13  283.57   11.40
   3   5 -13  302.17   10.50
   3  -5 -13  292.47   12.50
   3  -5 -13  296.77   11.30
  -3  -5  13  286.77   10.80
  -3  -5  13  266.87   11.50
   3   5 -12  109.69    5.00
  -3   5  12  115.49    5.80
  -3   5  12  105.49    6.50
   3   5 -12  104.69    5.60
   3  -5 -12  104.89    6.60
   3  -5 -12  117.09    5.80
  -3  -5  12  107.99    5.20
  -3  -5  12  101.69    5.90
  -3   5  11  388.56   14.70
  -3   5  11  381.66   14.00
   3   5 -11  402.26   13.10
   3  -5 -11  395.06   15.00
   3  -5 -11  391.26   13.80
  -3  -5  11  402.26   13.40
  -3  -5  11  377.96   14.10
   3   5 -10   -0.50    1.00
   3   5 -10    2.30    1.10
  -3   5  10    1.30    1.20
  -3   5  10    1.10    1.20
  -3  -5  10    4.50    1.60
   3  -5 -10    1.40    1.30
   3  -5 -10    0.00    1.60
  -3  -5  10    1.40    1.00
   3   5  -9    7.80    1.30
  -3   5   9    8.60    1.80
  -3   5   9   10.20    1.80
   3   5  -9   11.60    1.80
  -3  -5   9   11.20    1.90
   3  -5  -9   11.90    2.50
  -3  -5   9    7.30    1.30
   3  -5  -9   12.00    1.90
   3   5  -8  316.87   11.00
  -3   5   8  307.97   11.70
   3   5  -8  333.27   10.60
  -3   5   8  324.17   11.30
  -3  -5   8  316.07   11.30
   3  -5  -8  321.37   11.10
   3  -5  -8  306.37   11.90
  -3  -5   8  334.17   10.70
  -3   5   7   16.30    2.20
  -3   5   7   11.60    1.60
   3   5  -7   12.80    1.40
   3   5  -7   11.80    1.50
  -3  -5   7   16.40    2.10
   3  -5  -7   10.30    1.90
   3  -5  -7   11.90    1.60
  -3  -5   7   13.50    1.50
   3   5  -6  419.76   13.60
   3   5  -6  420.96   13.30
  -3   5   6  431.26   13.80
  -3   5   6  419.86   14.20
   3  -5  -6  397.16   14.20
  -3  -5   6  430.66   13.90
  -3  -5   6  436.16   13.40
   3  -5  -6  425.36   14.30
  -3   5   5    4.30    1.30
  -3   5   5    3.90    1.00
   3   5  -5    5.20    1.00
   3   5  -5    2.10    0.90
  -3  -5   5    4.90    0.90
   3  -5  -5    3.00    0.90
  -3  -5   5    4.30    1.10
   3  -5  -5    3.90    1.30
   3   5  -4   64.69    3.00
  -3   5   4   63.19    2.90
   3   5  -4   65.29    2.90
  -3   5   4   72.19    4.80
   3  -5  -4   63.99    3.40
  -3  -5   4   61.09    3.00
  -3  -5   4   68.49    2.90
   3  -5  -4   57.19    3.30
   3   5  -3  149.88    5.30
  -3   5   3  149.79    5.60
  -3   5   3  152.08    5.30
   3   5  -3  162.48    5.60
   3  -5  -3  148.39    5.20
  -3  -5   3  149.69    5.30
   3  -5  -3  131.89    5.50
  -3  -5   3  155.98    5.60
  -3   5   2  184.58    6.40
   3   5  -2  200.28    6.60
   3   5  -2  197.58    6.50
  -3   5   2  177.98    6.10
   3  -5  -2  184.38    6.10
   3  -5  -2  176.98    6.40
  -3  -5   2  187.48    6.40
  -3  -5   2  184.88    6.60
   3   5  -1   14.70    1.40
  -3   5   1   14.70    1.00
  -3   5   1   11.50    1.10
   3   5  -1   16.20    1.50
   3  -5  -1   12.40    1.20
  -3  -5   1   13.50    1.50
   3  -5  -1   14.20    1.00
  -3  -5   1   13.00    1.40
  -3   5   0   34.10    1.50
   3  -5   0   31.10    1.40
   3  -5   0   35.30    1.60
  -3  -5   0   35.60    2.30
  -3  -5   0   34.10    2.10
  -3  -5   0   35.80    2.10
  -3  -5   0   35.80    2.20
  -3  -5  -1    6.90    1.20
  -3  -5  -1    8.40    1.30
   3  -5   1    7.80    0.50
  -3  -5  -1    7.70    1.20
   3  -5   1    7.30    0.50
  -3  -5  -1    8.30    1.30
   3   5   2  554.84   18.00
  -3  -5  -2  549.05   17.30
  -3  -5  -2  552.64   17.30
  -3  -5  -2  538.35   17.60
  -3  -5  -2  552.64   17.20
   3   5   3  159.78    6.10
   3   5   3  163.68    6.40
   3  -5   3  162.48    4.90
  -3  -5  -3  163.48    6.70
  -3   5  -4  113.09    3.40
   3   5   4  104.59    5.00
   3   5   4  117.89    4.90
  -3   5  -4  106.09    3.50
   3  -5   4  115.89    3.70
   3  -5   4  120.49    3.80
  -3  -5  -4  111.29    5.40
  -3  -5  -4  118.49    5.10
   3   5   5  281.57   10.20
  -3   5  -5  266.17    8.40
  -3   5  -5  280.37    8.70
  -3  -5  -5  291.27   10.20
  -3  -5  -5  271.37   10.50
   3  -5   5  289.77    8.80
   3  -5   5  288.77    8.70
   3   5   6   60.79    3.80
  -3   5  -6   61.49    2.40
   3   5   6   60.79    3.50
   3  -5   6   67.89    2.80
   3  -5   6   65.29    2.70
  -3  -5  -6   58.99    4.10
   3   5   7    2.30    1.30
  -3   5  -7    2.90    0.70
  -3   5  -7    1.40    0.70
   3   5   7    3.70    1.30
  -3  -5  -7    3.30    1.40
  -3  -5  -7    2.10    1.50
   3  -5   7    3.50    0.90
   3  -5   7    2.60    0.70
  -3   5  -8   60.09    2.60
   3   5   8   61.49    4.10
  -3   5  -8   57.79    3.00
   3   5   8   64.19    3.90
  -3  -5  -8   63.49    4.70
  -3  -5  -8   62.09    3.90
   3  -5   8   58.39    3.10
   3  -5   8   58.19    2.90
   3   5   9   77.59    4.90
  -3   5  -9   78.49    3.30
   3   5   9   83.79    4.60
  -3   5  -9   82.09    3.90
   3  -5   9   77.39    3.90
  -3  -5  -9   74.59    4.60
  -3  -5  -9   82.79    5.60
   3  -5   9   78.29    3.60
  -3   5 -10   42.00    2.40
   3   5  10   32.30    4.50
  -3   5 -10   40.00    2.80
   3   5  10   43.90    3.50
   3  -5  10   40.80    2.60
  -3  -5 -10   32.70    4.40
  -3  -5 -10   42.40    3.60
   3  -5  10   46.10    3.10
  -3   5 -11  118.39    4.80
   3   5  11  114.09    6.60
   3   5  11  110.39    6.00
  -3   5 -11  117.49    5.30
   3  -5  11  113.49    5.10
  -3  -5 -11  113.49    6.10
   3  -5  11  123.09    5.60
  -3  -5 -11  124.19    7.50
  -3   5 -12   61.59    3.20
   3   5  12   67.59    4.60
  -3   5 -12   63.19    3.90
   3  -5  12   59.49    3.60
  -3  -5 -12   60.69    5.60
   3  -5  12   61.79    4.00
  -3  -5 -12   61.29    4.50
  -3   5 -13   25.30    2.90
  -3   5 -13   25.20    2.20
   3   5  13   21.00    3.00
  -3  -5 -13   29.30    4.60
  -3  -5 -13   33.80    4.00
   3  -5  13   25.80    3.20
   3  -5  13   22.70    2.60
  -3   5 -14    6.70    1.50
   3   5  14    5.40    2.60
  -3   5 -14    6.70    1.80
  -3  -5 -14   10.10    2.40
   3  -5  14   11.20    1.80
   3  -5  14    8.00    2.00
  -3  -5 -14    7.90    2.80
  -3   5 -15   60.69    3.60
   3   5  15   59.29    4.80
  -3  -5 -15   57.79    4.70
  -3  -5 -15   66.49    6.20
   3  -5  15   65.29    4.80
   3  -5  15   54.29    3.90
  -3   5 -16   88.29    4.70
   3  -5  16   83.49    5.20
  -3  -5 -16   92.39    7.50
  -3  -5 -16   87.69    6.00
   3   6 -17   18.50    2.60
   3   6 -17   13.10    2.80
   3  -6 -17   12.40    4.30
   3  -6 -17   16.80    3.10
   3   6 -16    1.80    1.20
   3   6 -16   -0.30    1.40
  -3  -6  16    2.20    1.40
   3  -6 -16    2.00    1.70
  -3  -6  16    2.70    1.60
   3  -6 -16   -1.20    2.00
   3   6 -15   10.00    2.20
   3   6 -15    7.20    1.70
   3  -6 -15   15.20    2.90
  -3  -6  15   12.00    2.60
  -3  -6  15    8.00    1.80
   3  -6 -15    6.90    2.90
   3   6 -14   11.40    1.80
   3   6 -14   12.10    2.30
   3  -6 -14   12.90    2.40
   3  -6 -14    8.50    2.80
  -3  -6  14   13.70    2.20
  -3  -6  14    9.60    2.40
  -3   6  13    4.30    1.70
   3   6 -13    0.20    1.00
   3   6 -13    2.10    1.70
   3  -6 -13    2.10    1.60
  -3  -6  13    2.20    1.40
  -3  -6  13    1.10    1.20
   3  -6 -13    1.80    1.80
   3   6 -12   17.00    2.50
  -3   6  12   10.70    2.20
   3   6 -12   11.80    1.80
   3  -6 -12   13.10    3.40
   3  -6 -12   11.60    2.20
  -3  -6  12   18.00    2.80
  -3  -6  12   10.50    1.80
   3   6 -11   32.90    2.90
   3   6 -11   35.50    2.60
  -3   6  11   34.00    3.60
   3  -6 -11   30.80    3.90
  -3  -6  11   35.00    3.80
  -3  -6  11   31.10    2.50
   3  -6 -11   39.50    3.30
   3   6 -10   -0.10    0.80
  -3   6  10    1.40    1.40
   3   6 -10   -1.20    0.90
  -3   6  10   -0.60    1.10
  -3  -6  10    0.20    0.90
   3  -6 -10   -1.10    1.10
   3  -6 -10   -0.60    1.10
  -3  -6  10    0.10    1.10
   3   6  -9  275.37    9.80
  -3   6   9  272.57   10.80
   3   6  -9  272.87    9.40
  -3   6   9  270.47   10.20
   3  -6  -9  253.47   10.80
   3  -6  -9  283.57   10.20
  -3  -6   9  267.27   10.10
  -3  -6   9  279.47    9.50
  -3   6   8   -0.50    0.90
   3   6  -8   -1.10    0.80
   3   6  -8   -0.20    0.70
  -3   6   8    0.00    1.20
  -3  -6   8    1.20    0.90
   3  -6  -8    0.30    1.20
   3  -6  -8    2.10    1.10
  -3  -6   8    0.70    0.80
   3   6  -7   51.69    2.80
  -3   6   7   55.59    3.70
  -3   6   7   58.39    3.40
   3   6  -7   60.99    3.20
  -3  -6   7   66.29    3.50
   3  -6  -7   62.89    3.40
   3  -6  -7   61.69    4.00
  -3  -6   7   63.69    3.00
  -3   6   6    6.60    1.30
   3   6  -6    7.70    1.30
   3   6  -6    5.80    1.00
  -3   6   6    8.40    1.60
  -3  -6   6    4.50    1.10
   3  -6  -6    6.90    1.70
   3  -6  -6    5.20    1.20
  -3  -6   6    6.60    1.00
  -3   6   5  153.58    6.20
   3   6  -5  156.88    5.80
  -3   6   5  149.39    5.80
   3   6  -5  146.59    5.40
  -3  -6   5  158.48    5.50
   3  -6  -5  145.59    5.70
  -3  -6   5  147.09    5.80
   3  -6  -5  149.29    6.30
  -3   6   4  223.18    8.30
   3   6  -4  225.58    8.00
   3   6  -4  228.78    7.80
  -3   6   4  244.18    8.00
  -3  -6   4  246.38    7.80
  -3  -6   4  237.78    8.10
   3  -6  -4  218.08    8.30
   3   6  -3  154.98    5.70
   3   6  -3  152.08    5.50
  -3   6   3  148.49    5.40
   3  -6  -3  156.38    5.50
   3  -6  -3  138.59    5.80
  -3  -6   3  160.48    5.80
  -3  -6   3  158.78    5.50
   3   6  -2 1125.29   33.00
  -3   6   2 1092.29   32.50
  -3   6   2 1115.79   32.70
   3   6  -2 1123.99   32.80
  -3  -6   2 1110.89   32.70
   3  -6  -2 1044.80   32.80
  -3  -6   2 1108.39   33.00
   3  -6  -2 1080.69   32.50
  -3   6   1    3.90    0.80
  -3   6   1    4.50    0.80
  -3  -6   1    3.70    1.00
   3  -6  -1    3.40    0.90
  -3  -6   1    4.40    1.00
   3  -6  -1    3.90    0.70
  -3  -6   1    5.40    1.10
  -3  -6   0    2.90    0.90
  -3  -6   0    4.40    1.70
   3  -6   0    2.40    0.50
   3  -6   0    2.90    0.70
  -3  -6   0    2.90    0.90
  -3  -6   0    3.70    1.10
  -3  -6  -1  545.05   17.10
  -3  -6  -1  561.64   17.70
   3  -6   1  564.24   15.90
  -3  -6  -1  563.74   16.90
  -3  -6  -1  535.45   17.30
   3  -6   1  522.55   15.80
   3  -6   1  506.35   15.80
   3  -6   1  524.15   15.80
  -3  -6  -2  212.78    7.80
   3  -6   2  216.08    6.20
  -3  -6  -2  202.08    8.00
  -3  -6  -2  229.18    7.70
   3  -6   2  198.18    6.30
  -3  -6  -2  225.18    7.90
   3   6   3   66.29    3.60
   3   6   3   69.49    3.40
  -3  -6  -3   67.79    3.50
   3  -6   3   62.49    2.10
  -3  -6  -3   65.99    4.00
   3  -6   3   69.09    2.10
   3   6   4  399.66   13.70
   3   6   4  397.16   13.40
   3  -6   4  417.26   12.00
   3  -6   4  416.66   12.00
  -3  -6  -4  389.36   14.10
  -3  -6  -4  404.56   13.70
   3   6   5   10.50    1.70
  -3   6  -5    8.50    0.50
   3   6   5   11.20    2.00
  -3   6  -5    8.70    0.70
   3  -6   5    9.20    0.90
   3  -6   5    9.70    0.80
  -3  -6  -5    9.70    1.80
  -3  -6  -5    8.70    2.00
   3   6   6    7.80    1.60
   3   6   6    9.80    1.80
  -3   6  -6    8.70    0.80
  -3   6  -6    8.60    0.90
  -3  -6  -6    9.40    2.30
   3  -6   6    9.50    1.10
  -3  -6  -6    5.90    1.60
   3  -6   6    9.30    0.90
   3   6   7   41.70    3.10
   3   6   7   42.80    3.50
  -3   6  -7   44.40    1.90
  -3  -6  -7   37.50    3.30
   3  -6   7   50.29    2.50
   3  -6   7   41.70    2.10
  -3  -6  -7   48.00    4.10
   3   6   8    5.10    1.50
  -3   6  -8    5.90    0.90
   3   6   8    3.70    1.70
   3  -6   8    5.50    1.10
   3  -6   8    6.10    1.30
  -3  -6  -8    4.40    1.70
  -3  -6  -8   10.60    2.70
  -3   6  -9    6.70    1.30
   3   6   9    4.30    1.90
   3   6   9    6.30    1.80
  -3   6  -9    5.50    1.00
   3  -6   9    6.30    1.20
  -3  -6  -9    4.40    1.90
  -3  -6  -9    2.80    2.10
   3  -6   9    5.70    1.20
   3   6  10    0.20    1.10
  -3   6 -10    0.30    0.70
  -3   6 -10   -1.00    0.70
   3   6  10    0.80    1.30
   3  -6  10    0.30    0.80
  -3  -6 -10   -2.10    1.70
  -3  -6 -10   -1.70    1.40
   3  -6  10   -0.40    0.70
  -3   6 -11  111.69    5.10
  -3   6 -11  117.09    4.60
   3   6  11  117.19    6.20
   3  -6  11  111.89    5.00
  -3  -6 -11  133.79    6.50
  -3  -6 -11  117.09    7.50
   3  -6  11  114.29    5.40
  -3   6 -12   44.30    2.60
  -3   6 -12   38.70    2.90
   3   6  12   51.99    4.10
   3  -6  12   39.00    2.80
   3  -6  12   44.20    3.30
  -3  -6 -12   48.10    5.20
  -3  -6 -12   42.30    4.00
  -3   6 -13    9.50    1.80
   3   6  13    2.90    1.90
  -3   6 -13    6.40    1.20
   3  -6  13    5.20    1.70
  -3  -6 -13    6.30    2.10
  -3  -6 -13    6.00    2.70
   3  -6  13    6.90    1.50
   3   6  14   16.00    3.00
  -3   6 -14   20.80    2.70
  -3   6 -14   20.80    2.10
   3  -6  14   19.60    2.50
  -3  -6 -14   11.80    3.20
  -3  -6 -14   21.40    3.30
   3  -6  14   20.20    2.80
  -3   6 -15    1.90    1.20
  -3   6 -15    0.10    1.10
   3  -6  15    0.60    1.40
  -3  -6 -15    1.20    2.20
  -3  -6 -15   -0.10    1.60
   3  -6  15    1.00    1.30
   3   7 -16   -0.30    0.80
   3   7 -16    3.80    1.70
   3  -7 -16    3.50    2.20
  -3  -7  16    0.00    1.40
  -3  -7  16    3.80    1.90
   3  -7 -16    2.90    2.00
   3   7 -15   10.50    2.00
  -3  -7  15    9.10    1.80
   3  -7 -15    7.60    2.40
  -3  -7  15    7.50    2.20
   3  -7 -15    8.30    2.90
   3   7 -14   36.80    3.20
   3  -7 -14   30.00    4.00
  -3  -7  14   34.90    3.80
  -3  -7  14   29.80    2.70
   3  -7 -14   36.70    3.70
   3   7 -13   -1.30    1.10
   3   7 -13    0.40    0.70
  -3  -7  13    2.90    1.20
  -3  -7  13    0.10    1.30
   3  -7 -13    0.30    1.90
   3  -7 -12   93.79    5.30
  -3  -7  12   86.09    5.30
  -3  -7  12   86.19    4.50
   3  -7 -12   87.49    6.30
  -3   7  11  184.08    8.00
   3   7 -11  186.68    7.60
  -3  -7  11  176.88    8.10
  -3  -7  11  174.48    7.20
   3  -7 -11  190.68    8.00
  -3   7  10   50.49    4.20
  -3   7  10   52.09    3.70
   3   7 -10   50.29    3.40
  -3  -7  10   55.49    3.20
   3  -7 -10   54.79    4.70
   3  -7 -10   54.49    3.80
  -3  -7  10   52.79    3.80
  -3   7   9    2.70    1.50
  -3   7   9    5.90    1.70
   3   7  -9    5.30    1.40
  -3  -7   9    5.80    1.30
   3  -7  -9    2.10    1.50
   3  -7  -9    1.40    1.60
  -3  -7   9    5.00    1.50
  -3   7   8   21.70    2.60
  -3   7   8   22.10    2.90
   3   7  -8   17.90    2.10
  -3  -7   8   21.30    2.30
   3  -7  -8   20.20    2.40
   3  -7  -8   22.30    3.20
  -3  -7   8   20.50    1.90
  -3   7   7   51.59    3.70
  -3   7   7   52.59    3.20
   3   7  -7   51.39    3.00
   3  -7  -7   46.90    3.80
  -3  -7   7   48.70    3.10
   3  -7  -7   55.39    3.30
  -3   7   6   85.99    4.10
  -3   7   6   83.49    4.40
   3   7  -6   78.69    3.80
  -3  -7   6   84.09    4.00
   3  -7  -6   72.99    4.40
   3  -7  -6   77.59    3.90
   3   7  -5  171.88    6.30
  -3   7   5  163.78    6.30
  -3   7   5  164.38    6.70
   3  -7  -5  155.18    6.80
  -3  -7   5  170.98    6.40
  -3  -7   5  174.78    6.50
   3  -7  -5  163.48    6.30
  -3   7   4   58.69    2.80
  -3   7   4   52.09    3.00
   3   7  -4   53.19    2.80
  -3  -7   4   50.59    2.80
   3  -7  -4   48.80    2.70
   3  -7  -4   45.40    3.20
  -3  -7   4   53.79    2.60
   3   7  -3    7.30    1.10
  -3   7   3    7.30    1.30
  -3   7   3    7.30    1.10
   3   7  -3    6.40    1.20
   3  -7  -3    6.10    1.30
  -3  -7   3    8.50    1.20
   3  -7  -3    8.80    1.20
  -3  -7   3    7.60    1.30
   3   7  -2   43.10    2.50
   3   7  -2   40.50    2.40
  -3   7   2   42.40    2.10
  -3   7   2   39.30    2.50
  -3  -7   2   42.90    2.50
   3  -7  -2   39.50    2.10
  -3  -7   2   42.10    2.30
  -3   7   1  147.19    5.00
  -3   7   1  147.09    4.90
  -3  -7   1  152.58    5.70
  -3  -7   1  149.29    5.60
   3  -7  -1  140.69    5.20
   3  -7  -1  139.59    5.20
  -3  -7   1  134.69    6.20
  -3  -7   1  143.69    5.40
  -3  -7   0  438.16   14.70
   3  -7   0  439.56   13.50
   3  -7   0  426.66   13.50
   3  -7   0  444.26   13.70
  -3  -7   0  455.75   14.50
  -3  -7   0  473.25   14.30
  -3  -7   0  467.55   14.50
  -3  -7  -1   87.09    3.80
   3  -7   1   86.39    3.00
  -3  -7  -1   88.99    4.00
   3  -7   1   83.69    2.80
   3  -7   1   77.59    2.90
  -3  -7  -1   80.49    4.20
   3  -7   1   84.69    2.80
  -3  -7  -1   79.79    3.90
  -3  -7  -2    9.50    1.60
   3  -7   2    5.90    0.50
  -3  -7  -2    6.80    1.40
  -3  -7  -2    8.30    1.60
  -3  -7  -2    7.50    1.30
   3  -7   2    7.80    0.60
   3  -7   2    6.50    0.60
   3   7   3   88.09    4.20
   3  -7   3   75.19    2.60
  -3  -7  -3   81.89    4.50
  -3  -7  -3   80.29    4.10
   3  -7   3   82.29    2.50
   3   7   4   27.50    2.60
   3   7   4   26.10    2.30
  -3  -7  -4   24.30    2.30
  -3  -7  -4   27.90    2.90
   3  -7   4   30.60    1.20
   3   7   5  423.16   14.20
   3   7   5  412.66   14.50
  -3  -7  -5  423.36   14.40
   3  -7   5  419.96   12.50
  -3  -7  -5  416.56   15.00
   3  -7   5  421.66   12.60
  -3   7  -6   45.70    1.80
   3   7   6   44.70    3.20
   3   7   6   48.70    3.60
   3  -7   6   42.60    1.90
  -3  -7  -6   44.50    4.00
  -3  -7  -6   45.70    3.40
   3  -7   6   46.70    2.10
  -3   7  -7  311.37    9.80
   3   7   7  330.67   11.70
  -3   7  -7  309.37    9.80
   3   7   7  314.77   12.00
  -3  -7  -7  309.07   12.60
   3  -7   7  316.27   10.20
  -3  -7  -7  342.57   12.10
   3  -7   7  317.97   10.00
   3   7   8   49.10    3.60
  -3   7  -8   46.80    2.30
  -3   7  -8   45.90    2.00
   3   7   8   44.80    3.90
   3  -7   8   50.09    2.40
  -3  -7  -8   48.50    3.70
  -3  -7  -8   45.70    4.50
   3  -7   8   45.90    2.60
  -3   7  -9    0.40    0.60
   3   7   9    1.20    1.40
   3   7   9   -0.70    1.20
   3  -7   9   -0.30    0.70
  -3  -7  -9    2.10    1.50
  -3  -7  -9    1.10    1.90
  -3   7 -10    0.40    0.50
  -3   7 -10    0.30    0.70
   3   7  10    0.10    1.30
  -3  -7 -10    0.60    2.00
   3  -7  10    0.60    0.80
  -3  -7 -10   -1.60    1.30
   3  -7  10    0.50    0.90
   3   7  11   -0.10    1.40
  -3   7 -11   -0.20    0.80
  -3   7 -11    0.70    0.80
   3  -7  11    0.20    1.00
   3  -7  11   -0.40    0.80
  -3  -7 -11    0.00    1.60
  -3  -7 -11    0.00    1.50
  -3   7 -12   10.30    1.40
  -3   7 -12   11.20    1.70
   3   7  12   10.90    2.40
  -3  -7 -12   12.80    2.60
   3  -7  12   11.10    2.00
  -3  -7 -12    8.50    2.60
   3  -7  12    8.70    1.50
  -3   7 -13   82.69    3.90
  -3   7 -13   81.39    4.30
  -3  -7 -13   84.29    5.60
   3  -7  13   81.89    4.30
   3  -7  13   80.79    4.50
  -3  -7 -13   84.39    7.10
  -3   7 -14    5.10    1.50
  -3  -7 -14    5.20    3.30
   3  -7  14    4.80    1.40
   3  -7  14    3.50    1.50
  -3  -7 -14    3.30    2.70
  -3   7 -15    2.70    1.60
  -3   7 -15    6.30    1.70
  -3  -7 -15    5.60    3.10
  -3  -7 -15    5.80    2.40
   3  -7  15    6.80    1.60
   3   8 -16    6.70    2.10
   3   8 -16    3.60    1.70
   3  -8 -16    7.50    3.10
   3  -8 -16    6.00    2.30
   3   8 -15    4.40    1.50
   3   8 -15    6.30    1.90
   3  -8 -15   10.30    2.40
  -3  -8  15   12.90    2.70
  -3  -8  15    5.80    1.70
   3  -8 -15   10.10    3.20
   3   8 -14   -1.70    0.90
   3  -8 -14    1.00    2.00
   3  -8 -14    0.50    1.60
  -3  -8  14   -0.30    1.50
  -3  -8  14   -0.50    1.00
   3   8 -13    0.30    1.10
   3   8 -13    1.30    1.20
  -3  -8  13   -0.80    1.10
  -3  -8  13    1.40    1.10
   3  -8 -13    0.00    2.00
   3  -8 -13    0.00    1.50
   3   8 -12    2.10    1.10
   3   8 -12    2.50    1.30
   3  -8 -12    1.50    1.70
  -3  -8  12    1.30    1.50
   3  -8 -12    1.90    1.50
   3   8 -11  120.89    5.70
   3   8 -11  121.79    5.30
  -3  -8  11  125.19    5.90
   3  -8 -11  124.29    6.40
  -3  -8  11  115.99    6.10
   3  -8 -11  122.09    7.30
   3   8 -10  134.09    6.00
   3   8 -10  140.79    5.70
  -3   8  10  134.89    6.50
   3  -8 -10  146.89    6.60
  -3  -8  10  132.89    5.70
  -3  -8  10  129.99    6.30
   3   8  -9   93.89    4.60
  -3   8   9   97.89    5.10
  -3   8   9  100.99    5.70
   3   8  -9   98.69    4.30
  -3  -8   9   88.79    4.90
  -3  -8   9   93.29    4.40
   3  -8  -9   96.49    6.00
   3  -8  -9   94.09    5.00
   3   8  -8  126.09    5.40
  -3   8   8  123.99    5.70
   3   8  -8  121.99    5.10
  -3   8   8  116.69    6.20
   3  -8  -8  120.19    6.50
   3  -8  -8  128.59    5.80
  -3  -8   8  126.49    5.10
  -3  -8   8  123.59    5.70
  -3   8   7   32.20    2.50
   3   8  -7   31.70    2.50
   3   8  -7   31.30    2.20
  -3   8   7   26.10    2.90
   3  -8  -7   30.50    2.70
  -3  -8   7   36.10    2.70
   3  -8  -7   28.70    3.30
  -3  -8   7   33.20    2.20
  -3   8   6    2.40    1.10
   3   8  -6    0.90    0.90
  -3   8   6    2.30    1.00
   3   8  -6    1.20    0.90
  -3  -8   6    1.70    1.10
  -3  -8   6   -0.40    0.70
   3  -8  -6    2.90    1.50
   3  -8  -6    0.00    0.90
  -3   8   5  122.89    5.50
  -3   8   5  122.19    5.10
   3   8  -5  126.99    5.10
   3  -8  -5  125.89    5.20
  -3  -8   5  120.59    4.80
  -3  -8   5  118.19    5.10
   3  -8  -5  118.09    5.70
  -3   8   4    4.10    1.00
  -3   8   4    2.50    1.10
   3   8  -4    2.70    0.90
   3  -8  -4    1.10    1.10
  -3  -8   4    0.90    0.90
  -3  -8   4    2.50    1.20
   3  -8  -4    2.60    0.90
   3   8  -3  114.49    4.70
  -3   8   3  116.59    4.80
  -3   8   3  115.69    4.40
  -3  -8   3  118.29    4.50
  -3  -8   3  109.99    4.70
   3  -8  -3  110.29    4.50
   3  -8  -3  104.89    4.90
  -3   8   2   11.70    1.20
  -3   8   2   12.80    1.50
  -3  -8   2   12.90    1.70
   3  -8  -2   15.00    1.80
  -3  -8   2   14.00    1.40
   3  -8  -2   12.90    1.40
  -3  -8   2   12.50    1.60
  -3  -8   2   16.30    1.90
  -3   8   1   55.89    2.40
   3  -8  -1   47.40    2.30
  -3  -8   1   48.70    2.80
  -3  -8   1   49.00    2.90
   3  -8  -1   45.30    2.60
  -3  -8   1   50.49    2.70
  -3  -8   1   49.70    3.10
   3  -8   0   21.30    1.30
   3  -8   0   21.40    1.60
   3  -8   0   22.00    1.30
  -3  -8   0   26.40    2.10
   3  -8   0   22.00    1.40
  -3  -8   0   23.90    2.30
  -3  -8   0   22.40    2.00
  -3  -8   0   19.70    1.80
   3  -8   1   30.30    1.40
  -3  -8  -1   30.80    2.40
  -3  -8  -1   32.20    2.40
   3  -8   1   29.20    1.40
   3  -8   1   25.90    1.40
  -3  -8  -1   34.90    2.30
   3  -8   1   28.30    1.60
  -3  -8  -1   27.00    2.50
   3  -8   2    6.60    0.70
   3  -8   2    6.00    0.60
   3  -8   2    7.10    0.70
  -3  -8  -2    5.80    1.50
  -3  -8  -2    6.90    1.30
   3  -8   2    6.00    0.60
  -3  -8  -2    4.30    1.30
  -3  -8  -2    7.20    1.40
   3  -8   3   16.60    0.90
  -3  -8  -3   19.60    2.00
   3  -8   3   17.60    0.80
  -3  -8  -3   20.40    2.40
  -3  -8  -3   19.20    2.40
  -3  -8  -3   14.50    2.20
   3   8   4   86.99    4.50
   3   8   4   79.59    4.10
   3  -8   4   76.49    2.60
  -3  -8  -4   82.29    4.50
  -3  -8  -4   82.09    4.90
   3   8   5  175.18    7.20
   3   8   5  171.28    7.50
  -3  -8  -5  181.28    7.60
   3  -8   5  177.58    5.50
  -3  -8  -5  168.28    8.00
   3   8   6  245.68   11.10
   3   8   6  222.98    8.80
   3  -8   6  219.78    7.00
  -3  -8  -6  226.48    9.10
   3  -8   6  214.18    7.00
  -3  -8  -6  222.38    9.80
   3   8   7   88.09    5.20
   3   8   7   86.89    4.90
  -3   8  -7   93.49    3.20
  -3  -8  -7   87.39    5.90
   3  -8   7   91.99    3.50
   3  -8   7   93.49    3.40
  -3  -8  -7   95.89    5.40
  -3   8  -8   13.90    1.00
  -3   8  -8   12.70    1.10
   3   8   8   16.00    2.70
   3   8   8   13.40    2.60
  -3  -8  -8   17.50    3.20
   3  -8   8   12.80    1.30
   3  -8   8   14.00    1.50
  -3  -8  -8   18.30    2.90
   3   8   9    1.40    1.20
  -3   8  -9   -0.20    0.60
  -3   8  -9    0.10    0.50
   3  -8   9    0.20    0.80
   3  -8   9   -0.40    0.70
  -3  -8  -9    0.40    1.40
  -3   8 -10    6.50    0.90
  -3   8 -10    8.10    1.20
   3   8  10    7.00    1.80
  -3  -8 -10    6.10    2.10
   3  -8  10    4.90    1.10
   3  -8  10   10.10    1.60
  -3  -8 -10    5.10    2.30
  -3   8 -11   15.40    1.50
   3   8  11   20.70    4.50
   3  -8  11   15.50    2.20
   3  -8  11   17.90    1.90
  -3  -8 -11   19.40    3.80
  -3  -8 -11   15.90    2.70
  -3   8 -12   14.70    1.50
   3  -8  12   16.60    2.10
  -3  -8 -12   11.50    2.80
   3  -8  12   15.70    1.90
  -3  -8 -12   13.30    2.80
  -3   8 -13  135.19    5.20
  -3   8 -13  125.49    5.50
   3  -8  13  137.29    5.80
   3  -8  13  123.39    5.90
  -3  -8 -13  146.09    9.10
  -3  -8 -13  145.19    7.70
  -3   8 -14    6.90    1.30
  -3   8 -14    7.00    1.60
   3  -8  14    6.80    1.50
  -3  -8 -14    4.70    2.70
   3  -8  14    7.40    1.70
  -3  -8 -14    7.60    2.60
   3   9 -15   22.20    3.50
   3   9 -15   20.70    2.50
  -3  -9  15   26.00    2.70
   3  -9 -15   25.30    3.60
   3  -9 -15   21.90    4.50
   3   9 -14   31.30    2.70
   3   9 -14   33.00    3.20
   3  -9 -14   28.30    3.60
  -3  -9  14   22.30    3.50
   3  -9 -14   26.50    4.00
  -3  -9  14   24.00    2.80
   3   9 -13    7.20    1.60
   3   9 -13    8.10    1.90
  -3  -9  13    7.00    2.00
   3  -9 -13    6.90    2.80
  -3  -9  13    5.80    1.50
   3  -9 -13    6.40    2.20
   3   9 -12   18.10    2.40
   3   9 -12   18.60    2.20
   3  -9 -12   25.20    3.20
  -3  -9  12   18.90    2.30
  -3  -9  12   20.90    3.10
   3  -9 -12   17.10    3.10
   3   9 -11    0.10    1.00
   3   9 -11   -0.90    0.90
   3  -9 -11    0.90    1.60
  -3  -9  11    0.80    1.30
   3  -9 -11    2.10    1.50
  -3  -9  11    0.50    1.10
   3   9 -10    0.70    1.00
   3   9 -10    0.50    1.00
  -3  -9  10    0.70    1.20
   3  -9 -10    0.70    1.50
  -3  -9  10    1.00    1.00
   3  -9 -10   -0.70    1.20
   3   9  -9  131.89    5.80
   3   9  -9  140.79    5.60
  -3  -9   9  129.19    6.10
   3  -9  -9  125.29    8.00
   3  -9  -9  146.59    6.50
  -3  -9   9  135.49    5.60
  -3   9   8  417.26   14.80
  -3   9   8  423.26   15.40
   3   9  -8  443.76   14.00
   3   9  -8  424.76   14.30
  -3  -9   8  405.16   13.90
   3  -9  -8  434.56   15.80
  -3  -9   8  424.86   14.60
   3  -9  -8  454.15   15.00
   3   9  -7   51.19    3.20
  -3   9   7   47.90    3.30
   3   9  -7   49.20    2.90
  -3   9   7   53.19    3.80
   3  -9  -7   56.29    3.60
  -3  -9   7   53.99    2.90
   3  -9  -7   52.69    4.20
  -3  -9   7   52.89    3.40
   3   9  -6  189.38    7.20
  -3   9   6  189.38    7.30
   3   9  -6  191.58    7.00
  -3   9   6  186.38    8.40
   3  -9  -6  181.18    8.10
  -3  -9   6  182.68    6.80
  -3  -9   6  185.78    7.30
   3  -9  -6  195.68    7.50
   3   9  -5   68.89    3.40
  -3   9   5   64.59    3.90
   3   9  -5   67.29    3.60
  -3   9   5   70.19    3.90
   3  -9  -5   69.79    4.40
   3  -9  -5   71.59    3.70
  -3  -9   5   74.09    3.40
  -3  -9   5   68.09    3.70
   3   9  -4   48.30    2.90
  -3   9   4   43.30    2.60
   3   9  -4   47.80    2.70
  -3   9   4   43.50    3.00
   3  -9  -4   45.00    2.80
  -3  -9   4   45.90    2.90
   3  -9  -4   43.40    3.30
  -3  -9   4   46.40    2.60
  -3   9   3   80.09    3.60
  -3   9   3   87.49    4.00
  -3  -9   3   88.29    4.10
   3  -9  -3   87.69    3.80
  -3  -9   3   78.49    3.90
   3  -9  -3   86.19    4.30
  -3   9   2    3.70    0.90
  -3   9   2    4.90    1.00
   3  -9  -2    4.40    1.20
  -3  -9   2    3.70    1.10
  -3  -9   2    5.60    1.40
  -3  -9   2    4.50    1.20
   3  -9  -2    5.00    1.10
  -3  -9   2    3.70    1.00
   3  -9  -1   69.79    3.50
   3  -9  -1   69.89    3.10
  -3  -9   1   76.39    3.80
  -3  -9   1   75.39    4.00
  -3  -9   1   77.39    3.80
  -3  -9   1   74.29    3.50
   3  -9  -1   73.29    3.10
   3  -9   0    1.30    0.60
   3  -9   0    1.20    0.60
   3  -9   0    1.80    0.70
  -3  -9   0    0.70    0.90
   3  -9   0    0.60    0.80
  -3  -9   0    0.00    1.10
  -3  -9   0    3.70    1.20
  -3  -9   0    0.80    0.90
  -3  -9  -1    3.10    1.20
   3  -9   1    3.30    0.70
   3  -9   1    5.70    0.80
   3  -9   1    5.10    0.70
  -3  -9  -1    3.00    1.30
  -3  -9  -1    3.60    1.20
   3  -9   1    4.00    1.00
  -3  -9  -1    4.90    1.40
  -3  -9  -2    6.50    1.60
  -3  -9  -2    5.10    1.50
  -3  -9  -2    2.70    1.50
   3  -9   2    5.50    0.70
   3  -9   2    6.00    0.80
  -3  -9  -2    4.50    1.40
   3  -9   2    5.00    0.60
   3  -9   2    4.40    0.80
   3  -9   3  143.49    4.90
   3  -9   3  153.98    5.00
  -3  -9  -3  167.78    7.40
  -3  -9  -3  164.28    6.80
  -3  -9  -3  155.98    6.40
  -3  -9  -3  153.08    6.60
  -3  -9  -4   -1.40    1.20
  -3  -9  -4   -0.30    1.40
   3  -9   4    0.40    0.30
  -3  -9  -4    0.60    1.00
  -3  -9  -4    0.50    0.90
   3  -9   4    0.70    0.40
   3   9   5   11.90    2.10
   3   9   5   14.10    2.50
  -3  -9  -5    9.90    2.60
   3  -9   5   10.10    0.80
   3  -9   5    9.50    0.80
  -3  -9  -5   10.10    2.30
   3   9   6    3.30    1.50
   3   9   6    5.20    1.60
  -3  -9  -6    6.80    1.90
   3  -9   6    5.60    0.70
  -3  -9  -6    6.10    2.10
   3   9   7  274.47   10.40
  -3  -9  -7  264.27   11.50
   3  -9   7  259.77    8.50
   3  -9   7  259.87    8.40
  -3  -9  -7  297.47   11.10
   3   9   8    1.90    1.50
  -3   9  -8    0.40    0.40
  -3  -9  -8    3.80    2.00
   3  -9   8    1.20    0.60
  -3  -9  -8    0.50    2.00
   3  -9   8    0.70    0.60
  -3   9  -9    0.50    0.50
  -3   9  -9   -0.20    0.30
   3   9   9   -1.40    1.90
   3  -9   9    1.40    0.80
   3  -9   9    0.30    0.60
  -3  -9  -9   -0.40    1.40
  -3  -9  -9    2.30    2.10
  -3   9 -10   12.00    1.20
  -3   9 -10   14.20    1.10
   3  -9  10   15.40    1.80
   3  -9  10   14.80    1.60
  -3  -9 -10   18.00    3.20
  -3  -9 -10   14.00    3.10
  -3   9 -11    0.90    0.70
  -3   9 -11    1.00    0.80
   3  -9  11    0.70    0.90
  -3  -9 -11    3.70    2.00
  -3  -9 -11   -1.20    1.70
   3  -9  11    0.00    0.80
  -3   9 -12  159.98    6.10
  -3   9 -12  173.18    5.80
  -3  -9 -12  191.48    8.90
  -3  -9 -12  192.78   10.40
   3  -9  12  148.99    6.50
  -3   9 -13   39.90    2.30
  -3   9 -13   37.60    2.60
  -3  -9 -13   37.00    4.80
  -3  -9 -13   44.50    4.40
   3  -9  13   52.99    3.90
  -3   9 -14   25.20    2.70
  -3  -9 -14   34.90    4.50
   3  -9  14   31.70    3.10
  -3  -9 -14   41.00    8.60
   3  10 -14   26.30    3.40
   3  10 -14   28.20    2.90
   3 -10 -14   34.90    4.00
  -3 -10  14   28.70    4.00
   3 -10 -14   33.60    5.20
  -3 -10  14   28.70    2.90
   3  10 -13    8.40    1.60
   3  10 -13    9.10    1.80
   3 -10 -13    9.20    2.70
  -3 -10  13    7.50    1.70
   3 -10 -13   11.60    2.60
   3  10 -12    3.70    1.40
   3  10 -12    0.30    1.10
  -3 -10  12    2.80    1.10
   3 -10 -12   -0.10    1.80
   3 -10 -12    2.50    1.80
  -3 -10  12    5.40    1.90
   3  10 -11   25.20    2.60
   3  10 -11   30.50    2.50
  -3 -10  11   30.90    2.50
   3 -10 -11   22.00    3.40
  -3 -10  11   27.70    3.10
   3 -10 -11   25.60    3.30
   3  10 -10  219.58    8.40
   3  10 -10  225.38    8.10
  -3 -10  10  212.18    8.10
  -3 -10  10  207.28    8.80
   3 -10 -10  205.38   10.10
   3 -10 -10  213.48    9.10
   3  10  -9    5.60    1.30
   3  10  -9    6.30    1.50
   3 -10  -9   11.50    2.10
   3 -10  -9    5.20    2.00
  -3 -10   9    8.10    1.90
  -3 -10   9    8.70    1.50
   3  10  -8   -0.30    0.90
   3  10  -8    0.60    0.90
   3 -10  -8   -2.50    1.20
   3 -10  -8   -2.00    1.10
  -3 -10   8    0.50    1.00
  -3 -10   8    0.60    0.90
   3  10  -7   -0.70    0.80
   3  10  -7    0.20    1.00
  -3  10   7    0.80    1.30
   3 -10  -7   -0.80    1.10
  -3 -10   7    0.40    0.80
   3 -10  -7   -0.10    1.50
  -3 -10   7    2.30    1.20
  -3  10   6    2.50    1.30
   3  10  -6    1.60    1.00
  -3  10   6    4.20    1.40
   3  10  -6    2.50    1.20
  -3 -10   6    2.50    1.20
   3 -10  -6    4.40    1.70
   3 -10  -6    1.80    1.30
  -3 -10   6    2.80    1.00
   3  10  -5  295.77    9.90
  -3  10   5  311.57   13.10
   3  10  -5  294.77   10.20
  -3  10   5  278.77   10.10
  -3 -10   5  291.17    9.80
   3 -10  -5  284.67   10.20
   3 -10  -5  274.17   10.90
  -3 -10   5  279.67   10.20
  -3  10   4    0.70    1.00
  -3  10   4    0.60    0.90
   3 -10  -4   -0.20    1.30
  -3 -10   4    0.90    0.80
   3 -10  -4   -1.40    0.90
  -3 -10   4    0.30    1.00
  -3 -10   4    1.10    1.00
  -3  10   3   27.30    2.20
  -3  10   3   26.40    2.20
   3 -10  -3   26.70    2.60
  -3 -10   3   29.40    2.40
  -3 -10   3   25.90    2.50
  -3 -10   3   27.80    2.10
  -3 -10   3   25.80    2.20
   3 -10  -3   29.20    2.10
  -3 -10   2   17.30    1.90
  -3 -10   2   18.90    2.10
  -3 -10   2   25.20    2.50
   3 -10  -2   23.70    1.90
  -3 -10   2   19.80    1.90
   3 -10  -2   19.80    2.20
  -3 -10   1   18.40    2.20
   3 -10  -1   22.00    1.60
  -3 -10   1   19.10    2.00
   3 -10  -1   17.70    1.50
  -3 -10   1   18.60    1.90
  -3 -10   1   23.20    2.30
   3 -10  -1   19.80    1.70
   3 -10  -1   20.60    2.20
  -3 -10   0  138.49    6.00
  -3 -10   0  153.88    6.20
   3 -10   0  147.39    5.50
  -3 -10   0  146.19    5.80
   3 -10   0  147.09    5.20
  -3 -10   0  138.69    6.40
   3 -10   0  144.29    5.10
   3 -10   0  138.89    5.00
   3 -10   1   11.10    1.20
  -3 -10  -1   10.10    1.80
  -3 -10  -1   11.70    1.70
  -3 -10  -1    8.20    1.70
   3 -10   1    9.50    1.10
   3 -10   1    7.00    1.20
   3 -10   1    9.50    1.00
   3 -10   2   35.90    2.10
  -3 -10  -2   34.60    3.30
   3 -10   2   32.00    1.70
   3 -10   2   33.60    1.60
  -3 -10  -2   31.80    2.50
  -3 -10  -2   31.10    2.70
  -3 -10  -2   32.40    2.90
   3 -10   2   32.40    1.60
   3 -10   3  139.69    4.60
  -3 -10  -3  146.09    6.50
   3 -10   3  148.19    4.70
   3 -10   3  145.09    4.70
  -3 -10  -3  143.59    7.10
  -3 -10  -3  154.18    6.40
  -3 -10  -3  164.28    6.80
   3 -10   3  145.29    4.80
  -3 -10  -4   91.29    5.00
  -3 -10  -4   73.39    4.50
  -3 -10  -4   89.69    4.60
  -3 -10  -4   86.99    5.40
   3 -10   4   82.09    2.80
   3 -10   5   73.29    2.60
  -3 -10  -5   80.79    4.50
  -3 -10  -5   74.69    4.50
  -3 -10  -5   77.99    4.80
  -3 -10  -5   80.09    5.40
   3 -10   5   75.19    2.60
   3  10   6   43.10    3.30
   3 -10   6   39.40    1.60
  -3 -10  -6   49.00    6.50
   3 -10   6   38.80    1.60
  -3 -10  -6   38.60    3.50
   3 -10   7    8.60    0.90
  -3 -10  -7   11.30    2.40
  -3 -10  -7   10.10    2.60
  -3 -10  -8   23.10    4.00
   3 -10   8   31.40    1.50
   3 -10   8   30.50    1.60
  -3 -10  -9   28.30    4.50
  -3 -10  -9   21.80    3.30
   3 -10   9   23.60    1.50
   3 -10   9   20.70    1.50
  -3  10 -10    0.90    0.50
  -3 -10 -10    0.20    2.10
   3 -10  10   -0.40    0.70
   3 -10  10    0.50    0.70
  -3 -10 -10    2.00    2.00
  -3  10 -11    7.50    1.00
   3 -10  11    9.30    1.40
   3 -10  11    6.10    1.20
  -3 -10 -11    8.90    2.70
  -3 -10 -11   11.70    2.80
  -3  10 -12   48.10    2.40
  -3 -10 -12   54.39    4.70
   3 -10  12   53.19    2.90
   3 -10  12   47.10    2.80
  -3 -10 -12   48.50    6.70
  -3  10 -13   14.70    1.60
  -3 -10 -13   19.70    4.60
   3 -10  13   17.90    2.00
   3 -10  13   15.00    1.90
  -3 -10 -13   20.50    3.60
   3  11 -13    8.40    1.80
   3  11 -13    7.40    1.80
   3 -11 -13   14.20    3.50
  -3 -11  13    8.80    1.70
  -3 -11  13   13.30    2.60
   3 -11 -13   11.00    2.30
   3  11 -12    2.10    1.30
   3  11 -12    1.10    1.10
   3 -11 -12    0.00    1.40
  -3 -11  12    2.80    1.10
  -3 -11  12    3.30    1.50
   3 -11 -12   -0.70    1.50
   3  11 -11   -1.00    0.90
   3  11 -11    0.30    1.10
  -3 -11  11    0.70    0.90
   3 -11 -11   -0.10    1.50
  -3 -11  11    1.60    1.30
   3 -11 -11   -0.20    1.40
   3  11 -10    9.30    1.70
   3  11 -10   11.40    1.80
  -3 -11  10   12.70    2.30
   3 -11 -10   10.40    2.30
  -3 -11  10    9.20    1.70
   3 -11 -10   11.60    3.00
   3  11  -9   14.90    1.90
   3  11  -9   14.40    2.00
   3 -11  -9   13.00    2.30
  -3 -11   9   17.40    2.10
   3 -11  -9   11.50    2.80
  -3 -11   9   15.60    2.40
   3  11  -8  120.79    5.30
   3  11  -8  119.69    5.10
   3 -11  -8  113.79    6.60
  -3 -11   8  119.59    5.70
   3 -11  -8  112.29    5.80
  -3 -11   8  116.39    5.10
   3  11  -7    8.00    1.60
   3  11  -7    9.30    1.50
   3 -11  -7    6.30    2.20
   3 -11  -7    9.90    2.00
  -3 -11   7    8.70    1.70
  -3 -11   7    9.10    1.50
   3  11  -6    1.20    1.00
   3 -11  -6    0.40    1.10
  -3 -11   6    0.60    0.90
  -3 -11   6    1.60    1.10
   3 -11  -6   -1.70    1.30
  -3  11   5  197.18    7.80
   3 -11  -5  190.38    8.40
  -3 -11   5  187.68    7.50
  -3 -11   5  198.78    7.20
  -3 -11   5  193.28    7.60
  -3  11   4    2.50    1.10
  -3  11   4    3.20    1.80
   3 -11  -4    1.10    1.00
  -3 -11   4    2.40    1.00
  -3 -11   4    0.70    1.10
  -3 -11   4    2.40    1.20
  -3 -11   4    1.90    1.10
   3 -11  -4    2.00    1.50
  -3  11   3  167.48    6.80
  -3 -11   3  185.88    7.10
  -3 -11   3  184.18    6.80
   3 -11  -3  184.08    6.80
  -3 -11   3  177.58    7.30
  -3 -11   3  175.48    7.10
   3 -11  -3  178.38    7.40
   3 -11  -2  188.98    6.90
   3 -11  -2  186.38    7.40
  -3 -11   2  197.08    7.50
  -3 -11   2  194.88    7.70
   3 -11  -2  184.18    6.70
  -3 -11   2  186.18    7.30
  -3 -11   2  174.88    7.60
   3 -11  -2  193.98    7.00
   3 -11  -1  114.09    4.50
   3 -11  -1  104.29    4.30
  -3 -11   1  110.09    5.10
  -3 -11   1  111.29    5.50
  -3 -11   1  104.49    5.00
   3 -11  -1  112.69    4.30
   3 -11  -1  102.89    4.80
  -3 -11   1  106.19    4.80
   3 -11   0    2.90    0.90
  -3 -11   0    0.30    1.00
  -3 -11   0    1.50    1.10
   3 -11   0    1.10    1.00
   3 -11   0    2.70    0.80
  -3 -11   0    3.30    1.60
   3 -11   0    2.70    0.80
  -3 -11   0    1.60    1.30
   3 -11   1   92.29    3.90
   3 -11   1   97.69    3.60
  -3 -11  -1   98.49    5.00
  -3 -11  -1  102.99    5.50
   3 -11   1   92.09    3.60
  -3 -11  -1   91.69    4.80
   3 -11   1   86.79    3.60
  -3 -11  -1   94.59    4.50
  -3 -11  -2   19.90    2.90
   3 -11   2   19.20    1.30
   3 -11   2   20.60    1.40
  -3 -11  -2   20.80    2.40
  -3 -11  -2   22.40    2.70
  -3 -11  -2   20.00    2.60
   3 -11   2   16.10    1.50
  -3 -11  -3   11.10    2.00
  -3 -11  -3   16.80    2.30
  -3 -11  -3   13.90    2.80
   3 -11   3   11.20    0.90
  -3 -11  -3   15.70    2.40
   3 -11   3   14.50    1.60
   3 -11   3   12.50    1.10
   3 -11   4   24.80    1.20
   3 -11   4   26.30    1.20
  -3 -11  -4   25.10    3.10
  -3 -11  -4   26.90    2.70
  -3 -11  -4   19.10    2.40
  -3 -11  -4   37.60    6.00
   3 -11   5   44.00    1.50
  -3 -11  -5   40.60    4.10
   3 -11   5   38.70    1.50
  -3 -11  -5   43.50    3.50
  -3 -11  -5   42.90    3.30
  -3 -11  -5   40.40    5.10
  -3 -11  -6    1.00    1.20
  -3 -11  -6    0.40    1.40
  -3 -11  -6   -1.00    1.60
  -3 -11  -6    2.10    1.70
   3 -11   7    5.00    0.60
  -3 -11  -7    3.90    2.10
  -3 -11  -7    3.80    1.90
   3 -11   7    4.30    0.60
  -3 -11  -8    1.40    1.80
  -3 -11  -8    1.60    2.00
   3 -11   8    2.10    0.60
   3 -11   8    2.00    0.50
   3 -11   9  166.98    5.50
  -3 -11  -9  168.88    9.40
  -3 -11  -9  160.98    8.20
  -3 -11 -10    5.40    2.30
  -3 -11 -10    9.10    2.70
   3 -11  10    6.40    1.00
  -3 -11 -11   31.20    4.10
   3 -11  11   39.40    1.90
  -3 -11 -11   47.80    6.00
   3 -11  11   38.50    2.20
  -3 -11 -12   11.30    3.30
   3 -11  12   15.40    1.60
   3 -11  12   13.90    1.40
  -3 -11 -12   18.00    3.40
   3  12 -12    4.90    1.50
   3 -12 -12    1.10    1.70
  -3 -12  12    2.70    2.00
   3 -12 -12    3.90    2.20
  -3 -12  12    4.70    1.20
   3  12 -11    4.30    1.40
   3  12 -11    2.10    1.20
  -3 -12  11    5.70    1.40
  -3 -12  11    6.10    1.60
   3 -12 -11    4.40    2.00
   3 -12 -11    1.30    1.40
   3  12 -10    0.20    1.20
   3  12 -10   -0.30    1.00
  -3 -12  10    0.50    1.10
   3 -12 -10    0.10    1.30
   3 -12 -10    0.00    1.50
  -3 -12  10    1.00    1.00
   3  12  -9   31.70    2.50
   3  12  -9   39.40    2.80
  -3 -12   9   31.00    2.90
  -3 -12   9   35.70    2.60
   3 -12  -9   33.20    4.20
   3 -12  -9   32.90    3.20
   3  12  -8    7.50    1.50
   3  12  -8    6.80    1.50
  -3 -12   8    6.20    1.60
   3 -12  -8    7.00    2.30
  -3 -12   8    6.30    1.40
   3 -12  -8    5.40    1.80
  -3 -12   7    9.40    1.50
  -3 -12   7    8.60    1.80
   3 -12  -7    6.20    2.30
   3 -12  -7    8.70    1.80
   3 -12  -6   12.50    2.50
   3 -12  -6   13.30    2.00
  -3 -12   6   11.80    2.30
  -3 -12   6   12.00    1.70
  -3 -12   6    8.30    1.80
  -3 -12   5   42.10    2.70
  -3 -12   5   41.70    3.00
   3 -12  -5   39.50    3.00
  -3 -12   5   47.20    3.00
  -3 -12   5   39.90    3.10
  -3  12   4    5.50    1.50
  -3 -12   4    5.00    1.10
  -3 -12   4    5.30    1.50
  -3 -12   4    6.60    1.50
   3 -12  -4    4.30    1.30
   3 -12  -4    4.00    1.60
  -3 -12   4    4.70    1.50
   3 -12  -3    2.00    0.90
  -3 -12   3   -1.00    1.00
   3 -12  -3    0.40    0.90
  -3 -12   3    0.10    0.90
  -3 -12   3   -0.10    1.00
  -3 -12   3    1.00    1.10
   3 -12  -3   -0.10    0.80
   3 -12  -3   -0.90    1.10
   3 -12  -2   10.40    1.80
  -3 -12   2    9.30    1.80
  -3 -12   2    9.60    1.80
  -3 -12   2    8.10    1.50
   3 -12  -2    9.20    1.40
   3 -12  -2    8.90    1.80
  -3 -12   2    8.10    1.80
   3 -12  -2   10.10    1.50
  -3 -12   1    2.90    1.50
  -3 -12   1    3.50    1.30
  -3 -12   1    2.80    1.30
   3 -12  -1    4.50    1.40
   3 -12  -1    2.60    1.00
   3 -12  -1    2.60    0.90
  -3 -12   1    4.00    1.40
   3 -12  -1    1.60    0.80
  -3 -12   0   11.30    2.20
  -3 -12   0   11.00    1.90
   3 -12   0   10.60    1.60
   3 -12   0   10.00    1.40
  -3 -12   0   11.90    1.80
   3 -12   0    8.80    1.30
   3 -12   0   12.10    1.40
  -3 -12   0   12.00    2.10
   3 -12   1    7.70    1.40
  -3 -12  -1    9.20    1.60
  -3 -12  -1    4.60    1.50
   3 -12   1    5.90    1.00
  -3 -12  -1    8.40    1.80
   3 -12   1    7.80    1.20
   3 -12   2   20.70    1.40
   3 -12   2   20.20    1.50
  -3 -12  -2   22.90    3.30
   3 -12   2   19.80    1.60
  -3 -12  -2   22.70    2.50
  -3 -12  -2   21.50    2.50
  -3 -12  -2   28.70    2.80
  -3 -12  -3   59.79    4.70
   3 -12   3   63.49    2.40
  -3 -12  -3   70.49    4.50
  -3 -12  -3   66.09    4.00
  -3 -12  -3   64.89    4.10
   3 -12   3   64.49    2.60
  -3 -12  -4   37.10    4.50
   3 -12   4   30.70    1.30
   3 -12   4   31.20    1.40
  -3 -12  -4   30.50    3.50
  -3 -12  -4   27.40    2.80
  -3 -12  -4   29.90    3.10
  -3 -12  -5    5.50    1.80
  -3 -12  -5    4.30    1.60
  -3 -12  -5    1.20    1.70
  -3 -12  -5    1.20    1.70
  -3 -12  -6    3.90    1.70
  -3 -12  -6   -0.20    1.70
  -3 -12  -6    0.80    1.60
  -3 -12  -6    2.10    1.80
  -3 -12  -7   12.80    2.40
  -3 -12  -7   14.00    2.60
  -3 -12  -7   13.60    3.00
  -3 -12  -7   18.80    3.00
  -3 -12  -8   25.50    4.30
  -3 -12  -8   14.90    2.90
  -3 -12  -9   49.00    5.90
  -3 -12  -9   39.60    4.10
  -3 -12 -10   41.20    4.30
  -3 -12 -10   45.00    5.90
  -3 -12 -11    7.60    2.80
   3 -12  11   18.50    1.90
  -3 -12 -11   10.70    3.00
   3  13 -11   15.50    2.20
   3  13 -11   19.30    2.60
   3 -13 -11   24.10    4.00
   3 -13 -11   23.20    3.20
  -3 -13  11   21.20    2.10
   3  13 -10   83.69    4.50
   3 -13 -10   89.39    5.40
   3 -13 -10   82.09    6.30
  -3 -13  10   89.99    4.40
  -3 -13  10   86.99    5.00
   3 -13  -9    4.00    2.10
  -3 -13   9    7.90    1.50
   3 -13  -9   11.10    2.30
  -3 -13   9    5.40    1.60
   3 -13  -8   -0.70    1.60
  -3 -13   8    1.70    1.30
   3 -13  -8    2.00    1.30
  -3 -13   8    1.50    1.10
  -3 -13   8    3.00    1.00
  -3 -13   7    5.90    1.40
  -3 -13   7    5.90    1.50
  -3 -13   7    1.90    1.30
  -3 -13   7    3.90    1.30
   3 -13  -7    2.30    1.40
   3 -13  -7    3.50    1.80
  -3 -13   6    5.90    1.60
  -3 -13   6    7.70    1.80
  -3 -13   6    5.00    1.20
   3 -13  -6    6.40    1.60
   3 -13  -6    9.00    2.40
  -3 -13   6    7.10    1.50
  -3 -13   5   61.29    3.80
   3 -13  -5   69.09    4.80
  -3 -13   5   69.49    3.60
  -3 -13   5   64.99    3.80
   3 -13  -5   64.59    3.90
  -3 -13   5   68.69    4.10
   3 -13  -4    1.30    1.30
   3 -13  -4    0.80    1.10
  -3 -13   4    0.70    1.00
  -3 -13   4   -0.80    0.80
  -3 -13   4    1.90    1.30
   3 -13  -4    1.40    1.10
   3 -13  -4    1.40    1.00
  -3 -13   4    0.70    1.20
   3 -13  -3   38.90    2.80
   3 -13  -3   39.10    3.30
  -3 -13   3   36.10    2.70
  -3 -13   3   38.30    3.30
  -3 -13   3   40.10    3.00
   3 -13  -3   38.10    2.80
  -3 -13   3   37.20    3.00
   3 -13  -3   41.80    2.70
  -3 -13   2   16.90    2.50
   3 -13  -2   21.90    2.60
   3 -13  -2   17.40    2.00
  -3 -13   2   20.20    2.50
  -3 -13   2   15.70    2.00
   3 -13  -2   19.90    1.80
  -3 -13   2   15.20    2.30
   3 -13  -2   18.50    1.90
  -3 -13   1   21.60    2.60
  -3 -13   1   21.10    2.90
   3 -13  -1   23.10    2.60
   3 -13  -1   20.10    1.80
   3 -13  -1   17.10    1.90
  -3 -13   1   20.70    2.50
   3 -13  -1   21.00    1.90
   3 -13   0   13.30    1.60
   3 -13   0   13.70    1.40
   3 -13   0   16.40    2.00
  -3 -13   0   13.10    2.10
  -3 -13   0   14.90    2.00
  -3 -13   0   13.40    2.40
  -3 -13   0   16.00    2.30
   3 -13   0   13.00    1.60
  -3 -13  -1    5.10    1.70
   3 -13   1    9.00    1.30
   3 -13   1   10.00    1.50
   3 -13   1    8.80    1.40
  -3 -13  -1    6.60    1.40
  -3 -13  -1    6.70    1.90
   3 -13   1    9.80    1.30
  -3 -13  -1    9.60    2.00
  -3 -13  -2    1.70    1.60
   3 -13   2    4.10    0.80
   3 -13   2    3.70    0.80
  -3 -13  -2   -0.10    1.10
   3 -13   2    4.40    0.80
   3 -13   2    3.10    0.80
  -3 -13  -2    2.10    1.30
  -3 -13  -2    3.00    1.50
  -3 -13  -3   35.20    3.20
  -3 -13  -3   30.10    3.70
  -3 -13  -3   35.00    3.40
  -3 -13  -3   34.90    3.00
   3 -13   3   35.30    1.60
   3 -13   4   90.09    3.20
  -3 -13  -4   94.49    5.40
  -3 -13  -4   87.99    4.90
   3 -13   4   91.29    3.00
  -3 -13  -4   96.29    6.10
  -3 -13  -4   96.99    5.40
  -3 -13  -5   11.70    2.50
  -3 -13  -5    7.60    2.30
  -3 -13  -5   11.20    2.20
  -3 -13  -5    7.90    2.70
  -3 -13  -6    5.90    2.20
  -3 -13  -6    5.40    2.20
  -3 -13  -6    4.60    2.00
  -3 -13  -6    3.10    1.70
  -3 -13  -7   15.70    2.50
  -3 -13  -7   19.60    3.30
  -3 -13  -7   20.40    3.60
  -3 -13  -8   77.89    6.30
  -3 -13  -8   76.99    5.50
  -3 -13  -8   80.39    5.30
  -3 -13  -9    3.90    1.90
  -3 -13  -9    2.10    1.90
  -3 -13  -9    8.70    3.10
  -3 -13 -10  138.69    9.10
  -3 -13 -10  142.29    8.70
  -3 -14   9   15.50    2.20
  -3 -14   9   20.60    2.00
  -3 -14   9   15.00    3.20
   3 -14  -9   16.10    2.50
   3 -14  -9   14.70    4.30
  -3 -14   8   23.30    2.60
   3 -14  -8   22.30    3.60
  -3 -14   8   22.60    2.70
  -3 -14   8   21.20    2.40
  -3 -14   8   22.60    2.10
   3 -14  -8   22.90    3.30
   3 -14  -7    0.50    1.20
  -3 -14   7    0.50    1.10
  -3 -14   7    2.10    0.90
  -3 -14   7   -1.00    1.10
   3 -14  -7    1.30    1.60
  -3 -14   7    0.10    1.00
   3 -14  -6    4.00    1.90
  -3 -14   6    6.00    1.70
  -3 -14   6    5.80    1.60
  -3 -14   6    8.40    1.50
  -3 -14   6    3.30    1.30
   3 -14  -6    4.30    1.60
   3 -14  -5   38.30    2.90
  -3 -14   5   35.90    2.60
   3 -14  -5   34.50    2.90
   3 -14  -5   36.30    3.80
  -3 -14   5   30.10    2.90
  -3 -14   5   31.30    3.00
   3 -14  -5   36.70    3.00
  -3 -14   5   34.30    2.90
   3 -14  -4    6.20    1.40
  -3 -14   4    5.00    1.60
  -3 -14   4    6.10    1.60
   3 -14  -4    3.70    1.20
  -3 -14   4    6.00    1.50
   3 -14  -4    3.90    1.30
  -3 -14   4    3.30    1.10
   3 -14  -4    3.50    1.60
  -3 -14   3    4.60    1.30
   3 -14  -3    6.00    1.80
  -3 -14   3    2.70    1.50
   3 -14  -3    5.00    1.50
  -3 -14   3    4.10    1.30
   3 -14  -3    3.30    1.20
   3 -14  -3    1.80    1.10
  -3 -14   3    3.70    1.40
   3 -14  -2    1.40    1.00
   3 -14  -2    1.00    0.90
  -3 -14   2    0.00    1.20
  -3 -14   2    2.50    1.20
   3 -14  -2    1.20    0.90
   3 -14  -2    2.20    1.60
  -3 -14   2   -0.20    0.90
  -3 -14   2    1.70    1.20
   3 -14  -1  106.59    4.50
  -3 -14   1   95.99    5.60
   3 -14  -1  102.79    5.00
  -3 -14   1  105.59    5.30
   3 -14  -1  101.99    4.50
  -3 -14   1  105.19    4.90
  -3 -14   1   98.79    5.20
   3 -14  -1  102.49    4.50
   3 -14   0   14.20    1.70
  -3 -14   0   15.70    2.10
   3 -14   0   14.00    2.00
   3 -14   0   16.40    1.60
  -3 -14   0   15.80    2.80
   3 -14   0   15.40    1.60
  -3 -14   0   19.00    2.60
  -3 -14   0   15.20    2.20
  -3 -14  -1    7.40    1.70
   3 -14   1    7.20    1.30
  -3 -14  -1    6.00    1.80
   3 -14   1    8.40    1.20
  -3 -14  -1    7.00    2.10
   3 -14   1    6.90    1.00
   3 -14   1    6.90    1.10
  -3 -14  -1   10.30    1.80
  -3 -14  -2   29.00    3.00
  -3 -14  -2   25.50    2.50
  -3 -14  -2   27.10    3.20
   3 -14   2   27.20    1.80
   3 -14   2   26.90    1.60
  -3 -14  -2   31.10    4.10
   3 -14   2   26.00    1.60
   3 -14   2   26.20    1.70
  -3 -14  -3   24.00    2.80
  -3 -14  -3   27.60    3.80
   3 -14   3   23.80    1.40
  -3 -14  -3   26.90    3.10
  -3 -14  -3   25.20    3.20
   3 -14   3   22.00    1.30
  -3 -14  -4    2.40    1.40
  -3 -14  -4    4.50    1.70
  -3 -14  -4    2.60    2.00
  -3 -14  -4    1.70    1.20
  -3 -14  -5    0.80    1.50
  -3 -14  -5    1.80    1.60
  -3 -14  -5    0.20    1.80
  -3 -14  -5    1.00    1.30
  -3 -14  -6    0.00    1.70
  -3 -14  -6    1.90    1.80
  -3 -14  -6    0.50    1.70
  -3 -14  -6    3.60    2.20
  -3 -14  -7   14.40    2.80
  -3 -14  -7   19.20    5.40
  -3 -14  -7   12.30    2.60
  -3 -14  -8   64.89    5.90
   3 -15  -7   -0.80    1.00
  -3 -15   7   -0.70    1.00
  -3 -15   7   -1.60    0.80
  -3 -15   7    3.60    1.50
   3 -15  -7   -1.00    1.50
  -3 -15   6    5.20    1.70
   3 -15  -6    7.20    2.10
  -3 -15   6    3.40    1.50
   3 -15  -6    7.10    2.20
   3 -15  -6    5.90    1.50
  -3 -15   6    7.70    1.50
   3 -15  -6    8.20    1.90
   3 -15  -5    6.00    1.70
  -3 -15   5    4.90    1.50
  -3 -15   5    7.40    1.70
   3 -15  -5    6.40    2.00
   3 -15  -5    5.90    1.60
   3 -15  -5    3.40    1.40
  -3 -15   5    5.60    1.20
  -3 -15   5    6.30    1.80
  -3 -15   4    1.40    1.30
   3 -15  -4    1.50    1.00
  -3 -15   4    3.20    1.30
   3 -15  -4    0.40    1.40
   3 -15  -4    3.00    1.30
   3 -15  -4    1.20    1.30
  -3 -15   4    1.90    1.00
  -3 -15   4    1.80    1.30
   3 -15  -3   64.69    3.50
  -3 -15   3   56.09    3.70
   3 -15  -3   56.29    4.20
  -3 -15   3   58.79    3.50
  -3 -15   3   52.69    4.10
   3 -15  -3   56.09    3.50
   3 -15  -3   55.59    3.40
  -3 -15   3   54.09    3.70
  -3 -15   2    5.70    1.90
   3 -15  -2    4.10    1.30
   3 -15  -2    2.70    1.00
  -3 -15   2    1.50    1.10
   3 -15  -2    2.80    1.10
  -3 -15   2    3.30    1.30
   3 -15  -2    3.20    1.60
  -3 -15   1    1.30    1.40
  -3 -15   1    2.10    1.30
  -3 -15   1    1.30    0.90
  -3 -15   1   -0.80    1.20
   3 -15  -1    1.60    1.10
   3 -15  -1    0.60    0.90
   3 -15  -1    2.00    1.10
  -3 -15   0    4.30    1.80
   3 -15   0    4.70    1.00
  -3 -15   0    7.00    1.50
   3 -15   0    5.60    1.30
  -3 -15   0    4.70    1.60
   3 -15   0    4.20    1.00
  -3 -15   0    5.40    1.60
   3 -15   0    6.20    1.40
  -3 -15  -1    2.30    1.80
   3 -15   1    0.90    0.90
  -3 -15  -1    1.10    1.20
   3 -15   1    2.00    0.80
  -3 -15  -1    3.60    1.50
   3 -15   1    1.80    0.90
   3 -15   1    2.00    0.70
  -3 -15  -1    1.30    1.30
  -3 -15  -2   49.99    3.50
   3 -15   2   50.39    2.20
  -3 -15  -2   49.80    3.90
   3 -15   2   47.50    2.40
   3 -15   2   53.19    2.40
  -3 -15  -2   45.40    3.70
  -3 -15  -2   49.00    4.40
   3 -15   2   51.49    2.40
   3 -15   3   15.30    1.10
  -3 -15  -3   13.30    2.10
  -3 -15  -3   12.10    2.20
  -3 -15  -3   18.80    3.30
  -3 -15  -3   15.50    2.50
   3 -15   3   14.00    1.00
  -3 -15  -4   70.29    5.40
  -3 -15  -4   92.79    6.30
  -3 -15  -4   87.09    5.40
  -3 -15  -4   84.99    4.90
  -3 -15  -5    6.80    2.10
  -3 -15  -5    5.10    1.90
  -3 -15  -6    5.40    2.30
  -3 -15  -6    5.40    2.10
   3 -16  -4    2.10    1.30
  -3 -16   4    2.10    1.10
   3 -16  -4    2.20    1.30
  -3 -16   4    2.10    1.40
   3 -16  -4    2.50    1.70
  -3 -16   4    1.70    1.20
  -3 -16   3   34.80    3.60
   3 -16  -3   38.60    2.90
  -3 -16   3   33.40    3.20
   3 -16  -3   36.10    3.40
  -3 -16   3   44.50    3.00
   3 -16  -3   33.80    2.70
   3 -16  -2    9.60    2.00
   3 -16  -2    4.50    1.50
  -3 -16   2    8.10    1.70
  -3 -16   2   13.40    2.70
  -3 -16   2    8.60    1.70
  -3 -16   1   17.80    2.70
   3 -16  -1   10.20    1.60
  -3 -16   1   10.90    1.90
  -3 -16   1   14.60    2.70
   3 -16  -1   14.40    1.70
   3 -16  -1   15.10    1.90
   3 -16  -1   17.40    2.40
  -3 -16   0    0.50    1.10
  -3 -16   0    1.90    1.80
   3 -16   0    3.90    1.30
   3 -16   0    2.10    1.00
  -3 -16   0    0.70    1.30
   3 -16   0    1.80    1.00
   3 -16   0    5.70    1.10
   3 -16   1   18.70    1.60
  -3 -16  -1   19.00    3.40
   3 -16   1   19.40    1.50
  -3 -16  -1   23.80    3.00
   3 -16   1   19.50    1.90
   3 -16   1   22.90    1.80
  -3 -16  -2   37.90    3.60
   3 -16   2   33.30    2.40
   3 -16   2   38.40    1.90
  -3 -16  -3   14.00    2.90
  -3 -16  -3   15.30    2.70
   4   0 -18   17.90    3.30
  -4   0  18   24.60    3.70
   4   0 -18   20.10    3.00
   4   0 -17    0.20    1.40
  -4   0  17    0.50    1.50
   4   0 -17   -0.40    2.10
   4   0 -16   16.50    3.40
  -4   0  16   14.60    2.60
   4   0 -16   14.00    2.40
  -4   0  15    1.30    1.40
   4   0 -15    0.40    1.20
  -4   0  15   -0.90    1.50
   4   0 -15   -1.30    1.50
   4   0 -14   10.10    2.00
   4   0 -14    5.80    2.30
  -4   0  14   11.80    2.80
  -4   0  14   10.30    2.20
   4   0 -13    1.60    1.20
  -4   0  13   -0.30    1.20
  -4   0  13   -2.40    1.20
   4   0 -13    2.00    2.00
  -4   0  12   68.49    4.10
  -4   0  12   66.39    4.90
   4   0 -12   72.99    4.90
   4   0 -12   70.49    4.60
   4   0 -11    0.00    1.10
   4   0 -11   -2.50    0.90
  -4   0  11   -1.30    1.00
   4   0 -10   -0.60    1.00
  -4   0  10   -0.10    0.80
  -4   0  10    1.60    1.30
   4   0 -10   -0.40    0.90
   4   0  -9   -0.30    0.70
  -4   0   9    0.00    0.80
  -4   0   9   -0.40    0.70
   4   0  -8    4.30    1.30
  -4   0   8    4.90    1.10
   4   0  -8    4.70    1.10
  -4   0   8    6.00    1.60
   4   0  -7    0.30    0.70
  -4   0   7    0.80    0.90
   4   0  -7    0.30    0.90
  -4   0   7   -0.10    0.70
   4   0  -6    1.10    0.90
  -4   0   6    1.40    0.70
  -4   0   6    0.30    0.80
   4   0  -6   -0.30    0.70
   4   0  -5    1.30    0.60
  -4   0   5   -0.20    0.50
   4   0  -5    0.20    0.80
  -4   0   5    1.30    0.80
   4   0  -4 1439.96   41.90
  -4   0   4 1415.36   42.30
   4   0  -4 1444.26   42.30
  -4   0   4 1417.56   41.90
   4   0  -3   -0.20    0.40
   4   0  -3   -0.30    0.30
  -4   0   3    0.20    0.40
  -4   0   3    0.90    0.50
   4   0  -2 6931.81  208.28
  -4   0   2 6840.62  208.58
  -4   0   1    0.50    0.30
  -4   0   1    0.40    0.30
   4   0  -1    0.60    0.40
   4   0  -1    1.00    0.40
  -4   0   0 1850.21   63.59
  -4   0  -1    0.60    0.40
  -4   0  -1    0.10    0.30
  -4   0  -1    0.70    0.40
   4   0   1    0.60    0.40
   4   0   1    0.10    0.30
  -4   0  -1    0.20    0.40
  -4   0  -2 4527.45  145.19
   4   0   2 4565.24  140.59
  -4   0  -3    1.10    0.70
   4   0   3    0.70    0.60
  -4   0  -3   -0.20    0.50
   4   0   3    0.80    0.50
  -4   0  -4 1577.34   49.30
  -4   0  -4 1710.33   49.70
   4   0   4 1707.83   49.60
   4   0   4 1725.13   49.40
  -4   0  -5    2.50    0.90
   4   0   5    0.80    0.80
  -4   0  -5    0.00    0.80
   4   0   5    1.70    0.90
  -4   0  -6  195.68    7.40
   4   0   6  194.88    6.90
   4   0   6  196.48    7.20
  -4   0  -6  183.28    6.80
  -4   0  -7    1.00    1.00
  -4   0  -7    0.50    0.80
   4   0   7    0.10    0.70
   4   0   7   -0.30    0.90
  -4   0  -8   11.80    2.10
   4   0   8   12.10    1.80
   4   0   8   15.00    1.90
  -4   0  -8   15.30    1.80
   4   0   9    1.20    1.10
  -4   0  -9   -1.50    1.20
  -4   0  -9   -0.80    0.80
   4   0   9   -1.20    0.90
  -4   0 -10  405.16   14.00
   4   0  10  434.26   14.80
   4   0  10  420.76   14.30
  -4   0 -10  415.06   15.10
  -4   0 -11    1.10    1.20
   4   0  11   -1.20    1.00
  -4   0 -11    0.10    1.50
   4   0  11    0.10    1.10
  -4   0 -12   46.60    3.30
   4   0  12   38.30    3.70
   4   0  12   42.60    3.40
  -4   0 -12   42.50    4.20
  -4   0 -13   -0.90    1.10
   4   0  13    2.00    1.60
   4   0  13   -0.30    1.20
  -4   0 -13    1.30    1.80
  -4   0 -14   16.80    3.00
   4   0  14   16.50    3.00
  -4   0 -14   22.40    2.80
   4   0  14   16.20    2.80
   4   0  15   -0.70    1.10
  -4   0 -15    1.00    1.70
   4   0  15    1.50    1.60
  -4   0 -15    1.00    1.40
  -4   0 -16   11.80    2.90
  -4   0 -16   10.80    2.10
   4   0  16   13.70    2.70
   4   1 -18   46.10    4.80
   4   1 -18   47.10    3.90
  -4   1  18   49.80    4.60
   4  -1 -18   49.40    4.10
  -4  -1  18   35.00    4.30
   4  -1 -18   45.60    5.00
   4   1 -17    5.30    1.70
  -4   1  17    2.80    1.90
   4   1 -17    4.00    2.10
   4  -1 -17    5.20    2.10
   4  -1 -17    5.10    1.90
  -4  -1  17    9.30    2.30
   4   1 -16   16.00    2.40
   4   1 -16   12.90    3.30
  -4   1  16    9.10    2.30
   4  -1 -16   11.30    2.70
   4  -1 -16   18.00    2.70
  -4  -1  16   14.40    2.70
   4   1 -15   14.40    2.50
  -4   1  15   20.80    3.10
   4   1 -15   18.80    2.50
  -4  -1  15   16.70    2.90
   4  -1 -15   20.20    4.80
  -4  -1  15   17.30    2.70
   4  -1 -15   13.00    2.30
   4   1 -14   26.10    3.70
   4   1 -14   29.90    2.80
  -4   1  14   20.30    2.80
  -4   1  14   18.60    3.30
  -4  -1  14   25.10    3.80
   4  -1 -14   32.60    3.00
   4  -1 -14   23.50    3.90
  -4  -1  14   18.10    2.60
   4   1 -13    7.30    1.70
   4   1 -13    5.50    2.00
  -4   1  13    4.30    1.80
  -4   1  13    6.60    1.80
  -4  -1  13    8.50    1.90
  -4  -1  13    9.60    2.40
   4  -1 -13    7.30    2.30
   4  -1 -13    4.80    1.70
  -4   1  12   26.50    3.00
   4   1 -12   30.50    3.40
  -4   1  12   17.00    2.80
   4   1 -12   27.70    2.60
  -4  -1  12   38.50    4.30
   4  -1 -12   30.60    3.40
   4  -1 -12   36.40    4.10
  -4  -1  12   33.40    2.90
  -4   1  11  306.77   11.10
  -4   1  11  294.27   12.00
   4   1 -11  307.77   10.80
   4   1 -11  306.37   11.60
   4  -1 -11  311.77   11.90
  -4  -1  11  299.07   11.80
  -4  -1  11  309.47   11.00
   4  -1 -11  310.57   10.90
   4   1 -10    3.50    1.30
   4   1 -10    5.70    1.20
  -4   1  10    7.80    2.00
  -4   1  10    6.10    1.40
  -4  -1  10    5.80    1.30
  -4  -1  10    4.10    1.50
   4  -1 -10    2.30    1.20
   4  -1 -10    5.50    1.70
  -4   1   9    5.00    1.60
   4   1  -9    6.60    1.70
   4   1  -9    8.50    1.40
  -4   1   9   10.30    1.70
  -4  -1   9    7.80    1.50
  -4  -1   9   11.30    2.10
   4  -1  -9    7.40    1.80
   4  -1  -9    5.70    1.30
  -4   1   8  385.06   12.80
   4   1  -8  378.56   12.60
   4   1  -8  386.46   13.70
  -4   1   8  386.36   13.50
   4  -1  -8  384.76   13.30
   4  -1  -8  392.46   12.70
  -4  -1   8  395.16   14.20
  -4  -1   8  386.76   12.70
   4   1  -7    5.10    1.10
  -4   1   7    4.90    1.10
   4   1  -7    3.20    1.20
  -4   1   7    3.50    1.40
  -4  -1   7    5.00    1.10
  -4  -1   7    3.20    1.10
   4  -1  -7    3.40    0.90
   4   1  -6  673.23   20.10
  -4   1   6  636.64   20.70
   4   1  -6  666.23   20.50
  -4   1   6  657.43   20.20
   4  -1  -6  658.63   20.10
  -4  -1   6  648.94   20.60
  -4  -1   6  663.33   20.10
   4  -1  -6  650.23   20.60
   4   1  -5  250.57    8.50
  -4   1   5  275.77    9.10
  -4   1   5  263.07    8.60
   4   1  -5  263.67    8.90
   4  -1  -5  264.27    9.00
  -4  -1   5  258.57    8.50
   4  -1  -5  264.97    8.50
  -4  -1   5  249.68    8.90
  -4   1   4  267.27    8.90
  -4   1   4  267.47    8.50
   4   1  -4  262.77    8.50
   4   1  -4  269.77    8.80
  -4  -1   4  259.77    8.50
  -4  -1   4  268.37    8.90
   4  -1  -4  267.17    8.50
   4  -1  -4  265.67    8.80
   4   1  -3  178.38    6.10
  -4   1   3  180.48    5.80
   4   1  -3  180.38    5.90
  -4   1   3  178.38    6.10
   4  -1  -3  176.38    5.80
   4  -1  -3  185.18    6.10
  -4  -1   3  176.78    6.10
  -4  -1   3  169.08    5.80
   4   1  -2  174.58    5.80
   4   1  -2  175.68    6.00
  -4   1   2  180.58    5.90
  -4   1   2  181.38    5.70
  -4  -1   2  173.98    5.80
   4  -1  -2  181.48    5.90
  -4  -1   2  175.58    6.00
   4  -1  -2  178.58    5.70
  -4   1   1  356.16   10.90
   4   1  -1  369.06   11.30
  -4   1   1  379.46   11.10
   4   1  -1  360.56   11.10
  -4  -1   1  363.16   11.10
  -4  -1   1  354.66   11.30
   4  -1  -1  355.16   10.90
   4  -1  -1  375.56   11.10
  -4   1   0   32.60    1.40
  -4   1   0   33.00    1.50
   4   1   0   31.40    1.60
   4  -1   0   31.80    1.50
  -4  -1   0   32.70    1.70
  -4  -1   0   32.80    1.60
   4  -1   0   32.90    1.40
  -4   1  -1 6683.93  197.38
   4  -1   1 6563.54  196.78
   4   1   2 1171.78   35.60
  -4   1  -2 1201.78   35.20
   4   1   2 1206.18   35.50
  -4   1  -2 1229.98   35.10
  -4   1  -2 1258.87   35.30
  -4   1  -2 1279.57   35.40
  -4  -1  -2 1164.78   35.40
  -4  -1  -2 1167.98   35.60
  -4  -1  -2 1198.18   35.70
  -4  -1  -2 1149.69   35.50
  -4   1  -3  579.44   17.60
   4   1   3  576.04   17.90
  -4   1  -3  610.84   17.90
   4   1   3  571.34   18.10
  -4  -1  -3  574.34   18.20
   4  -1   3  589.54   17.60
  -4  -1  -3  562.44   17.90
   4  -1   3  622.74   17.80
  -4   1  -4 2060.59   58.79
   4   1   4 2022.70   59.09
   4   1   4 1927.81   58.79
  -4  -1  -4 1914.51   58.79
  -4  -1  -4 1953.70   59.19
   4  -1   4 2150.68   58.79
   4   1   5  402.96   12.90
  -4   1  -5  419.16   13.00
   4   1   5  390.76   13.10
   4  -1   5  389.06   12.60
  -4  -1  -5  389.76   13.30
   4  -1   5  420.56   12.80
  -4  -1  -5  376.66   12.80
  -4   1  -6 2484.65   71.99
   4   1   6 2464.75   72.09
   4   1   6 2394.86   71.79
   4  -1   6 2497.75   71.79
  -4  -1  -6 2372.16   72.29
   4  -1   6 2534.85   72.19
  -4  -1  -6 2356.36   71.79
   4   1   7   42.10    2.70
  -4   1  -7   46.50    3.10
   4   1   7   43.30    3.00
  -4   1  -7   38.20    2.30
   4  -1   7   46.90    2.60
  -4  -1  -7   43.50    3.30
  -4  -1  -7   44.40    2.70
   4  -1   7   49.90    2.90
   4   1   8   35.30    3.30
  -4   1  -8   36.10    2.90
  -4   1  -8   37.50    2.40
   4   1   8   34.80    2.60
   4  -1   8   32.60    2.40
  -4  -1  -8   33.90    2.50
   4  -1   8   33.80    2.70
  -4  -1  -8   35.10    3.20
   4   1   9   -0.20    1.00
  -4   1  -9    1.40    1.40
   4   1   9   -1.70    0.90
  -4   1  -9    0.70    0.90
   4  -1   9   -0.70    0.90
  -4  -1  -9   -1.10    0.90
   4  -1   9    0.60    1.10
  -4  -1  -9   -0.60    1.30
   4   1  10    5.80    1.60
  -4   1 -10    4.40    1.30
   4   1  10    5.90    1.70
  -4   1 -10    5.50    1.80
  -4  -1 -10    7.90    2.30
   4  -1  10    4.90    1.40
   4  -1  10    4.40    1.50
  -4  -1 -10    4.30    1.50
   4   1  11   12.70    2.40
  -4   1 -11    9.50    2.20
   4   1  11   13.80    2.30
  -4   1 -11   12.30    1.90
  -4  -1 -11   11.90    2.40
   4  -1  11   13.80    2.10
   4  -1  11    9.30    2.10
  -4  -1 -11    8.50    1.80
  -4   1 -12   11.40    1.90
   4   1  12    7.20    1.90
  -4   1 -12   12.90    3.30
   4   1  12    8.70    2.10
   4  -1  12   16.10    2.70
   4  -1  12   11.10    2.00
  -4  -1 -12    7.00    1.70
  -4  -1 -12    8.90    2.50
   4   1  13   40.80    3.70
   4   1  13   45.60    4.00
  -4   1 -13   44.30    3.20
  -4   1 -13   46.60    4.10
  -4  -1 -13   42.20    3.30
   4  -1  13   44.10    3.90
   4  -1  13   38.60    3.50
  -4  -1 -13   36.50    4.30
   4   1  14  197.08    8.70
  -4   1 -14  186.38    7.90
  -4   1 -14  182.08    8.80
   4   1  14  191.48    9.10
  -4  -1 -14  187.48    8.30
   4  -1  14  196.68    8.40
   4  -1  14  189.98    8.90
  -4  -1 -14  195.48    9.70
   4   1  15   10.00    2.10
   4   1  15    7.90    2.40
  -4   1 -15    4.60    1.90
  -4   1 -15    6.80    1.70
  -4  -1 -15    8.50    1.90
   4  -1  15    8.00    1.90
  -4  -1 -15   11.70    3.10
   4  -1  15    8.40    2.40
  -4   1 -16   22.80    3.60
   4   1  16   20.00    3.30
  -4   1 -16   16.10    2.50
   4  -1  16   19.70    3.00
  -4  -1 -16   27.10    4.30
   4  -1  16   23.00    3.60
  -4  -1 -16   19.70    2.80
   4   2 -18   10.00    2.50
   4   2 -18    9.90    2.30
   4  -2 -18    5.90    2.50
   4  -2 -18   12.20    2.60
  -4   2  17    5.10    2.10
   4   2 -17    2.40    1.90
   4  -2 -17    4.00    2.70
  -4  -2  17    4.40    1.70
   4  -2 -17    2.60    1.60
   4   2 -16    1.40    1.80
   4   2 -16   -0.10    1.20
  -4   2  16    1.60    1.60
   4  -2 -16    2.20    1.60
   4  -2 -16    2.60    2.10
  -4  -2  16    3.00    1.80
   4   2 -15   56.39    4.40
   4   2 -15   58.19    4.70
  -4   2  15   57.09    4.30
  -4  -2  15   56.79    4.10
   4  -2 -15   53.99    5.00
   4  -2 -15   54.79    4.10
  -4  -2  15   43.90    4.50
   4   2 -14    4.20    1.40
  -4   2  14    4.10    1.80
  -4   2  14    1.80    2.40
   4   2 -14    3.30    1.80
  -4  -2  14    3.30    1.70
   4  -2 -14    1.00    1.50
  -4  -2  14    2.90    1.70
   4  -2 -14    1.20    1.60
  -4   2  13  324.27   11.90
   4   2 -13  318.77   12.10
  -4   2  13  290.17   12.50
   4   2 -13  302.37   11.10
  -4  -2  13  290.07   12.40
   4  -2 -13  304.17   12.50
   4  -2 -13  317.67   11.50
  -4  -2  13  305.67   11.40
  -4   2  12    4.70    1.70
  -4   2  12    9.20    2.50
   4   2 -12    3.90    1.30
   4   2 -12    6.90    1.90
  -4  -2  12    2.00    1.60
  -4  -2  12    7.00    1.80
   4  -2 -12    5.40    1.70
   4  -2 -12    3.60    1.70
  -4   2  11   99.49    5.10
   4   2 -11   97.39    5.30
   4   2 -11  103.59    4.70
  -4   2  11   94.69    5.70
  -4  -2  11   98.69    5.60
   4  -2 -11  101.69    5.00
  -4  -2  11  105.09    4.90
   4  -2 -11   99.09    5.70
  -4   2  10   88.49    4.40
   4   2 -10   89.49    6.40
   4   2 -10   82.19    4.00
  -4   2  10   86.49    5.10
   4  -2 -10   85.89    5.00
  -4  -2  10   82.89    4.20
   4  -2 -10   83.09    4.30
  -4  -2  10   89.19    5.00
  -4   2   9  166.48    6.50
   4   2  -9  158.58    6.70
  -4   2   9  154.28    7.10
   4   2  -9  157.78    6.20
  -4  -2   9  166.88    6.40
  -4  -2   9  165.38    7.00
   4  -2  -9  159.58    7.00
   4  -2  -9  164.98    6.40
   4   2  -8  244.98    8.40
   4   2  -8  238.78    8.90
  -4   2   8  244.18    9.40
  -4  -2   8  249.78    9.20
   4  -2  -8  235.88    8.50
   4  -2  -8  229.98    9.20
  -4  -2   8  252.27    8.50
  -4   2   7  400.96   12.70
   4   2  -7  391.56   12.50
  -4   2   7  382.16   13.30
   4   2  -7  388.66   13.00
   4  -2  -7  397.06   12.60
  -4  -2   7  386.86   12.50
   4  -2  -7  384.96   13.20
  -4  -2   7  377.66   13.10
   4   2  -6 1434.06   43.50
  -4   2   6 1434.56   43.20
   4   2  -6 1462.75   43.10
  -4   2   6 1440.26   43.90
   4  -2  -6 1456.55   43.20
   4  -2  -6 1449.76   43.70
  -4  -2   6 1491.35   43.70
  -4  -2   6 1501.55   43.10
  -4   2   5   84.39    4.00
  -4   2   5   86.39    3.60
   4   2  -5   90.99    3.50
  -4  -2   5   89.29    4.00
   4  -2  -5   87.69    3.60
  -4  -2   5   89.09    3.50
   4  -2  -5   85.69    3.90
   4   2  -4   33.30    2.00
  -4   2   4   32.50    1.80
   4   2  -4   33.00    1.80
  -4   2   4   29.50    2.10
   4  -2  -4   32.10    1.70
   4  -2  -4   33.60    2.10
  -4  -2   4   31.90    2.00
   4   2  -3 2487.95   86.99
  -4  -2   3 2583.84   88.29
   4  -2  -3 2737.33   87.79
   4   2  -2 2049.70   59.89
  -4   2   1  935.71   27.70
  -4   2   1  974.20   28.00
   4   2  -1  953.30   28.10
  -4  -2   1  953.30   28.30
   4  -2  -1  979.90   27.90
  -4  -2   1  906.21   28.10
   4  -2  -1  957.10   27.80
  -4   2   0 9907.41  268.37
   4   2   0 8607.44  273.07
  -4  -2   0 8848.71  274.07
  -4   2  -1  261.37    7.50
  -4   2  -1  245.58    7.50
  -4   2  -1  243.08    7.40
  -4  -2  -1  241.98    8.20
  -4  -2  -1  237.38    8.00
  -4  -2  -1  239.78    8.10
  -4  -2  -1  245.48    8.00
   4  -2   1  245.98    7.50
   4  -2   1  255.07    7.50
  -4   2  -2    5.60    0.60
   4   2   2    5.30    0.90
  -4   2  -2    5.50    0.60
  -4   2  -2    5.40    0.60
   4   2   2    4.00    0.70
  -4  -2  -2    5.10    1.00
  -4  -2  -2    5.20    1.00
  -4  -2  -2    6.40    1.00
  -4  -2  -2    5.60    0.90
  -4   2  -3 1299.07   36.90
   4   2   3 1235.78   37.30
   4   2   3 1229.68   37.50
  -4   2  -3 1242.18   36.70
  -4   2  -3 1238.18   36.60
  -4  -2  -3 1220.48   37.40
   4  -2   3 1328.27   36.80
  -4  -2  -3 1202.78   37.60
   4  -2   3 1305.47   36.70
  -4   2  -4  223.88    7.30
   4   2   4  207.58    7.80
  -4   2  -4  207.38    7.00
   4   2   4  213.48    7.60
   4  -2   4  227.58    7.10
   4  -2   4  228.28    7.20
  -4  -2  -4  216.18    8.10
  -4  -2  -4  213.58    7.70
   4   2   5  645.04   20.90
   4   2   5  655.53   20.60
  -4   2  -5  620.84   19.90
  -4   2  -5  721.33   20.50
  -4  -2  -5  619.64   20.70
   4  -2   5  685.33   20.10
  -4  -2  -5  654.93   21.20
   4  -2   5  716.53   20.40
  -4   2  -6  198.58    6.90
  -4   2  -6  173.98    6.30
   4   2   6  185.08    7.20
   4   2   6  181.38    6.90
  -4  -2  -6  181.88    6.90
   4  -2   6  182.88    6.60
   4  -2   6  182.68    6.40
  -4  -2  -6  174.88    7.40
   4   2   7  127.59    5.90
  -4   2  -7  125.19    4.80
   4   2   7  125.89    5.40
  -4   2  -7  137.49    5.40
   4  -2   7  132.19    5.20
   4  -2   7  120.89    4.90
  -4  -2  -7  119.19    6.60
  -4  -2  -7  120.39    5.30
   4   2   8  151.28    6.90
   4   2   8  171.28    6.80
  -4   2  -8  171.48    6.70
   4  -2   8  160.18    6.20
  -4  -2  -8  158.88    6.70
   4  -2   8  184.98    6.70
  -4  -2  -8  160.38    7.40
   4   2   9  132.49    6.00
   4   2   9  127.79    6.30
  -4   2  -9  143.49    6.20
   4  -2   9  137.69    5.90
  -4  -2  -9  129.89    6.70
  -4  -2  -9  132.29    6.00
   4   2  10  176.28    7.20
   4   2  10  164.28    7.50
  -4   2 -10  159.28    7.20
   4  -2  10  164.58    6.60
   4  -2  10  179.68    7.20
  -4  -2 -10  141.59    7.80
  -4  -2 -10  165.38    7.10
   4   2  11   44.40    3.40
  -4   2 -11   46.50    3.80
   4   2  11   43.30    3.90
  -4  -2 -11   41.50    3.30
   4  -2  11   39.00    3.00
   4  -2  11   49.10    3.60
  -4  -2 -11   42.50    4.40
   4   2  12  568.34   19.60
  -4   2 -12  544.05   19.30
  -4   2 -12  555.94   18.10
   4   2  12  553.94   18.90
  -4  -2 -12  559.44   20.20
   4  -2  12  553.04   18.50
   4  -2  12  566.24   19.00
  -4  -2 -12  539.05   18.70
   4   2  13  114.09    6.50
   4   2  13  112.59    6.00
  -4   2 -13  106.39    5.20
  -4  -2 -13   95.69    6.60
   4  -2  13  108.29    5.50
  -4  -2 -13  107.69    5.70
   4  -2  13  113.79    6.10
  -4   2 -14  503.55   17.40
   4   2  14  523.75   19.10
   4   2  14  526.65   18.50
  -4   2 -14  493.05   18.40
   4  -2  14  546.75   18.70
   4  -2  14  545.85   18.10
  -4  -2 -14  504.25   19.50
   4   2  15   15.00    2.90
  -4   2 -15   14.30    2.20
  -4   2 -15   11.90    2.70
   4  -2  15   17.60    3.00
  -4  -2 -15   13.70    2.40
   4  -2  15   13.70    2.40
  -4   2 -16    0.60    1.30
  -4   2 -16    1.70    1.70
   4   2  16    5.20    2.20
   4  -2  16    2.20    1.50
  -4  -2 -16    2.80    1.70
   4  -2  16    4.50    2.20
  -4  -2 -16    2.60    2.10
   4   3 -18    3.90    1.50
   4   3 -18    5.70    2.30
   4  -3 -18    0.90    2.00
   4  -3 -18    4.60    2.10
   4  -3 -17    0.20    1.90
  -4  -3  17   -0.20    1.40
   4  -3 -17    3.80    1.60
  -4   3  16    6.80    2.30
   4   3 -16    6.10    1.70
   4   3 -16    5.70    2.10
  -4  -3  16    7.70    2.10
   4  -3 -16    6.00    2.60
  -4  -3  16    8.50    2.40
   4  -3 -16    9.80    2.20
   4   3 -15    3.20    1.90
  -4   3  15    9.80    2.30
   4   3 -15    9.80    1.90
   4  -3 -15    2.50    1.60
  -4  -3  15    9.60    2.40
   4  -3 -15    8.90    2.80
   4   3 -14   62.99    3.90
  -4   3  14   68.99    4.60
   4   3 -14   68.79    4.80
  -4  -3  14   66.79    5.10
   4  -3 -14   66.39    4.40
  -4  -3  14   68.49    4.30
   4  -3 -14   62.49    6.90
  -4   3  13  232.98    9.50
   4   3 -13  239.38    8.90
   4   3 -13  222.78    9.60
  -4   3  13  229.48   10.30
  -4  -3  13  224.68   10.00
   4  -3 -13  225.18   10.30
   4  -3 -13  237.98    9.30
  -4  -3  13  223.38    9.10
   4   3 -12   17.80    2.60
  -4   3  12   22.10    3.40
  -4   3  12   19.00    2.60
   4   3 -12   16.50    2.10
   4  -3 -12   18.50    2.60
  -4  -3  12   16.10    2.20
   4  -3 -12   18.70    3.30
  -4  -3  12   13.20    2.40
   4   3 -11   -1.00    0.90
   4   3 -11    0.10    1.30
  -4   3  11    1.80    1.20
  -4   3  11    0.20    1.20
  -4  -3  11    1.00    1.10
   4  -3 -11   -1.20    1.40
  -4  -3  11    0.50    1.00
   4  -3 -11   -0.80    1.00
  -4   3  10   11.10    2.10
   4   3 -10   11.10    1.60
  -4   3  10   11.00    1.90
   4   3 -10   11.00    2.00
   4  -3 -10    6.50    1.60
  -4  -3  10   13.40    2.40
  -4  -3  10    8.80    1.60
   4  -3 -10   10.40    1.80
  -4   3   9    0.00    0.90
  -4   3   9    1.50    1.20
   4   3  -9   -0.10    0.80
  -4  -3   9   -0.60    0.80
  -4  -3   9    0.60    0.90
   4  -3  -9   -0.40    1.10
  -4   3   8  177.08    6.80
  -4   3   8  174.48    7.40
   4   3  -8  174.98    6.40
   4   3  -8  174.08    6.90
  -4  -3   8  174.08    7.10
   4  -3  -8  169.68    7.30
   4  -3  -8  170.38    6.60
  -4  -3   8  178.58    6.50
  -4   3   7   31.60    2.20
   4   3  -7   32.40    2.40
  -4   3   7   35.00    2.80
   4   3  -7   28.40    2.00
  -4  -3   7   31.10    2.50
   4  -3  -7   31.50    3.20
   4  -3  -7   29.30    2.60
  -4  -3   7   30.30    2.00
   4   3  -6  280.17    9.50
   4   3  -6  278.07    9.10
  -4   3   6  275.77    9.90
  -4   3   6  269.77    9.30
  -4  -3   6  277.67    9.20
  -4  -3   6  281.97    9.70
   4  -3  -6  274.57    9.20
   4  -3  -6  271.47    9.80
   4   3  -5  702.23   21.30
   4   3  -5  691.03   21.60
  -4   3   5  702.53   21.40
  -4   3   5  701.33   21.90
  -4  -3   5  696.63   21.70
   4  -3  -5  737.13   21.40
   4  -3  -5  684.63   21.80
  -4  -3   5  708.03   21.30
  -4   3   4  444.76   14.60
   4   3  -4  460.45   14.40
  -4   3   4  467.75   14.20
   4   3  -4  453.15   14.10
   4  -3  -4  446.56   14.50
   4  -3  -4  468.75   14.10
  -4  -3   4  446.06   14.40
  -4  -3   4  468.25   14.10
   4   3  -3  450.55   13.90
   4   3  -3  453.95   14.10
  -4   3   3  453.75   13.80
  -4   3   3  443.36   14.10
  -4  -3   3  463.45   13.90
   4  -3  -3  450.55   13.70
  -4  -3   3  455.05   14.20
   4  -3  -3  434.06   14.00
  -4   3   2 1044.70   30.30
  -4   3   2 1045.60   30.60
   4   3  -2 1003.20   30.60
   4   3  -2 1030.40   30.80
   4  -3  -2 1033.10   30.50
  -4  -3   2 1040.90   30.80
  -4  -3   2 1036.70   30.60
   4  -3  -2 1033.80   30.30
  -4   3   1  258.17    7.90
  -4   3   1  246.78    7.60
   4   3  -1  252.37    8.30
   4   3  -1  244.78    8.10
  -4  -3   1  250.07    8.10
  -4  -3   1  251.77    8.30
   4  -3  -1  240.08    7.60
   4  -3  -1  260.87    7.80
  -4   3   0  457.65   13.00
   4   3   0  438.26   13.60
  -4   3   0  427.66   12.90
   4   3   0  425.26   13.70
   4  -3   0  438.66   12.90
  -4  -3   0  426.66   13.70
   4  -3   0  457.35   13.00
  -4  -3   0  435.26   13.60
   4   3   1 6158.18  198.08
  -4   3  -1 6976.90  187.08
  -4  -3  -1 6020.40  198.28
  -4   3  -2  323.27    9.70
  -4   3  -2  334.17    9.80
  -4   3  -2  351.66    9.90
  -4   3  -2  322.07    9.70
  -4  -3  -2  331.37   10.70
  -4  -3  -2  326.97   10.90
  -4  -3  -2  324.47   11.00
  -4  -3  -2  330.17   10.80
   4   3   3  207.98    7.80
  -4   3  -3  214.38    6.70
   4   3   3  212.98    7.60
  -4   3  -3  221.28    7.30
  -4   3  -3  216.88    6.70
  -4   3  -3  227.48    6.80
  -4  -3  -3  205.28    7.70
   4  -3   3  225.18    6.80
   4  -3   3  232.88    6.80
  -4   3  -4   26.30    1.30
   4   3   4   25.40    2.10
   4   3   4   23.90    2.20
   4  -3   4   24.80    1.40
  -4  -3  -4   24.10    2.00
   4  -3   4   25.00    1.50
  -4  -3  -4   25.50    2.40
  -4   3  -5  224.98    7.20
   4   3   5  206.58    7.60
  -4   3  -5  200.08    6.70
   4   3   5  200.28    7.90
   4  -3   5  220.88    7.00
  -4  -3  -5  188.88    7.60
   4  -3   5  217.28    6.90
  -4  -3  -5  204.98    8.20
  -4   3  -6  201.58    6.90
  -4   3  -6  223.68    7.40
   4   3   6  202.48    8.10
   4   3   6  208.48    7.80
   4  -3   6  211.08    7.10
  -4  -3  -6  202.28    8.40
   4  -3   6  221.58    7.30
  -4  -3  -6  211.78    7.90
   4   3   7  197.78    8.10
   4   3   7  212.58    7.90
  -4   3  -7  191.38    6.90
  -4   3  -7  219.38    7.60
  -4  -3  -7  206.38    8.70
   4  -3   7  207.08    7.20
  -4  -3  -7  189.98    7.80
   4  -3   7  219.78    7.40
  -4   3  -8    0.30    0.60
  -4   3  -8    1.20    1.00
   4   3   8    2.40    1.30
   4   3   8    1.00    1.00
  -4  -3  -8    2.70    1.70
   4  -3   8    0.10    0.70
  -4  -3  -8    1.50    1.20
   4  -3   8    1.90    1.00
   4   3   9  831.42   26.50
  -4   3  -9  836.22   26.10
   4   3   9  829.92   27.00
  -4   3  -9  826.72   25.40
  -4  -3  -9  836.92   26.50
  -4  -3  -9  825.72   27.60
   4  -3   9  859.01   26.10
   4  -3   9  835.32   25.70
   4   3  10  394.66   14.50
  -4   3 -10  422.96   13.90
  -4   3 -10  387.96   13.00
   4   3  10  403.46   14.20
  -4  -3 -10  376.86   15.00
   4  -3  10  383.76   13.30
   4  -3  10  415.76   13.80
  -4  -3 -10  384.66   14.00
   4   3  11    5.50    1.70
   4   3  11    4.60    1.70
  -4   3 -11    3.20    1.50
  -4   3 -11    3.10    1.10
   4  -3  11    4.70    1.40
  -4  -3 -11    2.50    2.10
  -4  -3 -11    2.70    1.60
   4  -3  11    5.20    1.70
  -4   3 -12  285.27   10.90
  -4   3 -12  267.07    9.90
   4   3  12  269.47   11.60
   4   3  12  282.47   11.10
   4  -3  12  295.77   10.90
  -4  -3 -12  289.67   11.10
  -4  -3 -12  272.47   12.20
   4   3  13   36.00    4.30
   4   3  13   34.20    3.50
   4  -3  13   37.80    3.50
  -4  -3 -13   47.20    5.60
  -4  -3 -13   37.60    3.60
   4  -3  13   38.30    3.10
  -4   3 -14  168.58   11.00
   4   3  14  154.38    7.70
  -4  -3 -14  162.08   10.30
   4  -3  14  143.49    6.90
   4  -3  14  157.68    7.60
  -4  -3 -14  155.28    7.60
   4   3  15   38.20    3.80
  -4   3 -15   38.10    3.90
  -4  -3 -15   43.90    3.80
   4  -3  15   37.00    3.90
  -4  -3 -15   36.00    4.70
   4  -3  15   34.60    3.30
   4   3  16    2.40    1.80
  -4   3 -16    2.20    1.80
  -4  -3 -16    8.50    2.80
   4  -3  16    1.50    1.50
  -4  -3 -16    1.10    1.50
   4  -3  16    2.80    2.20
   4   4 -18    3.80    1.90
   4   4 -18    3.90    1.80
   4  -4 -18    2.30    2.40
   4  -4 -18    4.90    2.00
   4   4 -17   -1.50    1.20
   4   4 -17    0.70    1.60
   4  -4 -17   -1.40    1.90
   4  -4 -17    4.40    2.00
  -4  -4  17    2.10    1.50
   4   4 -16    1.60    1.30
   4   4 -16   -0.40    1.60
  -4  -4  16    1.50    1.30
   4  -4 -16    3.70    1.70
   4  -4 -16    3.00    2.30
  -4  -4  16   -0.80    1.50
  -4   4  15    1.70    1.90
   4   4 -15    3.10    1.90
   4   4 -15    2.30    1.40
   4  -4 -15    5.00    2.00
   4  -4 -15    0.30    2.10
  -4  -4  15    3.60    2.20
  -4  -4  15    3.20    1.30
  -4   4  14    4.80    1.90
   4   4 -14    4.00    1.90
   4   4 -14    6.20    1.60
   4  -4 -14    4.50    1.80
   4  -4 -14    8.10    2.40
  -4  -4  14    5.70    1.80
  -4  -4  14    4.50    2.00
   4   4 -13   32.90    2.80
   4   4 -13   35.60    3.50
  -4   4  13   29.90    3.10
   4  -4 -13   28.50    4.00
   4  -4 -13   34.50    3.20
  -4  -4  13   35.80    2.90
  -4  -4  13   33.90    4.00
   4   4 -12    2.70    1.50
  -4   4  12    4.20    1.40
  -4   4  12    3.70    1.80
   4   4 -12    4.80    1.50
  -4  -4  12    2.40    1.50
  -4  -4  12    1.30    1.30
   4  -4 -12    3.30    1.90
   4  -4 -12    3.20    1.60
   4   4 -11   18.30    2.20
  -4   4  11   22.10    2.70
  -4   4  11   33.20    4.10
   4  -4 -11   17.00    2.30
   4  -4 -11   21.70    3.40
  -4  -4  11   26.00    3.20
  -4  -4  11   22.20    2.20
  -4   4  10  238.08    8.90
   4   4 -10  222.38    8.30
  -4   4  10  234.48    9.70
   4   4 -10  232.28    8.90
   4  -4 -10  224.88    9.60
   4  -4 -10  227.68    8.70
  -4  -4  10  225.08    9.20
  -4  -4  10  226.08    8.40
  -4   4   9   20.30    2.10
   4   4  -9   20.20    2.30
  -4   4   9   24.50    3.10
   4   4  -9   17.30    1.80
   4  -4  -9   18.90    2.00
   4  -4  -9   17.80    2.50
  -4  -4   9   24.00    1.90
   4   4  -8   91.09    4.30
   4   4  -8   95.59    3.90
  -4   4   8   81.99    4.10
  -4   4   8   86.19    4.80
   4  -4  -8   81.29    4.70
  -4  -4   8   90.39    4.00
  -4  -4   8   91.49    4.50
   4  -4  -8   79.39    4.00
   4   4  -7  226.68    8.10
  -4   4   7  231.98    8.00
   4   4  -7  224.38    7.70
  -4   4   7  215.08    8.60
   4  -4  -7  216.88    8.00
  -4  -4   7  219.68    7.70
  -4  -4   7  221.08    8.30
   4  -4  -7  212.58    8.50
  -4   4   6  464.45   15.70
   4   4  -6  480.45   14.90
  -4   4   6  468.85   15.10
   4   4  -6  481.85   15.20
   4  -4  -6  461.35   15.60
   4  -4  -6  462.25   15.00
  -4  -4   6  471.05   15.40
  -4  -4   6  502.75   14.90
   4   4  -5  206.28    7.40
  -4   4   5  210.78    7.30
  -4   4   5  213.48    7.90
   4   4  -5  210.38    7.20
   4  -4  -5  203.48    8.60
  -4  -4   5  209.58    7.60
  -4  -4   5  217.48    7.20
   4   4  -4 1655.13   48.30
  -4   4   4 1653.83   48.30
   4   4  -4 1659.93   48.50
  -4   4   4 1623.04   48.70
   4  -4  -4 1579.44   48.60
  -4  -4   4 1610.24   48.50
  -4  -4   4 1663.03   48.20
   4  -4  -4 1693.23   48.20
   4   4  -3    1.30    0.90
  -4   4   3    2.10    0.70
  -4   4   3    1.70    0.90
   4   4  -3    1.20    0.70
  -4  -4   3    1.20    0.80
   4  -4  -3    1.60    0.60
   4  -4  -3    1.70    0.80
  -4  -4   3    3.30    0.80
   4   4  -2    9.00    1.20
  -4   4   2   10.90    1.30
  -4   4   2    8.10    0.90
   4   4  -2    7.90    1.10
   4  -4  -2   11.80    1.20
   4  -4  -2    8.20    0.80
  -4  -4   2    6.90    1.00
  -4  -4   2    9.20    1.10
  -4   4   1   31.70    1.70
   4   4  -1   33.50    2.10
   4   4  -1   36.70    2.00
  -4   4   1   31.40    1.40
   4  -4  -1   31.10    1.40
   4  -4  -1   33.40    1.60
  -4  -4   1   34.50    2.00
   4   4   0    2.80    0.80
   4   4   0    2.00    0.80
  -4   4   0    2.10    0.30
  -4   4   0    1.60    0.50
  -4  -4   0    2.20    0.80
   4  -4   0    1.10    0.30
  -4  -4   0    2.40    0.90
  -4  -4   0    2.10    0.70
   4  -4   0    2.80    0.50
  -4  -4  -1   21.60    1.80
   4  -4   1   20.20    0.80
  -4  -4  -1   23.00    2.10
  -4  -4  -1   24.10    1.80
  -4  -4  -1   22.40    1.80
  -4  -4  -2   47.30    2.80
  -4  -4  -2   49.70    2.70
  -4  -4  -2   50.99    3.10
  -4  -4  -2   56.99    2.90
   4   4   3  172.48    6.50
  -4   4  -3  172.48    5.20
   4   4   3  161.58    6.60
  -4   4  -3  186.18    5.20
  -4  -4  -3  164.48    6.50
   4  -4   3  178.08    5.30
  -4   4  -4    0.80    0.30
   4   4   4    0.90    0.90
  -4   4  -4    1.30    0.50
   4   4   4    0.20    0.80
   4  -4   4    0.70    0.40
  -4  -4  -4   -0.30    0.90
   4  -4   4    1.50    0.50
  -4   4  -5  759.52   22.70
   4   4   5  752.52   24.40
   4   4   5  752.42   24.00
  -4  -4  -5  759.12   24.20
   4  -4   5  821.82   23.10
  -4  -4  -5  761.02   24.70
   4  -4   5  799.12   22.90
  -4   4  -6    4.70    0.70
   4   4   6    2.20    1.10
   4   4   6    2.80    1.20
  -4   4  -6    3.10    0.70
  -4  -4  -6    4.50    1.30
   4  -4   6    7.00    1.00
  -4  -4  -6    4.70    1.60
   4  -4   6    3.40    0.80
   4   4   7   49.40    3.50
   4   4   7   43.20    3.00
  -4   4  -7   43.30    2.10
  -4   4  -7   48.50    2.60
   4  -4   7   44.40    2.50
  -4  -4  -7   42.00    3.10
  -4  -4  -7   41.90    3.60
   4  -4   7   43.40    2.30
  -4   4  -8  656.83   20.10
  -4   4  -8  616.14   19.40
   4   4   8  635.74   21.30
  -4  -4  -8  634.64   21.80
   4  -4   8  650.63   19.80
  -4  -4  -8  621.94   20.80
   4  -4   8  660.93   20.10
  -4   4  -9   84.39    4.00
  -4   4  -9   71.59    3.30
   4   4   9   68.89    4.70
   4   4   9   70.09    4.30
   4  -4   9   76.09    3.60
  -4  -4  -9   72.99    5.30
   4  -4   9   77.39    3.90
  -4   4 -10    4.50    1.10
   4   4  10    3.40    1.80
   4   4  10    1.40    1.60
  -4   4 -10    7.00    1.70
  -4  -4 -10    3.80    1.90
   4  -4  10    3.10    1.30
   4  -4  10    4.60    1.20
  -4  -4 -10    1.20    2.10
   4   4  11  117.09    6.60
   4   4  11  118.39    6.10
  -4   4 -11  124.69    5.70
  -4   4 -11  117.49    4.90
   4  -4  11  121.39    5.30
   4  -4  11  130.49    5.80
  -4  -4 -11   91.89    7.90
  -4  -4 -11  112.79    7.20
  -4   4 -12  233.88    9.00
   4   4  12  202.88    9.70
  -4   4 -12  213.98    8.10
   4   4  12  217.58    9.40
  -4  -4 -12  234.58    9.60
  -4  -4 -12  221.08   10.70
   4  -4  12  233.38    9.10
   4  -4  12  219.68    8.50
  -4   4 -13    2.40    1.50
  -4   4 -13    2.90    1.00
   4   4  13    0.60    1.50
   4  -4  13    3.00    1.30
  -4  -4 -13   -0.10    1.90
  -4  -4 -13    0.70    1.20
   4  -4  13    1.70    1.20
   4   4  14    0.40    1.60
  -4   4 -14    1.30    1.10
  -4   4 -14    1.90    1.30
  -4  -4 -14    2.40    1.40
   4  -4  14   -1.50    0.90
   4  -4  14   -1.10    1.10
  -4  -4 -14    1.50    2.00
  -4   4 -15   13.70    2.70
   4   4  15   16.30    3.20
  -4   4 -15   13.50    2.00
   4  -4  15   14.70    2.40
  -4  -4 -15   19.30    3.00
  -4  -4 -15   12.00    3.40
   4  -4  15   15.40    2.60
  -4   4 -16   20.70    3.20
  -4   4 -16   20.60    2.50
  -4  -4 -16   24.90    3.70
  -4  -4 -16   15.60    3.30
   4   5 -17   10.70    2.10
   4   5 -17    8.00    2.30
  -4  -5  17   11.80    2.40
  -4  -5  17   10.30    2.90
   4  -5 -17   12.60    3.30
   4  -5 -17    9.70    2.60
   4   5 -16   25.90    2.90
   4   5 -16   26.70    3.70
   4  -5 -16   14.50    3.30
   4  -5 -16   23.30    3.30
  -4  -5  16   24.90    3.80
  -4  -5  16   22.00    3.00
   4   5 -15   -1.40    1.00
   4   5 -15   -0.60    1.30
   4  -5 -15    2.70    2.00
  -4  -5  15    3.00    1.90
   4  -5 -15    0.00    1.30
  -4  -5  15    0.40    1.10
   4   5 -14    4.40    1.50
   4   5 -14    4.10    1.70
  -4   5  14    4.60    1.90
   4  -5 -14    0.80    1.40
  -4  -5  14    1.20    1.30
   4  -5 -14    2.00    1.90
  -4  -5  14    2.30    1.90
   4   5 -13   15.10    2.50
  -4   5  13   17.90    2.70
   4   5 -13   17.10    2.20
   4  -5 -13   14.30    3.10
   4  -5 -13   22.50    2.80
  -4  -5  13   13.80    2.20
  -4  -5  13   17.70    2.80
   4   5 -12   47.90    3.70
   4   5 -12   47.00    3.10
   4  -5 -12   47.80    4.50
  -4  -5  12   51.09    4.20
   4  -5 -12   52.79    3.80
  -4  -5  12   46.80    3.20
   4   5 -11    5.60    1.40
  -4   5  11    4.80    2.00
   4   5 -11    4.80    1.70
  -4   5  11    3.80    1.50
   4  -5 -11    5.40    2.20
  -4  -5  11    5.60    1.40
   4  -5 -11    4.60    1.70
  -4  -5  11    4.70    1.70
  -4   5  10   93.19    4.90
   4   5 -10   96.49    5.70
  -4   5  10   97.89    7.60
   4   5 -10   98.79    4.50
   4  -5 -10   98.69    5.70
   4  -5 -10   96.49    4.80
  -4  -5  10  101.99    4.60
  -4  -5  10   91.79    5.20
  -4   5   9   66.39    3.70
   4   5  -9   58.89    3.60
  -4   5   9   57.59    4.10
   4   5  -9   53.49    3.10
  -4  -5   9   60.89    3.90
   4  -5  -9   60.09    4.30
  -4  -5   9   57.89    3.20
   4  -5  -9   66.49    3.70
  -4   5   8   73.49    3.90
  -4   5   8   70.59    4.40
   4   5  -8   74.79    3.80
   4   5  -8   72.39    3.50
   4  -5  -8   71.79    3.80
  -4  -5   8   79.59    4.20
   4  -5  -8   70.89    4.40
  -4  -5   8   73.09    3.50
   4   5  -7    0.40    0.90
  -4   5   7    1.40    0.90
  -4   5   7    2.00    1.00
   4   5  -7    0.40    0.80
   4  -5  -7    1.20    0.90
   4  -5  -7   -0.30    1.10
  -4  -5   7    1.30    1.10
  -4  -5   7    1.50    0.70
   4   5  -6  117.99    4.50
   4   5  -6  109.89    4.80
  -4   5   6  114.19    5.20
  -4   5   6  119.79    4.80
  -4  -5   6  105.29    4.80
  -4  -5   6  110.79    4.50
   4  -5  -6  104.89    5.10
   4  -5  -6  112.99    4.60
  -4   5   5   70.19    3.70
  -4   5   5   69.59    3.30
   4   5  -5   68.39    3.40
   4   5  -5   68.79    3.10
   4  -5  -5   70.89    3.30
  -4  -5   5   73.09    3.50
   4  -5  -5   62.99    3.60
  -4  -5   5   70.89    3.10
   4   5  -4   88.99    3.90
  -4   5   4   84.59    3.60
   4   5  -4   87.39    3.60
  -4   5   4   82.99    4.30
  -4  -5   4   87.69    3.60
   4  -5  -4   87.09    3.50
  -4  -5   4   85.09    3.90
  -4   5   3  567.44   17.50
  -4   5   3  551.04   17.20
   4   5  -3  559.74   17.30
   4   5  -3  563.44   17.50
  -4  -5   3  577.24   17.30
  -4  -5   3  584.24   17.60
   4  -5  -3  534.25   17.40
  -4   5   2    6.40    1.10
   4   5  -2    5.10    1.10
   4   5  -2    6.40    1.20
  -4   5   2    6.50    0.90
  -4  -5   2    4.90    1.10
   4  -5  -2    5.20    1.00
  -4  -5   2    3.40    0.90
   4  -5  -2    5.40    0.80
  -4   5   1  431.16   13.40
  -4   5   1  429.16   13.20
   4   5  -1  451.45   14.20
   4   5  -1  456.05   14.00
   4  -5  -1  422.26   13.20
  -4  -5   1  441.26   14.10
  -4  -5   1  458.35   14.00
   4  -5  -1  459.45   13.50
  -4   5   0    6.90    0.50
  -4   5   0    6.00    0.70
   4  -5   0    6.10    0.60
   4  -5   0    8.30    0.80
  -4  -5   0    5.70    1.10
  -4  -5   0    5.10    1.10
  -4  -5   0   10.90    1.70
  -4  -5   0    5.80    1.10
  -4  -5  -1   39.00    2.30
  -4  -5  -1   34.50    2.40
  -4  -5  -1   30.50    2.90
  -4  -5  -1   33.00    2.20
  -4  -5  -2  485.35   15.40
  -4  -5  -2  482.15   15.90
  -4  -5  -2  492.45   15.60
  -4  -5  -2  476.95   15.60
   4   5   3  212.98    8.10
   4   5   3  214.88    7.80
  -4  -5  -3  217.78    8.00
  -4  -5  -3  219.18    8.30
   4   5   4    8.10    1.70
   4   5   4    3.80    1.10
   4  -5   4    5.40    0.60
  -4  -5  -4    7.20    1.50
   4  -5   4    6.40    0.60
   4   5   5   97.89    4.90
  -4   5  -5  105.89    3.50
  -4   5  -5  100.29    3.20
  -4  -5  -5  100.89    5.40
  -4  -5  -5   95.69    4.80
   4  -5   5  103.49    3.50
   4  -5   5  105.79    3.60
   4   5   6  322.77   11.80
   4   5   6  325.87   11.40
  -4   5  -6  318.67    9.80
  -4   5  -6  332.57   10.20
   4  -5   6  337.97   10.30
   4  -5   6  321.27   10.10
  -4  -5  -6  312.97   12.10
   4   5   7  177.48    7.90
  -4   5  -7  179.88    6.00
   4   5   7  200.88    7.70
   4  -5   7  192.68    6.40
  -4  -5  -7  186.48    7.70
  -4  -5  -7  177.88    8.30
   4   5   8  160.68    7.40
  -4   5  -8  161.38    5.60
  -4   5  -8  174.68    6.20
   4   5   8  158.48    7.00
   4  -5   8  166.08    6.20
  -4  -5  -8  167.48    8.20
   4  -5   8  158.88    5.90
  -4  -5  -8  159.18    7.20
   4   5   9   81.09    5.10
  -4   5  -9   85.49    3.90
   4   5   9   71.49    4.40
  -4   5  -9   83.99    3.40
   4  -5   9   86.09    4.00
  -4  -5  -9   65.19    5.40
  -4  -5  -9   82.49    4.90
   4  -5   9   85.89    3.70
   4   5  10   79.19    4.80
  -4   5 -10   84.29    4.10
   4   5  10   80.79    5.30
  -4   5 -10   79.59    3.50
  -4  -5 -10   80.89    5.10
  -4  -5 -10   85.79    6.10
   4  -5  10   79.19    3.80
   4  -5  10   80.79    4.20
   4   5  11    3.50    1.70
  -4   5 -11    4.00    1.10
  -4   5 -11    2.30    1.20
   4   5  11    2.90    1.50
   4  -5  11    3.50    1.20
   4  -5  11    3.70    1.30
  -4  -5 -11    4.70    1.80
  -4  -5 -11    2.60    2.10
  -4   5 -12   26.50    2.20
  -4   5 -12   32.10    2.80
   4   5  12   27.50    3.40
  -4  -5 -12   29.20    3.50
   4  -5  12   24.60    2.40
  -4  -5 -12   33.80    4.70
   4  -5  12   26.00    2.70
  -4   5 -13    0.80    1.00
   4   5  13   -0.30    1.40
  -4   5 -13    0.60    1.00
   4  -5  13    0.60    1.30
  -4  -5 -13    0.90    1.50
  -4  -5 -13    0.30    1.90
   4  -5  13    3.00    1.40
   4   5  14   35.30    6.10
  -4   5 -14   30.70    3.00
  -4   5 -14   32.40    2.50
  -4  -5 -14   21.00    4.00
   4  -5  14   29.90    2.80
   4  -5  14   30.90    3.20
  -4  -5 -14   29.20    3.70
  -4   5 -15   22.40    3.10
  -4   5 -15   16.70    2.20
   4   5  15   16.70    3.00
  -4  -5 -15   12.00    2.30
   4  -5  15   15.30    2.80
   4  -5  15   12.00    2.20
  -4  -5 -15   23.20    4.50
   4   6 -17   33.70    3.90
   4   6 -17   29.90    3.10
  -4  -6  17   32.10    4.60
   4  -6 -17   32.90    4.20
   4   6 -16    2.70    1.80
   4   6 -16    1.10    1.30
  -4  -6  16    3.20    2.30
   4  -6 -16    2.10    2.10
  -4  -6  16    1.80    1.50
   4  -6 -16    3.90    2.00
   4   6 -15    4.20    1.80
   4   6 -15    3.70    1.50
   4  -6 -15    6.90    2.20
   4  -6 -15    2.00    2.40
  -4  -6  15    4.90    1.60
  -4  -6  15    3.40    2.00
   4   6 -14   10.10    1.90
   4   6 -14   11.10    2.30
  -4  -6  14   11.10    2.70
  -4  -6  14    8.70    1.80
   4  -6 -14    8.50    2.70
   4   6 -13   16.70    2.20
   4   6 -13   22.90    2.90
  -4  -6  13   27.90    3.00
   4  -6 -13   25.10    3.10
   4  -6 -13   18.40    3.60
  -4  -6  13   24.30    3.50
   4   6 -12    4.20    1.30
   4   6 -12    4.50    1.90
  -4   6  12    5.90    1.70
   4  -6 -12    4.70    2.10
  -4  -6  12    7.00    1.50
   4  -6 -12    3.30    1.60
  -4  -6  12    3.90    1.80
  -4   6  11  213.48    8.70
  -4   6  11  189.98    9.20
   4   6 -11  205.58    7.80
   4   6 -11  215.78    8.50
   4  -6 -11  205.88    9.60
  -4  -6  11  207.48    8.00
  -4  -6  11  189.28    8.60
   4  -6 -11  220.78    8.60
  -4   6  10    0.90    1.30
   4   6 -10    1.70    1.20
   4   6 -10    2.40    1.10
  -4   6  10   -0.80    1.30
  -4  -6  10    0.40    0.90
   4  -6 -10    2.10    1.70
   4  -6 -10    1.20    1.30
  -4  -6  10    0.20    1.00
  -4   6   9   97.09    5.50
   4   6  -9   99.09    4.90
   4   6  -9  102.69    4.50
  -4   6   9  104.79    5.10
   4  -6  -9   98.89    5.70
   4  -6  -9  104.29    5.00
  -4  -6   9  105.29    4.60
  -4  -6   9   94.29    5.10
   4   6  -8   10.90    1.80
   4   6  -8   10.30    1.50
  -4   6   8    8.90    2.00
  -4   6   8   10.30    1.70
   4  -6  -8    5.10    1.70
  -4  -6   8    8.30    1.70
  -4  -6   8   10.80    1.50
   4  -6  -8    7.60    1.50
   4   6  -7   48.40    2.70
  -4   6   7   55.49    3.10
   4   6  -7   48.00    3.00
  -4   6   7   46.70    3.40
  -4  -6   7   51.29    3.20
   4  -6  -7   45.10    3.40
   4  -6  -7   47.10    2.90
  -4  -6   7   48.00    2.70
   4   6  -6 1016.70   31.30
  -4   6   6 1072.49   31.40
   4   6  -6 1050.19   31.00
  -4   6   6 1030.60   31.80
  -4  -6   6 1063.39   31.00
   4  -6  -6 1034.60   31.20
   4  -6  -6  948.71   31.70
  -4  -6   6 1023.20   31.50
  -4   6   5  151.48    6.10
   4   6  -5  145.69    5.50
  -4   6   5  154.58    5.70
   4   6  -5  151.58    5.80
   4  -6  -5  143.99    5.60
   4  -6  -5  137.79    6.00
  -4  -6   5  142.79    5.80
  -4  -6   5  155.08    5.50
  -4   6   4  231.48    8.30
   4   6  -4  241.68    8.00
   4   6  -4  230.68    8.20
  -4   6   4  236.78    7.90
   4  -6  -4  228.38    7.80
   4  -6  -4  209.78    8.20
  -4  -6   4  236.48    7.90
  -4  -6   4  241.08    8.30
  -4   6   3   10.60    1.20
   4   6  -3   10.80    1.50
   4   6  -3   10.80    1.40
  -4  -6   3   10.50    1.30
   4  -6  -3    9.30    1.60
   4  -6  -3    8.40    1.10
  -4  -6   3    9.10    1.30
   4   6  -2  129.49    5.10
  -4   6   2  121.79    4.40
  -4   6   2  123.99    4.70
   4   6  -2  128.79    4.90
  -4  -6   2  131.79    4.90
   4  -6  -2  124.59    4.70
  -4  -6   2  127.19    5.10
   4  -6  -2  125.99    4.40
  -4   6   1   37.50    1.80
   4   6  -1   33.80    2.30
   4   6  -1   36.50    2.30
  -4  -6   1   38.10    2.40
  -4  -6   1   42.30    2.30
   4  -6  -1   34.70    1.80
   4  -6  -1   38.10    1.90
  -4   6   0  109.89    3.60
  -4  -6   0  108.99    4.60
   4  -6   0  103.79    3.50
  -4  -6   0  108.09    4.80
  -4  -6   0  118.49    4.80
  -4  -6   0  114.49    4.60
   4  -6   0  113.19    3.70
  -4  -6  -1  141.19    5.40
  -4  -6  -1  133.79    6.30
  -4  -6  -1  133.59    5.50
  -4  -6  -1  133.99    5.50
  -4  -6  -2  110.89    4.90
  -4  -6  -2  112.49    4.90
  -4  -6  -2  111.09    5.20
  -4  -6  -2  114.99    4.80
  -4  -6  -3  152.68    6.20
  -4  -6  -3  156.18    6.60
  -4  -6  -3  149.69    6.20
  -4  -6  -3  152.58    6.10
   4   6   4    4.40    1.20
   4   6   4    3.20    1.10
  -4  -6  -4    4.00    1.30
  -4  -6  -4    6.40    1.70
   4   6   5   41.90    2.80
   4   6   5   38.70    3.10
  -4  -6  -5   39.40    3.50
   4  -6   5   42.00    1.70
   4  -6   5   42.10    1.60
  -4  -6  -5   43.10    3.60
  -4   6  -6   36.00    1.60
  -4   6  -6   36.20    1.40
   4   6   6   40.10    2.90
   4   6   6   34.80    3.10
   4  -6   6   37.30    1.80
   4  -6   6   35.70    1.70
  -4  -6  -6   40.90    3.70
  -4  -6  -6   29.50    2.90
   4   6   7  165.08    7.40
  -4   6  -7  174.38    5.60
   4   6   7  163.48    7.00
  -4   6  -7  155.78    5.20
  -4  -6  -7  163.28    7.90
  -4  -6  -7  160.18    7.20
   4  -6   7  159.48    5.70
   4  -6   7  164.28    5.60
   4   6   8   -1.30    1.20
   4   6   8    0.10    1.40
  -4   6  -8   -0.10    0.50
   4  -6   8    0.70    0.70
  -4  -6  -8   -2.00    1.10
  -4  -6  -8   -0.80    1.70
   4  -6   8    1.20    0.70
  -4   6  -9  149.29    5.20
   4   6   9  147.69    7.30
   4   6   9  138.49    6.70
  -4  -6  -9  158.58    7.20
  -4  -6  -9  161.28    8.30
   4  -6   9  150.48    5.80
   4  -6   9  142.29    5.50
  -4   6 -10   92.99    3.80
  -4   6 -10   97.49    4.30
   4   6  10   86.69    5.60
   4   6  10   95.69    5.40
   4  -6  10  100.99    4.50
  -4  -6 -10  101.09    6.80
   4  -6  10   94.49    4.20
  -4  -6 -10  102.69    5.70
  -4   6 -11   22.10    1.80
   4   6  11   18.30    2.70
  -4   6 -11   21.10    2.10
  -4  -6 -11   13.00    2.50
   4  -6  11   19.30    2.10
  -4  -6 -11   22.40    5.00
   4  -6  11   20.40    2.40
  -4   6 -12   40.20    3.00
  -4   6 -12   43.90    2.50
   4   6  12   39.60    3.90
   4  -6  12   41.70    2.90
  -4  -6 -12   49.30    5.30
  -4  -6 -12   39.00    3.90
   4  -6  12   44.00    3.10
   4   6  13    8.70    2.30
  -4   6 -13    6.90    1.30
  -4   6 -13   11.60    1.90
  -4  -6 -13   11.50    2.60
   4  -6  13    5.10    1.50
  -4  -6 -13    6.40    2.80
   4  -6  13    8.00    1.70
  -4   6 -14    7.40    1.80
   4   6  14    4.80    2.10
  -4   6 -14    8.30    1.40
   4  -6  14    6.50    1.60
  -4  -6 -14    6.10    2.90
   4  -6  14    8.20    2.10
  -4  -6 -14    8.70    2.50
  -4   6 -15  230.98    9.50
  -4   6 -15  227.58    8.70
  -4  -6 -15  259.07   12.80
   4  -6  15  227.78    9.30
  -4  -6 -15  251.67   10.90
   4   7 -16   12.20    2.60
   4   7 -16   13.30    2.20
   4  -7 -16    9.10    2.80
  -4  -7  16   11.60    2.60
  -4  -7  16   13.30    2.40
   4  -7 -16   15.10    2.90
   4   7 -15    2.20    1.40
   4   7 -15    1.90    1.50
  -4  -7  15    6.20    1.70
   4  -7 -15    2.40    1.80
  -4  -7  15    3.80    2.10
   4  -7 -15    1.60    1.70
   4   7 -14   17.80    2.30
   4   7 -14   18.50    2.80
  -4  -7  14   20.30    2.50
   4  -7 -14   19.00    2.80
  -4  -7  14   14.30    2.80
   4  -7 -14   14.70    3.30
   4   7 -13   28.30    3.30
   4   7 -13   26.00    2.50
  -4  -7  13   24.90    3.40
  -4  -7  13   26.80    2.90
   4  -7 -13   20.70    3.40
   4  -7 -13   34.30    3.40
   4   7 -12  108.79    5.00
   4   7 -12  100.99    5.50
  -4  -7  12  102.09    5.90
   4  -7 -12   97.89    5.60
   4  -7 -12  107.59    6.70
  -4  -7  12  106.69    5.20
   4   7 -11   40.20    2.90
  -4   7  11   48.00    3.60
   4   7 -11   45.30    3.40
  -4  -7  11   49.20    3.80
  -4  -7  11   42.70    3.00
   4  -7 -11   47.30    4.90
   4  -7 -11   53.19    3.80
   4   7 -10    0.90    1.00
  -4   7  10    2.70    1.60
   4   7 -10    0.70    1.10
  -4   7  10    1.10    1.30
   4  -7 -10    2.00    1.60
   4  -7 -10    0.20    1.20
  -4  -7  10   -0.70    0.90
   4   7  -9   16.70    2.10
   4   7  -9   12.40    1.70
  -4   7   9   14.90    3.30
  -4   7   9   11.70    2.20
   4  -7  -9   13.30    2.50
  -4  -7   9   11.80    1.70
  -4  -7   9   12.40    2.00
   4  -7  -9    9.30    1.80
  -4   7   8    5.30    1.50
   4   7  -8    4.50    1.30
   4   7  -8    3.20    1.20
  -4   7   8    4.70    1.60
  -4  -7   8    3.10    1.20
   4  -7  -8    3.60    1.40
  -4  -7   8    4.30    1.10
   4  -7  -8    5.90    2.00
  -4   7   7  267.17   10.30
   4   7  -7  271.77    9.70
   4   7  -7  273.27    9.40
  -4   7   7  276.17    9.80
   4  -7  -7  268.77    9.70
   4  -7  -7  274.57   10.50
  -4  -7   7  273.47    9.90
  -4  -7   7  276.67    9.40
  -4   7   6  154.58    6.10
  -4   7   6  154.48    6.50
   4   7  -6  153.18    6.10
   4   7  -6  153.28    5.80
   4  -7  -6  150.58    6.00
  -4  -7   6  158.08    5.80
   4  -7  -6  140.59    6.50
  -4  -7   6  150.98    6.20
   4   7  -5   51.99    3.00
  -4   7   5   50.49    3.20
  -4   7   5   56.29    2.90
   4   7  -5   56.29    2.90
  -4  -7   5   53.99    2.70
   4  -7  -5   50.39    2.80
  -4  -7   5   47.70    3.00
   4  -7  -5   51.59    3.30
  -4   7   4   39.20    2.50
   4   7  -4   32.70    2.30
  -4   7   4   33.80    2.10
   4   7  -4   34.40    2.20
  -4  -7   4   36.40    2.40
  -4  -7   4   35.70    2.10
   4  -7  -4   31.60    2.50
   4  -7  -4   29.20    2.00
  -4   7   3   96.79    3.90
  -4   7   3  100.89    4.30
   4   7  -3  102.79    4.30
   4   7  -3  106.89    4.50
  -4  -7   3  106.39    4.50
   4  -7  -3   90.49    4.30
   4  -7  -3  101.09    4.00
  -4  -7   3  114.39    4.30
  -4   7   2  155.38    5.40
   4   7  -2  158.58    6.00
   4   7  -2  167.68    6.20
   4  -7  -2  150.28    5.40
  -4  -7   2  161.38    5.90
  -4  -7   2  155.68    6.10
   4  -7  -2  154.18    6.20
  -4   7   1  313.57    9.80
  -4   7   1  305.87    9.60
   4  -7  -1  315.07   10.00
  -4  -7   1  321.47   10.60
  -4  -7   1  319.47   10.70
  -4  -7   1  315.57   10.40
  -4  -7   1  302.87   10.80
  -4  -7   0    1.00    0.90
  -4  -7   0   -0.10    0.80
  -4  -7   0    1.30    0.90
   4  -7   0    0.80    0.50
  -4  -7   0   -0.40    0.80
   4  -7   0    0.40    0.40
   4  -7   1    9.40    0.70
  -4  -7  -1   11.30    1.70
   4  -7   1    8.70    0.60
  -4  -7  -1    9.60    1.60
  -4  -7  -1   11.30    1.90
  -4  -7  -1    9.90    1.60
  -4  -7  -2    3.60    1.30
  -4  -7  -2    9.30    1.50
  -4  -7  -2    7.30    1.50
  -4  -7  -2    6.60    1.50
  -4  -7  -3  133.19    5.90
  -4  -7  -3  134.49    5.90
  -4  -7  -3  133.39    6.30
  -4  -7  -3  143.69    5.80
   4   7   4    1.10    1.10
   4   7   4    1.40    1.00
  -4  -7  -4    0.80    1.20
  -4  -7  -4    1.30    1.20
   4   7   5  195.48    7.80
   4   7   5  193.68    8.10
  -4  -7  -5  206.68    8.20
  -4  -7  -5  189.08    8.50
   4   7   6  230.08    8.90
   4   7   6  231.78    9.40
  -4  -7  -6  246.48    9.40
  -4  -7  -6  219.08    9.80
   4  -7   6  230.68    7.10
   4  -7   6  223.98    7.00
  -4   7  -7  227.18    7.20
   4   7   7  237.28    9.20
  -4  -7  -7  238.58   10.30
   4  -7   7  230.98    7.40
   4  -7   7  226.58    7.40
  -4  -7  -7  238.38    9.50
   4   7   8    3.40    1.60
  -4   7  -8    3.40    0.70
   4   7   8    6.90    1.80
  -4   7  -8    3.40    0.60
   4  -7   8    4.60    0.90
   4  -7   8    2.80    0.90
  -4  -7  -8    1.70    2.00
  -4  -7  -8    1.30    1.60
   4   7   9  109.99    5.70
   4   7   9  114.69    6.30
  -4   7  -9  111.69    3.90
  -4   7  -9  106.19    4.20
   4  -7   9  108.59    4.40
   4  -7   9  103.89    4.30
  -4  -7  -9  109.19    7.00
  -4  -7  -9  112.39    6.10
   4   7  10    2.50    1.50
  -4   7 -10    3.10    0.80
   4  -7  10    1.70    0.90
  -4  -7 -10    3.90    2.00
   4   7  11   36.00    3.60
  -4   7 -11   40.90    2.20
   4  -7  11   39.20    2.70
  -4  -7 -11   39.70    4.80
  -4  -7 -11   55.99    4.50
   4  -7  11   39.60    2.60
  -4   7 -12    8.20    1.20
   4   7  12    9.30    2.40
  -4   7 -12   12.00    1.80
   4  -7  12   10.30    1.70
  -4  -7 -12    6.20    2.90
  -4  -7 -12   10.80    2.50
   4  -7  12   12.50    1.90
  -4   7 -13   65.69    3.70
  -4   7 -13   63.09    3.20
  -4  -7 -13   67.79    5.10
   4  -7  13   60.29    3.60
   4  -7  13   60.59    3.80
  -4  -7 -13   56.99    6.00
  -4   7 -14   56.39    3.20
  -4   7 -14   54.99    3.60
   4  -7  14   56.59    3.80
  -4  -7 -14   69.09    6.60
   4  -7  14   67.29    3.80
  -4   7 -15   24.20    2.70
  -4  -7 -15   26.60    3.90
   4  -7  15   25.90    2.70
  -4  -7 -15   30.70    5.30
   4   8 -16   -0.10    1.60
   4  -8 -16    1.90    2.50
   4  -8 -16    2.50    2.00
   4   8 -15    4.40    1.60
   4  -8 -15    8.20    2.40
  -4  -8  15    3.00    1.30
  -4  -8  15    3.70    2.20
   4  -8 -15    8.30    3.10
   4   8 -14   13.40    2.40
  -4  -8  14    8.80    2.20
   4  -8 -14   11.40    2.50
  -4  -8  14   10.90    2.00
   4  -8 -14    7.50    2.50
   4   8 -13    1.80    1.30
  -4  -8  13    0.00    1.00
   4  -8 -13   -0.70    1.60
   4  -8 -13   -0.60    1.40
  -4  -8  13   -0.20    1.30
   4   8 -12    2.20    1.40
   4   8 -12   -0.40    0.80
  -4  -8  12    3.20    1.20
   4  -8 -12    2.40    1.90
   4  -8 -12    3.80    1.80
  -4  -8  12    7.40    1.90
  -4  -8  11   21.80    2.10
   4  -8 -11   17.10    3.10
  -4  -8  11   20.60    2.70
   4   8 -10   -0.40    1.00
   4  -8 -10    2.60    1.40
   4  -8 -10    0.00    1.80
  -4  -8  10    0.40    0.90
  -4  -8  10    1.40    1.50
   4   8  -9   10.80    1.80
  -4   8   9    8.60    2.00
  -4   8   9   13.20    2.20
   4  -8  -9   10.80    2.10
   4  -8  -9   12.60    2.80
  -4  -8   9   14.60    1.90
  -4  -8   9   12.30    2.10
   4   8  -8   62.89    3.60
  -4   8   8   52.49    3.90
  -4   8   8   53.49    3.60
  -4  -8   8   56.39    3.10
  -4  -8   8   55.99    3.60
   4  -8  -8   54.69    3.50
   4  -8  -8   56.89    4.40
   4   8  -7   36.70    2.80
  -4   8   7   35.00    3.20
   4  -8  -7   38.60    3.50
   4  -8  -7   35.40    2.80
  -4  -8   7   35.90    2.40
  -4  -8   7   39.30    2.90
   4   8  -6   22.80    1.90
  -4   8   6   29.90    2.30
   4   8  -6   27.30    2.40
  -4   8   6   28.00    2.80
   4  -8  -6   26.90    3.00
  -4  -8   6   30.50    2.50
  -4  -8   6   27.00    2.10
   4  -8  -6   32.30    2.40
   4   8  -5  177.58    6.70
  -4   8   5  178.38    7.00
  -4   8   5  175.18    6.60
   4   8  -5  174.28    6.50
   4  -8  -5  161.98    7.10
   4  -8  -5  167.78    6.50
  -4  -8   5  176.58    6.40
  -4  -8   5  169.58    6.80
  -4   8   4   60.79    3.40
  -4   8   4   57.39    3.00
   4   8  -4   63.89    3.40
   4   8  -4   63.39    3.20
   4  -8  -4   56.29    3.00
  -4  -8   4   60.19    3.10
   4  -8  -4   56.19    3.50
  -4  -8   4   65.09    3.40
  -4   8   3  296.27   10.10
  -4   8   3  299.67    9.80
   4   8  -3  308.07   10.20
   4   8  -3  300.67   10.40
   4  -8  -3  283.17   10.20
  -4  -8   3  310.47   10.40
  -4  -8   3  310.77   10.10
   4  -8  -3  290.67    9.80
  -4   8   2    3.60    0.80
  -4   8   2    4.70    0.90
  -4  -8   2    4.20    1.20
  -4  -8   2    1.50    1.00
  -4  -8   2    4.20    1.10
   4  -8  -2    2.60    1.00
   4  -8  -2    4.00    0.80
  -4  -8   1   14.30    1.70
  -4  -8   1   12.10    1.70
  -4  -8   1   18.90    2.20
  -4  -8   1   14.70    2.10
   4  -8  -1   13.40    1.20
  -4  -8   0   25.50    2.20
   4  -8   0   24.60    1.50
  -4  -8   0   24.20    2.30
  -4  -8   0   21.00    1.90
  -4  -8   0   22.70    2.10
   4  -8   0   22.00    1.20
   4  -8   0   19.70    1.20
   4  -8   0   22.60    1.20
   4  -8   1   36.00    1.40
   4  -8   1   31.70    1.20
   4  -8   1   31.50    1.30
   4  -8   1   30.90    1.30
  -4  -8  -1   26.50    3.60
  -4  -8  -1   35.50    2.70
  -4  -8  -1   31.30    2.80
  -4  -8  -1   34.20    2.40
  -4  -8  -2  211.38    8.00
  -4  -8  -2  207.28    7.80
  -4  -8  -2  202.18    8.30
  -4  -8  -2  203.48    8.00
  -4  -8  -3    8.20    1.80
  -4  -8  -3    6.00    1.50
  -4  -8  -3    3.20    1.60
  -4  -8  -3    6.40    1.60
  -4  -8  -4  292.97   11.60
  -4  -8  -4  289.47   10.60
  -4  -8  -4  301.37   11.00
  -4  -8  -4  301.17   11.10
   4   8   5   15.20    2.30
   4   8   5   14.10    2.50
  -4  -8  -5   16.00    3.00
  -4  -8  -5   20.30    2.90
   4   8   6   14.80    2.20
   4   8   6   17.80    2.60
  -4  -8  -6   19.50    3.20
  -4  -8  -6   15.40    2.60
   4   8   7   43.20    3.90
   4   8   7   45.10    3.50
  -4  -8  -7   39.80    4.30
   4  -8   7   44.80    2.00
   4  -8   7   44.00    1.70
  -4  -8  -7   51.69    4.00
  -4   8  -8   15.20    0.90
   4  -8   8   14.40    1.30
  -4  -8  -8   21.70    3.70
   4  -8   8   15.00    1.30
  -4  -8  -8   12.50    2.50
   4   8   9   31.20    3.40
  -4   8  -9   32.40    1.70
  -4   8  -9   35.60    1.40
  -4  -8  -9   41.40    5.20
  -4  -8  -9   36.70    3.60
   4  -8   9   32.10    1.90
   4  -8   9   32.20    2.00
  -4   8 -10   12.60    1.00
  -4   8 -10   12.40    1.30
   4   8  10    9.30    2.20
  -4  -8 -10   13.70    2.70
   4  -8  10   14.00    1.90
  -4  -8 -10   10.70    2.90
   4  -8  10   13.40    1.60
  -4   8 -11    8.80    1.10
  -4   8 -11    7.70    1.20
  -4  -8 -11   12.40    3.60
   4  -8  11    8.10    1.50
  -4  -8 -11    5.30    2.20
   4  -8  11    9.00    1.70
  -4   8 -12   22.40    1.90
  -4   8 -12   21.70    1.60
  -4  -8 -12   23.60    4.50
   4  -8  12   25.20    2.50
   4  -8  12   24.80    2.70
  -4  -8 -12   24.10    4.10
  -4   8 -13   22.50    1.80
   4  -8  13   23.60    2.70
  -4  -8 -13   27.00    3.90
  -4  -8 -13   23.60    4.50
   4  -8  13   25.70    2.40
  -4   8 -14   11.70    1.60
  -4  -8 -14   18.70    3.40
[truncated: 673,191 more chars]
