# Supplementary material for: Surface‐Decoupled Altitudinal and Azimuthal Triptycene‐Fused Tetrapodal Molecular Motors
Source: Angew Chem Int Ed Engl. 2025 Oct 23;65(2):e202513922. doi: 10.1002/anie.202513922 (PMC12790369; doi:10.1002/anie.202513922)
Supplement: Supplementary file 2 — Supporting Information [file ANIE-65-e202513922-s001.zip › 17_mo_ls453_o1ps_kaleta_5.cif]

 
data_mo_ls453_o1ps_kaleta_5
 
_audit_creation_method            'SHELXL-2019/3'
_shelx_SHELXL_version_number      '2019/3'
_chemical_name_systematic         ?
_chemical_name_common             ?
_chemical_melting_point           ?
_chemical_formula_moiety 'C31 H24 O, C H Cl3' 
_chemical_formula_sum
 'C32 H25 Cl3 O' 
_chemical_formula_weight          531.87
_chemical_compound_source   'synthesized by the authors'

loop_
 _atom_type_symbol
 _atom_type_description
 _atom_type_scat_dispersion_real
 _atom_type_scat_dispersion_imag
 _atom_type_scat_source
 'C'  'C'   0.0033   0.0016
 'International Tables Vol C Tables 4.2.6.8 and 6.1.1.4'
 'H'  'H'   0.0000   0.0000
 'International Tables Vol C Tables 4.2.6.8 and 6.1.1.4'
 'Cl'  'Cl'   0.1484   0.1585
 'International Tables Vol C Tables 4.2.6.8 and 6.1.1.4'
 'O'  'O'   0.0106   0.0060
 'International Tables Vol C Tables 4.2.6.8 and 6.1.1.4'
 
_space_group_crystal_system       monoclinic
_space_group_IT_number            14
_space_group_name_H-M_alt         'P 21/c'
_space_group_name_Hall            '-P 2ybc'
 
_shelx_space_group_comment
;
The symmetry employed for this shelxl refinement is uniquely defined
by the following loop, which should always be used as a source of
symmetry information in preference to the above space-group names.
They are only intended as comments.
;
 
loop_
 _space_group_symop_operation_xyz
 'x, y, z'
 '-x, y+1/2, -z+1/2'
 '-x, -y, -z'
 'x, -y-1/2, z-1/2'
 
_cell_length_a                    15.5462(13)
_cell_length_b                    8.1008(6)
_cell_length_c                    20.7250(17)
_cell_angle_alpha                 90
_cell_angle_beta                  96.950(3)
_cell_angle_gamma                 90
_cell_volume                      2590.9(4)
_cell_formula_units_Z             4
_cell_measurement_temperature     120(2)
_cell_measurement_reflns_used     9812 
_cell_measurement_theta_min       2.2426 
_cell_measurement_theta_max       27.4629 
 
_exptl_crystal_description        plate 
_exptl_crystal_colour             colourless-yellow 
_exptl_crystal_density_meas       ?
_exptl_crystal_density_method     ?
_exptl_crystal_density_diffrn     1.364          
_exptl_crystal_F_000              1104
_exptl_transmission_factor_min    ?
_exptl_transmission_factor_max    ?
_exptl_crystal_size_max           0.500
_exptl_crystal_size_mid           0.341
_exptl_crystal_size_min           0.074
_exptl_absorpt_coefficient_mu     0.378
_shelx_estimated_absorpt_T_min    0.833
_shelx_estimated_absorpt_T_max    0.973
_exptl_absorpt_correction_type    multi-scan 
_exptl_absorpt_correction_T_min   0.833 
_exptl_absorpt_correction_T_max   0.973 
_exptl_absorpt_process_details    
;
Sevvana, M., Ruf, M., Us\'on, I., Sheldrick, G. M., and Herbst-Irmer, R. (2019)
"Non-merohedral twinning: from minerals to proteins"
Acta. Cryst. D75, 1040-1050.
doi:10.1107/S2059798319010179
;
_exptl_absorpt_special_details    ?
_diffrn_ambient_temperature       120(2)
_diffrn_radiation_wavelength      0.71073
_diffrn_radiation_type            MoK\a
_diffrn_source                    'I\mS  micro-focus sealed tube'
_diffrn_radiation_monochromator   'Quazar Mo multilayer optic' 
_diffrn_measurement_device_type   'Bruker D8 VENTURE Kappa Duo PHOTONIII CMOS' 
_diffrn_measurement_method        '\f and \w scans' 
_diffrn_detector_area_resol_mean  ?
_diffrn_reflns_number             6124
_diffrn_reflns_av_unetI/netI      0.0301
_diffrn_reflns_av_R_equivalents   ?
_diffrn_reflns_limit_h_min        -20
_diffrn_reflns_limit_h_max        20
_diffrn_reflns_limit_k_min        0
_diffrn_reflns_limit_k_max        10
_diffrn_reflns_limit_l_min        0
_diffrn_reflns_limit_l_max        26
_diffrn_reflns_theta_min          1.980
_diffrn_reflns_theta_max          27.518
_diffrn_reflns_theta_full         25.242
_diffrn_measured_fraction_theta_max   0.997
_diffrn_measured_fraction_theta_full  0.999
_diffrn_reflns_Laue_measured_fraction_max    0.997
_diffrn_reflns_Laue_measured_fraction_full   0.999
_diffrn_reflns_point_group_measured_fraction_max   0.997
_diffrn_reflns_point_group_measured_fraction_full  0.999
_reflns_number_total              6124
_reflns_number_gt                 5887
_reflns_threshold_expression      'I > 2\s(I)'
_reflns_Friedel_coverage          0.000
_reflns_Friedel_fraction_max      .
_reflns_Friedel_fraction_full     .
 
_reflns_special_details
;
 _reflns_Friedel_fraction is defined as the number of unique
 Friedel pairs measured divided by the number that would be
 possible theoretically, ignoring centric projections and
 systematic absences. Completness statistics refer to single and
 composite reflections containing twin component 1 only.
;
 
_computing_data_collection        'Bruker Instrument Service vV6.2.16' 
_computing_cell_refinement        'SAINT V8.40B (Bruker AXS LLC, 2019)' 
_computing_data_reduction         'SAINT V8.40B (Bruker AXS LLC, 2019)' 
_computing_structure_solution     'XT, VERSION 2018/2' 
_computing_structure_refinement 'SHELXL-2019/2 (Sheldrick, 2019)'
_computing_molecular_graphics     ?
_computing_publication_material   ?
_computing_bruker_data_scaling 'TWINABS-Bruker AXS scaling for twinned crystals-Version 2012/1'
_refine_special_details
;
 Refined as a 2-component twin.
;
_refine_ls_structure_factor_coef  Fsqd
_refine_ls_matrix_type            full
_refine_ls_weighting_scheme       calc
_refine_ls_weighting_details
'w=1/[\s^2^(Fo^2^)+(0.0628P)^2^+4.2187P] where P=(Fo^2^+2Fc^2^)/3'
_atom_sites_solution_primary     direct 
_atom_sites_solution_secondary   difmap 
_atom_sites_solution_hydrogens    mixed
_refine_ls_hydrogen_treatment     constr
_refine_ls_extinction_method      none
_refine_ls_extinction_coef        .
_refine_ls_number_reflns          6124
_refine_ls_number_parameters      343
_refine_ls_number_restraints      0
_refine_ls_R_factor_all           0.0716
_refine_ls_R_factor_gt            0.0690
_refine_ls_wR_factor_ref          0.1665
_refine_ls_wR_factor_gt           0.1649
_refine_ls_goodness_of_fit_ref    1.184
_refine_ls_restrained_S_all       1.184
_refine_ls_shift/su_max           0.000
_refine_ls_shift/su_mean          0.000
 
loop_
 _atom_site_label
 _atom_site_type_symbol
 _atom_site_fract_x
 _atom_site_fract_y
 _atom_site_fract_z
 _atom_site_U_iso_or_equiv
 _atom_site_adp_type
 _atom_site_occupancy
 _atom_site_site_symmetry_order  
 _atom_site_calc_flag
 _atom_site_refinement_flags_posn
 _atom_site_refinement_flags_adp
 _atom_site_refinement_flags_occupancy
 _atom_site_disorder_assembly
 _atom_site_disorder_group
O1 O 0.18393(18) 1.1742(3) 0.53749(13) 0.0302(6) Uani 1 1 d . . . . .
C1 C 0.31549(19) 0.4822(3) 0.62734(14) 0.0140(5) Uani 1 1 d . . . . .
H1 H 0.272963 0.429988 0.598458 0.017 Uiso 1 1 d R U . . .
C2 C 0.3073(2) 0.4410(4) 0.69811(15) 0.0169(6) Uani 1 1 d . . . . .
C3 C 0.2431(2) 0.3481(4) 0.72092(16) 0.0204(6) Uani 1 1 d . . . . .
H3 H 0.200439 0.296467 0.690861 0.024 Uiso 1 1 calc R U . . .
C4 C 0.2397(2) 0.3290(4) 0.78735(17) 0.0236(7) Uani 1 1 d . . . . .
C5 C 0.3042(2) 0.4019(4) 0.83135(16) 0.0225(7) Uani 1 1 d . . . . .
C6 C 0.3701(2) 0.4949(4) 0.80827(15) 0.0205(6) Uani 1 1 d . . . . .
H6 H 0.414145 0.543565 0.838043 0.025 Uiso 1 1 calc R U . . .
C7 C 0.3710(2) 0.5158(4) 0.74188(15) 0.0175(6) Uani 1 1 d . . . . .
C8 C 0.4330(2) 0.6217(4) 0.70861(15) 0.0178(6) Uani 1 1 d . . . . .
H8 H 0.478565 0.675185 0.739907 0.021 Uiso 1 1 calc R U . . .
C9 C 0.4706(2) 0.5142(4) 0.65820(15) 0.0176(6) Uani 1 1 d . . . . .
C10 C 0.5566(2) 0.4951(4) 0.65004(16) 0.0207(6) Uani 1 1 d . . . . .
H10 H 0.600006 0.546534 0.679536 0.025 Uiso 1 1 calc R U . . .
C11 C 0.5807(2) 0.4001(4) 0.59849(17) 0.0225(7) Uani 1 1 d . . . . .
C12 C 0.5165(2) 0.3257(4) 0.55469(16) 0.0220(7) Uani 1 1 d . . . . .
C13 C 0.4298(2) 0.3464(4) 0.56322(15) 0.0187(6) Uani 1 1 d . . . . .
H13 H 0.386025 0.296230 0.533673 0.022 Uiso 1 1 calc R U . . .
C14 C 0.4066(2) 0.4400(4) 0.61458(15) 0.0159(6) Uani 1 1 d . . . . .
C15 C 0.3107(2) 0.6720(4) 0.62369(14) 0.0156(6) Uani 1 1 d . . . . .
C16 C 0.25507(19) 0.7703(4) 0.58473(14) 0.0139(6) Uani 1 1 d . . . . .
C17 C 0.2643(2) 0.9449(4) 0.59058(15) 0.0184(6) Uani 1 1 d . . . . .
C18 C 0.3271(2) 1.0167(4) 0.63376(15) 0.0194(6) Uani 1 1 d . . . . .
H18 H 0.331531 1.133442 0.636871 0.023 Uiso 1 1 calc R U . . .
C19 C 0.3844(2) 0.9156(4) 0.67317(16) 0.0196(6) Uani 1 1 d . . . . .
H19 H 0.428764 0.962763 0.703067 0.023 Uiso 1 1 calc R U . . .
C20 C 0.37564(19) 0.7464(4) 0.66806(14) 0.0139(6) Uani 1 1 d . . . . .
C21 C 0.1965(2) 1.0269(4) 0.54481(15) 0.0202(6) Uani 1 1 d . . . . .
C22 C 0.1465(2) 0.8908(4) 0.50995(15) 0.0192(6) Uani 1 1 d . . . . .
C23 C 0.0769(2) 0.8996(4) 0.46249(15) 0.0228(7) Uani 1 1 d . . . . .
H23 H 0.054846 1.003345 0.446816 0.027 Uiso 1 1 calc R U . . .
C24 C 0.0395(2) 0.7526(5) 0.43782(17) 0.0280(8) Uani 1 1 d . . . . .
H24 H -0.009236 0.755490 0.405404 0.034 Uiso 1 1 calc R U . . .
C25 C 0.0733(2) 0.6024(5) 0.46059(16) 0.0244(7) Uani 1 1 d . . . . .
H25 H 0.047586 0.503231 0.443045 0.029 Uiso 1 1 calc R U . . .
C26 C 0.1442(2) 0.5932(4) 0.50864(16) 0.0199(6) Uani 1 1 d . . . . .
H26 H 0.166712 0.489342 0.523812 0.024 Uiso 1 1 calc R U . . .
C27 C 0.1810(2) 0.7385(4) 0.53369(15) 0.0159(6) Uani 1 1 d . . . . .
C28 C 0.1649(2) 0.2400(5) 0.81133(19) 0.0298(8) Uani 1 1 d . . . . .
H28A H 0.186853 0.148159 0.839420 0.045 Uiso 1 1 calc R U . . .
H28B H 0.126442 0.197150 0.774167 0.045 Uiso 1 1 calc R U . . .
H28C H 0.132755 0.316656 0.836046 0.045 Uiso 1 1 calc R U . . .
C29 C 0.3014(3) 0.3843(5) 0.90376(18) 0.0350(9) Uani 1 1 d . . . . .
H29A H 0.351859 0.439540 0.927310 0.053 Uiso 1 1 calc R U . . .
H29B H 0.302429 0.266927 0.915357 0.053 Uiso 1 1 calc R U . . .
H29C H 0.248236 0.434856 0.915514 0.053 Uiso 1 1 calc R U . . .
C30 C 0.6756(2) 0.3826(5) 0.5900(2) 0.0333(8) Uani 1 1 d . . . . .
H30A H 0.691409 0.265388 0.590993 0.050 Uiso 1 1 calc R U . . .
H30B H 0.710922 0.440638 0.625309 0.050 Uiso 1 1 calc R U . . .
H30C H 0.686067 0.430326 0.548195 0.050 Uiso 1 1 calc R U . . .
C31 C 0.5399(2) 0.2308(4) 0.49665(17) 0.0255(7) Uani 1 1 d . . . . .
H31A H 0.488722 0.171894 0.476098 0.038 Uiso 1 1 calc R U . . .
H31B H 0.585806 0.151249 0.510827 0.038 Uiso 1 1 calc R U . . .
H31C H 0.560380 0.307693 0.465336 0.038 Uiso 1 1 calc R U . . .
C1S C 0.1189(2) 0.7693(5) 0.21141(19) 0.0316(8) Uani 1 1 d . . . . .
H1S H 0.178720 0.787875 0.200616 0.038 Uiso 1 1 d R U . A .
Cl1S Cl 0.07941(13) 0.58333(19) 0.17551(7) 0.0445(4) Uani 0.923(5) 1 d . . P A 1
Cl2S Cl 0.12028(11) 0.76088(16) 0.29670(6) 0.0450(5) Uani 0.923(5) 1 d . . P A 1
Cl3S Cl 0.05312(10) 0.93264(17) 0.18013(10) 0.0480(4) Uani 0.923(5) 1 d . . P A 1
Cl1T Cl 0.0544(17) 0.571(3) 0.1868(13) 0.053(7) Uiso 0.077(5) 1 d . . P A 2
Cl2T Cl 0.1696(13) 0.7395(19) 0.2824(8) 0.044(5) Uiso 0.077(5) 1 d . . P A 2
Cl3T Cl 0.0444(14) 0.930(3) 0.2092(13) 0.053(5) Uiso 0.077(5) 1 d . . P A 2
 
loop_
 _atom_site_aniso_label
 _atom_site_aniso_U_11
 _atom_site_aniso_U_22
 _atom_site_aniso_U_33
 _atom_site_aniso_U_23
 _atom_site_aniso_U_13
 _atom_site_aniso_U_12
O1 0.0423(15) 0.0153(11) 0.0322(13) 0.0034(10) 0.0011(12) 0.0073(11)
C1 0.0168(13) 0.0076(12) 0.0170(13) 0.0004(10) 0.0001(11) 0.0010(10)
C2 0.0202(14) 0.0123(13) 0.0181(14) 0.0001(11) 0.0025(12) 0.0048(11)
C3 0.0219(15) 0.0147(14) 0.0246(16) -0.0011(12) 0.0037(13) 0.0005(12)
C4 0.0294(17) 0.0140(15) 0.0284(17) 0.0021(13) 0.0076(14) 0.0013(13)
C5 0.0322(17) 0.0186(15) 0.0184(15) 0.0023(12) 0.0102(13) 0.0051(13)
C6 0.0261(15) 0.0175(15) 0.0175(14) -0.0015(12) 0.0008(12) 0.0061(13)
C7 0.0182(14) 0.0132(13) 0.0212(14) 0.0000(12) 0.0028(12) 0.0032(11)
C8 0.0223(15) 0.0156(14) 0.0152(13) -0.0015(12) 0.0011(12) 0.0004(11)
C9 0.0229(15) 0.0126(13) 0.0172(14) 0.0037(11) 0.0021(12) -0.0001(11)
C10 0.0220(15) 0.0178(15) 0.0220(15) 0.0047(12) 0.0008(12) -0.0022(12)
C11 0.0254(16) 0.0171(15) 0.0260(16) 0.0062(13) 0.0069(13) 0.0024(12)
C12 0.0341(18) 0.0121(14) 0.0217(15) 0.0042(12) 0.0109(13) 0.0024(13)
C13 0.0265(15) 0.0123(13) 0.0174(14) 0.0048(11) 0.0029(12) -0.0023(12)
C14 0.0229(15) 0.0102(12) 0.0151(13) 0.0040(11) 0.0038(11) -0.0003(11)
C15 0.0214(15) 0.0107(13) 0.0154(13) -0.0020(11) 0.0045(11) -0.0009(11)
C16 0.0150(13) 0.0146(14) 0.0129(13) -0.0011(11) 0.0055(11) -0.0006(11)
C17 0.0252(16) 0.0143(14) 0.0167(14) 0.0025(11) 0.0059(12) 0.0044(12)
C18 0.0278(16) 0.0104(13) 0.0211(14) -0.0021(11) 0.0074(13) -0.0021(12)
C19 0.0250(16) 0.0152(14) 0.0187(14) -0.0035(12) 0.0034(12) -0.0054(12)
C20 0.0142(13) 0.0136(13) 0.0141(13) 0.0000(10) 0.0031(11) -0.0020(11)
C21 0.0266(16) 0.0185(15) 0.0167(14) 0.0021(12) 0.0073(13) 0.0038(13)
C22 0.0208(15) 0.0188(15) 0.0184(14) 0.0033(12) 0.0037(12) 0.0032(12)
C23 0.0268(16) 0.0241(16) 0.0165(14) 0.0035(13) -0.0005(13) 0.0068(13)
C24 0.0220(16) 0.038(2) 0.0215(16) 0.0013(14) -0.0056(13) 0.0029(15)
C25 0.0246(16) 0.0268(17) 0.0206(15) -0.0035(13) -0.0017(13) -0.0068(13)
C26 0.0210(15) 0.0160(14) 0.0226(15) 0.0018(12) 0.0020(12) -0.0008(12)
C27 0.0161(13) 0.0185(14) 0.0138(13) 0.0017(11) 0.0041(11) 0.0040(11)
C28 0.0316(18) 0.0309(19) 0.0288(18) 0.0068(15) 0.0111(15) -0.0063(15)
C29 0.048(2) 0.039(2) 0.0193(17) 0.0061(16) 0.0075(16) -0.0036(18)
C30 0.0278(18) 0.0265(18) 0.048(2) 0.0053(17) 0.0128(17) 0.0008(15)
C31 0.0350(19) 0.0207(16) 0.0227(16) 0.0007(13) 0.0116(14) 0.0037(14)
C1S 0.0227(16) 0.044(2) 0.0288(18) 0.0053(16) 0.0065(14) -0.0063(16)
Cl1S 0.0548(9) 0.0466(7) 0.0353(6) -0.0109(5) 0.0180(7) -0.0071(7)
Cl2S 0.0627(10) 0.0461(7) 0.0237(5) 0.0060(4) -0.0050(5) -0.0076(6)
Cl3S 0.0447(7) 0.0430(7) 0.0515(10) 0.0221(6) -0.0130(7) -0.0116(5)
 
_geom_special_details
;
 All esds (except the esd in the dihedral angle between two l.s. planes)
 are estimated using the full covariance matrix.  The cell esds are taken
 into account individually in the estimation of esds in distances, angles
 and torsion angles; correlations between esds in cell parameters are only
 used when they are defined by crystal symmetry.  An approximate (isotropic)
 treatment of cell esds is used for estimating esds involving l.s. planes.
;
 
loop_
 _geom_bond_atom_site_label_1
 _geom_bond_atom_site_label_2
 _geom_bond_distance
 _geom_bond_site_symmetry_2
 _geom_bond_publ_flag
O1 C21 1.216(4) . ?
C1 C14 1.512(4) . ?
C1 C2 1.525(4) . ?
C1 C15 1.540(4) . ?
C1 H1 0.9374 . ?
C2 C3 1.379(4) . ?
C2 C7 1.397(4) . ?
C3 C4 1.393(5) . ?
C3 H3 0.9500 . ?
C4 C5 1.402(5) . ?
C4 C28 1.503(5) . ?
C5 C6 1.401(5) . ?
C5 C29 1.513(5) . ?
C6 C7 1.388(4) . ?
C6 H6 0.9500 . ?
C7 C8 1.516(4) . ?
C8 C9 1.530(4) . ?
C8 C20 1.530(4) . ?
C8 H8 1.0000 . ?
C9 C10 1.377(5) . ?
C9 C14 1.397(4) . ?
C10 C11 1.404(5) . ?
C10 H10 0.9500 . ?
C11 C12 1.402(5) . ?
C11 C30 1.514(5) . ?
C12 C13 1.391(5) . ?
C12 C31 1.509(4) . ?
C13 C14 1.389(4) . ?
C13 H13 0.9500 . ?
C15 C16 1.366(4) . ?
C15 C20 1.415(4) . ?
C16 C17 1.425(4) . ?
C16 C27 1.489(4) . ?
C17 C18 1.371(5) . ?
C17 C21 1.486(4) . ?
C18 C19 1.399(5) . ?
C18 H18 0.9500 . ?
C19 C20 1.380(4) . ?
C19 H19 0.9500 . ?
C21 C22 1.485(5) . ?
C22 C23 1.373(5) . ?
C22 C27 1.410(4) . ?
C23 C24 1.395(5) . ?
C23 H23 0.9500 . ?
C24 C25 1.385(5) . ?
C24 H24 0.9500 . ?
C25 C26 1.395(5) . ?
C25 H25 0.9500 . ?
C26 C27 1.382(4) . ?
C26 H26 0.9500 . ?
C28 H28A 0.9800 . ?
C28 H28B 0.9800 . ?
C28 H28C 0.9800 . ?
C29 H29A 0.9800 . ?
C29 H29B 0.9800 . ?
C29 H29C 0.9800 . ?
C30 H30A 0.9800 . ?
C30 H30B 0.9800 . ?
C30 H30C 0.9800 . ?
C31 H31A 0.9800 . ?
C31 H31B 0.9800 . ?
C31 H31C 0.9800 . ?
C1S Cl2T 1.600(16) . ?
C1S Cl3T 1.74(2) . ?
C1S Cl3S 1.748(4) . ?
C1S Cl1S 1.758(4) . ?
C1S Cl2S 1.767(4) . ?
C1S Cl1T 1.93(3) . ?
C1S H1S 0.9936 . ?
Cl2T H1S 1.7612 . ?
 
loop_
 _geom_angle_atom_site_label_1
 _geom_angle_atom_site_label_2
 _geom_angle_atom_site_label_3
 _geom_angle
 _geom_angle_site_symmetry_1
 _geom_angle_site_symmetry_3
 _geom_angle_publ_flag
C14 C1 C2 107.9(2) . . ?
C14 C1 C15 104.9(2) . . ?
C2 C1 C15 104.9(2) . . ?
C14 C1 H1 112.9 . . ?
C2 C1 H1 112.4 . . ?
C15 C1 H1 113.1 . . ?
C3 C2 C7 120.0(3) . . ?
C3 C2 C1 126.7(3) . . ?
C7 C2 C1 113.3(3) . . ?
C2 C3 C4 121.0(3) . . ?
C2 C3 H3 119.5 . . ?
C4 C3 H3 119.5 . . ?
C3 C4 C5 119.1(3) . . ?
C3 C4 C28 120.2(3) . . ?
C5 C4 C28 120.6(3) . . ?
C6 C5 C4 120.0(3) . . ?
C6 C5 C29 119.9(3) . . ?
C4 C5 C29 120.1(3) . . ?
C7 C6 C5 119.9(3) . . ?
C7 C6 H6 120.0 . . ?
C5 C6 H6 120.0 . . ?
C6 C7 C2 120.0(3) . . ?
C6 C7 C8 127.1(3) . . ?
C2 C7 C8 112.9(3) . . ?
C7 C8 C9 107.8(2) . . ?
C7 C8 C20 105.3(2) . . ?
C9 C8 C20 104.3(2) . . ?
C7 C8 H8 112.9 . . ?
C9 C8 H8 112.9 . . ?
C20 C8 H8 112.9 . . ?
C10 C9 C14 119.9(3) . . ?
C10 C9 C8 127.3(3) . . ?
C14 C9 C8 112.7(3) . . ?
C9 C10 C11 120.5(3) . . ?
C9 C10 H10 119.7 . . ?
C11 C10 H10 119.7 . . ?
C12 C11 C10 119.6(3) . . ?
C12 C11 C30 120.8(3) . . ?
C10 C11 C30 119.6(3) . . ?
C13 C12 C11 119.4(3) . . ?
C13 C12 C31 119.6(3) . . ?
C11 C12 C31 120.9(3) . . ?
C14 C13 C12 120.5(3) . . ?
C14 C13 H13 119.7 . . ?
C12 C13 H13 119.7 . . ?
C13 C14 C9 120.0(3) . . ?
C13 C14 C1 126.4(3) . . ?
C9 C14 C1 113.5(3) . . ?
C16 C15 C20 119.1(3) . . ?
C16 C15 C1 129.4(3) . . ?
C20 C15 C1 111.5(3) . . ?
C15 C16 C17 118.6(3) . . ?
C15 C16 C27 134.3(3) . . ?
C17 C16 C27 107.1(3) . . ?
C18 C17 C16 122.2(3) . . ?
C18 C17 C21 128.4(3) . . ?
C16 C17 C21 109.4(3) . . ?
C17 C18 C19 119.1(3) . . ?
C17 C18 H18 120.5 . . ?
C19 C18 H18 120.5 . . ?
C20 C19 C18 119.1(3) . . ?
C20 C19 H19 120.4 . . ?
C18 C19 H19 120.4 . . ?
C19 C20 C15 121.9(3) . . ?
C19 C20 C8 124.6(3) . . ?
C15 C20 C8 113.4(3) . . ?
O1 C21 C22 126.9(3) . . ?
O1 C21 C17 127.5(3) . . ?
C22 C21 C17 105.5(3) . . ?
C23 C22 C27 121.9(3) . . ?
C23 C22 C21 129.1(3) . . ?
C27 C22 C21 109.0(3) . . ?
C22 C23 C24 118.4(3) . . ?
C22 C23 H23 120.8 . . ?
C24 C23 H23 120.8 . . ?
C25 C24 C23 120.0(3) . . ?
C25 C24 H24 120.0 . . ?
C23 C24 H24 120.0 . . ?
C24 C25 C26 121.6(3) . . ?
C24 C25 H25 119.2 . . ?
C26 C25 H25 119.2 . . ?
C27 C26 C25 118.5(3) . . ?
C27 C26 H26 120.7 . . ?
C25 C26 H26 120.7 . . ?
C26 C27 C22 119.4(3) . . ?
C26 C27 C16 131.6(3) . . ?
C22 C27 C16 109.0(3) . . ?
C4 C28 H28A 109.5 . . ?
C4 C28 H28B 109.5 . . ?
H28A C28 H28B 109.5 . . ?
C4 C28 H28C 109.5 . . ?
H28A C28 H28C 109.5 . . ?
H28B C28 H28C 109.5 . . ?
C5 C29 H29A 109.5 . . ?
C5 C29 H29B 109.5 . . ?
H29A C29 H29B 109.5 . . ?
C5 C29 H29C 109.5 . . ?
H29A C29 H29C 109.5 . . ?
H29B C29 H29C 109.5 . . ?
C11 C30 H30A 109.5 . . ?
C11 C30 H30B 109.5 . . ?
H30A C30 H30B 109.5 . . ?
C11 C30 H30C 109.5 . . ?
H30A C30 H30C 109.5 . . ?
H30B C30 H30C 109.5 . . ?
C12 C31 H31A 109.5 . . ?
C12 C31 H31B 109.5 . . ?
H31A C31 H31B 109.5 . . ?
C12 C31 H31C 109.5 . . ?
H31A C31 H31C 109.5 . . ?
H31B C31 H31C 109.5 . . ?
Cl2T C1S Cl3T 112.9(10) . . ?
Cl3S C1S Cl1S 109.4(2) . . ?
Cl3S C1S Cl2S 109.6(2) . . ?
Cl1S C1S Cl2S 110.6(2) . . ?
Cl2T C1S Cl1T 107.4(10) . . ?
Cl3T C1S Cl1T 107.2(11) . . ?
Cl2T C1S H1S 81.9 . . ?
Cl3T C1S H1S 121.2 . . ?
Cl3S C1S H1S 108.9 . . ?
Cl1S C1S H1S 108.8 . . ?
Cl2S C1S H1S 109.5 . . ?
Cl1T C1S H1S 122.4 . . ?
C1S Cl2T H1S 34.0 . . ?
 
_refine_diff_density_max    0.572
_refine_diff_density_min   -0.351
_refine_diff_density_rms    0.079

_shelx_res_file
;
TITL mo_ls453_o1ps_kaleta_0m_4_a.res in P2(1)/c
    mo_ls453_o1ps_kaleta_5.res
    created by SHELXL-2019/3 at 17:00:06 on 19-Jan-2025
REM Old TITL mo_ls453_o1ps_kaleta_0m_4 in P2(1)/c
REM SHELXT solution in P2(1)/c: R1 0.207, Rweak 0.019, Alpha 0.052
REM <I/s>   1.599 for  396 systematic absences,  Orientation as input
REM Formula found by SHELXT:  C32 Cl3 O
CELL  0.71073  15.5462   8.1008  20.7250   90.000   96.950   90.000
ZERR    4.000   0.0013   0.0006   0.0017    0.000    0.003    0.000
LATT  1
SYMM -X, 1/2+Y, 1/2-Z
SFAC C H CL O
UNIT 128 100 12 4
TEMP -153.150
SIZE 0.074 0.341 0.50
L.S. 10
BOND  $H
MERG 0
ACTA
OMIT  5   4  11
OMIT  6   4  11
OMIT  7   4  11
LIST 4
FMAP 2
PLAN -20
WGHT    0.062800    4.218700
BASF   0.30372
FVAR       0.32231   0.92312
O1    4    0.183932    1.174216    0.537485    11.00000    0.04229    0.01529 =
         0.03225    0.00343    0.00114    0.00727
C1    1    0.315494    0.482224    0.627338    11.00000    0.01678    0.00761 =
         0.01703    0.00038    0.00010    0.00098
AFIX   3
H1    2    0.272963    0.429988    0.598458    11.00000   -1.20000
AFIX   0
C2    1    0.307344    0.440987    0.698113    11.00000    0.02020    0.01234 =
         0.01813    0.00011    0.00250    0.00481
C3    1    0.243071    0.348133    0.720915    11.00000    0.02193    0.01472 =
         0.02464   -0.00114    0.00371    0.00049
AFIX  43
H3    2    0.200439    0.296467    0.690861    11.00000   -1.20000
AFIX   0
C4    1    0.239732    0.328973    0.787351    11.00000    0.02942    0.01403 =
         0.02844    0.00206    0.00760    0.00131
C5    1    0.304250    0.401913    0.831348    11.00000    0.03221    0.01858 =
         0.01844    0.00229    0.01018    0.00509
C6    1    0.370117    0.494878    0.808274    11.00000    0.02612    0.01747 =
         0.01749   -0.00153    0.00078    0.00612
AFIX  43
H6    2    0.414145    0.543565    0.838043    11.00000   -1.20000
AFIX   0
C7    1    0.370995    0.515791    0.741875    11.00000    0.01824    0.01318 =
         0.02117   -0.00001    0.00281    0.00324
C8    1    0.432965    0.621655    0.708612    11.00000    0.02228    0.01557 =
         0.01519   -0.00152    0.00109    0.00037
AFIX  13
H8    2    0.478565    0.675185    0.739907    11.00000   -1.20000
AFIX   0
C9    1    0.470616    0.514222    0.658199    11.00000    0.02294    0.01260 =
         0.01716    0.00372    0.00207   -0.00011
C10   1    0.556622    0.495082    0.650041    11.00000    0.02202    0.01779 =
         0.02197    0.00469    0.00084   -0.00217
AFIX  43
H10   2    0.600006    0.546534    0.679536    11.00000   -1.20000
AFIX   0
C11   1    0.580724    0.400140    0.598486    11.00000    0.02537    0.01712 =
         0.02596    0.00619    0.00694    0.00244
C12   1    0.516494    0.325719    0.554694    11.00000    0.03412    0.01215 =
         0.02166    0.00423    0.01095    0.00236
C13   1    0.429784    0.346448    0.563222    11.00000    0.02654    0.01228 =
         0.01739    0.00478    0.00293   -0.00233
AFIX  43
H13   2    0.386025    0.296230    0.533673    11.00000   -1.20000
AFIX   0
C14   1    0.406635    0.439966    0.614584    11.00000    0.02289    0.01019 =
         0.01507    0.00399    0.00379   -0.00032
C15   1    0.310728    0.671969    0.623690    11.00000    0.02135    0.01068 =
         0.01541   -0.00202    0.00446   -0.00087
C16   1    0.255073    0.770317    0.584734    11.00000    0.01498    0.01460 =
         0.01293   -0.00111    0.00547   -0.00060
C17   1    0.264302    0.944898    0.590583    11.00000    0.02519    0.01427 =
         0.01669    0.00246    0.00586    0.00435
C18   1    0.327053    1.016685    0.633762    11.00000    0.02783    0.01043 =
         0.02106   -0.00210    0.00742   -0.00212
AFIX  43
H18   2    0.331531    1.133442    0.636871    11.00000   -1.20000
AFIX   0
C19   1    0.384384    0.915590    0.673170    11.00000    0.02500    0.01524 =
         0.01869   -0.00354    0.00344   -0.00541
AFIX  43
H19   2    0.428764    0.962763    0.703067    11.00000   -1.20000
AFIX   0
C20   1    0.375642    0.746426    0.668056    11.00000    0.01419    0.01363 =
         0.01411    0.00005    0.00308   -0.00201
C21   1    0.196504    1.026863    0.544811    11.00000    0.02664    0.01849 =
         0.01672    0.00212    0.00732    0.00378
C22   1    0.146504    0.890780    0.509949    11.00000    0.02081    0.01882 =
         0.01843    0.00333    0.00369    0.00316
C23   1    0.076944    0.899624    0.462488    11.00000    0.02683    0.02415 =
         0.01654    0.00346   -0.00049    0.00684
AFIX  43
H23   2    0.054846    1.003345    0.446816    11.00000   -1.20000
AFIX   0
C24   1    0.039484    0.752602    0.437823    11.00000    0.02197    0.03841 =
         0.02148    0.00127   -0.00562    0.00287
AFIX  43
H24   2   -0.009236    0.755490    0.405404    11.00000   -1.20000
AFIX   0
C25   1    0.073308    0.602417    0.460589    11.00000    0.02455    0.02683 =
         0.02065   -0.00351   -0.00170   -0.00683
AFIX  43
H25   2    0.047586    0.503231    0.443045    11.00000   -1.20000
AFIX   0
C26   1    0.144216    0.593209    0.508644    11.00000    0.02101    0.01604 =
         0.02256    0.00176    0.00196   -0.00082
AFIX  43
H26   2    0.166712    0.489342    0.523812    11.00000   -1.20000
AFIX   0
C27   1    0.180993    0.738461    0.533686    11.00000    0.01611    0.01846 =
         0.01380    0.00170    0.00410    0.00402
C28   1    0.164941    0.239997    0.811332    11.00000    0.03161    0.03091 =
         0.02884    0.00679    0.01107   -0.00627
AFIX 137
H28A  2    0.186853    0.148159    0.839420    11.00000   -1.50000
H28B  2    0.126442    0.197150    0.774167    11.00000   -1.50000
H28C  2    0.132755    0.316656    0.836046    11.00000   -1.50000
AFIX   0
C29   1    0.301447    0.384253    0.903764    11.00000    0.04774    0.03892 =
         0.01926    0.00612    0.00745   -0.00358
AFIX 137
H29A  2    0.351859    0.439540    0.927310    11.00000   -1.50000
H29B  2    0.302429    0.266927    0.915357    11.00000   -1.50000
H29C  2    0.248236    0.434856    0.915514    11.00000   -1.50000
AFIX   0
C30   1    0.675649    0.382574    0.589997    11.00000    0.02779    0.02645 =
         0.04780    0.00529    0.01279    0.00078
AFIX 137
H30A  2    0.691409    0.265388    0.590993    11.00000   -1.50000
H30B  2    0.710922    0.440638    0.625309    11.00000   -1.50000
H30C  2    0.686067    0.430326    0.548195    11.00000   -1.50000
AFIX   0
C31   1    0.539901    0.230825    0.496654    11.00000    0.03503    0.02068 =
         0.02272    0.00073    0.01158    0.00374
AFIX 137
H31A  2    0.488722    0.171894    0.476098    11.00000   -1.50000
H31B  2    0.585806    0.151249    0.510827    11.00000   -1.50000
H31C  2    0.560380    0.307693    0.465336    11.00000   -1.50000
AFIX   0
C1S   1    0.118924    0.769321    0.211412    11.00000    0.02270    0.04414 =
         0.02880    0.00532    0.00654   -0.00634
AFIX   3
H1S   2    0.178720    0.787875    0.200616    11.00000   -1.20000
AFIX   0
PART 1
CL1S  3    0.079408    0.583327    0.175509    21.00000    0.05480    0.04657 =
         0.03529   -0.01087    0.01800   -0.00708
CL2S  3    0.120279    0.760880    0.296704    21.00000    0.06270    0.04606 =
         0.02367    0.00600   -0.00500   -0.00759
CL3S  3    0.053120    0.932637    0.180130    21.00000    0.04471    0.04304 =
         0.05152    0.02211   -0.01301   -0.01161
PART 2
CL1T  3    0.054411    0.570578    0.186809   -21.00000    0.05348
CL2T  3    0.169614    0.739486    0.282361   -21.00000    0.04404
CL3T  3    0.044401    0.930444    0.209198   -21.00000    0.05299
REM #####
HKLF 5


REM  mo_ls453_o1ps_kaleta_0m_4_a.res in P2(1)/c
REM wR2 = 0.1665, GooF = S = 1.184, Restrained GooF = 1.184 for all data
REM R1 = 0.0690 for 5887 Fo > 4sig(Fo) and 0.0716 for all 6124 data
REM 343 parameters refined using 0 restraints

END

WGHT      0.0628      4.2185

REM Highest difference peak  0.572,  deepest hole -0.351,  1-sigma level  0.079
Q1    1   0.1838  1.3385  0.5367  11.00000  0.05    0.57
Q2    1   0.0893  0.8700  0.1813  11.00000  0.05    0.52
Q3    1   0.1286  0.5844  0.2022  11.00000  0.05    0.52
Q4    1   0.4078  1.0637  0.6197  11.00000  0.05    0.46
Q5    1   0.3635  0.9759  0.7462  11.00000  0.05    0.43
Q6    1   0.2077  0.7165  0.2697  11.00000  0.05    0.43
Q7    1   0.4146  0.6023  0.9062  11.00000  0.05    0.43
Q8    1   0.6274  0.5008  0.6839  11.00000  0.05    0.43
Q9    1   0.1571  0.8144  0.5215  11.00000  0.05    0.42
Q10   1   0.1159  0.5970  0.4790  11.00000  0.05    0.40
Q11   1   0.4439  0.4977  0.8520  11.00000  0.05    0.40
Q12   1   0.3072  0.5764  0.6212  11.00000  0.05    0.38
Q13   1   0.6973  0.5971  0.6626  11.00000  0.05    0.38
Q14   1   0.2436  0.1518  0.7266  11.00000  0.05    0.38
Q15   1   0.3078  1.0627  0.7039  11.00000  0.05    0.36
Q16   1   0.4676  0.9906  0.6578  11.00000  0.05    0.36
Q17   1   0.4274  0.1519  0.5646  11.00000  0.05    0.36
Q18   1   0.2534  0.1580  0.7897  11.00000  0.05    0.35
Q19   1   0.0650  0.6401  0.1526  11.00000  0.05    0.35
Q20   1   0.3148  0.6042  0.9035  11.00000  0.05    0.35
;
_shelx_res_checksum   43205

_shelx_hkl_file
;
   2   0   0 29.4895 0.47794  -2
   2   0   0 29.4895 0.47794   1
   3   0   0 2.60100 0.13799  -2
   3   0   0 2.60100 0.13799   1
   4   0   0 1227.35 20.4764  -2
   4   0   0 1227.35 20.4764   1
   5   0   0 700.515 11.7935  -2
   5   0   0 700.515 11.7935   1
   6   0   0 213.485 4.26506  -2
   6   0   0 213.485 4.26506   1
   7   0   0 0.79107 0.24985  -2
   7   0   0 0.79107 0.24985   1
   8   0   0 826.826 15.0641  -2
   8   0   0 826.826 15.0641   1
   9   0   0 153.641 3.04819  -2
   9   0   0 153.641 3.04819   1
  10   0   0 45.0202 0.95454  -2
  10   0   0 45.0202 0.95454   1
  11   0   0 70.7097 1.60624  -2
  11   0   0 70.7097 1.60624   1
  12   0   0 1.82187 0.38433  -2
  12   0   0 1.82187 0.38433   1
  13   0   0 60.2865 2.12717  -2
  13   0   0 60.2865 2.12717   1
  14   0   0 59.6397 1.75096  -2
  14   0   0 59.6397 1.75096   1
  15   0   0 3.08239 0.69482  -2
  15   0   0 3.08239 0.69482   1
  16   0   0 339.402 8.84289  -2
  16   0   0 339.402 8.84289   1
  17   0   0 2.88095 0.81899  -2
  17   0   0 2.88095 0.81899   1
  18   0   0 59.6312 2.20460  -2
  18   0   0 59.6312 2.20460   1
  19   0   0 31.6355 1.60027  -2
  19   0   0 31.6355 1.60027   1
  20   0   0 12.5570 1.20994  -2
  20   0   0 12.5570 1.20994   1
   0   1   0 0.05160 0.05116  -2
   0   1   0 0.05160 0.05116   1
   1   1   0 1353.47 42.3945  -2
   1   1   0 1353.47 42.3945   1
   2   1   0 861.773 9.30064  -2
   2   1   0 861.773 9.30064   1
   3   1   0 5385.00 144.732  -2
   3   1   0 5385.00 144.732   1
   4   1   0 550.539 5.88216  -2
   4   1   0 550.539 5.88216   1
   5   1   0 83.5209 0.95660  -2
   5   1   0 83.5209 0.95660   1
   6   1   0 161.526 1.97000  -2
   6   1   0 161.526 1.97000   1
   7   1   0 25.0901 0.39077  -2
   7   1   0 25.0901 0.39077   1
   8   1   0 26.4757 0.44255  -2
   8   1   0 26.4757 0.44255   1
   9   1   0 115.183 1.67338  -2
   9   1   0 115.183 1.67338   1
  10   1   0 14.9794 0.32618  -2
  10   1   0 14.9794 0.32618   1
  11   1   0 7.76528 0.32103  -2
  11   1   0 7.76528 0.32103   1
  12   1   0 12.4379 0.37504  -2
  12   1   0 12.4379 0.37504   1
  13   1   0 25.4160 0.73835  -2
  13   1   0 25.4160 0.73835   1
  14   1   0 51.6464 1.01705  -2
  14   1   0 51.6464 1.01705   1
  15   1   0 23.3643 0.83157  -2
  15   1   0 23.3643 0.83157   1
  16   1   0 22.3694 0.82498  -2
  16   1   0 22.3694 0.82498   1
  17   1   0 9.01887 0.64015  -2
  17   1   0 9.01887 0.64015   1
  18   1   0 14.5473 0.63482  -2
  18   1   0 14.5473 0.63482   1
  19   1   0 15.1636 0.84229  -2
  19   1   0 15.1636 0.84229   1
   0   2   0 180.081 3.51555  -2
   0   2   0 180.081 3.51555   1
   1   2   0 639.159 8.56208  -2
   1   2   0 639.159 8.56208   1
   2   2   0 183.730 2.14439  -2
   2   2   0 183.730 2.14439   1
   3   2   0 2505.99 35.3830  -2
   3   2   0 2505.99 35.3830   1
   4   2   0 6.65469 0.14344  -2
   4   2   0 6.65469 0.14344   1
   5   2   0 24.6940 0.34205  -2
   5   2   0 24.6940 0.34205   1
   6   2   0 124.158 1.40225  -2
   6   2   0 124.158 1.40225   1
   7   2   0 180.544 2.02676  -2
   7   2   0 180.544 2.02676   1
   8   2   0 532.179 5.74068  -2
   8   2   0 532.179 5.74068   1
   9   2   0 55.5049 0.83421  -2
   9   2   0 55.5049 0.83421   1
  10   2   0 1.88724 0.21078  -2
  10   2   0 1.88724 0.21078   1
  11   2   0 7.03865 0.28191  -2
  11   2   0 7.03865 0.28191   1
  12   2   0 4.15675 0.33124  -2
  12   2   0 4.15675 0.33124   1
  13   2   0 91.6916 1.56552  -2
  13   2   0 91.6916 1.56552   1
  14   2   0 72.3806 1.49871  -2
  14   2   0 72.3806 1.49871   1
  15   2   0 20.5392 0.74270  -2
  15   2   0 20.5392 0.74270   1
  16   2   0 2.39284 0.48142  -2
  16   2   0 2.39284 0.48142   1
  17   2   0 42.8539 1.05322  -2
  17   2   0 42.8539 1.05322   1
  18   2   0 9.92233 0.67548  -2
  18   2   0 9.92233 0.67548   1
  19   2   0 19.5042 1.06699  -2
  19   2   0 19.5042 1.06699   1
   0   3   0 0.00209 0.14334  -2
   0   3   0 0.00209 0.14334   1
   1   3   0 37.0233 0.51062  -2
   1   3   0 37.0233 0.51062   1
   2   3   0 519.899 6.62639  -2
   2   3   0 519.899 6.62639   1
   3   3   0 1127.03 12.5937  -2
   3   3   0 1127.03 12.5937   1
   4   3   0 151.225 1.67991  -2
   4   3   0 151.225 1.67991   1
   5   3   0 426.493 4.29205  -2
   5   3   0 426.493 4.29205   1
   6   3   0 374.602 4.31367  -2
   6   3   0 374.602 4.31367   1
   7   3   0 4.13297 0.21822  -2
   7   3   0 4.13297 0.21822   1
   8   3   0 1.85127 0.19692  -2
   8   3   0 1.85127 0.19692   1
   9   3   0 45.9611 0.65836  -2
   9   3   0 45.9611 0.65836   1
  10   3   0 226.722 2.70020  -2
  10   3   0 226.722 2.70020   1
  11   3   0 560.558 6.12766  -2
  11   3   0 560.558 6.12766   1
  12   3   0 79.6824 1.25453  -2
  12   3   0 79.6824 1.25453   1
  13   3   0 28.5309 0.73287  -2
  13   3   0 28.5309 0.73287   1
  14   3   0 2.53526 0.42934  -2
  14   3   0 2.53526 0.42934   1
  15   3   0 121.424 1.94084  -2
  15   3   0 121.424 1.94084   1
  16   3   0 57.8615 1.17046  -2
  16   3   0 57.8615 1.17046   1
  17   3   0 1.73572 0.53960  -2
  17   3   0 1.73572 0.53960   1
  18   3   0 18.6287 0.79515  -2
  18   3   0 18.6287 0.79515   1
  19   3   0 12.8898 0.96157  -2
  19   3   0 12.8898 0.96157   1
   0   4   0 186.005 3.34699  -2
   0   4   0 186.005 3.34699   1
   1   4   0 17.0244 0.32871  -2
   1   4   0 17.0244 0.32871   1
   2   4   0 6.42816 0.27792  -2
   2   4   0 6.42816 0.27792   1
   3   4   0 54.4231 0.81998  -2
   3   4   0 54.4231 0.81998   1
   4   4   0 61.0362 0.79110  -2
   4   4   0 61.0362 0.79110   1
   5   4   0 49.8210 0.65543  -2
   5   4   0 49.8210 0.65543   1
   6   4   0 274.032 3.02288  -2
   6   4   0 274.032 3.02288   1
   7   4   0 3.33000 0.19493  -2
   7   4   0 3.33000 0.19493   1
   8   4   0 235.880 2.86552  -2
   8   4   0 235.880 2.86552   1
   9   4   0 14.7093 0.33724  -2
   9   4   0 14.7093 0.33724   1
  10   4   0 14.6503 0.45740  -2
  10   4   0 14.6503 0.45740   1
  11   4   0 87.0399 1.16723  -2
  11   4   0 87.0399 1.16723   1
  12   4   0 245.119 3.05098  -2
  12   4   0 245.119 3.05098   1
  13   4   0 63.9260 1.22441  -2
  13   4   0 63.9260 1.22441   1
  14   4   0 183.841 3.04065  -2
  14   4   0 183.841 3.04065   1
  15   4   0 1.65640 0.43392  -2
  15   4   0 1.65640 0.43392   1
  16   4   0 4.63472 0.57179  -2
  16   4   0 4.63472 0.57179   1
  17   4   0 2.24899 0.72217  -2
  17   4   0 2.24899 0.72217   1
  18   4   0 11.3529 1.37568  -2
  18   4   0 11.3529 1.37568   1
   0   5   0 0.01442 0.18359  -2
   0   5   0 0.01442 0.18359   1
   1   5   0 406.062 6.73064  -2
   1   5   0 406.062 6.73064   1
   2   5   0 441.013 6.62568  -2
   2   5   0 441.013 6.62568   1
   3   5   0 177.155 2.35711  -2
   3   5   0 177.155 2.35711   1
   4   5   0 0.62067 0.18953  -2
   4   5   0 0.62067 0.18953   1
   5   5   0 238.498 3.35017  -2
   5   5   0 238.498 3.35017   1
   6   5   0 36.3368 0.55224  -2
   6   5   0 36.3368 0.55224   1
   7   5   0 117.813 1.61966  -2
   7   5   0 117.813 1.61966   1
   8   5   0 1.36487 0.23095  -2
   8   5   0 1.36487 0.23095   1
   9   5   0 206.464 2.64307  -2
   9   5   0 206.464 2.64307   1
  10   5   0 36.0710 0.66196  -2
  10   5   0 36.0710 0.66196   1
  11   5   0 5.69024 0.34007  -2
  11   5   0 5.69024 0.34007   1
  12   5   0 43.7878 0.80661  -2
  12   5   0 43.7878 0.80661   1
  13   5   0 16.6762 0.60764  -2
  13   5   0 16.6762 0.60764   1
  14   5   0 7.19107 0.47055  -2
  14   5   0 7.19107 0.47055   1
  15   5   0 75.2451 1.61517  -2
  15   5   0 75.2451 1.61517   1
  16   5   0 12.9254 0.71098  -2
  16   5   0 12.9254 0.71098   1
  17   5   0 1.12672 0.84672  -2
  17   5   0 1.12672 0.84672   1
   0   6   0 398.815 7.04762  -2
   0   6   0 398.815 7.04762   1
   1   6   0 686.895 9.43247  -2
   1   6   0 686.895 9.43247   1
   2   6   0 84.5708 1.38278  -2
   2   6   0 84.5708 1.38278   1
   3   6   0 7.96577 0.30590  -2
   3   6   0 7.96577 0.30590   1
   4   6   0 249.216 3.51524  -2
   4   6   0 249.216 3.51524   1
   5   6   0 84.3381 1.37646  -2
   5   6   0 84.3381 1.37646   1
   6   6   0 162.935 2.36830  -2
   6   6   0 162.935 2.36830   1
   7   6   0 9.79604 0.35873  -2
   7   6   0 9.79604 0.35873   1
   8   6   0 1.30863 0.28873  -2
   8   6   0 1.30863 0.28873   1
   9   6   0 138.619 1.86972  -2
   9   6   0 138.619 1.86972   1
  10   6   0 0.52961 0.31447  -2
  10   6   0 0.52961 0.31447   1
  11   6   0 7.71109 0.35596  -2
  11   6   0 7.71109 0.35596   1
  12   6   0 2.96651 0.36208  -2
  12   6   0 2.96651 0.36208   1
  13   6   0 1.93420 0.45199  -2
  13   6   0 1.93420 0.45199   1
  14   6   0 7.41321 0.59129  -2
  14   6   0 7.41321 0.59129   1
  15   6   0 28.5428 1.02402  -2
  15   6   0 28.5428 1.02402   1
  16   6   0 5.38625 0.97314  -2
  16   6   0 5.38625 0.97314   1
   0   7   0 -0.1284 0.38685  -2
   0   7   0 -0.1284 0.38685   1
   1   7   0 379.642 5.50456  -2
   1   7   0 379.642 5.50456   1
   2   7   0 99.0652 1.48186  -2
   2   7   0 99.0652 1.48186   1
   3   7   0 147.642 2.27520  -2
   3   7   0 147.642 2.27520   1
   4   7   0 26.0364 0.55475  -2
   4   7   0 26.0364 0.55475   1
   5   7   0 5.87209 0.33418  -2
   5   7   0 5.87209 0.33418   1
   6   7   0 14.8455 0.44636  -2
   6   7   0 14.8455 0.44636   1
   7   7   0 22.9005 0.55833  -2
   7   7   0 22.9005 0.55833   1
   8   7   0 1.67387 0.26259  -2
   8   7   0 1.67387 0.26259   1
   9   7   0 19.4108 0.56062  -2
   9   7   0 19.4108 0.56062   1
  10   7   0 21.0406 0.62208  -2
  10   7   0 21.0406 0.62208   1
  11   7   0 44.0123 0.98944  -2
  11   7   0 44.0123 0.98944   1
  12   7   0 1.56165 0.37701  -2
  12   7   0 1.56165 0.37701   1
  13   7   0 0.78480 0.48664  -2
  13   7   0 0.78480 0.48664   1
  14   7   0 4.54996 0.65802  -2
  14   7   0 4.54996 0.65802   1
   0   8   0 66.6972 1.91605  -2
   0   8   0 66.6972 1.91605   1
   1   8   0 28.9903 0.63272  -2
   1   8   0 28.9903 0.63272   1
   2   8   0 0.14942 0.26054  -2
   2   8   0 0.14942 0.26054   1
   3   8   0 8.15232 0.33793  -2
   3   8   0 8.15232 0.33793   1
   4   8   0 70.5485 1.26751  -2
   4   8   0 70.5485 1.26751   1
   5   8   0 1.27138 0.28271  -2
   5   8   0 1.27138 0.28271   1
   6   8   0 28.8854 0.64030  -2
   6   8   0 28.8854 0.64030   1
   7   8   0 21.3650 0.56678  -2
   7   8   0 21.3650 0.56678   1
   8   8   0 4.01930 0.30362  -2
   8   8   0 4.01930 0.30362   1
   9   8   0 48.0512 1.00590  -2
   9   8   0 48.0512 1.00590   1
  10   8   0 25.6164 0.72221  -2
  10   8   0 25.6164 0.72221   1
  11   8   0 17.0238 0.59207  -2
  11   8   0 17.0238 0.59207   1
  12   8   0 12.7207 1.06595  -2
  12   8   0 12.7207 1.06595   1
  13   8   0 2.30749 0.72068  -2
  13   8   0 2.30749 0.72068   1
   0   9   0 0.78516 0.69096  -2
   0   9   0 0.78516 0.69096   1
   1   9   0 6.90939 0.44011  -2
   1   9   0 6.90939 0.44011   1
   2   9   0 7.94435 0.34750  -2
   2   9   0 7.94435 0.34750   1
   3   9   0 6.14836 0.38846  -2
   3   9   0 6.14836 0.38846   1
   4   9   0 28.5171 0.89726  -2
   4   9   0 28.5171 0.89726   1
   5   9   0 4.87127 0.47908  -2
   5   9   0 4.87127 0.47908   1
   6   9   0 6.31189 0.39328  -2
   6   9   0 6.31189 0.39328   1
   7   9   0 1.89139 0.30792  -2
   7   9   0 1.89139 0.30792   1
   8   9   0 2.13401 0.33799  -2
   8   9   0 2.13401 0.33799   1
   9   9   0 36.1362 1.23536  -2
   9   9   0 36.1362 1.23536   1
  10   9   0 6.48388 0.87623  -2
  10   9   0 6.48388 0.87623   1
   0  10   0 3.70382 1.06637  -2
   0  10   0 3.70382 1.06637   1
   1  10   0 6.27097 0.83442  -2
   1  10   0 6.27097 0.83442   1
   2  10   0 11.5892 0.88449  -2
   2  10   0 11.5892 0.88449   1
   3  10   0 3.84178 0.52902  -2
   3  10   0 3.84178 0.52902   1
   4  10   0 19.9659 0.59419  -2
   4  10   0 19.9659 0.59419   1
   5  10   0 14.9768 0.65745  -2
   5  10   0 14.9768 0.65745   1
   6  10   0 5.44917 0.56223  -2
   6  10   0 5.44917 0.56223   1
 -20   0   1 0.43254 0.87914   1
  19   0   1 1.29843 1.57235  -2
 -19   0   1 1.29843 1.57235   1
  18   0   1 0.50068 1.51980  -2
 -18   0   1 0.50068 1.51980   1
  17   0   1 1.24142 1.13722  -2
 -17   0   1 1.24142 1.13722   1
  16   0   1 10.6064 1.39973  -2
 -16   0   1 10.6064 1.39973   1
  15   0   1 -1.9317 1.64039  -2
 -15   0   1 -1.9317 1.64039   1
  14   0   1 1.07676 0.70259  -2
 -14   0   1 1.07676 0.70259   1
  13   0   1 0.81542 0.60171  -2
 -13   0   1 0.81542 0.60171   1
  12   0   1 -0.6451 0.49774  -2
 -12   0   1 -0.6451 0.49774   1
  11   0   1 0.07678 0.47055  -2
 -11   0   1 0.07678 0.47055   1
  10   0   1 -0.2606 0.48748  -2
 -10   0   1 -0.2606 0.48748   1
   9   0   1 -0.2691 0.41919  -2
  -9   0   1 -0.2691 0.41919   1
   8   0   1 -1.6261 0.50932  -2
  -8   0   1 -1.6261 0.50932   1
   7   0   1 0.51006 0.37950  -2
  -7   0   1 0.51006 0.37950   1
   6   0   1 -0.9871 0.43567  -2
  -6   0   1 -0.9871 0.43567   1
   5   0   1 -0.1866 0.22742  -2
  -5   0   1 -0.1866 0.22742   1
   4   0   1 -0.0630 0.20812  -2
  -4   0   1 -0.0630 0.20812   1
   3   0   1 0.23515 0.19166  -2
  -3   0   1 0.23515 0.19166   1
   2   0   1 0.02850 0.17288  -2
  -2   0   1 0.02850 0.17288   1
  -2   0   1 0.09450 0.12414  -2
   2   0   1 0.09450 0.12414   1
  -3   0   1 -0.1632 0.17352  -2
   3   0   1 -0.1632 0.17352   1
  -4   0   1 0.79546 0.23112  -2
   4   0   1 0.79546 0.23112   1
  -5   0   1 0.09670 0.20417  -2
   5   0   1 0.09670 0.20417   1
  -6   0   1 -0.2042 0.32445  -2
   6   0   1 -0.2042 0.32445   1
  -7   0   1 0.18459 0.37568  -2
   7   0   1 0.18459 0.37568   1
  -8   0   1 -1.4545 0.54357  -2
   8   0   1 -1.4545 0.54357   1
  -9   0   1 -0.4048 0.52373  -2
   9   0   1 -0.4048 0.52373   1
 -10   0   1 -0.0022 0.41495  -2
  10   0   1 -0.0022 0.41495   1
 -11   0   1 -0.5886 0.44746  -2
  11   0   1 -0.5886 0.44746   1
 -12   0   1 -0.0002 0.51925  -2
  12   0   1 -0.0002 0.51925   1
 -13   0   1 -0.9375 0.61428  -2
  13   0   1 -0.9375 0.61428   1
 -14   0   1 1.44059 1.19604  -2
  14   0   1 1.44059 1.19604   1
 -15   0   1 1.17948 0.85364  -2
  15   0   1 1.17948 0.85364   1
 -16   0   1 2.60400 1.17929  -2
  16   0   1 2.60400 1.17929   1
 -17   0   1 0.62934 0.97215  -2
  17   0   1 0.62934 0.97215   1
 -18   0   1 1.65266 1.18851  -2
  18   0   1 1.65266 1.18851   1
 -19   0   1 1.06402 2.22105  -2
  19   0   1 1.06402 2.22105   1
 -20   1   1 9.88339 0.81071   1
  19   1   1 12.9646 1.79686  -2
 -19   1   1 12.9646 1.79686   1
  18   1   1 3.78784 1.06914  -2
 -18   1   1 3.78784 1.06914   1
  17   1   1 23.8840 1.07676  -2
 -17   1   1 23.8840 1.07676   1
  16   1   1 131.098 2.76793  -2
 -16   1   1 131.098 2.76793   1
  15   1   1 67.0673 1.42218  -2
 -15   1   1 67.0673 1.42218   1
  14   1   1 2.14088 0.53306  -2
 -14   1   1 2.14088 0.53306   1
  13   1   1 40.5238 0.92970  -2
 -13   1   1 40.5238 0.92970   1
  12   1   1 62.4095 0.95087  -2
 -12   1   1 62.4095 0.95087   1
  11   1   1 95.1107 1.62774  -2
 -11   1   1 95.1107 1.62774   1
  10   1   1 17.1536 0.38851  -2
 -10   1   1 17.1536 0.38851   1
   9   1   1 93.7033 1.66115  -2
  -9   1   1 93.7033 1.66115   1
   8   1   1 56.3443 1.07939  -2
  -8   1   1 56.3443 1.07939   1
   7   1   1 255.925 3.33028  -2
  -7   1   1 255.925 3.33028   1
   6   1   1 9.89804 0.33441  -2
  -6   1   1 9.89804 0.33441   1
   5   1   1 22.3764 0.38632  -2
  -5   1   1 22.3764 0.38632   1
   4   1   1 121.718 1.75426  -2
  -4   1   1 121.718 1.75426   1
   3   1   1 3.20918 0.15653  -2
  -3   1   1 3.20918 0.15653   1
   2   1   1 533.407 11.8788  -2
  -2   1   1 533.407 11.8788   1
   1   1   1 467.231 13.6763  -2
  -1   1   1 467.231 13.6763   1
   0   1   1 20.4033 0.30211   1
   1   1   1 1013.63 14.7837   1
  -2   1   1 1225.34 20.9449  -2
   2   1   1 1225.34 20.9449   1
  -3   1   1 7.31347 0.18381  -2
   3   1   1 7.31347 0.18381   1
  -4   1   1 116.649 1.45594  -2
   4   1   1 116.649 1.45594   1
  -5   1   1 24.8171 0.36520  -2
   5   1   1 24.8171 0.36520   1
  -6   1   1 15.8368 0.38024  -2
   6   1   1 15.8368 0.38024   1
  -7   1   1 106.908 1.46423  -2
   7   1   1 106.908 1.46423   1
  -8   1   1 158.022 2.42845  -2
   8   1   1 158.022 2.42845   1
  -9   1   1 54.1946 1.01690  -2
   9   1   1 54.1946 1.01690   1
 -10   1   1 51.3025 0.80315  -2
  10   1   1 51.3025 0.80315   1
 -11   1   1 225.410 3.38774  -2
  11   1   1 225.410 3.38774   1
 -12   1   1 58.9506 0.89094  -2
  12   1   1 58.9506 0.89094   1
 -13   1   1 30.6972 1.02087  -2
  13   1   1 30.6972 1.02087   1
 -14   1   1 2.49841 0.61105  -2
  14   1   1 2.49841 0.61105   1
 -15   1   1 41.0605 1.36197  -2
  15   1   1 41.0605 1.36197   1
 -16   1   1 135.246 2.64697  -2
  16   1   1 135.246 2.64697   1
 -17   1   1 9.70894 0.83169  -2
  17   1   1 9.70894 0.83169   1
 -18   1   1 5.69352 0.78422  -2
  18   1   1 5.69352 0.78422   1
 -19   1   1 38.8363 2.67633  -2
  19   1   1 38.8363 2.67633   1
  19   2   1 11.0452 1.79767  -2
 -19   2   1 11.0452 1.79767   1
  18   2   1 32.9826 1.29549  -2
 -18   2   1 32.9826 1.29549   1
  17   2   1 5.97772 0.89472  -2
 -17   2   1 5.97772 0.89472   1
  16   2   1 19.7285 0.86456  -2
 -16   2   1 19.7285 0.86456   1
  15   2   1 12.3521 0.76974  -2
 -15   2   1 12.3521 0.76974   1
  14   2   1 5.85216 0.69557  -2
 -14   2   1 5.85216 0.69557   1
  13   2   1 83.0009 1.42360  -2
 -13   2   1 83.0009 1.42360   1
  12   2   1 60.5991 1.01608  -2
 -12   2   1 60.5991 1.01608   1
  11   2   1 19.8806 0.52141  -2
 -11   2   1 19.8806 0.52141   1
  10   2   1 74.7978 1.07908  -2
 -10   2   1 74.7978 1.07908   1
   9   2   1 13.6600 0.39104  -2
  -9   2   1 13.6600 0.39104   1
   8   2   1 15.7283 0.44359  -2
  -8   2   1 15.7283 0.44359   1
   7   2   1 387.641 4.91639  -2
  -7   2   1 387.641 4.91639   1
   6   2   1 181.296 2.36682  -2
  -6   2   1 181.296 2.36682   1
   5   2   1 165.105 2.18531  -2
  -5   2   1 165.105 2.18531   1
   4   2   1 59.8742 0.70644  -2
  -4   2   1 59.8742 0.70644   1
   3   2   1 105.959 1.69773  -2
  -3   2   1 105.959 1.69773   1
   2   2   1 469.783 8.32405  -2
  -2   2   1 469.783 8.32405   1
   1   2   1 188.246 6.92478  -2
  -1   2   1 188.246 6.92478   1
   0   2   1 651.790 22.8805  -2
   0   2   1 651.790 22.8805   1
  -1   2   1 394.213 8.31578  -2
   1   2   1 394.213 8.31578   1
  -2   2   1 373.115 5.89941  -2
   2   2   1 373.115 5.89941   1
  -3   2   1 240.437 2.67904  -2
   3   2   1 240.437 2.67904   1
  -4   2   1 27.9880 0.42294  -2
   4   2   1 27.9880 0.42294   1
  -5   2   1 71.1699 1.02321  -2
   5   2   1 71.1699 1.02321   1
  -6   2   1 154.968 1.83742  -2
   6   2   1 154.968 1.83742   1
  -7   2   1 396.673 4.79272  -2
   7   2   1 396.673 4.79272   1
  -8   2   1 23.5227 0.53234  -2
   8   2   1 23.5227 0.53234   1
  -9   2   1 21.3266 0.48035  -2
   9   2   1 21.3266 0.48035   1
 -10   2   1 36.5914 0.61662  -2
  10   2   1 36.5914 0.61662   1
 -11   2   1 11.7510 0.43447  -2
  11   2   1 11.7510 0.43447   1
 -12   2   1 109.738 1.59008  -2
  12   2   1 109.738 1.59008   1
 -13   2   1 83.5063 1.52937  -2
  13   2   1 83.5063 1.52937   1
 -14   2   1 8.04324 0.68931  -2
  14   2   1 8.04324 0.68931   1
 -15   2   1 9.03341 0.90537  -2
  15   2   1 9.03341 0.90537   1
 -16   2   1 16.7334 0.74850  -2
  16   2   1 16.7334 0.74850   1
 -17   2   1 8.14814 0.74046  -2
  17   2   1 8.14814 0.74046   1
 -18   2   1 26.3894 1.10183  -2
  18   2   1 26.3894 1.10183   1
 -19   2   1 14.8721 1.98039  -2
  19   2   1 14.8721 1.98039   1
  19   3   1 8.39933 1.18274  -2
 -19   3   1 8.39933 1.18274   1
  18   3   1 12.0809 1.12225  -2
 -18   3   1 12.0809 1.12225   1
  17   3   1 7.97102 1.02660  -2
 -17   3   1 7.97102 1.02660   1
  16   3   1 5.45729 0.77869  -2
 -16   3   1 5.45729 0.77869   1
  15   3   1 7.26782 0.71225  -2
 -15   3   1 7.26782 0.71225   1
  14   3   1 20.9912 0.85273  -2
 -14   3   1 20.9912 0.85273   1
  13   3   1 10.5401 0.64783  -2
 -13   3   1 10.5401 0.64783   1
  12   3   1 34.1348 0.77651  -2
 -12   3   1 34.1348 0.77651   1
  11   3   1 46.8924 0.82981  -2
 -11   3   1 46.8924 0.82981   1
  10   3   1 149.710 1.90410  -2
 -10   3   1 149.710 1.90410   1
   9   3   1 11.6454 0.38760  -2
  -9   3   1 11.6454 0.38760   1
   8   3   1 4.10202 0.27535  -2
  -8   3   1 4.10202 0.27535   1
   7   3   1 79.9377 1.13342  -2
  -7   3   1 79.9377 1.13342   1
   6   3   1 147.737 2.42239  -2
  -6   3   1 147.737 2.42239   1
   5   3   1 115.017 1.41496  -2
  -5   3   1 115.017 1.41496   1
   4   3   1 35.1920 0.59451  -2
  -4   3   1 35.1920 0.59451   1
   3   3   1 81.0513 1.28412  -2
  -3   3   1 81.0513 1.28412   1
   2   3   1 31.7576 0.60484  -2
  -2   3   1 31.7576 0.60484   1
   1   3   1 75.6197 1.45398  -2
  -1   3   1 75.6197 1.45398   1
   0   3   1 -0.2338 0.15409  -2
   0   3   1 -0.2338 0.15409   1
  -1   3   1 165.826 2.37277  -2
   1   3   1 165.826 2.37277   1
  -2   3   1 30.4431 0.54974  -2
   2   3   1 30.4431 0.54974   1
  -3   3   1 150.134 1.84150  -2
   3   3   1 150.134 1.84150   1
  -4   3   1 26.0589 0.45804  -2
   4   3   1 26.0589 0.45804   1
  -5   3   1 109.016 1.43208  -2
   5   3   1 109.016 1.43208   1
  -6   3   1 140.703 1.86670  -2
   6   3   1 140.703 1.86670   1
  -7   3   1 42.2794 0.70899  -2
   7   3   1 42.2794 0.70899   1
  -8   3   1 8.52581 0.32673  -2
   8   3   1 8.52581 0.32673   1
  -9   3   1 30.1879 0.58094  -2
   9   3   1 30.1879 0.58094   1
 -10   3   1 102.566 1.55728  -2
  10   3   1 102.566 1.55728   1
 -11   3   1 24.8760 0.66248  -2
  11   3   1 24.8760 0.66248   1
 -12   3   1 10.6914 0.56013  -2
  12   3   1 10.6914 0.56013   1
 -13   3   1 16.5159 0.60229  -2
  13   3   1 16.5159 0.60229   1
 -14   3   1 7.47797 0.56861  -2
  14   3   1 7.47797 0.56861   1
 -15   3   1 3.61041 0.60219  -2
  15   3   1 3.61041 0.60219   1
 -16   3   1 2.93395 0.57887  -2
  16   3   1 2.93395 0.57887   1
 -17   3   1 7.08743 0.72252  -2
  17   3   1 7.08743 0.72252   1
 -18   3   1 6.99593 0.88807  -2
  18   3   1 6.99593 0.88807   1
 -19   3   1 4.55234 1.12930  -2
  19   3   1 4.55234 1.12930   1
  18   4   1 12.1989 1.56853  -2
 -18   4   1 12.1989 1.56853   1
  17   4   1 16.0678 1.20435  -2
 -17   4   1 16.0678 1.20435   1
  16   4   1 1.95826 0.79857  -2
 -16   4   1 1.95826 0.79857   1
  15   4   1 1.45172 0.67576  -2
 -15   4   1 1.45172 0.67576   1
  14   4   1 7.07179 0.70321  -2
 -14   4   1 7.07179 0.70321   1
  13   4   1 27.4837 1.02222  -2
 -13   4   1 27.4837 1.02222   1
  12   4   1 13.0328 0.59827  -2
 -12   4   1 13.0328 0.59827   1
  11   4   1 19.4255 0.59618  -2
 -11   4   1 19.4255 0.59618   1
  10   4   1 350.473 4.78762  -2
 -10   4   1 350.473 4.78762   1
   9   4   1 40.6245 0.78084  -2
  -9   4   1 40.6245 0.78084   1
   8   4   1 8.22162 0.38803  -2
  -8   4   1 8.22162 0.38803   1
   7   4   1 84.0556 1.18726  -2
  -7   4   1 84.0556 1.18726   1
   6   4   1 1.62708 0.30776  -2
  -6   4   1 1.62708 0.30776   1
   5   4   1 116.730 1.62048  -2
  -5   4   1 116.730 1.62048   1
   4   4   1 262.759 3.50980  -2
  -4   4   1 262.759 3.50980   1
   3   4   1 33.9814 0.67672  -2
  -3   4   1 33.9814 0.67672   1
   2   4   1 50.4432 0.93095  -2
  -2   4   1 50.4432 0.93095   1
   1   4   1 59.8458 0.97049  -2
  -1   4   1 59.8458 0.97049   1
   0   4   1 154.089 2.20164  -2
   0   4   1 154.089 2.20164   1
  -1   4   1 31.3987 0.68433  -2
   1   4   1 31.3987 0.68433   1
  -2   4   1 41.6861 0.65101  -2
   2   4   1 41.6861 0.65101   1
  -3   4   1 16.5322 0.33738  -2
   3   4   1 16.5322 0.33738   1
  -4   4   1 282.972 3.41813  -2
   4   4   1 282.972 3.41813   1
  -5   4   1 190.408 2.42335  -2
   5   4   1 190.408 2.42335   1
  -6   4   1 1.26466 0.25734  -2
   6   4   1 1.26466 0.25734   1
  -7   4   1 54.3577 1.00962  -2
   7   4   1 54.3577 1.00962   1
  -8   4   1 11.5133 0.39486  -2
   8   4   1 11.5133 0.39486   1
  -9   4   1 17.6231 0.43226  -2
   9   4   1 17.6231 0.43226   1
 -10   4   1 169.441 2.78630  -2
  10   4   1 169.441 2.78630   1
 -11   4   1 45.4310 0.83959  -2
  11   4   1 45.4310 0.83959   1
 -12   4   1 6.68369 0.53759  -2
  12   4   1 6.68369 0.53759   1
 -13   4   1 86.2820 1.69097  -2
  13   4   1 86.2820 1.69097   1
 -14   4   1 7.31881 0.69625  -2
  14   4   1 7.31881 0.69625   1
 -15   4   1 0.97993 0.59024  -2
  15   4   1 0.97993 0.59024   1
 -16   4   1 2.44010 0.76449  -2
  16   4   1 2.44010 0.76449   1
 -17   4   1 5.34921 0.87745  -2
  17   4   1 5.34921 0.87745   1
 -18   4   1 4.47468 1.13621  -2
  18   4   1 4.47468 1.13621   1
  17   5   1 6.35789 1.40050  -2
 -17   5   1 6.35789 1.40050   1
  16   5   1 2.46635 0.92893  -2
 -16   5   1 2.46635 0.92893   1
  15   5   1 15.7434 0.94968  -2
 -15   5   1 15.7434 0.94968   1
  14   5   1 14.0052 0.83463  -2
 -14   5   1 14.0052 0.83463   1
  13   5   1 62.0098 1.65020  -2
 -13   5   1 62.0098 1.65020   1
  12   5   1 6.42157 0.58127  -2
 -12   5   1 6.42157 0.58127   1
  11   5   1 26.7786 0.77631  -2
 -11   5   1 26.7786 0.77631   1
  10   5   1 17.5116 0.58677  -2
 -10   5   1 17.5116 0.58677   1
   9   5   1 9.81623 0.46799  -2
  -9   5   1 9.81623 0.46799   1
   8   5   1 54.0658 0.96062  -2
  -8   5   1 54.0658 0.96062   1
   7   5   1 124.545 1.91185  -2
  -7   5   1 124.545 1.91185   1
   6   5   1 15.1605 0.43697  -2
  -6   5   1 15.1605 0.43697   1
   5   5   1 165.666 2.53002  -2
  -5   5   1 165.666 2.53002   1
   4   5   1 14.8438 0.44790  -2
  -4   5   1 14.8438 0.44790   1
   3   5   1 101.900 1.62432  -2
  -3   5   1 101.900 1.62432   1
   2   5   1 13.5511 0.46039  -2
  -2   5   1 13.5511 0.46039   1
   1   5   1 43.4377 1.01924  -2
  -1   5   1 43.4377 1.01924   1
   0   5   1 0.75969 0.18371  -2
   0   5   1 0.75969 0.18371   1
  -1   5   1 63.0001 0.99671  -2
   1   5   1 63.0001 0.99671   1
  -2   5   1 8.71933 0.36706  -2
   2   5   1 8.71933 0.36706   1
  -3   5   1 87.8830 1.48198  -2
   3   5   1 87.8830 1.48198   1
  -4   5   1 9.51265 0.36224  -2
   4   5   1 9.51265 0.36224   1
  -5   5   1 77.0563 1.29353  -2
   5   5   1 77.0563 1.29353   1
  -6   5   1 7.57336 0.27346  -2
   6   5   1 7.57336 0.27346   1
  -7   5   1 132.626 1.88604  -2
   7   5   1 132.626 1.88604   1
  -8   5   1 55.6146 0.93569  -2
   8   5   1 55.6146 0.93569   1
  -9   5   1 20.2383 0.47090  -2
   9   5   1 20.2383 0.47090   1
 -10   5   1 40.8433 0.88133  -2
  10   5   1 40.8433 0.88133   1
 -11   5   1 16.4819 0.58338  -2
  11   5   1 16.4819 0.58338   1
 -12   5   1 2.53102 0.45771  -2
  12   5   1 2.53102 0.45771   1
 -13   5   1 32.9395 0.98855  -2
  13   5   1 32.9395 0.98855   1
 -14   5   1 6.99842 0.57956  -2
  14   5   1 6.99842 0.57956   1
 -15   5   1 13.7417 0.81592  -2
  15   5   1 13.7417 0.81592   1
 -16   5   1 2.18189 0.85802  -2
  16   5   1 2.18189 0.85802   1
 -17   5   1 10.6051 1.20976  -2
  17   5   1 10.6051 1.20976   1
  16   6   1 1.86533 1.62176  -2
 -16   6   1 1.86533 1.62176   1
  15   6   1 3.53267 1.10801  -2
 -15   6   1 3.53267 1.10801   1
  14   6   1 7.59102 1.04633  -2
 -14   6   1 7.59102 1.04633   1
  13   6   1 5.66698 0.86212  -2
 -13   6   1 5.66698 0.86212   1
  12   6   1 21.1843 0.89393  -2
 -12   6   1 21.1843 0.89393   1
  11   6   1 9.72437 0.57710  -2
 -11   6   1 9.72437 0.57710   1
  10   6   1 3.21120 0.37839  -2
 -10   6   1 3.21120 0.37839   1
   9   6   1 1.86075 0.34925  -2
  -9   6   1 1.86075 0.34925   1
   8   6   1 5.86314 0.57290  -2
  -8   6   1 5.86314 0.57290   1
   7   6   1 41.0818 0.83806  -2
  -7   6   1 41.0818 0.83806   1
   6   6   1 31.6220 0.62869  -2
  -6   6   1 31.6220 0.62869   1
   5   6   1 5.69957 0.39095  -2
  -5   6   1 5.69957 0.39095   1
   4   6   1 20.9214 0.50651  -2
  -4   6   1 20.9214 0.50651   1
   3   6   1 1.24710 0.32112  -2
  -3   6   1 1.24710 0.32112   1
   2   6   1 52.3806 1.09402  -2
  -2   6   1 52.3806 1.09402   1
   1   6   1 66.2646 1.21458  -2
  -1   6   1 66.2646 1.21458   1
   0   6   1 60.8797 0.95675  -2
   0   6   1 60.8797 0.95675   1
  -1   6   1 39.4557 0.72281  -2
   1   6   1 39.4557 0.72281   1
  -2   6   1 79.2848 1.63252  -2
   2   6   1 79.2848 1.63252   1
  -3   6   1 1.94311 0.33206  -2
   3   6   1 1.94311 0.33206   1
  -4   6   1 42.6184 0.82950  -2
   4   6   1 42.6184 0.82950   1
  -5   6   1 12.1414 0.47651  -2
   5   6   1 12.1414 0.47651   1
  -6   6   1 52.9421 1.06599  -2
   6   6   1 52.9421 1.06599   1
  -7   6   1 17.3832 0.49654  -2
   7   6   1 17.3832 0.49654   1
  -8   6   1 3.81357 0.29601  -2
   8   6   1 3.81357 0.29601   1
  -9   6   1 0.80501 0.33347  -2
   9   6   1 0.80501 0.33347   1
 -10   6   1 7.23132 0.57195  -2
  10   6   1 7.23132 0.57195   1
 -11   6   1 6.30177 0.46164  -2
  11   6   1 6.30177 0.46164   1
 -12   6   1 15.9373 0.70852  -2
  12   6   1 15.9373 0.70852   1
 -13   6   1 11.0001 0.69372  -2
  13   6   1 11.0001 0.69372   1
 -14   6   1 12.2087 0.72000  -2
  14   6   1 12.2087 0.72000   1
 -15   6   1 1.26769 0.74461  -2
  15   6   1 1.26769 0.74461   1
 -16   6   1 0.43438 0.75721  -2
  16   6   1 0.43438 0.75721   1
 -15   7   1 6.11312 0.63712   1
  14   7   1 33.2429 1.79071  -2
 -14   7   1 33.2429 1.79071   1
  13   7   1 14.5809 0.84976  -2
 -13   7   1 14.5809 0.84976   1
  12   7   1 2.92736 0.71356  -2
 -12   7   1 2.92736 0.71356   1
  11   7   1 14.0845 0.70955  -2
 -11   7   1 14.0845 0.70955   1
  10   7   1 61.5459 1.31696  -2
 -10   7   1 61.5459 1.31696   1
   9   7   1 37.9647 0.92066  -2
  -9   7   1 37.9647 0.92066   1
   8   7   1 10.0595 0.51155  -2
  -8   7   1 10.0595 0.51155   1
   7   7   1 42.9320 1.03345  -2
  -7   7   1 42.9320 1.03345   1
   6   7   1 20.6009 0.60364  -2
  -6   7   1 20.6009 0.60364   1
   5   7   1 22.2833 0.68754  -2
  -5   7   1 22.2833 0.68754   1
   4   7   1 22.1484 0.65761  -2
  -4   7   1 22.1484 0.65761   1
   3   7   1 7.34829 0.40019  -2
  -3   7   1 7.34829 0.40019   1
   2   7   1 22.6057 0.55429  -2
  -2   7   1 22.6057 0.55429   1
   1   7   1 24.0235 0.52978  -2
  -1   7   1 24.0235 0.52978   1
   0   7   1 9.43187 0.43653  -2
   0   7   1 9.43187 0.43653   1
  -1   7   1 45.3506 0.96615  -2
   1   7   1 45.3506 0.96615   1
  -2   7   1 36.6789 0.78956  -2
   2   7   1 36.6789 0.78956   1
  -3   7   1 6.21500 0.35461  -2
   3   7   1 6.21500 0.35461   1
  -4   7   1 49.8050 1.16491  -2
   4   7   1 49.8050 1.16491   1
  -5   7   1 30.7671 0.78430  -2
   5   7   1 30.7671 0.78430   1
  -6   7   1 37.1626 0.84298  -2
   6   7   1 37.1626 0.84298   1
  -7   7   1 58.0529 1.06181  -2
   7   7   1 58.0529 1.06181   1
  -8   7   1 15.7163 0.56528  -2
   8   7   1 15.7163 0.56528   1
  -9   7   1 18.6620 0.63736  -2
   9   7   1 18.6620 0.63736   1
 -10   7   1 41.8929 1.15078  -2
  10   7   1 41.8929 1.15078   1
 -11   7   1 30.5238 1.08906  -2
  11   7   1 30.5238 1.08906   1
 -12   7   1 1.78203 0.52970  -2
  12   7   1 1.78203 0.52970   1
 -13   7   1 6.19596 0.63539  -2
  13   7   1 6.19596 0.63539   1
 -14   7   1 41.1720 1.47518  -2
  14   7   1 41.1720 1.47518   1
 -13   8   1 1.13751 0.66384   1
  12   8   1 3.38942 0.73260  -2
 -12   8   1 3.38942 0.73260   1
  11   8   1 10.0033 0.83081  -2
 -11   8   1 10.0033 0.83081   1
  10   8   1 48.4119 1.19339  -2
 -10   8   1 48.4119 1.19339   1
   9   8   1 30.6764 0.84879  -2
  -9   8   1 30.6764 0.84879   1
   8   8   1 25.9050 0.83771  -2
  -8   8   1 25.9050 0.83771   1
   7   8   1 11.4332 0.47688  -2
  -7   8   1 11.4332 0.47688   1
   6   8   1 4.50789 0.41816  -2
  -6   8   1 4.50789 0.41816   1
   5   8   1 1.39608 0.50736  -2
  -5   8   1 1.39608 0.50736   1
   4   8   1 2.64033 0.43768  -2
  -4   8   1 2.64033 0.43768   1
   3   8   1 20.6457 0.64800  -2
  -3   8   1 20.6457 0.64800   1
   2   8   1 10.9924 0.44853  -2
  -2   8   1 10.9924 0.44853   1
   1   8   1 12.4658 0.45888  -2
  -1   8   1 12.4658 0.45888   1
   0   8   1 1.76447 0.39963  -2
   0   8   1 1.76447 0.39963   1
  -1   8   1 5.91035 0.50807  -2
   1   8   1 5.91035 0.50807   1
  -2   8   1 16.6800 0.70535  -2
   2   8   1 16.6800 0.70535   1
  -3   8   1 18.8162 0.75500  -2
   3   8   1 18.8162 0.75500   1
  -4   8   1 5.49257 0.58181  -2
   4   8   1 5.49257 0.58181   1
  -5   8   1 1.33011 0.53093  -2
   5   8   1 1.33011 0.53093   1
  -6   8   1 9.58510 0.62967  -2
   6   8   1 9.58510 0.62967   1
  -7   8   1 4.94183 0.43556  -2
   7   8   1 4.94183 0.43556   1
  -8   8   1 60.9005 1.28954  -2
   8   8   1 60.9005 1.28954   1
  -9   8   1 13.1453 0.68791  -2
   9   8   1 13.1453 0.68791   1
 -10   8   1 20.3805 0.86333  -2
  10   8   1 20.3805 0.86333   1
 -11   8   1 14.2240 0.84994  -2
  11   8   1 14.2240 0.84994   1
 -12   8   1 1.56293 0.80889  -2
  12   8   1 1.56293 0.80889   1
  10   9   1 26.4435 1.40736  -2
 -10   9   1 26.4435 1.40736   1
   9   9   1 6.46800 1.04401  -2
  -9   9   1 6.46800 1.04401   1
   8   9   1 13.3065 0.79491  -2
  -8   9   1 13.3065 0.79491   1
   7   9   1 10.6680 0.52623  -2
  -7   9   1 10.6680 0.52623   1
   6   9   1 7.16678 0.46297  -2
  -6   9   1 7.16678 0.46297   1
   5   9   1 28.0753 0.79899  -2
  -5   9   1 28.0753 0.79899   1
   4   9   1 4.62253 0.40389  -2
  -4   9   1 4.62253 0.40389   1
   3   9   1 8.99655 0.39418  -2
  -3   9   1 8.99655 0.39418   1
   2   9   1 7.24617 0.41689  -2
  -2   9   1 7.24617 0.41689   1
   1   9   1 4.41335 0.39333  -2
  -1   9   1 4.41335 0.39333   1
   0   9   1 11.5575 1.09089  -2
   0   9   1 11.5575 1.09089   1
  -1   9   1 12.6113 1.16330  -2
   1   9   1 12.6113 1.16330   1
  -2   9   1 7.83136 0.48288  -2
   2   9   1 7.83136 0.48288   1
  -3   9   1 16.7819 0.66824  -2
   3   9   1 16.7819 0.66824   1
  -4   9   1 3.37674 0.66173  -2
   4   9   1 3.37674 0.66173   1
  -5   9   1 58.2192 1.66110  -2
   5   9   1 58.2192 1.66110   1
  -6   9   1 7.85474 0.63128  -2
   6   9   1 7.85474 0.63128   1
  -7   9   1 8.41455 0.51863  -2
   7   9   1 8.41455 0.51863   1
  -8   9   1 8.18117 0.64755  -2
   8   9   1 8.18117 0.64755   1
  -9   9   1 5.66564 0.90497  -2
   9   9   1 5.66564 0.90497   1
 -10   9   1 20.3455 1.72590  -2
  10   9   1 20.3455 1.72590   1
   6  10   1 21.3868 1.07753  -2
  -6  10   1 21.3868 1.07753   1
   5  10   1 7.40579 0.90797  -2
  -5  10   1 7.40579 0.90797   1
   4  10   1 14.9462 0.78306  -2
  -4  10   1 14.9462 0.78306   1
   3  10   1 14.2812 0.72725  -2
  -3  10   1 14.2812 0.72725   1
   2  10   1 13.1589 0.88687  -2
  -2  10   1 13.1589 0.88687   1
   1  10   1 10.2094 1.47951  -2
  -1  10   1 10.2094 1.47951   1
   0  10   1 41.2899 1.80176  -2
   0  10   1 41.2899 1.80176   1
  -1  10   1 6.91902 0.84235  -2
   1  10   1 6.91902 0.84235   1
  -2  10   1 8.20253 0.63342  -2
   2  10   1 8.20253 0.63342   1
  -3  10   1 11.7653 0.70569  -2
   3  10   1 11.7653 0.70569   1
  -4  10   1 16.6301 0.81924  -2
   4  10   1 16.6301 0.81924   1
  -5  10   1 5.19185 0.65468  -2
   5  10   1 5.19185 0.65468   1
  -6  10   1 9.85778 0.93039  -2
   6  10   1 9.85778 0.93039   1
 -20   0   2 10.1374 1.28172   1
 -19   0   2 18.4826 3.30134   1
  18   0   2 60.4950 3.44791  -2
 -18   0   2 60.4950 3.44791   1
  17   0   2 24.8964 2.22539  -2
 -17   0   2 24.8964 2.22539   1
  16   0   2 44.3868 2.06858  -2
 -16   0   2 44.3868 2.06858   1
  15   0   2 75.0474 4.90902  -2
 -15   0   2 75.0474 4.90902   1
  14   0   2 16.3794 2.39088  -2
 -14   0   2 16.3794 2.39088   1
  13   0   2 13.7998 1.47599  -2
 -13   0   2 13.7998 1.47599   1
  12   0   2 97.0079 3.30949  -2
 -12   0   2 97.0079 3.30949   1
  11   0   2 29.7159 2.49096  -2
 -11   0   2 29.7159 2.49096   1
  10   0   2 109.134 4.25717  -2
 -10   0   2 109.134 4.25717   1
   9   0   2 168.315 8.45332  -2
  -9   0   2 168.315 8.45332   1
   8   0   2 373.908 18.0663  -2
  -8   0   2 373.908 18.0663   1
   7   0   2 74.4053 3.96222  -2
  -7   0   2 74.4053 3.96222   1
  -6   0   2 1112.83 16.1683   1
  -5   0   2 555.997 7.80206   1
  -4   0   2 929.074 14.1279   1
  -3   0   2 302.051 4.45129   1
  -2   0   2 49.1879 0.87600   1
  -1   0   2 525.081 8.64660   1
   0   0   2 249.890 5.44866   1
   1   0   2 1057.74 18.0026   1
   2   0   2 9.06236 0.20441   1
   3   0   2 836.547 11.1669   1
   4   0   2 146.036 2.04810   1
  -5   0   2 239.656 11.0623  -2
   5   0   2 239.656 11.0623   1
  -6   0   2 501.988 26.2292  -2
   6   0   2 501.988 26.2292   1
  -7   0   2 52.4675 3.48130  -2
   7   0   2 52.4675 3.48130   1
   8   0   2 240.018 3.51445   1
   9   0   2 2.71007 0.26106   1
 -10   0   2 143.594 5.46304  -2
  10   0   2 143.594 5.46304   1
 -11   0   2 74.2263 2.29428  -2
  11   0   2 74.2263 2.29428   1
 -12   0   2 202.194 5.57697  -2
  12   0   2 202.194 5.57697   1
 -13   0   2 40.1045 1.31682  -2
  13   0   2 40.1045 1.31682   1
 -14   0   2 39.7812 1.94957  -2
  14   0   2 39.7812 1.94957   1
 -15   0   2 221.710 6.06858  -2
  15   0   2 221.710 6.06858   1
 -16   0   2 130.874 4.51781  -2
  16   0   2 130.874 4.51781   1
 -17   0   2 51.7534 2.46375  -2
  17   0   2 51.7534 2.46375   1
 -18   0   2 22.3844 1.49563  -2
  18   0   2 22.3844 1.49563   1
 -19   0   2 8.01427 2.71286  -2
  19   0   2 8.01427 2.71286   1
 -20   1   2 6.56887 0.70186   1
  19   1   2 47.0185 4.38906  -2
 -19   1   2 47.0185 4.38906   1
  18   1   2 3.73730 1.25230  -2
 -18   1   2 3.73730 1.25230   1
  17   1   2 4.46713 1.09273  -2
 -17   1   2 4.46713 1.09273   1
  16   1   2 20.0836 1.40250  -2
 -16   1   2 20.0836 1.40250   1
  15   1   2 30.4344 1.34006  -2
 -15   1   2 30.4344 1.34006   1
  14   1   2 34.1121 1.75739  -2
 -14   1   2 34.1121 1.75739   1
  13   1   2 75.3029 1.95546  -2
 -13   1   2 75.3029 1.95546   1
  12   1   2 83.2406 1.78078  -2
 -12   1   2 83.2406 1.78078   1
  11   1   2 180.613 4.31189  -2
 -11   1   2 180.613 4.31189   1
  10   1   2 23.8049 0.91873  -2
 -10   1   2 23.8049 0.91873   1
   9   1   2 309.715 11.0071  -2
  -9   1   2 309.715 11.0071   1
   8   1   2 10.4993 0.79069  -2
  -8   1   2 10.4993 0.79069   1
  -7   1   2 206.988 2.42491   1
  -6   1   2 11.0875 0.23882   1
  -5   1   2 267.688 2.79802   1
  -4   1   2 20.4868 0.28944   1
  -3   1   2 1132.08 12.9073   1
  -2   1   2 142.859 1.61835   1
  -1   1   2 12.6678 0.20628   1
   0   1   2 174.765 2.09758   1
   1   1   2 98.9329 1.10139   1
   2   1   2 429.341 4.20832   1
   3   1   2 235.337 2.29435   1
   4   1   2 0.95078 0.09388   1
  -5   1   2 175.890 4.93966  -2
   5   1   2 175.890 4.93966   1
  -6   1   2 18.3144 1.07120  -2
   6   1   2 18.3144 1.07120   1
  -7   1   2 123.676 3.62215  -2
   7   1   2 123.676 3.62215   1
  -8   1   2 7.11224 0.84592  -2
   8   1   2 7.11224 0.84592   1
  -9   1   2 122.524 3.74265  -2
   9   1   2 122.524 3.74265   1
 -10   1   2 58.6812 1.74887  -2
  10   1   2 58.6812 1.74887   1
 -11   1   2 80.2532 1.89863  -2
  11   1   2 80.2532 1.89863   1
 -12   1   2 93.3626 1.49149  -2
  12   1   2 93.3626 1.49149   1
 -13   1   2 201.736 3.83387  -2
  13   1   2 201.736 3.83387   1
 -14   1   2 23.8189 1.07570  -2
  14   1   2 23.8189 1.07570   1
 -15   1   2 13.6054 1.18943  -2
  15   1   2 13.6054 1.18943   1
 -16   1   2 32.8786 1.37251  -2
  16   1   2 32.8786 1.37251   1
 -17   1   2 5.96597 0.88329  -2
  17   1   2 5.96597 0.88329   1
 -18   1   2 1.19404 0.87471  -2
  18   1   2 1.19404 0.87471   1
 -19   1   2 24.9770 2.43554  -2
  19   1   2 24.9770 2.43554   1
  19   2   2 10.8750 2.13309  -2
 -19   2   2 10.8750 2.13309   1
  18   2   2 4.35444 1.41688  -2
 -18   2   2 4.35444 1.41688   1
  17   2   2 17.6014 1.31075  -2
 -17   2   2 17.6014 1.31075   1
  16   2   2 5.44517 1.22336  -2
 -16   2   2 5.44517 1.22336   1
  15   2   2 16.0848 1.58468  -2
 -15   2   2 16.0848 1.58468   1
  14   2   2 47.1222 1.84068  -2
 -14   2   2 47.1222 1.84068   1
  13   2   2 19.3796 1.08968  -2
 -13   2   2 19.3796 1.08968   1
  12   2   2 77.0637 1.69684  -2
 -12   2   2 77.0637 1.69684   1
  11   2   2 29.8332 1.18711  -2
 -11   2   2 29.8332 1.18711   1
  10   2   2 34.6719 1.18474  -2
 -10   2   2 34.6719 1.18474   1
   9   2   2 120.663 3.85940  -2
  -9   2   2 120.663 3.85940   1
   8   2   2 270.659 9.81003  -2
  -8   2   2 270.659 9.81003   1
   7   2   2 445.883 23.4391  -2
  -7   2   2 445.883 23.4391   1
   6   2   2 42.7804 1.83962  -2
  -6   2   2 42.7804 1.83962   1
  -5   2   2 16.1774 0.24696   1
  -4   2   2 11.6757 0.25253   1
  -3   2   2 100.692 1.09131   1
  -2   2   2 11.8866 0.25891   1
  -1   2   2 1372.56 18.5254   1
   0   2   2 153.636 1.83911   1
   1   2   2 130.874 1.61690   1
   2   2   2 1270.49 14.0326   1
   3   2   2 820.554 8.02114   1
   4   2   2 881.966 8.99818   1
  -5   2   2 103.552 4.10848  -2
   5   2   2 103.552 4.10848   1
  -6   2   2 17.9845 0.93821  -2
   6   2   2 17.9845 0.93821   1
  -7   2   2 167.994 5.88589  -2
   7   2   2 167.994 5.88589   1
  -8   2   2 274.567 6.92777  -2
   8   2   2 274.567 6.92777   1
  -9   2   2 121.315 2.92990  -2
   9   2   2 121.315 2.92990   1
 -10   2   2 13.9016 0.65688  -2
  10   2   2 13.9016 0.65688   1
 -11   2   2 51.7364 1.18064  -2
  11   2   2 51.7364 1.18064   1
 -12   2   2 121.987 2.10661  -2
  12   2   2 121.987 2.10661   1
 -13   2   2 43.0435 1.15015  -2
  13   2   2 43.0435 1.15015   1
 -14   2   2 90.9553 2.50274  -2
  14   2   2 90.9553 2.50274   1
 -15   2   2 11.2900 0.92912  -2
  15   2   2 11.2900 0.92912   1
 -16   2   2 3.41259 1.02783  -2
  16   2   2 3.41259 1.02783   1
 -17   2   2 21.7602 1.12104  -2
  17   2   2 21.7602 1.12104   1
 -18   2   2 8.56975 0.98259  -2
  18   2   2 8.56975 0.98259   1
 -19   2   2 5.40324 1.88975  -2
  19   2   2 5.40324 1.88975   1
 -19   3   2 1.70499 0.59917   1
  18   3   2 5.77783 1.56300  -2
 -18   3   2 5.77783 1.56300   1
  17   3   2 18.7555 1.52477  -2
 -17   3   2 18.7555 1.52477   1
  16   3   2 11.6432 1.17868  -2
 -16   3   2 11.6432 1.17868   1
  15   3   2 10.3762 1.23982  -2
 -15   3   2 10.3762 1.23982   1
  14   3   2 6.67538 1.62378  -2
 -14   3   2 6.67538 1.62378   1
  13   3   2 6.59447 1.19701  -2
 -13   3   2 6.59447 1.19701   1
  12   3   2 74.6668 1.93265  -2
 -12   3   2 74.6668 1.93265   1
  11   3   2 22.7213 1.08262  -2
 -11   3   2 22.7213 1.08262   1
  10   3   2 186.557 3.42255  -2
 -10   3   2 186.557 3.42255   1
   9   3   2 77.0803 2.19983  -2
  -9   3   2 77.0803 2.19983   1
   8   3   2 2.28519 0.86652  -2
  -8   3   2 2.28519 0.86652   1
  -7   3   2 33.9769 0.50406   1
   6   3   2 464.254 24.3999  -2
  -6   3   2 464.254 24.3999   1
  -5   3   2 94.3333 1.12268   1
   4   3   2 25.9899 1.20053  -2
  -4   3   2 25.9899 1.20053   1
  -3   3   2 56.8291 0.82817   1
   2   3   2 331.565 16.6992  -2
  -2   3   2 331.565 16.6992   1
  -1   3   2 282.471 3.49223   1
   0   3   2 101.520 1.25762   1
   1   3   2 950.618 11.5397   1
   2   3   2 529.557 5.52629   1
   3   3   2 0.42362 0.15725   1
   4   3   2 69.2388 0.78352   1
  -5   3   2 1011.48 50.1138  -2
   5   3   2 1011.48 50.1138   1
  -6   3   2 671.516 24.2835  -2
   6   3   2 671.516 24.2835   1
  -7   3   2 390.258 10.0631  -2
   7   3   2 390.258 10.0631   1
  -8   3   2 2.92447 0.42113  -2
   8   3   2 2.92447 0.42113   1
  -9   3   2 33.1150 0.92859  -2
   9   3   2 33.1150 0.92859   1
 -10   3   2 87.1505 1.93364  -2
  10   3   2 87.1505 1.93364   1
 -11   3   2 21.4424 0.71175  -2
  11   3   2 21.4424 0.71175   1
 -12   3   2 140.050 2.64607  -2
  12   3   2 140.050 2.64607   1
 -13   3   2 6.46251 0.75950  -2
  13   3   2 6.46251 0.75950   1
 -14   3   2 9.72483 0.80544  -2
  14   3   2 9.72483 0.80544   1
 -15   3   2 11.2219 0.87247  -2
  15   3   2 11.2219 0.87247   1
 -16   3   2 10.0644 0.96235  -2
  16   3   2 10.0644 0.96235   1
 -17   3   2 19.5755 1.03008  -2
  17   3   2 19.5755 1.03008   1
 -18   3   2 11.7891 1.02613  -2
  18   3   2 11.7891 1.02613   1
  18   4   2 4.52815 2.72338  -2
 -18   4   2 4.52815 2.72338   1
  17   4   2 16.7913 2.30552  -2
 -17   4   2 16.7913 2.30552   1
  16   4   2 5.33006 1.19179  -2
 -16   4   2 5.33006 1.19179   1
  15   4   2 1.54673 1.24769  -2
 -15   4   2 1.54673 1.24769   1
  14   4   2 58.1267 2.96154  -2
 -14   4   2 58.1267 2.96154   1
  13   4   2 50.9246 2.65971  -2
 -13   4   2 50.9246 2.65971   1
  12   4   2 23.0640 0.89755  -2
 -12   4   2 23.0640 0.89755   1
  11   4   2 33.9440 1.44555  -2
 -11   4   2 33.9440 1.44555   1
  10   4   2 10.0403 1.08921  -2
 -10   4   2 10.0403 1.08921   1
   9   4   2 23.7544 1.21608  -2
  -9   4   2 23.7544 1.21608   1
   8   4   2 178.677 4.75119  -2
  -8   4   2 178.677 4.75119   1
   7   4   2 41.1506 1.46431  -2
  -7   4   2 41.1506 1.46431   1
   6   4   2 99.1195 3.90126  -2
  -6   4   2 99.1195 3.90126   1
   5   4   2 37.8514 2.17817  -2
  -5   4   2 37.8514 2.17817   1
   4   4   2 1130.14 39.6989  -2
  -4   4   2 1130.14 39.6989   1
   3   4   2 297.604 15.1704  -2
  -3   4   2 297.604 15.1704   1
  -2   4   2 291.796 3.85133   1
   1   4   2 75.2495 4.47599  -2
  -1   4   2 75.2495 4.47599   1
   0   4   2 195.156 2.33931   1
  -1   4   2 118.010 6.12195  -2
   1   4   2 118.010 6.12195   1
   2   4   2 124.895 1.51701   1
   3   4   2 384.470 4.26211   1
  -4   4   2 770.400 21.7471  -2
   4   4   2 770.400 21.7471   1
  -5   4   2 112.692 3.06477  -2
   5   4   2 112.692 3.06477   1
  -6   4   2 48.7660 1.30124  -2
   6   4   2 48.7660 1.30124   1
  -7   4   2 89.8861 1.86825  -2
   7   4   2 89.8861 1.86825   1
  -8   4   2 89.5698 1.98349  -2
   8   4   2 89.5698 1.98349   1
  -9   4   2 11.6245 0.66549  -2
   9   4   2 11.6245 0.66549   1
 -10   4   2 1.60599 0.52380  -2
  10   4   2 1.60599 0.52380   1
 -11   4   2 14.6614 0.71857  -2
  11   4   2 14.6614 0.71857   1
 -12   4   2 62.5683 1.42291  -2
  12   4   2 62.5683 1.42291   1
 -13   4   2 81.6911 1.98013  -2
  13   4   2 81.6911 1.98013   1
 -14   4   2 23.1427 0.88909  -2
  14   4   2 23.1427 0.88909   1
 -15   4   2 2.19706 0.80589  -2
  15   4   2 2.19706 0.80589   1
 -16   4   2 7.10099 0.91773  -2
  16   4   2 7.10099 0.91773   1
 -17   4   2 11.2677 1.11609  -2
  17   4   2 11.2677 1.11609   1
 -18   4   2 2.39119 1.69686  -2
  18   4   2 2.39119 1.69686   1
 -17   5   2 0.02385 0.78910   1
  16   5   2 3.93675 1.67238  -2
 -16   5   2 3.93675 1.67238   1
  15   5   2 5.90957 1.19104  -2
 -15   5   2 5.90957 1.19104   1
  14   5   2 12.2588 1.19660  -2
 -14   5   2 12.2588 1.19660   1
  13   5   2 17.4566 0.95502  -2
 -13   5   2 17.4566 0.95502   1
  12   5   2 31.0853 1.19076  -2
 -12   5   2 31.0853 1.19076   1
  11   5   2 122.652 2.79336  -2
 -11   5   2 122.652 2.79336   1
  10   5   2 76.8627 2.31536  -2
 -10   5   2 76.8627 2.31536   1
   9   5   2 97.5749 2.26608  -2
  -9   5   2 97.5749 2.26608   1
   8   5   2 33.2539 1.18387  -2
  -8   5   2 33.2539 1.18387   1
   7   5   2 384.721 9.55192  -2
  -7   5   2 384.721 9.55192   1
   6   5   2 33.5741 1.22538  -2
  -6   5   2 33.5741 1.22538   1
   5   5   2 17.9916 0.78737  -2
  -5   5   2 17.9916 0.78737   1
   4   5   2 138.181 4.44786  -2
  -4   5   2 138.181 4.44786   1
   3   5   2 73.2919 2.42468  -2
  -3   5   2 73.2919 2.42468   1
   2   5   2 178.694 6.73433  -2
  -2   5   2 178.694 6.73433   1
   1   5   2 51.2469 3.19057  -2
  -1   5   2 51.2469 3.19057   1
   0   5   2 73.5261 4.10735  -2
   0   5   2 73.5261 4.10735   1
  -1   5   2 29.7243 1.25038  -2
   1   5   2 29.7243 1.25038   1
  -2   5   2 93.7164 3.06247  -2
   2   5   2 93.7164 3.06247   1
  -3   5   2 130.845 3.50048  -2
   3   5   2 130.845 3.50048   1
  -4   5   2 76.7794 1.76426  -2
   4   5   2 76.7794 1.76426   1
  -5   5   2 13.0541 0.45594  -2
   5   5   2 13.0541 0.45594   1
  -6   5   2 66.5878 1.49765  -2
   6   5   2 66.5878 1.49765   1
  -7   5   2 161.040 3.15230  -2
   7   5   2 161.040 3.15230   1
  -8   5   2 60.5801 1.43468  -2
   8   5   2 60.5801 1.43468   1
  -9   5   2 240.405 4.79035  -2
   9   5   2 240.405 4.79035   1
 -10   5   2 115.848 2.45982  -2
  10   5   2 115.848 2.45982   1
 -11   5   2 63.0361 1.77441  -2
  11   5   2 63.0361 1.77441   1
 -12   5   2 50.4498 1.58095  -2
  12   5   2 50.4498 1.58095   1
 -13   5   2 8.46130 0.81911  -2
  13   5   2 8.46130 0.81911   1
 -14   5   2 12.1652 0.87910  -2
  14   5   2 12.1652 0.87910   1
 -15   5   2 7.46256 0.73607  -2
  15   5   2 7.46256 0.73607   1
 -16   5   2 5.59605 0.70680  -2
  16   5   2 5.59605 0.70680   1
 -17   5   2 3.85323 1.40000  -2
  17   5   2 3.85323 1.40000   1
  16   6   2 8.19925 2.46577  -2
 -16   6   2 8.19925 2.46577   1
  15   6   2 1.35382 1.12287  -2
 -15   6   2 1.35382 1.12287   1
  14   6   2 1.93516 1.12047  -2
 -14   6   2 1.93516 1.12047   1
  13   6   2 22.3115 1.36814  -2
 -13   6   2 22.3115 1.36814   1
  12   6   2 14.1119 1.05772  -2
 -12   6   2 14.1119 1.05772   1
  11   6   2 6.85756 0.82735  -2
 -11   6   2 6.85756 0.82735   1
  10   6   2 294.871 6.73133  -2
 -10   6   2 294.871 6.73133   1
   9   6   2 58.4450 1.74037  -2
  -9   6   2 58.4450 1.74037   1
   8   6   2 43.8470 1.39481  -2
  -8   6   2 43.8470 1.39481   1
   7   6   2 129.058 2.55952  -2
  -7   6   2 129.058 2.55952   1
   6   6   2 123.029 2.63864  -2
  -6   6   2 123.029 2.63864   1
   5   6   2 148.038 4.14435  -2
  -5   6   2 148.038 4.14435   1
   4   6   2 57.1689 1.48739  -2
  -4   6   2 57.1689 1.48739   1
   3   6   2 111.235 2.24812  -2
  -3   6   2 111.235 2.24812   1
   2   6   2 24.4745 0.79639  -2
  -2   6   2 24.4745 0.79639   1
   1   6   2 80.4667 1.82931  -2
  -1   6   2 80.4667 1.82931   1
   0   6   2 19.9907 1.04113  -2
   0   6   2 19.9907 1.04113   1
  -1   6   2 57.3545 1.64906  -2
   1   6   2 57.3545 1.64906   1
  -2   6   2 38.9433 1.52973  -2
   2   6   2 38.9433 1.52973   1
  -3   6   2 67.8525 1.72174  -2
   3   6   2 67.8525 1.72174   1
  -4   6   2 44.1147 1.14570  -2
   4   6   2 44.1147 1.14570   1
  -5   6   2 80.5469 2.29140  -2
   5   6   2 80.5469 2.29140   1
  -6   6   2 155.161 2.88196  -2
   6   6   2 155.161 2.88196   1
  -7   6   2 119.518 2.46661  -2
   7   6   2 119.518 2.46661   1
  -8   6   2 42.4884 0.88396  -2
   8   6   2 42.4884 0.88396   1
  -9   6   2 37.7237 1.02486  -2
   9   6   2 37.7237 1.02486   1
 -10   6   2 122.747 2.35962  -2
  10   6   2 122.747 2.35962   1
 -11   6   2 17.6436 0.83512  -2
  11   6   2 17.6436 0.83512   1
 -12   6   2 8.18287 0.81906  -2
  12   6   2 8.18287 0.81906   1
 -13   6   2 61.7340 2.06167  -2
  13   6   2 61.7340 2.06167   1
 -14   6   2 2.69272 0.72376  -2
  14   6   2 2.69272 0.72376   1
 -15   6   2 3.37175 0.84245  -2
  15   6   2 3.37175 0.84245   1
 -16   6   2 14.8482 1.28544  -2
  16   6   2 14.8482 1.28544   1
 -15   7   2 6.77480 0.85582   1
  14   7   2 4.43332 1.74708  -2
 -14   7   2 4.43332 1.74708   1
  13   7   2 15.6062 2.27803  -2
 -13   7   2 15.6062 2.27803   1
  12   7   2 6.75550 1.69458  -2
 -12   7   2 6.75550 1.69458   1
  11   7   2 22.8409 1.25161  -2
 -11   7   2 22.8409 1.25161   1
  10   7   2 55.6602 1.70735  -2
 -10   7   2 55.6602 1.70735   1
   9   7   2 14.2409 0.71496  -2
  -9   7   2 14.2409 0.71496   1
   8   7   2 42.3217 1.29085  -2
  -8   7   2 42.3217 1.29085   1
   7   7   2 124.838 3.22575  -2
  -7   7   2 124.838 3.22575   1
   6   7   2 24.5123 1.38642  -2
  -6   7   2 24.5123 1.38642   1
   5   7   2 9.98047 0.76843  -2
  -5   7   2 9.98047 0.76843   1
   4   7   2 19.3605 0.72768  -2
  -4   7   2 19.3605 0.72768   1
   3   7   2 3.88917 0.58144  -2
  -3   7   2 3.88917 0.58144   1
   2   7   2 51.6929 1.22476  -2
  -2   7   2 51.6929 1.22476   1
   1   7   2 41.7121 1.20096  -2
  -1   7   2 41.7121 1.20096   1
   0   7   2 46.7904 1.37253  -2
   0   7   2 46.7904 1.37253   1
  -1   7   2 22.1836 1.04673  -2
   1   7   2 22.1836 1.04673   1
  -2   7   2 24.5471 1.07981  -2
   2   7   2 24.5471 1.07981   1
  -3   7   2 1.75180 0.69886  -2
   3   7   2 1.75180 0.69886   1
  -4   7   2 30.0018 1.16258  -2
   4   7   2 30.0018 1.16258   1
  -5   7   2 5.69391 0.82354  -2
   5   7   2 5.69391 0.82354   1
  -6   7   2 47.1361 1.84016  -2
   6   7   2 47.1361 1.84016   1
  -7   7   2 105.039 2.14611  -2
   7   7   2 105.039 2.14611   1
  -8   7   2 17.6568 0.69568  -2
   8   7   2 17.6568 0.69568   1
  -9   7   2 33.7195 1.52526  -2
   9   7   2 33.7195 1.52526   1
 -10   7   2 23.5049 1.18640  -2
  10   7   2 23.5049 1.18640   1
 -11   7   2 14.6590 1.09155  -2
  11   7   2 14.6590 1.09155   1
 -12   7   2 2.98993 0.94082  -2
  12   7   2 2.98993 0.94082   1
 -13   7   2 10.2940 1.00208  -2
  13   7   2 10.2940 1.00208   1
 -14   7   2 3.50210 0.99262  -2
  14   7   2 3.50210 0.99262   1
 -13   8   2 15.3625 0.78588   1
  12   8   2 6.96376 1.04200  -2
 -12   8   2 6.96376 1.04200   1
  11   8   2 21.2106 1.22752  -2
 -11   8   2 21.2106 1.22752   1
  10   8   2 7.59616 0.86419  -2
 -10   8   2 7.59616 0.86419   1
   9   8   2 19.5322 0.81472  -2
  -9   8   2 19.5322 0.81472   1
   8   8   2 125.140 2.43741  -2
  -8   8   2 125.140 2.43741   1
   7   8   2 8.55314 0.68565  -2
  -7   8   2 8.55314 0.68565   1
   6   8   2 4.92574 0.76498  -2
  -6   8   2 4.92574 0.76498   1
   5   8   2 12.5812 1.15028  -2
  -5   8   2 12.5812 1.15028   1
   4   8   2 39.8396 1.68562  -2
  -4   8   2 39.8396 1.68562   1
   3   8   2 36.4859 0.98743  -2
  -3   8   2 36.4859 0.98743   1
   2   8   2 5.16302 0.63671  -2
  -2   8   2 5.16302 0.63671   1
   1   8   2 64.9065 1.54125  -2
  -1   8   2 64.9065 1.54125   1
   0   8   2 0.19421 0.51603  -2
   0   8   2 0.19421 0.51603   1
  -1   8   2 129.589 3.35518  -2
   1   8   2 129.589 3.35518   1
  -2   8   2 7.16552 1.03426  -2
   2   8   2 7.16552 1.03426   1
  -3   8   2 76.0850 2.02354  -2
   3   8   2 76.0850 2.02354   1
  -4   8   2 81.3101 2.38834  -2
   4   8   2 81.3101 2.38834   1
  -5   8   2 8.65392 0.79911  -2
   5   8   2 8.65392 0.79911   1
  -6   8   2 4.08943 0.69243  -2
   6   8   2 4.08943 0.69243   1
  -7   8   2 4.74869 0.61370  -2
   7   8   2 4.74869 0.61370   1
  -8   8   2 51.8996 1.52699  -2
   8   8   2 51.8996 1.52699   1
  -9   8   2 30.0924 1.30625  -2
   9   8   2 30.0924 1.30625   1
 -10   8   2 3.50467 0.97623  -2
  10   8   2 3.50467 0.97623   1
 -11   8   2 19.0621 1.61289  -2
  11   8   2 19.0621 1.61289   1
 -12   8   2 5.04381 1.01864  -2
  12   8   2 5.04381 1.01864   1
  10   9   2 9.97259 0.96896  -2
 -10   9   2 9.97259 0.96896   1
   9   9   2 8.86346 1.31822  -2
  -9   9   2 8.86346 1.31822   1
   8   9   2 21.4190 1.38454  -2
  -8   9   2 21.4190 1.38454   1
   7   9   2 9.45210 1.23366  -2
  -7   9   2 9.45210 1.23366   1
   6   9   2 20.7649 1.02803  -2
  -6   9   2 20.7649 1.02803   1
   5   9   2 20.1400 1.16268  -2
  -5   9   2 20.1400 1.16268   1
   4   9   2 5.12537 1.05521  -2
  -4   9   2 5.12537 1.05521   1
   3   9   2 24.2258 1.33118  -2
  -3   9   2 24.2258 1.33118   1
   2   9   2 1.79869 0.61754  -2
  -2   9   2 1.79869 0.61754   1
   1   9   2 18.6735 0.67951  -2
  -1   9   2 18.6735 0.67951   1
   0   9   2 33.5642 1.22432  -2
   0   9   2 33.5642 1.22432   1
  -1   9   2 27.6946 1.16982  -2
   1   9   2 27.6946 1.16982   1
  -2   9   2 4.11652 0.81997  -2
   2   9   2 4.11652 0.81997   1
  -3   9   2 39.9076 1.38813  -2
   3   9   2 39.9076 1.38813   1
  -4   9   2 13.6755 0.99984  -2
   4   9   2 13.6755 0.99984   1
  -5   9   2 44.5281 1.53516  -2
   5   9   2 44.5281 1.53516   1
  -6   9   2 20.4763 0.88537  -2
   6   9   2 20.4763 0.88537   1
  -7   9   2 8.21840 0.68265  -2
   7   9   2 8.21840 0.68265   1
  -8   9   2 26.0047 1.13006  -2
   8   9   2 26.0047 1.13006   1
  -9   9   2 8.60685 1.21494  -2
   9   9   2 8.60685 1.21494   1
 -10   9   2 5.76838 1.29432  -2
  10   9   2 5.76838 1.29432   1
  -6  10   2 0.93917 0.54018   1
   5  10   2 36.3241 1.84274  -2
  -5  10   2 36.3241 1.84274   1
   4  10   2 5.90140 1.04630  -2
  -4  10   2 5.90140 1.04630   1
   3  10   2 9.49834 1.14845  -2
  -3  10   2 9.49834 1.14845   1
   2  10   2 33.9566 1.24818  -2
  -2  10   2 33.9566 1.24818   1
   1  10   2 40.8475 1.70152  -2
  -1  10   2 40.8475 1.70152   1
   0  10   2 10.4020 1.15710  -2
   0  10   2 10.4020 1.15710   1
  -1  10   2 78.2230 2.80655  -2
   1  10   2 78.2230 2.80655   1
  -2  10   2 48.9554 1.64855  -2
   2  10   2 48.9554 1.64855   1
  -3  10   2 4.16481 0.76943  -2
   3  10   2 4.16481 0.76943   1
  -4  10   2 10.4873 1.66698  -2
   4  10   2 10.4873 1.66698   1
  -5  10   2 14.4740 0.73355  -2
   5  10   2 14.4740 0.73355   1
 -20   0   3 0.43345 1.00166   1
 -19   0   3 0.41155 0.84492   1
 -18   0   3 -0.7705 0.80506   1
 -17   0   3 0.29029 0.61541   1
 -16   0   3 0.35001 0.65004   1
 -15   0   3 0.05283 0.57858   1
 -14   0   3 -0.1097 0.53412   1
 -13   0   3 0.40887 0.38447   1
 -12   0   3 -0.0200 0.29237   1
 -11   0   3 -0.0788 0.27232   1
 -10   0   3 -0.1506 0.23120   1
  -9   0   3 -0.3579 0.23396   1
  -8   0   3 -0.3246 0.23050   1
  -7   0   3 -0.2153 0.23407   1
  -6   0   3 -0.3991 0.20649   1
  -5   0   3 -0.2336 0.16432   1
  -4   0   3 -0.1566 0.13310   1
  -3   0   3 -0.1296 0.15890   1
  -2   0   3 -0.0788 0.14890   1
  -1   0   3 0.06694 0.09989   1
   0   0   3 0.15786 0.08104   1
   1   0   3 0.14164 0.08621   1
   2   0   3 0.07524 0.11512   1
   3   0   3 0.01436 0.11241   1
   4   0   3 0.01082 0.11908   1
   5   0   3 -0.2110 0.13707   1
   6   0   3 -0.0391 0.19659   1
   7   0   3 -0.0615 0.20769   1
   8   0   3 -0.0405 0.19766   1
   9   0   3 0.00855 0.20271   1
  10   0   3 -0.1805 0.22135   1
  11   0   3 -0.1599 0.25087   1
  12   0   3 -0.2858 0.30852   1
  13   0   3 0.11078 0.37816   1
  14   0   3 0.51463 0.52287   1
  15   0   3 0.21838 0.61068   1
 -17   0   3 -1.0333 2.25065  -2
  16   0   3 -1.0333 2.25065   1
 -18   0   3 0.17950 1.66295  -2
  17   0   3 0.17950 1.66295   1
 -19   0   3 4.31306 1.85182  -2
  18   0   3 4.31306 1.85182   1
  19   0   3 1.83287 0.91197   1
 -20   1   3 9.45254 0.92622   1
  18   1   3 37.6581 4.31401  -2
 -19   1   3 37.6581 4.31401   1
 -18   1   3 8.18134 0.67784   1
  16   1   3 25.2851 3.20643  -2
 -17   1   3 25.2851 3.20643   1
 -16   1   3 0.66336 0.41355   1
 -15   1   3 15.7048 0.62454   1
 -14   1   3 40.9852 0.95626   1
 -13   1   3 41.7647 0.81723   1
 -12   1   3 7.39030 0.32365   1
 -11   1   3 73.8343 1.03022   1
 -10   1   3 37.8267 0.56702   1
  -9   1   3 29.5973 0.48931   1
  -8   1   3 234.940 2.66665   1
  -7   1   3 71.8690 0.95791   1
  -6   1   3 127.359 1.48038   1
  -5   1   3 120.475 1.35460   1
  -4   1   3 206.310 2.33696   1
  -3   1   3 135.006 1.63950   1
  -2   1   3 19.3451 0.28898   1
  -1   1   3 204.396 2.02451   1
   0   1   3 137.857 1.41183   1
   1   1   3 568.335 5.66688   1
   2   1   3 143.752 1.46364   1
   3   1   3 28.6128 0.35826   1
   4   1   3 280.005 2.82340   1
   5   1   3 15.4255 0.24861   1
   6   1   3 11.6003 0.25294   1
   7   1   3 25.1594 0.40081   1
   8   1   3 106.066 1.20983   1
   9   1   3 47.8557 0.68636   1
  10   1   3 16.9585 0.34469   1
  11   1   3 14.7337 0.35211   1
  12   1   3 76.3518 1.01453   1
  13   1   3 12.1464 0.47140   1
  14   1   3 3.71403 0.38229   1
  15   1   3 11.5841 0.63086   1
 -17   1   3 16.5499 2.47935  -2
  16   1   3 16.5499 2.47935   1
 -18   1   3 6.65263 1.22705  -2
  17   1   3 6.65263 1.22705   1
 -19   1   3 27.5233 3.47139  -2
  18   1   3 27.5233 3.47139   1
 -20   1   3 13.6850 2.78965  -2
  19   1   3 13.6850 2.78965   1
  18   2   3 20.2583 3.11798  -2
 -19   2   3 20.2583 3.11798   1
  17   2   3 20.4603 3.03262  -2
 -18   2   3 20.4603 3.03262   1
 -17   2   3 1.31729 0.42811   1
 -16   2   3 19.5063 0.73177   1
 -15   2   3 12.1070 0.59053   1
 -14   2   3 18.1834 0.59503   1
 -13   2   3 0.42563 0.28754   1
 -12   2   3 6.02144 0.29285   1
 -11   2   3 4.33596 0.26668   1
 -10   2   3 96.5440 1.18702   1
  -9   2   3 25.1769 0.43305   1
  -8   2   3 72.9175 0.89457   1
  -7   2   3 1.79486 0.21152   1
  -6   2   3 0.15007 0.14613   1
  -5   2   3 112.338 1.27572   1
  -4   2   3 73.5981 0.85678   1
  -3   2   3 60.5526 0.74263   1
  -2   2   3 651.707 6.90083   1
  -1   2   3 211.686 2.50810   1
   0   2   3 375.532 4.64315   1
   1   2   3 408.651 4.51335   1
   2   2   3 4.34253 0.14473   1
   3   2   3 15.6150 0.24288   1
   4   2   3 6.24311 0.19955   1
   5   2   3 14.6371 0.27174   1
   6   2   3 92.0669 0.98899   1
   7   2   3 345.243 3.36914   1
   8   2   3 8.00415 0.27012   1
   9   2   3 9.94373 0.27687   1
  10   2   3 57.9087 0.76918   1
  11   2   3 32.1200 0.54583   1
  12   2   3 0.48709 0.23223   1
  13   2   3 106.925 1.63728   1
  14   2   3 2.79825 0.36720   1
 -16   2   3 9.55186 2.18020  -2
  15   2   3 9.55186 2.18020   1
 -17   2   3 25.1178 3.06222  -2
  16   2   3 25.1178 3.06222   1
 -18   2   3 15.3887 1.40827  -2
  17   2   3 15.3887 1.40827   1
 -19   2   3 12.6943 2.91803  -2
  18   2   3 12.6943 2.91803   1
  19   2   3 9.71748 0.68227   1
  18   3   3 4.87540 2.44157  -2
 -19   3   3 4.87540 2.44157   1
 -18   3   3 10.5451 0.65251   1
 -17   3   3 3.32181 0.45664   1
 -16   3   3 1.74161 0.45110   1
  14   3   3 7.41896 2.25465  -2
 -15   3   3 7.41896 2.25465   1
  13   3   3 19.5745 2.49220  -2
 -14   3   3 19.5745 2.49220   1
 -13   3   3 50.2071 0.97749   1
 -12   3   3 0.38427 0.24973   1
 -11   3   3 0.86219 0.20570   1
 -10   3   3 4.38653 0.23510   1
  -9   3   3 5.85939 0.25424   1
  -8   3   3 3.72425 0.20797   1
  -7   3   3 13.2962 0.28537   1
  -6   3   3 4.03296 0.20840   1
  -5   3   3 117.741 1.40935   1
  -4   3   3 208.689 2.26403   1
  -3   3   3 12.8171 0.26520   1
  -2   3   3 1.58421 0.23498   1
  -1   3   3 20.1675 0.36138   1
   0   3   3 16.3408 0.36397   1
   1   3   3 3.20617 0.17677   1
   2   3   3 315.503 3.53869   1
   3   3   3 23.1967 0.38470   1
   4   3   3 3.86234 0.20556   1
   5   3   3 0.01997 0.14530   1
   6   3   3 53.9379 0.65315   1
   7   3   3 9.14560 0.26150   1
   8   3   3 25.4311 0.40482   1
   9   3   3 12.0661 0.29620   1
  10   3   3 4.74701 0.25836   1
  11   3   3 23.5608 0.45163   1
  12   3   3 38.2791 0.75621   1
  13   3   3 42.7140 0.84918   1
  14   3   3 9.34719 0.47486   1
  15   3   3 0.90545 0.32014   1
  16   3   3 2.08451 0.38036   1
 -18   3   3 6.07648 1.74627  -2
  17   3   3 6.07648 1.74627   1
 -19   3   3 4.62993 2.59250  -2
  18   3   3 4.62993 2.59250   1
  17   4   3 5.21372 2.21403  -2
 -18   4   3 5.21372 2.21403   1
 -17   4   3 20.2429 0.88835   1
 -16   4   3 38.6170 1.10739   1
 -15   4   3 9.45631 0.64418   1
  13   4   3 14.3834 2.32108  -2
 -14   4   3 14.3834 2.32108   1
  12   4   3 9.56885 2.06324  -2
 -13   4   3 9.56885 2.06324   1
 -12   4   3 1.25877 0.31012   1
 -11   4   3 2.77390 0.31111   1
 -10   4   3 6.61814 0.30218   1
  -9   4   3 92.7050 1.24495   1
   7   4   3 77.0784 4.02738  -2
  -8   4   3 77.0784 4.02738   1
  -7   4   3 82.0117 1.09703   1
   5   4   3 117.325 6.09717  -2
  -6   4   3 117.325 6.09717   1
  -5   4   3 22.4003 0.39199   1
  -4   4   3 22.5904 0.46791   1
  -3   4   3 92.3022 1.34502   1
  -2   4   3 251.630 3.37187   1
  -1   4   3 16.3818 0.40012   1
   0   4   3 63.5301 0.85215   1
   1   4   3 16.4976 0.37237   1
   2   4   3 2.75165 0.22475   1
   3   4   3 17.8193 0.33514   1
   4   4   3 3.19538 0.19048   1
   5   4   3 97.8996 1.16166   1
   6   4   3 2.44349 0.17127   1
   7   4   3 120.857 1.40172   1
   8   4   3 0.29074 0.16835   1
   9   4   3 2.71565 0.22520   1
  10   4   3 6.69464 0.32328   1
  11   4   3 7.89595 0.35657   1
  12   4   3 12.6917 0.50013   1
  13   4   3 5.26499 0.41551   1
 -15   4   3 65.2193 5.29012  -2
  14   4   3 65.2193 5.29012   1
 -15   4   3 13.6833 2.72290  -2
  15   4   3 13.6833 2.72290   1
 -16   4   3 36.1803 3.52980  -2
  16   4   3 36.1803 3.52980   1
 -17   4   3 13.4566 3.00233  -2
  17   4   3 13.4566 3.00233   1
 -18   4   3 5.68274 2.55013  -2
  17   4   3 5.68274 2.55013   1
  18   4   3 2.00685 0.48760   1
  16   5   3 1.46906 2.24317  -2
 -17   5   3 1.46906 2.24317   1
  15   5   3 4.96083 2.19487  -2
 -16   5   3 4.96083 2.19487   1
  14   5   3 5.58400 2.12973  -2
 -15   5   3 5.58400 2.12973   1
  13   5   3 16.3089 2.35215  -2
 -14   5   3 16.3089 2.35215   1
  12   5   3 35.6072 2.96526  -2
 -13   5   3 35.6072 2.96526   1
  11   5   3 5.07914 0.94540  -2
 -12   5   3 5.07914 0.94540   1
  10   5   3 92.9569 3.69108  -2
 -11   5   3 92.9569 3.69108   1
   9   5   3 9.01244 1.11530  -2
 -10   5   3 9.01244 1.11530   1
   8   5   3 27.0974 1.89834  -2
  -9   5   3 27.0974 1.89834   1
  -8   5   3 88.4203 1.19659   1
   6   5   3 33.1384 2.24734  -2
  -7   5   3 33.1384 2.24734   1
  -6   5   3 11.5737 0.36062   1
   4   5   3 32.1380 2.35995  -2
  -5   5   3 32.1380 2.35995   1
  -4   5   3 0.38908 0.19678   1
   2   5   3 23.0064 2.07792  -2
  -3   5   3 23.0064 2.07792   1
  -2   5   3 9.43178 0.31912   1
  -1   5   3 15.6400 0.43102   1
   0   5   3 69.1538 0.98489   1
   1   5   3 40.6359 0.77829   1
   2   5   3 18.2535 0.37995   1
   3   5   3 4.24002 0.24035   1
   4   5   3 4.76761 0.22715   1
   5   5   3 9.17675 0.27737   1
   6   5   3 5.01768 0.23551   1
   7   5   3 19.8688 0.38734   1
   8   5   3 4.74516 0.27199   1
 -10   5   3 18.6716 2.81180  -2
   9   5   3 18.6716 2.81180   1
  10   5   3 72.0305 0.99959   1
 -12   5   3 7.11658 1.78931  -2
  11   5   3 7.11658 1.78931   1
  12   5   3 10.8812 0.49666   1
  13   5   3 40.6729 0.88294   1
 -14   5   3 9.24534 2.40087  -2
  14   5   3 9.24534 2.40087   1
 -15   5   3 7.12944 2.38153  -2
  15   5   3 7.12944 2.38153   1
 -16   5   3 7.50573 2.55648  -2
  16   5   3 7.50573 2.55648   1
 -17   5   3 8.43967 2.49212  -2
  17   5   3 8.43967 2.49212   1
  15   6   3 1.87215 1.99233  -2
 -16   6   3 1.87215 1.99233   1
 -15   6   3 6.66844 0.82329   1
  13   6   3 3.12468 0.88083  -2
 -14   6   3 3.12468 0.88083   1
  12   6   3 1.68628 0.89054  -2
 -13   6   3 1.68628 0.89054   1
  11   6   3 3.39041 1.09001  -2
 -12   6   3 3.39041 1.09001   1
  10   6   3 10.4276 1.08198  -2
 -11   6   3 10.4276 1.08198   1
   9   6   3 4.04230 1.20537  -2
 -10   6   3 4.04230 1.20537   1
   8   6   3 139.665 7.30132  -2
  -9   6   3 139.665 7.30132   1
   7   6   3 139.688 7.36612  -2
  -8   6   3 139.688 7.36612   1
   6   6   3 4.59857 0.95376  -2
  -7   6   3 4.59857 0.95376   1
   5   6   3 80.8533 2.78957  -2
  -6   6   3 80.8533 2.78957   1
   4   6   3 52.6572 2.09956  -2
  -5   6   3 52.6572 2.09956   1
   3   6   3 6.53227 1.32255  -2
  -4   6   3 6.53227 1.32255   1
   2   6   3 4.58607 1.58299  -2
  -3   6   3 4.58607 1.58299   1
  -2   6   3 0.45945 0.21728   1
  -1   6   3 65.0506 1.28713   1
  -1   6   3 30.9775 2.61524  -2
   0   6   3 30.9775 2.61524   1
  -2   6   3 1.53398 1.65894  -2
   1   6   3 1.53398 1.65894   1
  -3   6   3 5.08276 1.77426  -2
   2   6   3 5.08276 1.77426   1
  -4   6   3 7.27658 1.95539  -2
   3   6   3 7.27658 1.95539   1
  -5   6   3 41.1389 2.39637  -2
   4   6   3 41.1389 2.39637   1
  -6   6   3 43.0429 3.60321  -2
   5   6   3 43.0429 3.60321   1
  -7   6   3 6.45972 1.30151  -2
   6   6   3 6.45972 1.30151   1
   7   6   3 0.71741 0.20399   1
   8   6   3 54.3122 0.78458   1
 -10   6   3 12.8840 2.20406  -2
   9   6   3 12.8840 2.20406   1
  10   6   3 24.6555 0.56549   1
 -12   6   3 1.01440 1.77956  -2
  11   6   3 1.01440 1.77956   1
  12   6   3 7.65264 0.42806   1
 -13   6   3 4.74329 2.27934  -2
  13   6   3 4.74329 2.27934   1
 -14   6   3 18.7334 2.72449  -2
  14   6   3 18.7334 2.72449   1
 -15   6   3 5.67221 2.27167  -2
  15   6   3 5.67221 2.27167   1
 -16   6   3 1.40919 2.00467  -2
  15   6   3 1.40919 2.00467   1
  16   6   3 0.28538 0.52336   1
 -15   7   3 3.20324 0.88534   1
  13   7   3 9.02667 1.04057  -2
 -14   7   3 9.02667 1.04057   1
  12   7   3 11.4032 1.06446  -2
 -13   7   3 11.4032 1.06446   1
  11   7   3 9.53744 2.00165  -2
 -12   7   3 9.53744 2.00165   1
  10   7   3 15.3245 2.18295  -2
 -11   7   3 15.3245 2.18295   1
   9   7   3 4.82246 1.66125  -2
 -10   7   3 4.82246 1.66125   1
   8   7   3 19.9044 3.46019  -2
  -9   7   3 19.9044 3.46019   1
   7   7   3 4.93394 1.10768  -2
  -8   7   3 4.93394 1.10768   1
   6   7   3 20.1333 1.96183  -2
  -7   7   3 20.1333 1.96183   1
   5   7   3 17.9191 1.24272  -2
  -6   7   3 17.9191 1.24272   1
   4   7   3 32.5706 1.37897  -2
  -5   7   3 32.5706 1.37897   1
   3   7   3 53.6516 1.97756  -2
  -4   7   3 53.6516 1.97756   1
   2   7   3 20.1336 1.38889  -2
  -3   7   3 20.1336 1.38889   1
   1   7   3 11.1583 1.39650  -2
  -2   7   3 11.1583 1.39650   1
   0   7   3 2.80616 1.16839  -2
  -1   7   3 2.80616 1.16839   1
  -1   7   3 1.37743 1.91121  -2
   0   7   3 1.37743 1.91121   1
  -2   7   3 4.69753 1.75683  -2
   1   7   3 4.69753 1.75683   1
  -3   7   3 10.7445 1.14726  -2
   2   7   3 10.7445 1.14726   1
  -4   7   3 58.8966 2.89595  -2
   3   7   3 58.8966 2.89595   1
  -5   7   3 13.9177 1.04605  -2
   4   7   3 13.9177 1.04605   1
  -6   7   3 10.1618 0.99192  -2
   5   7   3 10.1618 0.99192   1
  -7   7   3 51.9077 2.88080  -2
   6   7   3 51.9077 2.88080   1
  -6   7   3 52.0537 4.04999  -2
   6   7   3 52.0537 4.04999   1
  -8   7   3 3.35324 1.22091  -2
   7   7   3 3.35324 1.22091   1
  -9   7   3 23.5931 1.96233  -2
   8   7   3 23.5931 1.96233   1
  -9   7   3 15.3935 2.38082  -2
   9   7   3 15.3935 2.38082   1
 -11   7   3 26.6980 1.58418  -2
  10   7   3 26.6980 1.58418   1
 -10   7   3 25.1719 2.90226  -2
  10   7   3 25.1719 2.90226   1
  11   7   3 18.3581 0.66707   1
  12   7   3 5.60416 0.47920   1
 -14   7   3 8.33991 2.21897  -2
  13   7   3 8.33991 2.21897   1
 -14   7   3 11.0943 2.49794  -2
  14   7   3 11.0943 2.49794   1
 -15   7   3 1.88640 2.12381  -2
  14   7   3 1.88640 2.12381   1
 -13   8   3 1.54793 0.71691   1
  11   8   3 7.18246 1.81813  -2
 -12   8   3 7.18246 1.81813   1
  10   8   3 14.7384 1.76035  -2
 -11   8   3 14.7384 1.76035   1
   9   8   3 3.56454 0.98240  -2
 -10   8   3 3.56454 0.98240   1
   8   8   3 13.7872 1.77669  -2
  -9   8   3 13.7872 1.77669   1
   7   8   3 5.14688 1.33561  -2
  -8   8   3 5.14688 1.33561   1
   6   8   3 7.84448 1.47555  -2
  -7   8   3 7.84448 1.47555   1
   5   8   3 1.12029 1.45547  -2
  -6   8   3 1.12029 1.45547   1
   4   8   3 3.05388 1.02550  -2
  -5   8   3 3.05388 1.02550   1
   3   8   3 18.2067 1.08354  -2
  -4   8   3 18.2067 1.08354   1
   2   8   3 35.6642 1.78880  -2
  -3   8   3 35.6642 1.78880   1
   1   8   3 11.8646 0.94938  -2
  -2   8   3 11.8646 0.94938   1
   0   8   3 14.3909 1.73225  -2
  -1   8   3 14.3909 1.73225   1
  -1   8   3 21.4206 1.96621  -2
   0   8   3 21.4206 1.96621   1
  -2   8   3 8.08360 1.15310  -2
   1   8   3 8.08360 1.15310   1
  -3   8   3 48.3853 3.75900  -2
   2   8   3 48.3853 3.75900   1
  -2   8   3 50.1434 4.51172  -2
   2   8   3 50.1434 4.51172   1
  -4   8   3 27.9555 1.45221  -2
   3   8   3 27.9555 1.45221   1
  -5   8   3 1.16087 1.36627  -2
   4   8   3 1.16087 1.36627   1
  -6   8   3 2.07584 1.25692  -2
   5   8   3 2.07584 1.25692   1
  -7   8   3 2.43997 1.86696  -2
   6   8   3 2.43997 1.86696   1
  -6   8   3 2.93365 2.07915  -2
   6   8   3 2.93365 2.07915   1
  -8   8   3 13.6757 1.70589  -2
   7   8   3 13.6757 1.70589   1
  -7   8   3 16.6086 2.58478  -2
   7   8   3 16.6086 2.58478   1
  -9   8   3 16.3519 1.65212  -2
   8   8   3 16.3519 1.65212   1
 -10   8   3 2.84161 1.83646  -2
   9   8   3 2.84161 1.83646   1
 -11   8   3 4.33900 0.95703  -2
  10   8   3 4.33900 0.95703   1
 -11   8   3 12.8067 2.41001  -2
  11   8   3 12.8067 2.41001   1
 -12   8   3 12.2403 2.55424  -2
  12   8   3 12.2403 2.55424   1
 -13   8   3 0.20595 1.83147  -2
  12   8   3 0.20595 1.83147   1
   9   9   3 10.2688 1.31729  -2
 -10   9   3 10.2688 1.31729   1
   8   9   3 8.68107 1.35957  -2
  -9   9   3 8.68107 1.35957   1
   7   9   3 14.8438 1.96797  -2
  -8   9   3 14.8438 1.96797   1
   6   9   3 5.06372 1.55074  -2
  -7   9   3 5.06372 1.55074   1
   5   9   3 9.07997 1.74326  -2
  -6   9   3 9.07997 1.74326   1
   4   9   3 7.22599 1.50237  -2
  -5   9   3 7.22599 1.50237   1
   3   9   3 60.6351 3.03170  -2
  -4   9   3 60.6351 3.03170   1
   2   9   3 29.5300 1.62260  -2
  -3   9   3 29.5300 1.62260   1
   1   9   3 9.71424 1.45465  -2
  -2   9   3 9.71424 1.45465   1
   0   9   3 17.5967 1.60652  -2
  -1   9   3 17.5967 1.60652   1
  -1   9   3 7.30288 1.41811  -2
   0   9   3 7.30288 1.41811   1
  -2   9   3 25.4907 1.49551  -2
   1   9   3 25.4907 1.49551   1
  -3   9   3 71.2218 2.85279  -2
   2   9   3 71.2218 2.85279   1
  -4   9   3 140.460 4.70334  -2
   3   9   3 140.460 4.70334   1
  -5   9   3 8.32858 1.39257  -2
   4   9   3 8.32858 1.39257   1
  -6   9   3 9.16768 2.06287  -2
   5   9   3 9.16768 2.06287   1
  -7   9   3 2.57416 1.19697  -2
   6   9   3 2.57416 1.19697   1
  -8   9   3 19.8599 2.40648  -2
   7   9   3 19.8599 2.40648   1
  -9   9   3 3.00863 1.68594  -2
   8   9   3 3.00863 1.68594   1
  -9   9   3 29.0746 3.05553  -2
   9   9   3 29.0746 3.05553   1
 -10   9   3 26.1832 1.92111  -2
   9   9   3 26.1832 1.92111   1
   5  10   3 10.4105 1.60653  -2
  -6  10   3 10.4105 1.60653   1
   4  10   3 14.0750 1.73791  -2
  -5  10   3 14.0750 1.73791   1
   3  10   3 22.6523 1.91027  -2
  -4  10   3 22.6523 1.91027   1
   2  10   3 25.4751 2.06009  -2
  -3  10   3 25.4751 2.06009   1
   1  10   3 3.58673 1.53827  -2
  -2  10   3 3.58673 1.53827   1
   0  10   3 13.7843 1.66175  -2
  -1  10   3 13.7843 1.66175   1
  -1  10   3 26.9648 2.17297  -2
   0  10   3 26.9648 2.17297   1
  -2  10   3 0.52189 1.46157  -2
   1  10   3 0.52189 1.46157   1
  -3  10   3 44.6276 2.77594  -2
   2  10   3 44.6276 2.77594   1
  -4  10   3 32.5755 2.35739  -2
   3  10   3 32.5755 2.35739   1
  -5  10   3 19.2399 1.40309  -2
   4  10   3 19.2399 1.40309   1
  -6  10   3 3.66445 1.70748  -2
   5  10   3 3.66445 1.70748   1
  -5  10   3 15.2760 2.37831  -2
   5  10   3 15.2760 2.37831   1
  19   0   4 10.6383 1.80041  -2
 -20   0   4 10.6383 1.80041   1
  18   0   4 57.8039 2.91120  -2
 -19   0   4 57.8039 2.91120   1
  17   0   4 8.89119 1.31303  -2
 -18   0   4 8.89119 1.31303   1
  16   0   4 7.31411 1.70660  -2
 -17   0   4 7.31411 1.70660   1
  15   0   4 0.25702 0.92704  -2
 -16   0   4 0.25702 0.92704   1
  14   0   4 30.9468 1.97065  -2
 -15   0   4 30.9468 1.97065   1
  13   0   4 17.5251 1.15321  -2
 -14   0   4 17.5251 1.15321   1
  12   0   4 177.036 4.29291  -2
 -13   0   4 177.036 4.29291   1
  11   0   4 171.580 3.76648  -2
 -12   0   4 171.580 3.76648   1
  10   0   4 195.497 5.26577  -2
 -11   0   4 195.497 5.26577   1
   9   0   4 29.1690 0.86569  -2
 -10   0   4 29.1690 0.86569   1
   8   0   4 47.6954 1.39874  -2
  -9   0   4 47.6954 1.39874   1
   7   0   4 766.208 15.0958  -2
  -8   0   4 766.208 15.0958   1
   6   0   4 496.224 9.13245  -2
  -7   0   4 496.224 9.13245   1
   5   0   4 922.389 19.3154  -2
  -6   0   4 922.389 19.3154   1
   4   0   4 1158.88 24.0746  -2
  -5   0   4 1158.88 24.0746   1
  -4   0   4 5743.39 215.915   1
  -3   0   4 9999.99 374.496   1
  -2   0   4 232.862 3.43551   1
  -1   0   4 1517.73 24.0652   1
   0   0   4 0.01511 0.12351   1
   1   0   4 794.142 9.75454   1
   2   0   4 17.5451 0.49391   1
  -4   0   4 2162.69 108.814  -2
   3   0   4 2162.69 108.814   1
  -5   0   4 2095.77 31.2427  -2
   4   0   4 2095.77 31.2427   1
  -6   0   4 2187.29 45.1829  -2
   5   0   4 2187.29 45.1829   1
  -7   0   4 544.740 8.34102  -2
   6   0   4 544.740 8.34102   1
  -8   0   4 311.010 5.53833  -2
   7   0   4 311.010 5.53833   1
  -9   0   4 45.5825 1.24291  -2
   8   0   4 45.5825 1.24291   1
 -10   0   4 72.5761 1.44578  -2
   9   0   4 72.5761 1.44578   1
 -11   0   4 257.302 4.99969  -2
  10   0   4 257.302 4.99969   1
 -12   0   4 71.1102 1.58753  -2
  11   0   4 71.1102 1.58753   1
 -13   0   4 469.234 9.66863  -2
  12   0   4 469.234 9.66863   1
 -14   0   4 31.7382 1.40722  -2
  13   0   4 31.7382 1.40722   1
 -15   0   4 24.7011 2.70537  -2
  14   0   4 24.7011 2.70537   1
 -16   0   4 -1.5705 1.07819  -2
  15   0   4 -1.5705 1.07819   1
 -17   0   4 0.58098 0.99597  -2
  16   0   4 0.58098 0.99597   1
 -18   0   4 8.17084 1.13700  -2
  17   0   4 8.17084 1.13700   1
 -19   0   4 29.7935 1.88908  -2
  18   0   4 29.7935 1.88908   1
 -20   0   4 13.4588 1.62286  -2
  19   0   4 13.4588 1.62286   1
  19   1   4 15.4975 1.67601  -2
 -20   1   4 15.4975 1.67601   1
  18   1   4 5.81868 1.27829  -2
 -19   1   4 5.81868 1.27829   1
  17   1   4 11.3945 1.25831  -2
 -18   1   4 11.3945 1.25831   1
  16   1   4 12.8018 0.97382  -2
 -17   1   4 12.8018 0.97382   1
  15   1   4 11.8527 0.80870  -2
 -16   1   4 11.8527 0.80870   1
  14   1   4 9.13449 0.94251  -2
 -15   1   4 9.13449 0.94251   1
  13   1   4 16.5571 0.80045  -2
 -14   1   4 16.5571 0.80045   1
  12   1   4 2.79729 0.54625  -2
 -13   1   4 2.79729 0.54625   1
  11   1   4 13.7550 0.54571  -2
 -12   1   4 13.7550 0.54571   1
  10   1   4 16.1226 0.72559  -2
 -11   1   4 16.1226 0.72559   1
   9   1   4 57.1260 1.01855  -2
 -10   1   4 57.1260 1.01855   1
   8   1   4 181.418 3.00492  -2
  -9   1   4 181.418 3.00492   1
   7   1   4 387.120 5.66815  -2
  -8   1   4 387.120 5.66815   1
   6   1   4 100.245 1.59698  -2
  -7   1   4 100.245 1.59698   1
   5   1   4 498.989 6.77441  -2
  -6   1   4 498.989 6.77441   1
   4   1   4 11.8954 0.43159  -2
  -5   1   4 11.8954 0.43159   1
   3   1   4 260.599 5.89175  -2
  -4   1   4 260.599 5.89175   1
   2   1   4 799.178 27.2771  -2
  -3   1   4 799.178 27.2771   1
  -2   1   4 1790.53 22.2168   1
  -1   1   4 0.02350 0.10198   1
   0   1   4 1655.09 20.8880   1
  -2   1   4 801.090 21.9753  -2
   1   1   4 801.090 21.9753   1
  -3   1   4 500.064 11.1048  -2
   2   1   4 500.064 11.1048   1
  -4   1   4 229.898 3.88794  -2
   3   1   4 229.898 3.88794   1
  -5   1   4 20.9324 0.43712  -2
   4   1   4 20.9324 0.43712   1
  -6   1   4 459.406 5.38185  -2
   5   1   4 459.406 5.38185   1
  -7   1   4 108.880 1.30590  -2
   6   1   4 108.880 1.30590   1
  -8   1   4 422.515 4.99504  -2
   7   1   4 422.515 4.99504   1
  -9   1   4 319.876 4.20199  -2
   8   1   4 319.876 4.20199   1
 -10   1   4 149.993 1.80620  -2
   9   1   4 149.993 1.80620   1
 -11   1   4 14.4638 0.51952  -2
  10   1   4 14.4638 0.51952   1
 -12   1   4 17.6281 0.48294  -2
  11   1   4 17.6281 0.48294   1
 -13   1   4 7.84991 0.59886  -2
  12   1   4 7.84991 0.59886   1
 -14   1   4 42.7822 1.00087  -2
  13   1   4 42.7822 1.00087   1
 -15   1   4 28.0285 1.38950  -2
  14   1   4 28.0285 1.38950   1
 -16   1   4 30.5579 1.05891  -2
  15   1   4 30.5579 1.05891   1
 -17   1   4 4.15894 0.79088  -2
  16   1   4 4.15894 0.79088   1
 -18   1   4 3.68820 0.79689  -2
  17   1   4 3.68820 0.79689   1
 -19   1   4 4.35986 1.36982  -2
  18   1   4 4.35986 1.36982   1
 -20   1   4 6.06953 1.11120  -2
  19   1   4 6.06953 1.11120   1
  18   2   4 1.41847 1.69464  -2
 -19   2   4 1.41847 1.69464   1
  17   2   4 36.3125 1.41173  -2
 -18   2   4 36.3125 1.41173   1
  16   2   4 13.7449 0.99267  -2
 -17   2   4 13.7449 0.99267   1
  15   2   4 23.5446 1.14976  -2
 -16   2   4 23.5446 1.14976   1
  14   2   4 7.08366 0.64469  -2
 -15   2   4 7.08366 0.64469   1
  13   2   4 77.9812 2.07798  -2
 -14   2   4 77.9812 2.07798   1
  12   2   4 15.3338 0.67838  -2
 -13   2   4 15.3338 0.67838   1
  11   2   4 7.70293 0.44982  -2
 -12   2   4 7.70293 0.44982   1
  10   2   4 76.9001 1.34956  -2
 -11   2   4 76.9001 1.34956   1
   9   2   4 49.1263 0.91314  -2
 -10   2   4 49.1263 0.91314   1
   8   2   4 21.3933 0.51414  -2
  -9   2   4 21.3933 0.51414   1
   7   2   4 76.4858 1.20813  -2
  -8   2   4 76.4858 1.20813   1
   6   2   4 106.469 1.56904  -2
  -7   2   4 106.469 1.56904   1
   5   2   4 127.462 1.80284  -2
  -6   2   4 127.462 1.80284   1
   4   2   4 26.9106 0.53754  -2
  -5   2   4 26.9106 0.53754   1
   3   2   4 392.629 7.49575  -2
  -4   2   4 392.629 7.49575   1
   2   2   4 232.639 5.26367  -2
  -3   2   4 232.639 5.26367   1
   1   2   4 1483.08 50.2399  -2
  -2   2   4 1483.08 50.2399   1
   0   2   4 514.121 17.1633  -2
  -1   2   4 514.121 17.1633   1
  -1   2   4 961.635 36.6558  -2
   0   2   4 961.635 36.6558   1
  -2   2   4 1215.53 43.5994  -2
   1   2   4 1215.53 43.5994   1
  -3   2   4 498.082 8.93974  -2
   2   2   4 498.082 8.93974   1
  -4   2   4 658.857 9.35263  -2
   3   2   4 658.857 9.35263   1
  -5   2   4 38.6293 0.70117  -2
   4   2   4 38.6293 0.70117   1
  -6   2   4 175.194 2.13702  -2
   5   2   4 175.194 2.13702   1
  -7   2   4 61.7778 0.90768  -2
   6   2   4 61.7778 0.90768   1
  -8   2   4 35.9125 0.62048  -2
   7   2   4 35.9125 0.62048   1
  -9   2   4 44.5754 0.76368  -2
   8   2   4 44.5754 0.76368   1
 -10   2   4 131.724 1.77828  -2
   9   2   4 131.724 1.77828   1
 -11   2   4 32.8936 0.82423  -2
  10   2   4 32.8936 0.82423   1
 -12   2   4 15.7707 0.50249  -2
  11   2   4 15.7707 0.50249   1
 -13   2   4 39.0495 0.86253  -2
  12   2   4 39.0495 0.86253   1
 -14   2   4 55.7241 1.63170  -2
  13   2   4 55.7241 1.63170   1
 -15   2   4 18.9351 0.87400  -2
  14   2   4 18.9351 0.87400   1
 -16   2   4 44.9605 1.19240  -2
  15   2   4 44.9605 1.19240   1
 -17   2   4 7.37169 0.81861  -2
  16   2   4 7.37169 0.81861   1
 -18   2   4 21.2265 1.07619  -2
  17   2   4 21.2265 1.07619   1
 -19   2   4 3.27511 1.39365  -2
  18   2   4 3.27511 1.39365   1
  19   2   4 3.25496 0.55165   1
  18   3   4 21.6861 1.54067  -2
 -19   3   4 21.6861 1.54067   1
  17   3   4 11.1820 0.81851  -2
 -18   3   4 11.1820 0.81851   1
  16   3   4 15.4281 0.87668  -2
 -17   3   4 15.4281 0.87668   1
  15   3   4 37.2171 1.39088  -2
 -16   3   4 37.2171 1.39088   1
  14   3   4 84.3801 2.20995  -2
 -15   3   4 84.3801 2.20995   1
  13   3   4 45.0662 1.60362  -2
 -14   3   4 45.0662 1.60362   1
  12   3   4 27.9649 0.87176  -2
 -13   3   4 27.9649 0.87176   1
  11   3   4 3.96446 0.42187  -2
 -12   3   4 3.96446 0.42187   1
  10   3   4 6.68248 0.39284  -2
 -11   3   4 6.68248 0.39284   1
   9   3   4 4.24498 0.30704  -2
 -10   3   4 4.24498 0.30704   1
   8   3   4 121.296 1.75887  -2
  -9   3   4 121.296 1.75887   1
   7   3   4 81.7210 1.18822  -2
  -8   3   4 81.7210 1.18822   1
   6   3   4 360.281 4.86420  -2
  -7   3   4 360.281 4.86420   1
   5   3   4 397.287 5.32770  -2
  -6   3   4 397.287 5.32770   1
   4   3   4 368.391 5.62930  -2
  -5   3   4 368.391 5.62930   1
   3   3   4 43.7498 0.82499  -2
  -4   3   4 43.7498 0.82499   1
   2   3   4 257.706 4.41448  -2
  -3   3   4 257.706 4.41448   1
   1   3   4 237.019 6.03630  -2
  -2   3   4 237.019 6.03630   1
   0   3   4 1067.78 22.5594  -2
  -1   3   4 1067.78 22.5594   1
  -1   3   4 1578.85 46.4379  -2
   0   3   4 1578.85 46.4379   1
  -2   3   4 261.986 4.79123  -2
   1   3   4 261.986 4.79123   1
  -3   3   4 549.027 9.41539  -2
   2   3   4 549.027 9.41539   1
  -4   3   4 24.2810 0.61289  -2
   3   3   4 24.2810 0.61289   1
  -5   3   4 342.801 4.54656  -2
   4   3   4 342.801 4.54656   1
  -6   3   4 173.693 2.40037  -2
   5   3   4 173.693 2.40037   1
  -7   3   4 512.753 6.60406  -2
   6   3   4 512.753 6.60406   1
  -8   3   4 108.690 1.61207  -2
   7   3   4 108.690 1.61207   1
  -9   3   4 308.224 3.88506  -2
   8   3   4 308.224 3.88506   1
 -10   3   4 4.84078 0.41972  -2
   9   3   4 4.84078 0.41972   1
 -11   3   4 4.24513 0.35754  -2
  10   3   4 4.24513 0.35754   1
 -12   3   4 5.28228 0.49677  -2
  11   3   4 5.28228 0.49677   1
 -13   3   4 65.7597 1.46294  -2
  12   3   4 65.7597 1.46294   1
 -14   3   4 16.3352 0.80181  -2
  13   3   4 16.3352 0.80181   1
 -15   3   4 32.2652 0.90120  -2
  14   3   4 32.2652 0.90120   1
 -16   3   4 15.4107 0.83456  -2
  15   3   4 15.4107 0.83456   1
 -17   3   4 11.7931 0.81607  -2
  16   3   4 11.7931 0.81607   1
 -18   3   4 4.48736 0.73755  -2
  17   3   4 4.48736 0.73755   1
 -19   3   4 11.0259 1.16435  -2
  18   3   4 11.0259 1.16435   1
  17   4   4 7.91204 1.34067  -2
 -18   4   4 7.91204 1.34067   1
  16   4   4 65.0636 1.91708  -2
 -17   4   4 65.0636 1.91708   1
  15   4   4 13.9379 1.04028  -2
 -16   4   4 13.9379 1.04028   1
  14   4   4 6.68371 0.70717  -2
 -15   4   4 6.68371 0.70717   1
  13   4   4 6.74238 1.07090  -2
 -14   4   4 6.74238 1.07090   1
  12   4   4 21.2756 0.72765  -2
 -13   4   4 21.2756 0.72765   1
  11   4   4 35.9462 0.91015  -2
 -12   4   4 35.9462 0.91015   1
  10   4   4 55.1243 1.00100  -2
 -11   4   4 55.1243 1.00100   1
   9   4   4 16.9236 0.49474  -2
 -10   4   4 16.9236 0.49474   1
   8   4   4 52.6770 0.90103  -2
  -9   4   4 52.6770 0.90103   1
   7   4   4 32.6319 0.66540  -2
  -8   4   4 32.6319 0.66540   1
   6   4   4 59.3169 0.93384  -2
  -7   4   4 59.3169 0.93384   1
   5   4   4 1.25875 0.25986  -2
  -6   4   4 1.25875 0.25986   1
   4   4   4 16.4932 0.41106  -2
  -5   4   4 16.4932 0.41106   1
   3   4   4 70.2981 1.16635  -2
  -4   4   4 70.2981 1.16635   1
   2   4   4 179.070 3.18085  -2
  -3   4   4 179.070 3.18085   1
   1   4   4 222.574 4.67483  -2
  -2   4   4 222.574 4.67483   1
   0   4   4 345.655 6.28935  -2
  -1   4   4 345.655 6.28935   1
  -1   4   4 157.222 3.76022  -2
   0   4   4 157.222 3.76022   1
  -2   4   4 281.174 3.86502  -2
   1   4   4 281.174 3.86502   1
  -3   4   4 155.521 2.31860  -2
   2   4   4 155.521 2.31860   1
  -4   4   4 73.0710 1.13766  -2
   3   4   4 73.0710 1.13766   1
  -5   4   4 28.1586 0.57003  -2
   4   4   4 28.1586 0.57003   1
  -6   4   4 0.63508 0.29412  -2
   5   4   4 0.63508 0.29412   1
  -7   4   4 33.2405 0.62799  -2
   6   4   4 33.2405 0.62799   1
  -8   4   4 26.5071 0.54725  -2
   7   4   4 26.5071 0.54725   1
  -9   4   4 28.2930 0.63620  -2
   8   4   4 28.2930 0.63620   1
 -10   4   4 20.5301 0.60193  -2
   9   4   4 20.5301 0.60193   1
 -11   4   4 115.071 1.62932  -2
  10   4   4 115.071 1.62932   1
 -12   4   4 68.4819 1.29246  -2
  11   4   4 68.4819 1.29246   1
 -13   4   4 43.7783 1.19954  -2
  12   4   4 43.7783 1.19954   1
 -14   4   4 17.0687 0.73427  -2
  13   4   4 17.0687 0.73427   1
 -15   4   4 5.58717 0.67695  -2
  14   4   4 5.58717 0.67695   1
 -16   4   4 4.83992 0.67951  -2
  15   4   4 4.83992 0.67951   1
 -17   4   4 25.6596 0.97619  -2
  16   4   4 25.6596 0.97619   1
 -18   4   4 5.49568 1.06575  -2
  17   4   4 5.49568 1.06575   1
  16   5   4 3.45913 1.01569  -2
 -17   5   4 3.45913 1.01569   1
  15   5   4 31.7252 1.35615  -2
 -16   5   4 31.7252 1.35615   1
  14   5   4 17.5536 1.05535  -2
 -15   5   4 17.5536 1.05535   1
  13   5   4 3.19793 0.71104  -2
 -14   5   4 3.19793 0.71104   1
  12   5   4 71.4968 1.80418  -2
 -13   5   4 71.4968 1.80418   1
  11   5   4 65.7444 1.46615  -2
 -12   5   4 65.7444 1.46615   1
  10   5   4 22.4579 0.66929  -2
 -11   5   4 22.4579 0.66929   1
   9   5   4 25.9319 0.69296  -2
 -10   5   4 25.9319 0.69296   1
   8   5   4 101.674 1.50556  -2
  -9   5   4 101.674 1.50556   1
   7   5   4 76.7553 1.29532  -2
  -8   5   4 76.7553 1.29532   1
   6   5   4 91.3937 1.66638  -2
  -7   5   4 91.3937 1.66638   1
   5   5   4 53.2312 0.93876  -2
  -6   5   4 53.2312 0.93876   1
   4   5   4 0.53331 0.32645  -2
  -5   5   4 0.53331 0.32645   1
   3   5   4 55.2784 1.03154  -2
  -4   5   4 55.2784 1.03154   1
   2   5   4 149.417 2.48951  -2
  -3   5   4 149.417 2.48951   1
   1   5   4 118.006 2.15671  -2
  -2   5   4 118.006 2.15671   1
   0   5   4 305.254 5.82460  -2
  -1   5   4 305.254 5.82460   1
  -1   5   4 151.692 2.19940  -2
   0   5   4 151.692 2.19940   1
  -2   5   4 57.6131 0.97789  -2
   1   5   4 57.6131 0.97789   1
  -3   5   4 137.976 2.04161  -2
   2   5   4 137.976 2.04161   1
  -4   5   4 91.0823 1.49156  -2
   3   5   4 91.0823 1.49156   1
  -5   5   4 0.43421 0.31208  -2
   4   5   4 0.43421 0.31208   1
  -6   5   4 91.2630 1.34570  -2
   5   5   4 91.2630 1.34570   1
  -7   5   4 37.9464 0.66113  -2
   6   5   4 37.9464 0.66113   1
  -8   5   4 170.141 2.15370  -2
   7   5   4 170.141 2.15370   1
  -9   5   4 42.1296 0.86131  -2
   8   5   4 42.1296 0.86131   1
 -10   5   4 56.8236 1.15015  -2
   9   5   4 56.8236 1.15015   1
 -11   5   4 60.8305 1.17949  -2
  10   5   4 60.8305 1.17949   1
 -12   5   4 28.0112 0.95629  -2
  11   5   4 28.0112 0.95629   1
 -13   5   4 33.3160 0.96455  -2
  12   5   4 33.3160 0.96455   1
 -14   5   4 2.13271 0.56231  -2
  13   5   4 2.13271 0.56231   1
 -15   5   4 5.73173 0.60496  -2
  14   5   4 5.73173 0.60496   1
 -16   5   4 21.7636 0.88515  -2
  15   5   4 21.7636 0.88515   1
 -17   5   4 4.96428 0.95398  -2
  16   5   4 4.96428 0.95398   1
  17   5   4 1.13642 0.41792   1
  15   6   4 3.89909 1.03010  -2
 -16   6   4 3.89909 1.03010   1
  14   6   4 19.7148 1.12418  -2
 -15   6   4 19.7148 1.12418   1
  13   6   4 29.6605 1.10160  -2
 -14   6   4 29.6605 1.10160   1
  12   6   4 87.8899 1.77833  -2
 -13   6   4 87.8899 1.77833   1
  11   6   4 18.1000 0.84386  -2
 -12   6   4 18.1000 0.84386   1
  10   6   4 12.0394 0.53261  -2
 -11   6   4 12.0394 0.53261   1
   9   6   4 5.59286 0.48531  -2
 -10   6   4 5.59286 0.48531   1
   8   6   4 263.286 4.57061  -2
  -9   6   4 263.286 4.57061   1
   7   6   4 47.6120 1.11073  -2
  -8   6   4 47.6120 1.11073   1
   6   6   4 254.802 4.39094  -2
  -7   6   4 254.802 4.39094   1
   5   6   4 31.3469 0.75276  -2
  -6   6   4 31.3469 0.75276   1
   4   6   4 337.916 4.96121  -2
  -5   6   4 337.916 4.96121   1
   3   6   4 171.172 2.89211  -2
  -4   6   4 171.172 2.89211   1
   2   6   4 353.549 5.92209  -2
  -3   6   4 353.549 5.92209   1
   1   6   4 40.8799 0.93043  -2
  -2   6   4 40.8799 0.93043   1
   0   6   4 21.4944 0.71424  -2
  -1   6   4 21.4944 0.71424   1
  -1   6   4 11.4535 0.40339  -2
   0   6   4 11.4535 0.40339   1
  -2   6   4 61.3162 1.38816  -2
   1   6   4 61.3162 1.38816   1
  -3   6   4 171.781 2.40272  -2
   2   6   4 171.781 2.40272   1
  -4   6   4 150.683 2.24594  -2
   3   6   4 150.683 2.24594   1
  -5   6   4 171.299 2.87837  -2
   4   6   4 171.299 2.87837   1
  -6   6   4 16.5481 0.49107  -2
   5   6   4 16.5481 0.49107   1
  -7   6   4 508.716 6.39921  -2
   6   6   4 508.716 6.39921   1
  -8   6   4 58.5581 1.07608  -2
   7   6   4 58.5581 1.07608   1
  -9   6   4 136.993 2.12453  -2
   8   6   4 136.993 2.12453   1
 -10   6   4 6.77866 0.59726  -2
   9   6   4 6.77866 0.59726   1
 -11   6   4 27.2369 0.69837  -2
  10   6   4 27.2369 0.69837   1
 -12   6   4 36.2351 0.92027  -2
  11   6   4 36.2351 0.92027   1
 -13   6   4 34.3020 0.96012  -2
  12   6   4 34.3020 0.96012   1
 -14   6   4 23.1828 0.81784  -2
  13   6   4 23.1828 0.81784   1
 -15   6   4 18.6837 1.02784  -2
  14   6   4 18.6837 1.02784   1
 -16   6   4 1.18841 0.99475  -2
  15   6   4 1.18841 0.99475   1
  14   7   4 1.44140 1.26907  -2
 -15   7   4 1.44140 1.26907   1
  13   7   4 34.5954 1.65829  -2
 -14   7   4 34.5954 1.65829   1
  12   7   4 13.6634 0.72511  -2
 -13   7   4 13.6634 0.72511   1
  11   7   4 7.38690 0.62800  -2
 -12   7   4 7.38690 0.62800   1
  10   7   4 1.63436 0.54010  -2
 -11   7   4 1.63436 0.54010   1
   9   7   4 6.04797 0.57195  -2
 -10   7   4 6.04797 0.57195   1
   8   7   4 11.7759 0.64972  -2
  -9   7   4 11.7759 0.64972   1
   7   7   4 21.1540 0.76661  -2
  -8   7   4 21.1540 0.76661   1
   6   7   4 8.88057 0.61651  -2
  -7   7   4 8.88057 0.61651   1
   5   7   4 135.775 2.66845  -2
  -6   7   4 135.775 2.66845   1
   4   7   4 5.51388 0.54865  -2
  -5   7   4 5.51388 0.54865   1
   3   7   4 134.376 2.15921  -2
  -4   7   4 134.376 2.15921   1
   2   7   4 96.4060 1.81445  -2
  -3   7   4 96.4060 1.81445   1
   1   7   4 154.045 2.55213  -2
  -2   7   4 154.045 2.55213   1
   0   7   4 31.5031 1.02435  -2
  -1   7   4 31.5031 1.02435   1
  -1   7   4 17.8368 0.70500  -2
   0   7   4 17.8368 0.70500   1
  -2   7   4 108.437 1.72466  -2
   1   7   4 108.437 1.72466   1
  -3   7   4 79.1976 1.40379  -2
   2   7   4 79.1976 1.40379   1
  -4   7   4 190.709 3.10917  -2
   3   7   4 190.709 3.10917   1
  -5   7   4 3.43169 0.41030  -2
   4   7   4 3.43169 0.41030   1
  -6   7   4 69.1544 1.25972  -2
   5   7   4 69.1544 1.25972   1
  -7   7   4 5.69743 0.39954  -2
   6   7   4 5.69743 0.39954   1
  -8   7   4 18.8833 0.60439  -2
   7   7   4 18.8833 0.60439   1
  -9   7   4 26.6276 0.83822  -2
   8   7   4 26.6276 0.83822   1
 -10   7   4 7.93522 0.44666  -2
   9   7   4 7.93522 0.44666   1
 -11   7   4 0.83257 0.48135  -2
  10   7   4 0.83257 0.48135   1
 -12   7   4 4.00483 0.58891  -2
  11   7   4 4.00483 0.58891   1
 -13   7   4 11.0593 0.83670  -2
  12   7   4 11.0593 0.83670   1
 -14   7   4 61.0612 1.91821  -2
  13   7   4 61.0612 1.91821   1
 -15   7   4 5.78677 2.53943  -2
  14   7   4 5.78677 2.53943   1
  14   7   5 5.78677 2.53943   1
 -15   7   4 4.96224 1.19157  -2
  14   7   4 4.96224 1.19157   1
  12   8   4 10.8402 1.37164  -2
 -13   8   4 10.8402 1.37164   1
  11   8   4 9.03451 1.14248  -2
 -12   8   4 9.03451 1.14248   1
  10   8   4 6.24254 0.80253  -2
 -11   8   4 6.24254 0.80253   1
   9   8   4 9.20415 0.76632  -2
 -10   8   4 9.20415 0.76632   1
   8   8   4 10.5680 0.87752  -2
  -9   8   4 10.5680 0.87752   1
   7   8   4 11.2659 0.72744  -2
  -8   8   4 11.2659 0.72744   1
   6   8   4 13.7486 0.70121  -2
  -7   8   4 13.7486 0.70121   1
   5   8   4 20.1373 0.69070  -2
  -6   8   4 20.1373 0.69070   1
   4   8   4 21.2057 0.69372  -2
  -5   8   4 21.2057 0.69372   1
   3   8   4 20.1780 0.71410  -2
  -4   8   4 20.1780 0.71410   1
   2   8   4 13.4752 0.70416  -2
  -3   8   4 13.4752 0.70416   1
   1   8   4 50.1248 1.29636  -2
  -2   8   4 50.1248 1.29636   1
   0   8   4 24.5609 0.90990  -2
  -1   8   4 24.5609 0.90990   1
  -1   8   4 15.2222 0.63877  -2
   0   8   4 15.2222 0.63877   1
  -2   8   4 26.4348 0.64468  -2
   1   8   4 26.4348 0.64468   1
  -3   8   4 22.3289 0.58314  -2
   2   8   4 22.3289 0.58314   1
  -4   8   4 40.5135 0.88616  -2
   3   8   4 40.5135 0.88616   1
  -5   8   4 42.3579 1.04402  -2
   4   8   4 42.3579 1.04402   1
  -6   8   4 18.8786 0.76945  -2
   5   8   4 18.8786 0.76945   1
  -7   8   4 12.8797 0.63689  -2
   6   8   4 12.8797 0.63689   1
  -8   8   4 5.55231 0.68780  -2
   7   8   4 5.55231 0.68780   1
  -9   8   4 10.3242 0.89819  -2
   8   8   4 10.3242 0.89819   1
 -10   8   4 15.1575 0.99078  -2
   9   8   4 15.1575 0.99078   1
 -11   8   4 5.42779 0.79466  -2
  10   8   4 5.42779 0.79466   1
 -12   8   4 6.23740 1.06392  -2
  11   8   4 6.23740 1.06392   1
 -13   8   4 6.15482 0.99097  -2
  12   8   4 6.15482 0.99097   1
   9   9   4 9.59584 0.83440  -2
 -10   9   4 9.59584 0.83440   1
   8   9   4 5.67741 1.04479  -2
  -9   9   4 5.67741 1.04479   1
   7   9   4 1.96800 1.21155  -2
  -8   9   4 1.96800 1.21155   1
   6   9   4 28.2158 1.06634  -2
  -7   9   4 28.2158 1.06634   1
   5   9   4 34.3290 0.90287  -2
  -6   9   4 34.3290 0.90287   1
   4   9   4 9.90354 0.68108  -2
  -5   9   4 9.90354 0.68108   1
   3   9   4 12.3946 0.66600  -2
  -4   9   4 12.3946 0.66600   1
   2   9   4 3.93404 0.68418  -2
  -3   9   4 3.93404 0.68418   1
   1   9   4 30.7569 0.87593  -2
  -2   9   4 30.7569 0.87593   1
   0   9   4 17.0003 0.68591  -2
  -1   9   4 17.0003 0.68591   1
  -1   9   4 25.4892 0.89197  -2
   0   9   4 25.4892 0.89197   1
  -2   9   4 51.2495 1.76116  -2
   1   9   4 51.2495 1.76116   1
  -3   9   4 8.40719 0.60206  -2
   2   9   4 8.40719 0.60206   1
  -4   9   4 11.2669 0.59392  -2
   3   9   4 11.2669 0.59392   1
  -5   9   4 7.43870 0.69917  -2
   4   9   4 7.43870 0.69917   1
  -6   9   4 46.3898 1.32831  -2
   5   9   4 46.3898 1.32831   1
  -7   9   4 24.3127 0.89604  -2
   6   9   4 24.3127 0.89604   1
  -8   9   4 2.96908 0.70854  -2
   7   9   4 2.96908 0.70854   1
  -9   9   4 5.07524 0.72220  -2
   8   9   4 5.07524 0.72220   1
 -10   9   4 20.6976 0.90830  -2
   9   9   4 20.6976 0.90830   1
   4  10   4 14.1695 1.21983  -2
  -5  10   4 14.1695 1.21983   1
   3  10   4 7.34224 0.88774  -2
  -4  10   4 7.34224 0.88774   1
   2  10   4 13.0420 0.90367  -2
  -3  10   4 13.0420 0.90367   1
   1  10   4 9.07497 0.74705  -2
  -2  10   4 9.07497 0.74705   1
   0  10   4 1.72638 1.16297  -2
  -1  10   4 1.72638 1.16297   1
  -1  10   4 2.85015 1.19120  -2
   0  10   4 2.85015 1.19120   1
  -2  10   4 12.4488 1.24150  -2
   1  10   4 12.4488 1.24150   1
  -3  10   4 11.2217 1.39242  -2
   2  10   4 11.2217 1.39242   1
  -4  10   4 3.50531 1.25041  -2
   3  10   4 3.50531 1.25041   1
  -5  10   4 28.9511 1.16468  -2
   4  10   4 28.9511 1.16468   1
   5  10   4 11.1479 0.62927   1
  19   0   5 0.88238 1.55840  -2
 -20   0   5 0.88238 1.55840   1
  18   0   5 3.35846 1.28805  -2
 -19   0   5 3.35846 1.28805   1
  17   0   5 2.16839 0.88756  -2
 -18   0   5 2.16839 0.88756   1
  16   0   5 -0.2453 1.34879  -2
 -17   0   5 -0.2453 1.34879   1
  15   0   5 1.50671 0.72382  -2
 -16   0   5 1.50671 0.72382   1
  14   0   5 1.47654 0.76530  -2
 -15   0   5 1.47654 0.76530   1
  13   0   5 0.84478 0.64344  -2
 -14   0   5 0.84478 0.64344   1
  12   0   5 0.79849 0.58515  -2
 -13   0   5 0.79849 0.58515   1
  11   0   5 -0.1786 0.47879  -2
 -12   0   5 -0.1786 0.47879   1
  10   0   5 0.36305 0.47516  -2
 -11   0   5 0.36305 0.47516   1
   9   0   5 0.35579 0.33096  -2
 -10   0   5 0.35579 0.33096   1
   8   0   5 -0.2370 0.32987  -2
  -9   0   5 -0.2370 0.32987   1
   7   0   5 -0.3810 0.42199  -2
  -8   0   5 -0.3810 0.42199   1
   6   0   5 -0.4375 0.37396  -2
  -7   0   5 -0.4375 0.37396   1
   5   0   5 -0.3339 0.33520  -2
  -6   0   5 -0.3339 0.33520   1
   4   0   5 -0.0480 0.25764  -2
  -5   0   5 -0.0480 0.25764   1
   3   0   5 -0.5479 0.24860  -2
  -4   0   5 -0.5479 0.24860   1
   2   0   5 -0.3402 0.21385  -2
  -3   0   5 -0.3402 0.21385   1
   1   0   5 0.31394 0.27085  -2
  -2   0   5 0.31394 0.27085   1
   0   0   5 0.28387 0.23209  -2
  -1   0   5 0.28387 0.23209   1
  -1   0   5 0.97022 0.21488  -2
   0   0   5 0.97022 0.21488   1
  -2   0   5 -0.0411 0.17218  -2
   1   0   5 -0.0411 0.17218   1
  -3   0   5 -0.0655 0.18038  -2
   2   0   5 -0.0655 0.18038   1
  -4   0   5 -0.1529 0.19754  -2
   3   0   5 -0.1529 0.19754   1
  -5   0   5 0.38071 0.20459  -2
   4   0   5 0.38071 0.20459   1
  -6   0   5 0.28290 0.26335  -2
   5   0   5 0.28290 0.26335   1
  -7   0   5 0.28999 0.30973  -2
   6   0   5 0.28999 0.30973   1
  -8   0   5 0.09737 0.34210  -2
   7   0   5 0.09737 0.34210   1
  -9   0   5 0.34177 0.32141  -2
   8   0   5 0.34177 0.32141   1
 -10   0   5 0.28005 0.33263  -2
   9   0   5 0.28005 0.33263   1
 -11   0   5 0.53522 0.42596  -2
  10   0   5 0.53522 0.42596   1
 -12   0   5 -0.0789 0.46626  -2
  11   0   5 -0.0789 0.46626   1
 -13   0   5 0.60555 0.55160  -2
  12   0   5 0.60555 0.55160   1
 -14   0   5 0.53848 0.81922  -2
  13   0   5 0.53848 0.81922   1
 -15   0   5 -0.6966 0.88990  -2
  14   0   5 -0.6966 0.88990   1
 -16   0   5 -1.2101 0.86202  -2
  15   0   5 -1.2101 0.86202   1
 -17   0   5 0.02867 0.82592  -2
  16   0   5 0.02867 0.82592   1
 -18   0   5 0.43516 0.84846  -2
  17   0   5 0.43516 0.84846   1
 -19   0   5 2.64074 1.10158  -2
  18   0   5 2.64074 1.10158   1
 -20   0   5 2.36153 1.13626  -2
  19   0   5 2.36153 1.13626   1
  19   1   5 2.24088 1.05498  -2
 -20   1   5 2.24088 1.05498   1
  18   1   5 31.4372 1.77227  -2
 -19   1   5 31.4372 1.77227   1
  17   1   5 10.3223 0.75945  -2
 -18   1   5 10.3223 0.75945   1
  16   1   5 1.89977 0.64555  -2
 -17   1   5 1.89977 0.64555   1
  15   1   5 18.1031 0.81576  -2
 -16   1   5 18.1031 0.81576   1
  14   1   5 29.5382 1.23714  -2
 -15   1   5 29.5382 1.23714   1
  13   1   5 33.6549 0.99485  -2
 -14   1   5 33.6549 0.99485   1
  12   1   5 71.5047 1.36596  -2
 -13   1   5 71.5047 1.36596   1
  11   1   5 5.23541 0.35025  -2
 -12   1   5 5.23541 0.35025   1
  10   1   5 133.211 2.32988  -2
 -11   1   5 133.211 2.32988   1
   9   1   5 108.057 1.55845  -2
 -10   1   5 108.057 1.55845   1
   8   1   5 8.22296 0.32380  -2
  -9   1   5 8.22296 0.32380   1
   7   1   5 110.083 1.52187  -2
  -8   1   5 110.083 1.52187   1
   6   1   5 119.504 1.61637  -2
  -7   1   5 119.504 1.61637   1
   5   1   5 37.4746 0.62544  -2
  -6   1   5 37.4746 0.62544   1
   4   1   5 147.311 2.45269  -2
  -5   1   5 147.311 2.45269   1
   3   1   5 326.574 4.08218  -2
  -4   1   5 326.574 4.08218   1
   2   1   5 211.174 2.58701  -2
  -3   1   5 211.174 2.58701   1
   1   1   5 163.939 1.82149  -2
  -2   1   5 163.939 1.82149   1
   0   1   5 90.9210 1.03110  -2
  -1   1   5 90.9210 1.03110   1
  -1   1   5 69.8802 0.80672  -2
   0   1   5 69.8802 0.80672   1
  -2   1   5 190.730 1.98560  -2
   1   1   5 190.730 1.98560   1
  -3   1   5 107.299 1.17683  -2
   2   1   5 107.299 1.17683   1
  -4   1   5 238.400 2.52313  -2
   3   1   5 238.400 2.52313   1
  -5   1   5 317.707 3.79402  -2
   4   1   5 317.707 3.79402   1
  -6   1   5 25.1243 0.43701  -2
   5   1   5 25.1243 0.43701   1
  -7   1   5 58.7979 0.79141  -2
   6   1   5 58.7979 0.79141   1
  -8   1   5 248.627 3.01508  -2
   7   1   5 248.627 3.01508   1
  -9   1   5 9.88792 0.30878  -2
   8   1   5 9.88792 0.30878   1
 -10   1   5 67.9338 0.96668  -2
   9   1   5 67.9338 0.96668   1
 -11   1   5 124.355 1.82812  -2
  10   1   5 124.355 1.82812   1
 -12   1   5 12.7885 0.37771  -2
  11   1   5 12.7885 0.37771   1
 -13   1   5 110.812 1.92623  -2
  12   1   5 110.812 1.92623   1
 -14   1   5 18.7632 0.68348  -2
  13   1   5 18.7632 0.68348   1
 -15   1   5 63.3243 1.91212  -2
  14   1   5 63.3243 1.91212   1
 -16   1   5 9.36866 0.67212  -2
  15   1   5 9.36866 0.67212   1
 -17   1   5 2.87422 0.60734  -2
  16   1   5 2.87422 0.60734   1
 -18   1   5 4.23011 0.65454  -2
  17   1   5 4.23011 0.65454   1
 -19   1   5 14.9704 1.21872  -2
  18   1   5 14.9704 1.21872   1
 -20   1   5 5.93833 0.90986  -2
  19   1   5 5.93833 0.90986   1
  18   2   5 12.3124 1.48083  -2
 -19   2   5 12.3124 1.48083   1
  17   2   5 6.35919 0.73830  -2
 -18   2   5 6.35919 0.73830   1
  16   2   5 5.29156 0.60973  -2
 -17   2   5 5.29156 0.60973   1
  15   2   5 6.24876 0.70511  -2
 -16   2   5 6.24876 0.70511   1
  14   2   5 12.0950 0.65556  -2
 -15   2   5 12.0950 0.65556   1
  13   2   5 43.3993 1.15728  -2
 -14   2   5 43.3993 1.15728   1
  12   2   5 42.6997 0.90524  -2
 -13   2   5 42.6997 0.90524   1
  11   2   5 34.9750 0.72288  -2
 -12   2   5 34.9750 0.72288   1
  10   2   5 114.934 1.79656  -2
 -11   2   5 114.934 1.79656   1
   9   2   5 63.7475 1.00094  -2
 -10   2   5 63.7475 1.00094   1
   8   2   5 96.8310 1.49367  -2
  -9   2   5 96.8310 1.49367   1
   7   2   5 92.7926 1.71934  -2
  -8   2   5 92.7926 1.71934   1
   6   2   5 17.7600 0.44185  -2
  -7   2   5 17.7600 0.44185   1
   5   2   5 122.706 1.71280  -2
  -6   2   5 122.706 1.71280   1
   4   2   5 230.342 3.52280  -2
  -5   2   5 230.342 3.52280   1
   3   2   5 8.80424 0.24801  -2
  -4   2   5 8.80424 0.24801   1
   2   2   5 4.01533 0.14888  -2
  -3   2   5 4.01533 0.14888   1
   1   2   5 56.7774 0.71547  -2
  -2   2   5 56.7774 0.71547   1
   0   2   5 253.015 2.71392  -2
  -1   2   5 253.015 2.71392   1
  -1   2   5 120.257 1.53753  -2
   0   2   5 120.257 1.53753   1
  -2   2   5 27.4039 0.44188  -2
   1   2   5 27.4039 0.44188   1
  -3   2   5 8.04964 0.20469  -2
   2   2   5 8.04964 0.20469   1
  -4   2   5 19.0270 0.38912  -2
   3   2   5 19.0270 0.38912   1
  -5   2   5 452.694 4.88841  -2
   4   2   5 452.694 4.88841   1
  -6   2   5 186.241 2.10840  -2
   5   2   5 186.241 2.10840   1
  -7   2   5 43.6818 0.62321  -2
   6   2   5 43.6818 0.62321   1
  -8   2   5 40.8238 0.75383  -2
   7   2   5 40.8238 0.75383   1
  -9   2   5 48.6302 0.74066  -2
   8   2   5 48.6302 0.74066   1
 -10   2   5 44.7719 0.70622  -2
   9   2   5 44.7719 0.70622   1
 -11   2   5 91.7530 1.23002  -2
  10   2   5 91.7530 1.23002   1
 -12   2   5 25.1782 0.54449  -2
  11   2   5 25.1782 0.54449   1
 -13   2   5 23.9185 0.65630  -2
  12   2   5 23.9185 0.65630   1
 -14   2   5 18.8609 0.94584  -2
  13   2   5 18.8609 0.94584   1
 -15   2   5 21.1475 0.81732  -2
  14   2   5 21.1475 0.81732   1
 -16   2   5 3.80554 0.58636  -2
  15   2   5 3.80554 0.58636   1
 -17   2   5 7.84739 0.70400  -2
  16   2   5 7.84739 0.70400   1
 -18   2   5 10.8648 0.80252  -2
  17   2   5 10.8648 0.80252   1
 -19   2   5 6.99932 1.46649  -2
  18   2   5 6.99932 1.46649   1
  18   3   5 11.5412 1.33902  -2
 -19   3   5 11.5412 1.33902   1
  17   3   5 -0.0221 0.63771  -2
 -18   3   5 -0.0221 0.63771   1
  16   3   5 1.97214 0.70155  -2
 -17   3   5 1.97214 0.70155   1
  15   3   5 0.96355 0.61979  -2
 -16   3   5 0.96355 0.61979   1
  14   3   5 6.92300 0.55167  -2
 -15   3   5 6.92300 0.55167   1
  13   3   5 0.77548 0.57395  -2
 -14   3   5 0.77548 0.57395   1
  12   3   5 0.74663 0.42109  -2
 -13   3   5 0.74663 0.42109   1
  11   3   5 4.41721 0.42339  -2
 -12   3   5 4.41721 0.42339   1
  10   3   5 9.63646 0.34438  -2
 -11   3   5 9.63646 0.34438   1
   9   3   5 14.5274 0.38991  -2
 -10   3   5 14.5274 0.38991   1
   8   3   5 2.96463 0.28590  -2
  -9   3   5 2.96463 0.28590   1
   7   3   5 21.9356 0.50469  -2
  -8   3   5 21.9356 0.50469   1
   6   3   5 23.2228 0.46695  -2
  -7   3   5 23.2228 0.46695   1
   5   3   5 6.53589 0.28168  -2
  -6   3   5 6.53589 0.28168   1
   4   3   5 223.039 3.14001  -2
  -5   3   5 223.039 3.14001   1
   3   3   5 34.8617 0.53439  -2
  -4   3   5 34.8617 0.53439   1
   2   3   5 3.37048 0.21700  -2
  -3   3   5 3.37048 0.21700   1
   1   3   5 1.95318 0.21775  -2
  -2   3   5 1.95318 0.21775   1
   0   3   5 39.8610 0.62273  -2
  -1   3   5 39.8610 0.62273   1
  -1   3   5 62.9901 0.99602  -2
   0   3   5 62.9901 0.99602   1
  -2   3   5 1.44828 0.19110  -2
   1   3   5 1.44828 0.19110   1
  -3   3   5 7.85508 0.25884  -2
   2   3   5 7.85508 0.25884   1
  -4   3   5 17.0350 0.34538  -2
   3   3   5 17.0350 0.34538   1
  -5   3   5 104.459 1.39776  -2
   4   3   5 104.459 1.39776   1
  -6   3   5 11.0983 0.32698  -2
   5   3   5 11.0983 0.32698   1
  -7   3   5 22.8295 0.48230  -2
   6   3   5 22.8295 0.48230   1
  -8   3   5 19.5336 0.40819  -2
   7   3   5 19.5336 0.40819   1
  -9   3   5 6.41883 0.32598  -2
   8   3   5 6.41883 0.32598   1
 -10   3   5 6.62474 0.33024  -2
   9   3   5 6.62474 0.33024   1
 -11   3   5 5.57976 0.33311  -2
  10   3   5 5.57976 0.33311   1
 -12   3   5 15.5329 0.59726  -2
  11   3   5 15.5329 0.59726   1
 -13   3   5 3.70905 0.45528  -2
  12   3   5 3.70905 0.45528   1
 -14   3   5 0.46600 0.44510  -2
  13   3   5 0.46600 0.44510   1
 -15   3   5 13.5009 0.62884  -2
  14   3   5 13.5009 0.62884   1
 -16   3   5 4.10635 0.57107  -2
  15   3   5 4.10635 0.57107   1
 -17   3   5 4.91052 0.61953  -2
  16   3   5 4.91052 0.61953   1
 -18   3   5 -0.2317 0.59084  -2
  17   3   5 -0.2317 0.59084   1
 -19   3   5 7.42391 0.79678  -2
  18   3   5 7.42391 0.79678   1
  17   4   5 24.5841 2.20883  -2
 -18   4   5 24.5841 2.20883   1
  16   4   5 2.25311 0.75213  -2
 -17   4   5 2.25311 0.75213   1
  15   4   5 16.0386 0.94391  -2
 -16   4   5 16.0386 0.94391   1
  14   4   5 4.27236 0.67745  -2
 -15   4   5 4.27236 0.67745   1
  13   4   5 52.1902 1.38221  -2
 -14   4   5 52.1902 1.38221   1
  12   4   5 60.8601 1.34126  -2
 -13   4   5 60.8601 1.34126   1
  11   4   5 19.3876 0.70591  -2
 -12   4   5 19.3876 0.70591   1
  10   4   5 19.0252 0.62321  -2
 -11   4   5 19.0252 0.62321   1
   9   4   5 38.0439 0.78670  -2
 -10   4   5 38.0439 0.78670   1
   8   4   5 41.1129 0.74448  -2
  -9   4   5 41.1129 0.74448   1
   7   4   5 9.91267 0.32547  -2
  -8   4   5 9.91267 0.32547   1
   6   4   5 33.6448 0.60738  -2
  -7   4   5 33.6448 0.60738   1
   5   4   5 30.9337 0.54639  -2
  -6   4   5 30.9337 0.54639   1
   4   4   5 50.2572 0.74351  -2
  -5   4   5 50.2572 0.74351   1
   3   4   5 25.1245 0.44731  -2
  -4   4   5 25.1245 0.44731   1
   2   4   5 2.77432 0.17591  -2
  -3   4   5 2.77432 0.17591   1
   1   4   5 38.8691 0.68821  -2
  -2   4   5 38.8691 0.68821   1
   0   4   5 96.6078 1.37802  -2
  -1   4   5 96.6078 1.37802   1
  -1   4   5 102.648 1.48422  -2
   0   4   5 102.648 1.48422   1
  -2   4   5 77.1740 1.06851  -2
   1   4   5 77.1740 1.06851   1
  -3   4   5 1.51720 0.21100  -2
   2   4   5 1.51720 0.21100   1
  -4   4   5 27.7961 0.49929  -2
   3   4   5 27.7961 0.49929   1
  -5   4   5 25.9789 0.48868  -2
   4   4   5 25.9789 0.48868   1
  -6   4   5 14.4737 0.33013  -2
   5   4   5 14.4737 0.33013   1
  -7   4   5 26.3968 0.49156  -2
   6   4   5 26.3968 0.49156   1
  -8   4   5 12.4588 0.36489  -2
   7   4   5 12.4588 0.36489   1
  -9   4   5 63.6933 0.99393  -2
   8   4   5 63.6933 0.99393   1
 -10   4   5 70.2332 1.10899  -2
   9   4   5 70.2332 1.10899   1
 -11   4   5 38.7945 0.68664  -2
  10   4   5 38.7945 0.68664   1
 -12   4   5 9.48258 0.54224  -2
  11   4   5 9.48258 0.54224   1
 -13   4   5 24.3637 0.85492  -2
  12   4   5 24.3637 0.85492   1
 -14   4   5 22.3524 0.70818  -2
  13   4   5 22.3524 0.70818   1
 -15   4   5 11.3829 0.65532  -2
  14   4   5 11.3829 0.65532   1
 -16   4   5 23.3386 0.79458  -2
  15   4   5 23.3386 0.79458   1
 -17   4   5 1.16793 0.65528  -2
  16   4   5 1.16793 0.65528   1
 -18   4   5 34.1244 1.46938  -2
  17   4   5 34.1244 1.46938   1
  16   5   5 15.6257 1.02169  -2
 -17   5   5 15.6257 1.02169   1
  15   5   5 27.2657 1.14804  -2
 -16   5   5 27.2657 1.14804   1
  14   5   5 1.02796 0.64351  -2
 -15   5   5 1.02796 0.64351   1
  13   5   5 6.09960 0.64891  -2
 -14   5   5 6.09960 0.64891   1
  12   5   5 17.9618 0.88042  -2
 -13   5   5 17.9618 0.88042   1
  11   5   5 65.8904 1.48199  -2
 -12   5   5 65.8904 1.48199   1
  10   5   5 11.7004 0.58807  -2
 -11   5   5 11.7004 0.58807   1
   9   5   5 55.8233 1.00983  -2
 -10   5   5 55.8233 1.00983   1
   8   5   5 2.51494 0.32777  -2
  -9   5   5 2.51494 0.32777   1
   7   5   5 13.6629 0.41565  -2
  -8   5   5 13.6629 0.41565   1
   6   5   5 2.27722 0.21026  -2
  -7   5   5 2.27722 0.21026   1
   5   5   5 10.6354 0.42889  -2
  -6   5   5 10.6354 0.42889   1
   4   5   5 15.8644 0.47846  -2
  -5   5   5 15.8644 0.47846   1
   3   5   5 1.45401 0.27038  -2
  -4   5   5 1.45401 0.27038   1
   2   5   5 11.8821 0.42029  -2
  -3   5   5 11.8821 0.42029   1
   1   5   5 17.6058 0.45212  -2
  -2   5   5 17.6058 0.45212   1
   0   5   5 1.29606 0.21434  -2
  -1   5   5 1.29606 0.21434   1
  -1   5   5 0.76786 0.20477  -2
   0   5   5 0.76786 0.20477   1
  -2   5   5 13.1257 0.37552  -2
   1   5   5 13.1257 0.37552   1
  -3   5   5 24.7466 0.47260  -2
   2   5   5 24.7466 0.47260   1
  -4   5   5 0.98478 0.24664  -2
   3   5   5 0.98478 0.24664   1
  -5   5   5 33.0480 0.66910  -2
   4   5   5 33.0480 0.66910   1
  -6   5   5 9.66926 0.34843  -2
   5   5   5 9.66926 0.34843   1
  -7   5   5 5.31329 0.28863  -2
   6   5   5 5.31329 0.28863   1
  -8   5   5 7.02607 0.33226  -2
   7   5   5 7.02607 0.33226   1
  -9   5   5 8.95145 0.41119  -2
   8   5   5 8.95145 0.41119   1
 -10   5   5 33.9627 0.71664  -2
   9   5   5 33.9627 0.71664   1
 -11   5   5 13.6486 0.55327  -2
  10   5   5 13.6486 0.55327   1
 -12   5   5 42.9746 0.96411  -2
  11   5   5 42.9746 0.96411   1
 -13   5   5 23.4305 0.77589  -2
  12   5   5 23.4305 0.77589   1
 -14   5   5 15.2010 0.64562  -2
  13   5   5 15.2010 0.64562   1
 -15   5   5 3.06368 0.53000  -2
  14   5   5 3.06368 0.53000   1
 -16   5   5 25.0657 0.89432  -2
  15   5   5 25.0657 0.89432   1
 -17   5   5 7.43584 0.72684  -2
  16   5   5 7.43584 0.72684   1
  15   6   5 2.64456 0.89456  -2
 -16   6   5 2.64456 0.89456   1
  14   6   5 4.24925 0.81678  -2
 -15   6   5 4.24925 0.81678   1
  13   6   5 21.7845 0.92794  -2
 -14   6   5 21.7845 0.92794   1
  12   6   5 9.08223 0.75756  -2
 -13   6   5 9.08223 0.75756   1
  11   6   5 2.67412 0.53515  -2
 -12   6   5 2.67412 0.53515   1
  10   6   5 11.4553 0.49493  -2
 -11   6   5 11.4553 0.49493   1
   9   6   5 16.5046 0.49753  -2
 -10   6   5 16.5046 0.49753   1
   8   6   5 4.75572 0.48543  -2
  -9   6   5 4.75572 0.48543   1
   7   6   5 26.7118 0.76155  -2
  -8   6   5 26.7118 0.76155   1
   6   6   5 14.6791 0.56823  -2
  -7   6   5 14.6791 0.56823   1
   5   6   5 41.8004 0.87673  -2
  -6   6   5 41.8004 0.87673   1
   4   6   5 2.58316 0.34751  -2
  -5   6   5 2.58316 0.34751   1
   3   6   5 48.2253 1.00640  -2
  -4   6   5 48.2253 1.00640   1
   2   6   5 3.34710 0.38749  -2
  -3   6   5 3.34710 0.38749   1
   1   6   5 18.0750 0.56681  -2
  -2   6   5 18.0750 0.56681   1
   0   6   5 22.1636 0.67349  -2
  -1   6   5 22.1636 0.67349   1
  -1   6   5 13.2512 0.46376  -2
   0   6   5 13.2512 0.46376   1
  -2   6   5 28.5814 0.62305  -2
   1   6   5 28.5814 0.62305   1
  -3   6   5 7.34779 0.33593  -2
   2   6   5 7.34779 0.33593   1
  -4   6   5 36.6366 0.68744  -2
   3   6   5 36.6366 0.68744   1
  -5   6   5 2.23049 0.29679  -2
   4   6   5 2.23049 0.29679   1
  -6   6   5 57.2384 0.97372  -2
   5   6   5 57.2384 0.97372   1
  -7   6   5 31.2849 0.59796  -2
   6   6   5 31.2849 0.59796   1
  -8   6   5 13.4671 0.50638  -2
   7   6   5 13.4671 0.50638   1
  -9   6   5 8.92083 0.41975  -2
   8   6   5 8.92083 0.41975   1
 -10   6   5 21.3210 0.59444  -2
   9   6   5 21.3210 0.59444   1
 -11   6   5 5.50257 0.46189  -2
  10   6   5 5.50257 0.46189   1
 -12   6   5 2.87757 0.48856  -2
  11   6   5 2.87757 0.48856   1
 -13   6   5 8.95600 0.55227  -2
  12   6   5 8.95600 0.55227   1
 -14   6   5 8.40730 0.57883  -2
  13   6   5 8.40730 0.57883   1
 -15   6   5 9.52485 0.69459  -2
  14   6   5 9.52485 0.69459   1
 -16   6   5 4.24408 0.68496  -2
  15   6   5 4.24408 0.68496   1
  13   7   5 7.34585 0.95006  -2
 -14   7   5 7.34585 0.95006   1
  12   7   5 4.37593 0.63424  -2
 -13   7   5 4.37593 0.63424   1
  11   7   5 23.0316 0.76039  -2
 -12   7   5 23.0316 0.76039   1
  10   7   5 5.91254 0.52301  -2
 -11   7   5 5.91254 0.52301   1
   9   7   5 66.9143 1.29914  -2
 -10   7   5 66.9143 1.29914   1
   8   7   5 34.5589 0.78580  -2
  -9   7   5 34.5589 0.78580   1
   7   7   5 12.3731 0.60079  -2
  -8   7   5 12.3731 0.60079   1
   6   7   5 13.5886 0.65193  -2
  -7   7   5 13.5886 0.65193   1
   5   7   5 22.5792 0.66640  -2
  -6   7   5 22.5792 0.66640   1
   4   7   5 15.4734 0.60172  -2
  -5   7   5 15.4734 0.60172   1
   3   7   5 16.3425 0.59733  -2
  -4   7   5 16.3425 0.59733   1
   2   7   5 41.7900 0.99058  -2
  -3   7   5 41.7900 0.99058   1
   1   7   5 8.02329 0.46734  -2
  -2   7   5 8.02329 0.46734   1
   0   7   5 2.76746 0.37498  -2
  -1   7   5 2.76746 0.37498   1
  -1   7   5 3.92403 0.32402  -2
   0   7   5 3.92403 0.32402   1
  -2   7   5 16.3011 0.50130  -2
   1   7   5 16.3011 0.50130   1
  -3   7   5 68.3203 1.13103  -2
   2   7   5 68.3203 1.13103   1
  -4   7   5 15.6401 0.39504  -2
   3   7   5 15.6401 0.39504   1
  -5   7   5 12.9486 0.43556  -2
   4   7   5 12.9486 0.43556   1
  -6   7   5 24.1385 0.54132  -2
   5   7   5 24.1385 0.54132   1
  -7   7   5 28.5137 0.64002  -2
   6   7   5 28.5137 0.64002   1
  -8   7   5 5.96763 0.50114  -2
   7   7   5 5.96763 0.50114   1
  -9   7   5 15.5085 0.46241  -2
   8   7   5 15.5085 0.46241   1
 -10   7   5 30.2818 0.84134  -2
   9   7   5 30.2818 0.84134   1
 -11   7   5 3.10322 0.43253  -2
  10   7   5 3.10322 0.43253   1
 -12   7   5 35.4755 0.98478  -2
  11   7   5 35.4755 0.98478   1
 -13   7   5 1.29765 0.51885  -2
  12   7   5 1.29765 0.51885   1
 -14   7   5 17.3660 0.73892  -2
  13   7   5 17.3660 0.73892   1
 -15   7   4 5.78677 2.53943  -2
  14   7   4 5.78677 2.53943   1
  14   7   5 5.78677 2.53943   1
  11   8   5 11.7606 1.11763  -2
 -12   8   5 11.7606 1.11763   1
  10   8   5 3.61073 0.62292  -2
 -11   8   5 3.61073 0.62292   1
   9   8   5 5.57428 0.63086  -2
 -10   8   5 5.57428 0.63086   1
   8   8   5 0.37393 0.44741  -2
  -9   8   5 0.37393 0.44741   1
   7   8   5 2.13779 0.47041  -2
  -8   8   5 2.13779 0.47041   1
   6   8   5 2.74297 0.50552  -2
  -7   8   5 2.74297 0.50552   1
   5   8   5 13.8739 0.52221  -2
  -6   8   5 13.8739 0.52221   1
   4   8   5 12.3407 0.51424  -2
  -5   8   5 12.3407 0.51424   1
   3   8   5 14.0832 0.57970  -2
  -4   8   5 14.0832 0.57970   1
   2   8   5 33.4570 0.87885  -2
  -3   8   5 33.4570 0.87885   1
   1   8   5 11.4321 0.52872  -2
  -2   8   5 11.4321 0.52872   1
   0   8   5 7.76766 0.51674  -2
  -1   8   5 7.76766 0.51674   1
  -1   8   5 13.9853 0.60233  -2
   0   8   5 13.9853 0.60233   1
  -2   8   5 17.3566 0.51021  -2
   1   8   5 17.3566 0.51021   1
  -3   8   5 21.6936 0.66454  -2
   2   8   5 21.6936 0.66454   1
  -4   8   5 26.0318 0.69055  -2
   3   8   5 26.0318 0.69055   1
  -5   8   5 10.0258 0.52617  -2
   4   8   5 10.0258 0.52617   1
  -6   8   5 22.9447 0.67681  -2
   5   8   5 22.9447 0.67681   1
  -7   8   5 4.17155 0.45868  -2
   6   8   5 4.17155 0.45868   1
  -8   8   5 2.41399 0.46694  -2
   7   8   5 2.41399 0.46694   1
  -9   8   5 1.21975 0.40110  -2
   8   8   5 1.21975 0.40110   1
 -10   8   5 8.31229 0.53122  -2
   9   8   5 8.31229 0.53122   1
 -11   8   5 3.93053 0.58068  -2
  10   8   5 3.93053 0.58068   1
 -12   8   5 9.66228 0.77246  -2
  11   8   5 9.66228 0.77246   1
  12   8   5 2.90296 0.49322   1
   9   9   5 2.33682 0.81036  -2
 -10   9   5 2.33682 0.81036   1
   8   9   5 2.36125 0.51530  -2
  -9   9   5 2.36125 0.51530   1
   7   9   5 3.49647 0.54698  -2
  -8   9   5 3.49647 0.54698   1
   6   9   5 13.0250 0.63818  -2
  -7   9   5 13.0250 0.63818   1
   5   9   5 7.46503 0.48595  -2
  -6   9   5 7.46503 0.48595   1
   4   9   5 5.78883 0.42645  -2
  -5   9   5 5.78883 0.42645   1
   3   9   5 12.8978 0.53403  -2
  -4   9   5 12.8978 0.53403   1
   2   9   5 2.76928 0.48760  -2
  -3   9   5 2.76928 0.48760   1
   1   9   5 5.99475 0.47901  -2
  -2   9   5 5.99475 0.47901   1
   0   9   5 2.58768 0.39456  -2
  -1   9   5 2.58768 0.39456   1
  -1   9   5 4.34609 0.38659  -2
   0   9   5 4.34609 0.38659   1
  -2   9   5 8.85323 0.52149  -2
   1   9   5 8.85323 0.52149   1
  -3   9   5 4.15862 0.36986  -2
   2   9   5 4.15862 0.36986   1
  -4   9   5 21.9866 0.71929  -2
   3   9   5 21.9866 0.71929   1
  -5   9   5 4.49376 0.51904  -2
   4   9   5 4.49376 0.51904   1
  -6   9   5 14.5284 0.73364  -2
   5   9   5 14.5284 0.73364   1
  -7   9   5 10.5904 0.68259  -2
   6   9   5 10.5904 0.68259   1
  -8   9   5 6.66146 0.66431  -2
   7   9   5 6.66146 0.66431   1
  -9   9   5 2.94329 0.56358  -2
   8   9   5 2.94329 0.56358   1
 -10   9   5 6.01121 0.63595  -2
   9   9   5 6.01121 0.63595   1
   4  10   5 5.76700 0.92323  -2
  -5  10   5 5.76700 0.92323   1
   3  10   5 3.42726 1.00861  -2
  -4  10   5 3.42726 1.00861   1
   2  10   5 3.89204 0.63518  -2
  -3  10   5 3.89204 0.63518   1
   1  10   5 9.06718 0.69923  -2
  -2  10   5 9.06718 0.69923   1
   0  10   5 0.92166 0.45265  -2
  -1  10   5 0.92166 0.45265   1
  -1  10   5 2.84995 0.48384  -2
   0  10   5 2.84995 0.48384   1
  -2  10   5 6.92073 1.44126  -2
   1  10   5 6.92073 1.44126   1
  -3  10   5 6.20423 0.89236  -2
   2  10   5 6.20423 0.89236   1
  -4  10   5 1.69619 0.45486  -2
   3  10   5 1.69619 0.45486   1
  -5  10   5 8.94011 0.73074  -2
   4  10   5 8.94011 0.73074   1
 -20   0   6 15.2880 1.41129   1
  18   0   6 13.2191 1.40150  -2
 -19   0   6 13.2191 1.40150   1
  17   0   6 5.38516 1.24017  -2
 -18   0   6 5.38516 1.24017   1
  16   0   6 5.80101 0.89533  -2
 -17   0   6 5.80101 0.89533   1
  15   0   6 13.1962 0.95577  -2
 -16   0   6 13.1962 0.95577   1
  14   0   6 1.69507 0.79878  -2
 -15   0   6 1.69507 0.79878   1
  13   0   6 145.404 4.11886  -2
 -14   0   6 145.404 4.11886   1
  12   0   6 162.080 3.41586  -2
 -13   0   6 162.080 3.41586   1
  11   0   6 24.5337 0.74785  -2
 -12   0   6 24.5337 0.74785   1
  10   0   6 0.84969 0.45085  -2
 -11   0   6 0.84969 0.45085   1
   9   0   6 37.0085 1.20159  -2
 -10   0   6 37.0085 1.20159   1
   8   0   6 530.618 9.50370  -2
  -9   0   6 530.618 9.50370   1
   7   0   6 188.668 3.77947  -2
  -8   0   6 188.668 3.77947   1
   6   0   6 11.1885 0.55806  -2
  -7   0   6 11.1885 0.55806   1
   5   0   6 283.907 5.33831  -2
  -6   0   6 283.907 5.33831   1
   4   0   6 4.40334 0.38681  -2
  -5   0   6 4.40334 0.38681   1
   3   0   6 3345.37 52.9785  -2
  -4   0   6 3345.37 52.9785   1
   2   0   6 554.918 8.84075  -2
  -3   0   6 554.918 8.84075   1
   1   0   6 1029.67 16.9551  -2
  -2   0   6 1029.67 16.9551   1
   0   0   6 992.327 15.0405  -2
  -1   0   6 992.327 15.0405   1
  -1   0   6 1361.25 20.4270  -2
   0   0   6 1361.25 20.4270   1
  -2   0   6 737.375 9.81455  -2
   1   0   6 737.375 9.81455   1
  -3   0   6 634.774 8.21985  -2
   2   0   6 634.774 8.21985   1
  -4   0   6 1748.45 26.0736  -2
   3   0   6 1748.45 26.0736   1
  -5   0   6 9.50786 0.41853  -2
   4   0   6 9.50786 0.41853   1
  -6   0   6 327.466 4.54390  -2
   5   0   6 327.466 4.54390   1
  -7   0   6 19.8563 0.59890  -2
   6   0   6 19.8563 0.59890   1
  -8   0   6 380.416 5.67113  -2
   7   0   6 380.416 5.67113   1
  -9   0   6 497.246 8.39458  -2
   8   0   6 497.246 8.39458   1
 -10   0   6 17.4020 0.58882  -2
   9   0   6 17.4020 0.58882   1
 -11   0   6 2.56530 0.43018  -2
  10   0   6 2.56530 0.43018   1
 -12   0   6 47.8568 1.11031  -2
  11   0   6 47.8568 1.11031   1
 -13   0   6 301.140 5.87659  -2
  12   0   6 301.140 5.87659   1
 -14   0   6 404.592 14.8683  -2
  13   0   6 404.592 14.8683   1
 -15   0   6 6.59548 0.87058  -2
  14   0   6 6.59548 0.87058   1
 -16   0   6 26.1764 1.48770  -2
  15   0   6 26.1764 1.48770   1
 -17   0   6 14.2317 1.10261  -2
  16   0   6 14.2317 1.10261   1
 -18   0   6 2.48179 0.86118  -2
  17   0   6 2.48179 0.86118   1
 -19   0   6 10.6191 1.49685  -2
  18   0   6 10.6191 1.49685   1
 -20   0   6 7.04513 1.59499  -2
  19   0   6 7.04513 1.59499   1
  18   1   6 9.78342 1.27532  -2
 -19   1   6 9.78342 1.27532   1
  17   1   6 2.47076 0.69019  -2
 -18   1   6 2.47076 0.69019   1
  16   1   6 1.04613 0.55732  -2
 -17   1   6 1.04613 0.55732   1
  15   1   6 20.8050 0.81172  -2
 -16   1   6 20.8050 0.81172   1
  14   1   6 8.05589 0.58569  -2
 -15   1   6 8.05589 0.58569   1
  13   1   6 18.3747 0.83993  -2
 -14   1   6 18.3747 0.83993   1
  12   1   6 53.7342 1.32184  -2
 -13   1   6 53.7342 1.32184   1
  11   1   6 60.3042 1.05145  -2
 -12   1   6 60.3042 1.05145   1
  10   1   6 33.7750 0.69307  -2
 -11   1   6 33.7750 0.69307   1
   9   1   6 3.28560 0.30339  -2
 -10   1   6 3.28560 0.30339   1
   8   1   6 12.0027 0.39684  -2
  -9   1   6 12.0027 0.39684   1
   7   1   6 10.7536 0.35570  -2
  -8   1   6 10.7536 0.35570   1
   6   1   6 61.7349 0.91718  -2
  -7   1   6 61.7349 0.91718   1
   5   1   6 100.811 1.76976  -2
  -6   1   6 100.811 1.76976   1
   4   1   6 104.092 1.62200  -2
  -5   1   6 104.092 1.62200   1
   3   1   6 206.420 3.35246  -2
  -4   1   6 206.420 3.35246   1
   2   1   6 588.185 6.56712  -2
  -3   1   6 588.185 6.56712   1
   1   1   6 17.9889 0.31681  -2
  -2   1   6 17.9889 0.31681   1
   0   1   6 226.497 2.34729  -2
  -1   1   6 226.497 2.34729   1
  -1   1   6 209.724 2.15641  -2
   0   1   6 209.724 2.15641   1
  -2   1   6 13.8041 0.24035  -2
   1   1   6 13.8041 0.24035   1
  -3   1   6 322.107 3.24371  -2
   2   1   6 322.107 3.24371   1
  -4   1   6 493.728 5.33462  -2
   3   1   6 493.728 5.33462   1
  -5   1   6 58.3180 0.77403  -2
   4   1   6 58.3180 0.77403   1
  -6   1   6 203.588 2.14640  -2
   5   1   6 203.588 2.14640   1
  -7   1   6 30.2366 0.52473  -2
   6   1   6 30.2366 0.52473   1
  -8   1   6 13.0303 0.34952  -2
   7   1   6 13.0303 0.34952   1
  -9   1   6 18.0850 0.42724  -2
   8   1   6 18.0850 0.42724   1
 -10   1   6 4.05229 0.27006  -2
   9   1   6 4.05229 0.27006   1
 -11   1   6 77.2385 1.20380  -2
  10   1   6 77.2385 1.20380   1
 -12   1   6 27.3269 0.57988  -2
  11   1   6 27.3269 0.57988   1
 -13   1   6 24.6078 0.73263  -2
  12   1   6 24.6078 0.73263   1
 -14   1   6 30.1384 1.08234  -2
  13   1   6 30.1384 1.08234   1
 -15   1   6 19.6083 0.94504  -2
  14   1   6 19.6083 0.94504   1
 -16   1   6 8.55403 0.66331  -2
  15   1   6 8.55403 0.66331   1
 -17   1   6 1.68403 0.61376  -2
  16   1   6 1.68403 0.61376   1
 -18   1   6 1.88692 0.61615  -2
  17   1   6 1.88692 0.61615   1
 -19   1   6 20.1880 1.51302  -2
  18   1   6 20.1880 1.51302   1
  18   2   6 7.89397 1.23389  -2
 -19   2   6 7.89397 1.23389   1
  17   2   6 16.6511 0.99839  -2
 -18   2   6 16.6511 0.99839   1
  16   2   6 9.16051 0.73260  -2
 -17   2   6 9.16051 0.73260   1
  15   2   6 5.33708 0.86103  -2
 -16   2   6 5.33708 0.86103   1
  14   2   6 -0.3342 0.58865  -2
 -15   2   6 -0.3342 0.58865   1
  13   2   6 17.0698 0.73671  -2
 -14   2   6 17.0698 0.73671   1
  12   2   6 12.5414 0.63712  -2
 -13   2   6 12.5414 0.63712   1
  11   2   6 26.4462 0.69359  -2
 -12   2   6 26.4462 0.69359   1
  10   2   6 47.3130 0.86207  -2
 -11   2   6 47.3130 0.86207   1
   9   2   6 13.0155 0.50141  -2
 -10   2   6 13.0155 0.50141   1
   8   2   6 67.2734 1.16466  -2
  -9   2   6 67.2734 1.16466   1
   7   2   6 31.0943 0.62592  -2
  -8   2   6 31.0943 0.62592   1
   6   2   6 18.4743 0.44482  -2
  -7   2   6 18.4743 0.44482   1
   5   2   6 243.525 3.63539  -2
  -6   2   6 243.525 3.63539   1
   4   2   6 36.7001 0.71808  -2
  -5   2   6 36.7001 0.71808   1
   3   2   6 158.066 2.05171  -2
  -4   2   6 158.066 2.05171   1
   2   2   6 165.822 2.00195  -2
  -3   2   6 165.822 2.00195   1
   1   2   6 919.989 10.9988  -2
  -2   2   6 919.989 10.9988   1
   0   2   6 256.420 2.63948  -2
  -1   2   6 256.420 2.63948   1
  -1   2   6 326.902 3.58028  -2
   0   2   6 326.902 3.58028   1
  -2   2   6 477.006 6.39780  -2
   1   2   6 477.006 6.39780   1
  -3   2   6 110.452 1.49526  -2
   2   2   6 110.452 1.49526   1
  -4   2   6 88.1335 1.19259  -2
   3   2   6 88.1335 1.19259   1
  -5   2   6 44.9092 0.65734  -2
   4   2   6 44.9092 0.65734   1
  -6   2   6 299.449 3.77861  -2
   5   2   6 299.449 3.77861   1
  -7   2   6 9.64277 0.28665  -2
   6   2   6 9.64277 0.28665   1
  -8   2   6 19.3110 0.36832  -2
   7   2   6 19.3110 0.36832   1
  -9   2   6 112.471 1.43263  -2
   8   2   6 112.471 1.43263   1
 -10   2   6 32.7445 0.62300  -2
   9   2   6 32.7445 0.62300   1
 -11   2   6 96.5227 1.28435  -2
  10   2   6 96.5227 1.28435   1
 -12   2   6 64.3270 1.17687  -2
  11   2   6 64.3270 1.17687   1
 -13   2   6 9.56397 0.45286  -2
  12   2   6 9.56397 0.45286   1
 -14   2   6 46.4469 1.55147  -2
  13   2   6 46.4469 1.55147   1
 -15   2   6 0.44854 0.50339  -2
  14   2   6 0.44854 0.50339   1
 -16   2   6 3.53919 0.52561  -2
  15   2   6 3.53919 0.52561   1
 -17   2   6 14.4469 0.73922  -2
  16   2   6 14.4469 0.73922   1
 -18   2   6 6.04958 0.60195  -2
  17   2   6 6.04958 0.60195   1
 -19   2   6 3.83674 1.88148  -2
  18   2   6 3.83674 1.88148   1
  18   3   6 21.1785 1.76915  -2
 -19   3   6 21.1785 1.76915   1
  17   3   6 3.28506 0.95775  -2
 -18   3   6 3.28506 0.95775   1
  16   3   6 0.34990 0.66198  -2
 -17   3   6 0.34990 0.66198   1
  15   3   6 13.7220 0.80405  -2
 -16   3   6 13.7220 0.80405   1
  14   3   6 8.78778 0.68675  -2
 -15   3   6 8.78778 0.68675   1
  13   3   6 23.4097 1.14656  -2
 -14   3   6 23.4097 1.14656   1
  12   3   6 52.6816 1.36213  -2
 -13   3   6 52.6816 1.36213   1
  11   3   6 115.899 1.99448  -2
 -12   3   6 115.899 1.99448   1
  10   3   6 29.2234 0.74643  -2
 -11   3   6 29.2234 0.74643   1
   9   3   6 9.99757 0.38532  -2
 -10   3   6 9.99757 0.38532   1
   8   3   6 30.6442 0.62479  -2
  -9   3   6 30.6442 0.62479   1
   7   3   6 10.7522 0.37419  -2
  -8   3   6 10.7522 0.37419   1
   6   3   6 35.8909 0.62575  -2
  -7   3   6 35.8909 0.62575   1
   5   3   6 271.276 3.59680  -2
  -6   3   6 271.276 3.59680   1
   4   3   6 90.0292 1.26175  -2
  -5   3   6 90.0292 1.26175   1
   3   3   6 515.837 6.44118  -2
  -4   3   6 515.837 6.44118   1
   2   3   6 851.724 10.9589  -2
  -3   3   6 851.724 10.9589   1
   1   3   6 219.874 2.69076  -2
  -2   3   6 219.874 2.69076   1
   0   3   6 153.139 1.86807  -2
  -1   3   6 153.139 1.86807   1
  -1   3   6 207.761 2.40497  -2
   0   3   6 207.761 2.40497   1
  -2   3   6 173.394 1.99068  -2
   1   3   6 173.394 1.99068   1
  -3   3   6 1462.44 15.9830  -2
   2   3   6 1462.44 15.9830   1
  -4   3   6 521.659 5.65441  -2
   3   3   6 521.659 5.65441   1
  -5   3   6 50.1111 0.81565  -2
   4   3   6 50.1111 0.81565   1
  -6   3   6 224.937 2.73447  -2
   5   3   6 224.937 2.73447   1
  -7   3   6 25.6066 0.44904  -2
   6   3   6 25.6066 0.44904   1
  -8   3   6 25.3710 0.48494  -2
   7   3   6 25.3710 0.48494   1
  -9   3   6 63.1107 0.99120  -2
   8   3   6 63.1107 0.99120   1
 -10   3   6 11.1688 0.35950  -2
   9   3   6 11.1688 0.35950   1
 -11   3   6 76.9469 1.14118  -2
  10   3   6 76.9469 1.14118   1
 -12   3   6 266.512 4.21903  -2
  11   3   6 266.512 4.21903   1
 -13   3   6 109.728 2.43274  -2
  12   3   6 109.728 2.43274   1
 -14   3   6 66.1743 1.64100  -2
  13   3   6 66.1743 1.64100   1
 -15   3   6 7.24290 0.53317  -2
  14   3   6 7.24290 0.53317   1
 -16   3   6 8.42963 0.60762  -2
  15   3   6 8.42963 0.60762   1
 -17   3   6 0.39082 0.48273  -2
  16   3   6 0.39082 0.48273   1
 -18   3   6 6.17441 0.69533  -2
  17   3   6 6.17441 0.69533   1
 -19   3   6 9.66991 1.03791  -2
  18   3   6 9.66991 1.03791   1
  17   4   6 41.9744 2.34511  -2
 -18   4   6 41.9744 2.34511   1
  16   4   6 9.43563 0.97004  -2
 -17   4   6 9.43563 0.97004   1
  15   4   6 9.80831 0.85917  -2
 -16   4   6 9.80831 0.85917   1
  14   4   6 5.61814 0.65095  -2
 -15   4   6 5.61814 0.65095   1
  13   4   6 21.2552 0.90546  -2
 -14   4   6 21.2552 0.90546   1
  12   4   6 4.31427 0.64339  -2
 -13   4   6 4.31427 0.64339   1
  11   4   6 1.74791 0.48535  -2
 -12   4   6 1.74791 0.48535   1
  10   4   6 46.2270 1.14483  -2
 -11   4   6 46.2270 1.14483   1
   9   4   6 119.443 1.87687  -2
 -10   4   6 119.443 1.87687   1
   8   4   6 15.8893 0.46469  -2
  -9   4   6 15.8893 0.46469   1
   7   4   6 65.9304 1.18039  -2
  -8   4   6 65.9304 1.18039   1
   6   4   6 25.2827 0.56064  -2
  -7   4   6 25.2827 0.56064   1
   5   4   6 147.350 1.85718  -2
  -6   4   6 147.350 1.85718   1
   4   4   6 69.5815 0.98832  -2
  -5   4   6 69.5815 0.98832   1
   3   4   6 3.07207 0.22729  -2
  -4   4   6 3.07207 0.22729   1
   2   4   6 105.645 1.70881  -2
  -3   4   6 105.645 1.70881   1
   1   4   6 85.7684 1.33227  -2
  -2   4   6 85.7684 1.33227   1
   0   4   6 910.358 12.8411  -2
  -1   4   6 910.358 12.8411   1
  -1   4   6 486.923 7.58192  -2
   0   4   6 486.923 7.58192   1
  -2   4   6 106.683 1.54501  -2
   1   4   6 106.683 1.54501   1
  -3   4   6 55.8630 1.09409  -2
   2   4   6 55.8630 1.09409   1
  -4   4   6 5.94994 0.24756  -2
   3   4   6 5.94994 0.24756   1
  -5   4   6 36.9216 0.64794  -2
   4   4   6 36.9216 0.64794   1
  -6   4   6 77.0928 1.11447  -2
   5   4   6 77.0928 1.11447   1
  -7   4   6 21.9485 0.42519  -2
   6   4   6 21.9485 0.42519   1
  -8   4   6 35.4793 0.58396  -2
   7   4   6 35.4793 0.58396   1
  -9   4   6 8.45678 0.34590  -2
   8   4   6 8.45678 0.34590   1
 -10   4   6 165.022 2.47780  -2
   9   4   6 165.022 2.47780   1
 -11   4   6 95.7125 1.49818  -2
  10   4   6 95.7125 1.49818   1
 -12   4   6 2.24599 0.41852  -2
  11   4   6 2.24599 0.41852   1
 -13   4   6 5.70986 0.52941  -2
  12   4   6 5.70986 0.52941   1
 -14   4   6 8.24939 0.56103  -2
  13   4   6 8.24939 0.56103   1
 -15   4   6 10.7107 0.59926  -2
  14   4   6 10.7107 0.59926   1
 -16   4   6 11.2371 0.65822  -2
  15   4   6 11.2371 0.65822   1
 -17   4   6 8.18859 0.62977  -2
  16   4   6 8.18859 0.62977   1
 -18   4   6 18.4160 1.32698  -2
  17   4   6 18.4160 1.32698   1
  16   5   6 22.8524 1.68718  -2
 -17   5   6 22.8524 1.68718   1
  15   5   6 0.12973 0.80159  -2
 -16   5   6 0.12973 0.80159   1
  14   5   6 4.72977 0.67179  -2
 -15   5   6 4.72977 0.67179   1
  13   5   6 1.66613 0.61375  -2
 -14   5   6 1.66613 0.61375   1
  12   5   6 10.8364 0.76177  -2
 -13   5   6 10.8364 0.76177   1
  11   5   6 67.9978 1.52162  -2
 -12   5   6 67.9978 1.52162   1
  10   5   6 30.4384 0.91835  -2
 -11   5   6 30.4384 0.91835   1
   9   5   6 45.4642 1.10493  -2
 -10   5   6 45.4642 1.10493   1
   8   5   6 88.7690 1.75095  -2
  -9   5   6 88.7690 1.75095   1
   7   5   6 5.99810 0.36858  -2
  -8   5   6 5.99810 0.36858   1
   6   5   6 59.2586 0.91960  -2
  -7   5   6 59.2586 0.91960   1
   5   5   6 18.2181 0.44458  -2
  -6   5   6 18.2181 0.44458   1
   4   5   6 12.4885 0.40959  -2
  -5   5   6 12.4885 0.40959   1
   3   5   6 117.796 2.30391  -2
  -4   5   6 117.796 2.30391   1
   2   5   6 141.148 2.26329  -2
  -3   5   6 141.148 2.26329   1
   1   5   6 9.02446 0.34750  -2
  -2   5   6 9.02446 0.34750   1
   0   5   6 55.7099 1.07622  -2
  -1   5   6 55.7099 1.07622   1
  -1   5   6 98.7252 1.61298  -2
   0   5   6 98.7252 1.61298   1
  -2   5   6 15.1370 0.48347  -2
   1   5   6 15.1370 0.48347   1
  -3   5   6 94.4262 1.53331  -2
   2   5   6 94.4262 1.53331   1
  -4   5   6 213.476 3.22997  -2
   3   5   6 213.476 3.22997   1
  -5   5   6 10.3291 0.36132  -2
   4   5   6 10.3291 0.36132   1
  -6   5   6 26.7057 0.52104  -2
   5   5   6 26.7057 0.52104   1
  -7   5   6 48.7747 0.79346  -2
   6   5   6 48.7747 0.79346   1
  -8   5   6 3.19272 0.30694  -2
   7   5   6 3.19272 0.30694   1
  -9   5   6 152.980 2.14908  -2
   8   5   6 152.980 2.14908   1
 -10   5   6 62.4698 1.11171  -2
   9   5   6 62.4698 1.11171   1
 -11   5   6 29.1490 0.66620  -2
  10   5   6 29.1490 0.66620   1
 -12   5   6 34.5934 0.97283  -2
  11   5   6 34.5934 0.97283   1
 -13   5   6 7.20003 0.46108  -2
  12   5   6 7.20003 0.46108   1
 -14   5   6 1.72954 0.54278  -2
  13   5   6 1.72954 0.54278   1
 -15   5   6 12.9391 0.70236  -2
  14   5   6 12.9391 0.70236   1
 -16   5   6 4.31627 0.56082  -2
  15   5   6 4.31627 0.56082   1
 -17   5   6 10.7345 0.72984  -2
  16   5   6 10.7345 0.72984   1
  15   6   6 4.33943 1.10167  -2
 -16   6   6 4.33943 1.10167   1
  14   6   6 11.5073 1.01367  -2
 -15   6   6 11.5073 1.01367   1
  13   6   6 38.5891 1.57511  -2
 -14   6   6 38.5891 1.57511   1
  12   6   6 88.5110 1.91631  -2
 -13   6   6 88.5110 1.91631   1
  11   6   6 84.0422 1.62636  -2
 -12   6   6 84.0422 1.62636   1
  10   6   6 4.36350 0.58155  -2
 -11   6   6 4.36350 0.58155   1
   9   6   6 13.5658 0.56674  -2
 -10   6   6 13.5658 0.56674   1
   8   6   6 33.9233 0.76815  -2
  -9   6   6 33.9233 0.76815   1
   7   6   6 71.3473 1.55658  -2
  -8   6   6 71.3473 1.55658   1
   6   6   6 3.92174 0.39609  -2
  -7   6   6 3.92174 0.39609   1
   5   6   6 12.8024 0.50642  -2
  -6   6   6 12.8024 0.50642   1
   4   6   6 146.580 2.51575  -2
  -5   6   6 146.580 2.51575   1
   3   6   6 6.39786 0.35097  -2
  -4   6   6 6.39786 0.35097   1
   2   6   6 102.131 1.95526  -2
  -3   6   6 102.131 1.95526   1
   1   6   6 41.7377 1.01694  -2
  -2   6   6 41.7377 1.01694   1
   0   6   6 154.101 2.37515  -2
  -1   6   6 154.101 2.37515   1
  -1   6   6 195.209 2.74711  -2
   0   6   6 195.209 2.74711   1
  -2   6   6 47.0814 0.91786  -2
   1   6   6 47.0814 0.91786   1
  -3   6   6 167.149 2.47436  -2
   2   6   6 167.149 2.47436   1
  -4   6   6 10.9240 0.38720  -2
   3   6   6 10.9240 0.38720   1
  -5   6   6 256.181 3.58826  -2
   4   6   6 256.181 3.58826   1
  -6   6   6 11.5451 0.39685  -2
   5   6   6 11.5451 0.39685   1
  -7   6   6 5.00671 0.39235  -2
   6   6   6 5.00671 0.39235   1
  -8   6   6 126.247 1.98198  -2
   7   6   6 126.247 1.98198   1
  -9   6   6 17.8368 0.54531  -2
   8   6   6 17.8368 0.54531   1
 -10   6   6 31.8674 0.84049  -2
   9   6   6 31.8674 0.84049   1
 -11   6   6 2.44278 0.42420  -2
  10   6   6 2.44278 0.42420   1
 -12   6   6 38.3361 1.11176  -2
  11   6   6 38.3361 1.11176   1
 -13   6   6 51.2483 1.15178  -2
  12   6   6 51.2483 1.15178   1
 -14   6   6 38.7182 1.00140  -2
  13   6   6 38.7182 1.00140   1
 -15   6   6 7.94268 0.58742  -2
  14   6   6 7.94268 0.58742   1
 -16   6   6 3.17128 0.60802  -2
  15   6   6 3.17128 0.60802   1
  13   7   6 14.8504 1.08629  -2
 -14   7   6 14.8504 1.08629   1
  12   7   6 4.79846 0.74612  -2
 -13   7   6 4.79846 0.74612   1
  11   7   6 16.8915 0.90667  -2
 -12   7   6 16.8915 0.90667   1
  10   7   6 7.81838 0.75504  -2
 -11   7   6 7.81838 0.75504   1
   9   7   6 97.1322 1.82333  -2
 -10   7   6 97.1322 1.82333   1
   8   7   6 27.7339 0.76068  -2
  -9   7   6 27.7339 0.76068   1
   7   7   6 10.7488 0.55465  -2
  -8   7   6 10.7488 0.55465   1
   6   7   6 44.9951 1.17323  -2
  -7   7   6 44.9951 1.17323   1
   5   7   6 30.4087 0.94792  -2
  -6   7   6 30.4087 0.94792   1
   4   7   6 102.081 1.99186  -2
  -5   7   6 102.081 1.99186   1
   3   7   6 6.59002 0.39269  -2
  -4   7   6 6.59002 0.39269   1
   2   7   6 115.990 2.24322  -2
  -3   7   6 115.990 2.24322   1
   1   7   6 33.0974 0.80563  -2
  -2   7   6 33.0974 0.80563   1
   0   7   6 70.2309 1.53820  -2
  -1   7   6 70.2309 1.53820   1
  -1   7   6 43.3940 1.05180  -2
   0   7   6 43.3940 1.05180   1
  -2   7   6 23.2063 0.65196  -2
   1   7   6 23.2063 0.65196   1
  -3   7   6 67.1118 1.39594  -2
   2   7   6 67.1118 1.39594   1
  -4   7   6 11.2917 0.40976  -2
   3   7   6 11.2917 0.40976   1
  -5   7   6 63.4103 1.13687  -2
   4   7   6 63.4103 1.13687   1
  -6   7   6 16.5294 0.51213  -2
   5   7   6 16.5294 0.51213   1
  -7   7   6 47.7094 0.94082  -2
   6   7   6 47.7094 0.94082   1
  -8   7   6 5.02241 0.40321  -2
   7   7   6 5.02241 0.40321   1
  -9   7   6 33.5079 0.81802  -2
   8   7   6 33.5079 0.81802   1
 -10   7   6 41.6571 0.97232  -2
   9   7   6 41.6571 0.97232   1
 -11   7   6 9.17126 0.54818  -2
  10   7   6 9.17126 0.54818   1
 -12   7   6 25.8658 0.75929  -2
  11   7   6 25.8658 0.75929   1
 -13   7   6 3.10320 0.50781  -2
  12   7   6 3.10320 0.50781   1
 -14   7   6 27.6725 0.90292  -2
  13   7   6 27.6725 0.90292   1
  11   8   6 13.4790 1.35914  -2
 -12   8   6 13.4790 1.35914   1
  10   8   6 7.80541 0.66705  -2
 -11   8   6 7.80541 0.66705   1
   9   8   6 3.14131 0.46884  -2
 -10   8   6 3.14131 0.46884   1
   8   8   6 6.10856 0.50122  -2
  -9   8   6 6.10856 0.50122   1
   7   8   6 30.7887 0.91661  -2
  -8   8   6 30.7887 0.91661   1
   6   8   6 5.96831 0.71025  -2
  -7   8   6 5.96831 0.71025   1
   5   8   6 3.08526 0.52373  -2
  -6   8   6 3.08526 0.52373   1
   4   8   6 47.2179 1.15292  -2
  -5   8   6 47.2179 1.15292   1
   3   8   6 63.4220 1.61695  -2
  -4   8   6 63.4220 1.61695   1
   2   8   6 85.2365 1.87487  -2
  -3   8   6 85.2365 1.87487   1
   1   8   6 45.4710 0.99470  -2
  -2   8   6 45.4710 0.99470   1
   0   8   6 58.5605 1.37986  -2
  -1   8   6 58.5605 1.37986   1
  -1   8   6 35.7095 1.08706  -2
   0   8   6 35.7095 1.08706   1
  -2   8   6 34.2458 0.77859  -2
   1   8   6 34.2458 0.77859   1
  -3   8   6 63.6554 1.14884  -2
   2   8   6 63.6554 1.14884   1
  -4   8   6 38.9525 0.86746  -2
   3   8   6 38.9525 0.86746   1
  -5   8   6 61.6505 1.12348  -2
   4   8   6 61.6505 1.12348   1
  -6   8   6 6.05659 0.38836  -2
   5   8   6 6.05659 0.38836   1
  -7   8   6 13.7118 0.58343  -2
   6   8   6 13.7118 0.58343   1
  -8   8   6 40.0024 0.85701  -2
   7   8   6 40.0024 0.85701   1
  -9   8   6 12.5925 0.52471  -2
   8   8   6 12.5925 0.52471   1
 -10   8   6 3.29484 0.41039  -2
   9   8   6 3.29484 0.41039   1
 -11   8   6 6.25036 0.46282  -2
  10   8   6 6.25036 0.46282   1
 -12   8   6 21.7030 0.75446  -2
  11   8   6 21.7030 0.75446   1
   8   9   6 12.7343 0.94747  -2
  -9   9   6 12.7343 0.94747   1
   7   9   6 10.4508 1.05802  -2
  -8   9   6 10.4508 1.05802   1
   6   9   6 5.23250 0.56701  -2
  -7   9   6 5.23250 0.56701   1
   5   9   6 59.6506 1.49836  -2
  -6   9   6 59.6506 1.49836   1
   4   9   6 20.5917 0.93376  -2
  -5   9   6 20.5917 0.93376   1
   3   9   6 21.9064 0.89603  -2
  -4   9   6 21.9064 0.89603   1
   2   9   6 43.0273 1.06526  -2
  -3   9   6 43.0273 1.06526   1
   1   9   6 21.5148 1.26863  -2
  -2   9   6 21.5148 1.26863   1
   0   9   6 1.00523 0.51600  -2
  -1   9   6 1.00523 0.51600   1
  -1   9   6 1.26086 0.36545  -2
   0   9   6 1.26086 0.36545   1
  -2   9   6 29.9462 0.78179  -2
   1   9   6 29.9462 0.78179   1
  -3   9   6 41.8723 0.97450  -2
   2   9   6 41.8723 0.97450   1
  -4   9   6 13.5385 0.47846  -2
   3   9   6 13.5385 0.47846   1
  -5   9   6 26.7011 1.01700  -2
   4   9   6 26.7011 1.01700   1
  -6   9   6 32.0242 0.96672  -2
   5   9   6 32.0242 0.96672   1
  -7   9   6 6.41083 0.65706  -2
   6   9   6 6.41083 0.65706   1
  -8   9   6 4.82105 0.71219  -2
   7   9   6 4.82105 0.71219   1
  -9   9   6 21.6154 0.89909  -2
   8   9   6 21.6154 0.89909   1
   3  10   6 11.0613 1.04017  -2
  -4  10   6 11.0613 1.04017   1
   2  10   6 2.05219 0.79265  -2
  -3  10   6 2.05219 0.79265   1
   1  10   6 4.30036 0.69517  -2
  -2  10   6 4.30036 0.69517   1
   0  10   6 13.2082 0.74916  -2
  -1  10   6 13.2082 0.74916   1
  -1  10   6 19.1080 1.00047  -2
   0  10   6 19.1080 1.00047   1
  -2  10   6 3.16429 0.43346  -2
   1  10   6 3.16429 0.43346   1
  -3  10   6 0.42985 0.83884  -2
   2  10   6 0.42985 0.83884   1
  -4  10   6 11.7845 0.92494  -2
   3  10   6 11.7845 0.92494   1
  18   0   7 6.80490 1.95563  -2
 -19   0   7 6.80490 1.95563   1
  17   0   7 3.22257 1.68786  -2
 -18   0   7 3.22257 1.68786   1
  16   0   7 1.65625 1.06733  -2
 -17   0   7 1.65625 1.06733   1
  15   0   7 0.57712 1.16604  -2
 -16   0   7 0.57712 1.16604   1
  14   0   7 -0.0891 1.01245  -2
 -15   0   7 -0.0891 1.01245   1
  13   0   7 6.93106 1.07262  -2
 -14   0   7 6.93106 1.07262   1
  12   0   7 4.77143 0.88983  -2
 -13   0   7 4.77143 0.88983   1
  11   0   7 0.25843 0.73801  -2
 -12   0   7 0.25843 0.73801   1
  10   0   7 -0.0389 0.61086  -2
 -11   0   7 -0.0389 0.61086   1
   9   0   7 -0.4484 0.73853  -2
 -10   0   7 -0.4484 0.73853   1
   8   0   7 0.03072 0.60964  -2
  -9   0   7 0.03072 0.60964   1
   7   0   7 -0.2866 0.69501  -2
  -8   0   7 -0.2866 0.69501   1
   6   0   7 -0.7353 0.70914  -2
  -7   0   7 -0.7353 0.70914   1
   5   0   7 0.36176 0.66010  -2
  -6   0   7 0.36176 0.66010   1
   4   0   7 0.74921 0.61512  -2
  -5   0   7 0.74921 0.61512   1
  -4   0   7 0.08191 0.27332   1
  -3   0   7 -0.1164 0.20540   1
   1   0   7 -0.2100 0.68352  -2
  -2   0   7 -0.2100 0.68352   1
  -1   0   7 0.17589 0.14407   1
  -1   0   7 2.03448 0.56902  -2
   0   0   7 2.03448 0.56902   1
  -2   0   7 0.84561 0.47870  -2
   1   0   7 0.84561 0.47870   1
  -3   0   7 0.10317 0.91951  -2
   2   0   7 0.10317 0.91951   1
  -4   0   7 0.00928 0.39176  -2
   3   0   7 0.00928 0.39176   1
  -5   0   7 0.28178 0.45607  -2
   4   0   7 0.28178 0.45607   1
  -6   0   7 -0.0472 0.42116  -2
   5   0   7 -0.0472 0.42116   1
  -7   0   7 0.97251 0.47810  -2
   6   0   7 0.97251 0.47810   1
  -8   0   7 -0.4506 0.50208  -2
   7   0   7 -0.4506 0.50208   1
  -9   0   7 -0.8040 0.43914  -2
   8   0   7 -0.8040 0.43914   1
 -10   0   7 0.38334 0.42211  -2
   9   0   7 0.38334 0.42211   1
 -11   0   7 0.53163 0.55683  -2
  10   0   7 0.53163 0.55683   1
 -12   0   7 0.01282 0.58489  -2
  11   0   7 0.01282 0.58489   1
 -13   0   7 1.37126 0.82803  -2
  12   0   7 1.37126 0.82803   1
 -15   0   7 1.46308 0.92556  -2
  14   0   7 1.46308 0.92556   1
 -16   0   7 0.63078 1.08256  -2
  15   0   7 0.63078 1.08256   1
 -17   0   7 0.94363 0.95121  -2
  16   0   7 0.94363 0.95121   1
 -18   0   7 0.05832 1.00093  -2
  17   0   7 0.05832 1.00093   1
 -19   0   7 -1.5829 2.11104  -2
  18   0   7 -1.5829 2.11104   1
  18   1   7 4.06691 1.59908  -2
 -19   1   7 4.06691 1.59908   1
  17   1   7 18.1983 1.06330  -2
 -18   1   7 18.1983 1.06330   1
  16   1   7 14.1638 0.82200  -2
 -17   1   7 14.1638 0.82200   1
  15   1   7 37.7808 1.29786  -2
 -16   1   7 37.7808 1.29786   1
  14   1   7 6.12078 0.66427  -2
 -15   1   7 6.12078 0.66427   1
  13   1   7 44.5122 1.81183  -2
 -14   1   7 44.5122 1.81183   1
  12   1   7 5.70699 0.66450  -2
 -13   1   7 5.70699 0.66450   1
  11   1   7 32.7491 1.03268  -2
 -12   1   7 32.7491 1.03268   1
  10   1   7 13.2961 0.50749  -2
 -11   1   7 13.2961 0.50749   1
   9   1   7 65.6290 1.15908  -2
 -10   1   7 65.6290 1.15908   1
   8   1   7 57.0042 1.07682  -2
  -9   1   7 57.0042 1.07682   1
   7   1   7 110.995 1.71474  -2
  -8   1   7 110.995 1.71474   1
   6   1   7 69.7077 1.36532  -2
  -7   1   7 69.7077 1.36532   1
   5   1   7 49.7775 1.11118  -2
  -6   1   7 49.7775 1.11118   1
   4   1   7 66.0441 1.19250  -2
  -5   1   7 66.0441 1.19250   1
   3   1   7 141.980 2.80809  -2
  -4   1   7 141.980 2.80809   1
   2   1   7 94.2361 2.84142  -2
  -3   1   7 94.2361 2.84142   1
   1   1   7 76.2134 2.76156  -2
  -2   1   7 76.2134 2.76156   1
   0   1   7 23.6263 1.08366  -2
  -1   1   7 23.6263 1.08366   1
  -1   1   7 13.9504 0.66607  -2
   0   1   7 13.9504 0.66607   1
  -2   1   7 49.1577 1.22876  -2
   1   1   7 49.1577 1.22876   1
  -3   1   7 42.3951 1.10976  -2
   2   1   7 42.3951 1.10976   1
  -4   1   7 79.9309 1.25641  -2
   3   1   7 79.9309 1.25641   1
  -5   1   7 38.4818 0.67034  -2
   4   1   7 38.4818 0.67034   1
  -6   1   7 61.7933 0.93065  -2
   5   1   7 61.7933 0.93065   1
  -7   1   7 36.6362 0.63840  -2
   6   1   7 36.6362 0.63840   1
  -8   1   7 87.9002 1.21200  -2
   7   1   7 87.9002 1.21200   1
  -9   1   7 25.5637 0.46318  -2
   8   1   7 25.5637 0.46318   1
 -10   1   7 80.1726 1.22044  -2
   9   1   7 80.1726 1.22044   1
 -11   1   7 35.5742 0.70181  -2
  10   1   7 35.5742 0.70181   1
 -12   1   7 62.0300 1.09006  -2
  11   1   7 62.0300 1.09006   1
 -13   1   7 6.33187 0.55257  -2
  12   1   7 6.33187 0.55257   1
 -14   1   7 30.1502 1.59332  -2
  13   1   7 30.1502 1.59332   1
 -15   1   7 15.1978 0.96380  -2
  14   1   7 15.1978 0.96380   1
 -16   1   7 25.6208 1.06075  -2
  15   1   7 25.6208 1.06075   1
 -17   1   7 20.1512 0.94903  -2
  16   1   7 20.1512 0.94903   1
 -18   1   7 11.3299 0.84618  -2
  17   1   7 11.3299 0.84618   1
 -19   1   7 0.15880 1.47913  -2
  18   1   7 0.15880 1.47913   1
  18   2   7 17.2602 1.71631  -2
 -19   2   7 17.2602 1.71631   1
  17   2   7 12.4162 1.18277  -2
 -18   2   7 12.4162 1.18277   1
  16   2   7 7.53603 0.86386  -2
 -17   2   7 7.53603 0.86386   1
  15   2   7 1.62890 0.81724  -2
 -16   2   7 1.62890 0.81724   1
  14   2   7 14.5214 0.90369  -2
 -15   2   7 14.5214 0.90369   1
  13   2   7 45.7627 1.99024  -2
 -14   2   7 45.7627 1.99024   1
  12   2   7 90.6664 1.80959  -2
 -13   2   7 90.6664 1.80959   1
  11   2   7 4.77129 0.68831  -2
 -12   2   7 4.77129 0.68831   1
  10   2   7 15.4581 0.56909  -2
 -11   2   7 15.4581 0.56909   1
   9   2   7 32.5540 0.76856  -2
 -10   2   7 32.5540 0.76856   1
   8   2   7 6.65267 0.43850  -2
  -9   2   7 6.65267 0.43850   1
   7   2   7 39.3183 0.81732  -2
  -8   2   7 39.3183 0.81732   1
   6   2   7 76.6608 1.52521  -2
  -7   2   7 76.6608 1.52521   1
   5   2   7 53.4957 1.21032  -2
  -6   2   7 53.4957 1.21032   1
   4   2   7 230.394 4.48454  -2
  -5   2   7 230.394 4.48454   1
   3   2   7 43.6383 1.04073  -2
  -4   2   7 43.6383 1.04073   1
   2   2   7 29.7063 0.71837  -2
  -3   2   7 29.7063 0.71837   1
   1   2   7 42.9269 1.06276  -2
  -2   2   7 42.9269 1.06276   1
   0   2   7 23.2639 0.62418  -2
  -1   2   7 23.2639 0.62418   1
  -1   2   7 42.9773 1.09282  -2
   0   2   7 42.9773 1.09282   1
  -2   2   7 25.6270 0.69515  -2
   1   2   7 25.6270 0.69515   1
  -3   2   7 24.5993 0.76657  -2
   2   2   7 24.5993 0.76657   1
  -4   2   7 109.923 1.68917  -2
   3   2   7 109.923 1.68917   1
  -5   2   7 171.115 2.34088  -2
   4   2   7 171.115 2.34088   1
  -6   2   7 110.537 1.46710  -2
   5   2   7 110.537 1.46710   1
  -7   2   7 53.9170 0.88830  -2
   6   2   7 53.9170 0.88830   1
  -8   2   7 22.9310 0.47329  -2
   7   2   7 22.9310 0.47329   1
  -9   2   7 10.1347 0.37085  -2
   8   2   7 10.1347 0.37085   1
 -10   2   7 16.7809 0.49287  -2
   9   2   7 16.7809 0.49287   1
 -11   2   7 17.4963 0.51833  -2
  10   2   7 17.4963 0.51833   1
 -12   2   7 11.3666 0.58464  -2
  11   2   7 11.3666 0.58464   1
 -13   2   7 31.6099 0.80832  -2
  12   2   7 31.6099 0.80832   1
 -14   2   7 81.0838 1.71085  -2
  13   2   7 81.0838 1.71085   1
 -15   2   7 7.85839 0.71845  -2
  14   2   7 7.85839 0.71845   1
 -16   2   7 0.94084 0.84631  -2
  15   2   7 0.94084 0.84631   1
 -17   2   7 2.59486 0.75268  -2
  16   2   7 2.59486 0.75268   1
 -18   2   7 17.4790 0.95522  -2
  17   2   7 17.4790 0.95522   1
 -19   2   7 6.59218 1.32444  -2
  18   2   7 6.59218 1.32444   1
 -19   3   7 0.34804 0.64326   1
  17   3   7 1.72866 1.04568  -2
 -18   3   7 1.72866 1.04568   1
  16   3   7 4.73177 0.81411  -2
 -17   3   7 4.73177 0.81411   1
  15   3   7 3.04094 0.79794  -2
 -16   3   7 3.04094 0.79794   1
  14   3   7 4.57244 0.71965  -2
 -15   3   7 4.57244 0.71965   1
  13   3   7 5.98392 0.80577  -2
 -14   3   7 5.98392 0.80577   1
  12   3   7 7.26116 0.89009  -2
 -13   3   7 7.26116 0.89009   1
  11   3   7 15.0006 0.69783  -2
 -12   3   7 15.0006 0.69783   1
  10   3   7 17.5322 0.59966  -2
 -11   3   7 17.5322 0.59966   1
   9   3   7 56.1836 0.98042  -2
 -10   3   7 56.1836 0.98042   1
   8   3   7 32.5763 0.63589  -2
  -9   3   7 32.5763 0.63589   1
   7   3   7 9.82940 0.45159  -2
  -8   3   7 9.82940 0.45159   1
   6   3   7 135.228 2.05699  -2
  -7   3   7 135.228 2.05699   1
   5   3   7 8.51671 0.37591  -2
  -6   3   7 8.51671 0.37591   1
   4   3   7 14.4355 0.57367  -2
  -5   3   7 14.4355 0.57367   1
   3   3   7 47.5068 0.95996  -2
  -4   3   7 47.5068 0.95996   1
   2   3   7 256.671 4.82476  -2
  -3   3   7 256.671 4.82476   1
   1   3   7 317.560 5.51471  -2
  -2   3   7 317.560 5.51471   1
   0   3   7 207.432 3.28904  -2
  -1   3   7 207.432 3.28904   1
  -1   3   7 241.625 3.64674  -2
   0   3   7 241.625 3.64674   1
  -2   3   7 315.092 4.72261  -2
   1   3   7 315.092 4.72261   1
  -3   3   7 151.939 3.25392  -2
   2   3   7 151.939 3.25392   1
  -4   3   7 53.0527 0.87876  -2
   3   3   7 53.0527 0.87876   1
  -5   3   7 10.5880 0.38883  -2
   4   3   7 10.5880 0.38883   1
  -6   3   7 4.61305 0.31016  -2
   5   3   7 4.61305 0.31016   1
  -7   3   7 62.9236 0.89300  -2
   6   3   7 62.9236 0.89300   1
  -8   3   7 15.0234 0.41713  -2
   7   3   7 15.0234 0.41713   1
  -9   3   7 20.9725 0.51825  -2
   8   3   7 20.9725 0.51825   1
 -10   3   7 23.0973 0.51602  -2
   9   3   7 23.0973 0.51602   1
 -11   3   7 13.2211 0.49999  -2
  10   3   7 13.2211 0.49999   1
 -12   3   7 6.56010 0.51330  -2
  11   3   7 6.56010 0.51330   1
 -13   3   7 14.5775 0.80044  -2
  12   3   7 14.5775 0.80044   1
 -14   3   7 2.98777 0.56892  -2
  13   3   7 2.98777 0.56892   1
 -15   3   7 9.83531 0.75158  -2
  14   3   7 9.83531 0.75158   1
 -16   3   7 0.23410 0.60833  -2
  15   3   7 0.23410 0.60833   1
 -17   3   7 7.41153 0.73177  -2
  16   3   7 7.41153 0.73177   1
 -18   3   7 -1.3149 1.23737  -2
  17   3   7 -1.3149 1.23737   1
  17   4   7 2.59471 1.36084  -2
 -18   4   7 2.59471 1.36084   1
  16   4   7 8.25362 1.27611  -2
 -17   4   7 8.25362 1.27611   1
  15   4   7 14.7997 1.08492  -2
 -16   4   7 14.7997 1.08492   1
  14   4   7 3.19924 0.79982  -2
 -15   4   7 3.19924 0.79982   1
  13   4   7 7.27004 0.78880  -2
 -14   4   7 7.27004 0.78880   1
  12   4   7 47.6374 1.37440  -2
 -13   4   7 47.6374 1.37440   1
  11   4   7 17.9163 0.80332  -2
 -12   4   7 17.9163 0.80332   1
  10   4   7 133.456 2.23894  -2
 -11   4   7 133.456 2.23894   1
   9   4   7 1.92319 0.51574  -2
 -10   4   7 1.92319 0.51574   1
   8   4   7 36.7098 0.83588  -2
  -9   4   7 36.7098 0.83588   1
   7   4   7 12.8193 0.53805  -2
  -8   4   7 12.8193 0.53805   1
   6   4   7 16.3161 0.45313  -2
  -7   4   7 16.3161 0.45313   1
   5   4   7 12.4389 0.37571  -2
  -6   4   7 12.4389 0.37571   1
   4   4   7 22.3570 0.63076  -2
  -5   4   7 22.3570 0.63076   1
   3   4   7 97.5002 1.75360  -2
  -4   4   7 97.5002 1.75360   1
   2   4   7 81.8818 1.33470  -2
  -3   4   7 81.8818 1.33470   1
   1   4   7 59.7225 0.99540  -2
  -2   4   7 59.7225 0.99540   1
   0   4   7 25.5544 0.59353  -2
  -1   4   7 25.5544 0.59353   1
  -1   4   7 12.7797 0.40750  -2
   0   4   7 12.7797 0.40750   1
  -2   4   7 55.3027 1.00418  -2
   1   4   7 55.3027 1.00418   1
  -3   4   7 82.5523 1.14676  -2
   2   4   7 82.5523 1.14676   1
  -4   4   7 43.7309 0.71110  -2
   3   4   7 43.7309 0.71110   1
  -5   4   7 50.9226 0.80874  -2
   4   4   7 50.9226 0.80874   1
  -6   4   7 9.58766 0.37057  -2
   5   4   7 9.58766 0.37057   1
  -7   4   7 42.6079 0.74518  -2
   6   4   7 42.6079 0.74518   1
  -8   4   7 29.2722 0.61724  -2
   7   4   7 29.2722 0.61724   1
  -9   4   7 28.5590 0.56183  -2
   8   4   7 28.5590 0.56183   1
 -10   4   7 1.97561 0.39833  -2
   9   4   7 1.97561 0.39833   1
 -11   4   7 92.7459 1.49127  -2
  10   4   7 92.7459 1.49127   1
 -12   4   7 51.0288 1.05866  -2
  11   4   7 51.0288 1.05866   1
 -13   4   7 29.1420 0.85606  -2
  12   4   7 29.1420 0.85606   1
 -14   4   7 19.6520 0.75669  -2
  13   4   7 19.6520 0.75669   1
 -15   4   7 2.40418 0.79989  -2
  14   4   7 2.40418 0.79989   1
 -16   4   7 19.6277 0.78326  -2
  15   4   7 19.6277 0.78326   1
 -17   4   7 4.07089 0.75632  -2
  16   4   7 4.07089 0.75632   1
 -18   4   7 4.74242 0.96757  -2
  17   4   7 4.74242 0.96757   1
  16   5   7 13.4398 1.31592  -2
 -17   5   7 13.4398 1.31592   1
  15   5   7 45.7556 1.95374  -2
 -16   5   7 45.7556 1.95374   1
  14   5   7 3.38107 0.88348  -2
 -15   5   7 3.38107 0.88348   1
  13   5   7 2.28703 0.75551  -2
 -14   5   7 2.28703 0.75551   1
  12   5   7 7.71635 0.80208  -2
 -13   5   7 7.71635 0.80208   1
  11   5   7 -0.0165 0.64639  -2
 -12   5   7 -0.0165 0.64639   1
  10   5   7 5.97783 0.75056  -2
 -11   5   7 5.97783 0.75056   1
   9   5   7 24.6718 0.78546  -2
 -10   5   7 24.6718 0.78546   1
   8   5   7 28.2421 0.69299  -2
  -9   5   7 28.2421 0.69299   1
   7   5   7 80.0679 1.55704  -2
  -8   5   7 80.0679 1.55704   1
   6   5   7 50.8713 0.94872  -2
  -7   5   7 50.8713 0.94872   1
   5   5   7 10.7207 0.35480  -2
  -6   5   7 10.7207 0.35480   1
   4   5   7 0.31262 0.24898  -2
  -5   5   7 0.31262 0.24898   1
   3   5   7 12.3880 0.45382  -2
  -4   5   7 12.3880 0.45382   1
   2   5   7 52.8155 0.99227  -2
  -3   5   7 52.8155 0.99227   1
   1   5   7 6.32412 0.40041  -2
  -2   5   7 6.32412 0.40041   1
   0   5   7 63.8090 1.04211  -2
  -1   5   7 63.8090 1.04211   1
  -1   5   7 96.9462 1.53713  -2
   0   5   7 96.9462 1.53713   1
  -2   5   7 5.23146 0.38905  -2
   1   5   7 5.23146 0.38905   1
  -3   5   7 41.6107 0.81146  -2
   2   5   7 41.6107 0.81146   1
  -4   5   7 13.8523 0.44857  -2
   3   5   7 13.8523 0.44857   1
  -5   5   7 3.30150 0.35818  -2
   4   5   7 3.30150 0.35818   1
  -6   5   7 5.41126 0.36255  -2
   5   5   7 5.41126 0.36255   1
  -7   5   7 33.0455 0.71325  -2
   6   5   7 33.0455 0.71325   1
  -8   5   7 128.511 1.84765  -2
   7   5   7 128.511 1.84765   1
  -9   5   7 12.4710 0.48770  -2
   8   5   7 12.4710 0.48770   1
 -10   5   7 11.0537 0.54046  -2
   9   5   7 11.0537 0.54046   1
 -11   5   7 13.6919 0.60504  -2
  10   5   7 13.6919 0.60504   1
 -12   5   7 0.13823 0.51939  -2
  11   5   7 0.13823 0.51939   1
 -13   5   7 3.67529 0.55145  -2
  12   5   7 3.67529 0.55145   1
 -14   5   7 0.29066 0.63457  -2
  13   5   7 0.29066 0.63457   1
 -15   5   7 6.59286 0.87782  -2
  14   5   7 6.59286 0.87782   1
 -16   5   7 25.6098 0.97739  -2
  15   5   7 25.6098 0.97739   1
 -17   5   7 4.56652 0.89536  -2
  16   5   7 4.56652 0.89536   1
 -16   6   7 3.85169 0.87512   1
  14   6   7 11.0021 1.23408  -2
 -15   6   7 11.0021 1.23408   1
  13   6   7 11.1615 0.98348  -2
 -14   6   7 11.1615 0.98348   1
  12   6   7 19.4059 1.12948  -2
 -13   6   7 19.4059 1.12948   1
  11   6   7 6.93678 0.78055  -2
 -12   6   7 6.93678 0.78055   1
  10   6   7 8.56385 0.61101  -2
 -11   6   7 8.56385 0.61101   1
   9   6   7 14.7021 0.69555  -2
 -10   6   7 14.7021 0.69555   1
   8   6   7 10.7291 0.52082  -2
  -9   6   7 10.7291 0.52082   1
   7   6   7 3.80031 0.46269  -2
  -8   6   7 3.80031 0.46269   1
   6   6   7 18.0996 1.01265  -2
  -7   6   7 18.0996 1.01265   1
   5   6   7 8.30229 0.63482  -2
  -6   6   7 8.30229 0.63482   1
   4   6   7 19.8183 0.85820  -2
  -5   6   7 19.8183 0.85820   1
   3   6   7 4.18221 0.44825  -2
  -4   6   7 4.18221 0.44825   1
   2   6   7 12.2762 0.68140  -2
  -3   6   7 12.2762 0.68140   1
   1   6   7 34.0471 0.87678  -2
  -2   6   7 34.0471 0.87678   1
   0   6   7 19.2369 0.55527  -2
  -1   6   7 19.2369 0.55527   1
  -1   6   7 34.6286 0.75285  -2
   0   6   7 34.6286 0.75285   1
  -2   6   7 69.7516 1.34858  -2
   1   6   7 69.7516 1.34858   1
  -3   6   7 6.78208 0.43488  -2
   2   6   7 6.78208 0.43488   1
  -4   6   7 11.4966 0.50429  -2
   3   6   7 11.4966 0.50429   1
  -5   6   7 17.4625 0.55318  -2
   4   6   7 17.4625 0.55318   1
  -6   6   7 7.42118 0.46618  -2
   5   6   7 7.42118 0.46618   1
  -7   6   7 45.4282 0.98454  -2
   6   6   7 45.4282 0.98454   1
  -8   6   7 1.86391 0.43059  -2
   7   6   7 1.86391 0.43059   1
  -9   6   7 5.02925 0.45412  -2
   8   6   7 5.02925 0.45412   1
 -10   6   7 24.6440 0.80388  -2
   9   6   7 24.6440 0.80388   1
 -11   6   7 2.44138 0.58357  -2
  10   6   7 2.44138 0.58357   1
 -12   6   7 7.41212 0.65249  -2
  11   6   7 7.41212 0.65249   1
 -13   6   7 9.08776 0.66694  -2
  12   6   7 9.08776 0.66694   1
 -14   6   7 9.42614 0.71629  -2
  13   6   7 9.42614 0.71629   1
 -15   6   7 12.6826 0.98858  -2
  14   6   7 12.6826 0.98858   1
 -16   6   7 17.1860 3.20775  -2
  15   6   7 17.1860 3.20775   1
  13   7   7 2.78687 0.98165  -2
 -14   7   7 2.78687 0.98165   1
  12   7   7 50.4266 1.67608  -2
 -13   7   7 50.4266 1.67608   1
  11   7   7 27.1651 1.16621  -2
 -12   7   7 27.1651 1.16621   1
  10   7   7 8.92440 0.87932  -2
 -11   7   7 8.92440 0.87932   1
   9   7   7 0.82137 0.65062  -2
 -10   7   7 0.82137 0.65062   1
   8   7   7 4.43575 0.55109  -2
  -9   7   7 4.43575 0.55109   1
   7   7   7 52.0450 1.38530  -2
  -8   7   7 52.0450 1.38530   1
   6   7   7 36.6760 1.09818  -2
  -7   7   7 36.6760 1.09818   1
   5   7   7 18.3281 0.87784  -2
  -6   7   7 18.3281 0.87784   1
   4   7   7 17.9249 1.10511  -2
  -5   7   7 17.9249 1.10511   1
   3   7   7 10.3957 0.66386  -2
  -4   7   7 10.3957 0.66386   1
   2   7   7 33.3852 0.98249  -2
  -3   7   7 33.3852 0.98249   1
   1   7   7 3.24298 0.52702  -2
  -2   7   7 3.24298 0.52702   1
   0   7   7 27.4747 1.28151  -2
  -1   7   7 27.4747 1.28151   1
  -1   7   7 14.9374 0.85561  -2
   0   7   7 14.9374 0.85561   1
  -2   7   7 4.79850 0.51635  -2
   1   7   7 4.79850 0.51635   1
  -3   7   7 36.1456 1.03305  -2
   2   7   7 36.1456 1.03305   1
  -4   7   7 17.4089 0.62498  -2
   3   7   7 17.4089 0.62498   1
  -5   7   7 19.1577 0.58013  -2
   4   7   7 19.1577 0.58013   1
  -6   7   7 9.29760 0.51667  -2
   5   7   7 9.29760 0.51667   1
  -7   7   7 25.6766 0.69250  -2
   6   7   7 25.6766 0.69250   1
  -8   7   7 27.6722 0.92803  -2
   7   7   7 27.6722 0.92803   1
  -9   7   7 3.91975 0.50818  -2
   8   7   7 3.91975 0.50818   1
 -10   7   7 2.22919 0.50882  -2
   9   7   7 2.22919 0.50882   1
 -11   7   7 19.3741 0.83186  -2
  10   7   7 19.3741 0.83186   1
 -12   7   7 13.3310 0.72109  -2
  11   7   7 13.3310 0.72109   1
 -13   7   7 32.1487 1.02889  -2
  12   7   7 32.1487 1.02889   1
 -14   7   7 3.65300 0.71982  -2
  13   7   7 3.65300 0.71982   1
  11   8   7 7.84503 1.48094  -2
 -12   8   7 7.84503 1.48094   1
  10   8   7 17.1042 1.16419  -2
 -11   8   7 17.1042 1.16419   1
   9   8   7 3.80527 0.65871  -2
 -10   8   7 3.80527 0.65871   1
   8   8   7 4.45729 0.63092  -2
  -9   8   7 4.45729 0.63092   1
   7   8   7 3.11429 0.82931  -2
  -8   8   7 3.11429 0.82931   1
   6   8   7 23.8279 1.04430  -2
  -7   8   7 23.8279 1.04430   1
   5   8   7 5.45682 0.73102  -2
  -6   8   7 5.45682 0.73102   1
   4   8   7 7.34725 0.70077  -2
  -5   8   7 7.34725 0.70077   1
   3   8   7 11.3801 0.61038  -2
  -4   8   7 11.3801 0.61038   1
   2   8   7 14.8051 0.74542  -2
  -3   8   7 14.8051 0.74542   1
   1   8   7 12.0512 0.89051  -2
  -2   8   7 12.0512 0.89051   1
   0   8   7 5.93644 0.79070  -2
  -1   8   7 5.93644 0.79070   1
  -1   8   7 3.51206 0.52730  -2
   0   8   7 3.51206 0.52730   1
  -2   8   7 9.95890 0.57090  -2
   1   8   7 9.95890 0.57090   1
  -3   8   7 21.3524 0.84419  -2
   2   8   7 21.3524 0.84419   1
  -4   8   7 7.95774 0.56631  -2
   3   8   7 7.95774 0.56631   1
  -5   8   7 3.99463 0.54094  -2
   4   8   7 3.99463 0.54094   1
  -6   8   7 6.81524 0.44707  -2
   5   8   7 6.81524 0.44707   1
  -7   8   7 16.5871 0.59851  -2
   6   8   7 16.5871 0.59851   1
  -8   8   7 2.88780 0.53139  -2
   7   8   7 2.88780 0.53139   1
  -9   8   7 7.37320 0.54813  -2
   8   8   7 7.37320 0.54813   1
 -10   8   7 7.84852 0.69051  -2
   9   8   7 7.84852 0.69051   1
 -11   8   7 15.2755 0.87871  -2
  10   8   7 15.2755 0.87871   1
 -12   8   7 2.59792 0.62443  -2
  11   8   7 2.59792 0.62443   1
   8   9   7 14.1613 1.52551  -2
  -9   9   7 14.1613 1.52551   1
   7   9   7 4.73002 1.92674  -2
  -8   9   7 4.73002 1.92674   1
   6   9   7 4.64014 1.47272  -2
  -7   9   7 4.64014 1.47272   1
   5   9   7 3.88193 0.98948  -2
  -6   9   7 3.88193 0.98948   1
   4   9   7 22.8932 1.02205  -2
  -5   9   7 22.8932 1.02205   1
   3   9   7 8.69467 0.59583  -2
  -4   9   7 8.69467 0.59583   1
   2   9   7 7.02745 0.55380  -2
  -3   9   7 7.02745 0.55380   1
   1   9   7 5.47766 0.88338  -2
  -2   9   7 5.47766 0.88338   1
   0   9   7 6.49940 0.72313  -2
  -1   9   7 6.49940 0.72313   1
  -1   9   7 3.50555 0.60696  -2
   0   9   7 3.50555 0.60696   1
  -2   9   7 9.24430 0.63962  -2
   1   9   7 9.24430 0.63962   1
  -3   9   7 13.4834 0.68260  -2
   2   9   7 13.4834 0.68260   1
  -4   9   7 6.03296 0.42292  -2
   3   9   7 6.03296 0.42292   1
  -5   9   7 31.4993 1.08597  -2
   4   9   7 31.4993 1.08597   1
  -6   9   7 4.16974 0.58032  -2
   5   9   7 4.16974 0.58032   1
  -7   9   7 4.11108 0.86222  -2
   6   9   7 4.11108 0.86222   1
  -8   9   7 4.44662 0.88435  -2
   7   9   7 4.44662 0.88435   1
  -9   9   7 11.1971 0.72408  -2
   8   9   7 11.1971 0.72408   1
  -4  10   7 2.32222 0.63073   1
   2  10   7 2.25926 1.07907  -2
  -3  10   7 2.25926 1.07907   1
   1  10   7 15.3277 1.34044  -2
  -2  10   7 15.3277 1.34044   1
   0  10   7 8.38974 0.84143  -2
  -1  10   7 8.38974 0.84143   1
  -1  10   7 16.1466 0.98906  -2
   0  10   7 16.1466 0.98906   1
  -2  10   7 10.5502 0.98020  -2
   1  10   7 10.5502 0.98020   1
  -3  10   7 4.41788 1.65979  -2
   2  10   7 4.41788 1.65979   1
 -19   0   8 -0.2010 0.89666   1
 -18   0   8 1.51869 0.58171   1
 -17   0   8 10.1390 0.81268   1
 -16   0   8 36.0684 1.42341   1
 -15   0   8 7.99778 0.82363   1
 -14   0   8 6.08738 0.74036   1
 -13   0   8 49.7935 1.48776   1
 -12   0   8 1.54421 0.38874   1
 -11   0   8 3.57136 0.40008   1
 -10   0   8 10.4652 0.51647   1
  -9   0   8 56.1433 1.19153   1
  -8   0   8 3.91048 0.37669   1
  -7   0   8 821.257 13.8294   1
  -6   0   8 710.960 10.8690   1
  -5   0   8 395.169 6.18533   1
  -4   0   8 19.2606 0.55263   1
  -3   0   8 120.432 2.02808   1
  -2   0   8 14.9844 0.52107   1
  -1   0   8 142.742 2.07305   1
   0   0   8 1894.76 25.6202   1
   1   0   8 2119.50 27.6967   1
   2   0   8 870.691 10.7950   1
   3   0   8 53.7688 0.89306   1
   4   0   8 74.7595 1.16709   1
   5   0   8 546.139 7.41705   1
   6   0   8 75.6625 1.28774   1
   7   0   8 28.4297 0.68399   1
   8   0   8 49.9973 0.95932   1
 -10   0   8 128.489 5.17994  -2
   9   0   8 128.489 5.17994   1
 -11   0   8 25.8643 2.59799  -2
  10   0   8 25.8643 2.59799   1
 -12   0   8 70.9275 3.19427  -2
  11   0   8 70.9275 3.19427   1
 -13   0   8 75.6620 3.36953  -2
  12   0   8 75.6620 3.36953   1
  13   0   8 26.9949 1.13063   1
 -15   0   8 9.31499 1.33209  -2
  14   0   8 9.31499 1.33209   1
 -16   0   8 35.8183 1.92041  -2
  15   0   8 35.8183 1.92041   1
 -17   0   8 25.6265 1.50695  -2
  16   0   8 25.6265 1.50695   1
 -18   0   8 5.53224 1.34284  -2
  17   0   8 5.53224 1.34284   1
  18   0   8 13.3542 2.24320   1
 -19   1   8 12.1792 1.06635   1
 -18   1   8 0.61122 0.45767   1
 -17   1   8 1.47480 0.44101   1
 -16   1   8 1.84407 0.47115   1
 -15   1   8 6.06432 0.56285   1
 -14   1   8 42.1949 1.10079   1
 -13   1   8 7.84711 0.49602   1
 -12   1   8 4.23053 0.42085   1
  10   1   8 1.25344 1.39242  -2
 -11   1   8 1.25344 1.39242   1
 -10   1   8 -0.4102 0.21036   1
  -9   1   8 12.6343 0.32360   1
  -8   1   8 9.99269 0.34132   1
  -7   1   8 100.549 1.34961   1
  -6   1   8 159.106 1.94598   1
  -5   1   8 71.2515 1.00626   1
  -4   1   8 11.1073 0.31297   1
  -3   1   8 355.981 3.68584   1
  -2   1   8 276.158 2.78529   1
  -1   1   8 10.5193 0.27184   1
   0   1   8 65.9918 0.79322   1
   1   1   8 0.85579 0.16357   1
   2   1   8 43.8250 0.56982   1
   3   1   8 244.439 2.45870   1
   4   1   8 874.287 7.99002   1
   5   1   8 56.4759 0.67797   1
   6   1   8 11.1694 0.32145   1
   7   1   8 125.214 1.41622   1
  -9   1   8 27.0326 1.31119  -2
   8   1   8 27.0326 1.31119   1
 -10   1   8 15.3555 2.16933  -2
   9   1   8 15.3555 2.16933   1
 -11   1   8 6.47478 1.83351  -2
  10   1   8 6.47478 1.83351   1
 -12   1   8 39.3468 1.90710  -2
  11   1   8 39.3468 1.90710   1
 -13   1   8 14.7615 1.15779  -2
  12   1   8 14.7615 1.15779   1
  13   1   8 6.97605 0.55284   1
 -15   1   8 30.5017 1.85643  -2
  14   1   8 30.5017 1.85643   1
 -16   1   8 9.24830 1.06096  -2
  15   1   8 9.24830 1.06096   1
 -17   1   8 3.11114 1.08489  -2
  16   1   8 3.11114 1.08489   1
 -18   1   8 3.33281 0.94978  -2
  17   1   8 3.33281 0.94978   1
  18   1   8 1.76813 0.86963   1
 -19   2   8 1.63987 0.66738   1
 -18   2   8 2.05225 0.57566   1
 -17   2   8 1.26856 0.49990   1
 -16   2   8 3.33040 0.58470   1
 -15   2   8 2.46582 0.58653   1
 -14   2   8 39.0300 1.08749   1
 -13   2   8 5.32486 0.52632   1
 -12   2   8 4.29888 0.43123   1
 -11   2   8 24.0753 0.59137   1
 -10   2   8 -0.0661 0.23464   1
  -9   2   8 50.2497 0.74953   1
   7   2   8 40.7604 2.79854  -2
  -8   2   8 40.7604 2.79854   1
  -7   2   8 168.499 2.32933   1
  -6   2   8 79.1834 1.04313   1
  -5   2   8 60.7476 0.87346   1
  -4   2   8 34.7569 0.53960   1
  -3   2   8 150.006 1.64969   1
  -2   2   8 70.3323 0.84582   1
  -1   2   8 138.290 1.50209   1
   0   2   8 93.8405 1.07114   1
   1   2   8 46.3573 0.59922   1
   2   2   8 54.4652 0.70767   1
  -4   2   8 37.1900 2.38074  -2
   3   2   8 37.1900 2.38074   1
   4   2   8 208.520 2.19031   1
   5   2   8 17.0226 0.36825   1
   6   2   8 28.4520 0.45510   1
   7   2   8 62.8787 0.78360   1
  -9   2   8 178.890 6.96980  -2
   8   2   8 178.890 6.96980   1
 -10   2   8 5.23156 0.93930  -2
   9   2   8 5.23156 0.93930   1
 -11   2   8 12.3755 1.49033  -2
  10   2   8 12.3755 1.49033   1
 -12   2   8 7.92335 1.16306  -2
  11   2   8 7.92335 1.16306   1
 -13   2   8 48.2530 2.47775  -2
  12   2   8 48.2530 2.47775   1
 -14   2   8 60.4117 1.90444  -2
  13   2   8 60.4117 1.90444   1
 -15   2   8 2.30246 1.20962  -2
  14   2   8 2.30246 1.20962   1
 -16   2   8 23.7544 1.25671  -2
  15   2   8 23.7544 1.25671   1
 -17   2   8 3.22520 0.97675  -2
  16   2   8 3.22520 0.97675   1
 -18   2   8 1.05871 1.31379  -2
  17   2   8 1.05871 1.31379   1
 -19   2   8 7.27175 1.45757  -2
  18   2   8 7.27175 1.45757   1
 -18   3   8 1.10706 0.51258   1
 -17   3   8 9.09499 0.66451   1
 -16   3   8 1.58398 0.46431   1
 -15   3   8 4.57284 0.57549   1
 -14   3   8 0.88096 0.31791   1
  12   3   8 61.7703 4.20110  -2
 -13   3   8 61.7703 4.20110   1
 -12   3   8 0.16434 0.31472   1
 -11   3   8 248.261 3.36625   1
 -10   3   8 117.776 1.50566   1
  -9   3   8 122.065 1.50459   1
   7   3   8 43.8181 3.04180  -2
  -8   3   8 43.8181 3.04180   1
  -7   3   8 28.2986 0.51215   1
  -6   3   8 53.7814 0.81813   1
  -5   3   8 204.190 2.67562   1
  -4   3   8 79.4694 1.05083   1
  -3   3   8 315.661 3.51085   1
  -2   3   8 0.94644 0.17582   1
  -1   3   8 24.5681 0.44293   1
   0   3   8 3.19902 0.20768   1
   1   3   8 2.11842 0.20043   1
   2   3   8 4.62474 0.32380   1
   3   3   8 24.9517 0.43525   1
   4   3   8 25.0656 0.42901   1
   5   3   8 270.716 2.92483   1
   6   3   8 175.328 2.01280   1
  -8   3   8 43.3534 2.02130  -2
   7   3   8 43.3534 2.02130   1
  -9   3   8 50.0442 3.28332  -2
   8   3   8 50.0442 3.28332   1
 -10   3   8 86.1324 3.80485  -2
   9   3   8 86.1324 3.80485   1
 -11   3   8 162.042 4.39516  -2
  10   3   8 162.042 4.39516   1
 -12   3   8 1.62101 0.92083  -2
  11   3   8 1.62101 0.92083   1
  12   3   8 43.1122 1.11042   1
 -14   3   8 2.45043 0.86107  -2
  13   3   8 2.45043 0.86107   1
 -15   3   8 3.85282 1.17835  -2
  14   3   8 3.85282 1.17835   1
 -16   3   8 1.78606 0.89228  -2
  15   3   8 1.78606 0.89228   1
 -17   3   8 16.8673 1.13822  -2
  16   3   8 16.8673 1.13822   1
 -18   3   8 10.4665 2.72169  -2
  17   3   8 10.4665 2.72169   1
 -18   4   8 8.58168 1.14740   1
 -17   4   8 1.66068 0.64496   1
 -16   4   8 0.31348 0.53211   1
 -15   4   8 1.06808 0.47865   1
 -14   4   8 2.61369 0.48870   1
 -13   4   8 20.4312 0.74832   1
 -12   4   8 35.8199 0.93748   1
 -11   4   8 58.7427 1.04265   1
 -10   4   8 3.35558 0.32330   1
   8   4   8 28.5851 2.60542  -2
  -9   4   8 28.5851 2.60542   1
  -8   4   8 244.320 2.97369   1
  -7   4   8 12.8760 0.33470   1
   5   4   8 29.0545 2.60238  -2
  -6   4   8 29.0545 2.60238   1
  -5   4   8 41.4105 0.62268   1
  -4   4   8 3.75589 0.27359   1
  -3   4   8 96.8304 1.34562   1
   1   4   8 202.816 9.49738  -2
  -2   4   8 202.816 9.49738   1
  -1   4   8 99.8006 1.32455   1
   0   4   8 7.41393 0.33004   1
   1   4   8 203.735 2.44948   1
   2   4   8 1.57194 0.15450   1
   3   4   8 28.4655 0.47411   1
   4   4   8 77.8615 0.96768   1
   5   4   8 1.69913 0.22048   1
  -7   4   8 22.7171 2.13905  -2
   6   4   8 22.7171 2.13905   1
  -8   4   8 121.332 6.64181  -2
   7   4   8 121.332 6.64181   1
  -9   4   8 42.1460 1.59252  -2
   8   4   8 42.1460 1.59252   1
 -10   4   8 8.73562 0.97777  -2
   9   4   8 8.73562 0.97777   1
 -11   4   8 44.9991 1.91693  -2
  10   4   8 44.9991 1.91693   1
 -12   4   8 15.4091 1.28392  -2
  11   4   8 15.4091 1.28392   1
 -13   4   8 25.3199 1.31574  -2
  12   4   8 25.3199 1.31574   1
 -14   4   8 10.2021 1.23500  -2
  13   4   8 10.2021 1.23500   1
 -15   4   8 2.70995 0.85492  -2
  14   4   8 2.70995 0.85492   1
 -16   4   8 4.12377 0.92563  -2
  15   4   8 4.12377 0.92563   1
 -17   4   8 11.9191 2.62918  -2
  16   4   8 11.9191 2.62918   1
 -17   5   8 11.4580 1.10118   1
 -16   5   8 1.81774 0.59496   1
 -15   5   8 41.6339 1.18366   1
 -14   5   8 13.6763 0.73818   1
 -13   5   8 5.16349 0.51173   1
 -12   5   8 18.8131 0.72873   1
 -11   5   8 0.72400 0.31406   1
 -10   5   8 86.0034 1.44435   1
   8   5   8 33.2611 2.83218  -2
  -9   5   8 33.2611 2.83218   1
   7   5   8 4.63349 1.67189  -2
  -8   5   8 4.63349 1.67189   1
  -7   5   8 17.6178 0.43512   1
   5   5   8 52.3253 2.55042  -2
  -6   5   8 52.3253 2.55042   1
  -5   5   8 36.3181 0.60892   1
  -4   5   8 5.65180 0.26551   1
   2   5   8 42.8370 2.40288  -2
  -3   5   8 42.8370 2.40288   1
  -2   5   8 114.596 1.63544   1
  -1   5   8 93.3960 1.39505   1
   0   5   8 88.6215 1.24602   1
   1   5   8 50.5658 0.78397   1
   2   5   8 1.01150 0.19864   1
   3   5   8 214.899 2.59610   1
  -5   5   8 239.285 12.5462  -2
   4   5   8 239.285 12.5462   1
  -6   5   8 250.087 13.8515  -2
   4   5   8 250.087 13.8515   1
  -6   5   8 35.7083 2.69093  -2
   5   5   8 35.7083 2.69093   1
  -7   5   8 11.8160 1.27368  -2
   6   5   8 11.8160 1.27368   1
  -8   5   8 7.25278 1.34832  -2
   7   5   8 7.25278 1.34832   1
  -9   5   8 54.9938 2.15221  -2
   8   5   8 54.9938 2.15221   1
 -10   5   8 33.8587 1.35088  -2
   9   5   8 33.8587 1.35088   1
 -11   5   8 2.00652 1.73657  -2
  10   5   8 2.00652 1.73657   1
 -12   5   8 8.27046 1.20784  -2
  11   5   8 8.27046 1.20784   1
 -13   5   8 3.38176 1.40676  -2
  12   5   8 3.38176 1.40676   1
 -14   5   8 10.6587 0.96275  -2
  13   5   8 10.6587 0.96275   1
 -15   5   8 26.0658 1.39125  -2
  14   5   8 26.0658 1.39125   1
 -16   5   8 5.80841 1.19332  -2
  15   5   8 5.80841 1.19332   1
 -16   6   8 31.6013 1.32189   1
 -15   6   8 4.16297 0.65587   1
 -14   6   8 34.1124 0.92235   1
 -13   6   8 64.2670 1.37193   1
 -12   6   8 2.00068 0.39119   1
  10   6   8 2.77918 1.76477  -2
 -11   6   8 2.77918 1.76477   1
 -10   6   8 0.09889 0.29470   1
   8   6   8 11.0321 3.04785  -2
  -9   6   8 11.0321 3.04785   1
   7   6   8 63.5718 4.10851  -2
  -8   6   8 63.5718 4.10851   1
   6   6   8 3.57567 1.86005  -2
  -7   6   8 3.57567 1.86005   1
  -6   6   8 10.0111 0.52819   1
  -5   6   8 54.2588 1.17014   1
   2   6   8 23.0069 3.71260  -2
  -4   6   8 23.0069 3.71260   1
   2   6   8 0.81739 1.72591  -2
  -3   6   8 0.81739 1.72591   1
   1   6   8 59.6745 4.67180  -2
  -3   6   8 59.6745 4.67180   1
  -2   6   8 8.47996 0.33039   1
   0   6   8 181.101 9.96702  -2
  -1   6   8 181.101 9.96702   1
  -2   6   8 165.869 9.98604  -2
   0   6   8 165.869 9.98604   1
  -2   6   8 119.203 6.16470  -2
   1   6   8 119.203 6.16470   1
   2   6   8 0.35260 0.23923   1
  -4   6   8 399.719 20.4470  -2
   3   6   8 399.719 20.4470   1
  -5   6   8 50.1115 2.59536  -2
   4   6   8 50.1115 2.59536   1
  -6   6   8 23.8121 3.13625  -2
   4   6   8 23.8121 3.13625   1
  -6   6   8 116.054 4.02065  -2
   5   6   8 116.054 4.02065   1
  -7   6   8 -0.0431 2.07921  -2
   6   6   8 -0.0431 2.07921   1
  -8   6   8 64.2922 2.52290  -2
   7   6   8 64.2922 2.52290   1
  -9   6   8 17.3940 1.15457  -2
   8   6   8 17.3940 1.15457   1
 -10   6   8 -0.3937 1.18732  -2
   9   6   8 -0.3937 1.18732   1
 -11   6   8 3.43707 0.95619  -2
  10   6   8 3.43707 0.95619   1
 -12   6   8 10.0376 0.89213  -2
  11   6   8 10.0376 0.89213   1
 -13   6   8 33.0902 1.63269  -2
  12   6   8 33.0902 1.63269   1
 -14   6   8 12.9077 1.08734  -2
  13   6   8 12.9077 1.08734   1
 -15   6   8 9.15721 1.22094  -2
  14   6   8 9.15721 1.22094   1
 -14   7   8 1.99935 0.63329   1
 -13   7   8 23.6764 1.12004   1
 -12   7   8 13.9982 0.74800   1
  10   7   8 4.50255 3.27449  -2
 -11   7   8 4.50255 3.27449   1
 -10   7   8 1.05601 0.40526   1
  -9   7   8 23.7489 0.84017   1
  -8   7   8 6.82355 0.43271   1
   6   7   8 20.8830 2.02910  -2
  -7   7   8 20.8830 2.02910   1
   5   7   8 24.7712 2.02568  -2
  -7   7   8 24.7712 2.02568   1
   4   7   8 77.3321 3.56825  -2
  -6   7   8 77.3321 3.56825   1
   5   7   8 64.3857 3.32204  -2
  -6   7   8 64.3857 3.32204   1
   3   7   8 37.6046 4.14898  -2
  -5   7   8 37.6046 4.14898   1
   4   7   8 36.9024 3.13185  -2
  -5   7   8 36.9024 3.13185   1
   2   7   8 20.2458 3.21331  -2
  -4   7   8 20.2458 3.21331   1
   3   7   8 13.4149 1.67214  -2
  -4   7   8 13.4149 1.67214   1
   1   7   8 -0.8466 2.43534  -2
  -3   7   8 -0.8466 2.43534   1
   1   7   8 19.4870 2.57153  -2
  -2   7   8 19.4870 2.57153   1
   0   7   8 87.3854 5.41465  -2
  -1   7   8 87.3854 5.41465   1
  -1   7   8 138.335 5.32914  -2
   0   7   8 138.335 5.32914   1
  -2   7   8 137.558 8.62663  -2
   0   7   8 137.558 8.62663   1
  -3   7   8 6.27400 2.74283  -2
   1   7   8 6.27400 2.74283   1
  -2   7   8 14.3521 1.45898  -2
   1   7   8 14.3521 1.45898   1
  -3   7   8 22.6744 1.53062  -2
   2   7   8 22.6744 1.53062   1
  -4   7   8 24.5673 1.41809  -2
   3   7   8 24.5673 1.41809   1
  -5   7   8 48.4792 1.95460  -2
   4   7   8 48.4792 1.95460   1
  -6   7   8 32.0569 1.20426  -2
   5   7   8 32.0569 1.20426   1
  -7   7   8 9.53426 0.81705  -2
   6   7   8 9.53426 0.81705   1
  -8   7   8 20.3286 1.13086  -2
   7   7   8 20.3286 1.13086   1
  -9   7   8 15.6697 1.01332  -2
   8   7   8 15.6697 1.01332   1
 -10   7   8 2.41940 0.96083  -2
   9   7   8 2.41940 0.96083   1
 -11   7   8 9.11265 1.16178  -2
  10   7   8 9.11265 1.16178   1
 -12   7   8 13.6862 1.29318  -2
  11   7   8 13.6862 1.29318   1
 -13   7   8 35.1817 1.37011  -2
  12   7   8 35.1817 1.37011   1
 -14   7   8 4.88952 1.36380  -2
  13   7   8 4.88952 1.36380   1
 -12   8   8 7.92107 0.94527   1
 -11   8   8 12.4910 1.16226   1
 -10   8   8 4.76810 0.66634   1
  -9   8   8 0.33371 0.31524   1
  -8   8   8 7.87467 0.50312   1
   5   8   8 7.72128 3.34996  -2
  -7   8   8 7.72128 3.34996   1
   5   8   8 6.91466 2.83874  -2
  -6   8   8 6.91466 2.83874   1
   4   8   8 81.5505 5.16616  -2
  -5   8   8 81.5505 5.16616   1
   3   8   8 28.7083 1.38969  -2
  -4   8   8 28.7083 1.38969   1
   2   8   8 32.5180 2.96736  -2
  -4   8   8 32.5180 2.96736   1
   1   8   8 3.14613 1.87002  -2
  -3   8   8 3.14613 1.87002   1
   2   8   8 7.94637 1.52703  -2
  -3   8   8 7.94637 1.52703   1
   0   8   8 1.31069 1.98968  -2
  -2   8   8 1.31069 1.98968   1
   1   8   8 1.68915 1.93532  -2
  -2   8   8 1.68915 1.93532   1
   0   8   8 25.6425 1.97646  -2
  -1   8   8 25.6425 1.97646   1
  -1   8   8 28.8548 3.59157  -2
  -1   8   8 28.8548 3.59157   1
  -2   8   8 7.83308 2.60790  -2
   0   8   8 7.83308 2.60790   1
  -1   8   8 17.6840 1.46024  -2
   0   8   8 17.6840 1.46024   1
  -2   8   8 4.52201 1.06806  -2
   1   8   8 4.52201 1.06806   1
  -3   8   8 5.38712 2.33189  -2
   1   8   8 5.38712 2.33189   1
  -4   8   8 25.0096 3.15840  -2
   2   8   8 25.0096 3.15840   1
  -3   8   8 10.3159 1.50992  -2
   2   8   8 10.3159 1.50992   1
  -4   8   8 17.6836 0.93079  -2
   3   8   8 17.6836 0.93079   1
  -5   8   8 44.4814 1.61227  -2
   4   8   8 44.4814 1.61227   1
  -6   8   8 5.45810 0.98416  -2
   5   8   8 5.45810 0.98416   1
  -7   8   8 20.3765 1.09800  -2
   6   8   8 20.3765 1.09800   1
  -8   8   8 24.2147 1.22259  -2
   7   8   8 24.2147 1.22259   1
  -9   8   8 22.6252 1.53726  -2
   8   8   8 22.6252 1.53726   1
 -10   8   8 7.63790 1.08943  -2
   9   8   8 7.63790 1.08943   1
 -11   8   8 7.41167 1.10603  -2
  10   8   8 7.41167 1.10603   1
   7   9   8 16.5252 3.73165  -2
  -9   9   8 16.5252 3.73165   1
   7   9   8 26.8925 3.86941  -2
  -8   9   8 26.8925 3.86941   1
   5   9   8 9.53144 1.42628  -2
  -7   9   8 9.53144 1.42628   1
   4   9   8 12.5594 3.26146  -2
  -6   9   8 12.5594 3.26146   1
   3   9   8 15.9623 3.34848  -2
  -5   9   8 15.9623 3.34848   1
   4   9   8 19.9907 3.05046  -2
  -5   9   8 19.9907 3.05046   1
   3   9   8 12.7484 1.70150  -2
  -4   9   8 12.7484 1.70150   1
   2   9   8 14.4893 3.30768  -2
  -4   9   8 14.4893 3.30768   1
   2   9   8 58.3135 4.38346  -2
  -3   9   8 58.3135 4.38346   1
   1   9   8 57.4027 4.41207  -2
  -3   9   8 57.4027 4.41207   1
   1   9   8 2.90961 1.61218  -2
  -2   9   8 2.90961 1.61218   1
   0   9   8 11.0575 2.01367  -2
  -1   9   8 11.0575 2.01367   1
  -1   9   8 1.22743 2.52355  -2
   0   9   8 1.22743 2.52355   1
  -2   9   8 6.40066 2.66354  -2
   1   9   8 6.40066 2.66354   1
  -3   9   8 30.3956 1.60016  -2
   2   9   8 30.3956 1.60016   1
  -4   9   8 10.8051 1.10598  -2
   3   9   8 10.8051 1.10598   1
  -5   9   8 12.1910 1.07671  -2
   4   9   8 12.1910 1.07671   1
  -6   9   8 13.5218 1.10699  -2
   5   9   8 13.5218 1.10699   1
  -7   9   8 32.3864 2.49348  -2
   6   9   8 32.3864 2.49348   1
  -8   9   8 28.8419 2.32010  -2
   7   9   8 28.8419 2.32010   1
   0  10   8 16.0980 2.06909  -2
  -2  10   8 16.0980 2.06909   1
   1  10   8 12.5575 1.97143  -2
  -2  10   8 12.5575 1.97143   1
  -1  10   8 17.8734 2.19582  -2
  -1  10   8 17.8734 2.19582   1
   0  10   8 26.3805 2.29489  -2
  -1  10   8 26.3805 2.29489   1
  -2  10   8 21.5850 3.21643  -2
   0  10   8 21.5850 3.21643   1
  -1  10   8 24.4259 2.19807  -2
   0  10   8 24.4259 2.19807   1
   1  10   8 -0.0334 0.55880   1
  17   0   9 13.3079 3.46023  -2
 -19   0   9 13.3079 3.46023   1
  16   0   9 9.91420 3.26599  -2
 -18   0   9 9.91420 3.26599   1
  15   0   9 -0.0840 1.24410  -2
 -17   0   9 -0.0840 1.24410   1
  14   0   9 -1.3436 1.00863  -2
 -16   0   9 -1.3436 1.00863   1
  13   0   9 -0.2237 1.09106  -2
 -15   0   9 -0.2237 1.09106   1
  12   0   9 -0.4192 1.14098  -2
 -14   0   9 -0.4192 1.14098   1
  11   0   9 -2.5130 1.08074  -2
 -13   0   9 -2.5130 1.08074   1
  10   0   9 -1.1734 1.02919  -2
 -12   0   9 -1.1734 1.02919   1
   9   0   9 -0.5639 0.71770  -2
 -11   0   9 -0.5639 0.71770   1
   8   0   9 -1.1717 0.75296  -2
 -10   0   9 -1.1717 0.75296   1
   7   0   9 -0.7800 0.56507  -2
  -9   0   9 -0.7800 0.56507   1
   6   0   9 -0.6042 0.68182  -2
  -8   0   9 -0.6042 0.68182   1
   5   0   9 -0.8769 0.71479  -2
  -7   0   9 -0.8769 0.71479   1
   4   0   9 -0.9604 0.83407  -2
  -6   0   9 -0.9604 0.83407   1
   3   0   9 0.27669 0.75203  -2
  -5   0   9 0.27669 0.75203   1
   2   0   9 0.18386 0.95067  -2
  -4   0   9 0.18386 0.95067   1
   1   0   9 1.49258 1.24734  -2
  -3   0   9 1.49258 1.24734   1
   0   0   9 0.97483 1.21302  -2
  -2   0   9 0.97483 1.21302   1
  -1   0   9 -0.6820 0.83221  -2
  -1   0   9 -0.6820 0.83221   1
  -2   0   9 0.98748 1.30371  -2
   0   0   9 0.98748 1.30371   1
  -3   0   9 -0.1279 0.91816  -2
   1   0   9 -0.1279 0.91816   1
  -4   0   9 -1.2130 0.81469  -2
   2   0   9 -1.2130 0.81469   1
  -5   0   9 1.01582 0.89660  -2
   3   0   9 1.01582 0.89660   1
  -6   0   9 1.23648 0.91438  -2
   4   0   9 1.23648 0.91438   1
  -7   0   9 3.43095 0.82563  -2
   5   0   9 3.43095 0.82563   1
  -8   0   9 0.01246 0.54484  -2
   6   0   9 0.01246 0.54484   1
  -9   0   9 0.38928 0.47883  -2
   7   0   9 0.38928 0.47883   1
 -10   0   9 0.24148 0.64114  -2
   8   0   9 0.24148 0.64114   1
 -11   0   9 1.20973 0.55403  -2
   9   0   9 1.20973 0.55403   1
 -12   0   9 -0.1935 0.76531  -2
  10   0   9 -0.1935 0.76531   1
 -13   0   9 -0.2676 1.28243  -2
  11   0   9 -0.2676 1.28243   1
 -14   0   9 1.94955 1.69680  -2
  12   0   9 1.94955 1.69680   1
 -15   0   9 0.56401 0.94287  -2
  13   0   9 0.56401 0.94287   1
 -16   0   9 -0.1523 1.17158  -2
  14   0   9 -0.1523 1.17158   1
 -17   0   9 1.28928 1.04149  -2
  15   0   9 1.28928 1.04149   1
 -18   0   9 0.64717 1.04909  -2
  16   0   9 0.64717 1.04909   1
 -19   0   9 2.15980 2.00944  -2
  17   0   9 2.15980 2.00944   1
  18   0   9 0.24217 0.67593   1
  17   1   9 12.8710 2.97829  -2
 -19   1   9 12.8710 2.97829   1
  16   1   9 24.9084 1.54833  -2
 -18   1   9 24.9084 1.54833   1
  15   1   9 12.3427 1.13605  -2
 -17   1   9 12.3427 1.13605   1
  14   1   9 37.6095 1.52529  -2
 -16   1   9 37.6095 1.52529   1
  13   1   9 15.4094 0.93622  -2
 -15   1   9 15.4094 0.93622   1
  12   1   9 10.4968 0.83791  -2
 -14   1   9 10.4968 0.83791   1
  11   1   9 90.3820 2.28489  -2
 -13   1   9 90.3820 2.28489   1
  10   1   9 68.3725 2.44410  -2
 -12   1   9 68.3725 2.44410   1
   9   1   9 -0.2837 0.44553  -2
 -11   1   9 -0.2837 0.44553   1
   8   1   9 29.1907 0.79120  -2
 -10   1   9 29.1907 0.79120   1
   7   1   9 22.3799 0.61119  -2
  -9   1   9 22.3799 0.61119   1
   6   1   9 16.9658 0.66627  -2
  -8   1   9 16.9658 0.66627   1
   5   1   9 143.176 3.18135  -2
  -7   1   9 143.176 3.18135   1
   4   1   9 128.382 2.66360  -2
  -6   1   9 128.382 2.66360   1
   3   1   9 12.1772 0.62534  -2
  -5   1   9 12.1772 0.62534   1
   2   1   9 210.555 5.45194  -2
  -4   1   9 210.555 5.45194   1
   1   1   9 70.9261 2.73143  -2
  -3   1   9 70.9261 2.73143   1
   0   1   9 184.745 5.39989  -2
  -2   1   9 184.745 5.39989   1
  -1   1   9 22.6806 0.96132  -2
  -1   1   9 22.6806 0.96132   1
  -2   1   9 214.993 7.64760  -2
   0   1   9 214.993 7.64760   1
  -3   1   9 48.2640 1.34068  -2
   1   1   9 48.2640 1.34068   1
  -4   1   9 138.450 3.03642  -2
   2   1   9 138.450 3.03642   1
  -5   1   9 33.3909 0.99504  -2
   3   1   9 33.3909 0.99504   1
  -6   1   9 184.966 2.86338  -2
   4   1   9 184.966 2.86338   1
  -7   1   9 84.9375 2.63270  -2
   5   1   9 84.9375 2.63270   1
  -8   1   9 8.23028 0.40255  -2
   6   1   9 8.23028 0.40255   1
  -9   1   9 70.2928 1.08614  -2
   7   1   9 70.2928 1.08614   1
 -10   1   9 11.1308 0.53529  -2
   8   1   9 11.1308 0.53529   1
 -11   1   9 1.60866 0.44571  -2
   9   1   9 1.60866 0.44571   1
 -12   1   9 164.475 2.75932  -2
  10   1   9 164.475 2.75932   1
 -13   1   9 33.4461 1.18608  -2
  11   1   9 33.4461 1.18608   1
 -14   1   9 21.5844 1.40082  -2
  12   1   9 21.5844 1.40082   1
 -15   1   9 9.33575 0.90160  -2
  13   1   9 9.33575 0.90160   1
 -16   1   9 12.1986 0.82084  -2
  14   1   9 12.1986 0.82084   1
 -17   1   9 19.8836 0.96075  -2
  15   1   9 19.8836 0.96075   1
 -18   1   9 10.2130 0.86369  -2
  16   1   9 10.2130 0.86369   1
 -19   1   9 9.46869 1.39539  -2
  17   1   9 9.46869 1.39539   1
  17   2   9 19.3549 2.37815  -2
 -19   2   9 19.3549 2.37815   1
  16   2   9 13.9175 1.59424  -2
 -18   2   9 13.9175 1.59424   1
  15   2   9 23.3990 1.75767  -2
 -17   2   9 23.3990 1.75767   1
  14   2   9 8.73891 1.89871  -2
 -16   2   9 8.73891 1.89871   1
  13   2   9 4.37964 1.39147  -2
 -15   2   9 4.37964 1.39147   1
  12   2   9 65.0885 2.45230  -2
 -14   2   9 65.0885 2.45230   1
  11   2   9 14.5139 1.95189  -2
 -13   2   9 14.5139 1.95189   1
  10   2   9 26.2786 1.15110  -2
 -12   2   9 26.2786 1.15110   1
   9   2   9 43.7710 1.15794  -2
 -11   2   9 43.7710 1.15794   1
   8   2   9 13.5599 0.68998  -2
 -10   2   9 13.5599 0.68998   1
   7   2   9 87.4589 1.87162  -2
  -9   2   9 87.4589 1.87162   1
   6   2   9 4.18793 0.60924  -2
  -8   2   9 4.18793 0.60924   1
   5   2   9 40.9334 1.24635  -2
  -7   2   9 40.9334 1.24635   1
   4   2   9 4.96583 0.78250  -2
  -6   2   9 4.96583 0.78250   1
   3   2   9 76.9018 2.72261  -2
  -5   2   9 76.9018 2.72261   1
   2   2   9 131.955 2.82125  -2
  -4   2   9 131.955 2.82125   1
   1   2   9 26.3666 1.02172  -2
  -3   2   9 26.3666 1.02172   1
   0   2   9 215.758 6.11363  -2
  -2   2   9 215.758 6.11363   1
  -1   2   9 87.2845 2.13855  -2
  -1   2   9 87.2845 2.13855   1
  -2   2   9 335.411 10.1027  -2
   0   2   9 335.411 10.1027   1
  -3   2   9 26.8689 0.82499  -2
   1   2   9 26.8689 0.82499   1
  -4   2   9 314.076 5.39079  -2
   2   2   9 314.076 5.39079   1
  -5   2   9 163.300 3.06753  -2
   3   2   9 163.300 3.06753   1
  -6   2   9 4.45214 0.46639  -2
   4   2   9 4.45214 0.46639   1
  -7   2   9 31.3334 0.78709  -2
   5   2   9 31.3334 0.78709   1
  -8   2   9 2.88098 0.38059  -2
   6   2   9 2.88098 0.38059   1
  -9   2   9 55.0217 1.12190  -2
   7   2   9 55.0217 1.12190   1
 -10   2   9 21.2154 0.58995  -2
   8   2   9 21.2154 0.58995   1
 -11   2   9 38.9043 0.94513  -2
   9   2   9 38.9043 0.94513   1
 -12   2   9 56.8775 1.35728  -2
  10   2   9 56.8775 1.35728   1
 -13   2   9 6.53952 0.82312  -2
  11   2   9 6.53952 0.82312   1
 -14   2   9 59.1982 1.57813  -2
  12   2   9 59.1982 1.57813   1
 -15   2   9 4.94157 0.73887  -2
  13   2   9 4.94157 0.73887   1
 -16   2   9 9.46794 0.73673  -2
  14   2   9 9.46794 0.73673   1
 -17   2   9 11.1267 0.88434  -2
  15   2   9 11.1267 0.88434   1
 -18   2   9 13.9057 0.93211  -2
  16   2   9 13.9057 0.93211   1
 -19   2   9 1.90094 1.61652  -2
  17   2   9 1.90094 1.61652   1
  16   3   9 5.00922 1.16592  -2
 -18   3   9 5.00922 1.16592   1
  15   3   9 4.28812 1.45555  -2
 -17   3   9 4.28812 1.45555   1
  14   3   9 9.44452 1.37153  -2
 -16   3   9 9.44452 1.37153   1
  13   3   9 1.26551 1.31002  -2
 -15   3   9 1.26551 1.31002   1
  12   3   9 6.77647 1.15884  -2
 -14   3   9 6.77647 1.15884   1
  11   3   9 1.89771 0.92634  -2
 -13   3   9 1.89771 0.92634   1
  10   3   9 8.29448 0.91642  -2
 -12   3   9 8.29448 0.91642   1
   9   3   9 1.15975 0.85020  -2
 -11   3   9 1.15975 0.85020   1
   8   3   9 1.62427 0.57500  -2
 -10   3   9 1.62427 0.57500   1
   7   3   9 2.18770 0.55263  -2
  -9   3   9 2.18770 0.55263   1
   6   3   9 12.6852 0.65975  -2
  -8   3   9 12.6852 0.65975   1
   5   3   9 49.8842 1.16792  -2
  -7   3   9 49.8842 1.16792   1
   4   3   9 11.2402 0.62179  -2
  -6   3   9 11.2402 0.62179   1
   3   3   9 9.70568 0.53682  -2
  -5   3   9 9.70568 0.53682   1
   2   3   9 68.3014 2.07767  -2
  -4   3   9 68.3014 2.07767   1
   1   3   9 9.48647 0.53031  -2
  -3   3   9 9.48647 0.53031   1
   0   3   9 39.7789 1.64136  -2
  -2   3   9 39.7789 1.64136   1
  -1   3   9 4.16602 1.05723  -2
  -1   3   9 4.16602 1.05723   1
  -2   3   9 17.0910 0.78133  -2
   0   3   9 17.0910 0.78133   1
  -3   3   9 20.7472 0.57340  -2
   1   3   9 20.7472 0.57340   1
  -4   3   9 47.7305 1.18650  -2
   2   3   9 47.7305 1.18650   1
  -5   3   9 5.84125 0.39313  -2
   3   3   9 5.84125 0.39313   1
  -6   3   9 18.4362 0.60978  -2
   4   3   9 18.4362 0.60978   1
  -7   3   9 23.3192 0.69089  -2
   5   3   9 23.3192 0.69089   1
  -8   3   9 13.6715 0.61975  -2
   6   3   9 13.6715 0.61975   1
  -9   3   9 7.53125 0.48373  -2
   7   3   9 7.53125 0.48373   1
 -10   3   9 7.87874 0.54275  -2
   8   3   9 7.87874 0.54275   1
 -11   3   9 0.99507 0.47904  -2
   9   3   9 0.99507 0.47904   1
 -12   3   9 18.5895 0.73317  -2
  10   3   9 18.5895 0.73317   1
 -13   3   9 4.21816 0.87451  -2
  11   3   9 4.21816 0.87451   1
 -14   3   9 3.84674 0.69590  -2
  12   3   9 3.84674 0.69590   1
 -15   3   9 3.94609 0.69454  -2
  13   3   9 3.94609 0.69454   1
 -16   3   9 5.92767 0.70304  -2
  14   3   9 5.92767 0.70304   1
 -17   3   9 3.67783 0.70993  -2
  15   3   9 3.67783 0.70993   1
 -18   3   9 1.91541 1.31278  -2
  16   3   9 1.91541 1.31278   1
  17   3   9 3.79616 0.47543   1
  16   4   9 8.29190 1.85430  -2
 -18   4   9 8.29190 1.85430   1
  15   4   9 31.6619 2.83215  -2
 -17   4   9 31.6619 2.83215   1
  14   4   9 27.1628 1.65029  -2
 -16   4   9 27.1628 1.65029   1
  13   4   9 12.2390 1.05487  -2
 -15   4   9 12.2390 1.05487   1
  12   4   9 2.56259 0.90491  -2
 -14   4   9 2.56259 0.90491   1
  11   4   9 3.20386 0.67214  -2
 -13   4   9 3.20386 0.67214   1
  10   4   9 -0.0371 0.75902  -2
 -12   4   9 -0.0371 0.75902   1
   9   4   9 16.6886 0.76906  -2
 -11   4   9 16.6886 0.76906   1
   8   4   9 118.837 2.25018  -2
 -10   4   9 118.837 2.25018   1
   7   4   9 6.10708 0.55092  -2
  -9   4   9 6.10708 0.55092   1
   6   4   9 99.6043 1.80527  -2
  -8   4   9 99.6043 1.80527   1
   5   4   9 63.7185 1.66029  -2
  -7   4   9 63.7185 1.66029   1
   4   4   9 30.9267 0.84394  -2
  -6   4   9 30.9267 0.84394   1
   3   4   9 29.7145 0.82791  -2
  -5   4   9 29.7145 0.82791   1
   2   4   9 10.4050 0.47390  -2
  -4   4   9 10.4050 0.47390   1
   1   4   9 20.5857 0.74279  -2
  -3   4   9 20.5857 0.74279   1
   0   4   9 24.1491 0.91005  -2
  -2   4   9 24.1491 0.91005   1
  -1   4   9 0.29579 0.45792  -2
  -1   4   9 0.29579 0.45792   1
  -2   4   9 15.2762 0.58544  -2
   0   4   9 15.2762 0.58544   1
  -3   4   9 23.1107 0.63121  -2
   1   4   9 23.1107 0.63121   1
  -4   4   9 9.44719 0.45379  -2
   2   4   9 9.44719 0.45379   1
  -5   4   9 36.7363 0.89729  -2
   3   4   9 36.7363 0.89729   1
  -6   4   9 72.8523 1.47634  -2
   4   4   9 72.8523 1.47634   1
  -7   4   9 105.027 1.99237  -2
   5   4   9 105.027 1.99237   1
  -8   4   9 43.6657 0.90136  -2
   6   4   9 43.6657 0.90136   1
  -9   4   9 10.6700 0.57272  -2
   7   4   9 10.6700 0.57272   1
 -10   4   9 43.1865 1.02755  -2
   8   4   9 43.1865 1.02755   1
 -11   4   9 24.1270 0.82000  -2
   9   4   9 24.1270 0.82000   1
 -12   4   9 1.05801 0.60973  -2
  10   4   9 1.05801 0.60973   1
 -13   4   9 11.2431 0.74014  -2
  11   4   9 11.2431 0.74014   1
 -14   4   9 3.73630 0.70693  -2
  12   4   9 3.73630 0.70693   1
 -15   4   9 17.2750 0.88278  -2
  13   4   9 17.2750 0.88278   1
 -16   4   9 21.2915 0.87298  -2
  14   4   9 21.2915 0.87298   1
 -17   4   9 18.6948 1.05982  -2
  15   4   9 18.6948 1.05982   1
 -18   4   9 3.73909 1.05287  -2
  16   4   9 3.73909 1.05287   1
  15   5   9 9.28385 3.31668  -2
 -17   5   9 9.28385 3.31668   1
  14   5   9 1.92141 1.30907  -2
 -16   5   9 1.92141 1.30907   1
  13   5   9 2.51911 1.11858  -2
 -15   5   9 2.51911 1.11858   1
  12   5   9 1.83419 0.92237  -2
 -14   5   9 1.83419 0.92237   1
  11   5   9 19.7100 1.45361  -2
 -13   5   9 19.7100 1.45361   1
  10   5   9 44.8009 1.63572  -2
 -12   5   9 44.8009 1.63572   1
   9   5   9 4.77606 0.83262  -2
 -11   5   9 4.77606 0.83262   1
   8   5   9 14.5898 1.02355  -2
 -10   5   9 14.5898 1.02355   1
   7   5   9 5.98089 1.13644  -2
  -9   5   9 5.98089 1.13644   1
   6   5   9 32.5637 1.09412  -2
  -8   5   9 32.5637 1.09412   1
   5   5   9 6.57848 0.54498  -2
  -7   5   9 6.57848 0.54498   1
   4   5   9 22.0035 0.72281  -2
  -6   5   9 22.0035 0.72281   1
   3   5   9 42.7532 1.11138  -2
  -5   5   9 42.7532 1.11138   1
   2   5   9 11.6405 0.84451  -2
  -4   5   9 11.6405 0.84451   1
   1   5   9 51.6480 1.36682  -2
  -3   5   9 51.6480 1.36682   1
   0   5   9 129.913 3.92769  -2
  -2   5   9 129.913 3.92769   1
  -1   5   9 29.4176 1.00745  -2
  -1   5   9 29.4176 1.00745   1
  -2   5   9 116.525 2.23158  -2
   0   5   9 116.525 2.23158   1
  -3   5   9 97.8984 2.10279  -2
   1   5   9 97.8984 2.10279   1
  -4   5   9 17.8204 0.69578  -2
   2   5   9 17.8204 0.69578   1
  -5   5   9 65.1252 1.65826  -2
   3   5   9 65.1252 1.65826   1
  -6   5   9 12.0579 0.60379  -2
   4   5   9 12.0579 0.60379   1
  -7   5   9 3.35379 0.53137  -2
   5   5   9 3.35379 0.53137   1
  -8   5   9 48.8860 1.15645  -2
   6   5   9 48.8860 1.15645   1
  -9   5   9 16.7317 0.71199  -2
   7   5   9 16.7317 0.71199   1
 -10   5   9 24.9632 0.93216  -2
   8   5   9 24.9632 0.93216   1
 -11   5   9 10.5513 0.75112  -2
   9   5   9 10.5513 0.75112   1
 -12   5   9 14.8354 0.82909  -2
  10   5   9 14.8354 0.82909   1
 -13   5   9 7.13223 0.84837  -2
  11   5   9 7.13223 0.84837   1
 -14   5   9 1.80917 0.71788  -2
  12   5   9 1.80917 0.71788   1
 -15   5   9 4.36325 0.69782  -2
  13   5   9 4.36325 0.69782   1
 -16   5   9 5.59410 0.85147  -2
  14   5   9 5.59410 0.85147   1
 -17   5   9 2.95810 0.97177  -2
  15   5   9 2.95810 0.97177   1
  13   6   9 5.02349 1.38155  -2
 -15   6   9 5.02349 1.38155   1
  12   6   9 6.34386 1.05566  -2
 -14   6   9 6.34386 1.05566   1
  11   6   9 8.93944 1.09318  -2
 -13   6   9 8.93944 1.09318   1
  10   6   9 6.15378 0.81089  -2
 -12   6   9 6.15378 0.81089   1
   9   6   9 32.0911 1.07132  -2
 -11   6   9 32.0911 1.07132   1
   8   6   9 0.98696 0.93936  -2
 -10   6   9 0.98696 0.93936   1
   7   6   9 19.8786 1.08407  -2
  -9   6   9 19.8786 1.08407   1
   6   6   9 3.77592 0.68337  -2
  -8   6   9 3.77592 0.68337   1
   5   6   9 9.38963 0.67458  -2
  -7   6   9 9.38963 0.67458   1
   4   6   9 16.1713 0.96256  -2
  -6   6   9 16.1713 0.96256   1
   3   6   9 50.6092 1.50275  -2
  -5   6   9 50.6092 1.50275   1
   2   6   9 1.65448 0.65159  -2
  -4   6   9 1.65448 0.65159   1
   1   6   9 29.1003 1.32162  -2
  -3   6   9 29.1003 1.32162   1
   0   6   9 70.6374 2.04493  -2
  -2   6   9 70.6374 2.04493   1
  -1   6   9 -0.1862 0.57421  -2
  -1   6   9 -0.1862 0.57421   1
  -2   6   9 33.5359 0.97980  -2
   0   6   9 33.5359 0.97980   1
  -3   6   9 43.5915 1.15653  -2
   1   6   9 43.5915 1.15653   1
  -4   6   9 4.50772 0.55307  -2
   2   6   9 4.50772 0.55307   1
  -5   6   9 45.7845 1.31096  -2
   3   6   9 45.7845 1.31096   1
  -6   6   9 33.7431 0.83893  -2
   4   6   9 33.7431 0.83893   1
  -7   6   9 8.91319 0.70795  -2
   5   6   9 8.91319 0.70795   1
  -8   6   9 2.56084 0.57833  -2
   6   6   9 2.56084 0.57833   1
  -9   6   9 20.7349 1.09279  -2
   7   6   9 20.7349 1.09279   1
 -10   6   9 2.34717 0.65682  -2
   8   6   9 2.34717 0.65682   1
 -11   6   9 16.3844 0.72882  -2
   9   6   9 16.3844 0.72882   1
 -12   6   9 3.41269 0.63425  -2
  10   6   9 3.41269 0.63425   1
 -13   6   9 13.1183 0.91767  -2
  11   6   9 13.1183 0.91767   1
 -14   6   9 3.10107 0.73264  -2
  12   6   9 3.10107 0.73264   1
 -15   6   9 3.16236 1.03193  -2
  13   6   9 3.16236 1.03193   1
  14   6   9 11.6898 0.66214   1
  12   7   9 15.4263 3.70790  -2
 -14   7   9 15.4263 3.70790   1
  11   7   9 23.4986 2.76166  -2
 -13   7   9 23.4986 2.76166   1
  10   7   9 46.1795 1.86629  -2
 -12   7   9 46.1795 1.86629   1
   9   7   9 39.9280 2.33639  -2
 -11   7   9 39.9280 2.33639   1
   8   7   9 3.35836 1.64891  -2
 -10   7   9 3.35836 1.64891   1
   7   7   9 10.0790 1.46250  -2
  -9   7   9 10.0790 1.46250   1
   6   7   9 4.05186 1.56842  -2
  -8   7   9 4.05186 1.56842   1
   5   7   9 2.88822 1.01991  -2
  -7   7   9 2.88822 1.01991   1
   4   7   9 5.24074 1.01341  -2
  -6   7   9 5.24074 1.01341   1
   3   7   9 1.14860 1.24310  -2
  -5   7   9 1.14860 1.24310   1
   2   7   9 96.7707 3.23309  -2
  -4   7   9 96.7707 3.23309   1
   1   7   9 19.7124 1.16561  -2
  -3   7   9 19.7124 1.16561   1
   0   7   9 7.13764 0.72029  -2
  -2   7   9 7.13764 0.72029   1
  -1   7   9 -0.4476 0.51726  -2
  -1   7   9 -0.4476 0.51726   1
  -2   7   9 8.97445 0.55736  -2
   0   7   9 8.97445 0.55736   1
  -3   7   9 32.4067 1.04320  -2
   1   7   9 32.4067 1.04320   1
  -4   7   9 57.1432 1.41260  -2
   2   7   9 57.1432 1.41260   1
  -5   7   9 4.28317 0.74209  -2
   3   7   9 4.28317 0.74209   1
  -6   7   9 6.30690 0.61079  -2
   4   7   9 6.30690 0.61079   1
  -7   7   9 7.80284 0.77244  -2
   5   7   9 7.80284 0.77244   1
  -8   7   9 8.33151 0.76018  -2
   6   7   9 8.33151 0.76018   1
  -9   7   9 31.7965 1.11528  -2
   7   7   9 31.7965 1.11528   1
 -10   7   9 1.98493 0.65541  -2
   8   7   9 1.98493 0.65541   1
 -11   7   9 15.4936 0.77958  -2
   9   7   9 15.4936 0.77958   1
 -12   7   9 44.4289 1.54572  -2
  10   7   9 44.4289 1.54572   1
 -13   7   9 29.7123 1.28789  -2
  11   7   9 29.7123 1.28789   1
 -14   7   9 13.3179 1.09573  -2
  12   7   9 13.3179 1.09573   1
   9   8   9 6.57222 1.80418  -2
 -11   8   9 6.57222 1.80418   1
   8   8   9 5.79327 2.12953  -2
 -10   8   9 5.79327 2.12953   1
   7   8   9 4.80556 1.66256  -2
  -9   8   9 4.80556 1.66256   1
   6   8   9 2.51231 0.84951  -2
  -8   8   9 2.51231 0.84951   1
   5   8   9 7.86993 1.73030  -2
  -7   8   9 7.86993 1.73030   1
   4   8   9 17.2199 1.62705  -2
  -6   8   9 17.2199 1.62705   1
   3   8   9 4.67607 1.14390  -2
  -5   8   9 4.67607 1.14390   1
   2   8   9 14.5336 1.26634  -2
  -4   8   9 14.5336 1.26634   1
   1   8   9 3.07181 0.96689  -2
  -3   8   9 3.07181 0.96689   1
   0   8   9 6.76129 0.84214  -2
  -2   8   9 6.76129 0.84214   1
  -1   8   9 5.88616 0.74892  -2
  -1   8   9 5.88616 0.74892   1
  -2   8   9 7.89704 0.63208  -2
   0   8   9 7.89704 0.63208   1
  -3   8   9 6.83847 0.81318  -2
   1   8   9 6.83847 0.81318   1
  -4   8   9 15.7801 0.79837  -2
   2   8   9 15.7801 0.79837   1
  -5   8   9 9.27600 0.69603  -2
   3   8   9 9.27600 0.69603   1
  -6   8   9 10.1708 0.66454  -2
   4   8   9 10.1708 0.66454   1
  -7   8   9 2.96890 0.71022  -2
   5   8   9 2.96890 0.71022   1
  -8   8   9 2.43581 0.64498  -2
   6   8   9 2.43581 0.64498   1
  -9   8   9 2.24160 0.68554  -2
   7   8   9 2.24160 0.68554   1
 -10   8   9 5.38960 0.83413  -2
   8   8   9 5.38960 0.83413   1
 -11   8   9 5.80736 0.97632  -2
   9   8   9 5.80736 0.97632   1
  10   8   9 5.07918 0.53165   1
   6   9   9 19.7394 2.39378  -2
  -8   9   9 19.7394 2.39378   1
   5   9   9 11.2873 2.20417  -2
  -7   9   9 11.2873 2.20417   1
   4   9   9 9.01406 1.24432  -2
  -6   9   9 9.01406 1.24432   1
   3   9   9 8.80750 1.04117  -2
  -5   9   9 8.80750 1.04117   1
   2   9   9 3.17118 0.94842  -2
  -4   9   9 3.17118 0.94842   1
   1   9   9 2.80359 0.93757  -2
  -3   9   9 2.80359 0.93757   1
   0   9   9 8.29752 0.83663  -2
  -2   9   9 8.29752 0.83663   1
  -1   9   9 7.98570 0.81925  -2
  -1   9   9 7.98570 0.81925   1
  -2   9   9 2.22927 0.90960  -2
   0   9   9 2.22927 0.90960   1
  -3   9   9 3.94106 0.62716  -2
   1   9   9 3.94106 0.62716   1
  -4   9   9 2.57881 0.57919  -2
   2   9   9 2.57881 0.57919   1
  -5   9   9 12.2232 0.81548  -2
   3   9   9 12.2232 0.81548   1
  -6   9   9 5.81682 0.79615  -2
   4   9   9 5.81682 0.79615   1
  -7   9   9 8.64824 0.95058  -2
   5   9   9 8.64824 0.95058   1
  -8   9   9 30.0867 1.40389  -2
   6   9   9 30.0867 1.40389   1
   7   9   9 15.5178 0.65596   1
  17   0  10 4.97890 2.14344  -2
 -19   0  10 4.97890 2.14344   1
  16   0  10 4.04709 1.00310  -2
 -18   0  10 4.04709 1.00310   1
  15   0  10 7.16606 1.23180  -2
 -17   0  10 7.16606 1.23180   1
  14   0  10 26.5923 1.43577  -2
 -16   0  10 26.5923 1.43577   1
  13   0  10 49.6483 2.08345  -2
 -15   0  10 49.6483 2.08345   1
  12   0  10 2.04333 0.72646  -2
 -14   0  10 2.04333 0.72646   1
  11   0  10 127.577 3.76575  -2
 -13   0  10 127.577 3.76575   1
  10   0  10 92.1861 2.54149  -2
 -12   0  10 92.1861 2.54149   1
   9   0  10 36.5995 1.19573  -2
 -11   0  10 36.5995 1.19573   1
   8   0  10 121.652 2.80753  -2
 -10   0  10 121.652 2.80753   1
   7   0  10 18.9169 0.74458  -2
  -9   0  10 18.9169 0.74458   1
   6   0  10 391.370 8.16820  -2
  -8   0  10 391.370 8.16820   1
   5   0  10 1837.39 32.1196  -2
  -7   0  10 1837.39 32.1196   1
   4   0  10 379.508 6.61714  -2
  -6   0  10 379.508 6.61714   1
   3   0  10 1646.79 27.4719  -2
  -5   0  10 1646.79 27.4719   1
   2   0  10 654.237 9.62101  -2
  -4   0  10 654.237 9.62101   1
   1   0  10 369.963 6.03062  -2
  -3   0  10 369.963 6.03062   1
   0   0  10 1096.34 17.9801  -2
  -2   0  10 1096.34 17.9801   1
  -1   0  10 632.683 10.5201  -2
  -1   0  10 632.683 10.5201   1
  -2   0  10 821.082 12.2914  -2
   0   0  10 821.082 12.2914   1
  -3   0  10 201.011 3.03833  -2
   1   0  10 201.011 3.03833   1
  -4   0  10 322.532 6.43308  -2
   2   0  10 322.532 6.43308   1
  -5   0  10 958.525 16.7449  -2
   3   0  10 958.525 16.7449   1
  -6   0  10 165.456 3.45958  -2
   4   0  10 165.456 3.45958   1
  -7   0  10 964.915 17.6361  -2
   5   0  10 964.915 17.6361   1
  -8   0  10 168.571 2.82174  -2
   6   0  10 168.571 2.82174   1
  -9   0  10 29.4333 0.73577  -2
   7   0  10 29.4333 0.73577   1
 -10   0  10 78.4568 1.85877  -2
   8   0  10 78.4568 1.85877   1
 -11   0  10 62.3236 1.27986  -2
   9   0  10 62.3236 1.27986   1
 -12   0  10 258.944 5.67972  -2
  10   0  10 258.944 5.67972   1
 -13   0  10 266.917 6.48507  -2
  11   0  10 266.917 6.48507   1
 -14   0  10 5.31444 1.28414  -2
  12   0  10 5.31444 1.28414   1
 -15   0  10 78.7180 2.53398  -2
  13   0  10 78.7180 2.53398   1
 -16   0  10 22.9753 1.58200  -2
  14   0  10 22.9753 1.58200   1
 -17   0  10 4.14043 0.98238  -2
  15   0  10 4.14043 0.98238   1
 -18   0  10 11.4039 1.12400  -2
  16   0  10 11.4039 1.12400   1
 -19   0  10 2.95762 1.95165  -2
  17   0  10 2.95762 1.95165   1
  17   1  10 4.69309 1.04646  -2
 -19   1  10 4.69309 1.04646   1
  16   1  10 2.91775 0.77242  -2
 -18   1  10 2.91775 0.77242   1
  15   1  10 14.3040 0.96045  -2
 -17   1  10 14.3040 0.96045   1
  14   1  10 20.8768 0.86473  -2
 -16   1  10 20.8768 0.86473   1
  13   1  10 13.4687 0.81060  -2
 -15   1  10 13.4687 0.81060   1
  12   1  10 28.2342 0.90966  -2
 -14   1  10 28.2342 0.90966   1
  11   1  10 9.50092 0.79677  -2
 -13   1  10 9.50092 0.79677   1
  10   1  10 113.311 2.56779  -2
 -12   1  10 113.311 2.56779   1
   9   1  10 67.3168 1.27293  -2
 -11   1  10 67.3168 1.27293   1
   8   1  10 96.2692 1.59255  -2
 -10   1  10 96.2692 1.59255   1
   7   1  10 56.3108 1.04249  -2
  -9   1  10 56.3108 1.04249   1
   6   1  10 15.3960 0.52651  -2
  -8   1  10 15.3960 0.52651   1
   5   1  10 249.186 3.26319  -2
  -7   1  10 249.186 3.26319   1
   4   1  10 630.315 9.11370  -2
  -6   1  10 630.315 9.11370   1
   3   1  10 51.5171 0.78433  -2
  -5   1  10 51.5171 0.78433   1
   2   1  10 208.037 2.50766  -2
  -4   1  10 208.037 2.50766   1
   1   1  10 269.116 3.15593  -2
  -3   1  10 269.116 3.15593   1
   0   1  10 109.268 1.40238  -2
  -2   1  10 109.268 1.40238   1
  -1   1  10 466.608 5.11120  -2
  -1   1  10 466.608 5.11120   1
  -2   1  10 173.182 1.95264  -2
   0   1  10 173.182 1.95264   1
  -3   1  10 129.734 1.82408  -2
   1   1  10 129.734 1.82408   1
  -4   1  10 191.973 2.28770  -2
   2   1  10 191.973 2.28770   1
  -5   1  10 42.0111 0.61074  -2
   3   1  10 42.0111 0.61074   1
  -6   1  10 298.287 4.57123  -2
   4   1  10 298.287 4.57123   1
  -7   1  10 129.400 1.57644  -2
   5   1  10 129.400 1.57644   1
  -8   1  10 28.9436 0.48750  -2
   6   1  10 28.9436 0.48750   1
  -9   1  10 33.0901 0.64131  -2
   7   1  10 33.0901 0.64131   1
 -10   1  10 38.3333 0.81791  -2
   8   1  10 38.3333 0.81791   1
 -11   1  10 109.522 1.63143  -2
   9   1  10 109.522 1.63143   1
 -12   1  10 127.626 2.23830  -2
  10   1  10 127.626 2.23830   1
 -13   1  10 15.2534 0.81700  -2
  11   1  10 15.2534 0.81700   1
 -14   1  10 23.1965 0.95376  -2
  12   1  10 23.1965 0.95376   1
 -15   1  10 45.5773 1.25028  -2
  13   1  10 45.5773 1.25028   1
 -16   1  10 28.5953 1.07097  -2
  14   1  10 28.5953 1.07097   1
 -17   1  10 36.5911 1.25390  -2
  15   1  10 36.5911 1.25390   1
 -18   1  10 1.65535 0.68287  -2
  16   1  10 1.65535 0.68287   1
 -19   1  10 0.52314 1.38567  -2
  17   1  10 0.52314 1.38567   1
  17   2  10 9.45755 1.50494  -2
 -19   2  10 9.45755 1.50494   1
  16   2  10 35.7118 1.61900  -2
 -18   2  10 35.7118 1.61900   1
  15   2  10 4.27213 1.11562  -2
 -17   2  10 4.27213 1.11562   1
  14   2  10 0.34110 0.75932  -2
 -16   2  10 0.34110 0.75932   1
  13   2  10 11.5881 0.91220  -2
 -15   2  10 11.5881 0.91220   1
  12   2  10 24.8164 1.11599  -2
 -14   2  10 24.8164 1.11599   1
  11   2  10 9.64826 0.89211  -2
 -13   2  10 9.64826 0.89211   1
  10   2  10 21.4158 0.88711  -2
 -12   2  10 21.4158 0.88711   1
   9   2  10 90.5607 1.75416  -2
 -11   2  10 90.5607 1.75416   1
   8   2  10 89.2557 1.43149  -2
 -10   2  10 89.2557 1.43149   1
   7   2  10 94.1031 1.69737  -2
  -9   2  10 94.1031 1.69737   1
   6   2  10 25.5780 0.67537  -2
  -8   2  10 25.5780 0.67537   1
   5   2  10 261.690 3.52021  -2
  -7   2  10 261.690 3.52021   1
   4   2  10 40.7954 0.79761  -2
  -6   2  10 40.7954 0.79761   1
   3   2  10 180.276 2.56395  -2
  -5   2  10 180.276 2.56395   1
   2   2  10 162.640 2.17301  -2
  -4   2  10 162.640 2.17301   1
   1   2  10 41.7339 0.68685  -2
  -3   2  10 41.7339 0.68685   1
   0   2  10 391.575 4.35243  -2
  -2   2  10 391.575 4.35243   1
  -1   2  10 0.09166 0.27030  -2
  -1   2  10 0.09166 0.27030   1
  -2   2  10 276.632 3.08191  -2
   0   2  10 276.632 3.08191   1
  -3   2  10 32.0858 0.54412  -2
   1   2  10 32.0858 0.54412   1
  -4   2  10 304.949 3.76304  -2
   2   2  10 304.949 3.76304   1
  -5   2  10 341.081 3.93944  -2
   3   2  10 341.081 3.93944   1
  -6   2  10 82.1813 1.11004  -2
   4   2  10 82.1813 1.11004   1
  -7   2  10 375.359 4.40575  -2
   5   2  10 375.359 4.40575   1
  -8   2  10 19.7947 0.59477  -2
   6   2  10 19.7947 0.59477   1
  -9   2  10 49.9782 0.83236  -2
   7   2  10 49.9782 0.83236   1
 -10   2  10 54.9352 0.91744  -2
   8   2  10 54.9352 0.91744   1
 -11   2  10 206.346 3.00853  -2
   9   2  10 206.346 3.00853   1
 -12   2  10 36.0168 0.85961  -2
  10   2  10 36.0168 0.85961   1
 -13   2  10 18.7400 0.82976  -2
  11   2  10 18.7400 0.82976   1
 -14   2  10 18.8120 0.89137  -2
  12   2  10 18.8120 0.89137   1
 -15   2  10 6.09551 0.67676  -2
  13   2  10 6.09551 0.67676   1
 -16   2  10 2.10277 0.58264  -2
  14   2  10 2.10277 0.58264   1
 -17   2  10 11.8066 0.84233  -2
  15   2  10 11.8066 0.84233   1
 -18   2  10 23.3325 1.24476  -2
  16   2  10 23.3325 1.24476   1
 -19   2  10 13.9822 1.01355  -2
  17   2  10 13.9822 1.01355   1
  16   3  10 57.1779 2.61621  -2
 -18   3  10 57.1779 2.61621   1
  15   3  10 4.93232 0.72172  -2
 -17   3  10 4.93232 0.72172   1
  14   3  10 1.17145 0.65888  -2
 -16   3  10 1.17145 0.65888   1
  13   3  10 37.0255 1.15850  -2
 -15   3  10 37.0255 1.15850   1
  12   3  10 3.32824 0.69781  -2
 -14   3  10 3.32824 0.69781   1
  11   3  10 19.3591 0.83947  -2
 -13   3  10 19.3591 0.83947   1
  10   3  10 7.29190 0.80222  -2
 -12   3  10 7.29190 0.80222   1
   9   3  10 80.6145 1.76202  -2
 -11   3  10 80.6145 1.76202   1
   8   3  10 179.670 2.96437  -2
 -10   3  10 179.670 2.96437   1
   7   3  10 214.176 2.91548  -2
  -9   3  10 214.176 2.91548   1
   6   3  10 178.854 2.80007  -2
  -8   3  10 178.854 2.80007   1
   5   3  10 39.7491 0.81866  -2
  -7   3  10 39.7491 0.81866   1
   4   3  10 30.7187 0.62331  -2
  -6   3  10 30.7187 0.62331   1
   3   3  10 144.024 1.83304  -2
  -5   3  10 144.024 1.83304   1
   2   3  10 106.130 1.53891  -2
  -4   3  10 106.130 1.53891   1
   1   3  10 135.761 1.83322  -2
  -3   3  10 135.761 1.83322   1
   0   3  10 288.089 3.96687  -2
  -2   3  10 288.089 3.96687   1
  -1   3  10 203.970 2.60592  -2
  -1   3  10 203.970 2.60592   1
  -2   3  10 455.353 5.27864  -2
   0   3  10 455.353 5.27864   1
  -3   3  10 202.084 2.45718  -2
   1   3  10 202.084 2.45718   1
  -4   3  10 163.960 2.04274  -2
   2   3  10 163.960 2.04274   1
  -5   3  10 187.279 2.44505  -2
   3   3  10 187.279 2.44505   1
  -6   3  10 56.6471 0.84102  -2
   4   3  10 56.6471 0.84102   1
  -7   3  10 72.0031 1.15636  -2
   5   3  10 72.0031 1.15636   1
  -8   3  10 369.258 4.63705  -2
   6   3  10 369.258 4.63705   1
  -9   3  10 423.048 4.84969  -2
   7   3  10 423.048 4.84969   1
 -10   3  10 377.798 5.22085  -2
   8   3  10 377.798 5.22085   1
 -11   3  10 77.4003 1.29549  -2
   9   3  10 77.4003 1.29549   1
 -12   3  10 5.00811 0.47444  -2
  10   3  10 5.00811 0.47444   1
 -13   3  10 30.9481 0.80639  -2
  11   3  10 30.9481 0.80639   1
 -14   3  10 2.65237 0.53466  -2
  12   3  10 2.65237 0.53466   1
 -15   3  10 17.4369 0.72227  -2
  13   3  10 17.4369 0.72227   1
 -16   3  10 1.79470 0.56046  -2
  14   3  10 1.79470 0.56046   1
 -17   3  10 2.20827 0.64272  -2
  15   3  10 2.20827 0.64272   1
 -18   3  10 18.1541 1.26045  -2
  16   3  10 18.1541 1.26045   1
  15   4  10 18.9089 1.49117  -2
 -17   4  10 18.9089 1.49117   1
  14   4  10 2.95238 0.82324  -2
 -16   4  10 2.95238 0.82324   1
  13   4  10 5.06115 0.69820  -2
 -15   4  10 5.06115 0.69820   1
  12   4  10 2.94177 0.73557  -2
 -14   4  10 2.94177 0.73557   1
  11   4  10 5.71578 0.64243  -2
 -13   4  10 5.71578 0.64243   1
  10   4  10 8.50547 0.60506  -2
 -12   4  10 8.50547 0.60506   1
   9   4  10 12.7083 0.61340  -2
 -11   4  10 12.7083 0.61340   1
   8   4  10 32.8342 0.85297  -2
 -10   4  10 32.8342 0.85297   1
   7   4  10 78.0565 1.20132  -2
  -9   4  10 78.0565 1.20132   1
   6   4  10 71.7099 1.35236  -2
  -8   4  10 71.7099 1.35236   1
   5   4  10 37.3756 0.75069  -2
  -7   4  10 37.3756 0.75069   1
   4   4  10 54.6298 1.00181  -2
  -6   4  10 54.6298 1.00181   1
   3   4  10 119.338 1.79004  -2
  -5   4  10 119.338 1.79004   1
   2   4  10 3.43903 0.28609  -2
  -4   4  10 3.43903 0.28609   1
   1   4  10 77.5791 1.20437  -2
  -3   4  10 77.5791 1.20437   1
   0   4  10 35.3596 0.63604  -2
  -2   4  10 35.3596 0.63604   1
  -1   4  10 218.956 2.70053  -2
  -1   4  10 218.956 2.70053   1
  -2   4  10 21.1671 0.44476  -2
   0   4  10 21.1671 0.44476   1
  -3   4  10 103.914 1.38057  -2
   1   4  10 103.914 1.38057   1
  -4   4  10 3.57875 0.27186  -2
   2   4  10 3.57875 0.27186   1
  -5   4  10 178.154 2.49286  -2
   3   4  10 178.154 2.49286   1
  -6   4  10 102.177 1.61390  -2
   4   4  10 102.177 1.61390   1
  -7   4  10 81.5704 1.19751  -2
   5   4  10 81.5704 1.19751   1
  -8   4  10 124.175 1.67324  -2
   6   4  10 124.175 1.67324   1
  -9   4  10 51.6189 1.05275  -2
   7   4  10 51.6189 1.05275   1
 -10   4  10 69.0879 1.31877  -2
   8   4  10 69.0879 1.31877   1
 -11   4  10 33.3483 0.92534  -2
   9   4  10 33.3483 0.92534   1
 -12   4  10 23.2668 0.70019  -2
  10   4  10 23.2668 0.70019   1
 -13   4  10 13.5737 0.74187  -2
  11   4  10 13.5737 0.74187   1
 -14   4  10 1.11359 0.55145  -2
  12   4  10 1.11359 0.55145   1
 -15   4  10 2.35645 0.50551  -2
  13   4  10 2.35645 0.50551   1
 -16   4  10 1.24108 0.50710  -2
  14   4  10 1.24108 0.50710   1
 -17   4  10 13.0096 0.96877  -2
  15   4  10 13.0096 0.96877   1
  16   4  10 2.60163 0.44932   1
  14   5  10 25.1447 1.30077  -2
 -16   5  10 25.1447 1.30077   1
  13   5  10 5.47622 0.85414  -2
 -15   5  10 5.47622 0.85414   1
  12   5  10 27.6069 0.91082  -2
 -14   5  10 27.6069 0.91082   1
  11   5  10 11.6890 0.81929  -2
 -13   5  10 11.6890 0.81929   1
  10   5  10 3.95134 0.60155  -2
 -12   5  10 3.95134 0.60155   1
   9   5  10 24.2495 0.95535  -2
 -11   5  10 24.2495 0.95535   1
   8   5  10 2.86808 0.55143  -2
 -10   5  10 2.86808 0.55143   1
   7   5  10 31.4609 1.11723  -2
  -9   5  10 31.4609 1.11723   1
   6   5  10 49.0108 1.27190  -2
  -8   5  10 49.0108 1.27190   1
   5   5  10 66.0321 1.30201  -2
  -7   5  10 66.0321 1.30201   1
   4   5  10 143.235 2.38447  -2
  -6   5  10 143.235 2.38447   1
   3   5  10 19.7851 0.78664  -2
  -5   5  10 19.7851 0.78664   1
   2   5  10 23.4042 0.61331  -2
  -4   5  10 23.4042 0.61331   1
   1   5  10 38.7234 0.78522  -2
  -3   5  10 38.7234 0.78522   1
   0   5  10 296.318 3.90783  -2
  -2   5  10 296.318 3.90783   1
  -1   5  10 -0.2104 0.34072  -2
  -1   5  10 -0.2104 0.34072   1
  -2   5  10 342.247 4.50968  -2
   0   5  10 342.247 4.50968   1
  -3   5  10 41.0087 0.72838  -2
   1   5  10 41.0087 0.72838   1
  -4   5  10 47.0012 0.77800  -2
   2   5  10 47.0012 0.77800   1
  -5   5  10 41.4970 0.77451  -2
   3   5  10 41.4970 0.77451   1
  -6   5  10 120.318 1.77567  -2
   4   5  10 120.318 1.77567   1
  -7   5  10 75.7895 1.24689  -2
   5   5  10 75.7895 1.24689   1
  -8   5  10 21.3103 0.57875  -2
   6   5  10 21.3103 0.57875   1
  -9   5  10 28.3749 0.70016  -2
   7   5  10 28.3749 0.70016   1
 -10   5  10 2.61226 0.48875  -2
   8   5  10 2.61226 0.48875   1
 -11   5  10 57.8430 1.23515  -2
   9   5  10 57.8430 1.23515   1
 -12   5  10 8.46635 0.53870  -2
  10   5  10 8.46635 0.53870   1
 -13   5  10 23.2205 0.85801  -2
  11   5  10 23.2205 0.85801   1
 -14   5  10 12.7566 0.62055  -2
  12   5  10 12.7566 0.62055   1
 -15   5  10 6.79275 0.63367  -2
  13   5  10 6.79275 0.63367   1
 -16   5  10 37.5570 1.30786  -2
  14   5  10 37.5570 1.30786   1
  15   5  10 11.0070 0.63770   1
  13   6  10 48.7407 2.64102  -2
 -15   6  10 48.7407 2.64102   1
  12   6  10 21.3758 1.14939  -2
 -14   6  10 21.3758 1.14939   1
  11   6  10 13.1428 0.92544  -2
 -13   6  10 13.1428 0.92544   1
  10   6  10 21.7133 0.84383  -2
 -12   6  10 21.7133 0.84383   1
   9   6  10 1.92166 0.56569  -2
 -11   6  10 1.92166 0.56569   1
   8   6  10 48.4756 1.43444  -2
 -10   6  10 48.4756 1.43444   1
   7   6  10 47.1819 1.15563  -2
  -9   6  10 47.1819 1.15563   1
   6   6  10 43.0756 1.29187  -2
  -8   6  10 43.0756 1.29187   1
   5   6  10 115.031 2.04866  -2
  -7   6  10 115.031 2.04866   1
   4   6  10 42.8135 1.14095  -2
  -6   6  10 42.8135 1.14095   1
   3   6  10 38.0676 1.19792  -2
  -5   6  10 38.0676 1.19792   1
   2   6  10 229.333 3.66219  -2
  -4   6  10 229.333 3.66219   1
   1   6  10 250.187 3.93484  -2
  -3   6  10 250.187 3.93484   1
   0   6  10 139.520 2.43258  -2
  -2   6  10 139.520 2.43258   1
  -1   6  10 238.638 3.77045  -2
  -1   6  10 238.638 3.77045   1
  -2   6  10 270.527 4.07624  -2
   0   6  10 270.527 4.07624   1
  -3   6  10 144.884 2.20378  -2
   1   6  10 144.884 2.20378   1
  -4   6  10 118.841 2.23618  -2
   2   6  10 118.841 2.23618   1
  -5   6  10 28.2759 0.73260  -2
   3   6  10 28.2759 0.73260   1
  -6   6  10 72.5864 1.35670  -2
   4   6  10 72.5864 1.35670   1
  -7   6  10 51.0637 1.18890  -2
   5   6  10 51.0637 1.18890   1
  -8   6  10 77.1592 1.62994  -2
   6   6  10 77.1592 1.62994   1
  -9   6  10 52.1774 1.33348  -2
   7   6  10 52.1774 1.33348   1
 -10   6  10 40.4761 0.87592  -2
   8   6  10 40.4761 0.87592   1
 -11   6  10 1.16880 0.50190  -2
   9   6  10 1.16880 0.50190   1
 -12   6  10 49.5213 1.21542  -2
  10   6  10 49.5213 1.21542   1
 -13   6  10 13.5176 0.68715  -2
  11   6  10 13.5176 0.68715   1
 -14   6  10 23.6630 0.82940  -2
  12   6  10 23.6630 0.82940   1
 -15   6  10 27.3715 1.08724  -2
  13   6  10 27.3715 1.08724   1
  11   7  10 44.3816 2.66163  -2
 -13   7  10 44.3816 2.66163   1
  10   7  10 20.8426 1.08592  -2
 -12   7  10 20.8426 1.08592   1
   9   7  10 38.1874 1.37273  -2
 -11   7  10 38.1874 1.37273   1
   8   7  10 62.2765 1.72836  -2
 -10   7  10 62.2765 1.72836   1
   7   7  10 19.2336 1.10185  -2
  -9   7  10 19.2336 1.10185   1
   6   7  10 9.84337 1.00463  -2
  -8   7  10 9.84337 1.00463   1
   5   7  10 56.2252 1.48601  -2
  -7   7  10 56.2252 1.48601   1
   4   7  10 216.644 4.10877  -2
  -6   7  10 216.644 4.10877   1
   3   7  10 35.5235 1.29266  -2
  -5   7  10 35.5235 1.29266   1
   2   7  10 42.2647 1.38956  -2
  -4   7  10 42.2647 1.38956   1
   1   7  10 50.7006 1.45260  -2
  -3   7  10 50.7006 1.45260   1
   0   7  10 9.48525 0.53442  -2
  -2   7  10 9.48525 0.53442   1
  -1   7  10 7.50636 0.45926  -2
  -1   7  10 7.50636 0.45926   1
  -2   7  10 7.00939 0.44089  -2
   0   7  10 7.00939 0.44089   1
  -3   7  10 28.9994 0.85153  -2
   1   7  10 28.9994 0.85153   1
  -4   7  10 32.8866 0.87679  -2
   2   7  10 32.8866 0.87679   1
  -5   7  10 15.1312 0.56876  -2
   3   7  10 15.1312 0.56876   1
  -6   7  10 101.168 2.10529  -2
   4   7  10 101.168 2.10529   1
  -7   7  10 26.3907 0.87191  -2
   5   7  10 26.3907 0.87191   1
  -8   7  10 20.8185 0.72606  -2
   6   7  10 20.8185 0.72606   1
  -9   7  10 9.58666 0.58908  -2
   7   7  10 9.58666 0.58908   1
 -10   7  10 35.4211 0.98367  -2
   8   7  10 35.4211 0.98367   1
 -11   7  10 68.3072 1.49289  -2
   9   7  10 68.3072 1.49289   1
 -12   7  10 20.3608 0.78209  -2
  10   7  10 20.3608 0.78209   1
 -13   7  10 20.1135 1.04079  -2
  11   7  10 20.1135 1.04079   1
  12   7  10 8.04532 0.55995   1
   9   8  10 15.5814 1.65222  -2
 -11   8  10 15.5814 1.65222   1
   8   8  10 8.52751 1.38523  -2
 -10   8  10 8.52751 1.38523   1
   7   8  10 6.35145 1.21830  -2
  -9   8  10 6.35145 1.21830   1
   6   8  10 13.1088 0.75235  -2
  -8   8  10 13.1088 0.75235   1
   5   8  10 39.5721 1.02769  -2
  -7   8  10 39.5721 1.02769   1
   4   8  10 47.6420 1.42711  -2
  -6   8  10 47.6420 1.42711   1
   3   8  10 20.0557 0.97656  -2
  -5   8  10 20.0557 0.97656   1
   2   8  10 3.59893 0.85788  -2
  -4   8  10 3.59893 0.85788   1
   1   8  10 23.6051 0.92248  -2
  -3   8  10 23.6051 0.92248   1
   0   8  10 3.53853 0.68288  -2
  -2   8  10 3.53853 0.68288   1
  -1   8  10 22.6147 0.84228  -2
  -1   8  10 22.6147 0.84228   1
  -2   8  10 2.67021 0.50125  -2
   0   8  10 2.67021 0.50125   1
  -3   8  10 24.8610 0.93105  -2
   1   8  10 24.8610 0.93105   1
  -4   8  10 9.20459 0.83415  -2
   2   8  10 9.20459 0.83415   1
  -5   8  10 41.5125 1.26779  -2
   3   8  10 41.5125 1.26779   1
  -6   8  10 67.7404 1.40191  -2
   4   8  10 67.7404 1.40191   1
  -7   8  10 24.0008 0.78757  -2
   5   8  10 24.0008 0.78757   1
  -8   8  10 8.15606 0.50561  -2
   6   8  10 8.15606 0.50561   1
  -9   8  10 4.43683 0.52218  -2
   7   8  10 4.43683 0.52218   1
 -10   8  10 10.7172 0.84097  -2
   8   8  10 10.7172 0.84097   1
 -11   8  10 12.4178 0.85899  -2
   9   8  10 12.4178 0.85899   1
   6   9  10 23.7643 1.66982  -2
  -8   9  10 23.7643 1.66982   1
   5   9  10 9.61727 1.31889  -2
  -7   9  10 9.61727 1.31889   1
   4   9  10 7.34276 1.06920  -2
  -6   9  10 7.34276 1.06920   1
   3   9  10 1.53397 0.86133  -2
  -5   9  10 1.53397 0.86133   1
   2   9  10 26.7460 1.40167  -2
  -4   9  10 26.7460 1.40167   1
   1   9  10 7.28381 0.88982  -2
  -3   9  10 7.28381 0.88982   1
   0   9  10 17.4986 0.99009  -2
  -2   9  10 17.4986 0.99009   1
  -1   9  10 11.5236 0.93457  -2
  -1   9  10 11.5236 0.93457   1
  -2   9  10 12.7324 0.90390  -2
   0   9  10 12.7324 0.90390   1
  -3   9  10 13.5370 0.64811  -2
   1   9  10 13.5370 0.64811   1
  -4   9  10 40.8684 1.11952  -2
   2   9  10 40.8684 1.11952   1
  -5   9  10 4.53638 0.62188  -2
   3   9  10 4.53638 0.62188   1
  -6   9  10 4.93314 0.61215  -2
   4   9  10 4.93314 0.61215   1
  -7   9  10 7.33918 0.92457  -2
   5   9  10 7.33918 0.92457   1
  -8   9  10 42.0926 1.52357  -2
   6   9  10 42.0926 1.52357   1
  17   0  11 3.25051 0.97857  -2
 -19   0  11 3.25051 0.97857   1
  16   0  11 0.25831 0.75619  -2
 -18   0  11 0.25831 0.75619   1
  15   0  11 2.04079 0.73356  -2
 -17   0  11 2.04079 0.73356   1
  14   0  11 0.85786 0.61466  -2
 -16   0  11 0.85786 0.61466   1
  13   0  11 -0.3900 0.61462  -2
 -15   0  11 -0.3900 0.61462   1
  12   0  11 -0.2190 0.61756  -2
 -14   0  11 -0.2190 0.61756   1
  11   0  11 7.98196 1.16987  -2
 -13   0  11 7.98196 1.16987   1
  10   0  11 -0.1615 0.58138  -2
 -12   0  11 -0.1615 0.58138   1
   9   0  11 46.2555 1.54021  -2
 -11   0  11 46.2555 1.54021   1
   8   0  11 -0.6023 0.41097  -2
 -10   0  11 -0.6023 0.41097   1
   7   0  11 -0.7813 0.37060  -2
  -9   0  11 -0.7813 0.37060   1
   6   0  11 60.7076 1.88782  -2
  -8   0  11 60.7076 1.88782   1
   5   0  11 -0.5623 0.29800  -2
  -7   0  11 -0.5623 0.29800   1
   4   0  11 -0.0384 0.36108  -2
  -6   0  11 -0.0384 0.36108   1
   3   0  11 0.72754 0.35518  -2
  -5   0  11 0.72754 0.35518   1
   2   0  11 0.05319 0.31084  -2
  -4   0  11 0.05319 0.31084   1
   1   0  11 1.28932 0.41312  -2
  -3   0  11 1.28932 0.41312   1
   0   0  11 -0.1277 0.35291  -2
  -2   0  11 -0.1277 0.35291   1
  -1   0  11 0.86101 0.27989  -2
  -1   0  11 0.86101 0.27989   1
  -2   0  11 -0.0208 0.27682  -2
   0   0  11 -0.0208 0.27682   1
  -3   0  11 2.22655 0.30325  -2
   1   0  11 2.22655 0.30325   1
  -4   0  11 0.26344 0.26978  -2
   2   0  11 0.26344 0.26978   1
  -5   0  11 0.97834 0.33172  -2
   3   0  11 0.97834 0.33172   1
  -6   0  11 0.28356 0.28125  -2
   4   0  11 0.28356 0.28125   1
  -7   0  11 0.13395 0.28216  -2
   5   0  11 0.13395 0.28216   1
  -8   0  11 26.0656 1.02262  -2
   6   0  11 26.0656 1.02262   1
  -9   0  11 0.68370 0.33975  -2
   7   0  11 0.68370 0.33975   1
 -10   0  11 0.57526 0.36025  -2
   8   0  11 0.57526 0.36025   1
 -11   0  11 21.4188 0.97109  -2
   9   0  11 21.4188 0.97109   1
 -12   0  11 0.28311 0.51449  -2
  10   0  11 0.28311 0.51449   1
 -13   0  11 15.0537 0.95477  -2
  11   0  11 15.0537 0.95477   1
 -14   0  11 0.53772 0.53812  -2
  12   0  11 0.53772 0.53812   1
 -15   0  11 0.82267 0.61157  -2
  13   0  11 0.82267 0.61157   1
 -16   0  11 1.58406 0.59115  -2
  14   0  11 1.58406 0.59115   1
 -17   0  11 1.10091 0.60253  -2
  15   0  11 1.10091 0.60253   1
 -18   0  11 0.98980 0.61501  -2
  16   0  11 0.98980 0.61501   1
 -19   0  11 3.07649 1.00647  -2
  17   0  11 3.07649 1.00647   1
  17   1  11 2.86766 0.67067  -2
 -19   1  11 2.86766 0.67067   1
  16   1  11 9.49919 0.67488  -2
 -18   1  11 9.49919 0.67488   1
  15   1  11 24.9116 0.84981  -2
 -17   1  11 24.9116 0.84981   1
  14   1  11 9.20327 0.55980  -2
 -16   1  11 9.20327 0.55980   1
  13   1  11 18.9381 0.76788  -2
 -15   1  11 18.9381 0.76788   1
  12   1  11 1.03529 0.35556  -2
 -14   1  11 1.03529 0.35556   1
  11   1  11 60.9480 1.56210  -2
 -13   1  11 60.9480 1.56210   1
  10   1  11 16.3543 0.66067  -2
 -12   1  11 16.3543 0.66067   1
   9   1  11 81.1776 1.63129  -2
 -11   1  11 81.1776 1.63129   1
   8   1  11 21.8623 0.57346  -2
 -10   1  11 21.8623 0.57346   1
   7   1  11 9.18901 0.36625  -2
  -9   1  11 9.18901 0.36625   1
   6   1  11 57.3676 0.90584  -2
  -8   1  11 57.3676 0.90584   1
   5   1  11 22.4687 0.47451  -2
  -7   1  11 22.4687 0.47451   1
   4   1  11 54.1942 0.94663  -2
  -6   1  11 54.1942 0.94663   1
   3   1  11 127.176 1.69729  -2
  -5   1  11 127.176 1.69729   1
   2   1  11 43.2498 0.67306  -2
  -4   1  11 43.2498 0.67306   1
   1   1  11 0.22425 0.20608  -2
  -3   1  11 0.22425 0.20608   1
   0   1  11 31.7387 0.54287  -2
  -2   1  11 31.7387 0.54287   1
  -1   1  11 308.179 3.38912  -2
  -1   1  11 308.179 3.38912   1
  -2   1  11 64.9103 0.83260  -2
   0   1  11 64.9103 0.83260   1
  -3   1  11 0.34529 0.20461  -2
   1   1  11 0.34529 0.20461   1
  -4   1  11 25.3921 0.43451  -2
   2   1  11 25.3921 0.43451   1
  -5   1  11 70.6151 1.15060  -2
   3   1  11 70.6151 1.15060   1
  -6   1  11 25.7286 0.46014  -2
   4   1  11 25.7286 0.46014   1
  -7   1  11 29.5642 0.47912  -2
   5   1  11 29.5642 0.47912   1
  -8   1  11 60.4492 0.81651  -2
   6   1  11 60.4492 0.81651   1
  -9   1  11 5.69504 0.25082  -2
   7   1  11 5.69504 0.25082   1
 -10   1  11 51.0791 0.70410  -2
   8   1  11 51.0791 0.70410   1
 -11   1  11 41.3730 0.79179  -2
   9   1  11 41.3730 0.79179   1
 -12   1  11 25.2358 0.64029  -2
  10   1  11 25.2358 0.64029   1
 -13   1  11 52.5994 1.29980  -2
  11   1  11 52.5994 1.29980   1
 -14   1  11 0.31733 0.41761  -2
  12   1  11 0.31733 0.41761   1
 -15   1  11 40.6412 0.94789  -2
  13   1  11 40.6412 0.94789   1
 -16   1  11 16.8245 0.62631  -2
  14   1  11 16.8245 0.62631   1
 -17   1  11 25.5793 0.85901  -2
  15   1  11 25.5793 0.85901   1
 -18   1  11 8.75014 0.77801  -2
  16   1  11 8.75014 0.77801   1
 -19   1  11 4.04970 0.64344  -2
  17   1  11 4.04970 0.64344   1
  16   2  11 3.23976 1.04471  -2
 -18   2  11 3.23976 1.04471   1
  15   2  11 4.97933 0.76509  -2
 -17   2  11 4.97933 0.76509   1
  14   2  11 45.3757 1.26686  -2
 -16   2  11 45.3757 1.26686   1
  13   2  11 7.54913 0.71620  -2
 -15   2  11 7.54913 0.71620   1
  12   2  11 12.2187 0.74835  -2
 -14   2  11 12.2187 0.74835   1
  11   2  11 3.75488 0.59772  -2
 -13   2  11 3.75488 0.59772   1
  10   2  11 32.9474 1.13396  -2
 -12   2  11 32.9474 1.13396   1
   9   2  11 23.4979 0.68131  -2
 -11   2  11 23.4979 0.68131   1
   8   2  11 49.5692 0.87789  -2
 -10   2  11 49.5692 0.87789   1
   7   2  11 6.00986 0.36869  -2
  -9   2  11 6.00986 0.36869   1
   6   2  11 101.461 1.63712  -2
  -8   2  11 101.461 1.63712   1
   5   2  11 6.04893 0.29771  -2
  -7   2  11 6.04893 0.29771   1
   4   2  11 0.37561 0.22776  -2
  -6   2  11 0.37561 0.22776   1
   3   2  11 18.6435 0.40172  -2
  -5   2  11 18.6435 0.40172   1
   2   2  11 61.9601 0.90091  -2
  -4   2  11 61.9601 0.90091   1
   1   2  11 7.49253 0.28625  -2
  -3   2  11 7.49253 0.28625   1
   0   2  11 108.091 1.33421  -2
  -2   2  11 108.091 1.33421   1
  -1   2  11 34.2694 0.55659  -2
  -1   2  11 34.2694 0.55659   1
  -2   2  11 81.7373 1.04913  -2
   0   2  11 81.7373 1.04913   1
  -3   2  11 13.7237 0.33270  -2
   1   2  11 13.7237 0.33270   1
  -4   2  11 30.7124 0.51550  -2
   2   2  11 30.7124 0.51550   1
  -5   2  11 15.5500 0.34453  -2
   3   2  11 15.5500 0.34453   1
  -6   2  11 0.92357 0.21787  -2
   4   2  11 0.92357 0.21787   1
  -7   2  11 3.63227 0.24233  -2
   5   2  11 3.63227 0.24233   1
  -8   2  11 47.9981 0.81243  -2
   6   2  11 47.9981 0.81243   1
  -9   2  11 13.0281 0.34043  -2
   7   2  11 13.0281 0.34043   1
 -10   2  11 23.0872 0.57968  -2
   8   2  11 23.0872 0.57968   1
 -11   2  11 18.2703 0.46566  -2
   9   2  11 18.2703 0.46566   1
 -12   2  11 63.9301 1.21988  -2
  10   2  11 63.9301 1.21988   1
 -13   2  11 2.65781 0.45552  -2
  11   2  11 2.65781 0.45552   1
 -14   2  11 8.36183 0.48691  -2
  12   2  11 8.36183 0.48691   1
 -15   2  11 16.0777 0.60782  -2
  13   2  11 16.0777 0.60782   1
 -16   2  11 15.7468 0.65922  -2
  14   2  11 15.7468 0.65922   1
 -17   2  11 5.83813 0.59232  -2
  15   2  11 5.83813 0.59232   1
 -18   2  11 2.69870 0.76633  -2
  16   2  11 2.69870 0.76633   1
  16   3  11 3.61514 1.02553  -2
 -18   3  11 3.61514 1.02553   1
  15   3  11 2.12771 0.57623  -2
 -17   3  11 2.12771 0.57623   1
  14   3  11 1.38137 0.55300  -2
 -16   3  11 1.38137 0.55300   1
  13   3  11 4.55217 0.55062  -2
 -15   3  11 4.55217 0.55062   1
  12   3  11 1.70177 0.48419  -2
 -14   3  11 1.70177 0.48419   1
  11   3  11 14.1455 0.67881  -2
 -13   3  11 14.1455 0.67881   1
  10   3  11 2.97348 0.49419  -2
 -12   3  11 2.97348 0.49419   1
   9   3  11 55.6280 1.14737  -2
 -11   3  11 55.6280 1.14737   1
   8   3  11 15.9249 0.48464  -2
 -10   3  11 15.9249 0.48464   1
   7   3  11 15.9791 0.46853  -2
  -9   3  11 15.9791 0.46853   1
   6   3  11 15.1869 0.42768  -2
  -8   3  11 15.1869 0.42768   1
   5   3  11 14.0849 0.39452  -2
  -7   3  11 14.0849 0.39452   1
   4   3  11 20.2327 0.53904  -2
  -6   3  11 20.2327 0.53904   1
   3   3  11 54.1381 0.78514  -2
  -5   3  11 54.1381 0.78514   1
   2   3  11 11.7755 0.34150  -2
  -4   3  11 11.7755 0.34150   1
   1   3  11 6.72757 0.27504  -2
  -3   3  11 6.72757 0.27504   1
   0   3  11 7.09855 0.28261  -2
  -2   3  11 7.09855 0.28261   1
  -1   3  11 0.73446 0.20025  -2
  -1   3  11 0.73446 0.20025   1
  -2   3  11 15.9440 0.35102  -2
   0   3  11 15.9440 0.35102   1
  -3   3  11 11.8675 0.30618  -2
   1   3  11 11.8675 0.30618   1
  -4   3  11 10.1608 0.29622  -2
   2   3  11 10.1608 0.29622   1
  -5   3  11 33.6301 0.57292  -2
   3   3  11 33.6301 0.57292   1
  -6   3  11 34.7619 0.62204  -2
   4   3  11 34.7619 0.62204   1
  -7   3  11 12.8315 0.39506  -2
   5   3  11 12.8315 0.39506   1
  -8   3  11 10.1249 0.34978  -2
   6   3  11 10.1249 0.34978   1
  -9   3  11 13.2990 0.42008  -2
   7   3  11 13.2990 0.42008   1
 -10   3  11 30.4603 0.72254  -2
   8   3  11 30.4603 0.72254   1
 -11   3  11 39.5230 0.76684  -2
   9   3  11 39.5230 0.76684   1
 -12   3  11 2.77674 0.37152  -2
  10   3  11 2.77674 0.37152   1
 -13   3  11 9.33755 0.56935  -2
  11   3  11 9.33755 0.56935   1
 -14   3  11 4.54958 0.49474  -2
  12   3  11 4.54958 0.49474   1
 -15   3  11 3.93295 0.44513  -2
  13   3  11 3.93295 0.44513   1
 -16   3  11 2.67177 0.43451  -2
  14   3  11 2.67177 0.43451   1
 -17   3  11 1.22725 0.44007  -2
  15   3  11 1.22725 0.44007   1
 -18   3  11 3.22303 0.58489  -2
  16   3  11 3.22303 0.58489   1
  15   4  11 7.15234 1.16968  -2
 -17   4  11 7.15234 1.16968   1
  14   4  11 23.7822 1.07660  -2
 -16   4  11 23.7822 1.07660   1
  13   4  11 8.53475 0.77270  -2
 -15   4  11 8.53475 0.77270   1
  12   4  11 22.9422 0.95272  -2
 -14   4  11 22.9422 0.95272   1
  11   4  11 11.7682 0.69245  -2
 -13   4  11 11.7682 0.69245   1
  10   4  11 9.85762 0.63713  -2
 -12   4  11 9.85762 0.63713   1
   9   4  11 2.51753 0.42050  -2
 -11   4  11 2.51753 0.42050   1
   8   4  11 59.1619 1.44765  -2
 -10   4  11 59.1619 1.44765   1
   7   4  11 14.1110 0.46468  -2
  -9   4  11 14.1110 0.46468   1
   6   4  11 0.77795 0.27466  -2
  -8   4  11 0.77795 0.27466   1
   5   4  11 192.764 2.59151  -2
  -7   4  11 192.764 2.59151   1
   4   4  11 5.14103 0.30303  -2
  -6   4  11 5.14103 0.30303   1
   3   4  11 2.06503 0.22817  -2
  -5   4  11 2.06503 0.22817   1
   2   4  11 27.8975 0.58482  -2
  -4   4  11 27.8975 0.58482   1
   1   4  11 17.0566 0.43340  -2
  -3   4  11 17.0566 0.43340   1
   0   4  11 31.4743 0.66206  -2
  -2   4  11 31.4743 0.66206   1
  -1   4  11 11.1999 0.39692  -2
  -1   4  11 11.1999 0.39692   1
  -2   4  11 56.9862 0.95530  -2
   0   4  11 56.9862 0.95530   1
  -3   4  11 32.1821 0.55158  -2
   1   4  11 32.1821 0.55158   1
  -4   4  11 16.6100 0.40850  -2
   2   4  11 16.6100 0.40850   1
  -5   4  11 4.38043 0.26722  -2
   3   4  11 4.38043 0.26722   1
  -6   4  11 4.48587 0.26052  -2
   4   4  11 4.48587 0.26052   1
  -7   4  11 93.3574 1.42334  -2
   5   4  11 93.3574 1.42334   1
  -8   4  11 2.65767 0.29502  -2
   6   4  11 2.65767 0.29502   1
  -9   4  11 18.1646 0.53376  -2
   7   4  11 18.1646 0.53376   1
 -10   4  11 46.6168 1.05941  -2
   8   4  11 46.6168 1.05941   1
 -11   4  11 5.13175 0.40745  -2
   9   4  11 5.13175 0.40745   1
 -12   4  11 5.61784 0.52981  -2
  10   4  11 5.61784 0.52981   1
 -13   4  11 9.38966 0.49806  -2
  11   4  11 9.38966 0.49806   1
 -14   4  11 13.6791 0.56648  -2
  12   4  11 13.6791 0.56648   1
 -15   4  11 5.41463 0.49599  -2
  13   4  11 5.41463 0.49599   1
 -16   4  11 9.74673 0.58732  -2
  14   4  11 9.74673 0.58732   1
 -17   4  11 7.38861 0.75031  -2
  15   4  11 7.38861 0.75031   1
  14   5  11 14.7714 1.58097  -2
 -16   5  11 14.7714 1.58097   1
  13   5  11 6.25670 0.79418  -2
 -15   5  11 6.25670 0.79418   1
  12   5  11 2.50711 0.57511  -2
 -14   5  11 2.50711 0.57511   1
  11   5  11 4.85145 0.69273  -2
 -13   5  11 4.85145 0.69273   1
  10   5  11 3.48645 0.53828  -2
 -12   5  11 3.48645 0.53828   1
   9   5  11 8.78405 0.55898  -2
 -11   5  11 8.78405 0.55898   1
   8   5  11 70.8314 1.51408  -2
 -10   5  11 70.8314 1.51408   1
   7   5  11 2.54872 0.46018  -2
  -9   5  11 2.54872 0.46018   1
   6   5  11 5.21559 0.37342  -2
  -8   5  11 5.21559 0.37342   1
   5   5  11 8.90204 0.38571  -2
  -7   5  11 8.90204 0.38571   1
   4   5  11 15.2270 0.45687  -2
  -6   5  11 15.2270 0.45687   1
   3   5  11 0.79313 0.30980  -2
  -5   5  11 0.79313 0.30980   1
   2   5  11 14.4715 0.49378  -2
  -4   5  11 14.4715 0.49378   1
   1   5  11 12.8683 0.39471  -2
  -3   5  11 12.8683 0.39471   1
   0   5  11 8.37592 0.31993  -2
  -2   5  11 8.37592 0.31993   1
  -1   5  11 87.2641 1.26956  -2
  -1   5  11 87.2641 1.26956   1
  -2   5  11 7.01779 0.35543  -2
   0   5  11 7.01779 0.35543   1
  -3   5  11 13.1832 0.41917  -2
   1   5  11 13.1832 0.41917   1
  -4   5  11 27.7410 0.58743  -2
   2   5  11 27.7410 0.58743   1
  -5   5  11 2.70974 0.28650  -2
   3   5  11 2.70974 0.28650   1
  -6   5  11 11.3009 0.42347  -2
   4   5  11 11.3009 0.42347   1
  -7   5  11 5.90309 0.33281  -2
   5   5  11 5.90309 0.33281   1
  -8   5  11 4.08796 0.35682  -2
   6   5  11 4.08796 0.35682   1
  -9   5  11 3.54261 0.36034  -2
   7   5  11 3.54261 0.36034   1
 -10   5  11 41.7254 1.05688  -2
   8   5  11 41.7254 1.05688   1
 -11   5  11 6.35157 0.47190  -2
   9   5  11 6.35157 0.47190   1
 -12   5  11 3.11542 0.42101  -2
  10   5  11 3.11542 0.42101   1
 -13   5  11 5.05796 0.44242  -2
  11   5  11 5.05796 0.44242   1
 -14   5  11 2.18424 0.43057  -2
  12   5  11 2.18424 0.43057   1
 -15   5  11 4.83294 0.49464  -2
  13   5  11 4.83294 0.49464   1
 -16   5  11 5.33187 0.67934  -2
  14   5  11 5.33187 0.67934   1
  13   6  11 13.7073 1.51251  -2
 -15   6  11 13.7073 1.51251   1
  12   6  11 7.40615 0.82717  -2
 -14   6  11 7.40615 0.82717   1
  11   6  11 1.91626 0.61775  -2
 -13   6  11 1.91626 0.61775   1
  10   6  11 4.04211 0.51557  -2
 -12   6  11 4.04211 0.51557   1
   9   6  11 2.61576 0.47421  -2
 -11   6  11 2.61576 0.47421   1
   8   6  11 14.5035 0.59568  -2
 -10   6  11 14.5035 0.59568   1
   7   6  11 5.22276 0.36254  -2
  -9   6  11 5.22276 0.36254   1
   6   6  11 9.65234 0.52778  -2
  -8   6  11 9.65234 0.52778   1
   5   6  11 1.59801 0.39425  -2
  -7   6  11 1.59801 0.39425   1
   4   6  11 8.94611 0.40882  -2
  -6   6  11 8.94611 0.40882   1
   3   6  11 3.51419 0.35045  -2
  -5   6  11 3.51419 0.35045   1
   2   6  11 4.67099 0.34970  -2
  -4   6  11 4.67099 0.34970   1
   1   6  11 49.7935 0.99711  -2
  -3   6  11 49.7935 0.99711   1
   0   6  11 20.4781 0.64708  -2
  -2   6  11 20.4781 0.64708   1
  -1   6  11 315.548 4.64893  -2
  -1   6  11 315.548 4.64893   1
  -2   6  11 13.2255 0.46310  -2
   0   6  11 13.2255 0.46310   1
  -3   6  11 25.7490 0.66165  -2
   1   6  11 25.7490 0.66165   1
  -4   6  11 1.96917 0.31451  -2
   2   6  11 1.96917 0.31451   1
  -5   6  11 4.19089 0.37835  -2
   3   6  11 4.19089 0.37835   1
  -6   6  11 7.04848 0.34055  -2
   4   6  11 7.04848 0.34055   1
  -7   6  11 3.95780 0.44926  -2
   5   6  11 3.95780 0.44926   1
  -8   6  11 21.6998 0.71804  -2
   6   6  11 21.6998 0.71804   1
  -9   6  11 2.45783 0.34204  -2
   7   6  11 2.45783 0.34204   1
 -10   6  11 27.9379 0.70337  -2
   8   6  11 27.9379 0.70337   1
 -11   6  11 3.84347 0.44708  -2
   9   6  11 3.84347 0.44708   1
 -12   6  11 2.71651 0.42212  -2
  10   6  11 2.71651 0.42212   1
 -13   6  11 1.56425 0.40669  -2
  11   6  11 1.56425 0.40669   1
 -14   6  11 7.96219 0.60966  -2
  12   6  11 7.96219 0.60966   1
 -15   6  11 26.7969 0.91177  -2
  13   6  11 26.7969 0.91177   1
  11   7  11 21.5455 1.69618  -2
 -13   7  11 21.5455 1.69618   1
  10   7  11 12.4497 1.04203  -2
 -12   7  11 12.4497 1.04203   1
   9   7  11 4.25662 0.59872  -2
 -11   7  11 4.25662 0.59872   1
   8   7  11 15.0187 0.94513  -2
 -10   7  11 15.0187 0.94513   1
   7   7  11 9.37751 0.71322  -2
  -9   7  11 9.37751 0.71322   1
   6   7  11 4.09719 0.60576  -2
  -8   7  11 4.09719 0.60576   1
   5   7  11 8.35419 0.45792  -2
  -7   7  11 8.35419 0.45792   1
   4   7  11 1.62019 0.46386  -2
  -6   7  11 1.62019 0.46386   1
   3   7  11 1.43570 0.51468  -2
  -5   7  11 1.43570 0.51468   1
   2   7  11 1.30484 0.35889  -2
  -4   7  11 1.30484 0.35889   1
   1   7  11 31.2102 0.82296  -2
  -3   7  11 31.2102 0.82296   1
   0   7  11 13.9998 0.48614  -2
  -2   7  11 13.9998 0.48614   1
  -1   7  11 2.66625 0.33806  -2
  -1   7  11 2.66625 0.33806   1
  -2   7  11 7.93156 0.56329  -2
   0   7  11 7.93156 0.56329   1
  -3   7  11 23.5346 0.77008  -2
   1   7  11 23.5346 0.77008   1
  -4   7  11 0.80438 0.42643  -2
   2   7  11 0.80438 0.42643   1
  -5   7  11 2.59401 0.38066  -2
   3   7  11 2.59401 0.38066   1
  -6   7  11 1.73626 0.43383  -2
   4   7  11 1.73626 0.43383   1
  -7   7  11 13.7439 0.50804  -2
   5   7  11 13.7439 0.50804   1
  -8   7  11 5.21157 0.44451  -2
   6   7  11 5.21157 0.44451   1
  -9   7  11 14.9222 0.61373  -2
   7   7  11 14.9222 0.61373   1
 -10   7  11 11.6459 0.62612  -2
   8   7  11 11.6459 0.62612   1
 -11   7  11 3.12183 0.42333  -2
   9   7  11 3.12183 0.42333   1
 -12   7  11 7.26605 0.51537  -2
  10   7  11 7.26605 0.51537   1
 -13   7  11 42.4432 1.14646  -2
  11   7  11 42.4432 1.14646   1
   9   8  11 2.46313 0.77409  -2
 -11   8  11 2.46313 0.77409   1
   8   8  11 8.72173 1.47558  -2
 -10   8  11 8.72173 1.47558   1
   7   8  11 10.4642 1.43613  -2
  -9   8  11 10.4642 1.43613   1
   6   8  11 8.11255 0.68404  -2
  -8   8  11 8.11255 0.68404   1
   5   8  11 30.5604 0.92937  -2
  -7   8  11 30.5604 0.92937   1
   4   8  11 1.98870 0.50057  -2
  -6   8  11 1.98870 0.50057   1
   3   8  11 2.09505 0.55897  -2
  -5   8  11 2.09505 0.55897   1
   2   8  11 13.8598 0.62741  -2
  -4   8  11 13.8598 0.62741   1
   1   8  11 5.71782 0.55022  -2
  -3   8  11 5.71782 0.55022   1
   0   8  11 8.25815 0.46246  -2
  -2   8  11 8.25815 0.46246   1
  -1   8  11 2.31880 0.43794  -2
  -1   8  11 2.31880 0.43794   1
  -2   8  11 16.3976 0.60296  -2
   0   8  11 16.3976 0.60296   1
  -3   8  11 5.03666 0.39799  -2
   1   8  11 5.03666 0.39799   1
  -4   8  11 22.9579 0.77234  -2
   2   8  11 22.9579 0.77234   1
  -5   8  11 5.99459 0.41195  -2
   3   8  11 5.99459 0.41195   1
  -6   8  11 2.65872 0.39529  -2
   4   8  11 2.65872 0.39529   1
  -7   8  11 28.3590 0.79656  -2
   5   8  11 28.3590 0.79656   1
  -8   8  11 5.61112 0.44444  -2
   6   8  11 5.61112 0.44444   1
  -9   8  11 9.85493 0.60078  -2
   7   8  11 9.85493 0.60078   1
 -10   8  11 21.4234 1.08135  -2
   8   8  11 21.4234 1.08135   1
 -11   8  11 3.40508 0.48256  -2
   9   8  11 3.40508 0.48256   1
   5   9  11 3.02281 0.95382  -2
  -7   9  11 3.02281 0.95382   1
   4   9  11 5.63629 0.81910  -2
  -6   9  11 5.63629 0.81910   1
   3   9  11 3.92649 1.04424  -2
  -5   9  11 3.92649 1.04424   1
   2   9  11 8.06101 0.92386  -2
  -4   9  11 8.06101 0.92386   1
   1   9  11 8.89379 0.92833  -2
  -3   9  11 8.89379 0.92833   1
   0   9  11 12.4852 0.84677  -2
  -2   9  11 12.4852 0.84677   1
  -1   9  11 13.3057 0.90499  -2
  -1   9  11 13.3057 0.90499   1
  -2   9  11 15.4104 0.75681  -2
   0   9  11 15.4104 0.75681   1
  -3   9  11 5.89673 0.59782  -2
   1   9  11 5.89673 0.59782   1
  -4   9  11 10.4075 0.58104  -2
   2   9  11 10.4075 0.58104   1
  -5   9  11 4.15891 0.52532  -2
   3   9  11 4.15891 0.52532   1
  -6   9  11 8.44746 0.92957  -2
   4   9  11 8.44746 0.92957   1
  -7   9  11 2.30443 0.57689  -2
   5   9  11 2.30443 0.57689   1
 -19   0  12 1.36069 0.88847   1
  16   0  12 8.32635 3.21420  -2
 -18   0  12 8.32635 3.21420   1
  15   0  12 84.6043 2.91580  -2
 -17   0  12 84.6043 2.91580   1
  14   0  12 12.8146 1.23895  -2
 -16   0  12 12.8146 1.23895   1
  13   0  12 31.3928 1.66339  -2
 -15   0  12 31.3928 1.66339   1
  12   0  12 6.04111 1.18167  -2
 -14   0  12 6.04111 1.18167   1
  11   0  12 73.8824 2.61213  -2
 -13   0  12 73.8824 2.61213   1
  10   0  12 53.8832 1.68005  -2
 -12   0  12 53.8832 1.68005   1
   9   0  12 75.0150 2.05978  -2
 -11   0  12 75.0150 2.05978   1
   8   0  12 315.196 6.26222  -2
 -10   0  12 315.196 6.26222   1
   7   0  12 187.444 4.19334  -2
  -9   0  12 187.444 4.19334   1
   6   0  12 201.646 4.16361  -2
  -8   0  12 201.646 4.16361   1
   5   0  12 53.7368 1.31265  -2
  -7   0  12 53.7368 1.31265   1
   4   0  12 0.60765 0.53070  -2
  -6   0  12 0.60765 0.53070   1
   3   0  12 139.193 2.73539  -2
  -5   0  12 139.193 2.73539   1
   2   0  12 103.057 2.32570  -2
  -4   0  12 103.057 2.32570   1
   1   0  12 434.048 7.71593  -2
  -3   0  12 434.048 7.71593   1
   0   0  12 617.174 10.2636  -2
  -2   0  12 617.174 10.2636   1
  -1   0  12 80.1897 1.59437  -2
  -1   0  12 80.1897 1.59437   1
  -2   0  12 305.791 5.51673  -2
   0   0  12 305.791 5.51673   1
  -3   0  12 289.560 5.29059  -2
   1   0  12 289.560 5.29059   1
  -4   0  12 62.4916 1.21856  -2
   2   0  12 62.4916 1.21856   1
  -5   0  12 77.9529 1.53715  -2
   3   0  12 77.9529 1.53715   1
  -6   0  12 0.30021 0.35089  -2
   4   0  12 0.30021 0.35089   1
  -7   0  12 110.874 1.91478  -2
   5   0  12 110.874 1.91478   1
  -8   0  12 221.995 3.87275  -2
   6   0  12 221.995 3.87275   1
  -9   0  12 169.028 2.55456  -2
   7   0  12 169.028 2.55456   1
 -10   0  12 139.937 2.66811  -2
   8   0  12 139.937 2.66811   1
 -11   0  12 135.096 3.09462  -2
   9   0  12 135.096 3.09462   1
 -12   0  12 41.1152 1.23379  -2
  10   0  12 41.1152 1.23379   1
 -13   0  12 72.0709 3.34666  -2
  11   0  12 72.0709 3.34666   1
 -14   0  12 6.32195 0.96425  -2
  12   0  12 6.32195 0.96425   1
 -15   0  12 77.4255 2.96213  -2
  13   0  12 77.4255 2.96213   1
 -16   0  12 37.5509 1.64154  -2
  14   0  12 37.5509 1.64154   1
 -17   0  12 41.0597 1.77801  -2
  15   0  12 41.0597 1.77801   1
 -18   0  12 33.2836 2.22980  -2
  16   0  12 33.2836 2.22980   1
  16   1  12 12.3639 1.60900  -2
 -18   1  12 12.3639 1.60900   1
  15   1  12 8.12417 1.14348  -2
 -17   1  12 8.12417 1.14348   1
  14   1  12 31.9169 1.15478  -2
 -16   1  12 31.9169 1.15478   1
  13   1  12 9.80685 0.78236  -2
 -15   1  12 9.80685 0.78236   1
  12   1  12 7.64727 0.69865  -2
 -14   1  12 7.64727 0.69865   1
  11   1  12 12.1457 0.63618  -2
 -13   1  12 12.1457 0.63618   1
  10   1  12 80.3335 1.90000  -2
 -12   1  12 80.3335 1.90000   1
   9   1  12 61.3078 1.37752  -2
 -11   1  12 61.3078 1.37752   1
   8   1  12 8.73656 0.55263  -2
 -10   1  12 8.73656 0.55263   1
   7   1  12 178.463 2.81928  -2
  -9   1  12 178.463 2.81928   1
   6   1  12 95.4567 1.45921  -2
  -8   1  12 95.4567 1.45921   1
   5   1  12 23.0062 0.55228  -2
  -7   1  12 23.0062 0.55228   1
   4   1  12 128.842 1.67699  -2
  -6   1  12 128.842 1.67699   1
   3   1  12 70.1573 1.10315  -2
  -5   1  12 70.1573 1.10315   1
   2   1  12 104.781 1.43810  -2
  -4   1  12 104.781 1.43810   1
   1   1  12 33.8893 0.68688  -2
  -3   1  12 33.8893 0.68688   1
   0   1  12 215.713 2.68690  -2
  -2   1  12 215.713 2.68690   1
  -1   1  12 4.90413 0.39848  -2
  -1   1  12 4.90413 0.39848   1
  -2   1  12 233.801 2.64929  -2
   0   1  12 233.801 2.64929   1
  -3   1  12 48.7656 0.78593  -2
   1   1  12 48.7656 0.78593   1
  -4   1  12 77.0563 1.12036  -2
   2   1  12 77.0563 1.12036   1
  -5   1  12 68.6014 0.96673  -2
   3   1  12 68.6014 0.96673   1
  -6   1  12 56.5144 0.84422  -2
   4   1  12 56.5144 0.84422   1
  -7   1  12 61.5697 0.85253  -2
   5   1  12 61.5697 0.85253   1
  -8   1  12 201.423 2.33072  -2
   6   1  12 201.423 2.33072   1
  -9   1  12 82.3915 1.16671  -2
   7   1  12 82.3915 1.16671   1
 -10   1  12 17.0479 0.50149  -2
   8   1  12 17.0479 0.50149   1
 -11   1  12 32.4029 0.72870  -2
   9   1  12 32.4029 0.72870   1
 -12   1  12 170.113 3.24597  -2
  10   1  12 170.113 3.24597   1
 -13   1  12 39.7221 1.26998  -2
  11   1  12 39.7221 1.26998   1
 -14   1  12 7.82612 0.78226  -2
  12   1  12 7.82612 0.78226   1
 -15   1  12 14.0965 0.76427  -2
  13   1  12 14.0965 0.76427   1
 -16   1  12 14.7957 0.86236  -2
  14   1  12 14.7957 0.86236   1
 -17   1  12 8.42595 0.76491  -2
  15   1  12 8.42595 0.76491   1
 -18   1  12 15.8990 1.41149  -2
  16   1  12 15.8990 1.41149   1
  16   2  12 9.22283 1.46855  -2
 -18   2  12 9.22283 1.46855   1
  15   2  12 4.95044 0.93601  -2
 -17   2  12 4.95044 0.93601   1
  14   2  12 3.62855 0.82931  -2
 -16   2  12 3.62855 0.82931   1
  13   2  12 4.11549 0.82624  -2
 -15   2  12 4.11549 0.82624   1
  12   2  12 1.58907 0.75446  -2
 -14   2  12 1.58907 0.75446   1
  11   2  12 30.8809 1.32587  -2
 -13   2  12 30.8809 1.32587   1
  10   2  12 11.6636 0.92365  -2
 -12   2  12 11.6636 0.92365   1
   9   2  12 25.0208 0.88719  -2
 -11   2  12 25.0208 0.88719   1
   8   2  12 10.1203 0.57909  -2
 -10   2  12 10.1203 0.57909   1
   7   2  12 23.9634 0.72967  -2
  -9   2  12 23.9634 0.72967   1
   6   2  12 111.936 1.78221  -2
  -8   2  12 111.936 1.78221   1
   5   2  12 43.8519 1.05439  -2
  -7   2  12 43.8519 1.05439   1
   4   2  12 102.307 1.56280  -2
  -6   2  12 102.307 1.56280   1
   3   2  12 133.162 1.96147  -2
  -5   2  12 133.162 1.96147   1
   2   2  12 33.6378 0.64304  -2
  -4   2  12 33.6378 0.64304   1
   1   2  12 79.5967 1.14758  -2
  -3   2  12 79.5967 1.14758   1
   0   2  12 211.316 2.64941  -2
  -2   2  12 211.316 2.64941   1
  -1   2  12 277.785 3.13583  -2
  -1   2  12 277.785 3.13583   1
  -2   2  12 214.462 2.52459  -2
   0   2  12 214.462 2.52459   1
  -3   2  12 97.3586 1.30506  -2
   1   2  12 97.3586 1.30506   1
  -4   2  12 49.6138 0.77692  -2
   2   2  12 49.6138 0.77692   1
  -5   2  12 338.638 3.79914  -2
   3   2  12 338.638 3.79914   1
  -6   2  12 122.517 1.69695  -2
   4   2  12 122.517 1.69695   1
  -7   2  12 104.397 1.62226  -2
   5   2  12 104.397 1.62226   1
  -8   2  12 62.1043 0.94476  -2
   6   2  12 62.1043 0.94476   1
  -9   2  12 32.3249 0.67189  -2
   7   2  12 32.3249 0.67189   1
 -10   2  12 8.63537 0.51255  -2
   8   2  12 8.63537 0.51255   1
 -11   2  12 17.5779 0.61046  -2
   9   2  12 17.5779 0.61046   1
 -12   2  12 22.2680 1.16203  -2
  10   2  12 22.2680 1.16203   1
 -13   2  12 31.7020 0.87681  -2
  11   2  12 31.7020 0.87681   1
 -14   2  12 5.04345 0.59801  -2
  12   2  12 5.04345 0.59801   1
 -15   2  12 1.98332 0.47389  -2
  13   2  12 1.98332 0.47389   1
 -16   2  12 2.83964 0.51577  -2
  14   2  12 2.83964 0.51577   1
 -17   2  12 4.45169 0.65759  -2
  15   2  12 4.45169 0.65759   1
 -18   2  12 4.31817 0.91083  -2
  16   2  12 4.31817 0.91083   1
 -18   3  12 1.49330 0.68031   1
  15   3  12 5.51557 1.20752  -2
 -17   3  12 5.51557 1.20752   1
  14   3  12 2.95446 0.77938  -2
 -16   3  12 2.95446 0.77938   1
  13   3  12 10.7275 0.82376  -2
 -15   3  12 10.7275 0.82376   1
  12   3  12 94.1853 2.26664  -2
 -14   3  12 94.1853 2.26664   1
  11   3  12 1.50103 0.78630  -2
 -13   3  12 1.50103 0.78630   1
  10   3  12 1.08564 0.73142  -2
 -12   3  12 1.08564 0.73142   1
   9   3  12 5.32095 0.68081  -2
 -11   3  12 5.32095 0.68081   1
   8   3  12 41.2588 0.99264  -2
 -10   3  12 41.2588 0.99264   1
   7   3  12 11.1519 0.61051  -2
  -9   3  12 11.1519 0.61051   1
   6   3  12 17.5180 0.59848  -2
  -8   3  12 17.5180 0.59848   1
   5   3  12 81.7179 1.57490  -2
  -7   3  12 81.7179 1.57490   1
   4   3  12 15.1278 0.49785  -2
  -6   3  12 15.1278 0.49785   1
   3   3  12 46.6794 0.87247  -2
  -5   3  12 46.6794 0.87247   1
   2   3  12 129.932 1.75712  -2
  -4   3  12 129.932 1.75712   1
   1   3  12 292.596 3.62372  -2
  -3   3  12 292.596 3.62372   1
   0   3  12 172.724 2.27857  -2
  -2   3  12 172.724 2.27857   1
  -1   3  12 6.02050 0.32524  -2
  -1   3  12 6.02050 0.32524   1
  -2   3  12 126.864 1.68481  -2
   0   3  12 126.864 1.68481   1
  -3   3  12 488.763 5.50418  -2
   1   3  12 488.763 5.50418   1
  -4   3  12 244.208 3.57162  -2
   2   3  12 244.208 3.57162   1
  -5   3  12 112.731 1.58998  -2
   3   3  12 112.731 1.58998   1
  -6   3  12 6.46756 0.42448  -2
   4   3  12 6.46756 0.42448   1
  -7   3  12 215.092 2.53668  -2
   5   3  12 215.092 2.53668   1
  -8   3  12 50.3633 0.84162  -2
   6   3  12 50.3633 0.84162   1
  -9   3  12 26.3211 0.72752  -2
   7   3  12 26.3211 0.72752   1
 -10   3  12 30.8131 0.80154  -2
   8   3  12 30.8131 0.80154   1
 -11   3  12 4.28765 0.57099  -2
   9   3  12 4.28765 0.57099   1
 -12   3  12 0.90644 0.59723  -2
  10   3  12 0.90644 0.59723   1
 -13   3  12 2.07478 0.51610  -2
  11   3  12 2.07478 0.51610   1
 -14   3  12 68.1786 1.63408  -2
  12   3  12 68.1786 1.63408   1
 -15   3  12 8.38622 0.65133  -2
  13   3  12 8.38622 0.65133   1
 -16   3  12 12.1089 0.74233  -2
  14   3  12 12.1089 0.74233   1
 -17   3  12 1.88759 0.98821  -2
  15   3  12 1.88759 0.98821   1
  15   4  12 4.56189 1.24158  -2
 -17   4  12 4.56189 1.24158   1
  14   4  12 10.5952 1.07149  -2
 -16   4  12 10.5952 1.07149   1
  13   4  12 23.9620 1.08059  -2
 -15   4  12 23.9620 1.08059   1
  12   4  12 2.84765 0.77941  -2
 -14   4  12 2.84765 0.77941   1
  11   4  12 45.5799 1.43520  -2
 -13   4  12 45.5799 1.43520   1
  10   4  12 51.7062 1.47714  -2
 -12   4  12 51.7062 1.47714   1
   9   4  12 31.8129 0.96475  -2
 -11   4  12 31.8129 0.96475   1
   8   4  12 2.86540 0.52565  -2
 -10   4  12 2.86540 0.52565   1
   7   4  12 81.5074 1.78297  -2
  -9   4  12 81.5074 1.78297   1
   6   4  12 80.3503 1.43246  -2
  -8   4  12 80.3503 1.43246   1
   5   4  12 6.70584 0.41507  -2
  -7   4  12 6.70584 0.41507   1
   4   4  12 120.240 1.86920  -2
  -6   4  12 120.240 1.86920   1
   3   4  12 315.226 3.95216  -2
  -5   4  12 315.226 3.95216   1
   2   4  12 161.865 2.14750  -2
  -4   4  12 161.865 2.14750   1
   1   4  12 42.3675 0.83946  -2
  -3   4  12 42.3675 0.83946   1
   0   4  12 33.2651 0.64063  -2
  -2   4  12 33.2651 0.64063   1
  -1   4  12 242.683 3.19681  -2
  -1   4  12 242.683 3.19681   1
  -2   4  12 71.8904 1.04713  -2
   0   4  12 71.8904 1.04713   1
  -3   4  12 91.5634 1.27168  -2
   1   4  12 91.5634 1.27168   1
  -4   4  12 147.380 1.93393  -2
   2   4  12 147.380 1.93393   1
  -5   4  12 154.348 2.30484  -2
   3   4  12 154.348 2.30484   1
  -6   4  12 161.736 2.19916  -2
   4   4  12 161.736 2.19916   1
  -7   4  12 14.4127 0.52560  -2
   5   4  12 14.4127 0.52560   1
  -8   4  12 81.4433 1.44026  -2
   6   4  12 81.4433 1.44026   1
  -9   4  12 86.7844 1.44217  -2
   7   4  12 86.7844 1.44217   1
 -10   4  12 3.37060 0.52834  -2
   8   4  12 3.37060 0.52834   1
 -11   4  12 19.4743 0.65680  -2
   9   4  12 19.4743 0.65680   1
 -12   4  12 95.4279 1.98252  -2
  10   4  12 95.4279 1.98252   1
 -13   4  12 114.133 2.26753  -2
  11   4  12 114.133 2.26753   1
 -14   4  12 2.59171 0.58037  -2
  12   4  12 2.59171 0.58037   1
 -15   4  12 15.1191 0.81465  -2
  13   4  12 15.1191 0.81465   1
 -16   4  12 4.11209 0.90285  -2
  14   4  12 4.11209 0.90285   1
 -17   4  12 1.54513 0.59783  -2
  15   4  12 1.54513 0.59783   1
  14   5  12 20.1104 1.30149  -2
 -16   5  12 20.1104 1.30149   1
  13   5  12 3.31819 0.99416  -2
 -15   5  12 3.31819 0.99416   1
  12   5  12 25.0596 1.29016  -2
 -14   5  12 25.0596 1.29016   1
  11   5  12 2.24639 0.80621  -2
 -13   5  12 2.24639 0.80621   1
  10   5  12 48.4196 1.26309  -2
 -12   5  12 48.4196 1.26309   1
   9   5  12 32.8635 1.17419  -2
 -11   5  12 32.8635 1.17419   1
   8   5  12 10.5735 0.69494  -2
 -10   5  12 10.5735 0.69494   1
   7   5  12 9.96924 0.62893  -2
  -9   5  12 9.96924 0.62893   1
   6   5  12 38.4331 0.97068  -2
  -8   5  12 38.4331 0.97068   1
   5   5  12 97.8715 1.93269  -2
  -7   5  12 97.8715 1.93269   1
   4   5  12 12.4669 0.49601  -2
  -6   5  12 12.4669 0.49601   1
   3   5  12 26.1483 0.68597  -2
  -5   5  12 26.1483 0.68597   1
   2   5  12 69.3373 1.59984  -2
  -4   5  12 69.3373 1.59984   1
   1   5  12 70.8652 1.56950  -2
  -3   5  12 70.8652 1.56950   1
   0   5  12 221.637 3.42036  -2
  -2   5  12 221.637 3.42036   1
  -1   5  12 60.4244 1.07392  -2
  -1   5  12 60.4244 1.07392   1
  -2   5  12 122.166 2.16702  -2
   0   5  12 122.166 2.16702   1
  -3   5  12 154.147 2.33204  -2
   1   5  12 154.147 2.33204   1
  -4   5  12 128.305 2.13676  -2
   2   5  12 128.305 2.13676   1
  -5   5  12 28.0940 0.71756  -2
   3   5  12 28.0940 0.71756   1
  -6   5  12 29.0636 0.69919  -2
   4   5  12 29.0636 0.69919   1
  -7   5  12 92.5619 1.62386  -2
   5   5  12 92.5619 1.62386   1
  -8   5  12 26.8328 0.76250  -2
   6   5  12 26.8328 0.76250   1
  -9   5  12 8.87881 0.53316  -2
   7   5  12 8.87881 0.53316   1
 -10   5  12 23.0065 0.73886  -2
   8   5  12 23.0065 0.73886   1
 -11   5  12 74.2090 1.66390  -2
   9   5  12 74.2090 1.66390   1
 -12   5  12 99.7067 1.78697  -2
  10   5  12 99.7067 1.78697   1
 -13   5  12 3.92314 0.56992  -2
  11   5  12 3.92314 0.56992   1
 -14   5  12 29.0969 1.04757  -2
  12   5  12 29.0969 1.04757   1
 -15   5  12 7.68900 0.79951  -2
  13   5  12 7.68900 0.79951   1
 -16   5  12 9.43087 0.99684  -2
  14   5  12 9.43087 0.99684   1
  12   6  12 12.9946 1.45132  -2
 -14   6  12 12.9946 1.45132   1
  11   6  12 22.5799 1.12938  -2
 -13   6  12 22.5799 1.12938   1
  10   6  12 1.31583 0.73198  -2
 -12   6  12 1.31583 0.73198   1
   9   6  12 25.3215 0.93935  -2
 -11   6  12 25.3215 0.93935   1
   8   6  12 27.9225 0.95145  -2
 -10   6  12 27.9225 0.95145   1
   7   6  12 12.7596 0.60342  -2
  -9   6  12 12.7596 0.60342   1
   6   6  12 21.5080 0.80549  -2
  -8   6  12 21.5080 0.80549   1
   5   6  12 21.1124 0.85495  -2
  -7   6  12 21.1124 0.85495   1
   4   6  12 35.4156 1.04685  -2
  -6   6  12 35.4156 1.04685   1
   3   6  12 5.70703 0.52790  -2
  -5   6  12 5.70703 0.52790   1
   2   6  12 104.670 2.05028  -2
  -4   6  12 104.670 2.05028   1
   1   6  12 143.567 4.00230  -2
  -3   6  12 143.567 4.00230   1
   0   6  12 107.044 2.50354  -2
  -2   6  12 107.044 2.50354   1
  -1   6  12 22.0442 0.76405  -2
  -1   6  12 22.0442 0.76405   1
  -2   6  12 160.007 3.06803  -2
   0   6  12 160.007 3.06803   1
  -3   6  12 113.054 2.29026  -2
   1   6  12 113.054 2.29026   1
  -4   6  12 69.2409 1.55638  -2
   2   6  12 69.2409 1.55638   1
  -5   6  12 8.75000 0.42143  -2
   3   6  12 8.75000 0.42143   1
  -6   6  12 17.4009 0.71660  -2
   4   6  12 17.4009 0.71660   1
  -7   6  12 14.6604 0.73908  -2
   5   6  12 14.6604 0.73908   1
  -8   6  12 32.2488 0.81964  -2
   6   6  12 32.2488 0.81964   1
  -9   6  12 15.9452 0.63484  -2
   7   6  12 15.9452 0.63484   1
 -10   6  12 32.0926 0.92024  -2
   8   6  12 32.0926 0.92024   1
 -11   6  12 40.5118 1.01797  -2
   9   6  12 40.5118 1.01797   1
 -12   6  12 2.47309 0.59275  -2
  10   6  12 2.47309 0.59275   1
 -13   6  12 12.2235 0.74152  -2
  11   6  12 12.2235 0.74152   1
 -14   6  12 17.6737 0.90064  -2
  12   6  12 17.6737 0.90064   1
 -13   7  12 24.1224 1.24670   1
  10   7  12 7.11183 1.25192  -2
 -12   7  12 7.11183 1.25192   1
   9   7  12 13.0857 1.27612  -2
 -11   7  12 13.0857 1.27612   1
   8   7  12 6.52032 1.07011  -2
 -10   7  12 6.52032 1.07011   1
   7   7  12 57.3160 1.81104  -2
  -9   7  12 57.3160 1.81104   1
   6   7  12 15.2006 1.33438  -2
  -8   7  12 15.2006 1.33438   1
   5   7  12 7.82016 0.84265  -2
  -7   7  12 7.82016 0.84265   1
   4   7  12 2.76527 0.62019  -2
  -6   7  12 2.76527 0.62019   1
   3   7  12 2.01604 0.51605  -2
  -5   7  12 2.01604 0.51605   1
   2   7  12 27.4052 0.86506  -2
  -4   7  12 27.4052 0.86506   1
   1   7  12 23.4413 0.81402  -2
  -3   7  12 23.4413 0.81402   1
   0   7  12 1.73445 0.44383  -2
  -2   7  12 1.73445 0.44383   1
  -1   7  12 115.191 2.04184  -2
  -1   7  12 115.191 2.04184   1
  -2   7  12 2.31241 0.47291  -2
   0   7  12 2.31241 0.47291   1
  -3   7  12 25.3148 0.88306  -2
   1   7  12 25.3148 0.88306   1
  -4   7  12 40.7903 1.03917  -2
   2   7  12 40.7903 1.03917   1
  -5   7  12 2.56786 0.56121  -2
   3   7  12 2.56786 0.56121   1
  -6   7  12 2.44470 0.61178  -2
   4   7  12 2.44470 0.61178   1
  -7   7  12 7.81009 0.55779  -2
   5   7  12 7.81009 0.55779   1
  -8   7  12 23.8447 0.75105  -2
   6   7  12 23.8447 0.75105   1
  -9   7  12 27.2882 0.96400  -2
   7   7  12 27.2882 0.96400   1
 -10   7  12 9.85190 0.63476  -2
   8   7  12 9.85190 0.63476   1
 -11   7  12 6.22968 0.65619  -2
   9   7  12 6.22968 0.65619   1
 -12   7  12 4.42580 0.62984  -2
  10   7  12 4.42580 0.62984   1
   8   8  12 14.7489 1.19253  -2
 -10   8  12 14.7489 1.19253   1
   7   8  12 4.23866 3.17057  -2
  -9   8  12 4.23866 3.17057   1
   6   8  12 7.45356 1.53964  -2
  -8   8  12 7.45356 1.53964   1
   5   8  12 5.56091 0.96490  -2
  -7   8  12 5.56091 0.96490   1
   4   8  12 23.7372 1.01699  -2
  -6   8  12 23.7372 1.01699   1
   3   8  12 8.79525 0.76998  -2
  -5   8  12 8.79525 0.76998   1
   2   8  12 9.32122 0.72315  -2
  -4   8  12 9.32122 0.72315   1
   1   8  12 3.85409 1.09015  -2
  -3   8  12 3.85409 1.09015   1
   0   8  12 4.77995 0.52597  -2
  -2   8  12 4.77995 0.52597   1
  -1   8  12 223.949 4.56641  -2
  -1   8  12 223.949 4.56641   1
  -2   8  12 3.73762 0.54496  -2
   0   8  12 3.73762 0.54496   1
  -3   8  12 2.76438 0.52697  -2
   1   8  12 2.76438 0.52697   1
  -4   8  12 11.9015 0.74940  -2
   2   8  12 11.9015 0.74940   1
  -5   8  12 15.5322 0.64906  -2
   3   8  12 15.5322 0.64906   1
  -6   8  12 43.0210 1.18015  -2
   4   8  12 43.0210 1.18015   1
  -7   8  12 9.85251 0.79321  -2
   5   8  12 9.85251 0.79321   1
  -8   8  12 12.4811 0.68769  -2
   6   8  12 12.4811 0.68769   1
  -9   8  12 3.18840 0.65404  -2
   7   8  12 3.18840 0.65404   1
 -10   8  12 6.18349 0.72088  -2
   8   8  12 6.18349 0.72088   1
   4   9  12 10.1973 1.32832  -2
  -6   9  12 10.1973 1.32832   1
   3   9  12 22.3545 1.31162  -2
  -5   9  12 22.3545 1.31162   1
   2   9  12 33.5337 1.50499  -2
  -4   9  12 33.5337 1.50499   1
   1   9  12 26.2762 1.71886  -2
  -3   9  12 26.2762 1.71886   1
   0   9  12 21.3223 1.61446  -2
  -2   9  12 21.3223 1.61446   1
  -1   9  12 8.44780 1.60551  -2
  -1   9  12 8.44780 1.60551   1
  -2   9  12 11.9142 0.96379  -2
   0   9  12 11.9142 0.96379   1
  -3   9  12 10.5463 0.91154  -2
   1   9  12 10.5463 0.91154   1
  -4   9  12 58.5351 2.19133  -2
   2   9  12 58.5351 2.19133   1
  -5   9  12 21.2101 1.25768  -2
   3   9  12 21.2101 1.25768   1
  -6   9  12 11.9804 0.99066  -2
   4   9  12 11.9804 0.99066   1
  16   0  13 -2.1135 3.34166  -2
 -18   0  13 -2.1135 3.34166   1
  15   0  13 3.19227 2.12273  -2
 -17   0  13 3.19227 2.12273   1
 -16   0  13 1.05170 0.52305   1
  13   0  13 3.95485 2.04618  -2
 -15   0  13 3.95485 2.04618   1
  12   0  13 -4.3262 2.76285  -2
 -14   0  13 -4.3262 2.76285   1
  11   0  13 4.64713 1.97498  -2
 -13   0  13 4.64713 1.97498   1
  10   0  13 -3.3381 3.08142  -2
 -12   0  13 -3.3381 3.08142   1
   9   0  13 -0.4821 1.89970  -2
 -11   0  13 -0.4821 1.89970   1
   8   0  13 2.11355 1.51922  -2
 -10   0  13 2.11355 1.51922   1
   7   0  13 2.78702 1.06772  -2
  -9   0  13 2.78702 1.06772   1
   6   0  13 1.42139 0.82808  -2
  -8   0  13 1.42139 0.82808   1
   5   0  13 -1.0415 0.97571  -2
  -7   0  13 -1.0415 0.97571   1
   4   0  13 0.77447 0.72129  -2
  -6   0  13 0.77447 0.72129   1
   3   0  13 -1.7106 1.19888  -2
  -5   0  13 -1.7106 1.19888   1
   2   0  13 0.18753 0.61258  -2
  -4   0  13 0.18753 0.61258   1
   1   0  13 2.62622 0.97411  -2
  -3   0  13 2.62622 0.97411   1
   0   0  13 1.72621 0.97143  -2
  -2   0  13 1.72621 0.97143   1
  -1   0  13 -0.2413 0.75409  -2
  -1   0  13 -0.2413 0.75409   1
  -2   0  13 -0.1627 0.79556  -2
   0   0  13 -0.1627 0.79556   1
  -3   0  13 2.35062 0.65009  -2
   1   0  13 2.35062 0.65009   1
  -4   0  13 0.58926 0.47878  -2
   2   0  13 0.58926 0.47878   1
  -5   0  13 1.10998 0.55640  -2
   3   0  13 1.10998 0.55640   1
  -6   0  13 -0.4128 0.66763  -2
   4   0  13 -0.4128 0.66763   1
  -7   0  13 -0.5820 0.66025  -2
   5   0  13 -0.5820 0.66025   1
  -8   0  13 0.17545 0.61089  -2
   6   0  13 0.17545 0.61089   1
  -9   0  13 1.38999 0.67962  -2
   7   0  13 1.38999 0.67962   1
 -10   0  13 2.37271 1.13880  -2
   8   0  13 2.37271 1.13880   1
 -11   0  13 0.62223 0.81629  -2
   9   0  13 0.62223 0.81629   1
 -12   0  13 2.55983 1.09971  -2
  10   0  13 2.55983 1.09971   1
 -13   0  13 3.32527 1.02069  -2
  11   0  13 3.32527 1.02069   1
 -14   0  13 1.51887 0.88001  -2
  12   0  13 1.51887 0.88001   1
 -15   0  13 0.80365 1.21834  -2
  13   0  13 0.80365 1.21834   1
 -16   0  13 1.19948 0.88980  -2
  14   0  13 1.19948 0.88980   1
 -17   0  13 1.95593 1.07402  -2
  15   0  13 1.95593 1.07402   1
 -18   0  13 2.04598 2.07214  -2
  16   0  13 2.04598 2.07214   1
  16   1  13 6.24863 2.41137  -2
 -18   1  13 6.24863 2.41137   1
  15   1  13 24.3638 2.76845  -2
 -17   1  13 24.3638 2.76845   1
  14   1  13 9.55036 2.23861  -2
 -16   1  13 9.55036 2.23861   1
  13   1  13 8.19988 2.04336  -2
 -15   1  13 8.19988 2.04336   1
  12   1  13 1.72595 1.93197  -2
 -14   1  13 1.72595 1.93197   1
  11   1  13 23.0326 2.20154  -2
 -13   1  13 23.0326 2.20154   1
  10   1  13 8.51858 1.08583  -2
 -12   1  13 8.51858 1.08583   1
   9   1  13 236.334 5.78653  -2
 -11   1  13 236.334 5.78653   1
   8   1  13 11.8955 0.97517  -2
 -10   1  13 11.8955 0.97517   1
   7   1  13 142.043 2.94476  -2
  -9   1  13 142.043 2.94476   1
   6   1  13 21.4101 0.93346  -2
  -8   1  13 21.4101 0.93346   1
   5   1  13 23.6173 0.75041  -2
  -7   1  13 23.6173 0.75041   1
   4   1  13 18.3043 0.77992  -2
  -6   1  13 18.3043 0.77992   1
   3   1  13 14.7006 0.65774  -2
  -5   1  13 14.7006 0.65774   1
   2   1  13 5.20989 0.70339  -2
  -4   1  13 5.20989 0.70339   1
   1   1  13 144.262 2.83305  -2
  -3   1  13 144.262 2.83305   1
   0   1  13 3.38766 0.64417  -2
  -2   1  13 3.38766 0.64417   1
  -1   1  13 58.4653 1.38522  -2
  -1   1  13 58.4653 1.38522   1
  -2   1  13 3.69665 0.48591  -2
   0   1  13 3.69665 0.48591   1
  -3   1  13 68.3899 1.33183  -2
   1   1  13 68.3899 1.33183   1
  -4   1  13 3.62583 0.38605  -2
   2   1  13 3.62583 0.38605   1
  -5   1  13 37.4197 0.95874  -2
   3   1  13 37.4197 0.95874   1
  -6   1  13 22.2068 0.74032  -2
   4   1  13 22.2068 0.74032   1
  -7   1  13 40.1417 0.91641  -2
   5   1  13 40.1417 0.91641   1
  -8   1  13 10.5621 0.46308  -2
   6   1  13 10.5621 0.46308   1
  -9   1  13 178.208 2.77885  -2
   7   1  13 178.208 2.77885   1
 -10   1  13 18.3130 0.61210  -2
   8   1  13 18.3130 0.61210   1
 -11   1  13 84.0255 1.61656  -2
   9   1  13 84.0255 1.61656   1
 -12   1  13 5.13618 0.72408  -2
  10   1  13 5.13618 0.72408   1
 -13   1  13 26.8652 1.04026  -2
  11   1  13 26.8652 1.04026   1
 -14   1  13 0.93984 0.71525  -2
  12   1  13 0.93984 0.71525   1
 -15   1  13 15.6498 0.82077  -2
  13   1  13 15.6498 0.82077   1
 -16   1  13 23.9599 0.85641  -2
  14   1  13 23.9599 0.85641   1
 -17   1  13 9.39726 0.96596  -2
  15   1  13 9.39726 0.96596   1
 -18   1  13 5.79852 1.17504  -2
  16   1  13 5.79852 1.17504   1
 -18   2  13 1.73358 0.67057   1
  15   2  13 34.6624 2.10545  -2
 -17   2  13 34.6624 2.10545   1
  14   2  13 3.90535 1.24667  -2
 -16   2  13 3.90535 1.24667   1
  13   2  13 14.4513 1.59547  -2
 -15   2  13 14.4513 1.59547   1
  12   2  13 12.5472 1.50889  -2
 -14   2  13 12.5472 1.50889   1
  11   2  13 13.2823 1.20657  -2
 -13   2  13 13.2823 1.20657   1
  10   2  13 9.70787 1.62942  -2
 -12   2  13 9.70787 1.62942   1
   9   2  13 27.9047 1.87812  -2
 -11   2  13 27.9047 1.87812   1
   8   2  13 64.0036 2.39823  -2
 -10   2  13 64.0036 2.39823   1
   7   2  13 19.5014 1.05138  -2
  -9   2  13 19.5014 1.05138   1
   6   2  13 52.6552 1.29676  -2
  -8   2  13 52.6552 1.29676   1
   5   2  13 0.90955 0.61285  -2
  -7   2  13 0.90955 0.61285   1
   4   2  13 70.5567 1.68770  -2
  -6   2  13 70.5567 1.68770   1
   3   2  13 120.341 2.50024  -2
  -5   2  13 120.341 2.50024   1
   2   2  13 14.9493 0.87303  -2
  -4   2  13 14.9493 0.87303   1
   1   2  13 72.0680 1.82326  -2
  -3   2  13 72.0680 1.82326   1
   0   2  13 65.3924 1.38028  -2
  -2   2  13 65.3924 1.38028   1
  -1   2  13 21.4839 0.73227  -2
  -1   2  13 21.4839 0.73227   1
  -2   2  13 93.6913 1.63883  -2
   0   2  13 93.6913 1.63883   1
  -3   2  13 37.8749 1.02960  -2
   1   2  13 37.8749 1.02960   1
  -4   2  13 7.80944 0.59378  -2
   2   2  13 7.80944 0.59378   1
  -5   2  13 59.8336 1.57335  -2
   3   2  13 59.8336 1.57335   1
  -6   2  13 115.032 2.25228  -2
   4   2  13 115.032 2.25228   1
  -7   2  13 1.22348 0.49116  -2
   5   2  13 1.22348 0.49116   1
  -8   2  13 25.0217 0.69299  -2
   6   2  13 25.0217 0.69299   1
  -9   2  13 48.5350 1.22547  -2
   7   2  13 48.5350 1.22547   1
 -10   2  13 28.0782 0.79376  -2
   8   2  13 28.0782 0.79376   1
 -11   2  13 15.5459 0.94882  -2
   9   2  13 15.5459 0.94882   1
 -12   2  13 20.6932 0.92872  -2
  10   2  13 20.6932 0.92872   1
 -13   2  13 5.62842 0.67283  -2
  11   2  13 5.62842 0.67283   1
 -14   2  13 13.2611 0.81027  -2
  12   2  13 13.2611 0.81027   1
 -15   2  13 5.55195 0.51168  -2
  13   2  13 5.55195 0.51168   1
 -16   2  13 3.70544 0.74970  -2
  14   2  13 3.70544 0.74970   1
 -17   2  13 11.1689 0.85610  -2
  15   2  13 11.1689 0.85610   1
  15   3  13 -0.3324 2.30985  -2
 -17   3  13 -0.3324 2.30985   1
  14   3  13 0.35869 1.25217  -2
 -16   3  13 0.35869 1.25217   1
  13   3  13 16.7695 1.50502  -2
 -15   3  13 16.7695 1.50502   1
  12   3  13 16.7183 1.35372  -2
 -14   3  13 16.7183 1.35372   1
  11   3  13 32.7546 1.70323  -2
 -13   3  13 32.7546 1.70323   1
  10   3  13 16.1790 1.52542  -2
 -12   3  13 16.1790 1.52542   1
   9   3  13 1.34195 0.96978  -2
 -11   3  13 1.34195 0.96978   1
   8   3  13 16.6962 0.99530  -2
 -10   3  13 16.6962 0.99530   1
   7   3  13 1.09817 0.57508  -2
  -9   3  13 1.09817 0.57508   1
   6   3  13 -0.3740 0.52860  -2
  -8   3  13 -0.3740 0.52860   1
   5   3  13 13.9997 0.71072  -2
  -7   3  13 13.9997 0.71072   1
   4   3  13 17.5921 0.70121  -2
  -6   3  13 17.5921 0.70121   1
   3   3  13 14.2013 0.66163  -2
  -5   3  13 14.2013 0.66163   1
   2   3  13 27.3592 0.80656  -2
  -4   3  13 27.3592 0.80656   1
   1   3  13 86.7598 1.91743  -2
  -3   3  13 86.7598 1.91743   1
   0   3  13 6.45417 0.60749  -2
  -2   3  13 6.45417 0.60749   1
  -1   3  13 -0.1877 0.45909  -2
  -1   3  13 -0.1877 0.45909   1
  -2   3  13 4.69675 0.79661  -2
   0   3  13 4.69675 0.79661   1
  -3   3  13 193.299 3.46046  -2
   1   3  13 193.299 3.46046   1
  -4   3  13 30.9396 0.88603  -2
   2   3  13 30.9396 0.88603   1
  -5   3  13 25.0528 1.02150  -2
   3   3  13 25.0528 1.02150   1
  -6   3  13 17.5062 0.73776  -2
   4   3  13 17.5062 0.73776   1
  -7   3  13 12.0173 0.71046  -2
   5   3  13 12.0173 0.71046   1
  -8   3  13 0.88911 0.52860  -2
   6   3  13 0.88911 0.52860   1
  -9   3  13 1.18260 0.55708  -2
   7   3  13 1.18260 0.55708   1
 -10   3  13 15.3594 0.99446  -2
   8   3  13 15.3594 0.99446   1
 -11   3  13 2.28686 0.67866  -2
   9   3  13 2.28686 0.67866   1
 -12   3  13 34.7130 1.11143  -2
  10   3  13 34.7130 1.11143   1
 -13   3  13 74.1708 1.74611  -2
  11   3  13 74.1708 1.74611   1
 -14   3  13 21.7794 0.99082  -2
  12   3  13 21.7794 0.99082   1
 -15   3  13 18.1138 0.94880  -2
  13   3  13 18.1138 0.94880   1
 -16   3  13 2.16281 0.81473  -2
  14   3  13 2.16281 0.81473   1
 -17   3  13 4.35632 1.57685  -2
  15   3  13 4.35632 1.57685   1
  14   4  13 1.45455 2.59170  -2
 -16   4  13 1.45455 2.59170   1
  13   4  13 6.29226 1.31963  -2
 -15   4  13 6.29226 1.31963   1
  12   4  13 42.4779 1.79899  -2
 -14   4  13 42.4779 1.79899   1
  11   4  13 37.2358 2.18156  -2
 -13   4  13 37.2358 2.18156   1
  10   4  13 17.7090 1.50027  -2
 -12   4  13 17.7090 1.50027   1
   9   4  13 18.1471 1.01698  -2
 -11   4  13 18.1471 1.01698   1
   8   4  13 4.03487 0.85569  -2
 -10   4  13 4.03487 0.85569   1
   7   4  13 25.6222 1.54265  -2
  -9   4  13 25.6222 1.54265   1
   6   4  13 -0.8151 0.67286  -2
  -8   4  13 -0.8151 0.67286   1
   5   4  13 3.00462 0.64928  -2
  -7   4  13 3.00462 0.64928   1
   4   4  13 98.9676 2.16641  -2
  -6   4  13 98.9676 2.16641   1
   3   4  13 0.87454 0.59095  -2
  -5   4  13 0.87454 0.59095   1
   2   4  13 3.20816 0.51043  -2
  -4   4  13 3.20816 0.51043   1
   1   4  13 48.5269 1.38076  -2
  -3   4  13 48.5269 1.38076   1
   0   4  13 58.2424 1.32013  -2
  -2   4  13 58.2424 1.32013   1
  -1   4  13 4.13604 0.60211  -2
  -1   4  13 4.13604 0.60211   1
  -2   4  13 57.7939 1.19214  -2
   0   4  13 57.7939 1.19214   1
  -3   4  13 92.4587 1.66051  -2
   1   4  13 92.4587 1.66051   1
  -4   4  13 6.88254 0.77388  -2
   2   4  13 6.88254 0.77388   1
  -5   4  13 1.15262 0.62944  -2
   3   4  13 1.15262 0.62944   1
  -6   4  13 56.9761 1.26461  -2
   4   4  13 56.9761 1.26461   1
  -7   4  13 6.79418 0.64614  -2
   5   4  13 6.79418 0.64614   1
  -8   4  13 1.12264 0.63989  -2
   6   4  13 1.12264 0.63989   1
  -9   4  13 18.0272 1.18827  -2
   7   4  13 18.0272 1.18827   1
 -10   4  13 6.02271 0.69471  -2
   8   4  13 6.02271 0.69471   1
 -11   4  13 17.9780 0.97413  -2
   9   4  13 17.9780 0.97413   1
 -12   4  13 15.4226 0.85988  -2
  10   4  13 15.4226 0.85988   1
 -13   4  13 15.8028 1.02671  -2
  11   4  13 15.8028 1.02671   1
 -14   4  13 68.2292 1.80662  -2
  12   4  13 68.2292 1.80662   1
 -15   4  13 14.0580 1.03291  -2
  13   4  13 14.0580 1.03291   1
 -16   4  13 4.15977 1.01805  -2
  14   4  13 4.15977 1.01805   1
  13   5  13 10.4242 2.25618  -2
 -15   5  13 10.4242 2.25618   1
  12   5  13 16.5139 1.36087  -2
 -14   5  13 16.5139 1.36087   1
  11   5  13 8.42858 1.17890  -2
 -13   5  13 8.42858 1.17890   1
  10   5  13 12.5617 1.53960  -2
 -12   5  13 12.5617 1.53960   1
   9   5  13 1.72432 1.23610  -2
 -11   5  13 1.72432 1.23610   1
   8   5  13 17.3208 1.20604  -2
 -10   5  13 17.3208 1.20604   1
   7   5  13 2.79280 0.73581  -2
  -9   5  13 2.79280 0.73581   1
   6   5  13 12.6268 0.97278  -2
  -8   5  13 12.6268 0.97278   1
   5   5  13 9.39533 0.80406  -2
  -7   5  13 9.39533 0.80406   1
   4   5  13 10.6920 0.97202  -2
  -6   5  13 10.6920 0.97202   1
   3   5  13 37.7038 1.27994  -2
  -5   5  13 37.7038 1.27994   1
   2   5  13 70.8766 2.58692  -2
  -4   5  13 70.8766 2.58692   1
   1   5  13 37.3209 1.27853  -2
  -3   5  13 37.3209 1.27853   1
   0   5  13 15.0653 0.83330  -2
  -2   5  13 15.0653 0.83330   1
  -1   5  13 4.40074 0.59735  -2
  -1   5  13 4.40074 0.59735   1
  -2   5  13 27.5258 1.10942  -2
   0   5  13 27.5258 1.10942   1
  -3   5  13 21.7905 0.79589  -2
   1   5  13 21.7905 0.79589   1
  -4   5  13 53.8627 1.50681  -2
   2   5  13 53.8627 1.50681   1
  -5   5  13 73.2031 1.83185  -2
   3   5  13 73.2031 1.83185   1
  -6   5  13 12.6988 0.95385  -2
   4   5  13 12.6988 0.95385   1
  -7   5  13 16.1010 0.98537  -2
   5   5  13 16.1010 0.98537   1
  -8   5  13 15.7770 0.80191  -2
   6   5  13 15.7770 0.80191   1
  -9   5  13 2.62417 0.66975  -2
   7   5  13 2.62417 0.66975   1
 -10   5  13 11.2038 0.97955  -2
   8   5  13 11.2038 0.97955   1
 -11   5  13 1.22346 0.72744  -2
   9   5  13 1.22346 0.72744   1
 -12   5  13 13.7808 0.88801  -2
  10   5  13 13.7808 0.88801   1
 -13   5  13 18.6993 0.91276  -2
  11   5  13 18.6993 0.91276   1
 -14   5  13 32.5566 1.43342  -2
  12   5  13 32.5566 1.43342   1
 -15   5  13 11.6465 1.16667  -2
  13   5  13 11.6465 1.16667   1
  12   6  13 8.22868 1.55543  -2
 -14   6  13 8.22868 1.55543   1
  11   6  13 9.48188 2.14673  -2
 -13   6  13 9.48188 2.14673   1
  10   6  13 6.23313 1.36412  -2
 -12   6  13 6.23313 1.36412   1
   9   6  13 17.2438 1.62708  -2
 -11   6  13 17.2438 1.62708   1
   8   6  13 11.1895 1.22416  -2
 -10   6  13 11.1895 1.22416   1
   7   6  13 2.56507 1.32906  -2
  -9   6  13 2.56507 1.32906   1
   6   6  13 35.1250 1.45448  -2
  -8   6  13 35.1250 1.45448   1
   5   6  13 26.1828 1.62306  -2
  -7   6  13 26.1828 1.62306   1
   4   6  13 36.3841 1.62351  -2
  -6   6  13 36.3841 1.62351   1
   3   6  13 22.8581 1.69453  -2
  -5   6  13 22.8581 1.69453   1
   2   6  13 -0.9074 0.91576  -2
  -4   6  13 -0.9074 0.91576   1
   1   6  13 3.52231 0.92764  -2
  -3   6  13 3.52231 0.92764   1
   0   6  13 16.8567 1.28521  -2
  -2   6  13 16.8567 1.28521   1
  -1   6  13 22.5491 1.37250  -2
  -1   6  13 22.5491 1.37250   1
  -2   6  13 13.3630 1.03779  -2
   0   6  13 13.3630 1.03779   1
  -3   6  13 11.1226 1.33706  -2
   1   6  13 11.1226 1.33706   1
  -4   6  13 2.30328 0.57289  -2
   2   6  13 2.30328 0.57289   1
  -5   6  13 35.2034 1.74248  -2
   3   6  13 35.2034 1.74248   1
  -6   6  13 19.1578 1.25149  -2
   4   6  13 19.1578 1.25149   1
  -7   6  13 14.5416 0.93185  -2
   5   6  13 14.5416 0.93185   1
  -8   6  13 16.5458 0.85700  -2
   6   6  13 16.5458 0.85700   1
  -9   6  13 4.29638 0.78270  -2
   7   6  13 4.29638 0.78270   1
 -10   6  13 22.4543 1.09820  -2
   8   6  13 22.4543 1.09820   1
 -11   6  13 11.0121 0.98942  -2
   9   6  13 11.0121 0.98942   1
 -12   6  13 8.58848 0.90451  -2
  10   6  13 8.58848 0.90451   1
 -13   6  13 8.67785 1.02688  -2
  11   6  13 8.67785 1.02688   1
 -14   6  13 7.78705 1.10377  -2
  12   6  13 7.78705 1.10377   1
  10   7  13 8.28987 3.47938  -2
 -12   7  13 8.28987 3.47938   1
   9   7  13 33.9234 3.38849  -2
 -11   7  13 33.9234 3.38849   1
   8   7  13 56.4438 2.33081  -2
 -10   7  13 56.4438 2.33081   1
   7   7  13 11.8023 1.37476  -2
  -9   7  13 11.8023 1.37476   1
   6   7  13 26.1198 1.53929  -2
  -8   7  13 26.1198 1.53929   1
   5   7  13 28.8707 1.74394  -2
  -7   7  13 28.8707 1.74394   1
   4   7  13 6.08028 0.87261  -2
  -6   7  13 6.08028 0.87261   1
   3   7  13 4.07847 0.88043  -2
  -5   7  13 4.07847 0.88043   1
   2   7  13 23.3548 1.24519  -2
  -4   7  13 23.3548 1.24519   1
   1   7  13 25.5832 1.23080  -2
  -3   7  13 25.5832 1.23080   1
   0   7  13 39.6154 1.68195  -2
  -2   7  13 39.6154 1.68195   1
  -1   7  13 22.9178 1.08532  -2
  -1   7  13 22.9178 1.08532   1
  -2   7  13 75.7407 1.86015  -2
   0   7  13 75.7407 1.86015   1
  -3   7  13 55.1007 1.60396  -2
   1   7  13 55.1007 1.60396   1
  -4   7  13 11.2793 1.05962  -2
   2   7  13 11.2793 1.05962   1
  -5   7  13 3.65897 0.97667  -2
   3   7  13 3.65897 0.97667   1
  -6   7  13 7.07891 0.87200  -2
   4   7  13 7.07891 0.87200   1
  -7   7  13 34.3455 1.64331  -2
   5   7  13 34.3455 1.64331   1
  -8   7  13 12.7556 1.00210  -2
   6   7  13 12.7556 1.00210   1
  -9   7  13 17.4567 1.00899  -2
   7   7  13 17.4567 1.00899   1
 -10   7  13 23.8817 1.13146  -2
   8   7  13 23.8817 1.13146   1
 -11   7  13 23.3367 1.29988  -2
   9   7  13 23.3367 1.29988   1
 -12   7  13 3.56499 0.83135  -2
  10   7  13 3.56499 0.83135   1
   7   8  13 5.24352 2.16651  -2
  -9   8  13 5.24352 2.16651   1
   6   8  13 23.8762 4.14594  -2
  -8   8  13 23.8762 4.14594   1
   5   8  13 3.93855 2.06684  -2
  -7   8  13 3.93855 2.06684   1
   4   8  13 15.7948 1.69587  -2
  -6   8  13 15.7948 1.69587   1
   3   8  13 12.5656 1.30606  -2
  -5   8  13 12.5656 1.30606   1
   2   8  13 5.12780 0.82147  -2
  -4   8  13 5.12780 0.82147   1
   1   8  13 14.6541 0.89911  -2
  -3   8  13 14.6541 0.89911   1
   0   8  13 58.4708 2.20089  -2
  -2   8  13 58.4708 2.20089   1
  -1   8  13 3.70893 0.73733  -2
  -1   8  13 3.70893 0.73733   1
  -2   8  13 80.4633 2.08802  -2
   0   8  13 80.4633 2.08802   1
  -3   8  13 31.3326 1.27591  -2
   1   8  13 31.3326 1.27591   1
  -4   8  13 6.03312 0.68847  -2
   2   8  13 6.03312 0.68847   1
  -5   8  13 8.71109 0.96188  -2
   3   8  13 8.71109 0.96188   1
  -6   8  13 10.2295 0.97540  -2
   4   8  13 10.2295 0.97540   1
  -7   8  13 4.31933 0.86565  -2
   5   8  13 4.31933 0.86565   1
  -8   8  13 33.0725 1.57290  -2
   6   8  13 33.0725 1.57290   1
  -9   8  13 4.75302 0.86809  -2
   7   8  13 4.75302 0.86809   1
   2   9  13 14.5681 1.60127  -2
  -4   9  13 14.5681 1.60127   1
   1   9  13 14.8306 1.55696  -2
  -3   9  13 14.8306 1.55696   1
   0   9  13 8.90412 1.36519  -2
  -2   9  13 8.90412 1.36519   1
  -1   9  13 4.85217 1.20414  -2
  -1   9  13 4.85217 1.20414   1
  -2   9  13 10.5209 1.55148  -2
   0   9  13 10.5209 1.55148   1
  -3   9  13 26.3752 1.44634  -2
   1   9  13 26.3752 1.44634   1
  -4   9  13 30.5583 1.62247  -2
   2   9  13 30.5583 1.62247   1
 -18   0  14 8.88995 1.16082   1
 -17   0  14 3.20824 0.90427   1
  13   0  14 7.51696 1.32804  -2
 -16   0  14 7.51696 1.32804   1
 -15   0  14 1.63945 0.69962   1
 -14   0  14 25.1924 1.22221   1
  10   0  14 26.2476 2.95438  -2
 -13   0  14 26.2476 2.95438   1
   9   0  14 5.18789 1.96761  -2
 -12   0  14 5.18789 1.96761   1
   8   0  14 161.576 5.39102  -2
 -11   0  14 161.576 5.39102   1
   7   0  14 1239.53 44.7337  -2
 -10   0  14 1239.53 44.7337   1
   6   0  14 2099.63 61.4358  -2
  -9   0  14 2099.63 61.4358   1
   5   0  14 161.510 4.63270  -2
  -8   0  14 161.510 4.63270   1
   4   0  14 53.7881 2.15498  -2
  -7   0  14 53.7881 2.15498   1
   3   0  14 208.833 5.59798  -2
  -6   0  14 208.833 5.59798   1
   2   0  14 198.734 6.02532  -2
  -5   0  14 198.734 6.02532   1
   1   0  14 86.3516 2.91788  -2
  -4   0  14 86.3516 2.91788   1
   0   0  14 63.2136 2.41648  -2
  -3   0  14 63.2136 2.41648   1
  -1   0  14 204.885 5.54709  -2
  -2   0  14 204.885 5.54709   1
  -2   0  14 153.963 5.03715  -2
  -1   0  14 153.963 5.03715   1
  -3   0  14 123.694 4.24349  -2
   0   0  14 123.694 4.24349   1
  -4   0  14 159.349 5.07908  -2
   1   0  14 159.349 5.07908   1
  -5   0  14 408.754 10.5572  -2
   2   0  14 408.754 10.5572   1
  -6   0  14 346.679 10.5278  -2
   3   0  14 346.679 10.5278   1
  -7   0  14 104.923 3.15154  -2
   4   0  14 104.923 3.15154   1
  -8   0  14 73.2538 2.85152  -2
   5   0  14 73.2538 2.85152   1
  -9   0  14 690.837 25.1507  -2
   6   0  14 690.837 25.1507   1
 -10   0  14 1283.15 37.4014  -2
   7   0  14 1283.15 37.4014   1
 -11   0  14 237.036 7.58254  -2
   8   0  14 237.036 7.58254   1
 -12   0  14 6.23957 1.97163  -2
   9   0  14 6.23957 1.97163   1
 -13   0  14 29.0987 1.73698  -2
  10   0  14 29.0987 1.73698   1
 -14   0  14 50.9085 2.31822  -2
  11   0  14 50.9085 2.31822   1
 -15   0  14 6.80072 1.61714  -2
  12   0  14 6.80072 1.61714   1
 -16   0  14 11.2216 1.79785  -2
  13   0  14 11.2216 1.79785   1
 -17   0  14 4.38226 1.57125  -2
  14   0  14 4.38226 1.57125   1
 -18   0  14 17.3714 2.74576  -2
  15   0  14 17.3714 2.74576   1
  15   1  14 10.9864 2.35563  -2
 -18   1  14 10.9864 2.35563   1
  14   1  14 13.2640 2.49585  -2
 -17   1  14 13.2640 2.49585   1
  13   1  14 15.6540 3.31106  -2
 -16   1  14 15.6540 3.31106   1
  12   1  14 10.3707 3.32445  -2
 -15   1  14 10.3707 3.32445   1
 -14   1  14 10.8657 0.79501   1
  10   1  14 13.0851 1.61839  -2
 -13   1  14 13.0851 1.61839   1
   9   1  14 53.7612 2.03492  -2
 -12   1  14 53.7612 2.03492   1
   8   1  14 51.4218 2.01009  -2
 -11   1  14 51.4218 2.01009   1
   7   1  14 27.3551 1.32291  -2
 -10   1  14 27.3551 1.32291   1
   6   1  14 130.442 2.91800  -2
  -9   1  14 130.442 2.91800   1
   5   1  14 80.0040 2.11021  -2
  -8   1  14 80.0040 2.11021   1
   4   1  14 60.7490 1.80617  -2
  -7   1  14 60.7490 1.80617   1
   3   1  14 98.4254 3.04173  -2
  -6   1  14 98.4254 3.04173   1
   2   1  14 24.9111 1.39108  -2
  -5   1  14 24.9111 1.39108   1
   1   1  14 30.2782 1.17157  -2
  -4   1  14 30.2782 1.17157   1
   0   1  14 130.894 2.75894  -2
  -3   1  14 130.894 2.75894   1
  -1   1  14 15.4168 0.89898  -2
  -2   1  14 15.4168 0.89898   1
  -2   1  14 3.05478 0.58095  -2
  -1   1  14 3.05478 0.58095   1
  -3   1  14 265.773 5.77266  -2
   0   1  14 265.773 5.77266   1
  -4   1  14 32.2669 1.08906  -2
   1   1  14 32.2669 1.08906   1
  -5   1  14 45.3751 1.27161  -2
   2   1  14 45.3751 1.27161   1
  -6   1  14 61.6424 2.13140  -2
   3   1  14 61.6424 2.13140   1
  -7   1  14 116.404 2.20262  -2
   4   1  14 116.404 2.20262   1
  -8   1  14 187.756 3.43207  -2
   5   1  14 187.756 3.43207   1
  -9   1  14 174.061 3.45307  -2
   6   1  14 174.061 3.45307   1
 -10   1  14 26.1784 1.01688  -2
   7   1  14 26.1784 1.01688   1
 -11   1  14 90.5749 2.62343  -2
   8   1  14 90.5749 2.62343   1
 -12   1  14 22.7465 1.33230  -2
   9   1  14 22.7465 1.33230   1
 -13   1  14 35.6451 2.35365  -2
  10   1  14 35.6451 2.35365   1
 -14   1  14 32.3712 1.63942  -2
  11   1  14 32.3712 1.63942   1
 -15   1  14 4.73425 1.26024  -2
  12   1  14 4.73425 1.26024   1
 -16   1  14 3.48311 1.53129  -2
  13   1  14 3.48311 1.53129   1
 -17   1  14 11.3336 1.42562  -2
  14   1  14 11.3336 1.42562   1
 -18   1  14 3.48371 1.53707  -2
  15   1  14 3.48371 1.53707   1
  14   2  14 16.3041 3.71865  -2
 -17   2  14 16.3041 3.71865   1
  13   2  14 19.1707 3.42684  -2
 -16   2  14 19.1707 3.42684   1
  12   2  14 18.1869 3.34671  -2
 -15   2  14 18.1869 3.34671   1
  11   2  14 9.67984 1.68754  -2
 -14   2  14 9.67984 1.68754   1
  10   2  14 34.6541 1.86566  -2
 -13   2  14 34.6541 1.86566   1
   9   2  14 19.1758 1.31861  -2
 -12   2  14 19.1758 1.31861   1
   8   2  14 2.17425 1.35549  -2
 -11   2  14 2.17425 1.35549   1
   7   2  14 57.1763 2.09994  -2
 -10   2  14 57.1763 2.09994   1
   6   2  14 29.1581 1.15394  -2
  -9   2  14 29.1581 1.15394   1
   5   2  14 43.4343 1.70376  -2
  -8   2  14 43.4343 1.70376   1
   4   2  14 15.6851 0.84255  -2
  -7   2  14 15.6851 0.84255   1
   3   2  14 272.134 5.88462  -2
  -6   2  14 272.134 5.88462   1
   2   2  14 31.6238 1.32966  -2
  -5   2  14 31.6238 1.32966   1
   1   2  14 1.80884 0.73702  -2
  -4   2  14 1.80884 0.73702   1
   0   2  14 119.782 2.80048  -2
  -3   2  14 119.782 2.80048   1
  -1   2  14 243.516 5.30229  -2
  -2   2  14 243.516 5.30229   1
  -2   2  14 345.663 6.76046  -2
  -1   2  14 345.663 6.76046   1
  -3   2  14 217.946 5.28494  -2
   0   2  14 217.946 5.28494   1
  -4   2  14 3.55105 0.62041  -2
   1   2  14 3.55105 0.62041   1
  -5   2  14 21.8543 0.76990  -2
   2   2  14 21.8543 0.76990   1
  -6   2  14 104.491 3.11973  -2
   3   2  14 104.491 3.11973   1
  -7   2  14 38.6545 1.22943  -2
   4   2  14 38.6545 1.22943   1
  -8   2  14 34.8853 1.25750  -2
   5   2  14 34.8853 1.25750   1
  -9   2  14 60.7906 1.93002  -2
   6   2  14 60.7906 1.93002   1
  -9   2  14 34.5588 2.75675  -2
   7   2  14 34.5588 2.75675   1
 -10   2  14 50.0672 1.58542  -2
   7   2  14 50.0672 1.58542   1
 -11   2  14 8.47000 0.96064  -2
   8   2  14 8.47000 0.96064   1
 -12   2  14 9.29964 0.91558  -2
   9   2  14 9.29964 0.91558   1
 -13   2  14 74.0083 2.91378  -2
  10   2  14 74.0083 2.91378   1
 -14   2  14 22.8313 1.61442  -2
  11   2  14 22.8313 1.61442   1
 -15   2  14 12.0934 1.38695  -2
  12   2  14 12.0934 1.38695   1
 -16   2  14 12.4496 1.38737  -2
  13   2  14 12.4496 1.38737   1
 -17   2  14 8.12418 1.20823  -2
  14   2  14 8.12418 1.20823   1
  15   2  14 33.7390 1.28830   1
 -17   3  14 2.08847 0.65319   1
  13   3  14 28.3895 3.30887  -2
 -16   3  14 28.3895 3.30887   1
  12   3  14 10.0672 2.90017  -2
 -15   3  14 10.0672 2.90017   1
  11   3  14 15.2684 3.48047  -2
 -14   3  14 15.2684 3.48047   1
  10   3  14 75.1515 4.20968  -2
 -13   3  14 75.1515 4.20968   1
   9   3  14 9.39840 1.16401  -2
 -12   3  14 9.39840 1.16401   1
   8   3  14 15.1448 1.69763  -2
 -11   3  14 15.1448 1.69763   1
   7   3  14 8.07573 1.27738  -2
 -10   3  14 8.07573 1.27738   1
   6   3  14 34.5999 2.21289  -2
  -9   3  14 34.5999 2.21289   1
   5   3  14 236.348 9.47459  -2
  -8   3  14 236.348 9.47459   1
   4   3  14 59.7045 2.39503  -2
  -7   3  14 59.7045 2.39503   1
   3   3  14 127.709 3.90122  -2
  -6   3  14 127.709 3.90122   1
   2   3  14 199.436 4.75555  -2
  -5   3  14 199.436 4.75555   1
   1   3  14 241.226 5.85936  -2
  -4   3  14 241.226 5.85936   1
   0   3  14 327.775 7.74564  -2
  -3   3  14 327.775 7.74564   1
  -1   3  14 52.6165 1.27272  -2
  -2   3  14 52.6165 1.27272   1
  -2   3  14 53.5248 1.76068  -2
  -1   3  14 53.5248 1.76068   1
  -3   3  14 151.314 3.14740  -2
   0   3  14 151.314 3.14740   1
  -4   3  14 176.507 3.50573  -2
   1   3  14 176.507 3.50573   1
  -5   3  14 323.400 7.16157  -2
   2   3  14 323.400 7.16157   1
  -6   3  14 188.293 5.28465  -2
   3   3  14 188.293 5.28465   1
  -7   3  14 138.485 3.66325  -2
   4   3  14 138.485 3.66325   1
  -8   3  14 205.272 4.64194  -2
   5   3  14 205.272 4.64194   1
  -9   3  14 15.6654 1.01479  -2
   6   3  14 15.6654 1.01479   1
 -10   3  14 15.6194 1.39195  -2
   7   3  14 15.6194 1.39195   1
 -11   3  14 9.21210 1.64934  -2
   8   3  14 9.21210 1.64934   1
 -12   3  14 17.7906 1.24692  -2
   9   3  14 17.7906 1.24692   1
 -13   3  14 48.2924 2.68887  -2
  10   3  14 48.2924 2.68887   1
 -14   3  14 15.0809 1.27335  -2
  11   3  14 15.0809 1.27335   1
 -15   3  14 28.6389 1.38204  -2
  12   3  14 28.6389 1.38204   1
 -16   3  14 67.6979 2.17074  -2
  13   3  14 67.6979 2.17074   1
 -17   3  14 27.2052 1.90881  -2
  14   3  14 27.2052 1.90881   1
 -16   4  14 29.5169 1.47036   1
  12   4  14 10.8514 2.45178  -2
 -15   4  14 10.8514 2.45178   1
  11   4  14 8.19366 2.06587  -2
 -14   4  14 8.19366 2.06587   1
  10   4  14 10.0082 2.19437  -2
 -13   4  14 10.0082 2.19437   1
   9   4  14 10.2025 1.32973  -2
 -12   4  14 10.2025 1.32973   1
   8   4  14 17.0899 1.46333  -2
 -11   4  14 17.0899 1.46333   1
   7   4  14 7.66384 1.21210  -2
 -10   4  14 7.66384 1.21210   1
   6   4  14 41.6671 2.10214  -2
  -9   4  14 41.6671 2.10214   1
   5   4  14 37.4611 1.70406  -2
  -8   4  14 37.4611 1.70406   1
   4   4  14 13.9895 1.00955  -2
  -7   4  14 13.9895 1.00955   1
   3   4  14 55.2491 1.91955  -2
  -6   4  14 55.2491 1.91955   1
   2   4  14 231.092 5.49798  -2
  -5   4  14 231.092 5.49798   1
   1   4  14 4.92843 0.81541  -2
  -4   4  14 4.92843 0.81541   1
   0   4  14 68.9951 1.89395  -2
  -3   4  14 68.9951 1.89395   1
  -1   4  14 59.5780 1.94191  -2
  -2   4  14 59.5780 1.94191   1
  -2   4  14 136.055 3.57675  -2
  -1   4  14 136.055 3.57675   1
  -3   4  14 70.0812 2.32329  -2
   0   4  14 70.0812 2.32329   1
  -4   4  14 6.12060 0.97915  -2
   1   4  14 6.12060 0.97915   1
  -5   4  14 204.400 5.03045  -2
   2   4  14 204.400 5.03045   1
  -6   4  14 25.3835 1.43806  -2
   3   4  14 25.3835 1.43806   1
  -7   4  14 7.23034 0.94525  -2
   4   4  14 7.23034 0.94525   1
  -8   4  14 90.8181 3.95759  -2
   5   4  14 90.8181 3.95759   1
  -9   4  14 18.3867 1.30593  -2
   6   4  14 18.3867 1.30593   1
 -10   4  14 5.48100 0.92414  -2
   7   4  14 5.48100 0.92414   1
 -11   4  14 26.7149 1.67296  -2
   8   4  14 26.7149 1.67296   1
 -12   4  14 3.58705 1.02062  -2
   9   4  14 3.58705 1.02062   1
 -13   4  14 5.39436 1.37047  -2
  10   4  14 5.39436 1.37047   1
 -14   4  14 45.4005 2.23881  -2
  11   4  14 45.4005 2.23881   1
 -15   4  14 31.8805 1.69787  -2
  12   4  14 31.8805 1.69787   1
 -16   4  14 10.3355 1.49764  -2
  13   4  14 10.3355 1.49764   1
  14   4  14 6.68235 0.82826   1
 -15   5  14 3.10343 0.77966   1
 -14   5  14 17.9260 0.95144   1
  10   5  14 28.4705 3.80407  -2
 -13   5  14 28.4705 3.80407   1
   9   5  14 20.5043 3.46911  -2
 -12   5  14 20.5043 3.46911   1
   8   5  14 6.08241 1.80145  -2
 -11   5  14 6.08241 1.80145   1
   7   5  14 35.2359 1.89351  -2
 -10   5  14 35.2359 1.89351   1
   6   5  14 28.9264 1.35345  -2
  -9   5  14 28.9264 1.35345   1
   5   5  14 10.6358 1.02877  -2
  -8   5  14 10.6358 1.02877   1
   4   5  14 72.0687 2.86552  -2
  -7   5  14 72.0687 2.86552   1
   3   5  14 18.6903 1.50693  -2
  -6   5  14 18.6903 1.50693   1
   2   5  14 37.5455 2.33451  -2
  -5   5  14 37.5455 2.33451   1
   1   5  14 20.0254 1.07533  -2
  -4   5  14 20.0254 1.07533   1
   0   5  14 108.612 2.96951  -2
  -3   5  14 108.612 2.96951   1
  -1   5  14 63.2468 2.21155  -2
  -2   5  14 63.2468 2.21155   1
  -2   5  14 32.4531 1.34060  -2
  -1   5  14 32.4531 1.34060   1
  -3   5  14 164.288 10.2945  -2
   0   5  14 164.288 10.2945   1
  -4   5  14 14.3831 1.28328  -2
   1   5  14 14.3831 1.28328   1
  -5   5  14 54.6670 1.92695  -2
   2   5  14 54.6670 1.92695   1
  -6   5  14 12.3144 1.57866  -2
   3   5  14 12.3144 1.57866   1
  -7   5  14 74.2733 2.38388  -2
   4   5  14 74.2733 2.38388   1
  -8   5  14 6.63533 1.12671  -2
   5   5  14 6.63533 1.12671   1
  -9   5  14 53.7894 2.11702  -2
   6   5  14 53.7894 2.11702   1
 -10   5  14 18.8126 1.25292  -2
   7   5  14 18.8126 1.25292   1
 -11   5  14 7.40657 1.26414  -2
   8   5  14 7.40657 1.26414   1
 -12   5  14 42.5962 2.11240  -2
   9   5  14 42.5962 2.11240   1
 -13   5  14 55.5523 2.95913  -2
  10   5  14 55.5523 2.95913   1
 -14   5  14 6.24486 1.55297  -2
  11   5  14 6.24486 1.55297   1
 -15   5  14 3.21287 1.08447  -2
  12   5  14 3.21287 1.08447   1
 -14   6  14 0.87516 0.79326   1
 -13   6  14 34.0252 1.45759   1
   9   6  14 35.4668 2.87331  -2
 -12   6  14 35.4668 2.87331   1
   8   6  14 19.5322 2.07995  -2
 -11   6  14 19.5322 2.07995   1
   7   6  14 13.8513 2.22494  -2
 -10   6  14 13.8513 2.22494   1
   6   6  14 48.2627 2.78804  -2
  -9   6  14 48.2627 2.78804   1
   5   6  14 82.5517 3.87412  -2
  -8   6  14 82.5517 3.87412   1
   4   6  14 34.7708 2.01653  -2
  -7   6  14 34.7708 2.01653   1
   3   6  14 79.7490 3.78506  -2
  -6   6  14 79.7490 3.78506   1
   2   6  14 35.3763 1.66472  -2
  -5   6  14 35.3763 1.66472   1
   1   6  14 11.2647 0.93181  -2
  -4   6  14 11.2647 0.93181   1
   0   6  14 47.6596 1.61938  -2
  -3   6  14 47.6596 1.61938   1
  -1   6  14 25.1627 1.09174  -2
  -2   6  14 25.1627 1.09174   1
   0   6  14 46.9406 4.08989  -2
  -2   6  14 46.9406 4.08989   1
  -2   6  14 38.1926 1.86174  -2
  -1   6  14 38.1926 1.86174   1
  -2   6  14 83.8123 5.84387  -2
   0   6  14 83.8123 5.84387   1
  -3   6  14 88.7337 2.53175  -2
   0   6  14 88.7337 2.53175   1
  -4   6  14 28.6030 1.65941  -2
   1   6  14 28.6030 1.65941   1
  -4   6  14 64.5549 4.77036  -2
   2   6  14 64.5549 4.77036   1
  -5   6  14 76.7874 2.79337  -2
   2   6  14 76.7874 2.79337   1
  -6   6  14 80.5469 3.29643  -2
   3   6  14 80.5469 3.29643   1
  -7   6  14 26.4932 2.18450  -2
   4   6  14 26.4932 2.18450   1
  -8   6  14 44.1059 2.73700  -2
   5   6  14 44.1059 2.73700   1
  -9   6  14 109.944 3.44297  -2
   6   6  14 109.944 3.44297   1
 -10   6  14 29.6666 1.62852  -2
   7   6  14 29.6666 1.62852   1
 -11   6  14 26.9703 1.59462  -2
   8   6  14 26.9703 1.59462   1
 -12   6  14 20.6319 1.51983  -2
   9   6  14 20.6319 1.51983   1
 -13   6  14 18.9062 1.92442  -2
  10   6  14 18.9062 1.92442   1
 -14   6  14 20.8318 3.18788  -2
  11   6  14 20.8318 3.18788   1
 -12   7  14 7.67904 1.29178   1
 -11   7  14 1.66698 0.81931   1
   7   7  14 96.2631 7.78262  -2
 -10   7  14 96.2631 7.78262   1
   6   7  14 129.792 9.34509  -2
  -9   7  14 129.792 9.34509   1
   5   7  14 7.42986 3.26087  -2
  -8   7  14 7.42986 3.26087   1
  -7   7  14 1.91356 0.46038   1
   3   7  14 23.2213 1.51351  -2
  -6   7  14 23.2213 1.51351   1
   2   7  14 5.44099 1.03460  -2
  -5   7  14 5.44099 1.03460   1
   1   7  14 63.2942 2.64199  -2
  -4   7  14 63.2942 2.64199   1
   0   7  14 30.3147 1.83389  -2
  -3   7  14 30.3147 1.83389   1
   0   7  14 6.00058 2.49979  -2
  -2   7  14 6.00058 2.49979   1
  -1   7  14 14.0142 1.37587  -2
  -2   7  14 14.0142 1.37587   1
  -2   7  14 26.2749 1.18575  -2
  -1   7  14 26.2749 1.18575   1
  -1   7  14 38.1756 3.84840  -2
  -1   7  14 38.1756 3.84840   1
  -3   7  14 14.6594 1.29132  -2
   0   7  14 14.6594 1.29132   1
  -2   7  14 10.6122 1.64995  -2
   0   7  14 10.6122 1.64995   1
  -4   7  14 98.1001 3.32308  -2
   1   7  14 98.1001 3.32308   1
  -5   7  14 4.15605 1.21030  -2
   2   7  14 4.15605 1.21030   1
  -6   7  14 10.6173 1.11859  -2
   3   7  14 10.6173 1.11859   1
  -7   7  14 7.07386 1.14833  -2
   4   7  14 7.07386 1.14833   1
  -8   7  14 14.7903 1.49448  -2
   5   7  14 14.7903 1.49448   1
  -7   7  14 11.0611 2.12392  -2
   5   7  14 11.0611 2.12392   1
  -9   7  14 115.133 4.38748  -2
   6   7  14 115.133 4.38748   1
 -10   7  14 34.0011 2.14741  -2
   7   7  14 34.0011 2.14741   1
 -11   7  14 18.9399 2.73471  -2
   8   7  14 18.9399 2.73471   1
 -12   7  14 26.4077 3.23565  -2
   9   7  14 26.4077 3.23565   1
  -9   8  14 24.9960 1.61534   1
   5   8  14 7.63999 3.43361  -2
  -8   8  14 7.63999 3.43361   1
   4   8  14 6.44138 3.02504  -2
  -7   8  14 6.44138 3.02504   1
  -6   8  14 2.44625 1.34359   1
   2   8  14 21.2797 3.90156  -2
  -5   8  14 21.2797 3.90156   1
   1   8  14 2.38364 0.88533  -2
  -4   8  14 2.38364 0.88533   1
   2   8  14 3.98434 2.57086  -2
  -4   8  14 3.98434 2.57086   1
   0   8  14 29.3551 1.25663  -2
  -3   8  14 29.3551 1.25663   1
  -1   8  14 58.5178 2.61520  -2
  -2   8  14 58.5178 2.61520   1
  -2   8  14 43.4500 2.16648  -2
  -1   8  14 43.4500 2.16648   1
  -3   8  14 42.6774 2.95775  -2
   0   8  14 42.6774 2.95775   1
  -3   8  14 10.9509 2.34140  -2
   1   8  14 10.9509 2.34140   1
  -4   8  14 3.29987 1.42508  -2
   1   8  14 3.29987 1.42508   1
  -5   8  14 17.4111 1.37159  -2
   2   8  14 17.4111 1.37159   1
  -6   8  14 25.9105 2.00752  -2
   3   8  14 25.9105 2.00752   1
  -7   8  14 8.61600 1.92707  -2
   4   8  14 8.61600 1.92707   1
  -8   8  14 3.13498 1.42591  -2
   5   8  14 3.13498 1.42591   1
  -9   8  14 31.0142 2.85658  -2
   6   8  14 31.0142 2.85658   1
  15   0  15 10.0271 3.11806  -2
 -18   0  15 10.0271 3.11806   1
  14   0  15 3.83042 1.15091  -2
 -17   0  15 3.83042 1.15091   1
  13   0  15 0.46521 1.03567  -2
 -16   0  15 0.46521 1.03567   1
  12   0  15 4.24837 1.21971  -2
 -15   0  15 4.24837 1.21971   1
  11   0  15 -0.7183 0.93521  -2
 -14   0  15 -0.7183 0.93521   1
  10   0  15 -0.2852 0.81192  -2
 -13   0  15 -0.2852 0.81192   1
   9   0  15 0.68927 0.89065  -2
 -12   0  15 0.68927 0.89065   1
   8   0  15 3.56254 0.68258  -2
 -11   0  15 3.56254 0.68258   1
   7   0  15 3.45019 0.69094  -2
 -10   0  15 3.45019 0.69094   1
   6   0  15 -0.3108 1.22857  -2
  -9   0  15 -0.3108 1.22857   1
   5   0  15 0.02547 0.62930  -2
  -8   0  15 0.02547 0.62930   1
   4   0  15 -0.5245 0.59045  -2
  -7   0  15 -0.5245 0.59045   1
   3   0  15 1.23755 0.50996  -2
  -6   0  15 1.23755 0.50996   1
   2   0  15 0.97972 0.61689  -2
  -5   0  15 0.97972 0.61689   1
   1   0  15 0.69886 0.55750  -2
  -4   0  15 0.69886 0.55750   1
   0   0  15 1.17989 0.48151  -2
  -3   0  15 1.17989 0.48151   1
  -1   0  15 0.34788 0.62396  -2
  -2   0  15 0.34788 0.62396   1
  -2   0  15 0.10447 0.45371  -2
  -1   0  15 0.10447 0.45371   1
  -3   0  15 1.96847 0.48967  -2
   0   0  15 1.96847 0.48967   1
  -4   0  15 1.28048 0.46021  -2
   1   0  15 1.28048 0.46021   1
  -5   0  15 1.24870 0.56506  -2
   2   0  15 1.24870 0.56506   1
  -6   0  15 0.29376 0.51705  -2
   3   0  15 0.29376 0.51705   1
  -7   0  15 0.14481 0.54277  -2
   4   0  15 0.14481 0.54277   1
  -8   0  15 -0.8856 0.76475  -2
   5   0  15 -0.8856 0.76475   1
  -9   0  15 1.72772 0.77019  -2
   6   0  15 1.72772 0.77019   1
 -10   0  15 4.06461 0.78070  -2
   7   0  15 4.06461 0.78070   1
 -11   0  15 1.28771 0.98028  -2
   8   0  15 1.28771 0.98028   1
 -12   0  15 0.08881 1.16845  -2
   9   0  15 0.08881 1.16845   1
 -13   0  15 1.09083 0.71654  -2
  10   0  15 1.09083 0.71654   1
 -14   0  15 0.87683 0.81505  -2
  11   0  15 0.87683 0.81505   1
 -15   0  15 1.60374 0.95955  -2
  12   0  15 1.60374 0.95955   1
 -16   0  15 0.68254 0.85585  -2
  13   0  15 0.68254 0.85585   1
 -17   0  15 -0.4904 1.91131  -2
  14   0  15 -0.4904 1.91131   1
 -18   0  15 3.75028 1.65478  -2
  15   0  15 3.75028 1.65478   1
  14   1  15 5.95224 1.43990  -2
 -17   1  15 5.95224 1.43990   1
  13   1  15 15.6313 1.42395  -2
 -16   1  15 15.6313 1.42395   1
  12   1  15 5.84401 1.31874  -2
 -15   1  15 5.84401 1.31874   1
  11   1  15 6.83354 0.81960  -2
 -14   1  15 6.83354 0.81960   1
  10   1  15 65.1781 1.53317  -2
 -13   1  15 65.1781 1.53317   1
   9   1  15 1.30813 0.65514  -2
 -12   1  15 1.30813 0.65514   1
   8   1  15 2.74663 0.66130  -2
 -11   1  15 2.74663 0.66130   1
   7   1  15 21.7166 0.76513  -2
 -10   1  15 21.7166 0.76513   1
   6   1  15 15.6307 0.63254  -2
  -9   1  15 15.6307 0.63254   1
   5   1  15 217.643 3.02093  -2
  -8   1  15 217.643 3.02093   1
   4   1  15 18.2841 0.60405  -2
  -7   1  15 18.2841 0.60405   1
   3   1  15 10.8188 0.54081  -2
  -6   1  15 10.8188 0.54081   1
   2   1  15 80.4127 1.25903  -2
  -5   1  15 80.4127 1.25903   1
   1   1  15 16.1366 0.49155  -2
  -4   1  15 16.1366 0.49155   1
   0   1  15 15.6966 0.54047  -2
  -3   1  15 15.6966 0.54047   1
  -1   1  15 15.9448 0.51287  -2
  -2   1  15 15.9448 0.51287   1
  -2   1  15 9.91642 0.45675  -2
  -1   1  15 9.91642 0.45675   1
  -3   1  15 30.7923 0.64363  -2
   0   1  15 30.7923 0.64363   1
  -4   1  15 26.0417 0.57725  -2
   1   1  15 26.0417 0.57725   1
  -5   1  15 131.502 1.80209  -2
   2   1  15 131.502 1.80209   1
  -6   1  15 13.6744 0.47466  -2
   3   1  15 13.6744 0.47466   1
  -7   1  15 41.8253 0.80200  -2
   4   1  15 41.8253 0.80200   1
  -8   1  15 107.423 1.77202  -2
   5   1  15 107.423 1.77202   1
  -9   1  15 7.23546 0.47618  -2
   6   1  15 7.23546 0.47618   1
 -10   1  15 40.2182 0.89986  -2
   7   1  15 40.2182 0.89986   1
 -11   1  15 1.88939 0.54501  -2
   8   1  15 1.88939 0.54501   1
 -12   1  15 0.96880 0.48414  -2
   9   1  15 0.96880 0.48414   1
 -13   1  15 68.2438 1.43235  -2
  10   1  15 68.2438 1.43235   1
 -14   1  15 5.27778 0.55433  -2
  11   1  15 5.27778 0.55433   1
 -15   1  15 1.32421 0.72716  -2
  12   1  15 1.32421 0.72716   1
 -16   1  15 5.69933 0.74448  -2
  13   1  15 5.69933 0.74448   1
 -17   1  15 2.71789 0.91702  -2
  14   1  15 2.71789 0.91702   1
  15   1  15 24.3231 0.77126   1
  14   2  15 12.2549 2.06137  -2
 -17   2  15 12.2549 2.06137   1
  13   2  15 48.2417 1.89696  -2
 -16   2  15 48.2417 1.89696   1
  12   2  15 5.13423 1.16152  -2
 -15   2  15 5.13423 1.16152   1
  11   2  15 11.9036 1.09053  -2
 -14   2  15 11.9036 1.09053   1
  10   2  15 4.63922 0.62873  -2
 -13   2  15 4.63922 0.62873   1
   9   2  15 12.3534 0.90000  -2
 -12   2  15 12.3534 0.90000   1
   8   2  15 37.2785 1.17436  -2
 -11   2  15 37.2785 1.17436   1
   7   2  15 105.020 2.60073  -2
 -10   2  15 105.020 2.60073   1
   6   2  15 16.3652 0.66596  -2
  -9   2  15 16.3652 0.66596   1
   5   2  15 10.4190 0.53171  -2
  -8   2  15 10.4190 0.53171   1
   4   2  15 57.0999 1.02351  -2
  -7   2  15 57.0999 1.02351   1
   3   2  15 39.1200 0.80672  -2
  -6   2  15 39.1200 0.80672   1
   2   2  15 60.2600 1.08613  -2
  -5   2  15 60.2600 1.08613   1
   1   2  15 90.3359 1.38260  -2
  -4   2  15 90.3359 1.38260   1
   0   2  15 22.3478 0.55230  -2
  -3   2  15 22.3478 0.55230   1
  -1   2  15 43.5729 0.75996  -2
  -2   2  15 43.5729 0.75996   1
  -2   2  15 21.0273 0.51512  -2
  -1   2  15 21.0273 0.51512   1
  -3   2  15 15.1672 0.46777  -2
   0   2  15 15.1672 0.46777   1
  -4   2  15 72.3040 1.07439  -2
   1   2  15 72.3040 1.07439   1
  -5   2  15 99.0914 1.44625  -2
   2   2  15 99.0914 1.44625   1
  -6   2  15 16.9731 0.55084  -2
   3   2  15 16.9731 0.55084   1
  -7   2  15 38.9846 0.81390  -2
   4   2  15 38.9846 0.81390   1
  -8   2  15 5.05691 0.51148  -2
   5   2  15 5.05691 0.51148   1
  -9   2  15 7.83635 0.55238  -2
   6   2  15 7.83635 0.55238   1
 -10   2  15 66.7146 1.88966  -2
   7   2  15 66.7146 1.88966   1
 -11   2  15 19.7132 0.70655  -2
   8   2  15 19.7132 0.70655   1
 -12   2  15 20.5645 0.92344  -2
   9   2  15 20.5645 0.92344   1
 -13   2  15 5.86673 0.62041  -2
  10   2  15 5.86673 0.62041   1
 -14   2  15 4.55581 0.66386  -2
  11   2  15 4.55581 0.66386   1
 -15   2  15 1.76878 0.67606  -2
  12   2  15 1.76878 0.67606   1
 -16   2  15 15.5763 0.92697  -2
  13   2  15 15.5763 0.92697   1
 -17   2  15 17.2015 1.15535  -2
  14   2  15 17.2015 1.15535   1
  13   3  15 13.5547 1.48904  -2
 -16   3  15 13.5547 1.48904   1
  12   3  15 22.0928 1.38499  -2
 -15   3  15 22.0928 1.38499   1
  11   3  15 22.6953 1.22734  -2
 -14   3  15 22.6953 1.22734   1
  10   3  15 1.46868 0.61839  -2
 -13   3  15 1.46868 0.61839   1
   9   3  15 6.35378 0.72866  -2
 -12   3  15 6.35378 0.72866   1
   8   3  15 2.13464 0.62791  -2
 -11   3  15 2.13464 0.62791   1
   7   3  15 2.20915 0.62523  -2
 -10   3  15 2.20915 0.62523   1
   6   3  15 9.62507 0.72487  -2
  -9   3  15 9.62507 0.72487   1
   5   3  15 3.50741 0.58503  -2
  -8   3  15 3.50741 0.58503   1
   4   3  15 15.3900 0.54296  -2
  -7   3  15 15.3900 0.54296   1
   3   3  15 30.1556 0.80045  -2
  -6   3  15 30.1556 0.80045   1
   2   3  15 28.8785 0.72760  -2
  -5   3  15 28.8785 0.72760   1
   1   3  15 49.7378 1.09171  -2
  -4   3  15 49.7378 1.09171   1
   0   3  15 16.9247 0.54258  -2
  -3   3  15 16.9247 0.54258   1
  -1   3  15 1.03304 0.37848  -2
  -2   3  15 1.03304 0.37848   1
  -2   3  15 1.72323 0.36297  -2
  -1   3  15 1.72323 0.36297   1
  -3   3  15 20.0014 0.60298  -2
   0   3  15 20.0014 0.60298   1
  -4   3  15 87.2519 1.55596  -2
   1   3  15 87.2519 1.55596   1
  -5   3  15 26.6964 0.75223  -2
   2   3  15 26.6964 0.75223   1
  -6   3  15 13.8657 0.60400  -2
   3   3  15 13.8657 0.60400   1
  -7   3  15 8.44437 0.57682  -2
   4   3  15 8.44437 0.57682   1
  -8   3  15 4.89466 0.60640  -2
   5   3  15 4.89466 0.60640   1
  -9   3  15 2.86519 0.67841  -2
   6   3  15 2.86519 0.67841   1
 -10   3  15 4.08954 0.55641  -2
   7   3  15 4.08954 0.55641   1
 -11   3  15 4.55634 0.58828  -2
   8   3  15 4.55634 0.58828   1
 -12   3  15 14.3207 0.75416  -2
   9   3  15 14.3207 0.75416   1
 -13   3  15 0.63387 0.58434  -2
  10   3  15 0.63387 0.58434   1
 -14   3  15 19.2543 0.88794  -2
  11   3  15 19.2543 0.88794   1
 -15   3  15 6.80691 0.81073  -2
  12   3  15 6.80691 0.81073   1
 -16   3  15 4.08234 0.82843  -2
  13   3  15 4.08234 0.82843   1
 -17   3  15 4.67551 2.33670  -2
  14   3  15 4.67551 2.33670   1
  13   4  15 33.5573 1.99518  -2
 -16   4  15 33.5573 1.99518   1
  12   4  15 29.0592 1.92430  -2
 -15   4  15 29.0592 1.92430   1
  11   4  15 6.44897 0.87751  -2
 -14   4  15 6.44897 0.87751   1
  10   4  15 37.4611 1.40687  -2
 -13   4  15 37.4611 1.40687   1
   9   4  15 3.92211 0.69830  -2
 -12   4  15 3.92211 0.69830   1
   8   4  15 8.35415 0.79124  -2
 -11   4  15 8.35415 0.79124   1
   7   4  15 46.1192 1.19819  -2
 -10   4  15 46.1192 1.19819   1
   6   4  15 2.05529 0.53510  -2
  -9   4  15 2.05529 0.53510   1
   5   4  15 0.89913 0.60880  -2
  -8   4  15 0.89913 0.60880   1
   4   4  15 28.2089 0.93330  -2
  -7   4  15 28.2089 0.93330   1
   3   4  15 45.8629 1.04506  -2
  -6   4  15 45.8629 1.04506   1
   2   4  15 0.64611 0.55624  -2
  -5   4  15 0.64611 0.55624   1
   1   4  15 2.34721 0.49638  -2
  -4   4  15 2.34721 0.49638   1
   0   4  15 27.2968 0.81143  -2
  -3   4  15 27.2968 0.81143   1
  -1   4  15 82.4750 1.60002  -2
  -2   4  15 82.4750 1.60002   1
  -2   4  15 45.1863 1.08536  -2
  -1   4  15 45.1863 1.08536   1
  -3   4  15 23.0411 0.72478  -2
   0   4  15 23.0411 0.72478   1
  -4   4  15 1.86739 0.44939  -2
   1   4  15 1.86739 0.44939   1
  -5   4  15 1.93915 0.48114  -2
   2   4  15 1.93915 0.48114   1
  -6   4  15 42.8686 1.33560  -2
   3   4  15 42.8686 1.33560   1
  -7   4  15 42.8835 1.46355  -2
   4   4  15 42.8835 1.46355   1
  -8   4  15 2.06141 0.49125  -2
   5   4  15 2.06141 0.49125   1
  -9   4  15 1.59192 0.64670  -2
   6   4  15 1.59192 0.64670   1
 -10   4  15 21.6882 0.72263  -2
   7   4  15 21.6882 0.72263   1
 -11   4  15 3.08689 0.56751  -2
   8   4  15 3.08689 0.56751   1
 -12   4  15 8.17431 0.62949  -2
   9   4  15 8.17431 0.62949   1
 -13   4  15 10.8127 0.67162  -2
  10   4  15 10.8127 0.67162   1
 -14   4  15 6.05732 0.74768  -2
  11   4  15 6.05732 0.74768   1
 -15   4  15 63.3804 1.84766  -2
  12   4  15 63.3804 1.84766   1
 -16   4  15 40.3153 1.43607  -2
  13   4  15 40.3153 1.43607   1
  12   5  15 16.1120 1.72402  -2
 -15   5  15 16.1120 1.72402   1
  11   5  15 38.9379 2.09119  -2
 -14   5  15 38.9379 2.09119   1
  10   5  15 7.11907 1.00414  -2
 -13   5  15 7.11907 1.00414   1
   9   5  15 5.07635 0.92268  -2
 -12   5  15 5.07635 0.92268   1
   8   5  15 11.1486 0.85499  -2
 -11   5  15 11.1486 0.85499   1
   7   5  15 2.65530 0.60342  -2
 -10   5  15 2.65530 0.60342   1
   6   5  15 3.02954 0.66111  -2
  -9   5  15 3.02954 0.66111   1
   5   5  15 10.0538 0.64073  -2
  -8   5  15 10.0538 0.64073   1
   4   5  15 33.7814 0.88062  -2
  -7   5  15 33.7814 0.88062   1
   3   5  15 4.61140 0.47817  -2
  -6   5  15 4.61140 0.47817   1
   2   5  15 23.0562 0.91209  -2
  -5   5  15 23.0562 0.91209   1
   1   5  15 5.86058 0.57219  -2
  -4   5  15 5.86058 0.57219   1
   0   5  15 53.1814 1.64889  -2
  -3   5  15 53.1814 1.64889   1
  -1   5  15 12.6291 0.86591  -2
  -2   5  15 12.6291 0.86591   1
  -2   5  15 5.45472 0.62412  -2
  -1   5  15 5.45472 0.62412   1
  -3   5  15 61.7282 1.70148  -2
   0   5  15 61.7282 1.70148   1
  -4   5  15 13.0389 0.62196  -2
   1   5  15 13.0389 0.62196   1
  -5   5  15 26.5291 0.86140  -2
   2   5  15 26.5291 0.86140   1
  -6   5  15 3.84648 0.57476  -2
   3   5  15 3.84648 0.57476   1
  -7   5  15 34.7422 1.04282  -2
   4   5  15 34.7422 1.04282   1
  -8   5  15 16.6206 0.69971  -2
   5   5  15 16.6206 0.69971   1
  -9   5  15 2.42506 0.54086  -2
   6   5  15 2.42506 0.54086   1
 -10   5  15 2.93131 0.59659  -2
   7   5  15 2.93131 0.59659   1
 -11   5  15 10.7937 0.59825  -2
   8   5  15 10.7937 0.59825   1
 -12   5  15 3.61788 0.56197  -2
   9   5  15 3.61788 0.56197   1
 -13   5  15 2.23209 0.64517  -2
  10   5  15 2.23209 0.64517   1
 -14   5  15 31.0119 1.52094  -2
  11   5  15 31.0119 1.52094   1
 -15   5  15 17.9613 1.59333  -2
  12   5  15 17.9613 1.59333   1
  10   6  15 19.8003 1.45811  -2
 -13   6  15 19.8003 1.45811   1
   9   6  15 10.1805 2.33920  -2
 -12   6  15 10.1805 2.33920   1
   8   6  15 9.96573 0.90316  -2
 -11   6  15 9.96573 0.90316   1
   7   6  15 2.94399 0.78751  -2
 -10   6  15 2.94399 0.78751   1
   6   6  15 10.4860 0.82186  -2
  -9   6  15 10.4860 0.82186   1
   5   6  15 5.42650 0.67923  -2
  -8   6  15 5.42650 0.67923   1
   4   6  15 2.76976 0.64732  -2
  -7   6  15 2.76976 0.64732   1
   3   6  15 6.98271 0.50301  -2
  -6   6  15 6.98271 0.50301   1
   2   6  15 11.0092 0.66712  -2
  -5   6  15 11.0092 0.66712   1
   1   6  15 39.6400 1.12637  -2
  -4   6  15 39.6400 1.12637   1
   0   6  15 5.96060 0.51171  -2
  -3   6  15 5.96060 0.51171   1
  -1   6  15 11.1611 0.65645  -2
  -2   6  15 11.1611 0.65645   1
  -2   6  15 6.39407 0.51524  -2
  -1   6  15 6.39407 0.51524   1
  -3   6  15 7.49491 0.63098  -2
   0   6  15 7.49491 0.63098   1
  -4   6  15 20.4124 0.97511  -2
   1   6  15 20.4124 0.97511   1
  -5   6  15 8.84655 0.76536  -2
   2   6  15 8.84655 0.76536   1
  -6   6  15 5.96159 0.61333  -2
   3   6  15 5.96159 0.61333   1
  -7   6  15 3.32440 0.77408  -2
   4   6  15 3.32440 0.77408   1
  -8   6  15 7.42930 0.68217  -2
   5   6  15 7.42930 0.68217   1
  -9   6  15 6.65327 0.51090  -2
   6   6  15 6.65327 0.51090   1
 -10   6  15 1.85864 0.61741  -2
   7   6  15 1.85864 0.61741   1
 -11   6  15 17.5602 0.74140  -2
   8   6  15 17.5602 0.74140   1
 -12   6  15 7.39864 0.85290  -2
   9   6  15 7.39864 0.85290   1
 -13   6  15 19.1126 1.29159  -2
  10   6  15 19.1126 1.29159   1
   8   7  15 19.6290 1.93828  -2
 -11   7  15 19.6290 1.93828   1
   7   7  15 9.02768 2.34801  -2
 -10   7  15 9.02768 2.34801   1
   6   7  15 28.5879 1.51272  -2
  -9   7  15 28.5879 1.51272   1
   5   7  15 10.7465 0.94406  -2
  -8   7  15 10.7465 0.94406   1
   4   7  15 12.3599 0.99480  -2
  -7   7  15 12.3599 0.99480   1
   3   7  15 1.71900 0.63387  -2
  -6   7  15 1.71900 0.63387   1
   2   7  15 58.5746 1.49566  -2
  -5   7  15 58.5746 1.49566   1
   1   7  15 2.80868 0.67184  -2
  -4   7  15 2.80868 0.67184   1
   0   7  15 55.1438 1.84451  -2
  -3   7  15 55.1438 1.84451   1
  -1   7  15 11.1962 0.80113  -2
  -2   7  15 11.1962 0.80113   1
  -2   7  15 5.57197 0.59653  -2
  -1   7  15 5.57197 0.59653   1
  -3   7  15 30.7049 1.08003  -2
   0   7  15 30.7049 1.08003   1
  -4   7  15 4.75757 0.73307  -2
   1   7  15 4.75757 0.73307   1
  -5   7  15 29.9131 0.99801  -2
   2   7  15 29.9131 0.99801   1
  -6   7  15 1.42800 0.75891  -2
   3   7  15 1.42800 0.75891   1
  -7   7  15 7.40641 0.75201  -2
   4   7  15 7.40641 0.75201   1
  -8   7  15 20.5940 1.03469  -2
   5   7  15 20.5940 1.03469   1
  -9   7  15 16.5420 1.10861  -2
   6   7  15 16.5420 1.10861   1
 -10   7  15 11.6520 1.13715  -2
   7   7  15 11.6520 1.13715   1
 -11   7  15 32.0917 1.50028  -2
   8   7  15 32.0917 1.50028   1
   5   8  15 6.40853 1.50323  -2
  -8   8  15 6.40853 1.50323   1
   4   8  15 8.09840 1.67977  -2
  -7   8  15 8.09840 1.67977   1
   3   8  15 19.3631 1.51344  -2
  -6   8  15 19.3631 1.51344   1
   2   8  15 7.22525 0.87092  -2
  -5   8  15 7.22525 0.87092   1
   1   8  15 4.51106 0.88768  -2
  -4   8  15 4.51106 0.88768   1
   0   8  15 10.2851 1.14384  -2
  -3   8  15 10.2851 1.14384   1
  -1   8  15 13.2418 1.06107  -2
  -2   8  15 13.2418 1.06107   1
  -2   8  15 18.0318 1.35745  -2
  -1   8  15 18.0318 1.35745   1
  -3   8  15 5.60389 1.73630  -2
   0   8  15 5.60389 1.73630   1
  -4   8  15 -0.7274 1.13186  -2
   1   8  15 -0.7274 1.13186   1
  -5   8  15 7.56965 1.15400  -2
   2   8  15 7.56965 1.15400   1
  -6   8  15 12.2826 1.14630  -2
   3   8  15 12.2826 1.14630   1
  -7   8  15 12.4939 1.15344  -2
   4   8  15 12.4939 1.15344   1
  -8   8  15 4.55167 1.07108  -2
   5   8  15 4.55167 1.07108   1
  14   0  16 7.75100 1.12682  -2
 -17   0  16 7.75100 1.12682   1
  13   0  16 16.0492 1.07408  -2
 -16   0  16 16.0492 1.07408   1
  12   0  16 6.91017 0.99909  -2
 -15   0  16 6.91017 0.99909   1
  11   0  16 5.83190 0.77700  -2
 -14   0  16 5.83190 0.77700   1
  10   0  16 46.9456 1.57319  -2
 -13   0  16 46.9456 1.57319   1
   9   0  16 55.9219 2.02520  -2
 -12   0  16 55.9219 2.02520   1
   8   0  16 118.285 3.56206  -2
 -11   0  16 118.285 3.56206   1
   7   0  16 71.3755 1.82562  -2
 -10   0  16 71.3755 1.82562   1
   6   0  16 121.831 2.73650  -2
  -9   0  16 121.831 2.73650   1
   5   0  16 9.45639 0.88044  -2
  -8   0  16 9.45639 0.88044   1
   4   0  16 53.1266 1.40130  -2
  -7   0  16 53.1266 1.40130   1
   3   0  16 203.795 3.70542  -2
  -6   0  16 203.795 3.70542   1
   2   0  16 111.413 2.17419  -2
  -5   0  16 111.413 2.17419   1
   1   0  16 62.8380 1.52837  -2
  -4   0  16 62.8380 1.52837   1
   0   0  16 16.5399 0.73377  -2
  -3   0  16 16.5399 0.73377   1
  -1   0  16 15.5592 0.62349  -2
  -2   0  16 15.5592 0.62349   1
  -2   0  16 16.9865 0.68952  -2
  -1   0  16 16.9865 0.68952   1
  -3   0  16 10.1083 0.52264  -2
   0   0  16 10.1083 0.52264   1
  -4   0  16 66.2334 1.52592  -2
   1   0  16 66.2334 1.52592   1
  -5   0  16 220.812 4.19216  -2
   2   0  16 220.812 4.19216   1
  -6   0  16 362.084 5.98745  -2
   3   0  16 362.084 5.98745   1
  -7   0  16 57.3185 1.24638  -2
   4   0  16 57.3185 1.24638   1
  -8   0  16 16.0324 0.81279  -2
   5   0  16 16.0324 0.81279   1
  -9   0  16 247.662 4.87298  -2
   6   0  16 247.662 4.87298   1
 -10   0  16 93.5566 2.69580  -2
   7   0  16 93.5566 2.69580   1
 -11   0  16 73.0736 2.65013  -2
   8   0  16 73.0736 2.65013   1
 -12   0  16 29.8847 1.60886  -2
   9   0  16 29.8847 1.60886   1
 -13   0  16 46.6689 1.42940  -2
  10   0  16 46.6689 1.42940   1
 -14   0  16 9.94175 0.77135  -2
  11   0  16 9.94175 0.77135   1
 -15   0  16 11.7421 0.90474  -2
  12   0  16 11.7421 0.90474   1
 -16   0  16 6.55006 0.85338  -2
  13   0  16 6.55006 0.85338   1
 -17   0  16 3.32823 1.83515  -2
  14   0  16 3.32823 1.83515   1
  14   1  16 6.61815 0.89890  -2
 -17   1  16 6.61815 0.89890   1
  13   1  16 3.67085 0.85505  -2
 -16   1  16 3.67085 0.85505   1
  12   1  16 5.65950 0.79887  -2
 -15   1  16 5.65950 0.79887   1
  11   1  16 10.6217 0.65994  -2
 -14   1  16 10.6217 0.65994   1
  10   1  16 6.49685 0.65978  -2
 -13   1  16 6.49685 0.65978   1
   9   1  16 119.631 2.14869  -2
 -12   1  16 119.631 2.14869   1
   8   1  16 26.2590 0.73725  -2
 -11   1  16 26.2590 0.73725   1
   7   1  16 34.0401 1.02843  -2
 -10   1  16 34.0401 1.02843   1
   6   1  16 24.5831 0.62496  -2
  -9   1  16 24.5831 0.62496   1
   5   1  16 43.1110 0.91609  -2
  -8   1  16 43.1110 0.91609   1
   4   1  16 72.1867 1.27714  -2
  -7   1  16 72.1867 1.27714   1
   3   1  16 24.4456 0.60290  -2
  -6   1  16 24.4456 0.60290   1
   2   1  16 4.68672 0.36595  -2
  -5   1  16 4.68672 0.36595   1
   1   1  16 25.1412 0.63795  -2
  -4   1  16 25.1412 0.63795   1
   0   1  16 14.1003 0.43557  -2
  -3   1  16 14.1003 0.43557   1
  -1   1  16 20.3252 0.50821  -2
  -2   1  16 20.3252 0.50821   1
  -2   1  16 24.9600 0.55817  -2
  -1   1  16 24.9600 0.55817   1
  -3   1  16 16.3564 0.44665  -2
   0   1  16 16.3564 0.44665   1
  -4   1  16 24.9025 0.48941  -2
   1   1  16 24.9025 0.48941   1
  -5   1  16 3.11771 0.30652  -2
   2   1  16 3.11771 0.30652   1
  -6   1  16 49.2276 0.87455  -2
   3   1  16 49.2276 0.87455   1
  -7   1  16 157.534 2.20687  -2
   4   1  16 157.534 2.20687   1
  -8   1  16 79.9803 1.27637  -2
   5   1  16 79.9803 1.27637   1
  -9   1  16 10.7945 0.51814  -2
   6   1  16 10.7945 0.51814   1
 -10   1  16 29.1332 0.88227  -2
   7   1  16 29.1332 0.88227   1
 -11   1  16 14.6154 0.64807  -2
   8   1  16 14.6154 0.64807   1
 -12   1  16 54.8010 1.30196  -2
   9   1  16 54.8010 1.30196   1
 -13   1  16 7.44862 0.58081  -2
  10   1  16 7.44862 0.58081   1
 -14   1  16 20.0289 0.67680  -2
  11   1  16 20.0289 0.67680   1
 -15   1  16 4.40570 0.53519  -2
  12   1  16 4.40570 0.53519   1
 -16   1  16 4.40744 0.56113  -2
  13   1  16 4.40744 0.56113   1
 -17   1  16 6.00754 0.91580  -2
  14   1  16 6.00754 0.91580   1
  14   2  16 4.94434 1.04714  -2
 -17   2  16 4.94434 1.04714   1
  13   2  16 17.6125 1.60340  -2
 -16   2  16 17.6125 1.60340   1
  12   2  16 11.4728 0.89988  -2
 -15   2  16 11.4728 0.89988   1
  11   2  16 5.33420 0.66978  -2
 -14   2  16 5.33420 0.66978   1
  10   2  16 11.4573 0.67391  -2
 -13   2  16 11.4573 0.67391   1
   9   2  16 2.89651 0.49858  -2
 -12   2  16 2.89651 0.49858   1
   8   2  16 1.52611 0.45744  -2
 -11   2  16 1.52611 0.45744   1
   7   2  16 67.6436 1.28080  -2
 -10   2  16 67.6436 1.28080   1
   6   2  16 27.5029 0.83653  -2
  -9   2  16 27.5029 0.83653   1
   5   2  16 62.5885 1.19157  -2
  -8   2  16 62.5885 1.19157   1
   4   2  16 58.7344 0.99861  -2
  -7   2  16 58.7344 0.99861   1
   3   2  16 64.1379 1.12543  -2
  -6   2  16 64.1379 1.12543   1
   2   2  16 80.0623 1.32452  -2
  -5   2  16 80.0623 1.32452   1
   1   2  16 24.9364 0.62920  -2
  -4   2  16 24.9364 0.62920   1
   0   2  16 30.0435 0.62693  -2
  -3   2  16 30.0435 0.62693   1
  -1   2  16 44.7514 0.78632  -2
  -2   2  16 44.7514 0.78632   1
  -2   2  16 74.7970 1.01617  -2
  -1   2  16 74.7970 1.01617   1
  -3   2  16 38.8083 0.69288  -2
   0   2  16 38.8083 0.69288   1
  -4   2  16 13.9385 0.39920  -2
   1   2  16 13.9385 0.39920   1
  -5   2  16 109.860 1.57331  -2
   2   2  16 109.860 1.57331   1
  -6   2  16 65.7449 1.00817  -2
   3   2  16 65.7449 1.00817   1
  -7   2  16 83.2829 1.40250  -2
   4   2  16 83.2829 1.40250   1
  -8   2  16 100.232 1.70797  -2
   5   2  16 100.232 1.70797   1
  -9   2  16 57.2865 1.44415  -2
   6   2  16 57.2865 1.44415   1
 -10   2  16 42.7967 1.01283  -2
   7   2  16 42.7967 1.01283   1
 -11   2  16 1.93465 0.46557  -2
   8   2  16 1.93465 0.46557   1
 -12   2  16 7.45810 0.67009  -2
   9   2  16 7.45810 0.67009   1
 -13   2  16 25.2905 0.80910  -2
  10   2  16 25.2905 0.80910   1
 -14   2  16 11.8854 0.65348  -2
  11   2  16 11.8854 0.65348   1
 -15   2  16 4.27397 0.61129  -2
  12   2  16 4.27397 0.61129   1
 -16   2  16 6.29513 0.77499  -2
  13   2  16 6.29513 0.77499   1
 -17   2  16 6.95911 0.91398  -2
  14   2  16 6.95911 0.91398   1
  13   3  16 13.6188 1.12893  -2
 -16   3  16 13.6188 1.12893   1
  12   3  16 9.58443 1.09673  -2
 -15   3  16 9.58443 1.09673   1
  11   3  16 1.81542 0.68054  -2
 -14   3  16 1.81542 0.68054   1
  10   3  16 17.3072 0.75810  -2
 -13   3  16 17.3072 0.75810   1
   9   3  16 17.8651 0.82121  -2
 -12   3  16 17.8651 0.82121   1
   8   3  16 38.1086 1.13303  -2
 -11   3  16 38.1086 1.13303   1
   7   3  16 24.5097 0.90189  -2
 -10   3  16 24.5097 0.90189   1
   6   3  16 4.46141 0.48372  -2
  -9   3  16 4.46141 0.48372   1
   5   3  16 20.1835 0.74764  -2
  -8   3  16 20.1835 0.74764   1
   4   3  16 74.9224 1.45432  -2
  -7   3  16 74.9224 1.45432   1
   3   3  16 50.8097 1.08970  -2
  -6   3  16 50.8097 1.08970   1
   2   3  16 146.255 2.23658  -2
  -5   3  16 146.255 2.23658   1
   1   3  16 53.1023 0.91749  -2
  -4   3  16 53.1023 0.91749   1
   0   3  16 52.7189 0.89417  -2
  -3   3  16 52.7189 0.89417   1
  -1   3  16 92.1913 1.39195  -2
  -2   3  16 92.1913 1.39195   1
  -2   3  16 49.6238 0.88404  -2
  -1   3  16 49.6238 0.88404   1
  -3   3  16 25.3304 0.57849  -2
   0   3  16 25.3304 0.57849   1
  -4   3  16 33.0641 0.76751  -2
   1   3  16 33.0641 0.76751   1
  -5   3  16 119.599 1.96051  -2
   2   3  16 119.599 1.96051   1
  -6   3  16 106.210 1.66320  -2
   3   3  16 106.210 1.66320   1
  -7   3  16 72.3363 1.46855  -2
   4   3  16 72.3363 1.46855   1
  -8   3  16 10.3337 0.57477  -2
   5   3  16 10.3337 0.57477   1
  -9   3  16 7.86822 0.49243  -2
   6   3  16 7.86822 0.49243   1
 -10   3  16 43.3398 0.98613  -2
   7   3  16 43.3398 0.98613   1
 -11   3  16 80.3060 1.76890  -2
   8   3  16 80.3060 1.76890   1
 -12   3  16 32.7173 1.06376  -2
   9   3  16 32.7173 1.06376   1
 -13   3  16 15.2094 0.73300  -2
  10   3  16 15.2094 0.73300   1
 -14   3  16 1.33738 0.52659  -2
  11   3  16 1.33738 0.52659   1
 -15   3  16 3.85113 0.61651  -2
  12   3  16 3.85113 0.61651   1
 -16   3  16 28.7048 1.25216  -2
  13   3  16 28.7048 1.25216   1
  12   4  16 19.3882 1.57641  -2
 -15   4  16 19.3882 1.57641   1
  11   4  16 11.9840 1.02425  -2
 -14   4  16 11.9840 1.02425   1
  10   4  16 75.5726 1.92384  -2
 -13   4  16 75.5726 1.92384   1
   9   4  16 3.41220 0.61983  -2
 -12   4  16 3.41220 0.61983   1
   8   4  16 48.3843 1.34232  -2
 -11   4  16 48.3843 1.34232   1
   7   4  16 11.4319 0.67256  -2
 -10   4  16 11.4319 0.67256   1
   6   4  16 10.7507 0.68903  -2
  -9   4  16 10.7507 0.68903   1
   5   4  16 47.2522 1.12919  -2
  -8   4  16 47.2522 1.12919   1
   4   4  16 15.8202 0.73234  -2
  -7   4  16 15.8202 0.73234   1
   3   4  16 114.665 2.27432  -2
  -6   4  16 114.665 2.27432   1
   2   4  16 23.7759 0.83020  -2
  -5   4  16 23.7759 0.83020   1
   1   4  16 36.2851 0.94853  -2
  -4   4  16 36.2851 0.94853   1
   0   4  16 20.3532 0.73305  -2
  -3   4  16 20.3532 0.73305   1
  -1   4  16 21.5850 0.69476  -2
  -2   4  16 21.5850 0.69476   1
  -2   4  16 27.6966 0.72390  -2
  -1   4  16 27.6966 0.72390   1
  -3   4  16 27.0448 0.63146  -2
   0   4  16 27.0448 0.63146   1
  -4   4  16 36.3028 0.93253  -2
   1   4  16 36.3028 0.93253   1
  -5   4  16 9.79846 0.59690  -2
   2   4  16 9.79846 0.59690   1
  -6   4  16 209.306 3.90137  -2
   3   4  16 209.306 3.90137   1
  -7   4  16 28.9309 0.82663  -2
   4   4  16 28.9309 0.82663   1
  -8   4  16 45.3905 0.99036  -2
   5   4  16 45.3905 0.99036   1
  -9   4  16 21.2345 0.75045  -2
   6   4  16 21.2345 0.75045   1
 -10   4  16 26.3497 0.76047  -2
   7   4  16 26.3497 0.76047   1
 -11   4  16 23.3637 0.86017  -2
   8   4  16 23.3637 0.86017   1
 -12   4  16 1.44715 0.53470  -2
   9   4  16 1.44715 0.53470   1
 -13   4  16 29.0916 0.88753  -2
  10   4  16 29.0916 0.88753   1
 -14   4  16 4.91022 0.66681  -2
  11   4  16 4.91022 0.66681   1
 -15   4  16 14.1293 1.01546  -2
  12   4  16 14.1293 1.01546   1
  11   5  16 4.48758 0.99289  -2
 -14   5  16 4.48758 0.99289   1
  10   5  16 18.4748 1.27501  -2
 -13   5  16 18.4748 1.27501   1
   9   5  16 2.34094 0.71526  -2
 -12   5  16 2.34094 0.71526   1
   8   5  16 3.34547 0.64349  -2
 -11   5  16 3.34547 0.64349   1
   7   5  16 8.77338 0.53853  -2
 -10   5  16 8.77338 0.53853   1
   6   5  16 7.91038 0.48818  -2
  -9   5  16 7.91038 0.48818   1
   5   5  16 34.5041 0.97817  -2
  -8   5  16 34.5041 0.97817   1
   4   5  16 24.7812 0.76356  -2
  -7   5  16 24.7812 0.76356   1
   3   5  16 48.0857 1.15440  -2
  -6   5  16 48.0857 1.15440   1
   2   5  16 3.22788 0.49023  -2
  -5   5  16 3.22788 0.49023   1
   1   5  16 49.1163 1.35311  -2
  -4   5  16 49.1163 1.35311   1
   0   5  16 113.141 2.23163  -2
  -3   5  16 113.141 2.23163   1
  -1   5  16 23.5875 0.71657  -2
  -2   5  16 23.5875 0.71657   1
  -2   5  16 33.1134 1.03963  -2
  -1   5  16 33.1134 1.03963   1
  -3   5  16 108.413 2.27463  -2
   0   5  16 108.413 2.27463   1
  -4   5  16 104.883 2.01122  -2
   1   5  16 104.883 2.01122   1
  -5   5  16 1.23453 0.48462  -2
   2   5  16 1.23453 0.48462   1
  -6   5  16 78.8175 1.58263  -2
   3   5  16 78.8175 1.58263   1
  -7   5  16 52.4327 1.19541  -2
   4   5  16 52.4327 1.19541   1
  -8   5  16 72.2803 1.35246  -2
   5   5  16 72.2803 1.35246   1
  -9   5  16 15.1093 0.62171  -2
   6   5  16 15.1093 0.62171   1
 -10   5  16 12.9531 0.54891  -2
   7   5  16 12.9531 0.54891   1
 -11   5  16 1.98583 0.45279  -2
   8   5  16 1.98583 0.45279   1
 -12   5  16 0.90687 0.48910  -2
   9   5  16 0.90687 0.48910   1
 -13   5  16 8.89595 0.71388  -2
  10   5  16 8.89595 0.71388   1
 -14   5  16 2.59885 0.67932  -2
  11   5  16 2.59885 0.67932   1
   9   6  16 3.44464 1.19281  -2
 -12   6  16 3.44464 1.19281   1
   8   6  16 5.08292 0.74341  -2
 -11   6  16 5.08292 0.74341   1
   7   6  16 15.6642 0.71738  -2
 -10   6  16 15.6642 0.71738   1
   6   6  16 2.49346 0.52662  -2
  -9   6  16 2.49346 0.52662   1
   5   6  16 6.15270 0.51551  -2
  -8   6  16 6.15270 0.51551   1
   4   6  16 30.0241 0.90668  -2
  -7   6  16 30.0241 0.90668   1
   3   6  16 17.3138 0.58345  -2
  -6   6  16 17.3138 0.58345   1
   2   6  16 20.1810 0.66062  -2
  -5   6  16 20.1810 0.66062   1
   1   6  16 8.50427 0.55750  -2
  -4   6  16 8.50427 0.55750   1
   0   6  16 172.405 3.17065  -2
  -3   6  16 172.405 3.17065   1
  -1   6  16 13.0266 0.61155  -2
  -2   6  16 13.0266 0.61155   1
  -2   6  16 29.8076 0.81209  -2
  -1   6  16 29.8076 0.81209   1
  -3   6  16 85.5389 2.37695  -2
   0   6  16 85.5389 2.37695   1
  -4   6  16 18.6450 0.82775  -2
   1   6  16 18.6450 0.82775   1
  -5   6  16 31.0227 1.07078  -2
   2   6  16 31.0227 1.07078   1
  -6   6  16 13.9087 0.69086  -2
   3   6  16 13.9087 0.69086   1
  -7   6  16 56.6732 1.34026  -2
   4   6  16 56.6732 1.34026   1
  -8   6  16 5.86628 0.55193  -2
   5   6  16 5.86628 0.55193   1
  -9   6  16 2.92101 0.46367  -2
   6   6  16 2.92101 0.46367   1
 -10   6  16 14.4959 0.68540  -2
   7   6  16 14.4959 0.68540   1
 -11   6  16 2.07962 0.58389  -2
   8   6  16 2.07962 0.58389   1
 -12   6  16 2.11781 0.82043  -2
   9   6  16 2.11781 0.82043   1
   7   7  16 47.8760 2.50639  -2
 -10   7  16 47.8760 2.50639   1
   6   7  16 9.60331 1.91558  -2
  -9   7  16 9.60331 1.91558   1
   5   7  16 7.20377 0.82855  -2
  -8   7  16 7.20377 0.82855   1
   4   7  16 10.1906 0.74617  -2
  -7   7  16 10.1906 0.74617   1
   3   7  16 19.1895 0.87585  -2
  -6   7  16 19.1895 0.87585   1
   2   7  16 4.51852 0.56939  -2
  -5   7  16 4.51852 0.56939   1
   1   7  16 9.27249 0.64142  -2
  -4   7  16 9.27249 0.64142   1
   0   7  16 11.1868 0.87105  -2
  -3   7  16 11.1868 0.87105   1
  -1   7  16 17.3739 0.64148  -2
  -2   7  16 17.3739 0.64148   1
  -2   7  16 11.3490 0.60765  -2
  -1   7  16 11.3490 0.60765   1
  -3   7  16 17.5205 0.88301  -2
   0   7  16 17.5205 0.88301   1
  -4   7  16 19.5621 0.70316  -2
   1   7  16 19.5621 0.70316   1
  -5   7  16 5.80925 0.59484  -2
   2   7  16 5.80925 0.59484   1
  -6   7  16 10.2859 0.77716  -2
   3   7  16 10.2859 0.77716   1
  -7   7  16 9.07689 0.76710  -2
   4   7  16 9.07689 0.76710   1
  -8   7  16 4.51292 0.66828  -2
   5   7  16 4.51292 0.66828   1
  -9   7  16 18.0491 1.17241  -2
   6   7  16 18.0491 1.17241   1
 -10   7  16 28.4677 1.58367  -2
   7   7  16 28.4677 1.58367   1
   3   8  16 14.2858 1.86748  -2
  -6   8  16 14.2858 1.86748   1
   2   8  16 40.8286 1.57298  -2
  -5   8  16 40.8286 1.57298   1
   1   8  16 1.75621 0.58117  -2
  -4   8  16 1.75621 0.58117   1
   0   8  16 10.8776 0.77720  -2
  -3   8  16 10.8776 0.77720   1
  -1   8  16 10.7963 1.09354  -2
  -2   8  16 10.7963 1.09354   1
  -2   8  16 3.81249 2.17835  -2
  -1   8  16 3.81249 2.17835   1
  -3   8  16 20.2561 2.10415  -2
   0   8  16 20.2561 2.10415   1
  -4   8  16 1.83354 0.79891  -2
   1   8  16 1.83354 0.79891   1
  -5   8  16 30.1626 1.35426  -2
   2   8  16 30.1626 1.35426   1
  -6   8  16 5.50557 1.34465  -2
   3   8  16 5.50557 1.34465   1
  14   0  17 2.26935 2.54765  -2
 -17   0  17 2.26935 2.54765   1
  13   0  17 0.98089 0.97780  -2
 -16   0  17 0.98089 0.97780   1
  12   0  17 1.58546 1.26334  -2
 -15   0  17 1.58546 1.26334   1
  11   0  17 2.51628 0.92824  -2
 -14   0  17 2.51628 0.92824   1
  10   0  17 1.37936 0.70763  -2
 -13   0  17 1.37936 0.70763   1
   9   0  17 0.67758 0.78481  -2
 -12   0  17 0.67758 0.78481   1
   8   0  17 1.65668 0.81644  -2
 -11   0  17 1.65668 0.81644   1
   7   0  17 1.53214 0.91901  -2
 -10   0  17 1.53214 0.91901   1
   6   0  17 0.07080 0.64613  -2
  -9   0  17 0.07080 0.64613   1
   5   0  17 0.12476 0.60124  -2
  -8   0  17 0.12476 0.60124   1
   4   0  17 0.40030 0.55359  -2
  -7   0  17 0.40030 0.55359   1
   3   0  17 1.55999 0.56912  -2
  -6   0  17 1.55999 0.56912   1
   2   0  17 0.57496 0.49120  -2
  -5   0  17 0.57496 0.49120   1
   1   0  17 0.40176 0.47412  -2
  -4   0  17 0.40176 0.47412   1
   0   0  17 0.79211 0.52065  -2
  -3   0  17 0.79211 0.52065   1
  -1   0  17 0.59919 0.55574  -2
  -2   0  17 0.59919 0.55574   1
  -2   0  17 0.87158 0.46779  -2
  -1   0  17 0.87158 0.46779   1
  -3   0  17 2.77429 0.47483  -2
   0   0  17 2.77429 0.47483   1
  -4   0  17 0.47217 0.43646  -2
   1   0  17 0.47217 0.43646   1
  -5   0  17 1.17428 0.34096  -2
   2   0  17 1.17428 0.34096   1
  -6   0  17 1.38952 0.40191  -2
   3   0  17 1.38952 0.40191   1
  -7   0  17 0.94290 0.59159  -2
   4   0  17 0.94290 0.59159   1
  -8   0  17 -0.4803 0.62349  -2
   5   0  17 -0.4803 0.62349   1
  -9   0  17 0.25718 0.77506  -2
   6   0  17 0.25718 0.77506   1
 -10   0  17 -1.0412 0.78734  -2
   7   0  17 -1.0412 0.78734   1
 -11   0  17 0.38344 0.62029  -2
   8   0  17 0.38344 0.62029   1
 -12   0  17 2.24796 0.88873  -2
   9   0  17 2.24796 0.88873   1
 -13   0  17 1.41289 0.90744  -2
  10   0  17 1.41289 0.90744   1
 -14   0  17 1.64524 0.65833  -2
  11   0  17 1.64524 0.65833   1
 -15   0  17 0.53071 0.72848  -2
  12   0  17 0.53071 0.72848   1
 -16   0  17 1.84890 1.80828  -2
  13   0  17 1.84890 1.80828   1
 -17   0  17 2.97735 1.54831  -2
  14   0  17 2.97735 1.54831   1
  13   1  17 3.73066 1.19132  -2
 -16   1  17 3.73066 1.19132   1
  12   1  17 3.42475 0.74016  -2
 -15   1  17 3.42475 0.74016   1
  11   1  17 12.3580 0.72435  -2
 -14   1  17 12.3580 0.72435   1
  10   1  17 64.5982 1.44006  -2
 -13   1  17 64.5982 1.44006   1
   9   1  17 3.34276 0.67554  -2
 -12   1  17 3.34276 0.67554   1
   8   1  17 6.31705 0.49632  -2
 -11   1  17 6.31705 0.49632   1
   7   1  17 10.7690 0.63195  -2
 -10   1  17 10.7690 0.63195   1
   6   1  17 45.7259 0.98746  -2
  -9   1  17 45.7259 0.98746   1
   5   1  17 41.9716 0.89173  -2
  -8   1  17 41.9716 0.89173   1
   4   1  17 5.08616 0.40214  -2
  -7   1  17 5.08616 0.40214   1
   3   1  17 49.5508 0.91554  -2
  -6   1  17 49.5508 0.91554   1
   2   1  17 3.03040 0.39480  -2
  -5   1  17 3.03040 0.39480   1
   1   1  17 9.34065 0.44300  -2
  -4   1  17 9.34065 0.44300   1
   0   1  17 29.2751 0.62664  -2
  -3   1  17 29.2751 0.62664   1
  -1   1  17 22.0585 0.53518  -2
  -2   1  17 22.0585 0.53518   1
  -2   1  17 22.1080 0.49792  -2
  -1   1  17 22.1080 0.49792   1
  -3   1  17 13.5195 0.42803  -2
   0   1  17 13.5195 0.42803   1
  -4   1  17 10.2285 0.38395  -2
   1   1  17 10.2285 0.38395   1
  -5   1  17 6.21133 0.40667  -2
   2   1  17 6.21133 0.40667   1
  -6   1  17 23.4886 0.62460  -2
   3   1  17 23.4886 0.62460   1
  -7   1  17 5.28104 0.42029  -2
   4   1  17 5.28104 0.42029   1
  -8   1  17 27.7366 0.75762  -2
   5   1  17 27.7366 0.75762   1
  -9   1  17 33.2735 0.95723  -2
   6   1  17 33.2735 0.95723   1
 -10   1  17 7.12798 0.50675  -2
   7   1  17 7.12798 0.50675   1
 -11   1  17 3.22736 0.50923  -2
   8   1  17 3.22736 0.50923   1
 -12   1  17 4.75942 0.53433  -2
   9   1  17 4.75942 0.53433   1
 -13   1  17 26.4990 0.81285  -2
  10   1  17 26.4990 0.81285   1
 -14   1  17 20.2409 0.88716  -2
  11   1  17 20.2409 0.88716   1
 -15   1  17 5.99161 0.62219  -2
  12   1  17 5.99161 0.62219   1
 -16   1  17 2.10968 0.93276  -2
  13   1  17 2.10968 0.93276   1
  13   2  17 11.1638 1.46568  -2
 -16   2  17 11.1638 1.46568   1
  12   2  17 3.93303 0.85857  -2
 -15   2  17 3.93303 0.85857   1
  11   2  17 3.99859 0.66030  -2
 -14   2  17 3.99859 0.66030   1
  10   2  17 16.0804 0.78905  -2
 -13   2  17 16.0804 0.78905   1
   9   2  17 15.3922 0.79522  -2
 -12   2  17 15.3922 0.79522   1
   8   2  17 70.6166 1.39139  -2
 -11   2  17 70.6166 1.39139   1
   7   2  17 3.49747 0.54256  -2
 -10   2  17 3.49747 0.54256   1
   6   2  17 50.3126 1.15382  -2
  -9   2  17 50.3126 1.15382   1
   5   2  17 2.77222 0.40509  -2
  -8   2  17 2.77222 0.40509   1
   4   2  17 26.0218 0.75488  -2
  -7   2  17 26.0218 0.75488   1
   3   2  17 3.53574 0.39423  -2
  -6   2  17 3.53574 0.39423   1
   2   2  17 2.21662 0.37393  -2
  -5   2  17 2.21662 0.37393   1
   1   2  17 19.0763 0.68510  -2
  -4   2  17 19.0763 0.68510   1
   0   2  17 138.175 2.13447  -2
  -3   2  17 138.175 2.13447   1
  -1   2  17 11.3345 0.43739  -2
  -2   2  17 11.3345 0.43739   1
  -2   2  17 8.87966 0.39061  -2
  -1   2  17 8.87966 0.39061   1
  -3   2  17 78.0985 1.20668  -2
   0   2  17 78.0985 1.20668   1
  -4   2  17 18.3324 0.48005  -2
   1   2  17 18.3324 0.48005   1
  -5   2  17 2.51252 0.35063  -2
   2   2  17 2.51252 0.35063   1
  -6   2  17 4.50945 0.42347  -2
   3   2  17 4.50945 0.42347   1
  -7   2  17 46.7969 1.03052  -2
   4   2  17 46.7969 1.03052   1
  -8   2  17 8.07955 0.59762  -2
   5   2  17 8.07955 0.59762   1
  -9   2  17 30.6278 0.85344  -2
   6   2  17 30.6278 0.85344   1
 -10   2  17 5.07639 0.50879  -2
   7   2  17 5.07639 0.50879   1
 -11   2  17 33.9365 1.09252  -2
   8   2  17 33.9365 1.09252   1
 -12   2  17 15.8423 0.64589  -2
   9   2  17 15.8423 0.64589   1
 -13   2  17 8.76790 0.59240  -2
  10   2  17 8.76790 0.59240   1
 -14   2  17 2.52245 0.54206  -2
  11   2  17 2.52245 0.54206   1
 -15   2  17 2.88870 0.84540  -2
  12   2  17 2.88870 0.84540   1
 -16   2  17 2.93397 0.64662  -2
  13   2  17 2.93397 0.64662   1
  12   3  17 5.86124 1.05047  -2
 -15   3  17 5.86124 1.05047   1
  11   3  17 19.8550 1.00311  -2
 -14   3  17 19.8550 1.00311   1
  10   3  17 14.5127 0.99013  -2
 -13   3  17 14.5127 0.99013   1
   9   3  17 7.01035 0.73492  -2
 -12   3  17 7.01035 0.73492   1
   8   3  17 0.98444 0.58645  -2
 -11   3  17 0.98444 0.58645   1
   7   3  17 3.06186 0.55644  -2
 -10   3  17 3.06186 0.55644   1
   6   3  17 6.38791 0.54623  -2
  -9   3  17 6.38791 0.54623   1
   5   3  17 5.36654 0.60205  -2
  -8   3  17 5.36654 0.60205   1
   4   3  17 18.4124 0.74611  -2
  -7   3  17 18.4124 0.74611   1
   3   3  17 31.4547 1.05456  -2
  -6   3  17 31.4547 1.05456   1
   2   3  17 5.78042 0.49195  -2
  -5   3  17 5.78042 0.49195   1
   1   3  17 9.74252 0.49303  -2
  -4   3  17 9.74252 0.49303   1
   0   3  17 4.75869 0.43475  -2
  -3   3  17 4.75869 0.43475   1
  -1   3  17 10.0734 0.41770  -2
  -2   3  17 10.0734 0.41770   1
  -2   3  17 22.3502 0.52503  -2
  -1   3  17 22.3502 0.52503   1
  -3   3  17 6.86016 0.38021  -2
   0   3  17 6.86016 0.38021   1
  -4   3  17 12.0541 0.49905  -2
   1   3  17 12.0541 0.49905   1
  -5   3  17 4.45594 0.44419  -2
   2   3  17 4.45594 0.44419   1
  -6   3  17 46.2488 1.17084  -2
   3   3  17 46.2488 1.17084   1
  -7   3  17 27.6202 0.78815  -2
   4   3  17 27.6202 0.78815   1
  -8   3  17 4.79723 0.46991  -2
   5   3  17 4.79723 0.46991   1
  -9   3  17 12.5638 0.57316  -2
   6   3  17 12.5638 0.57316   1
 -10   3  17 5.12134 0.53060  -2
   7   3  17 5.12134 0.53060   1
 -11   3  17 -0.0784 0.48455  -2
   8   3  17 -0.0784 0.48455   1
 -12   3  17 16.6860 0.82062  -2
   9   3  17 16.6860 0.82062   1
 -13   3  17 7.61390 0.63196  -2
  10   3  17 7.61390 0.63196   1
 -14   3  17 7.71601 0.59991  -2
  11   3  17 7.71601 0.59991   1
 -15   3  17 2.36848 0.78863  -2
  12   3  17 2.36848 0.78863   1
  12   4  17 21.1651 1.66898  -2
 -15   4  17 21.1651 1.66898   1
  11   4  17 8.10343 1.82616  -2
 -14   4  17 8.10343 1.82616   1
  10   4  17 5.37941 0.72107  -2
 -13   4  17 5.37941 0.72107   1
   9   4  17 10.8514 0.86362  -2
 -12   4  17 10.8514 0.86362   1
   8   4  17 8.30099 0.78961  -2
 -11   4  17 8.30099 0.78961   1
   7   4  17 17.7999 0.76300  -2
 -10   4  17 17.7999 0.76300   1
   6   4  17 33.3779 1.00574  -2
  -9   4  17 33.3779 1.00574   1
   5   4  17 27.8401 1.29067  -2
  -8   4  17 27.8401 1.29067   1
   4   4  17 10.1917 0.71530  -2
  -7   4  17 10.1917 0.71530   1
   3   4  17 5.67937 0.55964  -2
  -6   4  17 5.67937 0.55964   1
   2   4  17 6.98887 0.59427  -2
  -5   4  17 6.98887 0.59427   1
   1   4  17 1.41604 0.48383  -2
  -4   4  17 1.41604 0.48383   1
   0   4  17 33.4660 0.92866  -2
  -3   4  17 33.4660 0.92866   1
  -1   4  17 0.20802 0.41449  -2
  -2   4  17 0.20802 0.41449   1
  -2   4  17 0.38083 0.34625  -2
  -1   4  17 0.38083 0.34625   1
  -3   4  17 16.7847 0.58804  -2
   0   4  17 16.7847 0.58804   1
  -4   4  17 2.46238 0.46411  -2
   1   4  17 2.46238 0.46411   1
  -5   4  17 14.3343 0.64931  -2
   2   4  17 14.3343 0.64931   1
  -6   4  17 9.97551 0.56633  -2
   3   4  17 9.97551 0.56633   1
  -7   4  17 10.9925 0.54187  -2
   4   4  17 10.9925 0.54187   1
  -8   4  17 26.2870 0.79000  -2
   5   4  17 26.2870 0.79000   1
  -9   4  17 14.9962 0.64684  -2
   6   4  17 14.9962 0.64684   1
 -10   4  17 23.4316 0.76456  -2
   7   4  17 23.4316 0.76456   1
 -11   4  17 3.96153 0.58332  -2
   8   4  17 3.96153 0.58332   1
 -12   4  17 4.57436 0.59425  -2
   9   4  17 4.57436 0.59425   1
 -13   4  17 2.90423 0.55447  -2
  10   4  17 2.90423 0.55447   1
 -14   4  17 4.20643 0.73329  -2
  11   4  17 4.20643 0.73329   1
 -15   4  17 12.8058 1.19464  -2
  12   4  17 12.8058 1.19464   1
  10   5  17 9.38628 0.94217  -2
 -13   5  17 9.38628 0.94217   1
   9   5  17 23.3667 1.03875  -2
 -12   5  17 23.3667 1.03875   1
   8   5  17 8.38348 0.76606  -2
 -11   5  17 8.38348 0.76606   1
   7   5  17 10.2648 0.74188  -2
 -10   5  17 10.2648 0.74188   1
   6   5  17 5.02349 0.65664  -2
  -9   5  17 5.02349 0.65664   1
   5   5  17 3.44320 0.48956  -2
  -8   5  17 3.44320 0.48956   1
   4   5  17 7.79139 0.57312  -2
  -7   5  17 7.79139 0.57312   1
   3   5  17 5.41694 0.49342  -2
  -6   5  17 5.41694 0.49342   1
   2   5  17 27.2250 0.79381  -2
  -5   5  17 27.2250 0.79381   1
   1   5  17 8.50162 0.46912  -2
  -4   5  17 8.50162 0.46912   1
   0   5  17 21.5562 0.70296  -2
  -3   5  17 21.5562 0.70296   1
  -1   5  17 8.17055 0.58181  -2
  -2   5  17 8.17055 0.58181   1
  -2   5  17 6.18960 0.49864  -2
  -1   5  17 6.18960 0.49864   1
  -3   5  17 41.0624 0.86055  -2
   0   5  17 41.0624 0.86055   1
  -4   5  17 14.5128 0.64272  -2
   1   5  17 14.5128 0.64272   1
  -5   5  17 15.4250 0.60733  -2
   2   5  17 15.4250 0.60733   1
  -6   5  17 10.5903 0.54515  -2
   3   5  17 10.5903 0.54515   1
  -7   5  17 12.4290 0.63113  -2
   4   5  17 12.4290 0.63113   1
  -8   5  17 4.04112 0.46480  -2
   5   5  17 4.04112 0.46480   1
  -9   5  17 4.45246 0.49488  -2
   6   5  17 4.45246 0.49488   1
 -10   5  17 9.63808 0.51154  -2
   7   5  17 9.63808 0.51154   1
 -11   5  17 4.90299 0.49958  -2
   8   5  17 4.90299 0.49958   1
 -12   5  17 13.8286 1.14909  -2
   9   5  17 13.8286 1.14909   1
 -13   5  17 12.6350 0.95814  -2
  10   5  17 12.6350 0.95814   1
 -12   6  17 0.68770 0.81169   1
   8   6  17 7.49130 0.87559  -2
 -11   6  17 7.49130 0.87559   1
   7   6  17 22.7729 0.95743  -2
 -10   6  17 22.7729 0.95743   1
   6   6  17 7.65815 0.67226  -2
  -9   6  17 7.65815 0.67226   1
   5   6  17 4.31510 0.69280  -2
  -8   6  17 4.31510 0.69280   1
   4   6  17 3.64879 0.57362  -2
  -7   6  17 3.64879 0.57362   1
   3   6  17 3.04401 0.56536  -2
  -6   6  17 3.04401 0.56536   1
   2   6  17 1.68240 0.54765  -2
  -5   6  17 1.68240 0.54765   1
   1   6  17 25.5633 0.88116  -2
  -4   6  17 25.5633 0.88116   1
   0   6  17 4.19278 0.53604  -2
  -3   6  17 4.19278 0.53604   1
  -1   6  17 18.0285 0.78066  -2
  -2   6  17 18.0285 0.78066   1
  -2   6  17 11.4422 0.58316  -2
  -1   6  17 11.4422 0.58316   1
  -3   6  17 4.64986 0.47906  -2
   0   6  17 4.64986 0.47906   1
  -4   6  17 29.9463 1.04880  -2
   1   6  17 29.9463 1.04880   1
  -5   6  17 5.05038 0.65107  -2
   2   6  17 5.05038 0.65107   1
  -6   6  17 2.44272 0.60045  -2
   3   6  17 2.44272 0.60045   1
  -7   6  17 1.47231 0.36762  -2
   4   6  17 1.47231 0.36762   1
  -8   6  17 5.74549 0.43258  -2
   5   6  17 5.74549 0.43258   1
  -9   6  17 5.22768 0.56653  -2
   6   6  17 5.22768 0.56653   1
 -10   6  17 9.65016 0.80657  -2
   7   6  17 9.65016 0.80657   1
 -11   6  17 9.08990 0.85523  -2
   8   6  17 9.08990 0.85523   1
 -12   6  17 3.19743 1.15971  -2
   9   6  17 3.19743 1.15971   1
   6   7  17 3.68717 1.00764  -2
  -9   7  17 3.68717 1.00764   1
   5   7  17 2.84819 0.98852  -2
  -8   7  17 2.84819 0.98852   1
   4   7  17 10.9761 1.41414  -2
  -7   7  17 10.9761 1.41414   1
   3   7  17 15.5626 1.49198  -2
  -6   7  17 15.5626 1.49198   1
   2   7  17 7.70261 0.85648  -2
  -5   7  17 7.70261 0.85648   1
   1   7  17 14.1285 0.93272  -2
  -4   7  17 14.1285 0.93272   1
   0   7  17 5.56580 0.64693  -2
  -3   7  17 5.56580 0.64693   1
  -1   7  17 6.64801 0.52267  -2
  -2   7  17 6.64801 0.52267   1
  -2   7  17 4.92169 0.51375  -2
  -1   7  17 4.92169 0.51375   1
  -3   7  17 3.58633 0.75721  -2
   0   7  17 3.58633 0.75721   1
  -4   7  17 7.40795 0.60199  -2
   1   7  17 7.40795 0.60199   1
  -5   7  17 6.46362 0.66264  -2
   2   7  17 6.46362 0.66264   1
  -6   7  17 7.98520 0.72267  -2
   3   7  17 7.98520 0.72267   1
  -7   7  17 5.85742 1.02248  -2
   4   7  17 5.85742 1.02248   1
  -8   7  17 3.99376 0.84672  -2
   5   7  17 3.99376 0.84672   1
  -9   7  17 2.35003 0.72340  -2
   6   7  17 2.35003 0.72340   1
   1   8  17 3.12636 0.99482  -2
  -4   8  17 3.12636 0.99482   1
   0   8  17 0.51399 2.01724  -2
  -3   8  17 0.51399 2.01724   1
  -1   8  17 3.02065 1.01583  -2
  -2   8  17 3.02065 1.01583   1
  -2   8  17 2.39939 1.13796  -2
  -1   8  17 2.39939 1.13796   1
  -3   8  17 4.44460 1.17344  -2
   0   8  17 4.44460 1.17344   1
  -4   8  17 3.72177 0.90857  -2
   1   8  17 3.72177 0.90857   1
  13   0  18 18.1043 1.27649  -2
 -16   0  18 18.1043 1.27649   1
  12   0  18 25.8766 1.84141  -2
 -15   0  18 25.8766 1.84141   1
  11   0  18 69.1176 2.30043  -2
 -14   0  18 69.1176 2.30043   1
  10   0  18 15.5472 1.26866  -2
 -13   0  18 15.5472 1.26866   1
   9   0  18 158.811 4.31113  -2
 -12   0  18 158.811 4.31113   1
   8   0  18 78.0763 2.55897  -2
 -11   0  18 78.0763 2.55897   1
   7   0  18 21.6676 1.38437  -2
 -10   0  18 21.6676 1.38437   1
   6   0  18 49.3106 1.81304  -2
  -9   0  18 49.3106 1.81304   1
   5   0  18 4.94845 0.85700  -2
  -8   0  18 4.94845 0.85700   1
   4   0  18 70.5250 1.78849  -2
  -7   0  18 70.5250 1.78849   1
   3   0  18 209.903 4.64195  -2
  -6   0  18 209.903 4.64195   1
   2   0  18 29.8777 1.15077  -2
  -5   0  18 29.8777 1.15077   1
   1   0  18 355.479 6.60815  -2
  -4   0  18 355.479 6.60815   1
   0   0  18 202.194 4.00337  -2
  -3   0  18 202.194 4.00337   1
  -1   0  18 166.456 3.02945  -2
  -2   0  18 166.456 3.02945   1
  -2   0  18 111.169 2.18793  -2
  -1   0  18 111.169 2.18793   1
  -3   0  18 91.4803 1.95389  -2
   0   0  18 91.4803 1.95389   1
  -4   0  18 332.644 5.61331  -2
   1   0  18 332.644 5.61331   1
  -5   0  18 49.5387 1.53569  -2
   2   0  18 49.5387 1.53569   1
  -6   0  18 354.173 7.07960  -2
   3   0  18 354.173 7.07960   1
  -7   0  18 110.601 3.12523  -2
   4   0  18 110.601 3.12523   1
  -8   0  18 3.62856 0.81658  -2
   5   0  18 3.62856 0.81658   1
  -9   0  18 19.0208 1.39168  -2
   6   0  18 19.0208 1.39168   1
 -10   0  18 10.1530 0.94932  -2
   7   0  18 10.1530 0.94932   1
 -11   0  18 35.1003 1.30195  -2
   8   0  18 35.1003 1.30195   1
 -12   0  18 64.3995 2.34736  -2
   9   0  18 64.3995 2.34736   1
 -13   0  18 14.5304 1.16736  -2
  10   0  18 14.5304 1.16736   1
 -14   0  18 22.7850 1.47940  -2
  11   0  18 22.7850 1.47940   1
 -15   0  18 77.4844 2.81248  -2
  12   0  18 77.4844 2.81248   1
 -16   0  18 59.2175 4.70489  -2
  13   0  18 59.2175 4.70489   1
  13   1  18 5.78912 1.05193  -2
 -16   1  18 5.78912 1.05193   1
  12   1  18 7.29730 1.25157  -2
 -15   1  18 7.29730 1.25157   1
  11   1  18 4.54696 0.81136  -2
 -14   1  18 4.54696 0.81136   1
  10   1  18 55.1566 1.39547  -2
 -13   1  18 55.1566 1.39547   1
   9   1  18 15.2306 0.87065  -2
 -12   1  18 15.2306 0.87065   1
   8   1  18 14.8058 0.72137  -2
 -11   1  18 14.8058 0.72137   1
   7   1  18 58.7887 1.22379  -2
 -10   1  18 58.7887 1.22379   1
   6   1  18 21.0890 0.96669  -2
  -9   1  18 21.0890 0.96669   1
   5   1  18 18.6089 0.67185  -2
  -8   1  18 18.6089 0.67185   1
   4   1  18 97.5932 1.69194  -2
  -7   1  18 97.5932 1.69194   1
   3   1  18 6.51025 0.59645  -2
  -6   1  18 6.51025 0.59645   1
   2   1  18 13.1767 0.67788  -2
  -5   1  18 13.1767 0.67788   1
   1   1  18 73.2655 1.23245  -2
  -4   1  18 73.2655 1.23245   1
   0   1  18 105.801 1.61154  -2
  -3   1  18 105.801 1.61154   1
  -1   1  18 44.4904 0.86017  -2
  -2   1  18 44.4904 0.86017   1
  -2   1  18 87.2768 1.44268  -2
  -1   1  18 87.2768 1.44268   1
  -3   1  18 129.346 1.80377  -2
   0   1  18 129.346 1.80377   1
  -4   1  18 49.9412 0.90580  -2
   1   1  18 49.9412 0.90580   1
  -5   1  18 5.90162 0.48327  -2
   2   1  18 5.90162 0.48327   1
  -6   1  18 8.19838 0.57004  -2
   3   1  18 8.19838 0.57004   1
  -7   1  18 91.5659 1.74710  -2
   4   1  18 91.5659 1.74710   1
  -8   1  18 44.8324 1.22355  -2
   5   1  18 44.8324 1.22355   1
  -9   1  18 23.7199 0.75138  -2
   6   1  18 23.7199 0.75138   1
 -10   1  18 38.4883 1.17435  -2
   7   1  18 38.4883 1.17435   1
 -11   1  18 5.84419 0.59787  -2
   8   1  18 5.84419 0.59787   1
 -12   1  18 7.04172 0.62021  -2
   9   1  18 7.04172 0.62021   1
 -13   1  18 33.6743 1.03603  -2
  10   1  18 33.6743 1.03603   1
 -14   1  18 5.44875 0.72874  -2
  11   1  18 5.44875 0.72874   1
 -15   1  18 14.9033 1.19905  -2
  12   1  18 14.9033 1.19905   1
 -16   1  18 3.88244 0.98804  -2
  13   1  18 3.88244 0.98804   1
 -16   2  18 5.11824 0.60719   1
  12   2  18 15.4522 1.30692  -2
 -15   2  18 15.4522 1.30692   1
  11   2  18 14.6411 0.97337  -2
 -14   2  18 14.6411 0.97337   1
  10   2  18 14.7382 0.88537  -2
 -13   2  18 14.7382 0.88537   1
   9   2  18 18.8581 0.89090  -2
 -12   2  18 18.8581 0.89090   1
   8   2  18 32.8654 1.14140  -2
 -11   2  18 32.8654 1.14140   1
   7   2  18 3.11175 0.74453  -2
 -10   2  18 3.11175 0.74453   1
   6   2  18 60.2311 1.35113  -2
  -9   2  18 60.2311 1.35113   1
   5   2  18 4.72746 0.53297  -2
  -8   2  18 4.72746 0.53297   1
   4   2  18 67.8198 1.29269  -2
  -7   2  18 67.8198 1.29269   1
   3   2  18 85.6677 1.41645  -2
  -6   2  18 85.6677 1.41645   1
   2   2  18 6.29158 0.51548  -2
  -5   2  18 6.29158 0.51548   1
   1   2  18 13.3373 0.58029  -2
  -4   2  18 13.3373 0.58029   1
   0   2  18 5.88213 0.54016  -2
  -3   2  18 5.88213 0.54016   1
  -1   2  18 28.4301 0.74330  -2
  -2   2  18 28.4301 0.74330   1
  -2   2  18 71.4141 1.26780  -2
  -1   2  18 71.4141 1.26780   1
  -3   2  18 4.67390 0.48013  -2
   0   2  18 4.67390 0.48013   1
  -4   2  18 18.2020 0.57436  -2
   1   2  18 18.2020 0.57436   1
  -5   2  18 7.68957 0.58327  -2
   2   2  18 7.68957 0.58327   1
  -6   2  18 182.451 2.85993  -2
   3   2  18 182.451 2.85993   1
  -7   2  18 57.1316 1.09615  -2
   4   2  18 57.1316 1.09615   1
  -8   2  18 6.22446 0.62435  -2
   5   2  18 6.22446 0.62435   1
  -9   2  18 80.0635 1.61922  -2
   6   2  18 80.0635 1.61922   1
 -10   2  18 2.60843 0.67603  -2
   7   2  18 2.60843 0.67603   1
 -11   2  18 20.7302 0.90041  -2
   8   2  18 20.7302 0.90041   1
 -12   2  18 17.6299 0.78150  -2
   9   2  18 17.6299 0.78150   1
 -13   2  18 23.9165 0.86931  -2
  10   2  18 23.9165 0.86931   1
 -14   2  18 26.0478 1.01793  -2
  11   2  18 26.0478 1.01793   1
 -15   2  18 20.0531 1.68222  -2
  12   2  18 20.0531 1.68222   1
  12   3  18 9.88723 1.00404  -2
 -15   3  18 9.88723 1.00404   1
  11   3  18 21.0439 1.04896  -2
 -14   3  18 21.0439 1.04896   1
  10   3  18 15.0834 0.88055  -2
 -13   3  18 15.0834 0.88055   1
   9   3  18 29.6157 0.97367  -2
 -12   3  18 29.6157 0.97367   1
   8   3  18 21.1284 0.80123  -2
 -11   3  18 21.1284 0.80123   1
   7   3  18 35.8696 0.99683  -2
 -10   3  18 35.8696 0.99683   1
   6   3  18 38.6724 0.98975  -2
  -9   3  18 38.6724 0.98975   1
   5   3  18 21.8260 0.81598  -2
  -8   3  18 21.8260 0.81598   1
   4   3  18 35.5077 1.02486  -2
  -7   3  18 35.5077 1.02486   1
   3   3  18 9.40288 0.63211  -2
  -6   3  18 9.40288 0.63211   1
   2   3  18 43.1369 0.95197  -2
  -5   3  18 43.1369 0.95197   1
   1   3  18 60.0670 1.39383  -2
  -4   3  18 60.0670 1.39383   1
   0   3  18 34.7130 0.87674  -2
  -3   3  18 34.7130 0.87674   1
  -1   3  18 22.6530 0.71106  -2
  -2   3  18 22.6530 0.71106   1
  -2   3  18 50.7600 1.09520  -2
  -1   3  18 50.7600 1.09520   1
  -3   3  18 70.8178 1.36109  -2
   0   3  18 70.8178 1.36109   1
  -4   3  18 109.391 1.85368  -2
   1   3  18 109.391 1.85368   1
  -5   3  18 106.343 1.93606  -2
   2   3  18 106.343 1.93606   1
  -6   3  18 14.9239 0.70194  -2
   3   3  18 14.9239 0.70194   1
  -7   3  18 16.0488 0.68169  -2
   4   3  18 16.0488 0.68169   1
  -8   3  18 13.5628 0.65083  -2
   5   3  18 13.5628 0.65083   1
  -9   3  18 51.1223 1.29963  -2
   6   3  18 51.1223 1.29963   1
 -10   3  18 89.1663 1.98218  -2
   7   3  18 89.1663 1.98218   1
 -11   3  18 51.8450 1.58887  -2
   8   3  18 51.8450 1.58887   1
 -12   3  18 53.8424 1.49095  -2
   9   3  18 53.8424 1.49095   1
 -13   3  18 9.28117 0.75655  -2
  10   3  18 9.28117 0.75655   1
 -14   3  18 10.9541 1.04527  -2
  11   3  18 10.9541 1.04527   1
 -15   3  18 2.76225 0.71413  -2
  12   3  18 2.76225 0.71413   1
  11   4  18 5.46484 1.26049  -2
 -14   4  18 5.46484 1.26049   1
  10   4  18 15.5281 1.46997  -2
 -13   4  18 15.5281 1.46997   1
   9   4  18 2.98928 0.79572  -2
 -12   4  18 2.98928 0.79572   1
   8   4  18 10.1751 0.86010  -2
 -11   4  18 10.1751 0.86010   1
   7   4  18 36.6251 1.32711  -2
 -10   4  18 36.6251 1.32711   1
   6   4  18 25.6712 0.87431  -2
  -9   4  18 25.6712 0.87431   1
   5   4  18 19.2205 0.98255  -2
  -8   4  18 19.2205 0.98255   1
   4   4  18 19.5200 0.97829  -2
  -7   4  18 19.5200 0.97829   1
   3   4  18 3.55409 0.74992  -2
  -6   4  18 3.55409 0.74992   1
   2   4  18 23.2357 1.07131  -2
  -5   4  18 23.2357 1.07131   1
   1   4  18 4.75002 0.62748  -2
  -4   4  18 4.75002 0.62748   1
   0   4  18 35.2874 1.07447  -2
  -3   4  18 35.2874 1.07447   1
  -1   4  18 10.8827 0.59214  -2
  -2   4  18 10.8827 0.59214   1
  -2   4  18 28.5850 0.90486  -2
  -1   4  18 28.5850 0.90486   1
  -3   4  18 85.1378 1.65068  -2
   0   4  18 85.1378 1.65068   1
  -4   4  18 3.55544 0.66806  -2
   1   4  18 3.55544 0.66806   1
  -5   4  18 57.7400 1.38976  -2
   2   4  18 57.7400 1.38976   1
  -6   4  18 3.05775 0.57786  -2
   3   4  18 3.05775 0.57786   1
  -7   4  18 21.7789 0.79061  -2
   4   4  18 21.7789 0.79061   1
  -8   4  18 22.5512 0.76333  -2
   5   4  18 22.5512 0.76333   1
  -9   4  18 31.2794 1.01051  -2
   6   4  18 31.2794 1.01051   1
 -10   4  18 16.4676 0.87913  -2
   7   4  18 16.4676 0.87913   1
 -11   4  18 4.52558 0.70668  -2
   8   4  18 4.52558 0.70668   1
 -12   4  18 5.52472 0.64900  -2
   9   4  18 5.52472 0.64900   1
 -13   4  18 11.9846 1.51263  -2
  10   4  18 11.9846 1.51263   1
 -14   4  18 2.30048 0.82068  -2
  11   4  18 2.30048 0.82068   1
 -13   5  18 7.06350 0.81681   1
   9   5  18 6.29439 1.20302  -2
 -12   5  18 6.29439 1.20302   1
   8   5  18 8.02882 1.21591  -2
 -11   5  18 8.02882 1.21591   1
   7   5  18 14.7483 0.95616  -2
 -10   5  18 14.7483 0.95616   1
   6   5  18 10.2779 0.83607  -2
  -9   5  18 10.2779 0.83607   1
   5   5  18 6.57558 0.81221  -2
  -8   5  18 6.57558 0.81221   1
   4   5  18 16.9063 0.90583  -2
  -7   5  18 16.9063 0.90583   1
   3   5  18 31.8559 1.10105  -2
  -6   5  18 31.8559 1.10105   1
   2   5  18 0.63055 0.56910  -2
  -5   5  18 0.63055 0.56910   1
   1   5  18 36.0345 1.04712  -2
  -4   5  18 36.0345 1.04712   1
   0   5  18 21.4893 0.77929  -2
  -3   5  18 21.4893 0.77929   1
  -1   5  18 74.8005 1.63709  -2
  -2   5  18 74.8005 1.63709   1
  -2   5  18 37.5272 0.97143  -2
  -1   5  18 37.5272 0.97143   1
  -3   5  18 35.9078 1.16294  -2
   0   5  18 35.9078 1.16294   1
  -4   5  18 26.7931 0.97869  -2
   1   5  18 26.7931 0.97869   1
  -5   5  18 1.56516 0.69031  -2
   2   5  18 1.56516 0.69031   1
  -6   5  18 15.1444 0.70397  -2
   3   5  18 15.1444 0.70397   1
  -7   5  18 10.2022 0.71861  -2
   4   5  18 10.2022 0.71861   1
  -8   5  18 3.23687 0.58854  -2
   5   5  18 3.23687 0.58854   1
  -9   5  18 16.7762 0.80749  -2
   6   5  18 16.7762 0.80749   1
 -10   5  18 5.80830 0.59162  -2
   7   5  18 5.80830 0.59162   1
 -11   5  18 1.71784 0.71577  -2
   8   5  18 1.71784 0.71577   1
 -12   5  18 0.21246 1.03513  -2
   9   5  18 0.21246 1.03513   1
 -11   6  18 3.89831 0.61922   1
   7   6  18 25.0989 1.20706  -2
 -10   6  18 25.0989 1.20706   1
   6   6  18 14.9117 1.16528  -2
  -9   6  18 14.9117 1.16528   1
   5   6  18 14.9429 1.08068  -2
  -8   6  18 14.9429 1.08068   1
   4   6  18 51.4749 1.56125  -2
  -7   6  18 51.4749 1.56125   1
   3   6  18 15.4449 1.03329  -2
  -6   6  18 15.4449 1.03329   1
   2   6  18 29.1953 1.26008  -2
  -5   6  18 29.1953 1.26008   1
   1   6  18 43.9519 1.31821  -2
  -4   6  18 43.9519 1.31821   1
   0   6  18 207.146 3.71147  -2
  -3   6  18 207.146 3.71147   1
  -1   6  18 124.410 2.75648  -2
  -2   6  18 124.410 2.75648   1
  -2   6  18 54.4706 1.59939  -2
  -1   6  18 54.4706 1.59939   1
  -3   6  18 91.6990 3.01019  -2
   0   6  18 91.6990 3.01019   1
  -4   6  18 28.7211 1.26463  -2
   1   6  18 28.7211 1.26463   1
  -5   6  18 36.0443 1.30931  -2
   2   6  18 36.0443 1.30931   1
  -6   6  18 11.1766 0.72543  -2
   3   6  18 11.1766 0.72543   1
  -7   6  18 64.0218 1.44616  -2
   4   6  18 64.0218 1.44616   1
  -8   6  18 11.9530 0.72972  -2
   5   6  18 11.9530 0.72972   1
  -9   6  18 7.51926 0.93206  -2
   6   6  18 7.51926 0.93206   1
 -10   6  18 11.6322 0.99688  -2
   7   6  18 11.6322 0.99688   1
   5   7  18 6.15992 1.15401  -2
  -8   7  18 6.15992 1.15401   1
   4   7  18 32.8750 2.73829  -2
  -7   7  18 32.8750 2.73829   1
  -6   7  18 53.1438 3.04170   1
   0   7  18 35.1963 1.66911  -2
  -3   7  18 35.1963 1.66911   1
  -1   7  18 6.84465 1.05128  -2
  -2   7  18 6.84465 1.05128   1
  -2   7  18 6.92095 1.18324  -2
  -1   7  18 6.92095 1.18324   1
  -3   7  18 31.7916 1.86804  -2
   0   7  18 31.7916 1.86804   1
  -4   7  18 8.51497 1.32628  -2
   1   7  18 8.51497 1.32628   1
  -5   7  18 23.5257 1.64617  -2
   2   7  18 23.5257 1.64617   1
  -6   7  18 34.9451 3.51111  -2
   3   7  18 34.9451 3.51111   1
  -7   7  18 38.1324 1.82980  -2
   4   7  18 38.1324 1.82980   1
  -8   7  18 7.10018 1.11329  -2
   5   7  18 7.10018 1.11329   1
 -15   0  19 2.13646 0.76812   1
 -14   0  19 0.28035 0.57852   1
 -13   0  19 0.62307 0.77090   1
 -12   0  19 1.14459 0.64110   1
   7   0  19 2.44684 1.97245  -2
 -11   0  19 2.44684 1.97245   1
   7   0  19 -3.0296 2.95769  -2
 -10   0  19 -3.0296 2.95769   1
   6   0  19 2.56295 3.03974  -2
  -9   0  19 2.56295 3.03974   1
   4   0  19 4.38410 1.59519  -2
  -8   0  19 4.38410 1.59519   1
   5   0  19 1.26428 2.91408  -2
  -8   0  19 1.26428 2.91408   1
   3   0  19 3.06955 2.96673  -2
  -7   0  19 3.06955 2.96673   1
   3   0  19 3.31843 1.56575  -2
  -6   0  19 3.31843 1.56575   1
   2   0  19 1.85317 2.97177  -2
  -6   0  19 1.85317 2.97177   1
   2   0  19 2.11704 1.26959  -2
  -5   0  19 2.11704 1.26959   1
   1   0  19 0.93769 1.24791  -2
  -4   0  19 0.93769 1.24791   1
   0   0  19 -3.7644 2.57744  -2
  -4   0  19 -3.7644 2.57744   1
  -1   0  19 3.49733 1.44616  -2
  -3   0  19 3.49733 1.44616   1
   0   0  19 3.75506 1.01597  -2
  -3   0  19 3.75506 1.01597   1
  -1   0  19 -1.0502 0.99835  -2
  -2   0  19 -1.0502 0.99835   1
  -2   0  19 3.37747 1.54034  -2
  -2   0  19 3.37747 1.54034   1
  -2   0  19 -0.0890 1.04163  -2
  -1   0  19 -0.0890 1.04163   1
  -3   0  19 1.34524 1.69924  -2
  -1   0  19 1.34524 1.69924   1
  -3   0  19 3.94505 1.69287  -2
   0   0  19 3.94505 1.69287   1
  -4   0  19 4.62904 1.69371  -2
   0   0  19 4.62904 1.69371   1
  -4   0  19 0.37990 1.20885  -2
   1   0  19 0.37990 1.20885   1
  -5   0  19 -1.1797 1.57331  -2
   2   0  19 -1.1797 1.57331   1
  -6   0  19 3.51261 2.02696  -2
   2   0  19 3.51261 2.02696   1
  -6   0  19 4.10114 2.58741  -2
   3   0  19 4.10114 2.58741   1
  -8   0  19 0.65860 2.06817  -2
   4   0  19 0.65860 2.06817   1
  -7   0  19 1.55006 1.68368  -2
   4   0  19 1.55006 1.68368   1
  -8   0  19 0.29191 1.40766  -2
   5   0  19 0.29191 1.40766   1
  -9   0  19 0.07021 1.92788  -2
   5   0  19 0.07021 1.92788   1
 -10   0  19 -0.5597 2.07224  -2
   6   0  19 -0.5597 2.07224   1
  -9   0  19 -0.7392 1.27622  -2
   6   0  19 -0.7392 1.27622   1
 -10   0  19 0.61569 1.33372  -2
   7   0  19 0.61569 1.33372   1
 -11   0  19 -2.5036 2.13241  -2
   7   0  19 -2.5036 2.13241   1
 -12   0  19 -1.0020 2.27659  -2
   8   0  19 -1.0020 2.27659   1
 -11   0  19 -1.7369 1.29190  -2
   8   0  19 -1.7369 1.29190   1
   9   0  19 -0.4391 1.21610   1
 -14   0  19 1.85379 2.46998  -2
  10   0  19 1.85379 2.46998   1
  12   0  19 1.17565 1.24961   1
 -15   1  19 2.19832 0.56580   1
 -14   1  19 16.4696 0.91814   1
  10   1  19 10.5614 3.80655  -2
 -13   1  19 10.5614 3.80655   1
   8   1  19 30.1252 3.24420  -2
 -12   1  19 30.1252 3.24420   1
   8   1  19 3.34056 2.28713  -2
 -11   1  19 3.34056 2.28713   1
   7   1  19 6.13562 1.42661  -2
 -11   1  19 6.13562 1.42661   1
   6   1  19 31.8386 3.33635  -2
 -10   1  19 31.8386 3.33635   1
   7   1  19 45.1729 5.12999  -2
 -10   1  19 45.1729 5.12999   1
   5   1  19 9.72440 1.77088  -2
  -9   1  19 9.72440 1.77088   1
   4   1  19 17.3543 1.91387  -2
  -8   1  19 17.3543 1.91387   1
   5   1  19 19.8060 3.89718  -2
  -8   1  19 19.8060 3.89718   1
   4   1  19 20.7721 1.59396  -2
  -7   1  19 20.7721 1.59396   1
   3   1  19 18.4300 2.03783  -2
  -7   1  19 18.4300 2.03783   1
   2   1  19 44.2394 2.14039  -2
  -6   1  19 44.2394 2.14039   1
   3   1  19 33.2776 1.99752  -2
  -6   1  19 33.2776 1.99752   1
   2   1  19 22.4312 1.49668  -2
  -5   1  19 22.4312 1.49668   1
   1   1  19 34.6087 1.86193  -2
  -5   1  19 34.6087 1.86193   1
   0   1  19 44.4624 2.55121  -2
  -4   1  19 44.4624 2.55121   1
   1   1  19 64.6201 2.34025  -2
  -4   1  19 64.6201 2.34025   1
   0   1  19 61.4023 2.06876  -2
  -3   1  19 61.4023 2.06876   1
  -1   1  19 56.9254 4.28115  -2
  -3   1  19 56.9254 4.28115   1
  -2   1  19 5.89884 0.94254  -2
  -2   1  19 5.89884 0.94254   1
  -1   1  19 6.15900 1.08077  -2
  -2   1  19 6.15900 1.08077   1
  -3   1  19 26.8748 1.33978  -2
  -1   1  19 26.8748 1.33978   1
  -2   1  19 9.74373 0.90404  -2
  -1   1  19 9.74373 0.90404   1
  -4   1  19 32.3045 1.60720  -2
   0   1  19 32.3045 1.60720   1
  -3   1  19 39.2794 1.33942  -2
   0   1  19 39.2794 1.33942   1
  -4   1  19 76.7427 2.02594  -2
   1   1  19 76.7427 2.02594   1
  -5   1  19 62.3628 2.18984  -2
   1   1  19 62.3628 2.18984   1
  -6   1  19 42.1538 2.17582  -2
   2   1  19 42.1538 2.17582   1
  -5   1  19 34.2626 1.97415  -2
   2   1  19 34.2626 1.97415   1
  -6   1  19 14.0779 1.30485  -2
   3   1  19 14.0779 1.30485   1
  -7   1  19 12.1946 1.30725  -2
   4   1  19 12.1946 1.30725   1
  -8   1  19 21.8796 1.13033  -2
   5   1  19 21.8796 1.13033   1
  -9   1  19 1.53121 0.88215  -2
   6   1  19 1.53121 0.88215   1
 -10   1  19 6.83397 2.35598  -2
   6   1  19 6.83397 2.35598   1
 -10   1  19 14.9896 1.22600  -2
   7   1  19 14.9896 1.22600   1
 -11   1  19 6.76038 2.14452  -2
   7   1  19 6.76038 2.14452   1
 -12   1  19 8.39020 1.72469  -2
   8   1  19 8.39020 1.72469   1
 -11   1  19 1.08613 0.90661  -2
   8   1  19 1.08613 0.90661   1
 -13   1  19 20.0376 2.88825  -2
   9   1  19 20.0376 2.88825   1
 -12   1  19 28.3974 2.51526  -2
   9   1  19 28.3974 2.51526   1
 -14   1  19 28.5361 3.23718  -2
  10   1  19 28.5361 3.23718   1
 -13   1  19 18.6776 2.30467  -2
  10   1  19 18.6776 2.30467   1
  12   1  19 6.98529 1.29222   1
 -15   2  19 3.63611 0.56925   1
  11   2  19 7.22964 3.30821  -2
 -14   2  19 7.22964 3.30821   1
  10   2  19 14.5438 3.57274  -2
 -13   2  19 14.5438 3.57274   1
 -12   2  19 6.41093 0.58225   1
   8   2  19 12.9951 3.41919  -2
 -11   2  19 12.9951 3.41919   1
   7   2  19 9.41251 1.71545  -2
 -11   2  19 9.41251 1.71545   1
   7   2  19 2.43083 2.23918  -2
 -10   2  19 2.43083 2.23918   1
   6   2  19 5.21455 1.79720  -2
 -10   2  19 5.21455 1.79720   1
   6   2  19 4.54047 1.44194  -2
  -9   2  19 4.54047 1.44194   1
   5   2  19 2.96329 1.43784  -2
  -9   2  19 2.96329 1.43784   1
   4   2  19 4.51463 1.49546  -2
  -8   2  19 4.51463 1.49546   1
   5   2  19 1.30567 1.54301  -2
  -8   2  19 1.30567 1.54301   1
   3   2  19 42.1140 2.42011  -2
  -7   2  19 42.1140 2.42011   1
   4   2  19 32.7623 1.96698  -2
  -7   2  19 32.7623 1.96698   1
   2   2  19 27.1693 2.99190  -2
  -6   2  19 27.1693 2.99190   1
   3   2  19 45.7823 2.55293  -2
  -6   2  19 45.7823 2.55293   1
   2   2  19 33.0331 1.68328  -2
  -5   2  19 33.0331 1.68328   1
   1   2  19 28.4753 1.77958  -2
  -5   2  19 28.4753 1.77958   1
   0   2  19 30.4925 1.85274  -2
  -4   2  19 30.4925 1.85274   1
   1   2  19 27.3051 1.35051  -2
  -4   2  19 27.3051 1.35051   1
  -1   2  19 18.5669 1.43970  -2
  -3   2  19 18.5669 1.43970   1
   0   2  19 25.1390 1.51942  -2
  -3   2  19 25.1390 1.51942   1
  -2   2  19 11.9585 1.88041  -2
  -2   2  19 11.9585 1.88041   1
  -1   2  19 11.2678 1.24144  -2
  -2   2  19 11.2678 1.24144   1
  -2   2  19 13.0542 0.96388  -2
  -1   2  19 13.0542 0.96388   1
  -3   2  19 16.9105 1.47423  -2
  -1   2  19 16.9105 1.47423   1
  -4   2  19 30.1067 1.86170  -2
   0   2  19 30.1067 1.86170   1
  -3   2  19 28.7198 1.12183  -2
   0   2  19 28.7198 1.12183   1
  -4   2  19 14.4748 0.89862  -2
   1   2  19 14.4748 0.89862   1
  -5   2  19 19.3252 2.00479  -2
   1   2  19 19.3252 2.00479   1
  -6   2  19 21.4669 1.45435  -2
   2   2  19 21.4669 1.45435   1
  -5   2  19 21.0175 1.21534  -2
   2   2  19 21.0175 1.21534   1
  -6   2  19 47.2544 1.60191  -2
   3   2  19 47.2544 1.60191   1
  -8   2  19 7.32872 2.24631  -2
   4   2  19 7.32872 2.24631   1
  -7   2  19 15.3062 2.20235  -2
   4   2  19 15.3062 2.20235   1
  -8   2  19 3.75884 1.44709  -2
   5   2  19 3.75884 1.44709   1
  -9   2  19 4.89301 2.20603  -2
   5   2  19 4.89301 2.20603   1
 -10   2  19 1.73558 1.41236  -2
   6   2  19 1.73558 1.41236   1
  -9   2  19 3.27171 1.15065  -2
   6   2  19 3.27171 1.15065   1
 -10   2  19 1.86688 1.30458  -2
   7   2  19 1.86688 1.30458   1
 -11   2  19 3.04898 1.98229  -2
   7   2  19 3.04898 1.98229   1
 -11   2  19 9.14424 1.24559  -2
   8   2  19 9.14424 1.24559   1
 -12   2  19 4.07200 1.60405  -2
   8   2  19 4.07200 1.60405   1
 -13   2  19 6.04635 2.51830  -2
   9   2  19 6.04635 2.51830   1
 -12   2  19 9.46869 2.10699  -2
   9   2  19 9.46869 2.10699   1
 -14   2  19 11.5176 2.60150  -2
  10   2  19 11.5176 2.60150   1
 -15   2  19 8.58136 2.70347  -2
  11   2  19 8.58136 2.70347   1
  11   3  19 35.4780 4.93611  -2
 -14   3  19 35.4780 4.93611   1
   9   3  19 27.5507 3.74011  -2
 -13   3  19 27.5507 3.74011   1
  10   3  19 16.5006 3.84537  -2
 -13   3  19 16.5006 3.84537   1
 -12   3  19 1.79965 0.43306   1
   8   3  19 5.37049 3.25765  -2
 -11   3  19 5.37049 3.25765   1
   7   3  19 3.69200 1.68425  -2
 -10   3  19 3.69200 1.68425   1
   6   3  19 12.4040 1.51252  -2
 -10   3  19 12.4040 1.51252   1
   5   3  19 8.87967 1.52340  -2
  -9   3  19 8.87967 1.52340   1
   6   3  19 9.06753 1.73705  -2
  -9   3  19 9.06753 1.73705   1
   4   3  19 4.41816 1.05091  -2
  -8   3  19 4.41816 1.05091   1
   5   3  19 1.51102 1.36091  -2
  -8   3  19 1.51102 1.36091   1
   3   3  19 3.89137 1.36126  -2
  -7   3  19 3.89137 1.36126   1
   4   3  19 2.90917 1.58431  -2
  -7   3  19 2.90917 1.58431   1
   2   3  19 9.99049 0.99390  -2
  -6   3  19 9.99049 0.99390   1
   3   3  19 3.65700 1.27401  -2
  -6   3  19 3.65700 1.27401   1
   2   3  19 7.97856 1.24548  -2
  -5   3  19 7.97856 1.24548   1
   1   3  19 4.43103 0.94691  -2
  -5   3  19 4.43103 0.94691   1
   1   3  19 2.22124 0.92696  -2
  -4   3  19 2.22124 0.92696   1
   0   3  19 1.35951 0.86439  -2
  -4   3  19 1.35951 0.86439   1
  -1   3  19 11.1504 1.38659  -2
  -3   3  19 11.1504 1.38659   1
   0   3  19 4.17412 0.79569  -2
  -3   3  19 4.17412 0.79569   1
  -1   3  19 6.71497 0.98906  -2
  -2   3  19 6.71497 0.98906   1
  -2   3  19 3.12857 1.20414  -2
  -2   3  19 3.12857 1.20414   1
  -2   3  19 13.7629 0.90781  -2
  -1   3  19 13.7629 0.90781   1
  -3   3  19 10.2971 1.08490  -2
  -1   3  19 10.2971 1.08490   1
  -3   3  19 2.85842 0.92119  -2
   0   3  19 2.85842 0.92119   1
  -4   3  19 4.00089 1.37116  -2
   0   3  19 4.00089 1.37116   1
  -5   3  19 7.68287 1.42051  -2
   1   3  19 7.68287 1.42051   1
  -4   3  19 4.52376 1.00428  -2
   1   3  19 4.52376 1.00428   1
  -6   3  19 12.5919 1.97734  -2
   2   3  19 12.5919 1.97734   1
  -5   3  19 14.2738 1.84104  -2
   2   3  19 14.2738 1.84104   1
  -6   3  19 3.31881 1.26955  -2
   3   3  19 3.31881 1.26955   1
  -7   3  19 0.90452 2.01357  -2
   3   3  19 0.90452 2.01357   1
  -7   3  19 3.59571 1.21849  -2
   4   3  19 3.59571 1.21849   1
  -8   3  19 0.04991 2.07142  -2
   4   3  19 0.04991 2.07142   1
  -8   3  19 5.67713 1.51605  -2
   5   3  19 5.67713 1.51605   1
  -9   3  19 16.0819 1.85837  -2
   6   3  19 16.0819 1.85837   1
 -10   3  19 3.17534 1.18959  -2
   7   3  19 3.17534 1.18959   1
 -11   3  19 -0.6832 1.95311  -2
   7   3  19 -0.6832 1.95311   1
 -12   3  19 2.66742 1.59964  -2
   8   3  19 2.66742 1.59964   1
 -11   3  19 2.50930 1.96416  -2
   8   3  19 2.50930 1.96416   1
 -12   3  19 3.95959 1.54811  -2
   9   3  19 3.95959 1.54811   1
 -13   3  19 8.61457 2.65669  -2
   9   3  19 8.61457 2.65669   1
 -13   3  19 6.82885 2.33686  -2
  10   3  19 6.82885 2.33686   1
 -14   3  19 7.76959 1.56042  -2
  11   3  19 7.76959 1.56042   1
 -13   4  19 11.8883 0.96852   1
 -12   4  19 3.34935 0.59898   1
   7   4  19 4.87820 1.56606  -2
 -11   4  19 4.87820 1.56606   1
   8   4  19 2.14686 2.60448  -2
 -11   4  19 2.14686 2.60448   1
   6   4  19 14.8599 1.53413  -2
 -10   4  19 14.8599 1.53413   1
   7   4  19 7.63920 2.78712  -2
 -10   4  19 7.63920 2.78712   1
   5   4  19 33.2283 2.54229  -2
  -9   4  19 33.2283 2.54229   1
   6   4  19 31.5274 2.93117  -2
  -9   4  19 31.5274 2.93117   1
   5   4  19 5.06617 1.65632  -2
  -8   4  19 5.06617 1.65632   1
   4   4  19 8.75560 3.54448  -2
  -8   4  19 8.75560 3.54448   1
   4   4  19 9.27345 2.18241  -2
  -7   4  19 9.27345 2.18241   1
   3   4  19 15.0152 1.95598  -2
  -7   4  19 15.0152 1.95598   1
   3   4  19 19.9653 1.73104  -2
  -6   4  19 19.9653 1.73104   1
   2   4  19 19.6604 2.24066  -2
  -6   4  19 19.6604 2.24066   1
   2   4  19 2.93325 1.37705  -2
  -5   4  19 2.93325 1.37705   1
   1   4  19 3.48922 1.07941  -2
  -5   4  19 3.48922 1.07941   1
   1   4  19 17.3771 1.79380  -2
  -4   4  19 17.3771 1.79380   1
   0   4  19 19.9230 1.69886  -2
  -4   4  19 19.9230 1.69886   1
  -1   4  19 21.4216 1.77310  -2
  -3   4  19 21.4216 1.77310   1
   0   4  19 22.2542 1.38854  -2
  -3   4  19 22.2542 1.38854   1
  -1   4  19 8.87966 1.54211  -2
  -2   4  19 8.87966 1.54211   1
  -2   4  19 8.89550 1.83455  -2
  -2   4  19 8.89550 1.83455   1
  -2   4  19 4.67235 1.37178  -2
  -1   4  19 4.67235 1.37178   1
  -3   4  19 11.2691 1.35373  -2
  -1   4  19 11.2691 1.35373   1
  -4   4  19 15.6395 1.67780  -2
   0   4  19 15.6395 1.67780   1
  -3   4  19 13.1080 1.49280  -2
   0   4  19 13.1080 1.49280   1
  -4   4  19 10.6587 1.17278  -2
   1   4  19 10.6587 1.17278   1
  -5   4  19 11.1311 1.66203  -2
   1   4  19 11.1311 1.66203   1
  -5   4  19 4.95068 1.12292  -2
   2   4  19 4.95068 1.12292   1
  -6   4  19 18.2962 3.15814  -2
   2   4  19 18.2962 3.15814   1
  -6   4  19 17.4248 1.30271  -2
   3   4  19 17.4248 1.30271   1
  -7   4  19 11.1649 2.47524  -2
   3   4  19 11.1649 2.47524   1
  -7   4  19 6.80931 1.35470  -2
   4   4  19 6.80931 1.35470   1
  -8   4  19 5.84460 2.20724  -2
   4   4  19 5.84460 2.20724   1
  -8   4  19 8.55551 1.63209  -2
   5   4  19 8.55551 1.63209   1
  -9   4  19 9.14284 2.34855  -2
   5   4  19 9.14284 2.34855   1
  -9   4  19 21.1249 1.39812  -2
   6   4  19 21.1249 1.39812   1
 -10   4  19 11.3610 2.52165  -2
   6   4  19 11.3610 2.52165   1
 -11   4  19 9.82199 2.28363  -2
   7   4  19 9.82199 2.28363   1
 -10   4  19 14.5165 1.69131  -2
   7   4  19 14.5165 1.69131   1
 -11   4  19 3.30602 2.11288  -2
   8   4  19 3.30602 2.11288   1
 -12   4  19 6.93003 1.71898  -2
   9   4  19 6.93003 1.71898   1
 -13   4  19 11.5009 1.59884  -2
  10   4  19 11.5009 1.59884   1
   8   5  19 5.98995 3.14670  -2
 -12   5  19 5.98995 3.14670   1
 -11   5  19 6.37998 0.96332   1
   7   5  19 18.1398 3.38102  -2
 -10   5  19 18.1398 3.38102   1
   6   5  19 11.4511 1.94141  -2
 -10   5  19 11.4511 1.94141   1
   5   5  19 20.6118 2.11272  -2
  -9   5  19 20.6118 2.11272   1
   6   5  19 18.9006 2.05937  -2
  -9   5  19 18.9006 2.05937   1
   4   5  19 9.97935 1.57293  -2
  -8   5  19 9.97935 1.57293   1
   5   5  19 9.64544 1.66294  -2
  -8   5  19 9.64544 1.66294   1
   3   5  19 6.56688 1.56452  -2
  -7   5  19 6.56688 1.56452   1
   4   5  19 6.69164 1.52088  -2
  -7   5  19 6.69164 1.52088   1
   2   5  19 8.66977 1.70747  -2
  -6   5  19 8.66977 1.70747   1
   3   5  19 14.9218 2.24164  -2
  -6   5  19 14.9218 2.24164   1
   1   5  19 9.04130 1.68626  -2
  -5   5  19 9.04130 1.68626   1
   2   5  19 3.85332 1.97501  -2
  -5   5  19 3.85332 1.97501   1
   1   5  19 12.1064 1.35514  -2
  -4   5  19 12.1064 1.35514   1
   0   5  19 11.7603 1.69880  -2
  -4   5  19 11.7603 1.69880   1
   0   5  19 5.69287 1.19485  -2
  -3   5  19 5.69287 1.19485   1
  -1   5  19 6.56459 1.57975  -2
  -3   5  19 6.56459 1.57975   1
  -2   5  19 6.89871 1.32131  -2
  -2   5  19 6.89871 1.32131   1
  -1   5  19 7.47746 1.27610  -2
  -2   5  19 7.47746 1.27610   1
  -3   5  19 4.54362 1.43952  -2
  -1   5  19 4.54362 1.43952   1
  -2   5  19 3.73475 1.74361  -2
  -1   5  19 3.73475 1.74361   1
  -3   5  19 5.66017 1.45134  -2
   0   5  19 5.66017 1.45134   1
  -4   5  19 6.18108 1.72608  -2
   0   5  19 6.18108 1.72608   1
  -4   5  19 16.7412 1.80946  -2
   1   5  19 16.7412 1.80946   1
  -5   5  19 17.2736 1.73568  -2
   1   5  19 17.2736 1.73568   1
  -6   5  19 8.48033 1.22959  -2
   2   5  19 8.48033 1.22959   1
  -5   5  19 5.68226 1.41545  -2
   2   5  19 5.68226 1.41545   1
  -6   5  19 9.34031 1.39321  -2
   3   5  19 9.34031 1.39321   1
  -7   5  19 8.34813 2.67580  -2
   3   5  19 8.34813 2.67580   1
  -7   5  19 9.93521 1.65007  -2
   4   5  19 9.93521 1.65007   1
  -8   5  19 10.5657 2.50873  -2
   4   5  19 10.5657 2.50873   1
  -9   5  19 14.0379 2.56994  -2
   5   5  19 14.0379 2.56994   1
  -8   5  19 12.1392 1.70132  -2
   5   5  19 12.1392 1.70132   1
  -9   5  19 18.0369 2.01560  -2
   6   5  19 18.0369 2.01560   1
   7   5  19 4.48061 0.72003   1
 -12   5  19 6.25415 2.21428  -2
   8   5  19 6.25415 2.21428   1
   6   6  19 14.0482 3.92885  -2
 -10   6  19 14.0482 3.92885   1
   6   6  19 4.93888 3.45543  -2
  -9   6  19 4.93888 3.45543   1
   5   6  19 14.9422 1.95105  -2
  -9   6  19 14.9422 1.95105   1
   4   6  19 15.2667 2.04818  -2
  -8   6  19 15.2667 2.04818   1
   3   6  19 16.7642 2.12971  -2
  -7   6  19 16.7642 2.12971   1
   3   6  19 6.90127 2.02247  -2
  -6   6  19 6.90127 2.02247   1
   2   6  19 2.39809 2.85366  -2
  -6   6  19 2.39809 2.85366   1
   2   6  19 2.73145 1.30956  -2
  -5   6  19 2.73145 1.30956   1
   1   6  19 8.22624 1.81014  -2
  -5   6  19 8.22624 1.81014   1
   1   6  19 13.6536 1.65995  -2
  -4   6  19 13.6536 1.65995   1
   0   6  19 13.1957 1.28451  -2
  -4   6  19 13.1957 1.28451   1
   0   6  19 29.3390 2.68686  -2
  -3   6  19 29.3390 2.68686   1
  -1   6  19 23.2870 2.73045  -2
  -3   6  19 23.2870 2.73045   1
  -2   6  19 23.5883 2.76898  -2
  -2   6  19 23.5883 2.76898   1
  -1   6  19 15.9440 2.19668  -2
  -2   6  19 15.9440 2.19668   1
  -2   6  19 9.75828 2.55791  -2
  -1   6  19 9.75828 2.55791   1
  -3   6  19 18.2609 2.50348  -2
  -1   6  19 18.2609 2.50348   1
  -3   6  19 15.2774 1.91733  -2
   0   6  19 15.2774 1.91733   1
  -4   6  19 10.4087 2.83878  -2
   0   6  19 10.4087 2.83878   1
  -4   6  19 8.81051 1.54000  -2
   1   6  19 8.81051 1.54000   1
  -5   6  19 5.52530 2.38868  -2
   1   6  19 5.52530 2.38868   1
  -5   6  19 6.00222 1.46420  -2
   2   6  19 6.00222 1.46420   1
  -6   6  19 9.75075 1.78751  -2
   2   6  19 9.75075 1.78751   1
  -6   6  19 13.5625 2.50165  -2
   3   6  19 13.5625 2.50165   1
  -7   6  19 11.3847 2.21744  -2
   4   6  19 11.3847 2.21744   1
  -8   6  19 11.5761 2.14318  -2
   5   6  19 11.5761 2.14318   1
 -10   6  19 11.6688 2.41476  -2
   6   6  19 11.6688 2.41476   1
   2   7  19 2.90052 3.31235  -2
  -6   7  19 2.90052 3.31235   1
   3   7  19 5.53517 2.12013  -2
  -6   7  19 5.53517 2.12013   1
   2   7  19 12.3029 2.10991  -2
  -5   7  19 12.3029 2.10991   1
   0   7  19 9.57193 1.90261  -2
  -4   7  19 9.57193 1.90261   1
  -1   7  19 9.73461 1.92136  -2
  -3   7  19 9.73461 1.92136   1
  -2   7  19 34.3415 3.17360  -2
  -2   7  19 34.3415 3.17360   1
  -3   7  19 12.9802 2.22584  -2
  -1   7  19 12.9802 2.22584   1
  -4   7  19 7.44056 2.60387  -2
   0   7  19 7.44056 2.60387   1
  -5   7  19 14.6640 3.05203  -2
   1   7  19 14.6640 3.05203   1
  -5   7  19 7.36102 2.49863  -2
   2   7  19 7.36102 2.49863   1
  -6   7  19 6.36625 2.53466  -2
   3   7  19 6.36625 2.53466   1
  11   0  20 44.4874 3.59356  -2
 -15   0  20 44.4874 3.59356   1
  10   0  20 41.1348 5.13105  -2
 -14   0  20 41.1348 5.13105   1
   9   0  20 114.530 8.65320  -2
 -13   0  20 114.530 8.65320   1
   8   0  20 118.487 4.11103  -2
 -12   0  20 118.487 4.11103   1
   7   0  20 61.0894 2.55137  -2
 -11   0  20 61.0894 2.55137   1
   6   0  20 18.7633 1.32507  -2
 -10   0  20 18.7633 1.32507   1
   5   0  20 25.4193 1.39363  -2
  -9   0  20 25.4193 1.39363   1
   4   0  20 28.7072 1.76478  -2
  -8   0  20 28.7072 1.76478   1
   3   0  20 219.579 5.62527  -2
  -7   0  20 219.579 5.62527   1
   2   0  20 30.0237 1.48840  -2
  -6   0  20 30.0237 1.48840   1
   1   0  20 11.0597 1.14541  -2
  -5   0  20 11.0597 1.14541   1
   0   0  20 35.6657 1.45119  -2
  -4   0  20 35.6657 1.45119   1
  -1   0  20 27.5625 1.48122  -2
  -3   0  20 27.5625 1.48122   1
  -2   0  20 12.5293 1.03027  -2
  -2   0  20 12.5293 1.03027   1
  -3   0  20 47.0597 1.51794  -2
  -1   0  20 47.0597 1.51794   1
  -4   0  20 24.7004 1.41450  -2
   0   0  20 24.7004 1.41450   1
  -5   0  20 10.7109 0.85245  -2
   1   0  20 10.7109 0.85245   1
  -6   0  20 47.3339 2.07126  -2
   2   0  20 47.3339 2.07126   1
  -7   0  20 384.212 9.05286  -2
   3   0  20 384.212 9.05286   1
  -8   0  20 21.9851 1.16835  -2
   4   0  20 21.9851 1.16835   1
  -9   0  20 8.78558 0.96109  -2
   5   0  20 8.78558 0.96109   1
 -10   0  20 42.7399 1.69661  -2
   6   0  20 42.7399 1.69661   1
 -11   0  20 115.721 3.53685  -2
   7   0  20 115.721 3.53685   1
 -12   0  20 59.4947 1.99496  -2
   8   0  20 59.4947 1.99496   1
 -13   0  20 78.0727 2.78845  -2
   9   0  20 78.0727 2.78845   1
 -14   0  20 13.0620 1.49608  -2
  10   0  20 13.0620 1.49608   1
 -15   0  20 24.9934 2.17956  -2
[truncated: 44,846 more chars]
