# Supplementary material for: Surface‐Decoupled Altitudinal and Azimuthal Triptycene‐Fused Tetrapodal Molecular Motors
Source: Angew Chem Int Ed Engl. 2025 Oct 23;65(2):e202513922. doi: 10.1002/anie.202513922 (PMC12790369; doi:10.1002/anie.202513922)
Supplement: Supplementary file 2 — Supporting Information [file ANIE-65-e202513922-s001.zip › 18_cu_kb_330_120k_kaleta.cif]

 
data_cu_kb_330_120k_kaleta
 
_audit_creation_method            'SHELXL-2019/3'
_shelx_SHELXL_version_number      '2019/3'
_chemical_name_systematic         ?
_chemical_name_common             ?
_chemical_melting_point           ?
_chemical_formula_moiety   'C35 H32 O S4' 
_chemical_formula_sum
 'C35 H32 O S4' 
_chemical_formula_weight          596.84
_chemical_compound_source   'synthesized by the authors'

loop_
 _atom_type_symbol
 _atom_type_description
 _atom_type_scat_dispersion_real
 _atom_type_scat_dispersion_imag
 _atom_type_scat_source
 'C'  'C'   0.0181   0.0091
 'International Tables Vol C Tables 4.2.6.8 and 6.1.1.4'
 'H'  'H'   0.0000   0.0000
 'International Tables Vol C Tables 4.2.6.8 and 6.1.1.4'
 'O'  'O'   0.0492   0.0322
 'International Tables Vol C Tables 4.2.6.8 and 6.1.1.4'
 'S'  'S'   0.3331   0.5567
 'International Tables Vol C Tables 4.2.6.8 and 6.1.1.4'
 
_space_group_crystal_system       monoclinic
_space_group_IT_number            15
_space_group_name_H-M_alt         'C 2/c'
_space_group_name_Hall            '-C 2yc'
 
_shelx_space_group_comment
;
The symmetry employed for this shelxl refinement is uniquely defined
by the following loop, which should always be used as a source of
symmetry information in preference to the above space-group names.
They are only intended as comments.
;
 
loop_
 _space_group_symop_operation_xyz
 'x, y, z'
 '-x, y, -z+1/2'
 'x+1/2, y+1/2, z'
 '-x+1/2, y+1/2, -z+1/2'
 '-x, -y, -z'
 'x, -y, z-1/2'
 '-x+1/2, -y+1/2, -z'
 'x+1/2, -y+1/2, z-1/2'
 
_cell_length_a                    17.4713(5)
_cell_length_b                    12.1442(3)
_cell_length_c                    16.1694(7)
_cell_angle_alpha                 90
_cell_angle_beta                  122.5030(10)
_cell_angle_gamma                 90
_cell_volume                      2893.36(17)
_cell_formula_units_Z             4
_cell_measurement_temperature     120(2)
_cell_measurement_reflns_used     9971 
_cell_measurement_theta_min       4.7186 
_cell_measurement_theta_max       68.2313 
 
_exptl_crystal_description        prism 
_exptl_crystal_colour             yellow 
_exptl_crystal_density_meas       ?
_exptl_crystal_density_method     ?
_exptl_crystal_density_diffrn     1.370          
_exptl_crystal_F_000              1256
_exptl_transmission_factor_min    ?
_exptl_transmission_factor_max    ?
_exptl_crystal_size_max           0.260
_exptl_crystal_size_mid           0.118
_exptl_crystal_size_min           0.109
_exptl_absorpt_coefficient_mu     3.228
_shelx_estimated_absorpt_T_min    0.487
_shelx_estimated_absorpt_T_max    0.720
_exptl_absorpt_correction_type    multi-scan 
_exptl_absorpt_correction_T_min   0.487 
_exptl_absorpt_correction_T_max   0.72 
_exptl_absorpt_process_details    
;
Krause, L., Herbst-Irmer, R., Sheldrick, G. M., Stalke, D. (2015).
"Comparison of silver and molybdenum microfocus X-ray sources for single-crystal
 structure determination"
J. Appl. Cryst. 48, 3-10.
doi:10.1107/S1600576714022985
;

_exptl_absorpt_special_details    ?
_diffrn_ambient_temperature       120(2)
_diffrn_radiation_wavelength      1.54178
_diffrn_radiation_type            CuK\a
_diffrn_source                    'I\mS  micro-focus sealed tube'
_diffrn_radiation_monochromator   'Helios Cu  multilayer optic' 
_diffrn_measurement_device_type   'Bruker D8 VENTURE Kappa Duo PHOTONIII CMOS' 
_diffrn_measurement_method        '\f and \w scans' 
_diffrn_detector_area_resol_mean  ?
_diffrn_reflns_number             14044
_diffrn_reflns_av_unetI/netI      0.0208
_diffrn_reflns_av_R_equivalents   0.0282
_diffrn_reflns_limit_h_min        -20
_diffrn_reflns_limit_h_max        20
_diffrn_reflns_limit_k_min        -14
_diffrn_reflns_limit_k_max        14
_diffrn_reflns_limit_l_min        -19
_diffrn_reflns_limit_l_max        19
_diffrn_reflns_theta_min          4.718
_diffrn_reflns_theta_max          68.226
_diffrn_reflns_theta_full         67.679
_diffrn_measured_fraction_theta_max   0.997
_diffrn_measured_fraction_theta_full  0.997
_diffrn_reflns_Laue_measured_fraction_max    0.997
_diffrn_reflns_Laue_measured_fraction_full   0.997
_diffrn_reflns_point_group_measured_fraction_max   0.997
_diffrn_reflns_point_group_measured_fraction_full  0.997
_reflns_number_total              2643
_reflns_number_gt                 2551
_reflns_threshold_expression      'I > 2\s(I)'
_reflns_Friedel_coverage          0.000
_reflns_Friedel_fraction_max      .
_reflns_Friedel_fraction_full     .
 
_reflns_special_details
;
 Reflections were merged by SHELXL according to the crystal
 class for the calculation of statistics and refinement.
 
 _reflns_Friedel_fraction is defined as the number of unique
 Friedel pairs measured divided by the number that would be
 possible theoretically, ignoring centric projections and
 systematic absences.
;
 
_computing_data_collection  'Bruker Instrument Service v8.5.1.2 Release' 
_computing_cell_refinement  'SAINT V8.40B (Bruker AXS LLC, 2019)' 
_computing_data_reduction         'SAINT V8.40B (Bruker AXS LLC, 2019)' 
_computing_structure_solution     'SHELXT 2018/2 (Sheldrick, 2018)'
_computing_structure_refinement 'SHELXL-2019/2 (Sheldrick, 2019)'
_computing_molecular_graphics     ?
_computing_publication_material   ?
_refine_special_details           ?
_refine_ls_structure_factor_coef  Fsqd
_refine_ls_matrix_type            full
_refine_ls_weighting_scheme       calc
_refine_ls_weighting_details
'w=1/[\s^2^(Fo^2^)+(0.0729P)^2^+7.1899P] where P=(Fo^2^+2Fc^2^)/3'
_atom_sites_solution_primary      direct 
_atom_sites_solution_secondary   difmap 
_atom_sites_solution_hydrogens    mixed
_refine_ls_hydrogen_treatment     constr
_refine_ls_extinction_method      none
_refine_ls_extinction_coef        .
_refine_ls_number_reflns          2643
_refine_ls_number_parameters      202
_refine_ls_number_restraints      0
_refine_ls_R_factor_all           0.0648
_refine_ls_R_factor_gt            0.0635
_refine_ls_wR_factor_ref          0.1659
_refine_ls_wR_factor_gt           0.1649
_refine_ls_goodness_of_fit_ref    1.118
_refine_ls_restrained_S_all       1.118
_refine_ls_shift/su_max           0.001
_refine_ls_shift/su_mean          0.000
 
loop_
 _atom_site_label
 _atom_site_type_symbol
 _atom_site_fract_x
 _atom_site_fract_y
 _atom_site_fract_z
 _atom_site_U_iso_or_equiv
 _atom_site_adp_type
 _atom_site_occupancy
 _atom_site_site_symmetry_order  
 _atom_site_calc_flag
 _atom_site_refinement_flags_posn
 _atom_site_refinement_flags_adp
 _atom_site_refinement_flags_occupancy
 _atom_site_disorder_assembly
 _atom_site_disorder_group
C1 C 0.52681(18) 0.7343(2) 0.1888(2) 0.0358(6) Uani 1 1 d . . . . .
H1 H 0.547329 0.734757 0.141867 0.043 Uiso 1 1 d R U . . .
C2 C 0.59310(18) 0.7913(2) 0.2857(2) 0.0344(6) Uani 1 1 d . . . . .
C3 C 0.67560(18) 0.8391(2) 0.3127(2) 0.0374(6) Uani 1 1 d . . . . .
H3 H 0.694813 0.839681 0.267792 0.045 Uiso 1 1 calc R U . . .
C4 C 0.73071(19) 0.8866(2) 0.4057(2) 0.0387(6) Uani 1 1 d . . . . .
C5 C 0.70128(19) 0.8882(2) 0.4706(2) 0.0374(6) Uani 1 1 d . . . . .
C6 C 0.61770(19) 0.8390(2) 0.4423(2) 0.0375(6) Uani 1 1 d . . . . .
H6 H 0.597615 0.838729 0.486499 0.045 Uiso 1 1 calc R U . . .
C7 C 0.56489(17) 0.7913(2) 0.3514(2) 0.0336(6) Uani 1 1 d . . . . .
C8 C 0.5112(3) 0.61749(17) 0.2257(3) 0.0270(11) Uiso 0.5 1 d G . P . .
C9 C 0.5228(2) 0.5166(2) 0.1932(2) 0.0288(7) Uiso 0.5 1 d G . P . .
H9 H 0.541324 0.514197 0.147703 0.035 Uiso 0.5 1 d R U P . .
C10 C 0.5073(3) 0.41936(16) 0.2273(3) 0.0288(8) Uiso 0.5 1 d G . P . .
C11 C 0.4803(3) 0.42294(17) 0.2939(3) 0.0288(8) Uiso 0.5 1 d G . P . .
C12 C 0.4687(2) 0.5238(3) 0.3264(2) 0.0288(7) Uiso 0.5 1 d G . P . .
H12 H 0.450170 0.526232 0.371890 0.035 Uiso 0.5 1 d R U P . .
C13 C 0.4842(3) 0.62107(17) 0.2923(3) 0.0278(11) Uiso 0.5 1 d G . P . .
C14 C 0.5101(5) 0.3026(3) 0.2012(5) 0.0379(15) Uani 0.5 1 d G . P . .
C15 C 0.4907(7) 0.2380(4) 0.2587(7) 0.048(2) Uani 0.5 1 d G . P . .
C16 C 0.4906(7) 0.1239(3) 0.2520(7) 0.061(2) Uani 0.5 1 d G . P . .
H16 H 0.477660 0.080572 0.290642 0.073 Uiso 0.5 1 d R U P . .
C17 C 0.5099(5) 0.0743(3) 0.1876(5) 0.0595(19) Uani 0.5 1 d G . P . .
H17 H 0.509835 -0.002241 0.183086 0.071 Uiso 0.5 1 d R U P . .
C18 C 0.5292(3) 0.1389(4) 0.1301(4) 0.0588(18) Uani 0.5 1 d G . P . .
H18 H 0.542147 0.105638 0.086845 0.071 Uiso 0.5 1 d R U P . .
C19 C 0.5293(4) 0.2530(3) 0.1369(4) 0.048(2) Uani 0.5 1 d G . P . .
H19 H 0.542297 0.296329 0.098173 0.057 Uiso 0.5 1 d R U P . .
C20 C 0.4674(5) 0.3092(5) 0.3157(7) 0.0379(15) Uani 0.5 1 d . . P . .
C21 C 0.8237(2) 0.9271(3) 0.4331(3) 0.0478(7) Uani 1 1 d . . . . .
H21A H 0.835196 0.900231 0.382938 0.057 Uiso 1 1 calc R U . . .
H21B H 0.869539 0.892654 0.496222 0.057 Uiso 1 1 calc R U . . .
C22 C 0.7554(3) 1.1170(4) 0.3247(3) 0.0749(12) Uani 1 1 d . . . . .
H22A H 0.759877 1.196591 0.318231 0.112 Uiso 1 1 calc R U . . .
H22B H 0.695796 1.099347 0.313453 0.112 Uiso 1 1 calc R U . . .
H22C H 0.762933 1.078461 0.276231 0.112 Uiso 1 1 calc R U . . .
C23 C 0.7568(2) 0.9376(3) 0.5725(2) 0.0469(7) Uani 1 1 d . . . . .
H23A H 0.811324 0.972152 0.579462 0.056 Uiso 1 1 d R U . A .
H23B H 0.777825 0.877352 0.621377 0.056 Uiso 1 1 d R U . . .
S1 S 0.84198(5) 1.07434(7) 0.44487(6) 0.0509(3) Uani 1 1 d . . . . .
S2A S 0.70012(9) 1.03842(11) 0.60158(8) 0.0488(5) Uani 0.705(5) 1 d . . P A 1
C24A C 0.6880(8) 1.1466(6) 0.5193(7) 0.115(3) Uani 0.705(5) 1 d . . P A 1
H24A H 0.646680 1.201503 0.516617 0.173 Uiso 0.705(5) 1 d R U P A 1
H24B H 0.664418 1.117120 0.454670 0.173 Uiso 0.705(5) 1 d R U P A 1
H24C H 0.746451 1.180004 0.543098 0.173 Uiso 0.705(5) 1 d R U P A 1
S2B S 0.7214(2) 1.0894(3) 0.5638(3) 0.0638(17) Uani 0.295(5) 1 d . . P A 2
C24B C 0.6112(9) 1.0762(14) 0.5499(11) 0.077(5) Uani 0.295(5) 1 d . . P A 2
H24D H 0.590572 1.149626 0.551679 0.116 Uiso 0.295(5) 1 d R U P A 2
H24E H 0.612521 1.031487 0.599889 0.116 Uiso 0.295(5) 1 d R U P A 2
H24F H 0.570225 1.043632 0.486669 0.116 Uiso 0.295(5) 1 d R U P A 2
O1 O 0.4438(4) 0.2813(5) 0.3701(5) 0.0559(15) Uani 0.5 1 d . . P . .
 
loop_
 _atom_site_aniso_label
 _atom_site_aniso_U_11
 _atom_site_aniso_U_22
 _atom_site_aniso_U_33
 _atom_site_aniso_U_23
 _atom_site_aniso_U_13
 _atom_site_aniso_U_12
C1 0.0345(14) 0.0281(13) 0.0414(14) -0.0041(11) 0.0181(12) 0.0004(10)
C2 0.0320(13) 0.0221(12) 0.0420(14) -0.0018(10) 0.0153(11) 0.0007(10)
C3 0.0371(14) 0.0281(13) 0.0467(15) -0.0026(11) 0.0223(12) -0.0005(11)
C4 0.0346(14) 0.0261(13) 0.0466(15) -0.0037(11) 0.0161(12) -0.0012(11)
C5 0.0366(14) 0.0259(13) 0.0394(14) -0.0011(11) 0.0136(12) 0.0026(10)
C6 0.0410(15) 0.0273(13) 0.0406(14) 0.0019(11) 0.0194(12) 0.0031(11)
C7 0.0327(13) 0.0228(12) 0.0400(14) 0.0021(10) 0.0160(11) 0.0016(10)
C14 0.025(3) 0.0323(18) 0.054(3) 0.003(2) 0.020(2) 0.0008(17)
C15 0.038(5) 0.031(2) 0.061(5) 0.004(4) 0.017(3) -0.001(3)
C16 0.047(5) 0.032(3) 0.088(4) -0.003(7) 0.026(3) -0.011(4)
C17 0.048(4) 0.026(3) 0.096(6) -0.008(3) 0.033(4) -0.002(3)
C18 0.043(3) 0.037(3) 0.088(5) -0.016(3) 0.029(4) -0.003(3)
C19 0.030(4) 0.037(4) 0.066(5) -0.015(4) 0.019(3) -0.006(3)
C20 0.025(3) 0.0323(18) 0.054(3) 0.003(2) 0.020(2) 0.0008(17)
C21 0.0382(15) 0.0396(16) 0.0584(19) -0.0079(14) 0.0212(14) -0.0061(12)
C22 0.059(2) 0.078(3) 0.063(2) 0.014(2) 0.0163(19) -0.023(2)
C23 0.0481(17) 0.0361(15) 0.0445(16) -0.0054(13) 0.0169(14) -0.0016(13)
S1 0.0457(5) 0.0450(5) 0.0527(5) -0.0027(3) 0.0202(4) -0.0135(3)
S2A 0.0594(8) 0.0406(7) 0.0430(7) -0.0067(5) 0.0253(5) 0.0004(5)
C24A 0.213(10) 0.042(3) 0.151(7) 0.036(5) 0.138(8) 0.049(5)
S2B 0.0547(18) 0.052(3) 0.076(3) -0.027(2) 0.0294(17) -0.0051(15)
C24B 0.047(7) 0.095(11) 0.073(9) -0.037(8) 0.022(6) 0.007(7)
O1 0.050(4) 0.036(3) 0.087(4) 0.016(3) 0.041(3) 0.004(2)
 
_geom_special_details
;
 All esds (except the esd in the dihedral angle between two l.s. planes)
 are estimated using the full covariance matrix.  The cell esds are taken
 into account individually in the estimation of esds in distances, angles
 and torsion angles; correlations between esds in cell parameters are only
 used when they are defined by crystal symmetry.  An approximate (isotropic)
 treatment of cell esds is used for estimating esds involving l.s. planes.
;
 
loop_
 _geom_bond_atom_site_label_1
 _geom_bond_atom_site_label_2
 _geom_bond_distance
 _geom_bond_site_symmetry_2
 _geom_bond_publ_flag
C1 C13 1.443(4) 2_655 ?
C1 C2 1.525(4) . ?
C1 C7 1.533(4) 2_655 ?
C1 C8 1.618(3) . ?
C1 H1 0.9985 . ?
C2 C3 1.389(4) . ?
C2 C7 1.391(4) . ?
C3 C4 1.401(4) . ?
C3 H3 0.9500 . ?
C4 C5 1.395(4) . ?
C4 C21 1.518(4) . ?
C5 C6 1.408(4) . ?
C5 C23 1.517(4) . ?
C6 C7 1.374(4) . ?
C6 H6 0.9500 . ?
C8 C13 0.345(7) 2_655 ?
C8 C8 1.049(7) 2_655 ?
C8 C9 1.3900 . ?
C8 C13 1.3900 . ?
C8 C12 1.564(3) 2_655 ?
C9 C12 0.425(5) 2_655 ?
C9 C11 1.1634(11) 2_655 ?
C9 C13 1.3070(18) 2_655 ?
C9 C10 1.3900 . ?
C9 C10 2.014(4) 2_655 ?
C9 H9 0.9500 . ?
C10 C11 0.495(5) 2_655 ?
C10 C10 0.899(6) 2_655 ?
C10 C11 1.3900 . ?
C10 C14 1.488(4) . ?
C10 C20 1.672(7) 2_655 ?
C10 C12 1.711(3) 2_655 ?
C10 C14 1.955(5) 2_655 ?
C11 C12 1.3900 . ?
C11 C14 1.469(4) 2_655 ?
C11 C20 1.473(7) . ?
C11 C11 1.881(5) 2_655 ?
C12 C13 1.3900 . ?
C12 H12 0.9500 . ?
C13 C13 1.730(7) 2_655 ?
C14 C20 0.593(7) 2_655 ?
C14 C15 1.022(6) 2_655 ?
C14 C15 1.3900 . ?
C14 C19 1.3900 . ?
C14 O1 1.744(8) 2_655 ?
C14 C14 1.792(11) 2_655 ?
C15 C15 0.531(9) 2_655 ?
C15 C16 1.3900 . ?
C15 C16 1.455(4) 2_655 ?
C15 C20 1.472(8) . ?
C15 C19 1.908(10) 2_655 ?
C15 C20 1.917(8) 2_655 ?
C16 C16 0.365(14) 2_655 ?
C16 C17 1.152(11) 2_655 ?
C16 C17 1.3900 . ?
C16 H16 0.9339 . ?
C17 C18 1.3900 . ?
C17 H17 0.9329 . ?
C18 C19 1.3900 . ?
C18 O1 1.793(7) 2_655 ?
C18 H18 0.9344 . ?
C19 O1 0.638(6) 2_655 ?
C19 C20 1.005(9) 2_655 ?
C19 H19 0.9340 . ?
C20 O1 1.203(9) . ?
C21 S1 1.808(3) . ?
C21 H21A 0.9900 . ?
C21 H21B 0.9900 . ?
C22 S1 1.781(4) . ?
C22 H22A 0.9800 . ?
C22 H22B 0.9800 . ?
C22 H22C 0.9800 . ?
C23 S2A 1.788(3) . ?
C23 S2B 1.925(5) . ?
C23 H23A 0.9910 . ?
C23 H23B 0.9912 . ?
S2A C24A 1.800(8) . ?
C24A H24A 0.9668 . ?
C24A H24B 0.9623 . ?
C24A H24C 0.9661 . ?
S2B C24B 1.821(15) . ?
C24B H24D 0.9674 . ?
C24B H24E 0.9639 . ?
C24B H24F 0.9630 . ?
 
loop_
 _geom_angle_atom_site_label_1
 _geom_angle_atom_site_label_2
 _geom_angle_atom_site_label_3
 _geom_angle
 _geom_angle_site_symmetry_1
 _geom_angle_site_symmetry_3
 _geom_angle_publ_flag
C13 C1 C2 109.2(3) 2_655 . ?
C13 C1 C7 107.1(3) 2_655 2_655 ?
C2 C1 C7 105.9(2) . 2_655 ?
C13 C1 C8 11.2(2) 2_655 . ?
C2 C1 C8 101.8(2) . . ?
C7 C1 C8 102.0(3) 2_655 . ?
C13 C1 H1 108.0 2_655 . ?
C2 C1 H1 113.2 . . ?
C7 C1 H1 113.3 2_655 . ?
C8 C1 H1 119.1 . . ?
C3 C2 C7 119.6(2) . . ?
C3 C2 C1 126.9(3) . . ?
C7 C2 C1 113.6(2) . . ?
C2 C3 C4 120.5(3) . . ?
C2 C3 H3 119.7 . . ?
C4 C3 H3 119.7 . . ?
C5 C4 C3 119.6(3) . . ?
C5 C4 C21 123.0(3) . . ?
C3 C4 C21 117.2(3) . . ?
C4 C5 C6 119.2(3) . . ?
C4 C5 C23 123.0(3) . . ?
C6 C5 C23 117.8(3) . . ?
C7 C6 C5 120.6(3) . . ?
C7 C6 H6 119.7 . . ?
C5 C6 H6 119.7 . . ?
C6 C7 C2 120.5(3) . . ?
C6 C7 C1 126.3(3) . 2_655 ?
C2 C7 C1 113.2(2) . 2_655 ?
C13 C8 C8 170.0(16) 2_655 2_655 ?
C13 C8 C9 69.06(16) 2_655 . ?
C8 C8 C9 118.17(11) 2_655 . ?
C13 C8 C13 169.6(9) 2_655 . ?
C8 C8 C13 2.5(4) 2_655 . ?
C9 C8 C13 120.0 . . ?
C13 C8 C12 54.1(3) 2_655 2_655 ?
C8 C8 C12 133.28(19) 2_655 2_655 ?
C9 C8 C12 15.11(12) . 2_655 ?
C13 C8 C12 135.11(12) . 2_655 ?
C13 C8 C1 54.19(17) 2_655 . ?
C8 C8 C1 118.74(16) 2_655 . ?
C9 C8 C1 123.0(2) . . ?
C13 C8 C1 117.0(2) . . ?
C12 C8 C1 107.9(3) 2_655 . ?
C12 C9 C11 113.7(4) 2_655 2_655 ?
C12 C9 C13 92.2(2) 2_655 2_655 ?
C11 C9 C13 154.0(4) 2_655 2_655 ?
C12 C9 C10 133.59(13) 2_655 . ?
C11 C9 C10 19.9(3) 2_655 . ?
C13 C9 C10 134.2(3) 2_655 . ?
C12 C9 C8 106.41(13) 2_655 . ?
C11 C9 C8 139.8(3) 2_655 . ?
C13 C9 C8 14.3(3) 2_655 . ?
C10 C9 C8 120.0 . . ?
C12 C9 C10 155.8(2) 2_655 2_655 ?
C11 C9 C10 42.11(17) 2_655 2_655 ?
C13 C9 C10 111.9(3) 2_655 2_655 ?
C10 C9 C10 22.33(9) . 2_655 ?
C8 C9 C10 97.70(9) . 2_655 ?
C12 C9 H9 13.6 2_655 . ?
C11 C9 H9 100.2 2_655 . ?
C13 C9 H9 105.8 2_655 . ?
C10 C9 H9 120.0 . . ?
C8 C9 H9 120.0 . . ?
C10 C9 H9 142.3 2_655 . ?
C11 C10 C10 170.7(13) 2_655 2_655 ?
C11 C10 C9 53.24(7) 2_655 . ?
C10 C10 C9 121.7 2_655 . ?
C11 C10 C11 171.5(6) 2_655 . ?
C10 C10 C11 3.3(5) 2_655 . ?
C9 C10 C11 120.0 . . ?
C11 C10 C14 78.2(3) 2_655 . ?
C10 C10 C14 107.4(3) 2_655 . ?
C9 C10 C14 130.9(3) . . ?
C11 C10 C14 109.0(3) . . ?
C11 C10 C20 58.2(3) 2_655 2_655 ?
C10 C10 C20 126.5(3) 2_655 2_655 ?
C9 C10 C20 111.4(3) . 2_655 ?
C11 C10 C20 128.5(3) . 2_655 ?
C14 C10 C20 20.6(2) . 2_655 ?
C11 C10 C12 42.92(11) 2_655 2_655 ?
C10 C10 C12 132.04(12) 2_655 2_655 ?
C9 C10 C12 10.37(11) . 2_655 ?
C11 C10 C12 130.36(11) . 2_655 ?
C14 C10 C12 120.6(3) . 2_655 ?
C20 C10 C12 101.0(3) 2_655 2_655 ?
C11 C10 C14 137.5(3) 2_655 2_655 ?
C10 C10 C14 46.60(19) 2_655 2_655 ?
C9 C10 C14 167.6(2) . 2_655 ?
C11 C10 C14 48.57(18) . 2_655 ?
C14 C10 C14 61.0(3) . 2_655 ?
C20 C10 C14 79.9(3) 2_655 2_655 ?
C12 C10 C14 175.1(4) 2_655 2_655 ?
C11 C10 C9 138.67(15) 2_655 2_655 ?
C10 C10 C9 35.96(8) 2_655 2_655 ?
C9 C10 C9 85.86(8) . 2_655 ?
C11 C10 C9 34.14(8) . 2_655 ?
C14 C10 C9 143.1(3) . 2_655 ?
C20 C10 C9 162.3(3) 2_655 2_655 ?
C12 C10 C9 96.2 2_655 2_655 ?
C14 C10 C9 82.6(2) 2_655 2_655 ?
C10 C11 C9 106.8(3) 2_655 2_655 ?
C10 C11 C12 123.04(9) 2_655 . ?
C9 C11 C12 16.3(2) 2_655 . ?
C10 C11 C10 6.0(8) 2_655 . ?
C9 C11 C10 103.8(2) 2_655 . ?
C12 C11 C10 120.0 . . ?
C10 C11 C14 82.5(3) 2_655 2_655 ?
C9 C11 C14 168.1(5) 2_655 2_655 ?
C12 C11 C14 153.1(3) . 2_655 ?
C10 C11 C14 86.2(3) . 2_655 ?
C10 C11 C20 105.2(3) 2_655 . ?
C9 C11 C20 147.8(4) 2_655 . ?
C12 C11 C20 131.6(3) . . ?
C10 C11 C20 108.4(3) . . ?
C14 C11 C20 23.3(3) 2_655 . ?
C10 C11 C11 6.3(5) 2_655 2_655 ?
C9 C11 C11 101.9(2) 2_655 2_655 ?
C12 C11 C11 118.2 . 2_655 ?
C10 C11 C11 2.23(17) . 2_655 ?
C14 C11 C11 87.9(3) 2_655 2_655 ?
C20 C11 C11 110.2(3) . 2_655 ?
C9 C12 C11 50.02(13) 2_655 . ?
C9 C12 C13 69.99(12) 2_655 . ?
C11 C12 C13 120.0 . . ?
C9 C12 C8 58.5(3) 2_655 2_655 ?
C11 C12 C8 108.46(15) . 2_655 ?
C13 C12 C8 11.59(16) . 2_655 ?
C9 C12 C10 36.05(11) 2_655 2_655 ?
C11 C12 C10 14.04(14) . 2_655 ?
C13 C12 C10 106.03(14) . 2_655 ?
C8 C12 C10 94.5(2) 2_655 2_655 ?
C9 C12 H12 170.0 2_655 . ?
C11 C12 H12 120.0 . . ?
C13 C12 H12 120.0 . . ?
C8 C12 H12 131.5 2_655 . ?
C10 C12 H12 133.9 2_655 . ?
C9 C12 H9 155.85(12) 2_655 2_655 ?
C11 C12 H9 105.90(10) . 2_655 ?
C13 C12 H9 134.09(10) . 2_655 ?
C8 C12 H9 145.6(2) 2_655 2_655 ?
C10 C12 H9 119.83(11) 2_655 2_655 ?
H12 C12 H9 14.1 . 2_655 ?
C8 C13 C9 96.7(4) 2_655 2_655 ?
C8 C13 C12 114.4(5) 2_655 . ?
C9 C13 C12 17.79(19) 2_655 . ?
C8 C13 C8 7.5(12) 2_655 . ?
C9 C13 C8 102.22(19) 2_655 . ?
C12 C13 C8 120.0 . . ?
C8 C13 C1 114.6(7) 2_655 2_655 ?
C9 C13 C1 148.3(4) 2_655 2_655 ?
C12 C13 C1 130.5(3) . 2_655 ?
C8 C13 C1 109.4(3) . 2_655 ?
C8 C13 C13 8.3(8) 2_655 2_655 ?
C9 C13 C13 103.99(19) 2_655 2_655 ?
C12 C13 C13 121.8 . 2_655 ?
C8 C13 C13 2.06(18) . 2_655 ?
C1 C13 C13 107.6(3) 2_655 2_655 ?
C20 C14 C15 129.4(12) 2_655 2_655 ?
C20 C14 C15 147.7(10) 2_655 . ?
C15 C14 C15 18.5(5) 2_655 . ?
C20 C14 C19 39.4(9) 2_655 . ?
C15 C14 C19 103.5(4) 2_655 . ?
C15 C14 C19 120.0 . . ?
C20 C14 C11 78.7(7) 2_655 2_655 ?
C15 C14 C11 140.3(8) 2_655 2_655 ?
C15 C14 C11 125.9(3) . 2_655 ?
C19 C14 C11 113.9(3) . 2_655 ?
C20 C14 C10 97.5(8) 2_655 . ?
C15 C14 C10 122.5(7) 2_655 . ?
C15 C14 C10 107.0(3) . . ?
C19 C14 C10 133.0(3) . . ?
C11 C14 C10 19.3(2) 2_655 . ?
C20 C14 O1 19.8(9) 2_655 2_655 ?
C15 C14 O1 118.3(5) 2_655 2_655 ?
C15 C14 O1 136.3(3) . 2_655 ?
C19 C14 O1 19.7(2) . 2_655 ?
C11 C14 O1 95.9(3) 2_655 2_655 ?
C10 C14 O1 115.2(3) . 2_655 ?
C20 C14 C14 154.0(18) 2_655 2_655 ?
C15 C14 C14 50.6(5) 2_655 2_655 ?
C15 C14 C14 34.63(15) . 2_655 ?
C19 C14 C14 154.12(18) . 2_655 ?
C11 C14 C14 91.3(3) 2_655 2_655 ?
C10 C14 C14 72.5(2) . 2_655 ?
O1 C14 C14 163.9(7) 2_655 2_655 ?
C20 C14 C10 121.8(8) 2_655 2_655 ?
C15 C14 C10 97.0(6) 2_655 2_655 ?
C15 C14 C10 80.9(2) . 2_655 ?
C19 C14 C10 159.1(2) . 2_655 ?
C11 C14 C10 45.20(12) 2_655 2_655 ?
C10 C14 C10 26.04(19) . 2_655 ?
O1 C14 C10 140.6(3) 2_655 2_655 ?
C14 C14 C10 46.54(15) 2_655 2_655 ?
C15 C15 C14 123.8(11) 2_655 2_655 ?
C15 C15 C16 86.18(7) 2_655 . ?
C14 C15 C16 144.6(6) 2_655 . ?
C15 C15 C14 37.7(7) 2_655 . ?
C14 C15 C14 94.8(5) 2_655 . ?
C16 C15 C14 120.0 . . ?
C15 C15 C16 72.4(4) 2_655 2_655 ?
C14 C15 C16 152.4(12) 2_655 2_655 ?
C16 C15 C16 14.5(5) . 2_655 ?
C14 C15 C16 107.9(4) . 2_655 ?
C15 C15 C20 141.7(8) 2_655 . ?
C14 C15 C20 18.1(4) 2_655 . ?
C16 C15 C20 130.2(4) . . ?
C14 C15 C20 109.7(4) . . ?
C16 C15 C20 142.1(6) 2_655 . ?
C15 C15 C19 157(3) 2_655 2_655 ?
C14 C15 C19 45.1(6) 2_655 2_655 ?
C16 C15 C19 99.9 . 2_655 ?
C14 C15 C19 139.85(14) . 2_655 ?
C16 C15 C19 110.8(5) 2_655 2_655 ?
C20 C15 C19 31.3(4) . 2_655 ?
C15 C15 C20 28.4(6) 2_655 2_655 ?
C14 C15 C20 101.1(5) 2_655 2_655 ?
C16 C15 C20 112.6(2) . 2_655 ?
C14 C15 C20 9.5(3) . 2_655 ?
C16 C15 C20 99.8(4) 2_655 2_655 ?
C20 C15 C20 117.1(6) . 2_655 ?
C19 C15 C20 145.6(5) 2_655 2_655 ?
C16 C16 C17 124(3) 2_655 2_655 ?
C16 C16 C17 43(2) 2_655 . ?
C17 C16 C17 121.6(4) 2_655 . ?
C16 C16 C15 92.89(15) 2_655 . ?
C17 C16 C15 117.0(3) 2_655 . ?
C17 C16 C15 120.0 . . ?
C16 C16 C15 72.6(4) 2_655 2_655 ?
C17 C16 C15 134.6(10) 2_655 2_655 ?
C17 C16 C15 99.5(3) . 2_655 ?
C15 C16 C15 21.4(3) . 2_655 ?
C16 C16 H16 132.8 2_655 . ?
C17 C16 H16 12.0 2_655 . ?
C17 C16 H16 120.1 . . ?
C15 C16 H16 119.9 . . ?
C15 C16 H16 140.0 2_655 . ?
C16 C17 C16 12.5(8) 2_655 . ?
C16 C17 C18 112.9(3) 2_655 . ?
C16 C17 C18 120.0 . . ?
C16 C17 H17 126.0 2_655 . ?
C16 C17 H17 120.0 . . ?
C18 C17 H17 120.0 . . ?
C19 C18 C17 120.0 . . ?
C19 C18 O1 18.1(3) . 2_655 ?
C17 C18 O1 134.7(3) . 2_655 ?
C19 C18 H18 120.0 . . ?
C17 C18 H18 120.0 . . ?
O1 C18 H18 104.3 2_655 . ?
O1 C19 C20 91.3(10) 2_655 2_655 ?
O1 C19 C18 119.5(8) 2_655 . ?
C20 C19 C18 137.2(6) 2_655 . ?
O1 C19 C14 113.2(9) 2_655 . ?
C20 C19 C14 22.0(4) 2_655 . ?
C18 C19 C14 120.0 . . ?
O1 C19 C15 135.1(11) 2_655 2_655 ?
C20 C19 C15 49.6(5) 2_655 2_655 ?
C18 C19 C15 88.9 . 2_655 ?
C14 C19 C15 31.39(6) . 2_655 ?
O1 C19 H19 27.5 2_655 . ?
C20 C19 H19 101.2 2_655 . ?
C18 C19 H19 119.9 . . ?
C14 C19 H19 120.1 . . ?
C15 C19 H19 150.8 2_655 . ?
C14 C20 C19 118.6(13) 2_655 2_655 ?
C14 C20 O1 150.6(12) 2_655 . ?
C19 C20 O1 32.0(7) 2_655 . ?
C14 C20 C15 32.5(9) 2_655 . ?
C19 C20 C15 99.1(8) 2_655 . ?
O1 C20 C15 127.7(6) . . ?
C14 C20 C11 78.0(7) 2_655 . ?
C19 C20 C11 150.0(12) 2_655 . ?
O1 C20 C11 126.6(6) . . ?
C15 C20 C11 105.8(5) . . ?
C14 C20 C10 61.9(7) 2_655 2_655 ?
C19 C20 C10 160.1(15) 2_655 2_655 ?
O1 C20 C10 143.1(6) . 2_655 ?
C15 C20 C10 89.2(5) . 2_655 ?
C11 C20 C10 16.6(2) . 2_655 ?
C14 C20 C15 22.8(7) 2_655 2_655 ?
C19 C20 C15 106.8(6) 2_655 2_655 ?
O1 C20 C15 136.7(6) . 2_655 ?
C15 C20 C15 9.9(3) . 2_655 ?
C11 C20 C15 96.5(4) . 2_655 ?
C10 C20 C15 79.9(3) 2_655 2_655 ?
C4 C21 S1 116.9(2) . . ?
C4 C21 H21A 108.1 . . ?
S1 C21 H21A 108.1 . . ?
C4 C21 H21B 108.1 . . ?
S1 C21 H21B 108.1 . . ?
H21A C21 H21B 107.3 . . ?
S1 C22 H22A 109.5 . . ?
S1 C22 H22B 109.5 . . ?
H22A C22 H22B 109.5 . . ?
S1 C22 H22C 109.5 . . ?
H22A C22 H22C 109.5 . . ?
H22B C22 H22C 109.5 . . ?
C5 C23 S2A 115.8(2) . . ?
C5 C23 S2B 107.8(2) . . ?
C5 C23 H23A 107.7 . . ?
S2A C23 H23A 108.4 . . ?
S2B C23 H23A 81.7 . . ?
C5 C23 H23B 108.7 . . ?
S2A C23 H23B 108.5 . . ?
S2B C23 H23B 137.1 . . ?
H23A C23 H23B 107.4 . . ?
C22 S1 C21 100.03(19) . . ?
C23 S2A C24A 99.6(3) . . ?
S2A C24A H24A 108.9 . . ?
S2A C24A H24B 110.1 . . ?
H24A C24A H24B 109.5 . . ?
S2A C24A H24C 109.4 . . ?
H24A C24A H24C 109.4 . . ?
H24B C24A H24C 109.5 . . ?
C24B S2B C23 101.6(6) . . ?
S2B C24B H24D 107.5 . . ?
S2B C24B H24E 113.5 . . ?
H24D C24B H24E 109.6 . . ?
S2B C24B H24F 107.5 . . ?
H24D C24B H24F 109.6 . . ?
H24E C24B H24F 109.1 . . ?
C19 O1 C20 56.7(8) 2_655 . ?
C19 O1 C14 47.1(7) 2_655 2_655 ?
C20 O1 C14 9.6(4) . 2_655 ?
C19 O1 C18 42.4(6) 2_655 2_655 ?
C20 O1 C18 94.4(5) . 2_655 ?
C14 O1 C18 85.8(4) 2_655 2_655 ?
 
_refine_diff_density_max    0.530
_refine_diff_density_min   -0.523
_refine_diff_density_rms    0.068

_shelx_res_file
;
TITL cu_kb_330_120k_kaleta_a.res in C2/c
    cu_kb_330_120k_kaleta.res
    created by SHELXL-2019/3 at 17:22:40 on 19-Jan-2025
REM Old TITL cu_kb_330_120k_kaleta in C2/c
REM SHELXT solution in C2/c: R1 0.235, Rweak 0.015, Alpha 0.048
REM <I/s>   0.823 for  139 systematic absences,  Orientation as input
REM Formula found by SHELXT:  C15 O3 S2
CELL  1.54178  17.4713  12.1442  16.1694   90.000  122.503   90.000
ZERR    4.000   0.0005   0.0003   0.0007    0.000    0.001    0.000
LATT 7
SYMM -X, Y, 1/2-Z
SFAC C H O S
UNIT 140 128 4 16
TEMP -153.150
SIZE 0.109 0.118 0.26
L.S. 10
LIST 4
BOND $H
ACTA
EADP C11 C10
EADP C14 C20
EADP C9 C12
REM ISOR 0.01 C7a C7b
FMAP 2
PLAN 20
WGHT    0.072900    7.189899
FVAR       0.37358   0.70538
C1    1    0.526814    0.734268    0.188812    11.00000    0.03450    0.02813 =
         0.04139   -0.00414    0.01807    0.00044
AFIX   3
H1    2    0.547329    0.734757    0.141867    11.00000   -1.20000
AFIX   0
C2    1    0.593099    0.791340    0.285708    11.00000    0.03204    0.02213 =
         0.04204   -0.00183    0.01527    0.00069
C3    1    0.675598    0.839146    0.312717    11.00000    0.03709    0.02806 =
         0.04669   -0.00257    0.02231   -0.00046
AFIX  43
H3    2    0.694813    0.839681    0.267792    11.00000   -1.20000
AFIX   0
C4    1    0.730713    0.886585    0.405662    11.00000    0.03461    0.02610 =
         0.04662   -0.00371    0.01607   -0.00116
C5    1    0.701277    0.888223    0.470572    11.00000    0.03657    0.02590 =
         0.03944   -0.00109    0.01364    0.00262
C6    1    0.617701    0.839005    0.442333    11.00000    0.04097    0.02727 =
         0.04062    0.00186    0.01942    0.00312
AFIX  43
H6    2    0.597615    0.838729    0.486499    11.00000   -1.20000
AFIX   0
C7    1    0.564893    0.791344    0.351441    11.00000    0.03273    0.02283 =
         0.03997    0.00209    0.01595    0.00160
AFIX  66
C8    1    0.511227    0.617491    0.225736    10.50000    0.02698
C9    1    0.522819    0.516640    0.193211    10.50000    0.02878
AFIX   3
H9    2    0.541324    0.514197    0.147703    10.50000   -1.20000
AFIX  65
C10   1    0.507338    0.419365    0.227271    10.50000    0.02878
C11   1    0.480265    0.422939    0.293856    10.50000    0.02878
C12   1    0.468673    0.523789    0.326383    10.50000    0.02878
AFIX   3
H12   2    0.450170    0.526232    0.371890    10.50000   -1.20000
AFIX  65
C13   1    0.484154    0.621065    0.292324    10.50000    0.02776
REM #####
AFIX  66
C14   1    0.510064    0.302560    0.201177    10.50000    0.02526    0.03234 =
         0.05447    0.00283    0.02034    0.00083
C15   1    0.490738    0.238000    0.258721    10.50000    0.03753    0.03103 =
         0.06064    0.00386    0.01725   -0.00083
C16   1    0.490649    0.123893    0.251951    10.50000    0.04722    0.03196 =
         0.08828   -0.00316    0.02617   -0.01062
AFIX   3
H16   2    0.477660    0.080572    0.290642    10.50000   -1.20000
AFIX  65
C17   1    0.509885    0.074345    0.187636    10.50000    0.04795    0.02647 =
         0.09605   -0.00776    0.03332   -0.00168
AFIX   3
H17   2    0.509835   -0.002241    0.183086    10.50000   -1.20000
AFIX  65
C18   1    0.529212    0.138903    0.130092    10.50000    0.04268    0.03728 =
         0.08769   -0.01647    0.02930   -0.00264
AFIX   3
H18   2    0.542147    0.105638    0.086845    10.50000   -1.20000
AFIX  65
C19   1    0.529302    0.253011    0.136861    10.50000    0.03001    0.03686 =
         0.06577   -0.01507    0.01870   -0.00646
AFIX   3
H19   2    0.542297    0.296329    0.098173    10.50000   -1.20000
AFIX   0
C20   1    0.467391    0.309188    0.315685    10.50000    0.02526    0.03234 =
         0.05447    0.00283    0.02034    0.00083

C21   1    0.823686    0.927123    0.433094    11.00000    0.03819    0.03965 =
         0.05839   -0.00793    0.02116   -0.00607
AFIX  23
H21A  2    0.835196    0.900231    0.382938    11.00000   -1.20000
H21B  2    0.869539    0.892654    0.496222    11.00000   -1.20000
AFIX   0
C22   1    0.755409    1.116981    0.324677    11.00000    0.05910    0.07798 =
         0.06266    0.01446    0.01628   -0.02269
AFIX 137
H22A  2    0.759877    1.196591    0.318231    11.00000   -1.50000
H22B  2    0.695796    1.099347    0.313453    11.00000   -1.50000
H22C  2    0.762933    1.078461    0.276231    11.00000   -1.50000
AFIX   0
C23   1    0.756773    0.937635    0.572546    11.00000    0.04812    0.03614 =
         0.04446   -0.00537    0.01685   -0.00163
AFIX   3
H23A  2    0.811324    0.972152    0.579462    11.00000   -1.20000
H23B  2    0.777825    0.877352    0.621377    11.00000   -1.20000
AFIX   0

S1    4    0.841978    1.074340    0.444867    11.00000    0.04573    0.04498 =
         0.05266   -0.00272    0.02020   -0.01346
PART 1
S2A   4    0.700116    1.038415    0.601575    21.00000    0.05937    0.04060 =
         0.04299   -0.00667    0.02526    0.00038
C24A  1    0.687996    1.146582    0.519258    21.00000    0.21302    0.04233 =
         0.15051    0.03594    0.13787    0.04930
AFIX   3
H24A  2    0.646680    1.201503    0.516617    21.00000   -1.50000
H24B  2    0.664418    1.117120    0.454670    21.00000   -1.50000
H24C  2    0.746451    1.180004    0.543098    21.00000   -1.50000
AFIX   0
PART 2
S2B   4    0.721362    1.089422    0.563790   -21.00000    0.05470    0.05237 =
         0.07563   -0.02701    0.02936   -0.00507
C24B  1    0.611161    1.076239    0.549880   -21.00000    0.04750    0.09456 =
         0.07322   -0.03705    0.02152    0.00709
AFIX   3
H24D  2    0.590572    1.149626    0.551679   -21.00000   -1.50000
H24E  2    0.612521    1.031487    0.599889   -21.00000   -1.50000
H24F  2    0.570225    1.043632    0.486669   -21.00000   -1.50000
AFIX   0
PART 0
O1    3    0.443834    0.281310    0.370070    10.50000    0.05045    0.03626 =
         0.08723    0.01634    0.04119    0.00361

HKLF 4


REM  cu_kb_330_120k_kaleta_a.res in C2/c
REM wR2 = 0.1659, GooF = S = 1.118, Restrained GooF = 1.118 for all data
REM R1 = 0.0635 for 2551 Fo > 4sig(Fo) and 0.0648 for all 2643 data
REM 202 parameters refined using 0 restraints

END

WGHT      0.0729      7.1901

REM Highest difference peak  0.530,  deepest hole -0.523,  1-sigma level  0.068
Q1    1   0.8202  1.0819  0.4879  11.00000  0.05    0.53
Q2    1   0.8324  0.9991  0.4310  11.00000  0.05    0.40
Q3    1   0.5000  0.2993  0.2500  10.50000  0.05    0.31
Q4    1   0.7406  0.9182  0.6213  11.00000  0.05    0.31
Q5    1   0.7196  0.8792  0.4432  11.00000  0.05    0.30
Q6    1   0.8006  1.0835  0.3737  11.00000  0.05    0.29
Q7    1   0.6865  1.0447  0.6510  11.00000  0.05    0.26
Q8    1   0.5177  0.6838  0.1987  11.00000  0.05    0.24
Q9    1   0.5784  0.7854  0.3179  11.00000  0.05    0.23
Q10   1   0.7183  0.9129  0.5044  11.00000  0.05    0.23
Q11   1   0.5000  0.0775  0.2500  10.50000  0.05    0.23
Q12   1   0.5223  0.7730  0.3379  11.00000  0.05    0.22
Q13   1   0.7290  0.9961  0.5648  11.00000  0.05    0.21
Q14   1   0.6923  0.8949  0.3533  11.00000  0.05    0.21
Q15   1   0.7181  1.1344  0.3686  11.00000  0.05    0.21
Q16   1   0.8652  1.0656  0.3899  11.00000  0.05    0.21
Q17   1   0.5139  0.2413  0.1926  11.00000  0.05    0.20
Q18   1   0.5622  0.7724  0.2372  11.00000  0.05    0.20
Q19   1   0.5981  0.7887  0.4014  11.00000  0.05    0.20
Q20   1   0.5174  0.1280  0.1733  11.00000  0.05    0.20
;
_shelx_res_checksum   53173

_shelx_hkl_file
;
  -6   0   6   19.50    1.30
  -8   0   8  380.96   12.70
  -8   0   8  362.16   12.80
 -10   0  10  831.12   26.70
 -10   0  10  769.72   26.70
 -10   0  10  797.92   25.90
 -12   0  12  135.09    6.10
  12   0 -12  136.49    5.30
 -12   0  12  138.69    6.20
 -12   0  12  139.29    5.50
  12   0 -12  138.69    5.50
 -14   0  14  163.28    6.40
  14   0 -14  163.48    6.20
  14   0 -14  164.68    6.10
  16   0 -16   55.39    2.60
  16   0 -16   52.79    2.60
 -16   0  16   50.19    2.60
  -1   1   1  638.24   19.30
   1   1  -1  623.54   19.50
  -1   1   1  579.84   19.30
   1   1  -1  591.54   19.50
  -1  -1   1  639.64   19.50
  -1  -1   1  620.34   19.50
   3  -1  -3 3478.15  109.79
  -5   1   5  814.22   26.30
  -5   1   5  847.62   26.30
  -5  -1   5  798.52   26.70
  -5  -1   5  843.42   26.70
  -7   1   7 1002.40   31.20
  -7   1   7  934.91   31.30
  -7  -1   7  981.60   31.50
  -7  -1   7  972.60   31.60
  -9   1   9    8.00    1.00
  -9   1   9    7.40    1.20
  -9   1   9    5.50    1.20
  -9  -1   9    6.50    1.20
  -9  -1   9    7.80    1.00
 -11   1  11    4.00    1.00
 -11   1  11    3.60    1.00
  11   1 -11    5.00    0.90
 -11   1  11    6.10    0.90
  11   1 -11    5.70    0.90
  11  -1 -11    6.30    1.00
  11  -1 -11    6.20    1.10
 -11  -1  11    5.60    1.10
 -11  -1  11    4.30    1.10
 -11  -1  11    4.50    1.00
 -13   1  13   41.00    3.10
 -13   1  13   42.10    2.50
 -13   1  13   42.00    3.00
  13   1 -13   39.50    2.40
  13   1 -13   38.90    2.40
  13  -1 -13   40.90    2.50
 -13  -1  13   41.10    3.20
 -13  -1  13   38.90    2.50
  13  -1 -13   39.30    2.50
 -13  -1  13   46.60    3.20
  15   1 -15    0.40    0.70
  15   1 -15    1.20    0.80
  15  -1 -15   -0.50    0.70
  15  -1 -15    1.00    0.80
 -15  -1  15    0.20    0.60
  17   1 -17    3.00    0.80
 -17   1  17    4.90    0.80
  17   1 -17    4.20    0.70
 -17  -1  17    6.10    0.90
  17  -1 -17    5.00    0.80
  17  -1 -17    5.60    0.90
   0   2   0  544.55   17.20
   0   2   0  510.15   17.20
   0   2   0  555.44   17.20
   0  -2   0  551.04   17.20
   2   2  -2  989.90   30.90
  -2   2   2  968.10   30.40
  -2  -2   2  966.10   30.80
  -2  -2   2  945.81   30.70
   4   2  -4  898.91   28.60
  -4   2   4  878.81   27.90
  -4   2   4  877.41   28.00
  -4  -2   4  895.31   28.50
  -4  -2   4  884.41   28.40
  -6   2   6  425.86   14.30
  -6   2   6  424.16   14.10
  -6  -2   6  436.46   14.50
  -6  -2   6  449.06   14.70
  -8   2   8  175.48    6.50
  -8   2   8  176.78    6.40
  -8  -2   8  171.38    6.80
  -8  -2   8  188.68    7.10
  -8  -2   8  175.98    7.00
 -10   2  10  221.48    8.20
 -10   2  10  215.18    8.10
 -10   2  10  218.98    7.70
 -10  -2  10  214.58    8.80
  10  -2 -10  223.98    8.00
 -10  -2  10  215.18    8.40
 -10  -2  10  228.58    8.80
  10  -2 -10  216.78    7.80
 -12   2  12   20.10    2.00
 -12   2  12   16.80    1.50
 -12   2  12   18.00    1.80
  12   2 -12   20.20    1.70
  12   2 -12   18.10    1.60
  12  -2 -12   14.30    2.10
 -12  -2  12   17.90    2.20
 -12  -2  12   17.20    2.30
 -12  -2  12   19.60    1.70
 -14   2  14   88.79    4.00
  14   2 -14   88.99    4.60
  14  -2 -14   97.79    4.10
  14  -2 -14   98.29    4.20
 -14  -2  14   94.19    4.20
 -16   2  16   21.00    1.60
  16  -2 -16   21.90    1.70
 -16  -2  16   22.10    1.60
  16  -2 -16   24.10    1.70
   1   3  -1  710.13   22.70
   1   3  -1  706.53   22.70
  -1   3   1  724.13   22.40
  -1   3   1  733.53   22.50
  -1   3   1  676.33   22.50
  -1  -3   1  711.43   22.60
   1  -3  -1  688.23   22.50
  -1  -3   1  700.63   22.70
  -3   3   3 1600.64   51.09
  -3   3   3 1598.64   50.99
  -3   3   3 1594.84   50.99
   3   3  -3 1656.43   51.79
  -3  -3   3 1644.24   51.69
  -3  -3   3 1664.73   51.59
  -5   3   5   25.90    1.20
  -5   3   5   26.00    1.20
  -5  -3   5   26.40    1.80
  -5  -3   5   26.00    1.70
  -7   3   7  175.18    6.40
  -7   3   7  182.08    6.30
  -7  -3   7  184.88    7.00
  -7  -3   7  187.58    6.50
  -7  -3   7  184.48    7.20
  -9   3   9  137.59    5.30
  -9   3   9  135.29    5.30
  -9  -3   9  145.99    5.40
  -9  -3   9  137.39    6.00
  -9  -3   9  143.79    6.30
 -11   3  11   44.10    2.50
  11   3 -11   39.50    2.30
 -11   3  11   44.30    2.30
 -11   3  11   45.00    2.60
 -11  -3  11   43.90    3.10
 -11  -3  11   44.20    2.50
  11  -3 -11   43.20    2.40
  11  -3 -11   40.10    2.50
 -11  -3  11   47.20    3.90
  13   3 -13   71.79    3.30
 -13   3  13   73.09    3.40
 -13   3  13   77.69    3.90
  13  -3 -13   84.69    3.80
 -13  -3  13   76.69    3.70
  13  -3 -13   79.09    3.60
 -13  -3  13   78.69    4.80
 -13  -3  13   76.29    4.80
 -15   3  15    6.50    0.90
  15  -3 -15    5.50    1.10
 -15  -3  15    6.40    1.10
  15  -3 -15    5.70    1.10
 -17   3  17   48.60    2.50
  17  -3 -17   53.29    2.30
  17  -3 -17   54.39    2.40
 -17  -3  17   45.80    2.20
   0   4   0 1731.13   55.19
   0   4   0 1726.13   55.19
   0  -4   0 1773.62   55.09
  -2   4   2  421.66   13.90
   2   4  -2  430.16   14.30
   2   4  -2  462.65   14.70
  -2   4   2  399.76   13.80
  -2   4   2  429.36   13.90
  -2  -4   2  441.76   14.20
  -2  -4   2  420.36   14.30
  -4   4   4    9.90    0.70
   4   4  -4   12.10    1.50
  -4   4   4   10.90    0.70
  -4  -4   4   11.70    1.30
  -4  -4   4   12.00    1.20
  -6   4   6   38.10    1.60
  -6  -4   6   39.00    2.50
  -6  -4   6   36.60    2.30
  -8   4   8    5.40    0.70
  -8   4   8    4.50    0.70
  -8  -4   8    5.80    1.00
  -8  -4   8    5.20    1.10
  -8  -4   8    4.60    1.10
 -10   4  10   11.50    1.20
 -10  -4  10    9.30    1.50
 -10  -4  10    7.70    1.40
 -10  -4  10   13.10    1.40
  10  -4 -10   11.60    1.30
  10  -4 -10   13.00    1.60
 -12   4  12    7.10    1.10
 -12   4  12    5.90    1.00
 -12  -4  12    6.10    1.40
  12  -4 -12    5.80    1.10
 -12  -4  12    5.00    1.40
  12  -4 -12    5.30    1.10
 -12  -4  12    5.40    1.20
 -14   4  14    4.30    0.80
  14  -4 -14    3.00    1.00
 -14  -4  14    3.10    0.90
  14  -4 -14    4.20    1.00
 -16   4  16   11.50    1.10
  16  -4 -16   13.50    1.50
 -16  -4  16   12.00    1.30
  16  -4 -16   14.30    1.50
  -1   5   1  719.33   23.60
   1   5  -1  723.53   23.50
  -1   5   1  721.33   23.30
   1   5  -1  723.53   23.60
   1  -5  -1  728.53   23.10
  -1  -5   1  707.33   23.40
   3   5  -3  795.12   25.30
  -3   5   3  754.12   24.50
  -3   5   3  734.53   24.50
  -3  -5   3  761.92   25.00
  -3  -5   3  770.52   25.10
  -5   5   5   26.50    1.30
   5   5  -5   24.40    2.20
   5   5  -5   27.10    1.50
  -5   5   5   26.80    1.30
  -5  -5   5   22.80    1.80
  -5  -5   5   24.30    2.00
  -7   5   7  488.55   16.10
   7   5  -7  472.95   16.20
  -7  -5   7  515.15   16.50
  -7  -5   7  499.05   17.20
  -9   5   9  102.79    4.00
  -9  -5   9  101.39    5.20
  -9  -5   9  104.79    5.40
   9  -5  -9  101.09    4.20
  -9  -5   9   96.99    4.10
   9  -5  -9  100.59    4.30
  -9  -5   9  103.99    4.30
 -11   5  11   94.29    3.90
  11  -5 -11   89.59    4.10
 -11  -5  11   93.89    5.40
 -11  -5  11   86.69    3.90
 -11  -5  11   91.69    4.10
 -11  -5  11   85.49    5.20
  11  -5 -11   87.19    3.90
 -13   5  13   54.49    2.70
  13  -5 -13   56.59    3.00
 -13  -5  13   53.39    2.90
  13  -5 -13   56.79    2.90
 -15   5  15    0.50    0.50
 -15  -5  15   -0.60    0.50
  15  -5 -15    0.10    0.70
  15  -5 -15   -0.10    0.60
   0   6   0 2728.73   87.39
   0   6   0 2789.32   87.29
   0  -6   0 2753.22   87.19
  -2   6   2   63.09    2.80
   2   6  -2   60.99    3.30
  -2   6   2   61.69    2.80
   2   6  -2   60.79    3.20
  -2  -6   2   61.39    3.10
  -4   6   4   86.89    3.40
  -4   6   4   84.49    3.40
   4   6  -4   80.79    4.20
   4   6  -4   88.59    3.50
  -4  -6   4   80.89    4.10
   6   6  -6  301.17    9.90
  -6   6   6  298.17    9.70
  -6   6   6  283.67    9.40
  -6  -6   6  284.87   10.90
  -6  -6   6  258.97   10.80
  -6  -6   6  297.37    9.90
  -8   6   8    9.50    0.90
   8   6  -8    8.00    1.00
   8  -6  -8    6.50    1.20
  -8  -6   8    6.70    1.30
  -8  -6   8    8.30    1.10
   8  -6  -8    8.70    1.10
   8  -6  -8    5.70    1.00
   8  -6  -8   12.00    1.70
  -8  -6   8    5.00    1.30
  -8  -6   8    9.50    1.70
 -10   6  10  160.98    5.80
  10  -6 -10  171.18    6.30
  10  -6 -10  150.58    6.10
 -10  -6  10  157.48    6.30
 -10  -6  10  178.38    8.10
 -10  -6  10  152.88    6.10
 -10  -6  10  165.58    7.80
 -12  -6  12   -0.50    0.70
  12  -6 -12    0.30    0.70
 -12  -6  12    0.20    0.60
  12  -6 -12    0.90    0.80
 -14  -6  14   47.70    2.40
  14  -6 -14   55.09    2.60
  14  -6 -14   51.29    2.60
  16  -6 -16    9.90    1.10
  16  -6 -16   11.20    1.20
   1   7  -1    1.40    0.40
   1   7  -1    1.60    0.80
   1   7  -1    1.50    0.70
  -1   7   1    3.40    0.80
  -1  -7   1    1.50    0.70
  -3   7   3    6.80    1.00
  -3   7   3    6.60    1.00
  -3  -7   3    5.00    1.00
   5   7  -5   26.20    1.60
  -5   7   5   25.60    1.60
  -5   7   5   25.90    1.70
  -5  -7   5   23.30    2.30
   5  -7  -5   25.30    2.20
  -7   7   7   12.90    1.20
   7   7  -7   17.50    1.30
   7  -7  -7   19.70    2.20
   7  -7  -7   15.70    1.50
   7  -7  -7   20.00    2.70
  -7  -7   7   13.40    1.30
   7  -7  -7   16.10    1.40
  -7  -7   7   12.60    1.90
  -7  -7   7   10.60    1.20
  -9   7   9   51.29    2.30
   9  -7  -9   56.19    3.00
   9  -7  -9   53.09    2.80
  -9  -7   9   54.49    4.00
  -9  -7   9   55.49    2.80
  -9  -7   9   55.19    3.00
   9  -7  -9   55.59    3.20
  11  -7 -11    7.90    1.20
 -11  -7  11    6.70    2.60
 -11  -7  11    8.70    1.10
 -11  -7  11    8.30    1.20
  11  -7 -11    6.30    1.10
  11  -7 -11    8.90    1.40
  13  -7 -13   36.10    2.20
 -13  -7  13   29.80    1.80
  13  -7 -13   36.90    2.10
 -13  -7  13   39.50    2.30
  15  -7 -15    4.00    0.70
  15  -7 -15    4.20    0.80
   0   8   0  195.28    7.70
   0   8   0  191.88    7.70
   0   8   0  186.08    6.70
  -2   8   2   62.19    3.20
   2   8  -2   52.99    3.50
   2   8  -2   58.89    2.70
  -2   8   2   62.89    3.20
  -2   8   2   59.29    2.50
  -2  -8   2   55.09    2.50
   2  -8  -2   57.89    2.80
   2  -8  -2   60.29    2.90
  -4   8   4  296.67   10.50
  -4   8   4  313.07   10.50
   4   8  -4  293.77   10.30
   4   8  -4  287.87   11.50
  -4  -8   4  299.97   10.50
  -4  -8   4  285.97   10.40
   4  -8  -4  288.87   10.50
  -6   8   6   17.80    1.50
   6   8  -6   18.50    1.50
  -6  -8   6   15.90    1.40
  -6  -8   6   18.70    2.50
  -6  -8   6   15.70    1.70
   6  -8  -6   18.50    1.70
   6  -8  -6   19.00    1.70
   6  -8  -6   19.30    1.50
  -8   8   8    0.50    0.60
  -8   8   8    0.40    0.60
   8   8  -8   -0.50    0.50
  -8  -8   8    0.30    0.60
  -8  -8   8    1.60    1.20
   8  -8  -8    2.00    1.40
   8  -8  -8   -0.50    0.70
   8  -8  -8   -0.70    0.60
  10  -8 -10  195.88    7.20
  10  -8 -10  203.58    7.20
 -10  -8  10  195.98    7.20
  10  -8 -10  192.98    7.30
  12  -8 -12   17.00    1.50
 -12  -8  12   13.20    1.40
  12  -8 -12   18.70    1.60
  14  -8 -14   24.00    1.50
 -14  -8  14   25.60    1.50
  14  -8 -14   24.80    1.50
  -1   9   1  121.69    4.60
  -1   9   1  116.89    5.40
   1   9  -1  119.39    4.60
   1   9  -1  114.99    5.70
  -1   9   1  115.19    5.40
  -1  -9   1  116.39    4.90
  -1  -9   1  116.59    4.30
   1  -9  -1  114.49    4.30
   1  -9  -1  116.39    4.70
  -1  -9   1  113.29    5.00
   3   9  -3   12.20    1.20
  -3   9   3   11.20    1.00
  -3   9   3    9.80    1.50
  -3   9   3   10.70    1.60
   3  -9  -3   11.50    1.60
  -3  -9   3   12.30    1.60
   3  -9  -3   12.20    1.40
  -3  -9   3   12.70    1.50
  -3  -9   3    9.90    1.10
   5   9  -5  189.48    7.20
  -5   9   5  200.08    7.60
  -5   9   5  193.08    6.90
   5  -9  -5  184.58    7.00
  -5  -9   5  204.58    7.50
   5  -9  -5  195.08    7.30
   5  -9  -5  198.08    7.50
  -5  -9   5  196.38    7.00
  -7   9   7   75.49    3.40
   7   9  -7   82.39    3.60
  -7  -9   7   84.19    5.60
  -7  -9   7   77.69    3.50
   7  -9  -7   82.09    3.80
   7  -9  -7   74.89    3.70
   7  -9  -7   78.19    3.50
  -9  -9   9   34.50    2.10
   9  -9  -9   30.30    2.30
   9  -9  -9   33.70    2.00
 -11  -9  11   13.90    1.30
  11  -9 -11   12.70    1.40
  11  -9 -11   14.00    1.50
  11  -9 -11   15.20    1.30
  13  -9 -13    1.70    0.60
 -13  -9  13    2.60    0.60
  13  -9 -13    1.30    0.50
   0  10   0    5.20    0.90
   0 -10   0    5.00    1.20
   0 -10   0    2.80    0.60
   0 -10   0    2.60    0.90
   2  10  -2  131.39    5.20
  -2  10   2  129.09    5.00
  -2 -10   2  125.89    5.10
  -2 -10   2  118.19    5.80
   2 -10  -2  127.89    4.40
   4  10  -4  211.28    9.10
  -4  10   4  202.68    7.50
  -4 -10   4  206.38    7.90
   4 -10  -4  208.18    8.00
   4 -10  -4  222.88    8.00
  -4 -10   4  209.68    7.50
  -6  10   6   33.50    1.90
   6  10  -6   35.20    2.10
   6 -10  -6   30.00    1.90
   6 -10  -6   37.10    2.50
   6 -10  -6   35.20    2.40
  -6 -10   6   35.60    2.10
   8  10  -8   39.20    2.40
   8 -10  -8   39.20    2.60
   8 -10  -8   40.00    2.50
   8 -10  -8   39.20    2.10
  10 -10 -10   18.00    1.50
  10 -10 -10   19.40    1.70
 -10 -10  10   15.40    1.40
  10 -10 -10   17.20    1.30
  12 -10 -12   13.90    1.10
 -12 -10  12   15.80    1.20
  -1  11   1  231.78    8.40
   1  11  -1  227.68    8.50
   1 -11  -1  226.18    7.70
   1 -11  -1  232.28    8.70
   1 -11  -1  234.98    8.50
  -1 -11   1  231.28    7.90
  -1 -11   1  230.18    8.40
  -1 -11   1  241.38    8.70
   3  11  -3   78.49    3.70
  -3  11   3   79.69    3.50
   3 -11  -3   79.99    4.00
   3 -11  -3   78.19    3.80
  -3 -11   3   80.69    3.80
  -3 -11   3   79.39    3.30
  -3 -11   3   76.69    3.50
   5  11  -5    7.70    1.10
  -5  11   5    6.30    0.90
   5 -11  -5    5.20    1.20
   5 -11  -5    7.00    1.30
  -5 -11   5    6.50    1.00
   7  11  -7    5.40    1.20
  -7  11   7    6.80    0.90
   7 -11  -7    5.60    1.20
   7 -11  -7    6.10    0.80
   7 -11  -7    4.90    1.10
  -7 -11   7    5.90    1.00
   9 -11  -9   24.00    1.80
  -9 -11   9   24.10    1.50
   9 -11  -9   25.10    1.80
   9 -11  -9   21.00    1.40
  11 -11 -11   54.89    2.40
 -11 -11  11   58.99    2.40
  11 -11 -11   57.79    2.20
   0  12   0    0.00    0.50
   0 -12   0    0.70    0.40
   0 -12   0    0.40    0.70
   2  12  -2   14.70    1.40
  -2  12   2   17.40    1.40
  -2 -12   2   14.20    1.50
  -2 -12   2   17.30    1.30
   2 -12  -2   16.40    1.80
   2 -12  -2   16.70    1.90
  -2 -12   2   17.80    1.80
  -4  12   4  132.89    5.20
   4  12  -4  129.59    5.30
   4 -12  -4  135.79    5.50
   4 -12  -4  145.09    5.70
  -4 -12   4  130.49    4.90
  -4 -12   4  133.69    5.50
  -6  12   6   42.90    2.10
   6  12  -6   39.20    2.10
   6 -12  -6   36.70    2.40
  -6 -12   6   39.00    2.00
   6 -12  -6   42.90    2.40
   8 -12  -8   56.39    2.80
   8 -12  -8   54.59    2.60
  10 -12 -10   24.80    1.60
 -10 -12  10   27.60    1.40
  -1  13   1    0.10    0.50
   1  13  -1    0.70    0.60
  -1 -13   1    0.60    0.80
   1 -13  -1   -0.50    0.60
   1 -13  -1    0.90    0.80
  -1 -13   1    0.20    0.60
  -3  13   3   51.69    2.50
   3  13  -3   50.99    2.50
   3 -13  -3   50.99    2.80
  -3 -13   3   49.80    2.10
   3 -13  -3   56.39    2.80
  -5  13   5    6.20    0.80
   5  13  -5    4.30    0.90
   5 -13  -5    4.90    1.30
  -5 -13   5    5.40    0.70
   5 -13  -5    4.40    1.20
  -7 -13   7    7.80    0.90
   7 -13  -7    8.40    1.10
   7 -13  -7    7.50    1.00
   0  14   0   46.20    2.30
   0 -14   0   39.90    2.10
   0 -14   0   43.20    2.40
   2  14  -2    1.50    0.60
  -2  14   2    2.60    0.60
   2 -14  -2    1.70    0.60
   2 -14  -2    1.80    0.80
  -4  14   4   11.00    0.90
   4  14  -4    8.90    0.80
   4 -14  -4    9.70    1.10
   4 -14  -4    9.60    1.20
 -18   0  17   -0.50    0.50
  18   0 -17    0.20    0.50
  16   0 -15    0.40    0.70
  16   0 -15   -0.30    0.60
 -14   0  13   -0.90    0.80
  14   0 -13    0.20    0.80
  14   0 -13   -0.10    0.80
 -14   0  13   -0.10    0.60
 -14   0  13    0.00    1.20
  12   0 -11    0.00    0.60
 -12   0  11    0.20    0.60
 -12   0  11    0.30    0.60
  12   0 -11    0.70    0.60
 -12   0  11    0.40    0.70
 -10   0   9    0.80    0.60
 -10   0   9    0.90    0.60
 -10   0   9    1.10    0.50
  -8   0   7    0.20    0.50
  -8   0   7    0.20    0.40
  -6   0   5    1.50    0.50
  -6   0   5    0.80    0.40
  -4   0   3    0.30    0.30
  -4   0   3    0.00    0.20
  -2   0   1    0.20    0.10
  -2   0   1    0.10    0.20
   0   0  -1    0.40    0.10
   0   0  -1    0.10    0.10
   0   0   1    0.30    0.10
  -2   0   3    0.20    0.20
  -2   0   3    0.10    0.20
   2   0  -3    0.30    0.30
  -4   0   5    0.90    0.30
  -4   0   5    0.80    0.30
  -6   0   7    0.40    0.40
  -6   0   7    0.90    0.50
  -8   0   9    0.20    0.50
  -8   0   9   -0.20    0.40
 -10   0  11   -0.40    0.40
 -10   0  11    0.40    0.60
  12   0 -13    0.00    0.70
 -12   0  13   -0.80    0.50
 -12   0  13    0.50    0.80
  12   0 -13   -0.40    0.70
 -12   0  13    0.30    0.90
  14   0 -15    0.90    0.80
 -14   0  15   -0.30    0.70
  14   0 -15    0.20    0.70
 -16   0  17    0.40    0.60
  16   0 -17   -0.20    0.60
  16   0 -17    0.00    0.60
  17   1 -16    2.70    0.80
  17   1 -16    3.20    0.80
 -17   1  16    3.00    0.80
  17  -1 -16    4.00    0.80
 -17  -1  16    4.20    0.90
  15   1 -14   12.70    1.60
 -15   1  14   14.40    1.50
  15   1 -14   13.00    1.50
 -15  -1  14   13.20    1.50
  15  -1 -14   11.70    1.80
  15  -1 -14   13.60    1.60
 -13   1  12   33.40    2.70
 -13   1  12   33.60    2.10
 -13   1  12   30.80    2.80
 -13  -1  12   38.10    3.10
  13  -1 -12   32.70    2.30
 -13  -1  12   37.70    3.00
  13  -1 -12   33.00    2.10
 -13  -1  12   37.10    2.30
  11   1 -10    4.60    0.80
  11   1 -10    4.60    0.90
 -11   1  10    5.00    1.00
 -11   1  10    4.50    1.00
 -11   1  10    7.10    1.00
  11  -1 -10    8.60    1.40
 -11  -1  10    5.70    1.10
 -11  -1  10    6.80    1.00
 -11  -1  10    7.40    1.50
  -9   1   8   14.90    1.40
  -9   1   8   16.00    1.50
  -9  -1   8   17.90    1.70
  -9  -1   8   17.00    1.70
  -9  -1   8   15.10    1.60
  -7   1   6  270.07    8.90
  -7   1   6  241.28    8.90
  -7  -1   6  248.08    9.10
  -7  -1   6  265.97    9.00
  -5   1   4 2041.00   63.89
  -5   1   4 2032.20   63.99
  -5  -1   4 2051.89   64.09
  -5  -1   4 1991.40   64.19
  -3   1   2   46.70    1.70
  -3   1   2   45.00    1.80
  -3  -1   2   48.40    2.10
  -3  -1   2   46.80    1.90
  -1   1   0  468.25   14.40
  -1   1   0  427.86   14.40
  -1  -1   0  463.15   14.40
  -1  -1   0  456.65   14.40
   1   1  -2   24.10    1.20
   1   1  -2   27.00    1.30
  -1  -1   2   25.10    1.20
  -1  -1   2   25.40    1.10
  -3   1   4  365.66   12.50
  -3   1   4  385.06   12.50
   3   1  -4  405.26   12.90
  -3  -1   4  392.96   12.70
  -3  -1   4  401.26   12.80
  -5   1   6  309.67   10.80
  -5   1   6  342.37   10.80
  -5  -1   6  330.67   11.00
  -7   1   8    3.70    0.70
  -7   1   8    3.40    0.70
  -7  -1   8    4.30    0.90
  -7  -1   8    4.60    0.90
  -9   1  10  120.19    4.90
  -9   1  10  123.39    5.00
  -9  -1  10  115.49    4.60
  -9  -1  10  119.29    5.30
  -9  -1  10  117.89    5.20
 -11   1  12    1.40    0.80
  11   1 -12    2.20    0.80
 -11   1  12    2.30    0.80
  11   1 -12    3.10    0.80
  11  -1 -12    2.10    0.90
  11  -1 -12    2.20    0.80
 -11  -1  12    1.30    1.00
 -11  -1  12    2.00    0.80
 -13   1  14   25.70    1.90
 -13   1  14   20.30    2.30
  13   1 -14   27.30    2.00
 -13   1  14   29.70    2.50
  13   1 -14   27.50    2.00
 -13  -1  14   21.60    2.70
 -13  -1  14   25.10    2.00
 -13  -1  14   22.80    2.50
  13  -1 -14   26.60    2.10
  13  -1 -14   26.10    2.10
  15   1 -16    3.40    0.80
  15   1 -16    5.10    0.90
 -15   1  16    5.50    1.00
  15  -1 -16    3.20    0.90
 -15  -1  16    3.50    0.90
  15  -1 -16    3.60    0.90
 -17   1  18    1.00    0.50
  17  -1 -18    0.60    0.60
 -17  -1  18    0.90    0.50
  17  -1 -18    0.30    0.50
 -18   2  17    1.80    0.60
  18  -2 -17    1.70    0.60
  18  -2 -17    1.80    0.80
 -18  -2  17    1.30    0.50
 -16   2  15    7.20    1.00
  16  -2 -15    7.00    1.10
  16  -2 -15    5.80    1.00
 -16  -2  15    6.90    1.10
 -14   2  13    0.20    0.80
  14   2 -13    1.70    0.80
 -14   2  13    0.20    0.70
  14   2 -13    1.50    0.80
  14  -2 -13    0.30    0.90
  14  -2 -13    2.00    0.90
 -14  -2  13    1.40    1.20
 -14  -2  13    1.20    0.80
 -14  -2  13    1.60    1.20
 -12   2  11   20.40    1.60
  12   2 -11   18.30    1.60
 -12   2  11   19.30    2.00
  12   2 -11   16.40    1.50
 -12  -2  11   15.70    3.30
  12  -2 -11   18.70    1.80
 -12  -2  11   17.10    2.60
  12  -2 -11   17.20    1.60
 -12  -2  11   22.50    1.80
 -10   2   9   49.60    2.70
 -10  -2   9   48.10    3.00
 -10  -2   9   46.20    3.10
 -10  -2   9   53.39    2.60
  -8   2   7  320.27   11.30
  -8   2   7  329.47   11.30
  -8  -2   7  338.67   11.90
  -8  -2   7  341.57   11.70
  -8  -2   7  333.37   11.20
  -6   2   5   35.50    1.70
  -6   2   5   33.70    1.70
  -6  -2   5   35.70    2.10
  -6  -2   5   37.00    2.10
  -4   2   3  279.67    9.10
  -4   2   3  272.87    9.10
  -4  -2   3  279.87    9.50
  -4  -2   3  287.57    9.40
  -2   2   1  144.89    4.70
   2   2  -1  144.29    5.00
  -2  -2   1  149.99    4.90
   2  -2  -1  128.39    4.70
  -2  -2   1  144.09    4.90
   0   2   1  133.69    4.50
   0   2   1  141.49    4.60
   0   2   1  139.09    4.50
   0   2  -1  128.99    4.70
   0  -2   1  144.39    4.70
   0  -2  -1  144.09    4.80
   0  -2   1  130.39    4.70
   2   2  -3  361.26   11.40
   2   2  -3  344.07   11.40
  -2  -2   3  341.27   11.30
  -2  -2   3  326.47   11.30
  -4   2   5   16.00    0.80
  -4   2   5   16.70    0.70
  -4   2   5   16.30    1.00
  -4  -2   5   17.40    1.20
  -4  -2   5   19.50    1.40
  -6   2   7  582.14   19.50
  -6   2   7  589.64   19.60
  -6  -2   7  637.64   20.30
  -6  -2   7  621.24   20.10
  -8   2   9  337.27   11.90
  -8   2   9  345.97   11.90
  -8  -2   9  330.67   12.40
  -8  -2   9  392.56   14.50
  -8  -2   9  355.06   11.90
 -10   2  11    6.20    1.00
 -10   2  11    4.60    0.90
  10   2 -11    3.80    0.80
 -10   2  11    5.60    1.10
  10  -2 -11    4.60    0.90
 -10  -2  11    4.60    1.00
  10  -2 -11    4.30    0.90
 -10  -2  11    6.20    1.50
 -10  -2  11    6.30    1.00
 -12   2  13    2.50    0.70
 -12   2  13    1.50    1.00
 -12   2  13    2.10    0.70
  12   2 -13    1.90    0.80
  12   2 -13    1.30    0.80
  12  -2 -13    2.80    0.90
 -12  -2  13    0.20    0.80
 -12  -2  13    1.40    0.80
 -12  -2  13    0.40    0.80
  12  -2 -13    3.00    1.00
  14   2 -15    2.80    0.90
 -14   2  15    3.30    0.80
  14   2 -15    3.90    1.00
  14  -2 -15    2.50    0.80
 -14  -2  15    2.80    0.90
  14  -2 -15    3.80    1.00
 -16   2  17    3.60    0.80
  16  -2 -17    3.00    0.80
 -16  -2  17    2.50    0.70
  16  -2 -17    2.80    0.80
 -17   3  16    4.90    0.80
 -17  -3  16    4.20    1.00
  17  -3 -16    4.90    0.80
  17  -3 -16    3.10    0.80
  15  -3 -14    4.60    1.10
  15  -3 -14    5.70    1.00
 -15  -3  14    5.90    1.00
  13   3 -12    6.20    1.10
 -13   3  12    6.20    1.10
 -13  -3  12    7.70    1.70
  13  -3 -12    9.30    1.50
  13  -3 -12   10.00    1.40
 -13  -3  12    4.40    1.30
 -13  -3  12    9.10    1.40
 -11   3  10    3.10    0.80
 -11   3  10    4.00    0.80
 -11   3  10    3.10    0.90
  11  -3 -10    3.60    0.80
  11  -3 -10    4.00    1.00
 -11  -3  10    3.70    1.20
 -11  -3  10    4.10    1.30
 -11  -3  10    3.70    0.90
  -9   3   8    1.80    0.50
  -9  -3   8    1.60    0.70
  -9  -3   8    1.90    0.90
  -9  -3   8    2.00    0.70
  -7   3   6   26.90    1.60
  -7   3   6   25.20    1.50
  -7  -3   6   28.20    1.90
  -7  -3   6   25.70    2.00
  -5   3   4  101.99    3.80
  -5   3   4  107.49    3.90
  -5  -3   4  109.99    4.30
  -5  -3   4  117.69    4.60
   3   3  -2    0.90    0.50
  -3   3   2    1.40    0.40
  -3   3   2    0.80    0.30
  -3  -3   2    0.80    0.50
  -3  -3   2    1.70    0.50
   1   3   0 1287.87   40.00
  -1   3   0 1263.77   39.90
  -1   3   0 1251.87   39.90
   1   3   0 1289.47   39.90
  -1  -3   0 1272.07   39.90
   1  -3   0 1192.08   39.80
   1   3  -2 2179.08   70.09
  -1   3   2 2228.08   69.79
  -1   3   2 2180.98   69.69
   1   3  -2 2278.87   70.19
  -1   3   2 2055.59   69.79
  -1  -3   2 2273.67   70.09
  -1  -3   2 2356.46   70.19
   3   3  -4  499.95   16.40
   3   3  -4  498.35   16.40
  -3  -3   4  485.95   16.30
  -3  -3   4  491.65   16.20
   5   3  -6  221.18    8.20
  -5   3   6  216.68    7.30
  -5   3   6  209.78    7.30
  -5   3   6  236.38    7.30
  -5  -3   6  224.08    8.20
  -5  -3   6  223.58    8.00
  -7   3   8   55.59    2.40
  -7   3   8   58.39    2.40
  -7  -3   8   56.89    3.20
  -7  -3   8   54.49    3.00
  -7  -3   8   61.49    2.70
  -9   3  10    5.60    0.80
  -9   3  10    6.60    0.90
  -9  -3  10    6.90    1.30
  -9  -3  10    7.10    1.50
   9  -3 -10    4.60    0.90
   9  -3 -10    5.10    0.90
  -9  -3  10    7.80    1.50
  11   3 -12    9.20    1.20
 -11   3  12    8.50    1.20
  11   3 -12    8.80    1.20
  11  -3 -12   11.40    1.70
  11  -3 -12   10.80    1.60
 -11  -3  12    7.30    1.50
 -11  -3  12    8.50    1.80
 -11  -3  12    9.40    1.40
 -13   3  14    1.50    0.70
  13   3 -14    1.60    0.80
  13  -3 -14    2.00    0.90
  13  -3 -14    1.40    0.90
 -13  -3  14    2.30    0.90
 -15   3  16    7.00    1.00
  15  -3 -16    5.20    1.00
 -15  -3  16    5.70    1.00
  15  -3 -16    6.10    1.10
 -16   4  15    4.00    0.80
  16  -4 -15    3.90    0.90
 -16  -4  15    4.50    0.90
  16  -4 -15    4.70    1.00
 -14   4  13    5.60    1.00
  14  -4 -13    5.50    1.10
 -14  -4  13    5.00    1.10
  14  -4 -13    7.90    1.20
 -12   4  11    2.80    0.80
 -12   4  11    3.10    0.70
 -12  -4  11    3.40    1.30
 -12  -4  11    2.50    0.90
  12  -4 -11    2.00    1.00
  12  -4 -11    1.90    0.90
 -12  -4  11    0.70    0.90
 -10   4   9   22.80    1.70
 -10   4   9   20.90    1.70
  10  -4  -9   22.60    1.80
 -10  -4   9   22.10    1.80
 -10  -4   9   22.60    2.30
  10  -4  -9   20.80    1.70
 -10  -4   9   23.90    2.30
  -8   4   7  300.97   10.60
  -8   4   7  304.37   10.60
  -8  -4   7  312.17   11.60
  -8  -4   7  325.47   11.60
  -8  -4   7  322.57   10.80
  -6   4   5  161.88    5.70
  -6  -4   5  162.28    6.40
  -6  -4   5  166.18    6.40
  -4   4   3   45.90    2.10
   4   4  -3   55.89    2.80
  -4  -4   3   49.99    2.50
  -2   4   1  652.33   21.10
  -2   4   1  642.24   21.20
   2   4  -1  632.14   21.70
   2   4  -1  671.63   21.40
  -2  -4   1  664.63   21.30
   2  -4  -1  664.83   21.00
  -2  -4   1  664.13   21.20
   0   4   1 1542.75   49.40
   0   4   1 1446.76   49.40
   0   4  -1 1529.95   49.70
   0   4   1 1606.54   49.50
   0   4  -1 1556.34   49.60
   0  -4   1 1625.14   49.50
   0  -4  -1 1618.64   49.40
   0  -4   1 1582.34   49.60
  -2   4   3   44.50    1.90
  -2   4   3   46.30    1.80
  -2   4   3   47.40    1.90
   2   4  -3   51.69    2.50
   2   4  -3   48.60    2.40
  -2   4   3   45.30    1.80
  -2  -4   3   49.20    2.40
  -2  -4   3   46.50    2.30
   4   4  -5   25.40    2.10
  -4  -4   5   27.90    2.00
  -4  -4   5   28.60    2.30
  -6   4   7  192.68    6.60
  -6  -4   7  205.68    7.20
  -6  -4   7  196.08    7.60
  -6  -4   7  198.48    7.80
  -8   4   9    5.50    0.70
  -8  -4   9    5.20    0.90
   8  -4  -9    5.80    1.00
   8  -4  -9    5.00    0.80
  -8  -4   9    6.50    1.40
  10   4 -11    7.70    1.10
 -10   4  11    8.80    1.10
  10  -4 -11    7.20    1.10
  10  -4 -11    8.50    1.20
 -10  -4  11    9.40    1.60
 -10  -4  11    8.40    1.30
  12   4 -13   50.19    2.70
 -12   4  13   52.09    2.80
 -12  -4  13   57.99    4.10
 -12  -4  13   56.89    4.20
 -12  -4  13   56.99    3.00
  12  -4 -13   58.59    3.10
  12  -4 -13   56.19    2.90
 -14   4  15   10.50    1.10
 -14  -4  15   10.40    1.30
  14  -4 -15   10.50    1.30
  14  -4 -15    9.60    1.30
  16  -4 -17   13.30    1.40
  16  -4 -17   12.60    1.30
 -16  -4  17    9.90    1.00
  17  -5 -16    6.40    0.80
 -15   5  14    8.10    1.00
  15  -5 -14    7.90    1.20
 -15  -5  14    6.60    1.00
  15  -5 -14    7.50    1.10
 -13   5  12  338.47   11.40
 -13  -5  12  321.97   11.60
 -13  -5  12  346.47   14.10
  13  -5 -12  329.57   11.50
  13  -5 -12  314.37   11.50
 -11   5  10  384.66   13.60
 -11  -5  10  378.66   13.40
  11  -5 -10  383.76   13.40
 -11  -5  10  391.86   13.60
  11  -5 -10  403.66   13.60
 -11  -5  10  383.16   15.00
 -11  -5  10  448.46   18.50
  -9   5   8  132.69    5.20
  -9   5   8  126.29    4.90
  -9  -5   8  137.39    6.40
   9  -5  -8  133.39    5.20
  -9  -5   8  133.29    5.50
  -9  -5   8  137.29    6.10
   7   5  -6   12.40    1.00
  -7   5   6   10.20    1.00
  -7   5   6   11.40    1.00
  -7  -5   6    9.70    1.40
  -7  -5   6    8.60    1.40
  -7  -5   6   10.70    1.20
  -5   5   4  234.78    8.00
  -5   5   4  218.98    8.00
  -5  -5   4  247.08    8.60
  -5  -5   4  233.28    8.60
   3   5  -2 1631.14   50.49
  -3   5   2 1542.45   49.90
  -3   5   2 1534.25   50.19
  -3  -5   2 1601.64   50.19
  -3  -5   2 1554.64   50.29
   1   5   0  103.49    4.10
   1   5   0  101.39    4.10
  -1   5   0  101.59    4.10
  -1   5   0   99.89    4.10
   1  -5   0  101.99    4.00
  -1  -5   0  105.59    4.00
   1   5  -2  323.67   11.20
  -1   5   2  323.07   10.80
  -1   5   2  322.17   10.70
  -1   5   2  303.87   10.70
   1   5  -2  330.57   11.10
  -1  -5   2  322.17   10.90
  -1  -5   2  322.17   11.10
  -3   5   4  942.51   30.70
   3   5  -4  983.60   31.60
  -3   5   4  945.81   30.60
  -3   5   4  936.61   30.60
   3   5  -4  992.10   31.70
  -3  -5   4  996.90   31.60
  -3  -5   4  961.40   31.40
  -5   5   6  429.46   14.10
   5   5  -6  444.86   14.50
   5   5  -6  425.46   15.50
  -5  -5   6  441.56   15.30
  -5  -5   6  435.96   15.40
  -5  -5   6  461.75   14.60
  -7   5   8  157.58    5.60
  -7  -5   8  159.28    6.90
  -7  -5   8  170.78    7.20
  -7  -5   8  175.38    6.30
  -9   5  10  263.37    9.20
  -9  -5  10  278.47    9.80
  -9  -5  10  272.67   11.00
  -9  -5  10  281.27   10.90
   9  -5 -10  269.57    9.60
   9  -5 -10  267.27    9.50
 -11   5  12    2.50    0.70
 -11  -5  12    5.30    1.60
 -11  -5  12    4.50    1.00
 -11  -5  12    4.60    1.40
  13  -5 -14    3.90    1.00
  13  -5 -14    3.80    0.90
 -13  -5  14    2.70    0.80
 -15   5  16   15.90    1.40
  15  -5 -16   18.10    1.60
 -15  -5  16   13.80    1.20
  15  -5 -16   17.80    1.70
  16  -6 -15    2.30    0.70
  16  -6 -15    1.40    0.70
 -14   6  13   17.10    1.50
  14  -6 -13   18.70    1.70
 -14  -6  13   22.20    1.80
  14  -6 -13   18.10    1.70
 -14  -6  13   18.20    1.40
 -12   6  11   35.60    2.20
 -12  -6  11   36.30    2.20
  12  -6 -11   36.00    2.30
 -12  -6  11   38.70    3.50
  12  -6 -11   37.10    2.40
 -12  -6  11   38.60    2.40
 -10  -6   9  428.46   16.30
 -10  -6   9  443.06   16.20
  10  -6  -9  413.56   14.50
 -10  -6   9  424.66   14.50
  10  -6  -9  439.86   14.70
 -10  -6   9  422.86   14.70
  10  -6  -9  445.56   14.60
   8   6  -7  190.48    6.80
  -8   6   7  193.68    6.90
  -8   6   7  183.18    6.50
   8  -6  -7  186.48    7.00
   8  -6  -7  187.68    6.90
  -8  -6   7  192.48    7.00
  -8  -6   7  194.18    8.20
   8  -6  -7  180.08    6.80
  -8  -6   7  189.68    6.80
  -6   6   5  673.53   21.90
  -6   6   5  661.83   21.80
   6   6  -5  678.93   21.80
  -6  -6   5  665.13   22.80
   4   6  -3  304.67   11.10
   4   6  -3  300.77   10.10
  -4   6   3  301.67   10.30
  -4   6   3  296.87   10.40
  -4  -6   3  301.07   10.90
   2   6  -1  111.89    4.70
  -2   6   1  106.29    4.50
  -2   6   1  104.99    4.40
   2   6  -1  109.29    4.80
  -2  -6   1  116.69    4.60
   0   6   1 1097.69   35.50
   0   6  -1 1107.59   35.70
   0   6   1 1114.19   35.40
   0   6  -1 1079.89   35.50
   0  -6   1 1092.99   35.50
  -2   6   3   10.00    1.10
   2   6  -3    8.60    0.80
  -2   6   3    9.90    1.00
   2   6  -3    9.40    1.30
   2   6  -3    8.10    1.20
  -2   6   3    7.20    0.90
  -2  -6   3    9.90    1.30
   4   6  -5   82.79    3.40
  -4   6   5   83.89    3.10
   4   6  -5   82.39    4.30
  -4   6   5   82.19    3.20
  -4  -6   5   85.59    5.10
  -4  -6   5   83.59    4.20
   6   6  -7   28.30    1.70
  -6   6   7   31.80    1.50
  -6  -6   7   29.20    1.80
  -6  -6   7   34.00    2.70
  -6  -6   7   34.80    2.50
   8  -6  -9    1.50    0.70
  -8  -6   9   -0.80    1.00
  -8  -6   9   -0.20    0.70
  -8  -6   9    0.30    0.60
   8  -6  -9    2.10    0.70
  -8  -6   9    1.50    0.70
   8  -6  -9    0.70    1.10
   8  -6  -9    2.00    0.70
  10  -6 -11   62.09    3.10
 -10  -6  11   65.09    3.60
  10  -6 -11   59.19    3.00
 -10  -6  11   59.59    2.90
 -10  -6  11   59.99    4.40
  10  -6 -11   55.89    2.90
 -10  -6  11   62.19    4.30
  12  -6 -13   15.00    1.70
  12  -6 -13   16.10    1.70
 -12  -6  13   11.60    1.30
 -12  -6  13   15.50    1.60
 -14  -6  15    1.80    0.70
  14  -6 -15    0.40    0.70
  14  -6 -15    0.10    0.60
  15  -7 -14   39.90    2.10
 -15  -7  14   32.70    2.20
  15  -7 -14   47.00    2.60
  13  -7 -12   16.00    1.60
 -13  -7  12   11.80    1.30
  13  -7 -12   16.50    1.50
 -13  -7  12   15.80    1.50
 -11   7  10    4.40    0.90
  11  -7 -10    5.40    1.10
 -11  -7  10    7.60    2.30
 -11  -7  10    7.50    1.10
  11  -7 -10    4.30    1.00
  11  -7 -10    4.30    1.00
  -9  -7   8  201.68    7.20
   9  -7  -8  196.38    7.30
   9  -7  -8  186.08    7.20
   9  -7  -8  199.28    7.30
  -9  -7   8  191.88   10.30
   9  -7  -8  205.18    7.30
  -7   7   6    1.90    0.60
   7   7  -6    2.20    0.60
  -7   7   6    3.10    0.70
  -7  -7   6    2.60    0.70
   7  -7  -6    1.40    0.70
   7  -7  -6    1.60    0.70
   7  -7  -6    0.80    0.70
  -7  -7   6    3.20    1.20
  -5   7   4  659.63   22.40
  -5   7   4  672.73   22.40
   5   7  -4  684.73   22.20
  -5  -7   4  707.63   23.40
   3   7  -2    2.30    0.50
  -3   7   2    1.60    0.70
  -3   7   2    2.80    0.80
   3   7  -2    4.10    1.10
  -3  -7   2    2.50    0.70
   1   7   0  465.85   15.60
  -1   7   0  470.05   16.30
   1   7   0  498.55   16.40
  -1   7   0  455.75   15.60
  -1   7   0  483.15   16.50
   1   7   0  497.75   16.60
  -1   7   2  374.46   12.70
   1   7  -2  372.76   13.30
   1   7  -2  361.16   12.20
  -1   7   2  364.46   12.80
   1   7  -2  358.56   13.10
   3   7  -4  112.39    5.50
  -3   7   4  122.59    5.20
   3   7  -4  112.49    4.40
  -3   7   4  112.89    4.50
  -3  -7   4  111.99    5.30
  -5   7   6  245.48    8.30
   5   7  -6  258.97    8.60
   5   7  -6  236.98    9.80
   5  -7  -6  234.28    8.50
   5  -7  -6  229.88    8.60
  -5  -7   6  254.57    9.90
  -5  -7   6  235.38    8.40
  -7   7   8   35.10    1.50
   7   7  -8   32.10    1.90
   7  -7  -8   32.50    2.10
   7  -7  -8   30.80    1.90
  -7  -7   8   32.50    1.90
  -7  -7   8   32.70    2.00
   7  -7  -8   30.10    2.00
   7  -7  -8   31.30    2.00
  -7  -7   8   35.10    3.00
  -9  -7  10   19.20    1.60
   9  -7 -10   20.50    1.80
   9  -7 -10   21.00    1.70
  -9  -7  10   21.20    1.70
   9  -7 -10   19.10    1.80
   9  -7 -10   18.90    1.70
  -9  -7  10   19.40    2.80
 -11  -7  12  234.78    8.30
 -11  -7  12  218.58    8.30
  11  -7 -12  247.38    9.00
 -13  -7  14    7.10    1.30
  13  -7 -14    6.80    1.10
  13  -7 -14    6.30    1.00
 -13  -7  14    7.50    1.00
  14  -8 -13    1.70    0.70
 -14  -8  13    1.60    0.60
  14  -8 -13    1.70    0.70
  12  -8 -11   25.30    1.80
 -12  -8  11   24.20    1.80
  12  -8 -11   23.50    1.80
  12  -8 -11   24.80    1.80
 -10  -8   9   38.30    3.80
  10  -8  -9   43.50    2.40
  10  -8  -9   39.90    2.50
  10  -8  -9   40.70    2.40
 -10  -8   9   38.80    2.30
  -8   8   7  110.89    4.60
   8   8  -7  113.09    4.50
  -8  -8   7  120.49    6.70
  -8  -8   7  113.99    4.70
   8  -8  -7  104.09    4.60
   8  -8  -7  105.59    4.50
   8  -8  -7  109.99    4.50
   8  -8  -7  111.69    4.80
  -6   8   5  147.69    5.80
   6   8  -5  143.69    5.60
  -6   8   5  147.79    5.70
   6  -8  -5  138.69    5.40
   6  -8  -5  142.49    5.70
   6  -8  -5  138.29    5.70
  -6  -8   5  143.19    5.40
  -6  -8   5  161.78    6.10
  -6  -8   5  154.08    7.00
   4   8  -3   28.60    1.80
  -4   8   3   29.90    2.10
  -4   8   3   30.50    2.20
  -4   8   3   28.00    1.50
   4  -8  -3   28.80    2.10
  -4  -8   3   29.00    1.80
  -4  -8   3   32.90    2.60
   4  -8  -3   29.10    2.00
  -2   8   1  626.94   20.70
   2   8  -1  602.74   19.80
   2   8  -1  601.04   21.00
  -2   8   1  611.04   20.70
  -2   8   1  585.44   19.70
   2  -8  -1  612.24   20.40
   0   8  -1    1.70    0.80
   0   8  -1    2.20    1.00
   0   8  -1    1.40    0.50
   0   8   1    2.70    0.80
   0   8   1    2.90    0.90
  -2   8   3   25.80    1.90
  -2   8   3   26.90    2.00
   2   8  -3   28.50    1.70
   2   8  -3   27.90    2.60
  -2   8   3   24.30    1.40
  -2  -8   3   26.80    1.90
   2  -8  -3   25.70    1.80
   2  -8  -3   24.40    1.70
  -2  -8   3   22.30    1.50
   4   8  -5  667.13   22.10
  -4   8   5  696.23   22.20
   4   8  -5  640.34   23.50
  -4  -8   5  655.53   21.90
   4  -8  -5  670.03   22.10
  -4  -8   5  700.13   22.70
   4  -8  -5  649.24   22.20
  -4  -8   5  700.73   23.40
   6   8  -7    6.60    1.00
  -6   8   7    5.60    0.80
   6  -8  -7    4.10    0.90
   6  -8  -7    5.40    1.00
  -6  -8   7    3.80    1.50
   6  -8  -7    7.60    1.10
   6  -8  -7    6.80    1.20
  -6  -8   7    6.70    1.10
   8  -8  -9  536.45   19.00
  -8  -8   9  618.34   21.30
   8  -8  -9  596.34   19.00
   8  -8  -9  566.64   19.00
   8  -8  -9  540.15   18.80
  -8  -8   9  575.74   18.90
  10  -8 -11   56.49    2.80
  10  -8 -11   54.39    3.20
  12  -8 -13    0.60    0.60
 -12  -8  13    2.10    0.80
  12  -8 -13    0.80    0.60
  14  -8 -15   25.80    1.50
  14  -8 -15   22.70    1.50
  13  -9 -12    7.80    1.10
  13  -9 -12    7.80    0.90
 -13  -9  12   11.40    1.20
  11  -9 -10   22.20    1.60
  11  -9 -10   21.90    1.90
  11  -9 -10   27.20    1.80
 -11  -9  10   25.20    1.80
  -9  -9   8   76.99    3.30
   9  -9  -8   68.99    3.20
   9  -9  -8   77.09    3.30
   9  -9  -8   73.59    3.50
   9  -9  -8   69.09    3.40
   7   9  -6    7.90    1.10
  -7   9   6    6.00    1.00
  -7   9   6    7.60    0.80
   7  -9  -6    8.50    1.10
   7  -9  -6    6.10    1.20
   7  -9  -6    8.90    1.40
  -7  -9   6    7.20    1.10
  -5   9   4   15.90    1.20
  -5   9   4   18.00    1.90
   5   9  -4   17.40    1.50
  -5   9   4   18.30    2.00
  -5  -9   4   19.00    1.80
   5  -9  -4   21.60    1.90
   5  -9  -4   19.20    1.80
  -5  -9   4   17.30    1.40
   5  -9  -4   18.60    1.40
  -3   9   2    0.70    0.70
   3   9  -2    0.60    0.60
  -3   9   2    0.90    0.50
  -3   9   2    0.20    0.60
   3  -9  -2    0.90    0.50
  -3  -9   2    0.00    0.50
   3  -9  -2   -0.10    0.70
   3  -9  -2    0.70    0.70
  -3  -9   2    1.80    0.80
  -1   9   0   16.80    1.30
   1   9   0   17.50    1.30
  -1   9   0   17.50    2.10
  -1   9   0   18.40    2.00
   1  -9   0   18.40    1.70
  -1  -9   0   18.10    1.50
   1  -9   0   20.50    1.70
  -1  -9   0   15.40    1.60
   1  -9   0   19.50    1.20
  -1  -9   0   18.30    1.20
  -1   9   2   57.49    2.70
   1   9  -2   60.59    2.80
   1   9  -2   56.89    3.80
  -1  -9   2   55.99    2.50
  -1  -9   2   57.49    3.00
   1  -9  -2   58.49    2.90
   1  -9  -2   63.59    2.50
   1  -9  -2   55.79    3.00
   3   9  -4  238.68    8.40
   3   9  -4  225.58    9.70
  -3   9   4  224.38    8.10
   3  -9  -4  230.78    8.40
   3  -9  -4  224.78    8.50
  -3  -9   4  228.88    8.10
  -3  -9   4  239.28    8.60
   5   9  -6  156.48    6.00
  -5  -9   6  165.38    6.30
   5  -9  -6  142.29    5.70
   7   9  -8    2.30    0.70
  -7  -9   8    1.20    0.70
  -7  -9   8   -1.00    1.70
   7  -9  -8    1.80    0.70
   7  -9  -8    1.70    0.80
   7  -9  -8    1.10    0.90
   9  -9 -10  147.39    5.80
  -9  -9  10  155.58    5.80
   9  -9 -10  147.99    5.60
   9  -9 -10  152.88    5.70
   9  -9 -10  154.98    5.90
  11  -9 -12   84.89    3.50
  11  -9 -12   84.09    4.30
 -11  -9  12   90.99    3.60
  11  -9 -12   89.99    3.60
 -13  -9  14    5.80    0.70
  13  -9 -14    5.60    0.80
  12 -10 -11  142.49    5.10
 -12 -10  11  148.79    5.10
  12 -10 -11  132.69    5.10
  10 -10  -9   13.00    1.60
  10 -10  -9   11.60    1.30
 -10 -10   9   13.60    1.40
  10 -10  -9   12.90    1.30
   8  10  -7   58.49    2.80
  -8  10   7   58.99    2.60
   8 -10  -7   54.39    3.40
   8 -10  -7   58.59    3.10
  -8 -10   7   57.89    2.80
  -6  10   5  188.28    6.90
   6  10  -5  192.58    7.20
  -6  10   5  183.68    8.10
  -6 -10   5  193.18    7.30
  -6 -10   5  190.48    6.90
   6 -10  -5  197.98    7.30
   6 -10  -5  189.98    7.30
   6 -10  -5  182.78    6.80
  -4  10   3    4.10    1.20
   4  10  -3    5.40    1.00
  -4  10   3    2.20    0.70
  -4  10   3    2.30    1.00
   4 -10  -3    4.40    1.10
  -4 -10   3    2.90    0.80
  -4 -10   3    2.10    0.90
   4 -10  -3    4.50    0.90
   4 -10  -3    4.60    1.20
   2  10  -1  693.93   22.90
  -2  10   1  697.33   24.10
  -2  10   1  679.23   24.00
  -2  10   1  687.03   22.90
   2 -10  -1  716.73   23.10
  -2 -10   1  682.53   22.50
   2 -10  -1  683.23   22.20
  -2 -10   1  700.93   22.90
  -2 -10   1  719.03   23.30
   0  10   1   58.89    2.80
   0  10  -1   59.59    2.90
   0  10  -1   60.39    4.00
   0 -10   1   54.39    3.20
   0 -10   1   57.69    2.50
   0 -10   1   56.59    2.90
   0 -10  -1   58.79    3.00
   0 -10  -1   62.59    3.30
   0 -10  -1   56.49    2.40
  -2  10   3   66.69    3.00
   2  10  -3   66.99    3.20
   2  10  -3   69.59    4.50
  -2 -10   3   80.69    4.40
  -2 -10   3   64.09    3.20
  -2 -10   3   64.79    3.00
   2 -10  -3   71.29    3.60
   2 -10  -3   70.99    3.40
   4  10  -5    0.50    0.60
   4 -10  -5    1.70    0.90
  -4 -10   5    4.50    0.90
   4 -10  -5    1.60    0.80
   6  10  -7    0.80    0.60
   6 -10  -7    1.40    0.90
   6 -10  -7    0.20    0.90
   6 -10  -7    1.10    0.60
  -6 -10   7    0.90    0.60
   8 -10  -9    3.50    1.00
  -8 -10   9    3.00    0.90
   8 -10  -9    3.00    0.70
   8 -10  -9    2.30    0.90
  10 -10 -11  135.79    5.40
 -10 -10  11  139.59    5.10
  12 -10 -13   74.69    2.80
 -12 -10  13   76.19    3.00
 -11 -11  10    3.50    0.70
  11 -11 -10    3.40    0.80
  11 -11 -10    4.50    0.70
   9 -11  -8  104.29    4.30
   9 -11  -8   88.09    5.00
  -9 -11   8  109.69    4.10
   9 -11  -8  102.89    4.30
   7  11  -6    1.40    0.70
  -7  11   6    2.20    0.60
   7 -11  -6    1.20    0.90
  -7 -11   6    1.70    0.70
   7 -11  -6    2.20    0.60
   7 -11  -6    1.70    0.90
   5  11  -4   33.30    2.20
  -5  11   4   34.20    2.00
  -5 -11   4   38.80    2.50
   5 -11  -4   37.60    2.50
   5 -11  -4   38.90    2.50
  -5 -11   4   33.90    2.00
   3  11  -2  191.78    7.40
  -3  11   2  199.48    7.40
  -3 -11   2  202.18    7.30
  -3 -11   2  197.88    7.00
  -3 -11   2  189.38    7.50
   3 -11  -2  205.88    7.60
   3 -11  -2  203.78    7.70
   1  11   0   56.09    2.90
  -1  11   0   57.59    3.00
  -1 -11   0   56.99    3.20
  -1 -11   0   57.09    3.00
   1 -11   0   58.99    2.40
   1 -11   0   59.79    3.30
   1 -11   0   55.09    3.00
  -1 -11   0   56.99    2.40
   1  11  -2   58.39    3.00
  -1  11   2   56.69    2.80
  -1 -11   2   59.39    3.30
  -1 -11   2   54.89    2.90
  -1 -11   2   56.49    2.50
   1 -11  -2   58.39    3.10
   1 -11  -2   57.29    3.20
   3  11  -4   28.80    2.00
  -3  11   4   29.30    1.80
  -3 -11   4   26.40    1.70
   3 -11  -4   30.50    2.40
   3 -11  -4   27.10    2.20
  -3 -11   4   29.60    2.30
  -5  11   6  114.79    4.50
   5  11  -6  114.89    4.70
   7  11  -8   11.10    1.10
   7 -11  -8   12.20    1.50
  -7 -11   8   12.60    1.30
   7 -11  -8   11.30    1.50
   9 -11 -10   41.30    2.50
   9 -11 -10   38.60    2.00
  -9 -11  10   39.50    2.10
 -11 -11  12   16.40    1.70
  10 -12  -9   23.30    1.60
 -10 -12   9   22.90    1.30
  -8  12   7   12.40    1.00
   8 -12  -7   12.50    1.50
  -8 -12   7   15.30    1.20
   8 -12  -7   12.70    1.50
  -6  12   5    0.50    0.40
   6  12  -5    1.90    0.70
  -6 -12   5    1.10    0.60
   6 -12  -5    0.90    0.80
   6 -12  -5    0.70    0.80
  -4  12   3    0.00    0.50
   4  12  -3    0.50    0.50
  -4 -12   3    0.90    0.90
   4 -12  -3    0.70    0.80
   4 -12  -3    0.70    0.90
  -4 -12   3    0.10    0.50
   2  12  -1   26.10    1.80
  -2  12   1   27.40    1.90
  -2 -12   1   28.90    2.20
  -2 -12   1   26.80    1.50
   2 -12  -1   25.00    2.00
   2 -12  -1   26.60    2.20
  -2 -12   1   27.80    1.90
   0  12  -1   15.40    1.50
   0  12   1   15.00    1.40
   0 -12   1   16.90    1.70
   0 -12  -1   17.50    2.20
   0 -12   1   21.40    2.50
   0 -12   1   17.20    1.10
   0 -12  -1   15.50    1.60
   2  12  -3   75.99    3.50
  -2  12   3   71.19    3.30
  -2 -12   3   71.79    3.30
  -2 -12   3   75.99    3.10
   2 -12  -3   76.79    3.70
   2 -12  -3   81.49    3.70
  -2 -12   3   76.29    3.70
  -4  12   5    7.70    0.90
   4  12  -5    6.70    1.00
   4 -12  -5    6.30    1.20
   4 -12  -5    6.30    1.20
  -4 -12   5    6.00    0.90
   6  12  -7    1.80    0.70
  -6  12   7    2.40    0.60
   6 -12  -7    1.30    0.80
  -6 -12   7    3.30    0.70
   6 -12  -7    3.60    1.00
   8 -12  -9    0.60    0.70
   8 -12  -9    1.30    0.60
  -8 -12   9    0.80    0.50
   7  13  -6    4.20    0.90
  -7  13   6    5.10    0.70
   7 -13  -6    4.50    0.90
   7 -13  -6    5.90    1.00
  -7 -13   6    3.90    0.60
  -5  13   4  168.78    6.00
   5  13  -4  161.98    6.00
   5 -13  -4  166.38    6.20
   5 -13  -4  165.98    6.50
  -5 -13   4  156.98    6.20
   3  13  -2   37.40    2.10
  -3  13   2   41.30    2.10
   3 -13  -2   37.80    2.40
  -3 -13   2   37.00    2.30
   3 -13  -2   40.00    2.30
   1  13   0   26.30    1.70
  -1  13   0   26.20    1.70
   1 -13   0   28.00    1.80
  -1 -13   0   23.90    1.90
   1 -13   0   29.10    2.10
  -1 -13   0   24.50    1.70
  -1  13   2  124.39    5.00
   1  13  -2  124.79    5.00
   1 -13  -2  128.49    5.00
   1 -13  -2  131.89    5.30
  -1 -13   2  130.59    5.30
  -3  13   4   40.90    2.00
   3  13  -4   38.30    2.10
   3 -13  -4   41.00    2.50
  -3 -13   4   38.70    1.80
   3 -13  -4   38.70    2.30
   5  13  -6  216.48    7.90
  -5  13   6  239.18    7.90
   5 -13  -6  230.78    8.60
   5 -13  -6  235.38    8.20
   7 -13  -8   93.09    3.60
  -7 -13   8   90.19    3.30
   7 -13  -8   90.69    3.60
   4  14  -3    1.00    0.50
  -4  14   3    0.50    0.40
   4 -14  -3    1.30    0.80
   4 -14  -3    1.30    0.70
  -2  14   1    3.20    0.70
   2  14  -1    2.00    0.60
   2 -14  -1    3.30    0.90
   2 -14  -1    1.80    0.70
   0  14  -1    1.90    0.60
   0  14   1    2.50    0.60
   0 -14   1    1.00    0.70
   0 -14  -1    2.90    0.70
   0 -14  -1    2.30    0.80
   2  14  -3    1.80    0.60
  -2  14   3    2.30    0.60
   2 -14  -3    1.00    0.80
   2 -14  -3    0.70    0.60
  -4  14   5   16.60    1.10
   4 -14  -5   14.60    1.30
   4 -14  -5   17.70    1.50
  -4 -14   5   13.40    0.70
  18   0 -16   84.19    3.20
 -18   0  16   79.29    3.70
  18   0 -16   81.99    3.10
  16   0 -14    1.40    0.80
  16   0 -14    0.90    0.70
 -16   0  14    0.20    0.60
 -14   0  12  297.87   10.80
  14   0 -12  316.47   10.70
 -14   0  12  295.27   11.80
 -14   0  12  315.77   11.90
  14   0 -12  298.27   10.50
 -12   0  10   98.79    4.70
  12   0 -10   94.49    3.90
 -12   0  10   93.29    4.70
 -12   0  10   96.79    4.00
  12   0 -10   84.39    3.70
 -10   0   8  188.68    6.60
 -10   0   8  174.18    7.20
  -8   0   6 1053.39   34.90
  -8   0   6 1100.39   34.70
  -6   0   4   89.89    3.60
  -2   0   0   31.60    1.40
  -2   0   0   30.30    1.30
   0   0  -2   40.70    1.70
   0   0   2   46.00    1.80
  -2   0   4 5060.29  158.68
  -4   0   6   22.00    1.30
  -4   0   6   21.70    1.30
  -6   0   8 2181.48   68.09
  -6   0   8 2114.49   68.19
  -8   0  10    2.50    0.80
  -8   0  10    1.80    0.60
  -8   0  10    2.40    0.70
 -10   0  12   80.19    4.00
  10   0 -12   72.89    3.40
 -10   0  12   75.79    4.10
 -10   0  12   77.99    3.40
  10   0 -12   77.29    3.40
  12   0 -14  363.46   12.50
 -12   0  14  362.26   12.60
 -12   0  14  361.46   14.10
 -12   0  14  366.06   13.90
  12   0 -14  361.06   12.40
  14   0 -16   86.49    3.60
  14   0 -16   82.59    3.60
 -14   0  16   74.69    3.60
  16   0 -18   59.19    2.70
 -16   0  18   50.89    2.40
  16   0 -18   52.29    2.30
  17   1 -15    5.10    1.30
 -17   1  15    5.10    1.00
  17   1 -15    4.80    0.80
 -17  -1  15    4.40    0.90
  17  -1 -15    3.80    0.90
  17  -1 -15    4.90    0.80
  15   1 -13   11.80    1.50
 -15   1  13   12.80    1.40
  15   1 -13   10.40    1.30
 -15  -1  13   12.30    1.50
  15  -1 -13   15.00    1.60
  15  -1 -13   12.70    1.60
 -13   1  11    4.70    1.10
  13   1 -11    7.50    1.10
 -13   1  11    5.70    1.40
 -13   1  11    6.30    1.00
  13   1 -11    8.90    1.20
 -13  -1  11    5.80    1.10
  13  -1 -11    7.40    1.10
 -13  -1  11    6.60    1.50
  13  -1 -11    9.20    1.30
 -13  -1  11    5.50    1.40
 -11   1   9   33.80    1.90
 -11   1   9   34.50    2.40
 -11   1   9   34.80    2.40
  11  -1  -9   31.40    2.00
 -11  -1   9   30.30    1.90
 -11  -1   9   30.60    2.40
 -11  -1   9   29.50    2.40
  -9   1   7    5.40    0.90
  -9   1   7    5.30    1.00
  -9  -1   7    4.50    0.90
  -9  -1   7    7.00    1.00
  -7   1   5    4.10    0.60
  -7   1   5    4.40    0.70
  -7  -1   5    4.10    0.70
  -7  -1   5    3.70    0.70
  -5   1   3  433.06   14.00
  -5   1   3  424.26   14.10
  -5  -1   3  437.56   14.30
  -5  -1   3  429.36   14.10
  -3   1   1  682.43   22.00
  -3   1   1  669.93   22.00
  -3  -1   1  719.43   22.10
  -3  -1   1  690.73   22.00
  -1   1  -1    3.50    0.50
  -1   1  -1    2.60    0.40
  -1  -1  -1    3.90    0.40
   1   1  -3   20.90    1.20
   1   1  -3   22.10    1.20
  -1   1   3   21.40    0.90
  -1   1   3   22.80    1.00
  -1  -1   3   21.10    1.20
  -3   1   5  404.76   12.80
  -3   1   5  392.06   12.80
  -3  -1   5  386.66   13.10
  -3  -1   5  400.16   13.00
  -5   1   7  369.16   11.90
  -5   1   7  338.57   12.00
  -5   1   7  356.36   12.10
  -5  -1   7  385.06   12.20
  -5  -1   7  360.86   12.30
  -7   1   9   68.79    3.20
  -7   1   9   74.19    3.20
  -7  -1   9   70.39    3.00
  -7  -1   9   74.89    3.40
  -7  -1   9   75.99    3.60
   9   1 -11   57.09    2.80
   9   1 -11   53.69    2.70
  -9   1  11   60.89    3.10
  -9   1  11   59.09    2.70
  -9   1  11   58.99    3.10
  -9  -1  11   61.79    3.30
  -9  -1  11   60.99    3.40
   9  -1 -11   61.49    3.10
  -9  -1  11   60.29    2.80
  11   1 -13   11.70    1.40
 -11   1  13   10.80    1.60
 -11   1  13    9.10    1.30
 -11   1  13   10.20    1.20
 -11  -1  13   10.40    1.40
  11  -1 -13   11.60    1.50
 -11  -1  13    8.40    1.60
 -11  -1  13    9.40    1.70
  11  -1 -13   10.40    1.80
 -13   1  15    6.80    1.10
  13   1 -15    7.90    1.70
 -13  -1  15    7.60    1.20
  13  -1 -15    6.10    1.20
  13  -1 -15    8.60    1.30
  15   1 -17   33.30    1.90
 -15   1  17   30.40    1.90
  15  -1 -17   34.20    2.10
  15  -1 -17   39.60    3.10
 -15  -1  17   30.40    1.90
 -18   2  16   28.30    1.70
 -18  -2  16   27.10    1.70
  18  -2 -16   30.30    1.60
  18  -2 -16   31.50    1.80
 -16   2  14    9.10    1.20
  16   2 -14    7.00    1.00
  16  -2 -14    8.20    1.10
 -16  -2  14    8.60    1.30
  16  -2 -14    7.30    1.20
 -14   2  12  171.48    7.20
 -14   2  12  165.68    6.40
 -14   2  12  167.18    7.20
  14   2 -12  157.28    6.00
  14   2 -12  158.58    6.10
 -14  -2  12  168.18    6.50
  14  -2 -12  166.78    6.50
 -14  -2  12  176.18    7.80
  14  -2 -12  160.48    6.20
 -14  -2  12  168.78    7.70
 -12   2  10  116.19    4.60
 -12   2  10  116.69    5.30
  12   2 -10  115.29    4.60
  12   2 -10  109.69    5.20
 -12   2  10  116.79    5.30
 -12  -2  10  120.09    4.80
  12  -2 -10  115.69    4.60
  12  -2 -10  118.49    4.80
 -12  -2  10  113.99    5.60
 -12  -2  10  118.79    5.80
 -10   2   8  252.07    9.60
 -10   2   8  265.47    9.50
 -10   2   8  262.07    9.00
 -10  -2   8  266.27   10.00
 -10  -2   8  266.57    9.20
 -10  -2   8  263.17   10.10
  -8   2   6 1111.29   35.10
  -8   2   6 1043.20   35.20
  -8  -2   6 1107.19   35.70
  -8  -2   6 1109.29   35.40
  -6   2   4   39.20    2.00
  -6  -2   4   42.00    2.10
  -4   2   2 1914.61   59.99
  -4   2   2 1856.61   59.89
  -4  -2   2 1905.41   60.19
  -4  -2   2 1934.41   60.09
   0  -2   2 4017.30  129.89
   0  -2  -2 4100.29  128.19
   2   2  -4 2905.91   90.79
   2   2  -4 2857.91   90.89
  -2   2   4 2904.71   90.29
  -2  -2   4 2857.81   90.79
   4   2  -6    4.60    0.80
  -4   2   6    3.70    0.50
  -4  -2   6    6.30    0.90
  -4  -2   6    4.10    0.80
  -6   2   8  247.88    9.00
  -6   2   8  257.67    8.80
  -6   2   8  262.47    8.80
  -6  -2   8  266.67    9.50
  -6  -2   8  267.67    9.30
  -8   2  10  304.17   11.00
  -8   2  10  308.97   11.00
  -8  -2  10  340.57   11.10
  -8  -2  10  324.47   11.80
  -8  -2  10  330.97   11.70
 -10   2  12   28.60    2.10
  10   2 -12   28.50    1.90
  10   2 -12   28.10    1.90
 -10   2  12   30.60    2.00
 -10   2  12   26.20    1.70
 -10  -2  12   27.80    2.40
 -10  -2  12   30.50    2.60
  10  -2 -12   26.70    1.90
  10  -2 -12   28.70    2.10
 -10  -2  12   31.30    2.10
  12   2 -14  118.39    4.70
 -12   2  14  114.29    4.70
 -12   2  14  118.39    5.30
  12   2 -14  112.69    4.60
  12  -2 -14  114.69    4.90
  12  -2 -14  119.09    4.90
 -12  -2  14  121.39    6.10
 -12  -2  14  117.79    5.90
 -12  -2  14  114.59    4.90
  14   2 -16    6.40    1.10
 -14   2  16    5.20    0.90
  14   2 -16    6.90    1.00
  14  -2 -16    5.90    1.10
 -14  -2  16    4.00    1.00
  14  -2 -16    4.00    1.00
 -16   2  18   26.40    1.60
  16  -2 -18   33.40    1.80
 -16  -2  18   28.20    1.60
  16  -2 -18   32.40    1.80
 -17   3  15   37.80    2.10
 -17  -3  15   38.60    2.10
  17  -3 -15   43.80    2.30
 -15   3  13    5.50    1.00
 -15  -3  13    6.80    1.10
  15  -3 -13    3.30    1.10
  15  -3 -13    4.40    1.60
 -13   3  11   21.50    1.70
 -13   3  11   26.70    2.50
 -13   3  11   26.10    2.30
 -13  -3  11   29.80    2.80
 -13  -3  11   27.00    2.00
  13  -3 -11   24.80    1.90
  13  -3 -11   25.40    2.20
 -13  -3  11   23.00    2.80
 -11   3   9  125.39    5.40
 -11   3   9  128.79    5.40
 -11   3   9  133.89    5.00
 -11  -3   9  133.19    5.10
 -11  -3   9  130.29    6.10
 -11  -3   9  125.29    5.80
  11  -3  -9  122.79    5.00
  11  -3  -9  124.39    5.10
  -9   3   7  207.88    7.50
  -9   3   7  205.18    7.60
  -9  -3   7  204.78    7.90
  -9  -3   7  200.88    8.20
  -9  -3   7  208.28    7.30
  -7   3   5 1073.69   35.90
  -7   3   5 1131.19   35.80
  -7  -3   5 1131.59   36.30
  -7  -3   5 1147.19   36.50
  -5   3   3 2804.82   91.79
  -5   3   3 2943.41   91.89
  -5  -3   3 3002.30   92.09
  -3   3   1 2657.13   86.09
  -3   3   1 2624.74   86.09
  -3  -3   1 2861.61   86.19
   3  -3  -1 2686.73   86.09
  -3  -3   1 2852.71   86.39
   1   3   1  193.78    6.80
  -1   3  -1  193.08    6.90
  -1   3  -1  197.38    6.90
   1   3   1  205.18    6.90
   1  -3   1  212.08    6.90
   1  -3   1  202.28    6.80
  -1  -3  -1  204.68    6.70
  -1   3   3 2181.68   70.29
   1   3  -3 2200.18   70.89
   1   3  -3 2172.08   70.79
  -1   3   3 2408.26   70.29
  -1  -3   3 2251.17   70.89
  -1  -3   3 2237.88   70.79
   3   3  -5  444.36   15.20
   3   3  -5  448.76   15.30
  -3  -3   5  452.75   15.10
  -3  -3   5  467.65   15.70
  -5   3   7 1062.29   33.80
  -5   3   7 1072.09   33.80
  -5   3   7  966.20   33.80
  -5  -3   7 1127.19   34.70
  -5  -3   7 1128.09   34.90
  -7   3   9   87.99    3.40
  -7   3   9   88.29    3.40
  -7  -3   9   88.69    4.40
  -7  -3   9   93.89    3.80
  -7  -3   9   89.39    4.30
  -9   3  11  129.39    4.90
  -9   3  11  117.69    4.80
   9  -3 -11  118.19    4.90
   9  -3 -11  119.19    4.80
  -9  -3  11  122.49    5.70
  -9  -3  11  122.89    5.00
  -9  -3  11  126.89    6.00
  11   3 -13    5.70    1.10
 -11   3  13   10.10    1.20
 -11   3  13    7.30    1.10
  11   3 -13    7.60    1.20
 -11  -3  13    9.30    1.90
  11  -3 -13    8.30    1.40
 -11  -3  13   11.00    1.60
  11  -3 -13    5.60    1.10
 -11  -3  13    7.40    1.50
  13   3 -15    9.40    1.20
  13  -3 -15   10.60    1.50
  13  -3 -15    8.00    1.30
 -13  -3  15   11.50    1.50
  15   3 -17   24.70    1.40
 -15   3  17   23.60    1.50
  15  -3 -17   25.00    1.80
 -15  -3  17   22.40    1.60
  15  -3 -17   27.40    1.90
 -18   4  16   12.70    1.10
  18  -4 -16   16.40    1.30
  18  -4 -16   16.60    1.20
 -16   4  14    4.00    0.80
  16  -4 -14    3.30    0.80
  16  -4 -14    2.50    0.90
 -16  -4  14    3.40    0.80
 -14   4  12   49.50    2.70
 -14   4  12   54.59    4.40
 -14  -4  12   48.70    4.60
  14  -4 -12   54.19    2.80
  14  -4 -12   52.89    2.90
 -14  -4  12   49.50    2.90
 -14  -4  12   51.59    4.20
 -12   4  10  198.88    7.90
 -12   4  10  201.28    7.70
 -12   4  10  198.58    7.30
  12  -4 -10  201.48    7.50
 -12  -4  10  212.28    7.70
  12  -4 -10  200.88    7.40
 -12  -4  10  197.18    8.90
 -10   4   8    1.80    0.60
 -10   4   8    2.80    0.80
 -10  -4   8    2.60    1.00
  10  -4  -8    3.50    0.90
 -10  -4   8    2.30    0.80
  10  -4  -8    2.90    0.90
 -10  -4   8    2.90    0.80
  -8   4   6  213.48    7.90
  -8   4   6  217.68    7.80
  -8  -4   6  220.68    8.40
  -8  -4   6  224.28    7.80
  -8  -4   6  221.78    8.60
  -6   4   4  591.24   19.70
  -6   4   4  586.24   19.60
  -6  -4   4  608.64   20.10
  -6  -4   4  629.14   20.30
  -4   4   2   76.49    3.40
  -4   4   2   75.69    3.10
  -4  -4   2   88.19    3.60
  -4  -4   2   77.59    3.40
   2  -4   0 3507.05  110.39
   0   4  -2 1172.78   37.00
   0   4   2 1124.39   36.60
   0   4  -2 1134.29   37.00
   0   4   2 1175.08   36.60
   0   4   2 1168.78   36.70
   0  -4   2 1154.88   36.90
   0  -4   2 1150.18   37.00
  -2   4   4  142.89    4.70
  -2   4   4  134.89    4.70
   2   4  -4  143.69    5.60
   2   4  -4  145.99    5.50
  -2   4   4  140.49    4.70
  -2  -4   4  138.59    5.50
  -2  -4   4  147.39    5.40
   4   4  -6  206.88    8.10
  -4  -4   6  220.88    7.90
  -4  -4   6  209.38    8.00
  -6   4   8   45.80    1.80
  -6  -4   8   50.39    2.40
  -6  -4   8   50.59    3.00
  -6  -4   8   48.20    3.00
  -8   4  10   96.89    3.80
  -8  -4  10  105.69    5.20
  -8  -4  10  100.69    4.30
   8  -4 -10  100.49    4.40
  -8  -4  10   94.99    4.90
   8  -4 -10  104.89    4.40
 -10   4  12   45.50    2.40
  10   4 -12   46.80    2.60
 -10  -4  12   47.30    3.50
 -10  -4  12   46.40    2.70
  10  -4 -12   48.50    2.90
 -10  -4  12   48.10    3.50
  12   4 -14    2.50    1.60
 -12   4  14    2.90    0.80
  12  -4 -14    2.60    1.00
  12  -4 -14    3.10    1.00
 -12  -4  14    2.10    0.90
 -14   4  16   13.30    1.20
  14  -4 -16   14.60    1.50
 -14  -4  16   11.50    1.30
  14  -4 -16   13.00    1.50
 -17   5  15   90.99    3.70
  17  -5 -15  110.39    3.80
  17  -5 -15  102.39    3.80
 -17  -5  15   86.99    3.80
 -15   5  13   32.20    1.90
 -15  -5  13   28.60    2.10
  15  -5 -13   30.60    2.10
  15  -5 -13   32.70    2.10
 -13   5  11  153.58    7.30
 -13   5  11  143.39    5.60
 -13  -5  11  159.68    9.20
 -13  -5  11  139.79    5.60
  13  -5 -11  144.79    5.80
 -13  -5  11  129.19    9.20
 -13  -5  11  145.59    5.80
  13  -5 -11  153.08    5.80
 -11   5   9    1.10    0.60
 -11   5   9    1.50    0.70
 -11  -5   9    0.60    1.00
 -11  -5   9    1.00    0.80
 -11  -5   9    1.00    0.70
 -11  -5   9    0.10    1.00
  11  -5  -9    2.10    0.80
  11  -5  -9    2.10    0.80
   9   5  -7   48.60    2.20
  -9   5   7   46.10    2.50
  -9   5   7   49.00    2.50
   9  -5  -7   47.70    2.40
   9  -5  -7   44.90    2.30
  -9  -5   7   45.30    3.10
  -9  -5   7   47.70    2.50
  -9  -5   7   45.20    3.10
  -7   5   5    2.30    0.60
  -7   5   5    2.50    0.60
   7   5  -5    2.80    0.70
  -7  -5   5    2.50    0.60
  -7  -5   5    2.60    0.90
  -7  -5   5    2.40    0.80
  -5   5   3 1027.90   34.20
  -5   5   3 1064.19   34.10
  -5  -5   3 1099.79   34.60
  -5  -5   3 1068.29   34.70
  -3   5   1  179.58    6.40
  -3   5   1  169.08    6.40
   3  -5  -1  171.38    6.20
  -3  -5   1  177.08    6.40
  -3  -5   1  181.28    6.60
  -1   5  -1  769.22   25.20
   1   5   1  794.22   25.10
  -1   5  -1  757.42   25.30
   1   5   1  785.62   25.20
   1  -5   1  753.52   25.20
  -1  -5  -1  788.12   24.90
  -1   5   3  260.37    9.00
   1   5  -3  261.37    9.60
  -1   5   3  272.67    9.10
  -1   5   3  283.47    9.20
   1   5  -3  275.87    9.70
  -1  -5   3  273.97    9.50
  -1  -5   3  262.37   10.20
   3   5  -5  625.64   21.20
  -3   5   5  627.84   20.10
  -3   5   5  592.04   20.10
   3   5  -5  645.44   21.40
  -3  -5   5  674.73   22.50
  -3  -5   5  636.34   21.30
   5   5  -7  535.65   19.30
   5   5  -7  542.95   18.10
  -5  -5   7  556.54   19.20
  -5  -5   7  546.95   19.00
  -5  -5   7  591.84   18.30
   7  -5  -9  191.78    7.30
  -7  -5   9  211.58    8.10
  -7  -5   9  204.38    8.30
   7  -5  -9  195.48    7.20
  -7  -5   9  208.28    8.40
   9   5 -11  133.39    5.40
  -9  -5  11  141.69    5.60
   9  -5 -11  145.69    5.40
  -9  -5  11  125.29    5.70
  -9  -5  11  147.59    7.70
  -9  -5  11  136.49    6.60
   9  -5 -11  144.59    5.60
  11   5 -13    8.00    1.20
 -11  -5  13    8.80    1.80
 -11  -5  13   12.30    1.50
  11  -5 -13   10.30    1.40
 -11  -5  13    8.20    1.60
  13  -5 -15   28.80    2.00
 -13  -5  15   24.40    1.70
  13  -5 -15   25.60    1.90
 -15  -5  17   26.60    1.60
  15  -5 -17   32.70    1.80
  15  -5 -17   30.70    1.70
 -16   6  14   13.50    1.10
  16  -6 -14   12.30    1.60
  16  -6 -14   14.70    1.40
 -14   6  12   12.90    2.00
  14  -6 -12   12.60    1.50
 -14  -6  12   11.80    1.40
  14  -6 -12   13.00    1.60
 -14  -6  12   10.90    1.50
 -12   6  10   91.59    4.20
 -12  -6  10   92.89    4.10
 -12  -6  10   89.29    6.10
 -12  -6  10   88.69    3.90
  12  -6 -10  100.29    4.10
  12  -6 -10   92.89    4.10
 -12  -6  10   91.19    5.50
 -10   6   8   49.30    2.70
 -10  -6   8   48.10    2.60
  10  -6  -8   47.30    2.60
 -10  -6   8   51.29    3.70
 -10  -6   8   45.20    2.40
  10  -6  -8   53.69    2.70
  10  -6  -8   48.70    2.60
   8   6  -6  250.37    8.70
  -8   6   6  254.07    8.80
  -8   6   6  248.68    8.90
  -8  -6   6  252.67    9.90
   8  -6  -6  239.78    8.60
  -8  -6   6  242.78    8.70
  -8  -6   6  247.68    8.60
  -6   6   4   15.40    1.40
   6   6  -4   17.40    1.20
  -6   6   4   13.70    1.40
  -6  -6   4   12.90    1.70
  -4   6   2  748.73   25.10
   4   6  -2  774.02   24.70
  -4   6   2  783.52   25.30
  -4  -6   2  775.42   25.70
  -2   6   0   53.39    2.80
   2   6   0   57.09    2.90
  -2   6   0   57.39    2.80
  -2  -6   0   57.79    2.70
   2  -6   0   46.70    2.60
   0   6   2  212.78    7.40
   0   6  -2  205.08    7.70
   0   6   2  211.68    7.50
   0   6  -2  205.08    7.90
   0  -6   2  197.28    7.60
   2   6  -4  892.41   28.10
  -2   6   4  804.82   28.00
   2   6  -4  864.31   29.00
   2   6  -4  879.41   28.90
  -2   6   4  911.91   28.10
  -2  -6   4  885.91   28.90
   4   6  -6  444.76   14.50
   4   6  -6  436.66   15.80
  -4   6   6  441.96   14.20
  -4  -6   6  436.36   15.60
  -4  -6   6  431.86   14.50
  -4  -6   6  431.06   15.40
   6   6  -8  204.48    7.10
  -6  -6   8  201.18    7.30
   6  -6  -8  195.38    7.10
   6  -6  -8  191.88    7.10
  -6  -6   8  211.18    8.50
  -6  -6   8  208.18    7.20
  -6  -6   8  208.28    8.30
   6  -6  -8  193.78    7.20
   6  -6  -8  185.68    7.30
   8  -6 -10   90.89    4.10
  -8  -6  10   98.49    5.20
  -8  -6  10  109.19    5.90
   8  -6 -10   92.49    4.00
  -8  -6  10   95.79    4.20
   8  -6 -10   92.99    4.00
   8  -6 -10   94.49    4.00
  -8  -6  10   93.79    4.00
  10  -6 -12    1.90    0.90
 -10  -6  12    2.20    1.50
 -10  -6  12    1.70    0.80
 -10  -6  12    0.40    0.70
  10  -6 -12    0.80    0.80
  12  -6 -14   24.70    2.00
  12  -6 -14   26.60    1.90
 -12  -6  14   23.60    1.80
  14  -6 -16    2.50    0.80
 -14  -6  16    2.00    0.60
  14  -6 -16    2.90    0.70
 -15  -7  13   22.90    1.60
  15  -7 -13   24.60    1.90
  15  -7 -13   25.20    1.70
 -13   7  11   10.70    1.30
  13  -7 -11    7.40    1.20
  13  -7 -11   10.20    1.30
 -13  -7  11    9.10    1.20
 -11   7   9   79.59    3.70
  11  -7  -9   73.79    3.50
 -11  -7   9   78.49    3.50
  11  -7  -9   77.99    3.60
  11  -7  -9   83.99    3.70
 -11  -7   9   78.59    5.00
  -9   7   7  102.09    4.40
   9   7  -7   97.59    4.00
  -9  -7   7  100.29    4.00
  -9  -7   7  104.99    5.50
   9  -7  -7   90.49    4.10
   9  -7  -7   93.39    4.10
   9  -7  -7   93.89    4.20
   9  -7  -7   95.59    4.10
  -7   7   5  326.27   11.10
  -7   7   5  316.17   10.90
   7   7  -5  330.17   10.90
   7  -7  -5  287.97   11.00
  -7  -7   5  315.17   11.70
   7  -7  -5  302.67   11.90
   7  -7  -5  293.27   10.60
  -7  -7   5  311.47   12.00
  -5   7   3    4.50    0.90
  -5   7   3    5.00    1.00
  -5   7   3    5.10    0.60
   5   7  -3    4.20    0.70
  -5  -7   3    5.90    1.20
  -3   7   1   19.10    1.20
   3   7  -1   19.80    1.20
  -3   7   1   19.80    1.80
  -3   7   1   22.50    1.80
  -3  -7   1   15.10    1.60
   1   7   1  280.87    9.70
  -1   7  -1  294.47   10.60
  -1   7  -1  289.57   10.60
  -1   7  -1  298.17    9.90
   1   7  -3   23.90    2.80
   1   7  -3   20.10    1.40
  -1   7   3   27.40    1.80
   1   7  -3   20.70    2.10
  -1  -7   3   25.10    2.10
   3   7  -5    8.10    1.00
   3   7  -5    7.20    1.30
  -3   7   5    6.90    0.90
  -3  -7   5    8.80    1.50
   5   7  -7  404.66   15.30
   5   7  -7  417.76   13.80
   5  -7  -7  394.56   13.60
  -5  -7   7  428.46   15.20
  -5  -7   7  406.36   13.60
   5  -7  -7  404.06   13.90
  -7  -7   9   40.80    2.20
  -7  -7   9   43.90    2.30
   7  -7  -9   41.20    2.20
   7  -7  -9   37.40    2.40
   7  -7  -9   43.20    2.40
  -7  -7   9   33.50    4.20
   7  -7  -9   42.30    2.40
   9  -7 -11    8.70    1.30
  -9  -7  11    5.70    1.10
   9  -7 -11    6.60    1.20
  -9  -7  11    6.30    1.00
   9  -7 -11    8.80    1.20
   9  -7 -11    8.00    1.10
  -9  -7  11    9.20    2.80
  11  -7 -13   74.49    3.40
  11  -7 -13   70.59    3.40
 -11  -7  13   76.59    3.30
  13  -7 -15    2.40    0.70
  14  -8 -12   40.00    2.10
 -14  -8  12   40.90    2.70
  14  -8 -12   36.60    2.60
 -12  -8  10   31.90    2.10
  12  -8 -10   35.30    2.20
  12  -8 -10   32.20    2.10
  12  -8 -10   34.30    2.10
 -10  -8   8    4.00    0.90
  10  -8  -8    4.00    0.90
  10  -8  -8    4.90    1.00
 -10  -8   8    1.80    1.50
  10  -8  -8    3.30    1.00
  10  -8  -8    3.30    1.00
   8   8  -6  286.67   10.10
  -8   8   6  290.87   10.40
  -8   8   6  279.47    9.80
   8  -8  -6  279.67   10.00
  -8  -8   6  310.77   11.90
  -8  -8   6  296.47   10.00
   8  -8  -6  290.27   10.20
   8  -8  -6  286.47   10.00
   8  -8  -6  261.97   10.10
  -6   8   4   12.80    1.10
  -6   8   4   16.20    1.70
   6   8  -4   14.20    1.30
  -6   8   4   15.10    1.60
  -6  -8   4   12.40    1.40
  -6  -8   4   12.80    1.20
   6  -8  -4   12.90    1.30
   6  -8  -4   11.90    1.50
   6  -8  -4   13.10    1.60
  -6  -8   4    9.20    1.90
  -4   8   2  473.55   16.20
  -4   8   2  471.85   15.50
   4   8  -2  460.55   15.90
  -4   8   2  476.45   16.30
   4  -8  -2  483.05   15.80
  -4  -8   2  460.45   15.40
   4  -8  -2  452.05   15.80
  -2   8   0  176.18    6.90
   2   8   0  166.48    6.00
  -2   8   0  166.48    6.10
  -2   8   0  164.08    6.90
   2  -8   0  161.18    6.30
   0   8  -2  270.27   10.20
   0   8  -2  271.37    9.10
   0   8  -2  265.27   10.10
   0   8   2  251.87    8.80
   0  -8  -2  259.37    9.30
   0  -8   2  249.38    8.80
   0  -8   2  257.67    9.30
   2   8  -4  595.34   20.60
   2   8  -4  586.44   19.20
   2   8  -4  582.74   20.50
   2  -8  -4  574.34   19.80
  -2  -8   4  611.94   19.50
   2  -8  -4  538.15   20.30
   4   8  -6   28.80    2.80
   4   8  -6   30.10    1.80
  -4  -8   6   31.40    2.20
  -4  -8   6   24.50    2.80
   4  -8  -6   29.90    2.00
  -4  -8   6   28.90    1.80
   4  -8  -6   23.00    1.70
   4  -8  -6   27.70    2.00
   6   8  -8  441.66   14.80
   6  -8  -8  419.26   14.70
   6  -8  -8  439.86   15.00
   6  -8  -8  431.16   15.00
  -6  -8   8  455.35   16.70
   6  -8  -8  436.96   14.70
  -6  -8   8  460.95   14.80
  -8  -8  10   20.20    3.30
   8  -8 -10   25.40    1.80
   8  -8 -10   22.60    1.90
   8  -8 -10   22.30    1.80
  -8  -8  10   25.50    1.90
   8  -8 -10   21.90    1.90
  10  -8 -12   74.09    3.30
 -10  -8  12   76.09    3.40
  10  -8 -12   76.09    3.40
  10  -8 -12   77.19    3.40
  12  -8 -14   53.09    2.50
 -12  -8  14   53.99    2.50
  12  -8 -14   52.19    2.50
  13  -9 -11    1.50    0.60
 -13  -9  11    0.50    1.00
  13  -9 -11    0.20    0.80
  13  -9 -11    2.30    0.70
  11  -9  -9    4.60    1.00
  11  -9  -9    4.00    0.90
  11  -9  -9    4.00    0.90
 -11  -9   9    4.10    0.90
   9   9  -7   37.20    2.10
  -9   9   7   38.40    2.50
  -9   9   7   39.70    2.10
  -9  -9   7   39.80    2.20
   9  -9  -7   35.50    2.30
   9  -9  -7   38.10    2.20
   9  -9  -7   38.20    2.50
   7   9  -5   96.29    4.10
  -7   9   5   97.59    4.50
  -7   9   5   93.59    3.90
  -7  -9   5   93.09    4.20
   7  -9  -5   97.09    4.70
   7  -9  -5   93.99    4.30
  -7  -9   5   96.39    4.00
   7  -9  -5   94.49    4.50
   5   9  -3    8.30    1.10
  -5   9   3    6.10    1.30
  -5   9   3    5.60    0.90
   5  -9  -3    6.40    1.20
  -5  -9   3    4.70    0.90
  -5  -9   3    4.90    1.10
   5  -9  -3    7.90    1.30
   5  -9  -3    7.80    1.10
  -3   9   1  123.59    5.50
  -3   9   1  117.19    4.60
   3   9  -1  114.69    4.60
  -3   9   1  119.99    5.50
   3  -9  -1  115.19    4.90
  -3  -9   1  113.89    4.60
  -3  -9   1  116.09    4.40
  -3  -9   1  118.19    4.80
   3  -9  -1  112.39    4.10
   3  -9  -1  109.89    4.70
   1   9   1   48.50    2.40
  -1   9  -1   52.79    3.40
  -1   9  -1   51.19    3.40
  -1   9  -1   48.50    2.50
   1  -9   1   44.90    2.70
   1  -9   1   49.20    2.60
  -1  -9  -1   49.00    2.50
  -1  -9  -1   48.40    2.10
  -1  -9  -1   48.70    2.70
   1  -9   1   44.90    2.10
   1   9  -3    9.90    1.80
  -1   9   3   11.40    1.00
   1   9  -3    8.60    1.10
   1   9  -3    7.20    1.50
   1  -9  -3   11.00    1.40
  -1  -9   3   10.80    1.30
   1  -9  -3   13.10    1.60
  -1  -9   3    9.50    1.40
  -1  -9   3   11.00    1.10
   3   9  -5   14.50    2.50
   3   9  -5   13.50    1.30
   3  -9  -5   13.60    1.60
  -3  -9   5    8.80    1.40
   3  -9  -5   13.40    1.60
   5   9  -7   70.59    3.20
   5  -9  -7   69.89    3.40
  -5  -9   7   66.49    3.20
  -5  -9   7   69.49    5.10
   5  -9  -7   67.39    3.40
   7  -9  -9   69.79    3.40
   7  -9  -9   69.99    3.10
   7  -9  -9   70.69    3.40
  -7  -9   9   61.99    5.40
  -7  -9   9   76.49    3.30
   9  -9 -11   46.20    2.30
   9  -9 -11   44.70    2.50
   9  -9 -11   46.20    2.40
   9  -9 -11   41.60    2.30
  -9  -9  11   43.60    2.40
  11  -9 -13   44.40    2.10
 -11  -9  13   43.40    2.10
  11  -9 -13   42.50    2.10
  12 -10 -10    1.30    0.60
  12 -10 -10    0.40    0.70
 -12 -10  10    0.60    0.80
 -10 -10   8   11.10    1.30
  10 -10  -8   10.80    1.50
  10 -10  -8   12.40    1.30
  10 -10  -8   11.20    1.30
   8  10  -6    2.50    0.70
  -8  10   6    2.40    0.60
   8 -10  -6    1.90    0.90
  -8 -10   6    1.60    0.70
   8 -10  -6    1.90    0.90
   8 -10  -6    2.10    0.80
  -6  10   4   13.20    1.20
   6  10  -4   10.30    1.30
  -6  10   4   10.70    1.60
  -6 -10   4    9.60    1.50
   6 -10  -4   14.40    1.30
  -6 -10   4   10.90    1.30
   6 -10  -4    9.30    1.30
   6 -10  -4   11.70    1.70
  -4  10   2   10.20    1.70
  -4  10   2   10.80    1.20
  -4  10   2   10.10    1.70
   4  10  -2    8.90    1.20
   4 -10  -2    9.20    1.20
   4 -10  -2   10.80    1.60
   4 -10  -2    9.60    1.00
  -4 -10   2    8.90    1.40
   4 -10  -2    7.00    1.30
  -4 -10   2   12.30    1.40
  -4 -10   2   10.90    1.20
  -2  10   0   56.89    3.80
   2  10   0   54.99    2.70
  -2  10   0   59.39    2.90
  -2  10   0   57.39    3.80
  -2 -10   0   54.59    2.50
   2 -10   0   56.69    2.40
   2 -10   0   56.79    3.30
  -2 -10   0   58.09    3.70
  -2 -10   0   57.99    2.90
   0  10  -2   44.70    3.50
   0  10   2   48.80    2.40
   0  10  -2   50.89    2.60
   0 -10  -2   39.40    3.10
   0 -10  -2   45.70    1.90
   0 -10   2   51.39    2.70
   2  10  -4    4.80    1.40
   2  10  -4    5.20    1.00
   2 -10  -4    5.60    1.20
   2 -10  -4    4.80    1.10
  -2 -10   4    9.30    1.40
  -2 -10   4    9.60    1.50
  -4  10   6    7.50    0.90
   4  10  -6    4.80    0.90
   4 -10  -6    6.90    1.20
  -4 -10   6    5.40    1.00
   4 -10  -6    5.80    1.20
   6  10  -8    8.30    1.10
  -6 -10   8   10.30    1.20
   6 -10  -8    7.40    1.20
   6 -10  -8   10.80    1.60
   8 -10 -10  231.88    8.00
   8 -10 -10  232.58    8.30
   8 -10 -10  233.38    8.30
  -8 -10  10  229.08    8.10
 -10 -10  12  103.39    4.00
  10 -10 -12   98.19    3.90
  10 -10 -12  107.19    3.90
  11 -11  -9    0.20    0.40
  11 -11  -9    1.30    0.70
 -11 -11   9    0.60    0.60
   9  11  -7    0.60    0.50
  -9 -11   7    0.00    0.50
   9 -11  -7   -0.80    0.60
   9 -11  -7    0.10    0.50
   9 -11  -7    0.10    0.60
   7  11  -5   62.69    3.00
  -7  11   5   60.79    2.80
   7 -11  -5   58.49    2.70
   7 -11  -5   61.69    3.20
  -7 -11   5   61.69    2.80
   7 -11  -5   59.79    3.20
  -5  11   3    5.00    0.80
   5  11  -3    2.80    0.80
  -5 -11   3    4.00    0.80
   5 -11  -3    5.00    1.10
  -5 -11   3    8.10    1.30
   5 -11  -3    4.70    1.10
  -3  11   1  137.69    5.40
   3  11  -1  132.89    5.40
  -3  11   1  140.09    6.50
  -3  11   1  130.89    6.50
   3 -11  -1  135.79    5.50
  -3 -11   1  140.69    5.70
   3 -11  -1  137.19    4.60
  -3 -11   1  136.19    5.30
   3 -11  -1  136.59    5.80
  -3 -11   1  129.79    4.90
   1  11   1   18.70    1.50
  -1  11  -1   17.30    1.50
  -1  11  -1   20.10    3.00
  -1 -11  -1   18.80    1.80
   1 -11   1   16.10    1.80
   1 -11   1   17.50    1.20
  -1 -11  -1   15.90    1.00
  -1 -11  -1   18.30    1.90
   1 -11   1   16.60    2.00
   1  11  -3    1.30    0.70
  -1  11   3    0.40    0.40
  -1 -11   3    0.60    1.00
  -1 -11   3   -0.60    0.70
  -1 -11   3   -0.60    0.50
   1 -11  -3   -0.70    0.60
   1 -11  -3    0.40    0.90
   3  11  -5   55.59    2.90
  -3  11   5   60.19    2.70
   3 -11  -5   56.89    3.20
   3 -11  -5   55.79    3.10
  -3 -11   5   52.89    2.60
   5  11  -7    2.30    0.70
  -5  11   7    4.20    0.70
  -5 -11   7    2.80    0.80
   5 -11  -7    2.70    1.00
   5 -11  -7    3.00    1.00
   7 -11  -9  176.08    6.70
   7 -11  -9  181.58    6.70
  -7 -11   9  177.78    6.40
  -9 -11  11  113.99    4.20
   9 -11 -11  110.99    4.30
   9 -11 -11  110.69    4.30
 -10 -12   8    2.00    0.50
  10 -12  -8    2.50    0.80
   8  12  -6    1.70    0.60
  -8  12   6    3.50    0.70
   8 -12  -6    1.10    0.60
   8 -12  -6    2.60    0.80
  -8 -12   6    2.50    0.70
   8 -12  -6    1.90    0.90
   6  12  -4    1.00    0.70
  -6  12   4    1.90    0.60
  -6 -12   4    1.40    0.60
   6 -12  -4    1.50    0.90
   6 -12  -4    1.80    1.00
   4  12  -2   14.00    1.30
  -4  12   2   14.70    1.40
   4 -12  -2   12.30    1.60
  -4 -12   2   14.50    1.20
   4 -12  -2   16.20    1.90
  -4 -12   2   16.90    1.40
  -4 -12   2   17.10    1.70
   2  12   0    2.60    0.70
  -2  12   0    1.90    0.70
  -2 -12   0    2.90    0.50
   2 -12   0    3.10    0.40
   2 -12   0    2.60    0.90
  -2 -12   0    4.70    1.10
   2 -12   0    2.30    0.90
  -2 -12   0    2.60    0.80
   0  12   2   72.09    3.40
   0  12  -2   74.49    3.50
   0 -12  -2   74.79    3.70
   0 -12   2   75.69    3.40
   0 -12  -2   74.39    3.50
   0 -12   2   77.69    3.00
   0 -12   2   78.09    3.80
  -2  12   4    3.40    0.70
   2  12  -4    2.00    0.70
   2 -12  -4    2.00    1.00
   2 -12  -4    2.10    0.90
  -2 -12   4    2.10    0.70
  -4  12   6   17.30    1.20
   4  12  -6   15.60    1.30
   4 -12  -6   16.80    1.70
  -4 -12   6   17.80    1.40
   4 -12  -6   18.10    1.90
  -6 -12   8    0.80    0.60
   6 -12  -8    0.70    0.70
   8 -12 -10    6.50    0.90
   8 -12 -10    6.00    0.80
  -8 -12  10    6.50    0.80
  -9 -13   7    5.10    0.60
   9 -13  -7    4.60    0.90
  -7  13   5    6.70    0.80
   7  13  -5    4.40    0.70
   7 -13  -5    5.00    1.10
   7 -13  -5    5.90    1.00
  -7 -13   5    4.90    0.70
  -5  13   3    4.70    0.80
   5  13  -3    2.90    0.70
  -5 -13   3    3.50    0.70
   5 -13  -3    4.10    1.00
   5 -13  -3    3.30    0.90
   3  13  -1    2.70    0.70
  -3  13   1    3.70    0.80
  -3 -13   1    2.50    0.90
   3 -13  -1    2.30    0.90
   3 -13  -1    2.90    0.90
  -3 -13   1    4.00    0.70
  -1  13  -1    1.40    0.70
   1  13   1    1.80    0.60
   1 -13   1    0.90    0.70
   1 -13   1    2.30    0.90
  -1 -13  -1    2.30    0.70
  -1 -13  -1    2.40    0.90
  -1  13   3   16.20    1.20
   1  13  -3   14.70    1.30
  -1 -13   3   14.10    1.00
   1 -13  -3   17.20    1.70
   1 -13  -3   13.80    1.60
  -1 -13   3   11.70    1.30
   3  13  -5   25.70    1.60
  -3  13   5   28.40    1.90
   3 -13  -5   27.50    2.10
   3 -13  -5   26.00    2.00
  -5  13   7   21.00    1.40
  -5 -13   7   21.60    1.30
   5 -13  -7   28.50    1.90
   5 -13  -7   24.90    1.70
   4  14  -2   46.20    2.20
  -4  14   2   46.20    2.20
   4 -14  -2   47.20    2.30
   2  14   0   35.10    1.80
  -2  14   0   31.50    1.70
   2 -14   0   30.10    1.80
  -2 -14   0   35.20    2.00
  -2 -14   0   28.60    1.60
   0  14  -2    1.40    0.50
   0  14   2    1.00    0.50
   0 -14  -2    1.10    0.70
   0 -14  -2    1.30    0.60
   2  14  -4   18.00    1.20
  -2  14   4   19.70    1.20
   2 -14  -4   21.60    1.50
   2 -14  -4   19.70    1.60
  18   0 -15   -0.40    0.50
 -18   0  15    0.10    0.60
 -16   0  13    0.40    0.60
  16   0 -13   -0.10    0.70
  16   0 -13   -0.20    0.70
  14   0 -11    0.30    0.70
 -14   0  11   -0.30    0.60
 -14   0  11   -0.50    0.60
  14   0 -11   -0.20    0.80
 -14   0  11    0.10    0.90
 -12   0   9    0.20    0.60
  12   0  -9   -1.50    0.80
 -12   0   9    0.20    0.60
 -12   0   9    0.00    0.70
  12   0  -9   -0.80    0.50
 -10   0   7    0.20    0.50
 -10   0   7    0.60    0.60
 -10   0   7    0.20    0.50
  -8   0   5    0.20    0.50
  -8   0   5    0.80    0.50
  -6   0   3    0.30    0.30
  -6   0   3    0.50    0.40
  -4   0   1    0.80    0.40
  -4   0   1    0.30    0.40
  -2   0  -1    0.10    0.30
  -2   0  -1    0.40    0.40
   0   0  -3    0.20    0.30
   0   0  -3    0.30    0.30
   2   0  -5    0.20    0.30
  -4   0   7    0.80    0.50
  -4   0   7    0.10    0.40
  -6   0   9    0.40    0.50
  -6   0   9    0.20    0.50
  -8   0  11    1.30    0.70
   8   0 -11    0.90    0.60
   8   0 -11    0.00    0.50
  -8   0  11    0.70    0.70
  -8   0  11    1.10    0.60
  10   0 -13   -0.10    0.60
 -10   0  13    0.20    0.70
 -10   0  13   -1.00    0.70
 -10   0  13    0.10    0.60
  10   0 -13    0.90    0.80
  12   0 -15    1.00    0.80
 -12   0  15   -0.50    0.70
  12   0 -15   -0.90    0.70
  14   0 -17    1.30    0.70
 -14   0  17    0.50    0.60
  14   0 -17    0.10    0.70
 -19   1  16    3.30    0.70
  19  -1 -16    2.30    0.60
 -19  -1  16    3.10    0.70
  17   1 -14   10.20    1.10
 -17   1  14    9.60    1.20
  17  -1 -14    9.70    1.20
  17  -1 -14    9.20    1.10
 -17  -1  14   10.10    1.60
 -15   1  12   19.70    2.70
 -15   1  12   21.10    2.30
 -15   1  12   15.10    1.60
  15   1 -12   18.40    1.80
  15   1 -12   16.70    1.70
 -15  -1  12   15.90    1.70
  15  -1 -12   20.20    1.90
 -15  -1  12   14.30    2.30
 -15  -1  12   13.00    2.00
  15  -1 -12   18.30    1.60
 -13   1  10  113.19    5.50
 -13   1  10  120.29    4.80
  13   1 -10  114.19    4.60
  13   1 -10  108.49    4.40
 -13  -1  10  123.19    6.10
  13  -1 -10  119.49    4.80
  13  -1 -10  115.59    4.60
 -13  -1  10  116.29    6.70
 -13  -1  10  121.69    4.90
 -11   1   8    1.80    0.80
 -11   1   8    2.90    0.70
 -11   1   8    1.70    0.70
 -11  -1   8    2.10    0.70
 -11  -1   8    3.00    0.90
 -11  -1   8    2.00    0.80
  -9   1   6  846.42   28.10
  -9   1   6  867.91   27.90
  -9  -1   6  856.81   28.10
  -9  -1   6  851.01   27.60
  -9  -1   6  855.91   28.30
  -7   1   4   74.29    3.20
  -7   1   4   72.19    3.30
  -7  -1   4   79.19    3.40
  -7  -1   4   76.59    3.60
  -5   1   2 1012.80   33.90
  -5   1   2 1064.39   33.80
  -5  -1   2 1100.79   33.90
  -5  -1   2 1070.39   34.00
  -3   1   0 1233.88   39.50
  -3   1   0 1232.48   39.60
  -3  -1   0 1255.17   39.50
  -3  -1   0 1262.27   39.50
  -1   1  -2 1511.25   46.30
  -1   1  -2 1450.45   46.20
  -1  -1  -2 1418.56   46.10
   1   1  -4   16.80    1.20
   1   1  -4   17.90    1.30
  -1  -1   4   21.20    1.20
  -3   1   6  296.87   10.00
   3   1  -6  304.37   10.30
  -3   1   6  302.97   10.00
  -3  -1   6  306.67   10.50
  -3  -1   6  296.07   10.20
  -5   1   8  801.72   25.60
  -5   1   8  757.62   25.70
  -5  -1   8  825.42   25.90
  -5  -1   8  797.92   26.00
  -7   1  10   27.40    1.80
  -7   1  10   24.80    1.70
  -7  -1  10   26.70    2.60
  -7  -1  10   27.80    1.60
  -7  -1  10   26.60    1.90
   9   1 -12  122.09    5.00
  -9   1  12  127.89    5.50
  -9   1  12  134.39    5.90
   9   1 -12  124.39    5.00
  -9   1  12  131.69    5.50
  -9  -1  12  130.29    5.10
   9  -1 -12  126.39    5.10
  -9  -1  12  131.09    5.70
   9  -1 -12  126.59    5.00
  -9  -1  12  134.29    5.90
  11   1 -14  125.79    5.10
 -11   1  14  121.19    5.60
 -11   1  14  123.89    5.10
  11   1 -14  126.89    5.00
 -11   1  14  119.29    5.50
 -11  -1  14  127.29    5.20
  11  -1 -14  130.19    5.20
  11  -1 -14  127.99    5.20
 -11  -1  14  140.69    6.20
 -11  -1  14  126.69    6.10
  13   1 -16   13.90    1.50
 -13   1  16   11.90    1.30
  13   1 -16   12.50    1.50
  13  -1 -16   14.60    1.70
 -13  -1  16   12.90    1.50
  13  -1 -16   15.30    1.70
 -15   1  18   24.60    1.50
  15   1 -18   23.00    1.50
  15   1 -18   24.10    1.60
 -15  -1  18   21.10    1.50
  15  -1 -18   26.30    1.70
  15  -1 -18   26.00    1.70
 -18   2  15   13.10    1.20
  18  -2 -15   15.40    1.90
  18  -2 -15   15.20    1.20
 -18  -2  15   14.20    1.30
 -16   2  13   12.20    1.30
  16   2 -13   13.60    1.40
 -16  -2  13   12.80    1.40
  16  -2 -13   14.80    1.70
  16  -2 -13   12.60    1.50
  14   2 -11   10.10    1.30
 -14   2  11    8.00    1.60
 -14   2  11    5.90    1.30
 -14   2  11    7.40    1.20
  14  -2 -11    8.20    1.30
  14  -2 -11   10.60    1.40
 -14  -2  11    6.70    1.60
 -14  -2  11    6.10    1.40
 -14  -2  11    9.40    2.10
 -12   2   9    2.80    0.80
 -12   2   9    2.90    0.80
 -12   2   9    3.10    1.00
  12   2  -9    4.90    0.90
 -12  -2   9    3.10    0.80
 -12  -2   9    1.40    0.80
  12  -2  -9    3.30    0.80
  12  -2  -9    4.30    1.00
 -12  -2   9    2.80    0.90
 -10   2   7  348.67   12.70
 -10  -2   7  369.36   12.30
 -10  -2   7  367.26   13.00
  -8   2   5   11.00    1.30
  -8   2   5   11.70    1.20
  -8  -2   5   12.60    1.50
  -8  -2   5    8.10    1.10
  -6   2   3  620.84   21.50
  -6   2   3  640.74   20.90
  -6  -2   3  651.23   21.00
  -6  -2   3  650.03   21.10
  -4   2   1  900.11   28.90
  -4   2   1  893.71   28.80
  -4  -2   1  906.51   28.90
  -2   2  -1 1777.02   56.29
  -2   2  -1 1708.23   56.39
  -2  -2  -1 1793.52   56.29
  -2  -2  -1 1851.21   56.69
   0   2   3 1276.57   40.50
   0   2  -3 1248.88   40.90
   0   2  -3 1290.17   41.00
   0  -2   3 1325.67   40.90
   2   2  -5    2.50    0.60
  -2   2   5    1.10    0.30
   2   2  -5    2.50    0.60
  -2   2   5    1.30    0.20
  -2  -2   5    1.50    0.40
  -2  -2   5    1.90    0.70
  -4   2   7   11.70    0.90
  -4   2   7   10.00    1.00
   4   2  -7   10.50    1.30
  -4   2   7   13.00    0.90
  -4  -2   7   13.60    1.30
  -4  -2   7   12.80    1.30
  -6   2   9    2.50    0.60
  -6   2   9    2.30    0.50
  -6  -2   9    2.20    0.80
  -6  -2   9    2.60    0.70
  -6  -2   9    2.50    0.60
   8   2 -11  105.59    4.30
  -8   2  11  113.99    4.60
  -8   2  11  113.69    4.50
  -8  -2  11  109.39    5.30
  -8  -2  11  111.39    5.20
  10   2 -13    4.50    1.10
 -10   2  13    1.90    0.80
 -10   2  13    3.80    0.80
  10   2 -13    3.80    0.90
 -10  -2  13    2.70    1.10
 -10  -2  13    3.60    1.00
 -10  -2  13    5.50    1.30
  10  -2 -13    2.60    1.10
 -12   2  15   77.89    3.50
  12   2 -15   79.69    3.60
  12   2 -15   78.59    4.50
  12  -2 -15   81.09    3.60
  12  -2 -15   80.59    3.70
 -12  -2  15   76.49    3.70
 -14   2  17    1.40    0.60
  14   2 -17    0.30    0.80
  14  -2 -17    1.20    0.80
 -14  -2  17    1.50    0.70
  14  -2 -17    1.30    0.80
 -17   3  14    6.30    1.00
  17  -3 -14    5.50    1.00
 -17  -3  14    6.50    1.00
  17  -3 -14    5.50    0.90
 -15   3  12    2.50    0.80
 -15  -3  12    1.80    0.90
  15  -3 -12    2.10    0.90
  15  -3 -12    2.30    1.00
 -13   3  10   65.59    3.70
 -13   3  10   68.39    3.90
 -13   3  10   67.79    3.20
  13  -3 -10   67.19    3.50
  13  -3 -10   68.29    3.20
 -13  -3  10   67.49    4.40
 -13  -3  10   70.09    4.30
 -13  -3  10   65.79    3.30
 -11   3   8  145.39    5.90
  11   3  -8  130.49    5.20
 -11   3   8  143.49    6.00
  11  -3  -8  141.89    5.60
  11  -3  -8  131.79    5.30
 -11  -3   8  142.69    6.30
 -11  -3   8  137.09    6.40
 -11  -3   8  142.59    5.60
  -9   3   6  342.97   12.10
  -9   3   6  345.17   11.90
  -9  -3   6  347.47   12.30
  -9  -3   6  326.37   12.50
  -9  -3   6  358.56   11.70
  -7   3   4    8.80    1.10
  -7   3   4    8.90    1.00
  -7  -3   4   11.30    1.40
  -7  -3   4    9.70    1.30
   7  -3  -4    9.90    1.20
  -5   3   2   80.69    3.60
  -5   3   2   76.69    3.30
  -5  -3   2   78.79    3.40
  -5  -3   2   83.69    3.40
   5  -3  -2   74.99    3.10
  -3   3   0 1023.40   33.00
  -3   3   0 1019.30   32.90
   3  -3   0 1003.90   33.30
  -3  -3   0 1044.20   32.90
   3  -3   0 1008.70   32.80
  -3  -3   0 1075.09   32.80
   1   3   2 3003.50   96.79
  -1   3  -2 2948.41   97.09
  -1  -3  -2 3234.28   96.79
   1  -3   2 3320.47   97.19
   1  -3   2 2896.71   96.99
  -1   3   4  101.79    3.40
  -1   3   4   98.29    3.50
   1   3  -4  100.89    4.00
   1   3  -4  100.09    4.10
  -1  -3   4  100.09    4.00
  -1  -3   4  101.49    4.10
   3   3  -6  390.96   13.30
  -3   3   6  382.96   12.40
  -3   3   6  402.36   12.40
  -3   3   6  371.16   12.30
   3   3  -6  392.66   13.40
  -3  -3   6  393.66   13.30
  -3  -3   6  385.56   13.20
  -5   3   8    3.20    0.50
   5   3  -8    3.80    0.90
  -5   3   8    4.30    0.50
  -5  -3   8    4.00    0.90
  -5  -3   8    5.50    0.80
  -5  -3   8    4.10    0.90
  -7   3  10    7.10    0.80
  -7   3  10    6.90    0.80
   7  -3 -10    6.90    1.10
  -7  -3  10    7.80    1.30
  -7  -3  10    8.10    1.40
  -7  -3  10    7.10    1.00
   7  -3 -10    8.70    1.20
   9   3 -12   24.30    1.90
  -9   3  12   21.00    1.60
   9   3 -12   19.50    1.80
  -9  -3  12   21.60    2.50
   9  -3 -12   23.20    1.90
   9  -3 -12   20.60    1.70
  -9  -3  12   24.90    1.90
 -11   3  14    1.50    0.60
  11   3 -14    1.70    1.00
 -11   3  14   -0.50    0.60
  11   3 -14    0.70    0.80
 -11  -3  14    1.60    1.10
  11  -3 -14   -0.10    0.90
 -11  -3  14    0.30    0.90
  11  -3 -14    0.10    0.80
 -11  -3  14    1.00    0.80
  13   3 -16   20.10    1.80
 -13   3  16   19.40    1.50
 -13  -3  16   19.70    1.70
  13  -3 -16   21.70    1.80
  13  -3 -16   22.80    1.90
 -15   3  18    0.00    0.40
  15  -3 -18   -0.20    0.60
 -15  -3  18    0.40    0.50
  15  -3 -18   -0.20    0.60
 -18   4  15    8.10    0.90
 -18  -4  15    6.70    0.80
  18  -4 -15    5.80    0.90
  18  -4 -15    6.50    0.90
 -16   4  13    7.20    1.10
  16  -4 -13    5.90    1.10
  16  -4 -13    6.30    1.20
 -16  -4  13    7.00    1.20
 -14   4  11   19.10    2.30
 -14   4  11   22.60    1.80
  14  -4 -11   25.90    2.00
  14  -4 -11   25.00    2.20
 -14  -4  11   15.90    2.80
 -14  -4  11   22.10    1.90
 -12   4   9   35.00    2.60
  12  -4  -9   34.00    2.30
 -12  -4   9   32.30    2.20
 -12  -4   9   38.60    2.10
  12  -4  -9   31.50    2.10
 -12  -4   9   31.30    4.10
 -10   4   7   40.40    2.40
 -10   4   7   33.30    2.30
  10  -4  -7   34.80    2.00
 -10  -4   7   34.90    3.10
 -10  -4   7   38.30    2.20
   8   4  -5  560.44   18.00
  -8   4   5  538.65   18.20
  -8   4   5  537.05   18.00
  -8  -4   5  531.05   17.80
  -8  -4   5  534.65   18.60
  -8  -4   5  545.15   18.50
  -6   4   3   16.10    1.40
  -6   4   3   16.60    1.30
  -6  -4   3   17.80    1.50
  -6  -4   3   15.80    1.60
  -4   4   1  149.49    5.50
  -4   4   1  142.89    5.70
   4  -4  -1  144.19    5.40
  -4  -4   1  157.68    5.60
  -4  -4   1  157.88    5.80
  -2   4  -1   85.79    3.50
  -2   4  -1   86.09    3.60
   2  -4   1   80.59    3.50
   2  -4   1   84.39    3.40
  -2  -4  -1   95.79    3.40
   0   4   3    3.60    0.50
   0   4  -3    2.30    0.70
   0   4  -3    2.60    0.70
   0  -4   3    3.00    0.70
   0  -4   3    2.20    0.50
  -2   4   5  419.46   13.60
   2   4  -5  429.46   14.60
  -2   4   5  423.86   13.50
   2   4  -5  433.06   14.60
  -2  -4   5  411.56   14.50
  -2  -4   5  427.96   14.70
   4   4  -7    9.00    1.40
  -4  -4   7    6.00    0.90
  -4  -4   7    6.80    1.30
  -4  -4   7    8.50    1.20
  -6   4   9    2.90    0.40
  -6   4   9    2.90    0.40
  -6  -4   9    4.00    0.90
  -6  -4   9    1.60    0.90
   8   4 -11   46.20    2.60
  -8   4  11   46.30    2.10
  -8  -4  11   47.20    3.30
  -8  -4  11   47.20    3.20
   8  -4 -11   44.60    2.40
   8  -4 -11   42.50    2.50
  -8  -4  11   45.70    2.50
   8  -4 -11   46.80    2.50
  10   4 -13    5.30    1.20
 -10  -4  13    7.20    1.20
 -10  -4  13    4.50    1.20
  10  -4 -13    5.50    1.10
  10  -4 -13    5.60    1.20
 -10  -4  13    6.60    1.60
  12   4 -15    5.40    1.10
 -12   4  15    5.90    0.90
  12  -4 -15    4.90    1.10
  12  -4 -15    4.30    1.00
 -12  -4  15    4.80    1.00
 -14   4  17   19.80    1.40
 -14  -4  17   19.00    1.40
  14  -4 -17   22.50    1.70
  14  -4 -17   19.90    1.60
 -17   5  14    4.90    0.80
 -17  -5  14    6.20    0.80
  17  -5 -14    6.20    1.10
  17  -5 -14    7.10    1.00
  15  -5 -12    8.70    1.20
 -15  -5  12   10.40    1.30
  15  -5 -12    9.10    1.40
 -13   5  10   91.69    4.10
 -13   5  10   88.89    4.40
  13  -5 -10   91.19    4.10
 -13  -5  10   91.29    4.10
 -13  -5  10   92.19    5.40
  13  -5 -10   90.49    4.00
 -13  -5  10   89.99    5.60
 -13  -5  10   87.49    3.90
 -11   5   8   51.79    2.90
 -11   5   8   56.69    3.10
 -11  -5   8   56.29    3.90
  11  -5  -8   53.29    2.80
 -11  -5   8   56.49    2.70
  11  -5  -8   51.59    2.70
 -11  -5   8   57.59    2.90
 -11  -5   8   53.79    3.80
  -9   5   6   58.59    3.00
  -9   5   6   50.49    2.40
  -9   5   6   58.19    3.00
   9   5  -6   58.69    2.60
   9  -5  -6   55.49    2.70
  -9  -5   6   59.59    3.50
  -9  -5   6   56.99    3.60
  -9  -5   6   57.59    2.70
  -7   5   4 1646.44   54.19
  -7   5   4 1649.93   54.09
   7   5  -4 1757.22   53.89
  -7  -5   4 1711.33   54.59
  -7  -5   4 1707.33   54.79
  -5   5   2  884.71   27.80
  -5   5   2  824.92   27.80
  -3   5   0 1195.68   38.30
  -3   5   0 1169.78   38.10
  -3  -5   0 1221.58   38.10
   3  -5   0 1157.38   38.00
  -1   5  -2  146.09    5.70
  -1   5  -2  148.09    5.80
   1  -5   2  149.59    5.60
   1  -5   2  145.99    5.70
   1   5  -4 1321.37   43.40
   1   5  -4 1350.86   43.40
  -1  -5   4 1349.96   43.30
  -1  -5   4 1354.76   43.40
   3   5  -6   13.90    1.80
  -3   5   6   10.10    0.60
  -3  -5   6    7.00    1.20
  -3  -5   6    6.50    1.10
  -3  -5   6    8.80    1.00
   5   5  -8   25.00    2.30
  -5  -5   8   26.10    2.40
  -5  -5   8   26.80    2.40
  -5  -5   8   25.50    1.70
   7   5 -10    0.90    1.00
  -7  -5  10    0.50    0.90
  -7  -5  10    0.90    0.70
  -7  -5  10    1.50    0.70
  -7  -5  10    4.70    0.80
   7  -5 -10    4.00    0.90
   7  -5 -10    2.70    0.80
   7  -5 -10    2.70    0.70
   7  -5 -10    4.50    0.90
   9  -5 -12  174.08    6.60
   9  -5 -12  170.28    6.50
  -9  -5  12  171.48    6.70
  -9  -5  12  173.18    7.90
  -9  -5  12  175.98    8.00
  11   5 -14  176.78    6.70
 -11  -5  14  183.48    7.10
  11  -5 -14  193.78    7.20
  11  -5 -14  196.08    7.20
  13  -5 -16    3.20    0.80
  13  -5 -16    2.90    0.90
 -13  -5  16    2.50    0.70
 -16   6  13   10.70    1.40
  16  -6 -13   13.40    1.40
  16  -6 -13   12.00    1.30
 -14   6  11    1.80    0.70
 -14  -6  11    1.90    0.70
  14  -6 -11    0.20    0.90
 -14  -6  11    1.30    0.80
 -12   6   9   38.90    2.60
  12  -6  -9   37.90    2.40
  12  -6  -9   39.40    2.40
 -12  -6   9   37.60    3.40
  12  -6  -9   36.70    2.40
 -12  -6   9   37.60    2.50
 -12  -6   9   38.50    2.30
 -10   6   7   98.19    4.30
 -10   6   7   94.79    4.40
  10   6  -7   99.79    4.10
  10  -6  -7   90.89    4.00
 -10  -6   7   96.99    5.30
  10  -6  -7   94.59    4.10
 -10  -6   7   94.49    4.10
  10  -6  -7   95.79    4.00
 -10  -6   7   96.79    4.00
   8   6  -5   56.89    2.60
  -8   6   5   50.69    2.40
  -8   6   5   58.99    2.90
  -8  -6   5   57.49    3.60
  -8  -6   5   51.79    2.60
  -6   6   3   33.30    2.10
  -6   6   3   32.10    2.10
   6   6  -3   34.30    1.70
  -6  -6   3   32.80    2.40
   4   6  -1  673.63   22.20
  -4   6   1  701.23   22.90
  -4   6   1  694.03   23.00
  -4  -6   1  699.43   23.10
  -2   6  -1  474.95   16.00
  -2   6  -1  461.25   16.00
   2  -6   1  469.35   15.90
   0   6  -3  129.99    5.50
   0   6  -3  126.09    5.40
   0   6  -3  128.89    4.80
   0  -6   3  134.29    5.50
  -2   6   5 1011.50   33.10
   2   6  -5  990.30   34.20
   2   6  -5 1047.30   34.20
   2   6  -5 1044.00   33.20
  -2  -6   5 1085.19   34.30
   4   6  -7   32.90    2.80
   4   6  -7   33.20    1.80
  -4  -6   7   35.50    1.90
  -4  -6   7   32.00    2.70
  -4  -6   7   32.30    2.50
  -6  -6   9  598.34   20.30
  -6  -6   9  587.14   20.00
  -6  -6   9  572.74   18.70
   6  -6  -9  543.25   18.50
   6  -6  -9  530.35   18.70
   6  -6  -9  554.94   18.50
   6  -6  -9  553.24   18.50
   8  -6 -11  200.38    7.60
   8  -6 -11  196.08    7.30
  -8  -6  11  200.58    9.00
  -8  -6  11  203.88    9.00
   8  -6 -11  211.28    7.60
  -8  -6  11  195.08    7.40
   8  -6 -11  195.48    7.40
  -8  -6  11  197.88    7.30
  10  -6 -13   33.40    2.20
  10  -6 -13   35.20    2.30
 -10  -6  13   34.00    2.20
 -12  -6  15   11.70    1.10
  12  -6 -15   15.60    1.50
  12  -6 -15   11.90    1.50
  14  -6 -17    9.30    1.10
  14  -6 -17    6.40    0.90
  17  -7 -14   27.50    1.50
  17  -7 -14   29.20    1.50
 -15   7  12   24.70    1.60
  15  -7 -12   22.30    1.70
  15  -7 -12   22.00    1.60
  13  -7 -10   10.80    2.20
  13  -7 -10   10.90    1.40
 -13  -7  10    8.30    1.80
 -11   7   8  104.29    4.70
 -11  -7   8  107.19    4.30
  11  -7  -8   95.79    4.40
 -11  -7   8   98.89    5.80
  11  -7  -8  101.79    4.30
  11  -7  -8  105.79    4.40
  -9   7   6   60.39    3.30
  -9   7   6   69.59    3.50
  -9   7   6   64.89    3.30
   9   7  -6   72.19    3.10
   9  -7  -6   72.19    3.20
  -9  -7   6   72.99    4.40
   9  -7  -6   68.89    3.40
  -9  -7   6   69.29    3.10
   9  -7  -6   69.59    3.20
  -7   7   4  723.83   24.00
  -7   7   4  713.33   24.00
  -7   7   4  692.93   23.30
   7   7  -4  800.52   24.30
   7  -7  -4  691.53   23.60
  -7  -7   4  689.13   23.40
  -7  -7   4  735.03   25.20
  -5   7   2  109.49    4.80
  -5   7   2  102.99    4.10
   5   7  -2  108.89    4.10
  -3   7   0  645.04   21.30
   3   7   0  620.64   20.30
  -3   7   0  614.44   20.40
   1   7   2   75.29    3.20
  -1   7  -2   82.59    4.00
  -1   7  -2   81.09    3.30
   1   7  -4   48.80    3.20
   1   7  -4   52.09    2.40
   1   7  -4   51.69    3.30
  -1  -7   4   50.59    3.20
   3   7  -6   14.50    1.20
   3  -7  -6   12.30    1.30
  -3  -7   6   11.70    1.20
  -3  -7   6   14.70    2.00
   5   7  -8    7.80    1.00
   5   7  -8    6.90    1.40
   5  -7  -8    7.80    1.10
   5  -7  -8    8.50    1.00
  -5  -7   8    2.80    2.10
  -5  -7   8    8.60    1.70
  -5  -7   8    7.40    1.00
  -5  -7   8    7.80    1.00
   5  -7  -8    7.00    1.00
  -7  -7  10  234.98    8.70
   7  -7 -10  256.17    9.40
  -7  -7  10  250.57   10.60
   7  -7 -10  243.28    9.60
   9  -7 -12   65.39    3.20
   9  -7 -12   64.89    3.00
  -9  -7  12   64.99    3.00
   9  -7 -12   60.79    3.00
   9  -7 -12   59.29    3.00
  -9  -7  12   61.09    3.00
 -11  -7  14   17.00    1.30
 -11  -7  14   20.80    2.20
  11  -7 -14   19.60    1.70
  11  -7 -14   20.20    1.60
  13  -7 -16    1.10    0.60
  13  -7 -16    0.50    0.60
  16  -8 -13   28.60    1.70
  16  -8 -13   31.70    1.60
 -16  -8  13   31.40    1.60
 -14   8  11   53.79    2.60
  14  -8 -11   54.49    2.60
 -14  -8  11   53.99    2.50
  14  -8 -11   50.89    2.50
 -12  -8   9   23.20    2.30
  12  -8  -9   25.60    2.00
  12  -8  -9   27.90    2.00
  12  -8  -9   26.60    2.00
 -10   8   7  233.18    8.90
  10   8  -7  232.38    8.50
 -10   8   7  237.38    8.90
  10  -8  -7  232.48    8.50
 -10  -8   7  242.38   10.30
  10  -8  -7  232.48    8.40
  10  -8  -7  226.38    8.40
 -10  -8   7  232.98    8.30
   8   8  -5    3.60    0.80
  -8   8   5    7.00    0.90
  -8   8   5    6.80    1.20
  -8   8   5    4.70    1.10
   8  -8  -5    4.20    1.10
   8  -8  -5    5.10    1.00
   8  -8  -5    5.90    0.90
   8  -8  -5    4.90    1.00
  -8  -8   5    5.40    1.60
  -8  -8   5    4.10    0.90
  -6   8   3    9.00    1.00
  -6   8   3    9.20    1.50
  -6   8   3    7.40    1.30
   6   8  -3   11.00    1.10
   6  -8  -3   11.10    1.40
   6  -8  -3    8.40    0.80
  -6  -8   3    5.80    1.50
  -6  -8   3    8.40    1.20
  -6  -8   3    7.40    1.00
   6  -8  -3   12.40    1.60
  -4   8   1  257.07    9.50
   4   8  -1  223.58    8.60
  -4   8   1  240.68    9.30
  -4   8   1  243.28    8.50
  -4  -8   1  248.08    8.80
   4  -8  -1  250.87    8.70
  -4  -8   1  231.78    8.20
   4  -8  -1  236.28    8.10
  -2   8  -1   78.39    4.10
  -2   8  -1   75.19    3.20
  -2   8  -1   77.19    4.00
   2   8   1   76.29    3.10
   2  -8   1   77.59    3.50
  -2  -8  -1   77.69    3.40
   2  -8   1   69.49    2.90
   2  -8   1   69.89    3.40
   0   8  -3   63.59    3.20
   0   8   3   64.39    2.60
   0   8  -3   64.39    3.80
   0   8  -3   61.19    3.80
   0  -8   3   67.09    3.20
   0  -8  -3   59.49    3.00
   0  -8  -3   61.39    2.90
   0  -8   3   66.39    2.70
   2   8  -5  213.58    9.20
   2   8  -5  219.88    7.90
   2   8  -5  224.78    9.20
  -2  -8   5  225.68    8.20
   2  -8  -5  216.18    8.00
   2  -8  -5  213.28    7.80
  -2  -8   5  219.88    7.70
  -2  -8   5  217.58    9.10
   4   8  -7   39.30    2.20
   4   8  -7   37.90    3.20
  -4  -8   7   38.60    3.30
   4  -8  -7   41.10    2.40
   4  -8  -7   37.80    2.10
   4  -8  -7   40.70    2.50
  -4  -8   7   43.70    2.30
   6  -8  -9   50.19    2.40
   6  -8  -9   48.60    2.70
   6  -8  -9   48.50    2.70
   6  -8  -9   47.60    2.80
  -6  -8   9   46.00    2.50
  -6  -8   9   47.40    3.90
   8  -8 -11    1.10    0.80
   8  -8 -11    0.50    0.70
  -8  -8  11    0.50    0.70
   8  -8 -11    2.50    0.90
   8  -8 -11    1.80    0.70
  10  -8 -13  123.39    4.80
 -10  -8  13  126.19    4.80
  10  -8 -13  123.79    4.80
  12  -8 -15    2.90    0.70
  12  -8 -15    2.80    0.70
 -12  -8  15    2.80    0.70
  15  -9 -12   19.80    1.20
  15  -9 -12   16.90    1.20
  13  -9 -10    1.50    1.30
  13  -9 -10    1.40    0.70
 -13  -9  10    0.70    0.60
  11  -9  -8   61.99    3.20
  11  -9  -8   63.49    3.00
  11  -9  -8   66.39    3.10
 -11  -9   8   70.39    3.10
  -9   9   6    2.20    0.60
   9   9  -6    1.10    0.60
  -9  -9   6    1.90    0.70
   9  -9  -6    0.70    0.90
   9  -9  -6   -0.10    0.70
   9  -9  -6    0.40    0.80
   9  -9  -6    1.00    0.70
  -7   9   4    7.90    1.40
   7   9  -4    9.80    1.20
  -7   9   4    9.20    1.10
  -7   9   4    9.30    1.50
   7  -9  -4   13.80    1.80
  -7  -9   4    8.40    1.30
  -7  -9   4    8.30    1.10
  -5   9   2   74.69    4.00
  -5   9   2   67.29    5.30
  -5   9   2   70.79    3.20
   5   9  -2   72.09    3.20
   5  -9  -2   71.59    2.70
  -5  -9   2   67.39    3.00
  -5  -9   2   67.39    3.20
   5  -9  -2   68.89    3.50
   5  -9  -2   68.99    3.40
  -5  -9   2   70.09    3.40
   3   9   0   64.49    2.90
  -3   9   0   66.79    3.80
  -3   9   0   63.19    3.00
  -3   9   0   65.59    3.80
   3  -9   0   63.89    2.60
   3  -9   0   63.19    3.20
  -3  -9   0   65.89    3.20
  -3  -9   0   66.39    2.70
  -3  -9   0   61.59    2.90
   3  -9   0   60.79    3.30
  -1   9  -2  212.08    9.00
   1   9   2  211.28    7.50
  -1   9  -2  217.38    9.00
  -1   9  -2  211.98    7.80
  -1  -9  -2  214.48    7.20
  -1  -9  -2  209.38    7.70
   1  -9   2  208.78    7.70
   1  -9   2  221.48    8.10
   1  -9   2  209.98    7.40
  -1  -9  -2  216.68    7.90
  -1   9   4   10.30    0.90
   1   9  -4    9.40    1.70
   1   9  -4   10.70    1.20
   1   9  -4   10.50    1.90
   1  -9  -4   11.70    1.50
  -1  -9   4   14.00    1.80
   1  -9  -4   12.40    1.70
  -1  -9   4   12.70    1.40
  -1  -9   4   10.20    1.20
   3   9  -6    4.70    1.60
   3   9  -6    4.10    0.90
  -3  -9   6    3.80    1.80
   3  -9  -6    5.50    1.40
   3  -9  -6    3.20    1.20
   5   9  -8    1.10    0.60
  -5  -9   8    1.40    1.90
   5  -9  -8    1.00    0.60
   5  -9  -8    1.20    0.80
  -5  -9   8    2.10    0.70
   5  -9  -8    0.90    0.70
   7  -9 -10   70.79    3.80
   7  -9 -10   71.79    3.70
  -7  -9  10   75.29    3.30
   7  -9 -10   75.39    3.50
  -9  -9  12    0.90    0.60
   9  -9 -12    2.60    0.80
   9  -9 -12    2.20    0.70
   9  -9 -12    2.90    0.80
   9  -9 -12    1.30    0.60
 -11  -9  14    7.80    1.10
  11  -9 -14    8.80    1.00
  11  -9 -14    6.50    0.90
  14 -10 -11   18.40    1.20
 -14 -10  11   18.30    1.20
 -12 -10   9   24.00    1.60
  12 -10  -9   26.90    1.60
  12 -10  -9   24.50    2.40
  10  10  -7   79.79    3.30
  10 -10  -7   80.89    3.40
 -10 -10   7   87.49    3.50
  10 -10  -7   77.79    3.70
  10 -10  -7   68.79    3.40
  -8  10   5   14.70    1.30
   8  10  -5   14.90    1.40
   8 -10  -5   15.90    1.90
  -8 -10   5   15.20    1.50
   8 -10  -5   18.20    1.50
   8 -10  -5   14.00    1.70
  -6  10   3  257.27    8.90
  -6  10   3  248.78    9.60
   6  10  -3  236.58    8.90
  -6  10   3  256.37   10.00
   6 -10  -3  246.58    9.10
  -6 -10   3  251.77    8.70
   6 -10  -3  243.18    8.70
   6 -10  -3  243.98    9.20
  -6 -10   3  253.37    9.00
   4  10  -1   25.00    1.70
  -4  10   1   26.40    1.80
  -4  10   1   24.90    2.50
  -4  10   1   22.20    2.50
   4 -10  -1   22.90    2.20
  -4 -10   1   22.20    2.00
   4 -10  -1   23.60    2.10
   4 -10  -1   24.90    1.30
  -4 -10   1   21.80    1.50
  -2  10  -1   27.00    1.90
  -2  10  -1   26.70    2.80
   2  10   1   28.40    1.80
  -2  10  -1   27.00    2.70
   2 -10   1   29.00    1.80
   2 -10   1   27.40    2.30
  -2 -10  -1   28.00    2.20
   0  10  -3  675.33   22.30
   0  10  -3  681.93   24.00
   0  10  -3  660.53   24.10
   0  10   3  665.23   22.00
   0 -10   3  688.33   21.90
   0 -10  -3  684.73   22.30
   0 -10   3  674.53   22.60
   0 -10  -3  654.33   22.40
  -2  10   5   21.90    1.50
   2  10  -5   23.50    2.80
   2  10  -5   25.20    1.80
   2 -10  -5   25.10    2.10
  -2 -10   5   21.90    1.60
  -2 -10   5   26.60    2.40
   2 -10  -5   27.10    2.20
   4  10  -7  149.39    5.80
   4 -10  -7  152.28    6.00
  -4 -10   7  145.09    5.60
   4 -10  -7  157.08    6.20
   6 -10  -9   36.90    2.50
   6 -10  -9   37.40    2.40
  -6 -10   9   35.60    2.10
   8 -10 -11   10.10    1.20
  -8 -10  11   11.30    1.20
   8 -10 -11    9.50    1.20
   8 -10 -11   11.30    1.40
 -10 -10  13   44.40    2.00
  10 -10 -13   38.00    1.90
  10 -10 -13   43.40    1.80
  13 -11 -10   18.40    1.10
 -13 -11  10   15.80    1.10
  11 -11  -8   16.40    1.20
  11 -11  -8   17.30    1.80
 -11 -11   8   18.00    1.30
  -9  11   6    6.10    0.90
   9  11  -6    6.40    0.90
   9 -11  -6    7.00    0.90
  -9 -11   6    6.70    1.00
   9 -11  -6    5.90    1.10
   9 -11  -6    7.70    1.20
  -7  11   4  154.28    5.70
   7  11  -4  147.19    5.70
   7 -11  -4  144.09    5.90
  -7 -11   4  139.69    5.70
   7 -11  -4  158.08    6.20
  -7 -11   4  143.79    5.70
   7 -11  -4  144.89    5.50
   5  11  -2   20.50    1.60
  -5  11   2   22.20    1.60
   5 -11  -2   21.60    2.10
  -5 -11   2   20.00    1.90
   5 -11  -2   18.90    1.50
   5 -11  -2   21.70    2.10
  -5 -11   2   20.30    1.50
   3  11   0   72.09    3.30
  -3  11   0   71.29    4.50
  -3  11   0   60.69    4.20
  -3  11   0   73.79    3.40
   3 -11   0   69.89    2.80
  -3 -11   0   72.99    3.40
   3 -11   0   72.69    3.60
  -3 -11   0   72.59    2.90
   3 -11   0   71.09    3.70
  -3 -11   0   73.59    3.60
  -1  11  -2   79.09    3.60
   1  11   2   74.19    3.40
  -1  11  -2   80.29    4.90
  -1 -11  -2   75.39    3.80
   1 -11   2   75.79    3.50
   1 -11   2   72.59    3.10
  -1 -11  -2   73.09    3.50
   1 -11   2   74.39    3.90
   1  11  -4  117.49    4.90
   1  11  -4  119.69    7.10
  -1  11   4  118.29    4.70
  -1 -11   4  119.89    4.90
   1 -11  -4  124.49    5.20
  -1 -11   4  122.89    5.30
  -1 -11   4  117.69    4.60
   1 -11  -4  116.69    5.00
  -3  11   6   31.20    1.70
   3  11  -6   28.20    1.90
   3 -11  -6   31.30    2.20
   3 -11  -6   33.10    2.50
  -3 -11   6   29.50    1.90
   5  11  -8    3.90    0.70
  -5 -11   8    2.90    0.80
   5 -11  -8    4.00    1.10
   5 -11  -8    3.20    1.00
  -7 -11  10   59.79    2.70
   7 -11 -10   60.79    2.90
   9 -11 -12   17.60    1.50
   9 -11 -12   24.00    1.50
  -9 -11  12   23.40    1.30
 -10 -12   7    9.60    1.00
  10 -12  -7    8.90    0.90
  10 -12  -7    9.40    1.10
  -8  12   5    0.40    0.50
   8  12  -5    0.70    0.50
   8 -12  -5    0.30    0.80
   8 -12  -5   -1.00    0.50
   8 -12  -5    0.00    0.70
  -8 -12   5    0.80    0.60
  -6  12   3   32.40    1.90
   6  12  -3   30.70    2.00
  -6 -12   3   31.70    2.10
   6 -12  -3   30.60    2.30
   6 -12  -3   33.40    2.30
  -6 -12   3   30.60    1.70
   4  12  -1    4.70    0.90
  -4  12   1    4.30    0.80
   4 -12  -1    5.20    1.10
  -4 -12   1    4.10    1.00
   4 -12  -1    6.00    1.40
  -4 -12   1    2.60    0.80
  -4 -12   1    4.50    0.70
  -2  12  -1    3.20    0.80
   2  12   1    2.30    0.70
   2 -12   1    3.20    0.50
   2 -12   1    3.50    1.00
  -2 -12  -1    4.20    0.90
   2 -12   1    3.90    1.20
  -2 -12  -1    3.10    1.00
   0  12  -3   81.09    3.70
   0  12   3   80.69    3.50
   0 -12  -3   85.19    4.00
   0 -12   3   84.69    4.10
   0 -12  -3   82.19    3.80
   0 -12   3   82.49    3.20
   0 -12   3   79.39    3.60
   2  12  -5   24.80    1.70
  -2  12   5   25.40    1.50
   2 -12  -5   24.90    2.10
  -2 -12   5   23.00    1.50
   2 -12  -5   26.70    2.10
   4  12  -7    4.90    0.80
   4 -12  -7    5.20    1.10
  -4 -12   7    4.10    0.80
   4 -12  -7    5.60    1.10
  -6 -12   9    0.40    0.50
   6 -12  -9    0.00    0.70
   6 -12  -9    0.40    0.70
   8 -12 -11   13.60    1.20
   9 -13  -6   77.79    3.30
  -9 -13   6   78.69    2.90
  -7  13   4   71.29    2.90
   7  13  -4   66.79    2.90
  -7 -13   4   66.89    2.60
   5  13  -2    0.50    0.50
  -5  13   2    1.30    0.60
  -5 -13   2    1.40    0.80
   5 -13  -2    0.40    0.70
   5 -13  -2    1.80    0.90
  -3  13   0  176.18    6.40
   3  13   0  166.78    6.40
   3 -13   0  178.68    6.70
   3 -13   0  169.08    6.40
  -3 -13   0  172.98    6.50
  -3 -13   0  169.38    6.20
  -1  13  -2    6.00    0.90
   1  13   2    4.80    0.80
  -1 -13  -2    5.60    1.10
   1 -13   2    6.80    1.30
  -1 -13  -2    5.50    0.90
   1  13  -4   14.00    1.20
  -1  13   4   14.80    1.20
   1 -13  -4   12.60    1.40
   1 -13  -4   15.80    1.70
  -1 -13   4   14.80    1.10
   3  13  -6  129.99    5.00
  -3  13   6  137.19    5.00
   3 -13  -6  143.79    5.50
   3 -13  -6  139.59    5.30
  -3 -13   6  139.89    5.50
  -5 -13   8    1.00    0.40
   5 -13  -8    1.40    0.70
   5 -13  -8    1.40    0.70
   6  14  -3  101.09    3.70
   6 -14  -3   98.89    3.90
   4  14  -1    5.10    0.70
  -4  14   1    3.80    0.70
   4 -14  -1    4.30    0.80
  -2  14  -1   59.69    2.60
   2  14   1   62.89    2.70
  -2 -14  -1   54.99    2.40
  -2 -14  -1   64.19    2.90
   0  14   3    0.80    0.50
   0  14  -3    1.20    0.50
   0 -14  -3    0.80    0.60
   0 -14  -3    1.30    0.60
  -2  14   5   22.50    1.20
   2 -14  -5   24.70    1.70
   2 -14  -5   22.30    1.60
 -18   0  14   88.39    3.80
  18   0 -14   92.09    3.40
  16   0 -12  268.77    9.20
 -16   0  12  245.18    9.30
  16   0 -12  260.57    9.10
  14   0 -10  109.59    4.60
 -14   0  10  126.29    5.90
  14   0 -10  115.89    4.90
 -14   0  10  115.19    4.90
 -14   0  10  123.29    6.00
  12   0  -8 1075.69   35.50
 -12   0   8 1107.09   36.20
 -12   0   8 1146.69   37.20
 -12   0   8 1130.99   36.90
 -10   0   6    1.30    0.70
 -10   0   6    1.00    0.60
 -10   0   6    0.70    0.60
  -8   0   4  509.35   17.50
  -8   0   4  530.95   17.40
  -6   0   2 1548.05   49.20
   4   0   0 9999.00  316.17
   0   0  -4  103.49    3.90
   2   0  -6 1914.61   58.89
  -2   0   6 1809.22   58.89
  -4   0   8   84.49    3.60
  -4   0   8   90.19    3.70
  -6   0  10    6.20    0.80
  -6   0  10    6.60    1.10
  -6   0  10    5.70    1.00
   8   0 -12  128.39    5.10
   8   0 -12  134.09    5.10
  -8   0  12  133.99    5.70
  -8   0  12  129.49    5.20
  -8   0  12  130.89    5.70
  10   0 -14   97.19    4.10
 -10   0  14   95.89    4.80
 -10   0  14   95.09    4.90
  10   0 -14   96.29    4.10
 -10   0  14   90.69    4.70
  12   0 -16   95.39    4.00
  12   0 -16   93.39    4.00
 -12   0  16   83.79    3.90
  14   0 -18   53.99    2.40
 -14   0  18   51.19    2.70
  14   0 -18   48.60    2.40
 -19   1  15    1.10    0.60
 -19  -1  15    1.80    0.70
  19  -1 -15    1.30    0.60
  19  -1 -15    1.70    0.50
  17   1 -13    4.90    0.90
  17  -1 -13    4.30    0.90
  17  -1 -13    3.10    1.00
 -17  -1  13    3.50    1.00
 -15   1  11   14.50    1.60
 -15   1  11   10.10    1.70
  15   1 -11   10.00    1.20
 -15   1  11   11.60    2.00
  15   1 -11   10.10    1.40
 -15  -1  11   11.90    2.20
  15  -1 -11    9.90    1.20
 -15  -1  11   11.40    1.50
 -15  -1  11    8.80    1.80
  15  -1 -11    9.30    1.40
 -13   1   9   26.50    1.90
  13   1  -9   24.70    1.60
 -13   1   9   25.60    2.30
  13   1  -9   22.50    1.80
 -13   1   9   24.10    2.30
 -13  -1   9   28.40    2.80
  13  -1  -9   26.80    1.40
  13  -1  -9   24.50    1.90
  13  -1  -9   23.70    1.60
 -13  -1   9   24.50    2.30
 -13  -1   9   24.90    1.80
 -11   1   7   13.30    1.60
 -11   1   7   13.10    1.70
 -11   1   7   13.30    1.20
 -11  -1   7   11.00    1.60
 -11  -1   7   11.20    1.60
 -11  -1   7   13.20    1.30
  -9   1   5  336.07   11.40
  -9   1   5  325.77   11.60
  -9  -1   5  314.57   11.60
  -9  -1   5  327.47   11.00
  -9  -1   5  315.87   11.40
  -7   1   3  309.27   10.30
  -7   1   3  286.07   10.30
  -7  -1   3  295.97   10.30
  -7  -1   3  296.07   10.40
  -5   1   1  104.19    4.20
  -5   1   1  113.69    4.10
  -5  -1   1  105.39    4.10
  -5  -1   1  103.99    4.20
  -1   1  -3  614.94   20.10
  -1   1  -3  633.44   20.00
  -1  -1  -3  607.34   19.90
   1   1  -5  126.69    4.70
  -1   1   5  126.59    4.60
   1   1  -5  127.99    4.80
  -1  -1   5  129.59    4.80
   3   1  -7    2.30    0.60
  -3   1   7    1.00    0.50
  -3  -1   7    1.20    0.50
  -3  -1   7    0.80    0.50
  -5   1   9    5.30    0.80
  -5   1   9    6.40    0.90
  -5  -1   9    6.50    1.00
  -5  -1   9    4.00    0.80
  -5  -1   9    6.70    0.90
  -7   1  11    2.70    0.80
  -7   1  11    4.00    0.70
  -7   1  11    2.10    0.70
   7   1 -11    2.20    0.70
  -7  -1  11    2.40    0.90
  -7  -1  11    2.90    0.80
   7  -1 -11    3.50    0.80
  -7  -1  11    1.90    0.70
  -9   1  13    1.40    0.70
   9   1 -13    3.30    0.90
  -9   1  13    1.30    0.90
  -9   1  13    1.50    0.80
   9   1 -13    2.80    0.90
  -9  -1  13    1.70    0.90
   9  -1 -13    3.10    1.00
  -9  -1  13    1.20    0.90
  -9  -1  13    2.90    0.80
   9  -1 -13    3.50    1.00
  11   1 -15   12.00    1.50
  11   1 -15   13.40    1.50
 -11   1  15   12.60    1.40
 -11   1  15   15.80    2.60
  11  -1 -15   10.90    1.40
  11  -1 -15   14.40    1.70
 -11  -1  15   12.60    1.50
 -11  -1  15   10.90    2.10
  13   1 -17    0.40    0.70
 -13   1  17    1.00    0.60
  13   1 -17    0.70    0.80
 -13  -1  17    1.20    0.70
  13  -1 -17    0.70    0.80
  13  -1 -17    1.40    0.80
 -18   2  14   10.30    1.20
  18  -2 -14   11.60    1.40
 -18  -2  14    9.60    1.20
  16   2 -12   24.30    1.80
 -16   2  12   18.00    1.70
  16  -2 -12   25.30    2.00
 -16  -2  12   21.30    1.80
  16  -2 -12   24.40    2.70
 -14   2  10   42.40    3.20
  14   2 -10   46.50    2.50
 -14   2  10   44.10    3.10
 -14   2  10   44.20    2.50
 -14  -2  10   42.60    3.40
 -14  -2  10   46.90    3.80
  14  -2 -10   44.70    2.70
 -14  -2  10   40.90    2.50
  14  -2 -10   49.70    2.70
 -12   2   8  577.84   18.70
 -12   2   8  562.44   19.70
 -12   2   8  564.14   19.50
  12   2  -8  544.25   18.30
 -12  -2   8  589.54   20.00
 -12  -2   8  560.44   18.80
 -12  -2   8  580.54   20.00
  12  -2  -8  533.65   18.10
 -10   2   6    3.00    0.90
 -10   2   6    3.60    0.90
 -10  -2   6    2.90    0.80
 -10  -2   6    2.20    0.90
 -10  -2   6    3.20    0.80
  -8   2   4  166.48    6.60
  -8   2   4  177.18    6.60
  -8  -2   4  182.98    6.70
  -8  -2   4  175.98    6.80
  -6  -2   2  141.29    5.20
  -6  -2   2  128.09    5.20
  -4   2   0   89.09    3.60
  -4   2   0   86.19    3.60
  -4  -2   0   94.09    3.60
  -4  -2   0   92.19    3.60
  -2   2  -2 3395.86  111.39
  -2  -2  -2 3681.43  111.29
   0   2  -4   85.29    3.50
   0   2  -4   83.39    3.50
   0   2   4   82.69    3.10
   0  -2   4   83.99    3.50
  -2   2   6 1980.90   62.29
   2   2  -6 2001.40   62.79
   2   2  -6 2006.10   62.89
  -2  -2   6 1918.91   62.79
  -4   2   8   79.89    3.10
   4   2  -8   82.29    3.80
  -4   2   8   73.79    3.20
  -4  -2   8   79.69    3.60
  -4  -2   8   79.19    3.70
  -6   2  10  102.39    4.10
  -6   2  10   98.59    4.00
  -6  -2  10  104.79    4.80
  -6  -2  10  103.49    4.10
  -6  -2  10  103.29    4.60
  -8   2  12  100.69    4.10
   8   2 -12  104.39    4.30
  -8   2  12  110.59    4.60
  -8   2  12  102.49    4.40
   8   2 -12  113.29    4.40
   8  -2 -12  102.89    4.30
  -8  -2  12  115.39    5.30
   8  -2 -12  105.69    4.40
  -8  -2  12  109.19    4.50
  -8  -2  12  108.49    5.40
 -10   2  14   25.00    2.00
  10   2 -14   28.20    2.20
 -10   2  14   27.80    2.10
  10   2 -14   27.70    2.20
 -10  -2  14   26.70    2.00
  10  -2 -14   26.60    2.20
 -10  -2  14   24.40    2.70
 -10  -2  14   27.70    2.70
  12   2 -16   42.40    2.50
  12   2 -16   42.20    2.30
 -12   2  16   42.90    2.30
  12  -2 -16   43.70    2.50
  12  -2 -16   43.30    2.50
 -12  -2  16   39.10    2.40
  14   2 -18   15.00    1.40
 -14   2  18   16.50    1.20
 -14  -2  18   19.40    1.80
  14  -2 -18   18.40    1.50
  14  -2 -18   18.80    1.60
 -19   3  15   47.70    2.20
  19  -3 -15   48.40    2.10
  19  -3 -15   50.79    2.20
 -19  -3  15   43.30    2.20
 -17   3  13    2.50    0.70
  17  -3 -13    1.00    0.80
 -17  -3  13    1.30    0.70
  17  -3 -13    1.90    0.70
 -15   3  11  375.56   13.10
 -15   3  11  370.56   14.10
 -15   3  11  363.46   14.10
 -15  -3  11  392.56   15.10
 -15  -3  11  389.46   14.90
 -15  -3  11  376.16   13.30
  15  -3 -11  391.86   13.00
  15  -3 -11  387.96   13.20
 -13   3   9   70.09    5.50
 -13   3   9   74.09    3.30
 -13   3   9   71.99    3.90
  13  -3  -9   64.99    2.70
 -13  -3   9   74.19    4.50
  13  -3  -9   69.29    3.30
 -13  -3   9   73.89    4.50
  13  -3  -9   70.29    3.40
 -13  -3   9   75.89    3.50
 -11   3   7    5.10    1.10
 -11   3   7    4.50    1.00
  11   3  -7    3.50    0.60
 -11  -3   7    5.70    1.20
  11  -3  -7    3.80    0.80
 -11  -3   7    4.30    1.00
 -11  -3   7    5.70    0.90
  -9   3   5  138.79    5.80
  -9   3   5  137.19    5.60
  -9  -3   5  142.29    5.30
  -9  -3   5  139.39    5.90
  -9  -3   5  145.99    6.10
  -7   3   3  388.16   13.70
  -7   3   3  398.56   13.60
  -7  -3   3  400.66   13.90
  -7  -3   3  415.46   13.90
  -5   3   1 1483.05   47.20
  -5   3   1 1468.55   47.70
  -5  -3   1 1524.05   47.20
  -5  -3   1 1441.56   47.30
  -3   3  -1   18.30    1.30
  -3  -3  -1   17.10    1.20
   3  -3   1   14.30    1.20
   1   3   3  430.26   13.80
  -1   3  -3  431.06   14.10
  -1   3  -3  371.36   14.30
   1  -3   3  444.16   14.10
   1   3  -5  233.48    8.40
  -1   3   5  228.08    7.70
  -1   3   5  229.68    7.80
   1   3  -5  240.68    8.30
  -1  -3   5  229.88    8.30
   3   3  -7  209.88    8.50
  -3   3   7  223.38    7.50
  -3   3   7  214.68    7.50
  -3   3   7  228.88    7.40
  -3  -3   7  235.08    8.30
  -3  -3   7  233.18    8.40
  -5   3   9  104.59    3.90
  -5   3   9  104.79    4.20
  -5   3   9  110.49    4.00
   5   3  -9  115.59    5.10
  -5  -3   9  119.39    5.00
  -5  -3   9  123.09    4.40
  -5  -3   9   94.19    5.40
   7   3 -11   80.09    3.90
  -7   3  11   73.59    3.20
  -7   3  11   73.19    3.00
   7  -3 -11   74.19    3.30
  -7  -3  11   75.89    4.20
   7  -3 -11   75.79    3.40
  -7  -3  11   77.09    3.50
  -7  -3  11   77.59    4.10
   9   3 -13   93.19    4.00
  -9   3  13   93.19    4.10
  -9  -3  13  100.19    4.40
  -9  -3  13   99.69    5.20
  -9  -3  13   98.99    5.30
   9  -3 -13   94.79    4.10
   9  -3 -13   99.39    4.30
  11   3 -15   26.00    2.10
  11   3 -15   36.90    2.70
 -11   3  15   31.70    1.90
 -11  -3  15   28.60    2.10
  11  -3 -15   29.60    2.20
  11  -3 -15   31.00    2.10
 -13   3  17    3.30    0.90
  13  -3 -17    2.70    0.90
 -13  -3  17    3.40    0.80
  13  -3 -17    3.50    0.90
 -18   4  14    1.40    0.60
 -18  -4  14    1.40    0.60
  18  -4 -14    0.80    0.60
 -16   4  12    9.70    1.50
 -16  -4  12    7.90    1.20
  16  -4 -12    8.20    1.30
  16  -4 -12    9.00    1.20
 -14   4  10   91.49    4.60
 -14   4  10   89.69    3.90
 -14   4  10   78.89    4.50
 -14  -4  10   85.79    5.30
 -14  -4  10   84.69    3.90
  14  -4 -10   86.29    4.00
  14  -4 -10   84.99    3.90
 -14  -4  10   88.59    4.00
 -14  -4  10   84.29    5.30
 -12   4   8  167.98    7.00
 -12   4   8  175.78    7.20
 -12  -4   8  171.18    7.60
 -12  -4   8  171.48    6.50
  12  -4  -8  169.38    6.40
  12  -4  -8  164.68    6.30
 -12  -4   8  163.08    6.20
  12  -4  -8  155.98    5.60
 -12  -4   8  171.68    7.80
 -10   4   6   66.59    3.50
 -10   4   6   64.99    3.40
 -10   4   6   63.19    3.10
  10   4  -6   62.39    2.70
 -10  -4   6   66.09    3.10
 -10  -4   6   68.49    3.90
 -10  -4   6   63.69    3.70
  -8   4   4  111.99    4.70
   8   4  -4  112.49    4.10
  -8   4   4  111.09    4.60
  -8  -4   4  108.69    5.00
  -8  -4   4  111.89    4.90
  -8  -4   4  106.09    4.30
  -6   4   2  679.23   22.00
  -6   4   2  670.33   22.10
  -6  -4   2  674.03   22.30
  -6  -4   2  699.63   22.20
   6  -4  -2  621.14   21.80
  -4   4   0   35.90    2.10
  -4   4   0   36.60    2.10
  -4  -4   0   37.80    2.00
  -4  -4   0   36.70    2.00
   4  -4   0   33.40    2.00
  -2   4  -2   48.90    2.50
  -2  -4  -2   51.39    2.20
   2  -4   2   47.90    2.40
   2  -4   2   48.60    2.50
   0   4   4 1071.49   33.30
   0   4  -4 1069.49   34.20
   0   4  -4 1024.50   33.90
   0  -4   4 1004.70   33.70
   0  -4   4 1050.09   33.90
   2   4  -6  283.77   10.10
  -2   4   6  265.97    8.90
   2   4  -6  273.47    9.90
  -2   4   6  274.97    8.90
  -2  -4   6  263.97    9.80
  -2  -4   6  271.87    9.90
   4   4  -8   16.90    2.00
  -4  -4   8   17.90    1.80
  -4  -4   8   18.00    1.90
  -4  -4   8   18.90    1.40
   6   4 -10   98.19    4.80
  -6   4  10   84.29    3.20
  -6  -4  10   87.59    4.40
   6  -4 -10   78.19    3.50
   6  -4 -10   78.89    3.60
  -6  -4  10   90.99    3.90
  -6  -4  10   90.19    4.60
   8   4 -12    3.00    1.10
   8  -4 -12    4.00    1.00
  -8  -4  12    1.60    1.10
   8  -4 -12    2.80    0.80
   8  -4 -12    3.10    0.90
  -8  -4  12    2.20    1.10
  -8  -4  12    1.70    0.90
  10   4 -14   25.80    2.20
 -10  -4  14   27.10    2.10
 -10  -4  14   28.20    3.10
  10  -4 -14   26.40    2.20
  10  -4 -14   25.20    2.10
 -10  -4  14   26.60    2.80
 -12   4  16   26.10    1.60
  12   4 -16   22.40    1.70
  12  -4 -16   27.40    2.00
 -12  -4  16   21.50    1.70
  12  -4 -16   24.80    1.80
 -14  -4  18    7.40    0.80
  14  -4 -18    7.30    1.00
  14  -4 -18    6.70    1.00
 -17   5  13    4.40    0.80
  17  -5 -13    3.90    0.90
 -17  -5  13    4.90    0.80
  17  -5 -13    4.30    0.90
 -15   5  11   13.10    1.30
  15  -5 -11   10.10    2.00
 -15  -5  11   15.90    1.60
 -15  -5  11   12.80    1.40
 -13   5   9  137.39    6.10
 -13   5   9  142.39    6.30
 -13  -5   9  145.29    5.50
 -13  -5   9  147.09    7.30
 -13  -5   9  146.39    5.90
  13  -5  -9  139.49    5.60
  13  -5  -9  139.39    5.70
 -13  -5   9  146.99    7.40
 -11   5   7  215.88    8.50
 -11   5   7  211.48    8.40
 -11  -5   7  211.68    9.10
 -11  -5   7  224.38    9.20
 -11  -5   7  219.78    7.90
  11  -5  -7  214.48    7.80
 -11  -5   7  215.48    7.70
  -9   5   5  480.55   15.90
  -9   5   5  453.55   15.00
   9   5  -5  465.55   15.10
  -9   5   5  458.25   15.90
  -9  -5   5  460.45   15.30
  -9  -5   5  467.25   16.50
  -9  -5   5  407.56   16.10
   7   5  -3  467.75   15.10
  -7   5   3  466.65   15.70
  -7   5   3  453.35   15.70
  -7  -5   3  448.16   16.00
  -5   5   1  296.97   10.00
  -5  -5   1  252.87    9.70
  -3   5  -1    4.20    0.80
  -3   5  -1    3.80    0.80
   3  -5   1    5.10    0.90
  -1   5  -3  105.99    4.50
  -1   5  -3   99.69    4.40
   1   5   3   92.19    3.90
   1  -5   3   95.49    4.10
  -1   5   5   26.20    1.40
   1   5  -5   21.90    2.00
   1   5  -5   22.60    1.40
   1   5  -5   20.10    1.90
  -1  -5   5   28.80    2.80
  -1  -5   5   24.50    1.90
   3   5  -7  623.94   21.90
   3   5  -7  609.94   20.70
   3   5  -7  638.44   21.80
  -3   5   7  636.54   20.30
  -3  -5   7  627.24   21.80
  -3  -5   7  674.83   20.90
  -3  -5   7  649.64   21.70
   5  -5  -9  424.26   15.10
  -5  -5   9  484.25   15.40
  -5  -5   9  480.05   16.30
   5  -5  -9  435.36   16.20
  -5  -5   9  453.05   16.30
   7   5 -11  250.97    8.70
   7  -5 -11  244.58    8.70
  -7  -5  11  263.27   10.10
  -7  -5  11  258.47    9.00
   7  -5 -11  228.58    8.70
   7  -5 -11  246.58    8.60
   7  -5 -11  234.28    8.50
  -7  -5  11  242.98    9.60
   9   5 -13   84.19    3.80
  -9  -5  13   88.99    4.10
   9  -5 -13   86.29    4.00
  -9  -5  13   87.19    5.50
  -9  -5  13  105.09    7.60
   9  -5 -13   87.39    3.90
  11   5 -15   46.80    2.20
  11  -5 -15   39.10    2.50
  11  -5 -15   41.60    2.40
 -11  -5  15   37.40    2.50
  13  -5 -17    2.00    0.80
 -13  -5  17    2.30    0.60
  13  -5 -17    2.30    0.70
  18  -6 -14    1.30    0.60
  18  -6 -14    1.70    0.60
 -16   6  12   19.50    1.50
  16  -6 -12   21.30    1.70
  16  -6 -12   20.10    1.60
 -16  -6  12   19.00    1.50
 -14   6  10    0.50    0.70
 -14  -6  10    1.40    1.10
 -14  -6  10    0.50    0.60
  14  -6 -10    2.00    0.90
  14  -6 -10    1.80    0.90
 -12   6   8  256.87    9.70
 -12   6   8  264.87   10.00
  12  -6  -8  254.67    9.30
 -12  -6   8  261.07   11.10
 -12  -6   8  255.37    9.10
  12  -6  -8  265.47    9.30
 -12  -6   8  261.77    9.30
  10   6  -6   28.50    1.70
 -10   6   6   26.50    2.30
 -10   6   6   28.80    2.30
 -10  -6   6   29.80    2.00
 -10  -6   6   27.80    1.70
  10  -6  -6   24.80    2.00
 -10  -6   6   29.70    2.70
  10  -6  -6   28.60    1.80
  -8   6   4  179.98    6.90
  -8   6   4  162.48    6.10
   8   6  -4  175.58    6.30
  -8   6   4  175.38    6.90
  -8  -6   4  175.68    7.40
  -8  -6   4  170.18    6.60
  -6   6   2   45.20    2.10
  -6   6   2   49.70    2.80
  -6   6   2   44.00    2.70
   6   6  -2   47.40    2.10
  -6  -6   2   48.20    2.90
   4   6   0  387.76   12.70
  -4   6   0  391.26   13.50
  -4   6   0  381.36   12.80
  -4   6   0  391.46   13.60
  -2   6  -2 3349.06  102.79
  -2   6  -2 3171.58  101.89
  -2   6  -2 3252.07  102.89
   2  -6   2 3178.28  102.69
   0   6  -4   28.00    2.30
   0   6  -4   29.70    1.70
   0   6  -4   31.60    2.40
   0  -6   4   30.00    2.20
   2   6  -6 1290.47   42.00
   2   6  -6 1357.86   42.70
   2   6  -6 1277.37   40.80
  -2   6   6 1239.68   40.70
  -2  -6   6 1223.78   40.70
  -2  -6   6 1280.77   41.90
   4   6  -8    5.60    1.30
   4   6  -8    7.70    0.90
  -4  -6   8    8.20    1.00
  -4  -6   8   10.50    1.70
   4  -6  -8    8.00    1.20
  -4  -6   8    7.30    1.40
   4  -6  -8    8.70    1.10
  -4  -6   8   10.10    1.40
   6  -6 -10  226.58    8.40
   6  -6 -10  224.48    8.20
   6  -6 -10  227.58    8.30
   6  -6 -10  232.98    8.40
  -6  -6  10  244.68   10.00
  -6  -6  10  237.68    8.50
  -6  -6  10  236.78    8.30
  -6  -6  10  248.48    9.80
  -8  -6  12    5.50    1.00
  -8  -6  12    5.50    1.10
  -8  -6  12    3.20    1.70
   8  -6 -12    5.10    1.10
  -8  -6  12    3.90    1.60
   8  -6 -12    2.80    0.80
   8  -6 -12    4.70    1.00
   8  -6 -12    3.70    0.90
 -10  -6  14    0.20    0.60
  10  -6 -14    2.00    0.90
  10  -6 -14   -0.10    0.80
  12  -6 -16   35.70    2.90
 -12  -6  16   34.90    1.90
 -17   7  13    0.80    0.50
  17  -7 -13    0.60    0.50
  17  -7 -13    0.40    0.50
 -15   7  11    2.80    0.70
  15  -7 -11    3.80    0.80
 -15  -7  11    3.00    0.70
  15  -7 -11    3.70    0.80
 -13  -7   9   83.49    3.70
  13  -7  -9   87.39    3.90
  13  -7  -9   87.89    3.90
 -11   7   7   97.09    4.40
 -11   7   7  103.69    4.90
 -11   7   7   93.59    4.70
  11  -7  -7  100.89    4.40
  11  -7  -7   97.99    4.30
 -11  -7   7  105.79    4.20
  11  -7  -7  104.69    4.30
 -11  -7   7  107.89    5.90
  -9   7   5   25.60    2.20
   9   7  -5   25.50    1.70
  -9   7   5   24.10    1.60
  -9   7   5   24.10    2.20
   9  -7  -5   25.60    1.70
   9  -7  -5   26.40    1.80
  -9  -7   5   23.50    1.70
  -9  -7   5   26.40    2.60
   9  -7  -5   25.50    2.00
   7   7  -3    7.20    1.00
  -7   7   3    7.30    0.90
  -7   7   3    8.00    1.20
  -7   7   3    7.80    1.30
  -7  -7   3    6.80    1.50
  -7  -7   3    9.80    1.30
   7  -7  -3    6.60    1.10
  -5   7   1    1.40    0.70
  -5   7   1    0.70    0.60
  -5   7   1    2.20    0.50
   5   7  -1    1.50    0.50
  -3   7  -1  391.86   14.00
   3   7   1  396.66   12.90
  -3   7  -1  390.66   13.90
  -3   7  -1  377.26   13.00
  -1   7  -3   65.99    2.90
   1   7   3   70.69    2.70
  -1   7  -3   70.29    3.90
  -1   7  -3   67.69    4.10
   1  -7   3   64.89    3.70
   1   7  -5  258.17   10.20
   1   7  -5  249.28   11.10
   1   7  -5  273.77    9.10
   1  -7  -5  255.17    9.50
   1  -7  -5  258.17    9.60
  -1  -7   5  259.77   10.20
   3   7  -7    1.70    0.90
   3   7  -7    1.40    0.70
   3  -7  -7    1.30    0.70
  -3  -7   7    0.40    0.90
  -3  -7   7   -0.40    0.90
  -3  -7   7    1.20    0.80
   3  -7  -7    2.50    0.80
   5   7  -9    9.30    1.80
   5  -7  -9   12.40    1.30
  -5  -7   9   10.60    2.00
   5  -7  -9   12.00    1.20
  -5  -7   9   11.40    1.30
   5  -7  -9   14.60    1.50
  -5  -7   9   10.80    1.20
   5  -7  -9   11.80    1.60
  -7  -7  11   10.70    1.30
   7  -7 -11   10.90    1.40
  -7  -7  11   13.20    1.40
   7  -7 -11   11.60    1.40
  -7  -7  11    7.70    1.80
   7  -7 -11   13.00    1.60
   7  -7 -11   12.10    1.50
   9  -7 -13   36.90    2.30
  -9  -7  13   34.90    2.10
   9  -7 -13   35.50    2.10
   9  -7 -13   36.50    2.20
  -9  -7  13   36.20    2.10
   9  -7 -13   35.80    2.10
  11  -7 -15   22.00    1.70
  11  -7 -15   24.70    1.60
 -11  -7  15   18.40    1.30
 -16   8  12   15.80    1.10
 -16  -8  12   22.30    2.10
  16  -8 -12   15.90    1.20
  16  -8 -12   17.50    1.30
 -14   8  10   22.50    1.60
  14  -8 -10   23.30    1.70
  14  -8 -10   21.30    1.60
 -14  -8  10   24.10    1.60
  12  -8  -8   34.40    2.20
  12  -8  -8   36.60    2.20
  12  -8  -8   34.20    2.40
 -12  -8   8   35.30    2.20
 -10   8   6    1.50    0.90
 -10   8   6    2.40    0.60
  10   8  -6    2.10    1.20
  10  -8  -6    1.50    0.90
 -10  -8   6    1.80    1.60
  10  -8  -6    1.40    0.80
 -10  -8   6    0.70    0.70
  10  -8  -6   -0.40    0.80
  10  -8  -6    1.10    0.80
   8   8  -4  235.18    8.30
  -8   8   4  225.68    8.20
  -8   8   4  238.58    9.10
  -8   8   4  228.68    8.90
  -8  -8   4  226.68    8.10
   8  -8  -4  222.68    8.40
   8  -8  -4  241.08    8.50
   8  -8  -4  227.58    8.20
  -6   8   2  116.19    5.30
   6   8  -2  113.59    4.50
  -6   8   2  113.59    5.20
  -6   8   2  116.19    4.50
  -6  -8   2  108.19    4.50
   6  -8  -2  113.49    4.70
  -6  -8   2  108.99    4.30
   6  -8  -2  108.19    4.70
   6  -8  -2  111.99    4.20
  -4   8   0  492.95   17.60
  -4   8   0  504.05   16.90
  -4   8   0  497.45   17.50
   4   8   0  516.15   17.00
  -4  -8   0  486.45   16.60
   4  -8   0  486.75   16.10
  -4  -8   0  495.25   16.60
  -2   8  -2   73.49    4.00
  -2   8  -2   78.69    3.60
  -2   8  -2   70.39    4.10
   2   8   2   70.39    2.90
   2  -8   2   69.39    3.20
  -2  -8  -2   69.79    3.30
  -2  -8  -2   66.99    2.90
   2  -8   2   72.39    3.00
   2  -8   2   70.49    3.90
  -2  -8  -2   66.39    3.10
   0   8   4    8.60    0.80
   0   8  -4    9.70    1.10
   0   8  -4    7.60    1.50
   0   8  -4    9.00    1.60
   0  -8   4   11.70    1.60
   0  -8   4    6.70    1.60
   0  -8   4    9.40    1.20
   0  -8  -4    7.90    1.10
   0  -8  -4   11.80    1.40
   0  -8   4   10.20    1.10
   2   8  -6  500.75   18.40
   2   8  -6  501.15   16.80
   2   8  -6  502.05   18.30
  -2  -8   6  503.65   16.50
  -2  -8   6  514.55   18.30
   2  -8  -6  504.35   17.00
   2  -8  -6  482.15   16.70
   4   8  -8    3.40    1.30
   4   8  -8    4.50    0.90
   4  -8  -8    4.50    1.00
   4  -8  -8    4.60    1.00
  -4  -8   8    2.90    1.70
  -4  -8   8    5.00    0.90
   4  -8  -8    3.20    0.70
  -6  -8  10    5.80    1.00
   6  -8 -10    6.50    1.10
   6  -8 -10    5.90    1.00
   6  -8 -10    8.20    1.40
   6  -8 -10    5.80    0.90
  -6  -8  10    3.30    1.70
   8  -8 -12  216.78    7.70
   8  -8 -12  219.18    7.60
   8  -8 -12  209.78    7.80
   8  -8 -12  208.18    7.60
  -8  -8  12  213.88    7.60
 -10  -8  14   13.20    1.30
  12  -8 -16   28.70    1.40
  12  -8 -16   25.90    1.40
 -15   9  11    0.40    0.50
  15  -9 -11    0.40    0.50
 -15  -9  11    0.10    0.50
  13  -9  -9   12.70    1.20
 -13  -9   9   12.00    1.30
  13  -9  -9   11.70    1.30
  13  -9  -9   12.70    1.50
 -11   9   7  168.68    6.50
  11  -9  -7  169.38    7.00
 -11  -9   7  172.38    6.50
  11  -9  -7  154.48    6.10
   9   9  -5  154.18    5.90
  -9   9   5  155.98    5.90
  -9   9   5  157.68    6.80
   9  -9  -5  140.19    5.90
  -9  -9   5  156.58    5.80
   9  -9  -5  153.98    5.80
   9  -9  -5  156.78    6.20
  -7   9   3   43.30    3.10
  -7   9   3   43.80    2.40
  -7   9   3   44.30    3.10
   7   9  -3   48.40    2.50
   7  -9  -3   48.60    2.90
  -7  -9   3   46.20    2.30
   7  -9  -3   44.10    1.80
  -7  -9   3   41.60    2.50
   5   9  -1   19.90    1.50
  -5   9   1   15.80    2.10
  -5   9   1   16.80    1.40
   5  -9  -1   19.90    1.20
  -5  -9   1   16.30    1.40
  -5  -9   1   16.50    1.60
   5  -9  -1   19.30    1.80
   5  -9  -1   18.80    1.90
  -5  -9   1   16.60    1.40
  -3   9  -1   49.90    3.50
  -3   9  -1   52.19    2.70
  -3   9  -1   51.89    3.60
   3   9   1   53.19    2.50
   3  -9   1   55.39    2.90
  -3  -9  -1   51.89    2.30
  -3  -9  -1   51.79    2.60
   3  -9   1   54.39    3.00
  -3  -9  -1   52.59    2.80
   3  -9   1   53.89    2.30
  -1   9  -3  372.06   14.20
  -1   9  -3  378.06   12.90
  -1   9  -3  365.46   14.30
   1   9   3  374.16   12.60
  -1  -9  -3  377.36   13.00
   1  -9   3  373.76   12.80
  -1  -9  -3  371.06   12.10
   1  -9   3  385.16   13.20
  -1  -9  -3  368.16   12.80
   1  -9   3  371.96   12.50
   1   9  -5    5.60    2.30
  -1   9   5    8.00    0.80
   1   9  -5    5.30    0.90
   1   9  -5    6.60    1.70
   1  -9  -5    5.20    1.10
   1  -9  -5    6.50    1.20
  -1  -9   5    9.10    1.60
  -1  -9   5    6.30    1.10
  -1  -9   5    7.40    1.00
   3   9  -7  487.25   16.20
   3  -9  -7  481.65   16.50
  -3  -9   7  493.85   16.10
  -3  -9   7  446.76   18.00
   3  -9  -7  498.65   16.30
  -5  -9   9    0.50    0.60
  -5  -9   9   -0.40    1.80
   5  -9  -9    1.00    0.60
   5  -9  -9    0.60    0.70
   5  -9  -9    1.00    0.80
   7  -9 -11   86.59    3.80
   7  -9 -11   79.59    3.50
   7  -9 -11   88.89    3.90
   7  -9 -11   81.99    3.40
  -7  -9  11   88.39    3.60
   9  -9 -13   13.10    1.30
   9  -9 -13   16.30    1.30
   9  -9 -13   12.50    1.30
   9  -9 -13   11.70    1.20
  -9  -9  13   15.80    1.40
 -11  -9  15    6.20    1.00
  11  -9 -15    8.60    0.90
 -14 -10  10    6.10    0.80
  14 -10 -10    6.20    0.80
 -12 -10   8    8.80    1.10
  12 -10  -8    8.90    1.20
  12 -10  -8    9.90    1.20
 -10  10   6   40.30    3.10
  10 -10  -6   38.30    2.30
  10 -10  -6   38.00    2.20
 -10 -10   6   39.40    2.20
  10 -10  -6   42.30    2.60
  -8  10   4   22.30    2.70
   8  10  -4   19.70    1.60
  -8  10   4   23.50    1.60
   8 -10  -4   20.40    1.60
   8 -10  -4   19.40    2.00
  -8 -10   4   20.50    1.60
   8 -10  -4   19.80    1.90
  -6  10   2   25.10    2.80
  -6  10   2   23.90    1.70
   6  10  -2   24.00    1.70
  -6  10   2   23.70    2.40
   6 -10  -2   20.90    1.60
   6 -10  -2   21.60    2.10
   6 -10  -2   20.90    1.10
  -6 -10   2   21.00    1.60
  -6 -10   2   22.40    1.90
   6 -10  -2   19.90    2.20
   4  10   0   26.60    1.90
  -4  10   0   27.40    2.70
  -4  10   0   26.10    2.60
  -4  10   0   28.70    2.00
   4 -10   0   27.10    2.20
   4 -10   0   26.60    1.50
  -4 -10   0   25.10    1.60
  -4 -10   0   28.40    2.10
  -4 -10   0   25.00    1.90
   4 -10   0   24.90    2.30
  -2  10  -2    3.60    1.30
  -2  10  -2    4.30    1.50
   2  10   2    4.10    0.80
  -2  10  -2    4.50    0.90
   2 -10   2    4.50    1.10
  -2 -10  -2    5.60    1.10
  -2 -10  -2    6.30    1.20
   2 -10   2    3.50    1.10
  -2 -10  -2    5.90    0.70
   2 -10   2    3.70    0.70
   0  10  -4   43.00    3.70
   0  10  -4   42.00    2.40
   0  10   4   41.10    2.10
   0  10  -4   36.90    3.50
   0 -10   4   43.90    2.90
   0 -10   4   42.20    2.20
   0 -10  -4   41.20    2.70
   0 -10  -4   43.70    2.60
   0 -10   4   43.00    2.50
   2  10  -6   14.90    3.40
   2  10  -6   11.40    1.30
  -2  10   6   10.10    1.00
   2 -10  -6    8.50    1.40
  -2 -10   6    9.30    1.20
   2 -10  -6   11.70    1.60
   4  10  -8  129.89    5.10
   4 -10  -8  128.89    5.50
   4 -10  -8  138.09    5.50
  -4 -10   8  135.89    5.20
  -6 -10  10   29.40    1.90
   6 -10 -10   31.30    2.10
   6 -10 -10   30.40    2.20
   8 -10 -12   69.59    3.80
   8 -10 -12   68.79    3.00
  -8 -10  12   67.09    3.10
 -10 -10  14   20.90    1.20
 -13 -11   9    0.80    0.50
 -11 -11   7    8.20    1.00
  11 -11  -7   10.00    1.30
  11 -11  -7   12.10    1.50
   9  11  -5   16.20    1.30
   9 -11  -5   16.60    1.30
   9 -11  -5   16.00    1.60
  -9 -11   5   17.30    1.40
   9 -11  -5   18.40    1.90
   7  11  -3    3.20    0.80
  -7  11   3    3.60    0.80
  -7 -11   3    4.00    1.00
  -7 -11   3    2.80    0.80
   7 -11  -3    3.30    0.80
   7 -11  -3    3.90    1.20
   7 -11  -3    2.50    1.20
  -5  11   1    5.70    0.90
   5  11  -1    3.10    0.80
   5 -11  -1    2.40    1.00
   5 -11  -1    2.30    0.70
  -5 -11   1    6.20    1.00
   5 -11  -1    3.10    1.00
   5 -11  -1    3.60    0.60
  -3  11  -1   74.89    3.50
   3  11   1   73.39    3.40
  -3  11  -1   79.39    5.00
  -3  11  -1   72.69    4.60
  -3 -11  -1   73.59    2.80
   3 -11   1   74.39    3.60
   3 -11   1   77.29    3.90
  -3 -11  -1   73.99    3.40
   3 -11   1   76.79    3.00
  -3 -11  -1   79.09    3.70
  -1  11  -3  282.47   10.30
  -1  11  -3  297.87   12.80
   1  11   3  274.17   10.00
   1 -11   3  279.47   10.10
   1 -11   3  284.77    9.70
  -1 -11  -3  290.97   10.40
  -1 -11  -3  297.97   10.30
   1 -11   3  291.87   10.60
  -1  11   5   28.50    1.70
   1  11  -5   29.00    1.90
   1 -11  -5   30.10    2.20
   1 -11  -5   27.30    2.30
  -1 -11   5   29.30    1.80
  -1 -11   5   26.60    2.90
  -3  11   7  105.59    4.40
   3  11  -7  106.09    4.40
  -3 -11   7  102.79    4.20
   3 -11  -7  109.39    4.60
   3 -11  -7  108.39    4.80
   5 -11  -9   51.49    2.90
   5 -11  -9   50.99    2.70
  -5 -11   9   50.39    2.40
   7 -11 -11    9.00    1.10
   7 -11 -11   10.20    1.20
 -10  12   6   11.40    1.40
  10 -12  -6   12.50    1.50
  10 -12  -6   11.90    1.10
  -8  12   4    7.70    0.90
   8  12  -4    5.70    0.90
   8 -12  -4    5.70    1.10
   8 -12  -4    8.30    1.30
   8 -12  -4    7.50    0.90
  -8 -12   4    7.90    0.90
   6  12  -2    3.50    0.80
  -6  12   2    4.00    1.00
  -6 -12   2    3.50    0.90
   6 -12  -2    3.70    1.10
  -6 -12   2    4.00    0.70
   6 -12  -2    3.90    1.00
  -4  12   0   70.69    3.30
   4  12   0   68.89    3.30
  -4 -12   0   71.99    2.70
  -4 -12   0   73.89    3.20
   4 -12   0   72.89    3.70
   4 -12   0   72.09    3.50
   4 -12   0   71.89    2.50
  -4 -12   0   75.59    3.50
  -2  12  -2    4.60    1.00
   2  12   2    3.60    0.70
  -2 -12  -2    5.60    1.30
  -2 -12  -2    4.70    1.00
   2 -12   2    3.70    0.60
   2 -12   2    3.80    1.20
   2 -12   2    5.00    1.10
   0  12   4   58.79    2.80
   0  12  -4   58.19    3.60
   0 -12  -4   61.49    3.20
   0 -12   4   56.39    2.50
   0 -12  -4   60.79    3.00
   0 -12   4   50.59    2.90
   2  12  -6   50.49    2.50
  -2  12   6   56.19    2.50
   2 -12  -6   50.89    2.80
   2 -12  -6   52.89    3.00
  -2 -12   6   53.49    2.40
  -4 -12   8    4.50    0.70
   4 -12  -8    4.20    1.00
   4 -12  -8    4.00    1.00
  -6 -12  10   50.89    2.20
   6 -12 -10   51.19    2.50
   6 -12 -10   51.59    2.50
  -9 -13   5    0.80    0.40
   9 -13  -5    2.20    0.80
   7  13  -3    1.40    0.60
  -7 -13   3    0.70    0.40
   5  13  -1    1.20    0.60
  -5  13   1    1.00    0.60
  -5 -13   1    0.90    0.70
   5 -13  -1    1.00    0.70
  -3  13  -1    0.10    0.50
   3  13   1    0.50    0.50
  -3 -13  -1   -0.90    0.50
   3 -13   1    0.10    0.70
  -3 -13  -1    0.00    0.60
   1  13   3   -0.10    0.40
  -1  13  -3    0.40    0.60
   1 -13   3    0.00    0.50
  -1 -13  -3    1.80    0.90
  -1 -13  -3    1.20    0.80
   1 -13   3   -1.20    0.80
  -1  13   5    4.80    0.80
   1  13  -5    4.10    0.80
  -1 -13   5    3.60    0.60
   1 -13  -5    2.80    0.90
  -3  13   7    9.60    0.80
  -3 -13   7    8.60    0.90
   3 -13  -7    9.60    1.20
   3 -13  -7   10.50    1.30
   4  14   0   75.49    3.00
  -4 -14   0   76.59    3.40
   4 -14   0   71.99    3.10
  -2  14  -2    7.20    0.90
   2  14   2    7.50    0.90
  -2 -14  -2    7.90    1.10
  -2 -14  -2    8.10    0.90
   0  14   4   20.70    1.30
   0 -14  -4   26.60    1.70
   0 -14  -4   22.90    1.50
 -20   0  15    0.60    0.40
  18   0 -13    0.40    0.60
 -18   0  13   -0.10    0.60
  18   0 -13   -0.40    0.50
  16   0 -11    1.20    0.70
 -16   0  11    0.50    1.30
 -16   0  11    0.00    0.70
  16   0 -11   -0.70    0.70
 -16   0  11   -1.60    1.70
  14   0  -9    0.90    0.70
  14   0  -9   -0.90    0.70
  14   0  -9   -0.40    0.50
 -14   0   9    0.50    0.90
 -14   0   9    0.30    0.60
 -14   0   9   -0.30    0.70
 -12   0   7    0.40    0.70
 -12   0   7    0.80    0.60
  12   0  -7    1.80    0.50
 -12   0   7    0.20    0.60
  10   0  -5    1.50    1.50
  -8   0   3   -0.10    0.50
  -8   0   3    0.00    0.40
  -6   0   1    0.90    0.50
  -6   0   1    0.40    0.50
  -4   0  -1    2.60    0.50
  -4   0  -1    2.10    0.60
  -2   0  -3    0.20    0.30
  -2   0  -3    0.60    0.40
   0   0  -5   -0.20    0.40
   2   0  -7    0.00    0.50
  -2   0   7    1.00    0.50
  -4   0   9   -0.30    0.50
  -4   0   9    0.00    0.50
   6   0 -11    0.30    0.60
  -6   0  11    0.00    0.50
  -6   0  11    0.10    0.50
   6   0 -11    0.70    0.60
  -6   0  11    0.20    0.60
  -8   0  13   -0.20    0.50
  -8   0  13   -0.50    0.70
  -8   0  13    1.40    0.70
   8   0 -13    1.10    0.70
   8   0 -13   -0.20    0.70
  10   0 -15    0.50    0.80
 -10   0  15    0.30    0.70
 -10   0  15   -1.10    1.20
  10   0 -15    0.50    0.90
 -10   0  15   -0.50    0.80
  12   0 -17   -0.20    0.80
 -12   0  17    1.80    0.60
  12   0 -17   -0.50    0.70
  14   0 -19    0.50    0.70
  14   0 -19    0.50    0.60
 -14   0  19    0.60    0.50
  19   1 -14   10.20    1.20
 -19   1  14    7.50    1.10
  19  -1 -14    7.60    0.80
  19  -1 -14    9.30    1.10
 -19  -1  14    7.30    1.00
  17   1 -12    1.40    0.80
 -17   1  12    0.40    0.60
  17  -1 -12    2.20    0.90
 -17  -1  12    0.50    0.60
  17  -1 -12    1.30    0.70
  15   1 -10   29.70    2.40
 -15   1  10   40.10    3.30
 -15   1  10   40.70    2.40
  15   1 -10   38.10    2.30
 -15   1  10   35.70    3.20
 -15  -1  10   34.70    3.20
  15  -1 -10   33.40    2.10
 -15  -1  10   36.30    2.30
  15  -1 -10   34.90    2.40
 -15  -1  10   39.50    3.40
 -13   1   8  281.57   10.80
  13   1  -8  264.07    9.60
  13   1  -8  273.77    9.40
 -13   1   8  290.47   11.10
 -13   1   8  280.67    9.80
  13  -1  -8  274.27    9.40
 -13  -1   8  282.17   10.90
 -13  -1   8  288.57   11.20
 -13  -1   8  292.77   10.00
  13  -1  -8  258.07    9.60
 -11   1   6   28.70    2.30
 -11   1   6   29.50    2.20
 -11   1   6   27.00    1.70
 -11  -1   6   30.80    2.60
 -11  -1   6   31.30    1.90
  -9   1   4   13.10    1.60
  -9   1   4   13.10    1.50
  -9  -1   4   13.80    1.70
  -9  -1   4   11.20    1.40
  -9  -1   4   13.00    1.20
  -7   1   2 1577.54   51.69
  -7   1   2 1655.23   51.59
  -7  -1   2 1589.64   51.69
  -7  -1   2 1643.84   52.29
  -5   1   0    2.20    0.60
  -5   1   0    2.30    0.60
  -5  -1   0    2.00    0.60
  -5  -1   0    2.80    0.60
  -3   1  -2 3718.13  120.69
  -3  -1  -2 3951.10  120.59
  -1   1  -4  276.07    9.60
  -1   1  -4  284.07    9.70
  -1  -1  -4  282.17    9.50
  -1   1   6 1400.16   47.30
   1   1  -6 1536.55   47.40
  -1  -1   6 1514.75   47.40
   3   1  -8    1.30    0.60
  -3   1   8    0.40    0.40
  -3  -1   8    0.40    0.50
  -3  -1   8    0.60    0.60
  -5   1  10   13.90    1.30
  -5   1  10   16.70    1.50
  -5  -1  10   15.20    1.60
  -5  -1  10   16.30    1.30
   7   1 -12  397.46   13.40
  -7   1  12  401.66   13.90
  -7   1  12  386.26   13.80
  -7   1  12  392.26   13.30
   7   1 -12  380.46   13.30
   7  -1 -12  396.56   13.40
  -7  -1  12  418.06   14.50
   7  -1 -12  377.66   13.40
  -7  -1  12  415.76   14.20
  -7  -1  12  408.56   13.50
   7  -1 -12  384.26   13.40
   9   1 -14    4.50    1.00
  -9   1  14    1.80    0.90
  -9   1  14    2.30    1.10
   9   1 -14    3.40    1.10
  -9   1  14    2.20    0.70
   9  -1 -14    3.60    1.10
  -9  -1  14    2.60    0.90
  -9  -1  14    1.80    1.10
  -9  -1  14    3.20    1.00
   9  -1 -14    4.00    1.00
 -11   1  16   64.99    3.10
  11   1 -16   69.09    3.30
  11   1 -16   67.79    3.20
  11  -1 -16   68.99    3.30
  11  -1 -16   67.19    3.30
 -11  -1  16   64.39    3.30
  13   1 -18   17.60    1.60
 -13  -1  18   20.90    1.50
  13  -1 -18   23.50    1.80
 -18   2  13    9.10    1.20
  18  -2 -13   11.30    1.30
  18  -2 -13    8.60    1.20
 -18  -2  13    9.60    1.20
  16   2 -11   92.29    3.90
 -16   2  11   96.49    4.20
 -16  -2  11   93.99    4.20
  16  -2 -11   93.39    4.00
  16  -2 -11  103.39    4.30
 -14   2   9   40.50    2.40
  14   2  -9   35.60    2.90
 -14   2   9   42.50    3.20
  14   2  -9   36.90    2.30
 -14   2   9   45.80    3.20
 -14  -2   9   40.40    3.40
  14  -2  -9   40.70    1.90
 -14  -2   9   43.40    3.40
  14  -2  -9   39.00    2.80
 -14  -2   9   41.60    2.50
  14  -2  -9   37.90    2.20
 -12   2   7   44.00    3.10
 -12   2   7   47.50    3.00
 -12   2   7   46.20    2.40
  12  -2  -7   40.80    2.20
  12  -2  -7   40.70    2.00
 -12  -2   7   44.40    3.10
 -12  -2   7   45.90    2.50
 -12  -2   7   48.60    3.40
 -10   2   5  226.88    9.10
 -10   2   5  242.28    9.00
 -10  -2   5  240.08    9.30
 -10  -2   5  245.38    9.10
 -10  -2   5  241.68    8.40
  -8   2   3   14.50    1.50
  -8   2   3   16.30    1.50
  -8  -2   3   14.60    1.60
  -8  -2   3   15.30    1.50
  -6   2   1  304.77   10.30
  -6   2   1  283.47   10.40
  -6  -2   1  304.97   10.40
  -6  -2   1  297.47   10.40
  -4   2  -1  632.84   22.00
  -4  -2  -1  697.13   22.00
  -4  -2  -1  692.33   22.10
  -2   2  -3  112.49    4.40
  -2   2  -3  111.19    4.50
  -2  -2  -3  113.29    4.20
   0   2  -5   71.89    3.30
   0   2  -5   77.09    3.50
   0   2   5   74.29    3.10
  -2   2   7    4.40    0.60
   2   2  -7    4.70    0.90
   2   2  -7    4.60    0.90
  -2   2   7    4.50    0.70
  -2  -2   7    4.10    0.80
  -2  -2   7    5.70    1.10
  -4   2   9  171.18    6.30
  -4  -2   9  173.68    7.00
  -4  -2   9  185.78    6.40
  -4  -2   9  177.58    6.90
   6   2 -11   75.19    3.40
  -6   2  11   80.99    3.50
  -6  -2  11   76.59    4.10
   6  -2 -11   77.79    3.50
   6  -2 -11   75.39    3.30
  -6  -2  11   75.29    3.90
  -6  -2  11   77.19    3.40
  -8   2  13  128.19    5.20
   8   2 -13  132.69    5.20
   8   2 -13  137.29    5.30
  -8   2  13  135.69    5.50
  -8   2  13  127.59    5.00
  -8  -2  13  138.39    6.30
   8  -2 -13  133.39    5.30
   8  -2 -13  119.19    5.00
   8  -2 -13  124.79    5.10
  -8  -2  13  134.79    6.30
  -8  -2  13  130.69    5.30
  10   2 -15   54.79    2.90
  10   2 -15   57.29    3.00
 -10   2  15   57.29    2.80
 -10  -2  15   57.59    5.50
  10  -2 -15   58.19    3.00
  10  -2 -15   55.29    3.00
 -10  -2  15   58.99    3.10
 -12   2  17   17.80    1.40
  12   2 -17   19.30    1.80
  12  -2 -17   18.10    1.80
 -12  -2  17   15.60    1.50
  12  -2 -17   18.00    1.70
  14   2 -19   14.50    1.00
 -14  -2  19   11.00    0.90
  14  -2 -19   13.20    1.30
  14  -2 -19   11.20    1.30
 -19   3  14   18.10    1.30
  19  -3 -14   21.40    1.30
  19  -3 -14   19.80    1.40
 -19  -3  14   16.50    1.20
 -17   3  12   25.80    1.80
  17  -3 -12   27.70    2.00
  17  -3 -12   24.80    1.80
 -17  -3  12   23.80    1.80
 -15   3  10  263.47   12.60
 -15   3  10  293.57   12.50
 -15   3  10  262.27    9.50
 -15  -3  10  251.27    9.50
  15  -3 -10  258.87    9.30
  15  -3 -10  269.37    9.60
 -15  -3  10  255.47   13.60
 -13   3   8   70.09    4.00
  13   3  -8   64.59    2.90
 -13   3   8   66.79    3.10
 -13  -3   8   56.69    5.20
 -13  -3   8   66.79    4.20
  13  -3  -8   62.49    2.60
 -13  -3   8   68.39    3.20
  13  -3  -8   62.99    3.00
 -11   3   6    4.40    1.20
  11   3  -6    4.60    0.80
 -11   3   6    4.60    1.10
 -11  -3   6    3.90    1.20
  11  -3  -6    6.60    1.60
 -11  -3   6    5.80    0.90
  -9   3   4   45.10    2.60
  -9   3   4   41.90    2.70
  -9  -3   4   43.00    2.20
  -9  -3   4   42.90    2.70
  -9  -3   4   42.80    2.80
  -7   3   2  124.09    4.90
  -7   3   2  117.39    4.90
  -7  -3   2  115.69    4.80
  -7  -3   2  112.29    4.90
  -5   3   0  105.49    4.60
  -5   3   0  113.09    4.50
  -5  -3   0  116.39    4.60
  -5  -3   0  116.09    4.50
  -3   3  -2  121.69    4.80
  -3   3  -2  106.79    4.70
   3  -3   2  110.79    4.60
   1   3   4   15.60    1.20
  -1   3  -4   19.00    1.50
   1  -3   4   17.80    1.50
   1   3  -6   25.00    1.90
   1   3  -6   21.00    1.80
  -1   3   6   19.20    1.20
  -1  -3   6   19.00    1.70
  -1  -3   6   20.00    1.60
   3   3  -8  240.58    9.20
  -3   3   8  236.08    8.20
  -3   3   8  218.18    8.30
  -3  -3   8  256.37    9.30
  -3  -3   8  264.07    8.60
  -3  -3   8  250.97    9.10
  -5   3  10   83.89    3.40
  -5   3  10   93.79    3.60
  -5  -3  10   98.99    3.90
  -5  -3  10   88.99    4.60
  -5  -3  10   93.49    4.50
   7   3 -12   71.39    3.30
   7   3 -12   71.39    3.40
  -7   3  12   73.19    3.30
  -7  -3  12   73.29    3.40
  -7  -3  12   77.69    4.40
   7  -3 -12   67.49    3.20
   7  -3 -12   75.09    3.40
   7  -3 -12   72.29    3.30
  -7  -3  12   74.69    4.20
  -9   3  14    7.40    1.00
   9   3 -14    8.20    1.30
   9   3 -14    7.70    1.20
  -9   3  14    8.00    1.10
   9  -3 -14    8.80    1.30
  -9  -3  14    7.50    1.50
  -9  -3  14    7.30    1.50
  -9  -3  14    7.10    1.30
  11   3 -16   38.50    2.50
  11   3 -16   38.50    2.20
 -11   3  16   42.60    2.20
 -11  -3  16   38.50    2.40
  11  -3 -16   40.70    2.50
  11  -3 -16   40.10    2.40
  13   3 -18    2.00    0.70
 -13   3  18    1.90    0.60
 -13  -3  18    0.50    0.70
  13  -3 -18    1.20    0.80
  13  -3 -18    0.60    0.70
 -18   4  13    2.70    0.70
 -18  -4  13    2.10    0.60
  18  -4 -13    2.00    0.80
  18  -4 -13    1.40    0.70
 -16   4  11    3.70    0.90
 -16  -4  11    2.80    0.90
  16  -4 -11    6.40    1.30
  16  -4 -11    5.30    1.10
 -14   4   9  236.48    9.40
 -14   4   9  247.18    9.90
 -14   4   9  247.28    9.80
 -14  -4   9  250.37    8.90
  14  -4  -9  231.58    8.80
 -14  -4   9  225.18   10.10
  14  -4  -9  237.78    8.70
 -14  -4   9  276.37   11.00
 -14  -4   9  239.98    8.60
 -12   4   7   94.89    4.80
 -12   4   7   92.89    4.70
  12   4  -7   88.99    3.70
 -12  -4   7   91.59    5.00
  12  -4  -7   92.09    3.40
  12  -4  -7   93.79    3.90
 -12  -4   7   91.89    5.10
 -12  -4   7   96.29    4.10
 -10   4   5  491.35   16.80
 -10   4   5  439.66   16.10
 -10   4   5  493.45   16.90
  10   4  -5  463.85   15.80
 -10  -4   5  492.15   16.10
 -10  -4   5  512.65   17.20
 -10  -4   5  485.25   17.20
  -8   4   3  215.38    8.10
   8   4  -3  217.38    7.30
  -8   4   3  203.38    7.30
  -8   4   3  206.88    7.90
  -8  -4   3  217.58    8.20
  -8  -4   3  208.18    8.20
  -6   4   1   25.70    1.90
  -6   4   1   25.60    1.80
  -6  -4   1   25.90    2.20
  -6  -4   1   25.60    1.80
   6  -4  -1   21.90    1.70
  -4   4  -1   98.49    4.20
  -4   4  -1   97.89    4.30
  -4  -4  -1   99.79    4.10
   4  -4   1  102.49    4.20
   4  -4   1   89.09    4.00
  -2   4  -3 1176.58   36.40
  -2   4  -3 1139.69   36.40
   2  -4   3 1047.50   36.20
   0   4  -5   69.19    3.40
   0   4  -5   72.09    3.50
   0   4   5   68.79    2.90
   0  -4   5   66.29    3.40
   0  -4   5   65.99    3.30
   2   4  -7  225.18    8.90
  -2   4   7  233.98    8.00
   2   4  -7  232.48    9.00
  -2  -4   7  243.18    9.10
  -2  -4   7  240.98    8.30
  -2  -4   7  235.58    8.80
   4   4  -9  205.48    8.40
  -4   4   9  190.08    7.00
  -4  -4   9  201.08    8.20
  -4  -4   9  210.88    7.40
  -4  -4   9  219.48   10.00
   6   4 -11    0.40    0.90
  -6   4  11    0.30    0.40
   6  -4 -11    0.10    0.80
   6  -4 -11    0.20    0.70
  -6  -4  11   -1.40    0.60
   6  -4 -11   -0.70    0.60
   6  -4 -11    0.60    0.60
  -6  -4  11    1.00    1.00
  -6  -4  11    0.20    0.60
   8   4 -13   11.60    1.50
  -8   4  13   10.90    1.10
   8  -4 -13   11.30    1.50
  -8  -4  13   10.40    1.90
   8  -4 -13    7.80    1.20
  -8  -4  13   13.10    2.00
   8  -4 -13   10.20    1.40
  10   4 -15   77.79    3.50
 -10  -4  15   69.79    3.50
  10  -4 -15   73.49    4.40
 -12   4  17    2.00    0.70
  12   4 -17    3.70    0.70
  12  -4 -17    3.20    0.90
 -12  -4  17    2.40    0.70
  12  -4 -17    2.00    0.80
 -17   5  12   20.80    1.50
 -17  -5  12   18.80    1.70
  17  -5 -12   22.30    1.60
  17  -5 -12   21.60    1.70
 -15   5  10   98.09    4.20
  15  -5 -10   93.29    4.20
 -15  -5  10   94.99    4.10
  15  -5 -10   99.69    4.20
 -15  -5  10   93.69    4.30
 -13   5   8    7.70    1.60
 -13   5   8    9.70    1.70
  13  -5  -8    9.20    1.50
 -13  -5   8   10.80    1.40
  13  -5  -8   13.90    1.60
 -13  -5   8    7.40    1.90
 -13  -5   8    9.10    1.80
 -13  -5   8   13.00    2.00
 -11   5   6  577.94   20.50
  11   5  -6  609.54   20.20
  11   5  -6  622.24   20.20
 -11   5   6  625.44   21.30
 -11   5   6  620.64   21.30
  11  -5  -6  620.34   20.40
 -11  -5   6  647.94   22.10
 -11  -5   6  631.34   20.50
  -9   5   4    1.80    0.80
  -9   5   4    2.50    0.60
   9   5  -4    2.40    0.60
  -9   5   4    2.20    0.90
  -9  -5   4    1.40    0.80
  -9  -5   4    2.00    1.30
  -9  -5   4    2.90    0.90
  -7   5   2  425.56   14.30
  -7   5   2  437.06   15.20
   7   5  -2  437.46   14.30
  -7   5   2  442.56   15.00
  -7  -5   2  428.46   15.20
  -5   5   0  243.98    9.00
   5   5   0  239.78    8.10
  -5   5   0  243.78    8.90
  -5  -5   0  251.47    8.90
   5  -5   0  220.68    8.70
  -3   5  -2  714.23   23.00
  -3   5  -2  729.13   22.90
   3  -5   2  711.23   22.90
  -3  -5  -2  586.74   22.30
  -1   5  -4  175.48    7.10
  -1   5  -4  176.38    7.00
  -1   5  -4  182.38    6.30
   1  -5   4  176.48    6.90
   1  -5   4  181.58    7.10
   1   5  -6   88.49    3.50
   1   5  -6   85.69    4.40
  -1   5   6   84.09    3.50
   1   5  -6   89.09    4.30
  -1  -5   6   87.69    4.30
  -1  -5   6   85.39    4.10
  -1  -5   6   88.49    3.50
   3   5  -8  309.47   11.70
  -3   5   8  304.67   10.20
  -3  -5   8  307.67   11.60
  -3  -5   8  312.67   10.60
  -3  -5   8  302.37   11.40
   5   5 -10   20.00    2.40
  -5  -5  10   20.90    2.30
   5  -5 -10   13.50    1.40
   5  -5 -10   16.80    1.60
   5  -5 -10   15.90    1.60
  -5  -5  10   18.10    1.50
  -5  -5  10   22.30    2.40
  -5  -5  10   20.30    1.70
   5  -5 -10   17.60    2.10
  -7  -5  12  324.37   12.40
   7  -5 -12  310.17   10.80
  -7  -5  12  321.77   12.60
  -7  -5  12  315.77   11.10
   7  -5 -12  298.97   10.70
   7  -5 -12  317.27   11.00
   9   5 -14    6.20    1.20
  -9  -5  14    5.90    1.10
   9  -5 -14    5.40    1.40
   9  -5 -14    7.00    1.20
   9  -5 -14    7.50    1.20
  11  -5 -16    9.60    1.30
 -11  -5  16    8.10    1.00
  11  -5 -16    8.80    1.10
  13  -5 -18    0.70    0.60
  13  -5 -18    0.60    0.60
 -18   6  13    7.10    0.80
  18  -6 -13    8.80    1.00
  18  -6 -13    9.30    1.10
 -16   6  11    9.40    1.10
  16  -6 -11    8.50    1.10
 -16  -6  11    9.40    1.30
  16  -6 -11    6.10    1.00
 -14   6   9    1.70    0.80
 -14  -6   9    2.30    0.80
 -14  -6   9    1.20    0.70
  14  -6  -9    1.60    0.80
  14  -6  -9    0.30    0.70
 -12   6   7  155.48    6.60
 -12   6   7  143.59    5.90
 -12   6   7  147.39    6.50
 -12  -6   7  152.08    7.30
 -12  -6   7  146.19    6.30
  12  -6  -7  143.39    5.80
  12  -6  -7  152.18    7.10
  12  -6  -7  146.79    5.70
 -10   6   5  211.38    8.40
  10   6  -5  213.28    7.50
 -10   6   5  209.78    8.30
  10  -6  -5  202.78    7.60
 -10  -6   5  200.18    7.40
 -10  -6   5  222.48    9.00
  -8   6   3  276.07    9.90
   8   6  -3  302.37   10.00
  -8   6   3  295.47   10.80
  -8   6   3  288.07   10.80
   8  -6  -3  281.07   10.30
  -8  -6   3  293.87   11.10
  -6   6   1  661.43   22.10
  -6   6   1  631.14   21.20
   6   6  -1  643.24   21.10
  -6   6   1  701.73   23.10
  -6  -6   1  621.64   22.10
  -4   6  -1   75.19    3.80
  -4   6  -1   75.19    3.90
  -4   6  -1   74.09    3.10
   4   6   1   77.59    3.00
  -2   6  -3    2.40    0.90
  -2   6  -3    2.40    0.90
  -2   6  -3    1.20    0.50
   2  -6   3    1.00    0.80
   2  -6   3    3.30    0.90
   0   6  -5  406.26   13.40
   0   6  -5  397.06   14.30
   0   6  -5  390.06   14.40
   0  -6   5  400.36   14.40
   2   6  -7   19.10    2.20
   2   6  -7   20.60    1.40
   2   6  -7   19.00    2.20
  -2  -6   7   21.70    2.20
   2  -6  -7   19.50    1.70
  -2  -6   7   16.90    1.90
  -2  -6   7   20.00    1.30
   2  -6  -7   18.30    1.80
   4   6  -9  123.29    6.10
   4  -6  -9  108.59    4.70
  -4  -6   9  118.49    5.80
   4  -6  -9  111.99    4.50
  -4  -6   9  119.09    5.80
   4  -6  -9  118.89    5.30
   4  -6  -9  115.99    4.60
  -4  -6   9  115.19    4.60
   6  -6 -11    6.20    1.10
  -6  -6  11    7.30    1.10
   6  -6 -11    6.90    1.10
  -6  -6  11    9.20    1.80
  -6  -6  11    6.40    1.50
  -6  -6  11    5.90    1.00
  -8  -6  13   21.90    3.00
   8  -6 -13   24.70    1.90
   8  -6 -13   26.20    1.90
   8  -6 -13   25.50    2.00
  -8  -6  13   26.00    1.90
   8  -6 -13   27.40    1.80
  -8  -6  13   23.70    1.80
  10  -6 -15    0.50    0.80
  10  -6 -15   -0.20    0.60
 -10  -6  15    1.30    0.60
  12  -6 -17    3.50    0.80
 -12  -6  17    2.30    0.60
  12  -6 -17    2.50    0.80
 -17   7  12   16.70    1.20
  17  -7 -12   18.30    1.30
  17  -7 -12   17.40    1.30
 -17  -7  12   19.50    1.30
 -15   7  10    8.20    1.10
  15  -7 -10    8.60    1.20
  15  -7 -10    7.20    1.10
 -15  -7  10    7.00    1.00
  13  -7  -8  155.38    6.00
  13  -7  -8  146.89    6.00
  13  -7  -8  164.58    6.10
 -13  -7   8  162.08    6.00
 -11   7   6   41.80    3.00
 -11   7   6   39.40    2.90
  11   7  -6   44.10    2.20
 -11   7   6   37.40    2.50
 -11  -7   6   34.60    3.50
  11  -7  -6   40.50    2.40
 -11  -7   6   39.00    2.30
  11  -7  -6   40.90    2.60
  11  -7  -6   42.10    2.50
  -9   7   4    0.20    0.70
  -9   7   4    1.80    0.60
  -9   7   4    1.10    0.80
   9   7  -4    0.30    0.50
   9  -7  -4    0.70    0.80
  -9  -7   4    2.10    1.00
  -9  -7   4    0.90    0.50
   9  -7  -4    0.70    0.30
  -7   7   2  598.24   19.40
  -7   7   2  612.54   20.40
  -7   7   2  579.54   20.20
   7   7  -2  611.94   19.40
   7  -7  -2  555.14   19.50
   7  -7  -2  578.64   18.90
  -5   7   0  449.46   16.20
  -5   7   0  457.15   15.20
   5   7   0  459.05   15.00
  -5   7   0  471.65   16.20
   5  -7   0  441.76   15.50
   3   7   2 1861.11   57.89
  -3   7  -2 1832.72   59.09
  -3   7  -2 1806.72   59.19
  -3   7  -2 1809.12   58.09
   1   7   4   14.40    1.00
  -1   7  -4   16.00    1.30
  -1   7  -4   16.20    2.00
   1  -7   4   13.80    2.10
   1  -7   4   15.50    1.90
   1   7  -6   -0.40    0.90
   1   7  -6    1.10    0.60
   1   7  -6    0.80    0.90
  -1  -7   6    1.10    0.60
  -1  -7   6    0.60    0.90
   3   7  -8  191.98    8.50
   3   7  -8  189.88    6.90
   3  -7  -8  190.18    7.00
   3  -7  -8  183.18    7.20
  -3  -7   8  202.58    8.50
  -3  -7   8  191.38    7.10
  -3  -7   8  189.98    6.90
   5   7 -10  129.79    6.70
  -5  -7  10  129.69    6.10
   5  -7 -10  129.19    5.40
   5  -7 -10  137.59    5.40
  -5  -7  10  137.79    6.70
  -5  -7  10  123.19    5.00
   5  -7 -10  120.59    5.00
  -7  -7  12  188.88    7.10
   7  -7 -12  203.88    7.20
  -7  -7  12  190.78    7.20
   7  -7 -12  204.08    7.40
  -7  -7  12  192.68    9.10
   7  -7 -12  200.68    7.20
   7  -7 -12  197.38    7.20
   9  -7 -14   25.60    1.70
   9  -7 -14   28.50    1.80
   9  -7 -14   29.60    2.00
  -9  -7  14   29.90    1.80
  -9  -7  14   24.60    1.60
  11  -7 -16   26.90    1.70
  11  -7 -16   29.70    1.70
 -16   8  11    0.40    0.50
  16  -8 -11    1.60    0.60
  16  -8 -11    1.90    0.60
 -16  -8  11    0.80    0.50
 -14   8   9   38.00    2.10
  14  -8  -9   32.30    2.00
 -14  -8   9   33.70    2.00
  14  -8  -9   35.80    2.10
 -12   8   7  123.19    5.20
  12  -8  -7  126.79    5.10
  12  -8  -7  123.99    4.90
  12  -8  -7  119.79    4.90
 -12  -8   7  120.49    4.80
  10   8  -5  151.38    6.50
 -10   8   5  152.28    6.70
  10  -8  -5  148.99    6.00
  10  -8  -5  148.89    5.80
 -10  -8   5  151.08    5.70
  10  -8  -5  152.58    5.80
   8   8  -3  257.67    8.90
  -8   8   3  253.67    9.90
  -8   8   3  247.88    8.80
   8  -8  -3  230.98    9.00
   8  -8  -3  251.37    9.10
   8  -8  -3  250.97    8.30
  -8  -8   3  258.47    8.80
   8  -8  -3  244.58    8.80
  -6   8   1   20.10    1.50
  -6   8   1   18.90    2.10
   6   8  -1   19.60    1.40
  -6   8   1   19.70    2.20
  -6  -8   1   19.30    1.40
   6  -8  -1   21.90    1.20
   6  -8  -1   21.70    1.90
  -6  -8   1   18.40    1.40
   6  -8  -1   20.30    1.80
   4   8   1  326.17   10.90
  -4   8  -1  321.37   12.20
  -4   8  -1  327.67   11.10
  -4   8  -1  322.57   12.30
  -4  -8  -1  307.17   10.70
   4  -8   1  323.27   10.70
   4  -8   1  332.87   11.20
  -4  -8  -1  312.07   11.00
   4  -8   1  315.47   11.30
  -2   8  -3   20.00    2.20
  -2   8  -3   19.30    2.40
  -2   8  -3   20.90    1.50
   2   8   3   20.70    1.20
   2  -8   3   21.10    1.40
  -2  -8  -3   22.00    1.70
  -2  -8  -3   21.10    1.20
   2  -8   3   20.50    1.90
   0   8  -5   86.69    4.90
   0   8   5   85.29    3.40
   0   8  -5   86.49    5.00
   0   8  -5   88.99    3.80
   0  -8  -5   87.79    4.00
   0  -8   5   91.29    3.70
   0  -8   5  101.39    4.60
   0  -8  -5   88.09    3.80
   2   8  -7   28.90    1.80
   2  -8  -7   29.40    2.20
  -2  -8   7   26.80    2.90
  -2  -8   7   31.10    1.90
   2  -8  -7   29.30    2.00
   4   8  -9   38.70    3.70
  -4  -8   9   37.60    3.70
   4  -8  -9   38.50    2.40
   4  -8  -9   39.90    2.50
   4  -8  -9   39.30    2.50
  -4  -8   9   39.80    2.20
   6  -8 -11   21.40    1.60
   6  -8 -11   21.10    2.00
   6  -8 -11   22.70    1.70
   6  -8 -11   26.90    2.00
  -6  -8  11   24.10    1.80
   8  -8 -13   81.19    3.40
   8  -8 -13   83.99    3.50
   8  -8 -13   78.99    3.40
   8  -8 -13   80.49    3.50
  -8  -8  13   84.79    3.50
  10  -8 -15    2.00    0.60
  10  -8 -15    2.50    0.70
 -10  -8  15    2.60    0.70
 -15   9  10   11.90    1.10
  15  -9 -10   12.90    1.20
 -15  -9  10   12.70    1.10
  15  -9 -10   12.70    1.10
  13  -9  -8    1.00    0.90
  13  -9  -8    1.70    0.70
 -13  -9   8    0.50    0.60
  13  -9  -8    1.90    0.70
  11   9  -6   43.70    2.30
 -11   9   6   48.90    2.80
  11  -9  -6   43.10    2.40
 -11  -9   6   50.19    2.50
  11  -9  -6   45.90    2.50
  11  -9  -6   47.00    2.90
  -9   9   4  105.89    5.70
  -9   9   4  121.59    4.80
   9   9  -4  120.69    4.80
  -9   9   4  124.29    6.00
   9  -9  -4  117.09    4.70
  -9  -9   4  121.89    4.70
   9  -9  -4  108.79    4.90
   9  -9  -4  120.49    5.10
  -7   9   2   20.80    2.40
  -7   9   2   20.30    1.60
  -7   9   2   20.30    2.40
   7   9  -2   25.30    1.70
  -7  -9   2   20.60    1.80
   7  -9  -2   22.60    2.10
  -7  -9   2   20.60    1.50
   7  -9  -2   20.20    2.00
  -5   9   0   13.80    2.10
  -5   9   0   16.20    2.30
   5   9   0   14.70    1.30
  -5   9   0   14.80    1.40
  -5  -9   0   14.40    1.30
   5  -9   0   14.60    1.80
   5  -9   0   14.60    1.80
   5  -9   0   15.40    1.20
  -5  -9   0   15.50    1.40
  -5  -9   0   15.30    1.60
   3   9   2  131.89    5.00
  -3   9  -2  127.79    6.50
  -3   9  -2  133.89    7.00
  -3   9  -2  133.69    5.30
   3  -9   2  137.59    5.70
  -3  -9  -2  130.79    4.70
   3  -9   2  131.09    5.40
   3  -9   2  134.79    4.90
  -3  -9  -2  133.69    5.40
  -3  -9  -2  127.29    5.10
  -1   9  -4   27.50    1.90
  -1   9  -4   29.40    3.30
  -1   9  -4   24.90    2.70
   1   9   4   25.50    1.50
   1  -9   4   30.10    2.20
   1  -9   4   26.90    1.70
   1  -9   4   29.00    2.40
  -1  -9  -4   25.20    2.00
  -1  -9  -4   28.30    2.00
  -1   9   6   25.10    1.50
   1   9  -6   27.50    1.90
   1   9  -6   25.90    3.00
   1   9  -6   26.10    3.10
  -1  -9   6   23.50    2.30
   1  -9  -6   28.30    2.20
  -1  -9   6   27.00    1.80
   1  -9  -6   28.60    2.10
   3   9  -8   23.10    3.10
   3   9  -8   18.90    1.50
  -3  -9   8   15.00    2.60
   3  -9  -8   19.50    2.00
  -3  -9   8   18.60    1.60
   3  -9  -8   16.80    1.80
   5  -9 -10   43.70    2.60
  -5  -9  10   43.20    2.40
   5  -9 -10   46.70    2.80
   7  -9 -12    0.60    0.70
  -7  -9  12   -0.30    0.50
   7  -9 -12    1.20    0.70
   7  -9 -12    0.10    0.80
   7  -9 -12    1.80    0.80
   9  -9 -14    0.80    0.60
   9  -9 -14    1.40    0.80
   9  -9 -14    0.80    0.60
  -9  -9  14    2.00    0.60
 -14 -10   9   60.09    2.50
  14 -10  -9   59.89    2.60
  12 -10  -7    8.80    1.30
 -12 -10   7    6.30    0.90
  12 -10  -7    9.90    1.20
 -10  10   5   42.20    2.60
  10  10  -5   43.70    2.30
  10 -10  -5   37.20    2.40
  10 -10  -5   43.20    2.80
  10 -10  -5   41.50    2.20
 -10 -10   5   44.30    2.30
   8  10  -3  132.99    5.20
  -8  10   3  134.49    5.30
  -8  10   3  109.19    8.10
   8 -10  -3  133.09    5.10
  -8 -10   3  134.69    5.00
   8 -10  -3  127.09    5.40
   8 -10  -3  132.89    5.40
  -6  10   1    3.20    0.80
  -6  10   1    5.10    1.60
  -6  10   1    4.10    1.20
  -6 -10   1    3.60    0.90
  -6 -10   1    3.60    0.80
  -6 -10   1    2.80    0.90
   6 -10  -1    5.60    1.20
   6 -10  -1    6.50    1.40
   4  10   1  553.64   18.40
  -4  10  -1  559.24   18.60
  -4  10  -1  546.55   20.00
  -4  10  -1  543.55   19.90
  -4 -10  -1  545.95   18.30
   4 -10   1  556.04   18.60
  -4 -10  -1  539.25   17.90
   4 -10   1  554.74   17.90
   4 -10   1  559.74   18.80
  -4 -10  -1  554.24   18.60
  -2  10  -3   43.10    3.70
   2  10   3   34.90    2.10
  -2  10  -3   37.00    2.30
  -2  10  -3   38.50    3.40
  -2 -10  -3   37.80    2.30
   2 -10   3   35.40    2.00
   2 -10   3   39.30    2.50
   2 -10   3   35.20    2.70
  -2 -10  -3   37.50    2.50
   0  10  -5   25.30    3.10
   0  10   5   25.40    1.60
   0  10  -5   26.30    1.80
   0 -10   5   21.90    2.10
   0 -10  -5   24.20    2.00
   0 -10  -5   27.90    2.20
   0 -10   5   23.40    1.70
  -2  10   7   33.20    1.80
   2  10  -7   34.20    2.10
   2  10  -7   34.60    3.60
   2 -10  -7   36.30    2.40
   2 -10  -7   32.60    2.40
  -2 -10   7   36.30    2.10
  -4 -10   9    1.90    0.80
   4 -10  -9    2.60    1.00
   4 -10  -9    4.00    1.00
  -6 -10  11   27.10    1.70
   6 -10 -11   29.50    2.00
   6 -10 -11   27.50    1.90
   8 -10 -13    0.70    0.60
   8 -10 -13    1.10    0.60
  -8 -10  13    0.50    0.50
 -13  11   8    1.60    0.60
  13 -11  -8    2.50    0.60
 -13 -11   8    2.80    0.60
 -11  11   6  169.08    6.40
  11 -11  -6  159.88    6.30
 -11 -11   6  174.08    6.00
   9  11  -4   14.10    1.50
  -9 -11   4   12.50    1.30
   9 -11  -4   12.60    1.60
   9 -11  -4   11.10    1.20
  -7  11   2   65.69    3.10
   7  11  -2   64.39    3.00
   7 -11  -2   64.39    3.40
  -7 -11   2   61.39    2.80
   7 -11  -2   64.29    2.90
   7 -11  -2   60.49    3.30
  -7 -11   2   61.19    3.00
   5  11   0   93.59    4.00
  -5  11   0   93.69    4.20
  -5 -11   0   97.69    4.30
   5 -11   0   98.69    4.40
  -5 -11   0   93.09    3.70
   5 -11   0   94.29    4.50
   3  11   2    8.10    1.10
  -3  11  -2    6.80    1.00
  -3 -11  -2    6.60    1.20
  -3 -11  -2    6.70    1.10
   3 -11   2    8.20    0.90
   3 -11   2    7.50    1.40
   3 -11   2    6.80    1.20
   1  11   4   38.00    2.00
  -1  11  -4   38.20    2.20
   1 -11   4   36.80    2.00
   1 -11   4   41.10    2.80
  -1 -11  -4   38.80    2.50
  -1 -11  -4   36.30    2.50
   1  11  -6   20.60    1.60
  -1  11   6   21.90    1.40
   1 -11  -6   22.40    2.10
   1 -11  -6   21.90    1.90
  -1 -11   6   21.00    1.50
  -3 -11   8   24.30    1.70
   3 -11  -8   27.20    2.20
   3 -11  -8   25.10    1.90
   5 -11 -10   17.70    1.80
  -5 -11  10   18.50    1.40
   5 -11 -10   19.50    1.70
   7 -11 -12    1.00    0.60
   7 -11 -12    0.60    0.50
  -7 -11  12    1.30    0.50
  10  12  -5   41.90    2.10
 -10  12   5   46.70    2.50
  10 -12  -5   46.00    2.00
 -10 -12   5   44.30    2.70
   8  12  -3    3.30    0.70
  -8 -12   3    2.90    0.60
   8 -12  -3    3.10    1.00
   8 -12  -3    4.20    0.70
   6  12  -1   57.59    3.40
  -6  12   1   53.39    2.70
  -6 -12   1   56.19    2.80
  -6 -12   1   57.89    2.30
   6 -12  -1   58.99    3.10
   4  12   1   16.70    1.40
  -4  12  -1   17.00    1.60
  -4 -12  -1   15.80    1.40
   4 -12   1   16.70    1.00
   4 -12   1   15.90    1.80
  -4 -12  -1   15.80    1.60
  -2  12  -3   62.99    3.20
   2  12   3   59.59    2.80
  -2 -12  -3   57.09    2.90
   2 -12   3   60.89    3.10
   2 -12   3   59.49    2.50
  -2 -12  -3   64.09    3.20
   0  12   5   45.30    2.20
   0  12  -5   42.00    2.30
   0 -12  -5   46.80    2.70
   0 -12  -5   45.40    2.50
   0 -12   5   43.90    2.10
  -2 -12   7   33.20    1.80
   2 -12  -7   34.00    2.30
   2 -12  -7   34.40    2.20
   4 -12  -9   16.80    1.60
  -4 -12   9   16.80    1.20
   6 -12 -11    3.20    0.70
   6 -12 -11    3.30    0.70
  -6 -12  11    3.10    0.60
  -9  13   4    1.30    0.70
   9 -13  -4    1.00    0.80
  -9 -13   4    1.40    0.60
  -7  13   2  162.68    6.30
   7  13  -2  143.29    5.50
   7 -13  -2  142.39    5.60
   5  13   0   71.79    3.10
  -5  13   0   71.29    3.10
  -5 -13   0   70.09    3.10
   5 -13   0   72.19    3.40
  -3  13  -2  140.19    5.30
   3  13   2  136.49    5.20
  -3 -13  -2  134.39    5.00
   1  13   4   47.10    2.30
  -1  13  -4   46.00    2.30
  -1 -13  -4   48.00    2.60
  -1  13   6    0.90    0.50
   1  13  -6    1.30    0.70
  -1 -13   6    0.40    0.40
   1 -13  -6    0.30    1.30
   1 -13  -6    0.30    0.70
   3 -13  -8   30.50    1.80
   3 -13  -8   28.90    1.90
  -3 -13   8   26.40    1.40
  -4  14  -1    1.00    0.60
   4  14   1    0.30    0.40
  -4 -14  -1    0.60    0.60
  -2  14  -3    3.90    0.80
   2  14   3    4.60    0.70
  -2 -14  -3    3.80    0.60
  -2 -14  -3    5.50    0.80
 -20   0  14   14.90    1.20
  20   0 -14   15.40    1.10
 -18   0  12    1.70    1.30
  18   0 -12    1.20    0.60
 -16   0  10    3.90    1.40
 -16   0  10    3.10    1.00
 -16   0  10    2.50    1.40
  14   0  -8  894.11   28.60
 -14   0   8  917.31   29.20
 -14   0   8  935.81   31.30
  14   0  -8  783.32   28.50
 -14   0   8  920.91   30.70
  12   0  -6  246.28    8.60
 -12   0   6  256.87    9.90
 -12   0   6  256.77    9.00
 -12   0   6  256.07   10.10
 -10   0   4 1522.65   50.39
 -10   0   4 1529.85   50.19
 -10   0   4 1609.44   49.60
  -8   0   2  589.94   20.10
  -8   0   2  616.04   20.40
  -6   0   0 3517.15  110.09
  -6   0   0 3449.65  110.99
  -4   0  -2 3922.91  125.49
  -4   0  -2 4043.00  125.69
  -2   0  -4  298.77   10.00
  -2   0  -4  272.27    9.70
   0   0  -6  587.64   19.40
   2   0  -8  117.59    4.60
  -4   0  10  902.91   29.30
  -4   0  10  910.11   29.90
  -4   0  10  906.61   29.70
  -6   0  12    8.40    1.40
   6   0 -12    8.30    1.30
  -6   0  12   13.70    1.70
  -6   0  12    9.70    1.20
  -8   0  14   40.00    2.90
  -8   0  14   40.60    3.00
  -8   0  14   40.70    2.40
   8   0 -14   40.20    2.60
   8   0 -14   38.10    2.50
  10   0 -16  107.49    4.50
  10   0 -16  111.99    4.90
 -10   0  16   99.19    4.40
 -12   0  18    2.30    0.70
  12   0 -18    1.10    0.90
  19   1 -13   23.30    1.40
 -19   1  13   21.40    1.50
 -19  -1  13   19.40    1.50
  17   1 -11  112.59    4.40
 -17   1  11  109.69    4.60
  17  -1 -11  105.79    4.20
 -17  -1  11  109.29    4.60
  17  -1 -11  108.89    4.50
  15   1  -9  374.56   13.00
 -15   1   9  402.86   14.90
 -15   1   9  391.36   14.70
  15   1  -9  390.06   12.80
 -15  -1   9  389.16   14.80
 -15  -1   9  389.86   15.00
 -15  -1   9  371.86   14.20
  15  -1  -9  391.66   13.20
  15  -1  -9  348.57   12.80
  15  -1  -9  377.86   12.60
  13   1  -7  120.19    4.60
 -13   1   7  123.09    6.00
 -13   1   7  121.99    5.00
 -13   1   7  123.69    5.90
 -13  -1   7  125.29    6.10
 -13  -1   7  124.79    6.00
 -13  -1   7  120.99    5.00
  13  -1  -7  114.19    4.50
 -11   1   5   20.00    2.00
 -11   1   5   21.30    1.60
 -11   1   5   20.40    2.10
 -11  -1   5   19.40    2.00
 -11  -1   5   22.90    2.10
 -11  -1   5   20.60    1.50
  -9   1   3  588.44   20.10
  -9   1   3  597.34   19.90
  -9  -1   3  614.54   20.00
  -9  -1   3  590.94   19.30
  -9  -1   3  559.04   20.00
  -7   1   1  804.02   26.30
  -7   1   1  792.22   26.10
  -7  -1   1  796.12   26.10
  -7  -1   1  791.92   26.30
  -5   1  -1 1174.28   38.20
  -5   1  -1 1185.18   38.00
  -5  -1  -1 1211.28   38.00
  -5  -1  -1 1151.58   38.00
  -3   1  -3   65.39    3.00
  -3   1  -3   66.99    3.20
  -3  -1  -3   72.99    3.00
  -3  -1  -3   70.19    3.10
  -1   1  -5  127.59    4.90
  -1   1  -5  122.39    4.80
  -1  -1  -5  118.09    4.60
   1   1  -7  544.55   18.30
  -3   1   9   28.10    1.80
  -3  -1   9   29.80    1.70
  -3  -1   9   25.20    2.00
  -3  -1   9   28.20    2.00
   5   1 -11   22.50    1.80
  -5   1  11   24.30    1.80
  -5   1  11   24.20    1.80
  -5   1  11   27.00    1.60
   5   1 -11   24.40    1.90
   5  -1 -11   24.50    1.70
  -5  -1  11   24.10    2.10
  -5  -1  11   26.00    1.70
  -5  -1  11   27.10    2.10
   5  -1 -11   20.60    1.80
   7   1 -13   74.89    3.50
   7   1 -13   76.99    3.50
  -7   1  13   70.59    3.30
  -7   1  13   75.49    3.80
  -7   1  13   75.39    3.80
   7  -1 -13   72.49    3.40
  -7  -1  13   77.89    4.20
  -7  -1  13   72.89    3.50
  -7  -1  13   74.09    4.00
   7  -1 -13   71.29    3.40
   7  -1 -13   71.99    3.30
  -9   1  15    2.10    1.00
   9   1 -15    2.40    1.10
  -9   1  15    3.10    0.90
   9   1 -15    3.20    1.10
  -9  -1  15    2.70    1.00
   9  -1 -15    2.20    1.00
  -9  -1  15    0.20    1.20
  -9  -1  15    2.70    1.10
   9  -1 -15    2.10    1.10
  11   1 -17   16.80    1.80
 -11   1  17   14.80    1.40
  11   1 -17   19.30    1.70
  11  -1 -17   22.20    1.90
  11  -1 -17   21.00    1.90
 -11  -1  17   17.30    1.50
  13   1 -19    1.90    0.70
 -13   1  19    1.80    0.50
 -13  -1  19    1.60    0.60
  13  -1 -19    2.30    0.80
  13  -1 -19    0.80    0.70
 -20   2  14   27.80    1.50
 -20  -2  14   26.30    1.60
  20  -2 -14   32.60    1.70
  18   2 -12    4.60    1.30
 -18   2  12    5.50    1.00
 -18  -2  12    7.00    1.10
  18  -2 -12    6.60    0.90
  18  -2 -12    7.40    1.10
 -16   2  10  200.98    9.00
  16   2 -10  194.58    7.20
 -16   2  10  198.78    7.60
 -16  -2  10  205.28    9.90
  16  -2 -10  190.18    7.20
  16  -2 -10  197.38    7.50
 -16  -2  10  202.18    7.60
 -16  -2  10  207.48   10.90
  14   2  -8    2.40    0.90
 -14   2   8    4.60    1.40
 -14   2   8    5.00    1.00
  14   2  -8    4.20    0.80
 -14   2   8    4.80    1.10
 -14  -2   8    4.60    1.30
 -14  -2   8    5.90    1.70
  14  -2  -8    3.20    0.60
 -14  -2   8    5.00    1.00
  14  -2  -8    2.60    0.80
 -12   2   6   14.50    1.80
 -12   2   6   12.70    1.50
 -12   2   6   10.50    1.60
  12  -2  -6   12.60    1.20
  12  -2  -6   13.60    1.10
 -12  -2   6   15.70    2.10
 -12  -2   6   15.20    1.40
 -12  -2   6    9.90    1.50
 -10   2   4  394.06   14.30
 -10   2   4  404.56   14.20
 -10  -2   4  394.86   14.30
 -10  -2   4  398.06   13.40
 -10  -2   4  406.56   14.20
  -8   2   2  350.06   12.50
  -8   2   2  354.96   12.30
  -8  -2   2  346.37   12.50
  -6   2   0  872.11   29.20
  -6   2   0  898.91   29.10
  -6  -2   0  924.41   29.10
  -6  -2   0  871.31   29.20
  -4   2  -2  720.73   24.20
  -4   2  -2  713.33   24.00
  -4  -2  -2  765.42   24.10
  -4  -2  -2  731.43   23.80
  -2   2  -4   54.69    2.70
  -2   2  -4   52.09    2.80
   2  -2   4   55.89    2.80
  -2  -2  -4   55.09    2.50
   0   2  -6 1514.75   47.50
   0   2   6 1444.56   47.30
  -2   2   8   32.30    1.80
   2   2  -8   38.00    3.30
  -2  -2   8   33.80    2.30
  -2  -2   8   33.30    2.20
  -2  -2   8   33.90    1.80
  -4   2  10  284.77    9.90
  -4  -2  10  276.27   10.40
  -4  -2  10  269.47   10.50
  -4  -2  10  295.77    9.90
  -6   2  12    3.50    0.80
   6   2 -12    1.80    0.90
  -6   2  12    4.00    0.80
   6   2 -12    1.80    0.80
  -6   2  12    3.50    0.80
   6  -2 -12    1.50    0.90
  -6  -2  12    3.70    1.20
  -6  -2  12    3.20    1.00
   6  -2 -12    3.30    0.90
  -6  -2  12    3.00    0.80
  -8   2  14   14.30    1.50
   8   2 -14   17.30    2.00
   8   2 -14   19.60    1.90
  -8   2  14   15.10    1.70
   8  -2 -14   16.40    1.80
  -8  -2  14   13.80    1.60
   8  -2 -14   16.10    1.70
   8  -2 -14   16.90    1.80
  -8  -2  14   16.40    2.20
  -8  -2  14   12.90    2.00
  10   2 -16   78.49    3.60
  10   2 -16   86.99    3.90
 -10   2  16   88.49    3.90
  10  -2 -16   82.89    3.80
 -10  -2  16   85.09    3.80
  10  -2 -16   82.99    3.90
 -12   2  18    0.20    0.50
  12   2 -18   -0.80    0.80
  12   2 -18    1.10    1.00
  12  -2 -18    1.00    0.80
 -12  -2  18    1.10    0.60
 -19   3  13   51.79    2.70
  19  -3 -13   58.99    2.70
 -19  -3  13   48.00    2.40
  19  -3 -13   58.09    2.30
 -17   3  11   10.60    1.30
  17  -3 -11    8.00    1.30
 -17  -3  11   11.00    1.40
  17  -3 -11    8.60    1.20
 -15   3   9   56.89    3.00
 -15   3   9   60.89    3.90
 -15   3   9   56.89    4.00
  15  -3  -9   56.39    3.00
  15  -3  -9   55.49    2.80
 -15  -3   9   56.79    4.40
  15  -3  -9   57.09    2.30
 -15  -3   9   54.29    3.00
 -15  -3   9   54.09    4.20
 -13   3   7   55.19    3.60
 -13   3   7   55.49    3.70
 -13   3   7   56.29    2.80
  13   3  -7   53.49    2.60
  13  -3  -7   52.79    2.70
 -13  -3   7   55.49    2.90
 -13  -3   7   59.39    3.90
 -13  -3   7   52.79    3.90
  13  -3  -7   52.99    2.40
 -11   3   5   51.19    3.40
  11   3  -5   52.99    2.70
 -11   3   5   58.29    3.30
 -11   3   5   46.10    2.60
 -11  -3   5   45.60    2.50
 -11  -3   5   51.79    3.50
 -11  -3   5   51.19    3.30
 -11  -3   5   57.39    2.70
  -9   3   3   30.90    2.40
  -9   3   3   32.70    2.30
  -9   3   3   31.40    2.00
   9   3  -3   32.90    1.60
  -9  -3   3   32.40    1.90
  -9  -3   3   33.60    2.50
  -9  -3   3   33.50    2.40
  -9  -3   3   33.40    1.80
  -7   3   1  473.05   15.90
  -7   3   1  455.45   16.00
  -7  -3   1  461.15   16.00
  -7  -3   1  467.75   15.90
  -5   3  -1    6.70    1.00
  -5   3  -1    6.70    1.10
  -5  -3  -1   10.00    1.20
  -5  -3  -1    8.00    1.10
  -3   3  -3 1037.00   34.70
  -3   3  -3 1040.40   34.70
  -3  -3  -3 1114.49   34.50
   3  -3   3 1082.49   34.80
  -1   3  -5  304.87   10.50
  -1   3  -5  293.87   10.40
   1   3   5  271.47   10.00
   1  -3   5  289.27   10.40
  -1   3   7   48.80    3.10
   1   3  -7   49.40    2.90
  -1  -3   7   49.50    2.90
  -1  -3   7   51.39    2.30
  -1  -3   7   47.10    2.70
   3   3  -9   31.10    2.50
  -3   3   9   32.90    1.80
  -3  -3   9   33.20    2.50
  -3  -3   9   37.70    2.00
  -3  -3   9   34.40    2.40
   5   3 -11   15.20    1.60
   5   3 -11   14.80    1.60
  -5   3  11   11.30    1.20
  -5  -3  11   14.00    1.80
   5  -3 -11   13.40    1.40
  -5  -3  11   14.20    1.90
  -5  -3  11   12.10    1.40
   5  -3 -11   13.50    1.40
   5  -3 -11   15.80    2.20
  -7   3  13  310.77   10.90
   7   3 -13  307.37   11.50
   7   3 -13  306.37   10.70
  -7  -3  13  314.67   11.10
   7  -3 -13  328.97   11.10
  -7  -3  13  316.47   12.20
   7  -3 -13  298.07   10.80
  -7  -3  13  309.37   12.00
   9   3 -15   22.10    2.30
  -9   3  15   23.80    1.60
   9   3 -15   16.80    2.00
   9  -3 -15   19.90    2.00
  -9  -3  15   23.50    1.90
   9  -3 -15   24.20    2.00
  11   3 -17    9.00    1.20
 -11   3  17    8.80    1.10
 -11  -3  17    8.70    1.10
  11  -3 -17    8.40    1.20
  11  -3 -17    9.70    1.20
 -18   4  12    0.30    0.50
  18  -4 -12   -0.10    0.60
 -18  -4  12    0.00    0.60
  18  -4 -12   -0.10    0.70
 -16   4  10   33.10    2.00
 -16  -4  10   29.20    2.00
 -16  -4  10   30.50    2.10
 -14   4   8    8.50    1.30
  14   4  -8    7.00    1.00
 -14   4   8    6.20    1.30
 -14   4   8    7.10    1.60
 -14  -4   8    4.70    1.80
 -14  -4   8    9.10    1.20
 -14  -4   8    8.80    1.40
  14  -4  -8    6.10    0.70
 -14  -4   8    9.60    2.00
  14  -4  -8    7.20    1.30
  14  -4  -8    6.00    1.20
 -12   4   6   14.60    1.60
  12   4  -6   19.80    1.40
 -12   4   6   16.20    2.10
 -12   4   6   16.60    2.00
 -12  -4   6   22.80    2.60
  12  -4  -6   19.30    1.20
  12  -4  -6   20.90    1.60
 -12  -4   6   22.40    2.40
 -12  -4   6   18.20    1.60
  12  -4  -6   13.60    1.70
 -10   4   4   17.70    1.80
  10   4  -4   15.60    1.20
 -10   4   4   19.70    2.00
 -10   4   4   16.00    1.60
 -10  -4   4   18.40    2.20
 -10  -4   4   17.00    1.40
 -10  -4   4   17.20    1.90
  -8   4   2   31.80    2.30
   8   4  -2   34.20    1.70
  -8   4   2   30.00    2.30
  -8  -4   2   33.50    2.40
  -8  -4   2   31.00    1.90
  -6   4   0  101.89    4.50
  -6   4   0   96.49    4.30
   6   4   0   97.89    3.60
  -6   4   0  103.19    3.90
  -6  -4   0  103.29    4.60
  -6  -4   0   91.39    4.40
   6  -4   0   87.69    4.20
  -4   4  -2  197.58    7.60
  -4   4  -2  201.88    7.50
   4  -4   2  185.78    7.40
  -4  -4  -2  198.78    7.20
   4  -4   2  191.68    7.40
  -2   4  -4   22.70    2.00
  -2   4  -4   27.00    2.00
   2  -4   4   24.10    1.90
   2  -4   4   25.10    2.00
   0   4  -6  100.59    4.70
   0   4  -6   99.79    4.80
   0  -4   6  104.39    4.70
   0  -4   6  107.29    4.80
   0  -4   6  111.09    4.10
   2   4  -8  309.47   12.00
  -2   4   8  305.87   10.70
  -2  -4   8  322.17   11.80
  -2  -4   8  351.16   13.00
  -2  -4   8  333.47   11.00
   4   4 -10  142.19    5.50
   4  -4 -10  134.69    5.30
   4  -4 -10  135.89    5.60
   4  -4 -10  138.49    5.30
  -4  -4  10  150.88    6.60
  -4  -4  10  149.59    5.60
  -4  -4  10  148.39    6.40
   4  -4 -10  144.09    6.40
   6   4 -12  615.74   20.50
   6  -4 -12  619.54   20.40
   6  -4 -12  614.34   20.50
  -6  -4  12  637.34   22.10
   6  -4 -12  610.44   20.60
  -6  -4  12  643.24   22.20
   6  -4 -12  592.54   20.30
  -6  -4  12  639.14   20.70
   8   4 -14   48.80    2.90
  -8  -4  14   43.10    2.60
  -8  -4  14   46.90    3.70
   8  -4 -14   44.40    2.70
  -8  -4  14   47.80    3.60
   8  -4 -14   40.40    2.40
   8  -4 -14   49.20    2.60
  10   4 -16    0.00    0.90
  10  -4 -16    1.00    0.90
  10  -4 -16   -0.10    0.70
 -10  -4  16    0.50    0.70
  12  -4 -18    1.70    0.80
  12  -4 -18    1.70    0.70
 -12  -4  18    1.40    0.60
 -19   5  13    8.50    0.90
  19  -5 -13    8.50    0.90
  19  -5 -13   10.60    1.10
 -17   5  11   25.90    1.70
  17  -5 -11   21.80    1.80
  17  -5 -11   22.70    1.70
 -17  -5  11   21.70    1.60
 -17  -5  11   17.70    1.80
 -15   5   9   26.60    1.90
 -15  -5   9   28.50    1.80
  15  -5  -9   25.70    2.00
 -15  -5   9   28.90    1.90
  15  -5  -9   25.30    2.10
 -13   5   7   15.10    2.10
 -13   5   7   14.30    2.10
  13  -5  -7   12.10    1.70
  13  -5  -7   15.40    1.60
 -13  -5   7   17.30    2.60
 -13  -5   7   18.10    1.60
 -11   5   5   23.80    2.30
 -11   5   5   25.50    2.20
  11   5  -5   30.60    2.00
 -11  -5   5   19.40    2.60
 -11  -5   5   23.60    1.70
  11  -5  -5   21.10    2.10
  11  -5  -5   24.60    1.30
 -11  -5   5   26.50    2.70
  -9   5   3   65.19    3.60
  -9   5   3   68.29    3.80
   9   5  -3   69.69    2.90
  -9  -5   3   69.79    4.10
   7   5  -1  397.16   13.00
  -7   5   1  375.76   13.10
  -7   5   1  400.76   14.00
  -7   5   1  403.36   14.20
  -7  -5   1  389.76   14.10
  -5   5  -1  398.96   13.80
   5   5   1  396.16   12.70
  -5   5  -1  400.56   13.70
  -5   5  -1  388.76   13.20
  -5  -5  -1  347.07   13.40
   5  -5   1  387.26   13.90
  -3   5  -3   17.50    1.20
  -3   5  -3   18.40    1.90
  -3   5  -3   17.60    1.80
   3  -5   3   20.20    1.90
  -1   5  -5  291.87   10.20
  -1   5  -5  276.87   10.40
  -1   5  -5  266.87   10.40
   1  -5   5  270.07   10.30
   1   5  -7  240.28    9.70
   1   5  -7  261.87    8.90
  -1  -5   7  257.97    8.70
  -1  -5   7  249.48   11.80
  -1  -5   7  252.27    9.70
   3   5  -9  337.07   11.20
   3   5  -9  325.47   12.50
  -3  -5   9  331.47   12.50
   3  -5  -9  319.27   11.80
  -3  -5   9  331.47   12.40
   3  -5  -9  318.77   11.20
  -3  -5   9  349.96   12.30
   3  -5  -9  315.27   11.10
  -5   5  11  173.68    5.90
   5   5 -11  180.98    6.60
   5  -5 -11  167.68    6.60
  -5  -5  11  164.38    6.40
   5  -5 -11  171.28    6.40
   5  -5 -11  170.28    6.40
  -5  -5  11  178.48    6.70
   5  -5 -11  174.48    6.50
  -5  -5  11  182.78    7.90
  -5  -5  11  195.58    8.60
   7   5 -13    9.20    1.40
   7  -5 -13   11.60    1.40
   7  -5 -13    9.80    1.30
  -7  -5  13    8.30    1.30
  -7  -5  13    7.60    1.70
   7  -5 -13    8.50    1.00
  -7  -5  13    6.50    1.90
   7  -5 -13    8.40    1.30
   9   5 -15   20.40    1.80
   9  -5 -15   22.40    1.80
   9  -5 -15   21.80    1.90
   9  -5 -15   15.90    1.50
  -9  -5  15   20.50    1.60
  11  -5 -17   16.10    1.60
  11  -5 -17   17.00    1.70
 -11  -5  17   13.80    1.20
  18  -6 -12    9.50    1.10
 -18  -6  12   13.50    1.10
  18  -6 -12   11.90    1.10
 -16   6  10   74.69    3.40
  16  -6 -10   74.69    3.40
  16  -6 -10   77.89    3.40
 -16  -6  10   69.29    3.20
 -14  -6   8    1.10    0.80
  14  -6  -8    0.30    0.80
  14  -6  -8    0.90    0.80
 -12   6   6  114.69    5.00
 -12   6   6  119.69    5.70
 -12   6   6  117.29    5.70
 -12  -6   6  128.99    5.60
  12  -6  -6  117.69    4.20
 -12  -6   6  129.89    6.50
  12  -6  -6  118.79    6.40
  12  -6  -6  122.69    4.90
 -10   6   4    2.10    0.90
 -10   6   4    0.30    0.70
 -10   6   4    0.70    0.80
  10   6  -4    1.90    0.50
  10   6  -4    0.90    0.50
  10  -6  -4    1.30    0.40
  10  -6  -4    0.50    0.80
 -10  -6   4    0.70    1.00
  -8   6   2    1.90    0.80
   8   6  -2    1.50    0.60
  -8   6   2    3.50    0.70
  -8   6   2    3.10    1.00
   8  -6  -2    1.50    0.40
  -8  -6   2    1.10    0.90
   8  -6  -2    1.80    0.90
   6   6   0  315.17   10.80
  -6   6   0  322.97   11.90
  -6   6   0  322.27   10.90
  -6   6   0  326.07   12.00
  -4   6  -2    7.30    0.90
  -4   6  -2    4.20    1.10
   4   6   2    5.90    0.70
  -4   6  -2    5.60    1.10
   4  -6   2    3.20    0.90
  -2   6  -4  162.28    5.90
   2   6   4  157.98    5.60
  -2   6  -4  164.58    6.90
  -2   6  -4  161.28    6.90
   2  -6   4  159.98    6.90
   0   6  -6  446.56   15.80
   0   6  -6  447.76   14.60
   0   6  -6  438.56   15.80
   0  -6   6  418.36   14.50
   2   6  -8  347.37   11.90
   2   6  -8  355.36   13.50
  -2  -6   8  359.46   11.90
   2  -6  -8  366.36   12.20
  -2  -6   8  329.27   13.50
  -2  -6   8  364.06   13.50
  -2  -6   8  367.36   12.00
   2  -6  -8  342.97   12.00
   2  -6  -8  347.97   12.20
   4   6 -10  376.86   14.50
  -4  -6  10  384.46   12.90
   4  -6 -10  361.36   12.70
   4  -6 -10  370.26   13.00
   4  -6 -10  360.76   12.60
  -4  -6  10  388.26   14.30
   4  -6 -10  383.06   12.80
  -4  -6  10  380.36   12.70
  -6  -6  12   72.59    4.90
  -6  -6  12   63.89    3.20
  -6  -6  12   67.49    3.20
   6  -6 -12   70.49    3.30
   6  -6 -12   65.89    3.10
  -6  -6  12   70.39    4.60
   6  -6 -12   63.29    3.30
   6  -6 -12   65.49    3.10
   8  -6 -14   78.19    3.40
  -8  -6  14   78.29    3.50
   8  -6 -14   77.89    3.60
   8  -6 -14   78.19    3.50
  10  -6 -16   15.80    1.60
 -10  -6  16   13.60    1.10
 -17   7  11    1.40    0.60
  17  -7 -11    0.90    0.60
 -17  -7  11    2.20    0.60
  17  -7 -11    1.30    0.70
 -15   7   9    1.80    0.80
  15  -7  -9    2.50    0.80
 -15  -7   9    2.20    0.70
  15  -7  -9    1.70    0.90
 -13   7   7    0.70    1.10
 -13   7   7    0.20    0.70
 -13  -7   7    1.10    0.70
  13  -7  -7    2.80    1.10
  13  -7  -7    2.00    0.80
  13  -7  -7    2.90    0.90
 -11   7   5   47.30    2.90
 -11   7   5   45.60    3.40
 -11   7   5   47.90    3.30
  11   7  -5   51.19    2.50
 -11  -7   5   53.79    4.30
  11  -7  -5   49.80    2.70
 -11  -7   5   48.10    2.50
  11  -7  -5   43.70    2.80
  -9   7   3   -0.40    0.40
  -9   7   3   -0.20    0.70
  -9   7   3   -0.20    0.70
   9   7  -3    0.50    0.50
   9  -7  -3    0.60    0.80
  -9  -7   3    1.60    1.20
  -9  -7   3   -0.20    0.50
   9  -7  -3    0.80    0.40
   9  -7  -3    0.30    0.70
   7   7  -1  110.29    4.30
  -7   7   1  113.89    5.30
  -7   7   1  111.99    5.40
  -7   7   1  109.39    4.40
   7  -7  -1  101.09    4.50
   7  -7  -1  106.99    4.60
   7  -7  -1  110.49    4.20
  -5   7  -1   34.70    2.80
   5   7   1   38.50    1.80
  -5   7  -1   37.20    2.00
  -5   7  -1   37.70    2.80
   5  -7   1   34.90    1.80
   5  -7   1   42.00    2.30
   5  -7   1   34.90    2.30
  -3   7  -3    7.40    1.40
   3   7   3    9.40    0.90
  -3   7  -3    9.40    1.10
  -3   7  -3    9.00    1.60
  -3  -7  -3    9.00    1.10
   3  -7   3    9.30    1.20
  -3  -7  -3    9.80    1.20
   3  -7   3   10.60    1.50
   3  -7   3    8.80    0.90
  -1   7  -5  356.16   13.60
  -1   7  -5  367.46   12.60
  -1   7  -5  346.07   13.50
   1   7   5  358.06   12.00
   1  -7   5  346.77   12.30
   1  -7   5  383.16   14.60
  -1  -7  -5  387.06   13.80
   1   7  -7  155.28    7.60
   1   7  -7  171.48    7.80
   1   7  -7  171.38    6.30
  -1  -7   7  175.88    6.20
   1  -7  -7  165.28    6.40
  -1  -7   7  178.58    7.80
   1  -7  -7  168.68    6.50
   3  -7  -9  605.34   20.40
   3  -7  -9  599.64   20.70
   3  -7  -9  632.24   20.60
   3  -7  -9  576.94   20.30
  -3  -7   9  652.73   20.50
  -3  -7   9  682.93   23.20
  -3  -7   9  612.54   20.40
   5  -7 -11    5.00    1.20
  -5  -7  11    3.10    0.80
  -5  -7  11    3.50    1.00
   5  -7 -11    5.00    1.00
  -5  -7  11    3.80    1.50
   5  -7 -11    4.90    1.00
   5  -7 -11    4.70    0.90
   7  -7 -13    2.80    0.80
  -7  -7  13    2.70    0.80
   7  -7 -13    3.90    1.00
  -7  -7  13    2.80    0.70
   7  -7 -13    4.70    1.10
   7  -7 -13    2.50    0.80
  -9  -7  15   35.00    2.00
   9  -7 -15   42.10    2.30
   9  -7 -15   43.30    2.10
   9  -7 -15   44.80    2.50
  11  -7 -17    0.70    0.50
  11  -7 -17    0.20    0.70
 -16   8  10   19.30    1.40
 -16  -8  10   20.10    1.30
  16  -8 -10   18.40    1.40
  16  -8 -10   20.10    1.40
  14  -8  -8    4.00    1.10
 -14  -8   8    4.90    0.90
  14  -8  -8    5.70    1.00
  14  -8  -8    5.90    1.00
 -12   8   6   21.30    2.00
  12   8  -6   22.20    1.50
 -12  -8   6   20.10    1.60
  12  -8  -6   21.70    1.80
  12  -8  -6   17.50    1.70
  12  -8  -6   21.40    2.10
  10   8  -4  136.99    5.60
 -10   8   4  146.79    6.50
 -10   8   4  145.69    6.60
  10  -8  -4  142.19    5.50
  10  -8  -4  133.39    5.80
  10  -8  -4  141.09    4.80
   8   8  -2   43.50    2.30
  -8   8   2   42.50    3.10
  -8   8   2   42.20    2.30
  -8   8   2   42.50    3.20
   8  -8  -2   37.40    2.60
  -8  -8   2   41.50    2.20
   8  -8  -2   48.30    2.80
   8  -8  -2   42.60    1.90
  -6   8   0   33.00    2.80
  -6   8   0   36.50    2.90
   6   8   0   35.80    2.00
  -6   8   0   34.50    2.00
  -6  -8   0   34.40    1.90
   6  -8   0   33.90    1.70
   6  -8   0   34.90    2.40
  -6  -8   0   33.30    1.90
   6  -8   0   33.30    2.40
  -6  -8   0   33.80    2.00
  -4   8  -2  389.66   13.40
  -4   8  -2  404.86   14.70
  -4   8  -2  390.06   14.70
   4   8   2  404.56   13.20
  -4  -8  -2  380.36   13.30
  -4  -8  -2  388.56   13.40
   4  -8   2  396.96   13.50
  -4  -8  -2  381.66   12.90
   4  -8   2  397.26   13.70
   4  -8   2  394.16   13.00
  -2   8  -4  352.16   12.40
  -2   8  -4  361.16   13.70
  -2   8  -4  359.96   13.80
   2   8   4  368.76   12.10
   2  -8   4  379.86   12.60
  -2  -8  -4  364.76   11.80
  -2  -8  -4  349.77   12.40
  -2  -8  -4  361.66   12.50
   2  -8   4  355.26   12.10
   0   8   6  203.98    7.50
   0   8  -6  232.88    9.80
   0   8  -6  220.58    9.40
   0   8  -6  215.18    7.80
   0  -8  -6  212.08    7.90
   0  -8   6  201.08    7.90
   0  -8   6  218.78    7.70
   0  -8   6  213.18    9.40
   0  -8  -6  224.38    8.10
   2   8  -8   31.90    3.20
   2   8  -8   32.40    2.00
   2  -8  -8   33.30    2.30
  -2  -8   8   33.80    3.30
   2  -8  -8   31.80    2.20
   4  -8 -10   73.59    3.40
  -4  -8  10   71.79    3.20
   4  -8 -10   64.79    3.10
   4  -8 -10   69.09    3.50
   6  -8 -12   24.10    1.90
   6  -8 -12   24.80    2.10
  -6  -8  12   26.40    1.80
   6  -8 -12   22.80    1.80
   6  -8 -12   21.90    1.50
  -8  -8  14   20.00    1.50
   8  -8 -14   22.50    1.50
  10  -8 -16    4.30    0.70
  10  -8 -16    4.10    0.60
 -15   9   9   26.70    1.60
  15  -9  -9   25.60    1.50
 -15  -9   9   26.90    1.60
  13  -9  -7   14.70    1.70
  13  -9  -7   14.10    1.30
 -13  -9   7   14.40    1.40
  13  -9  -7   16.50    1.50
  11   9  -5   19.70    1.50
 -11   9   5   17.90    1.80
  11  -9  -5   20.40    1.70
  11  -9  -5   24.50    2.30
  11  -9  -5   17.20    1.50
 -11  -9   5   17.80    1.50
   9   9  -3  125.99    5.00
  -9   9   3  132.49    5.10
   9  -9  -3  125.59    5.40
   9  -9  -3  123.69    4.30
  -9  -9   3  131.99    4.90
   9  -9  -3  114.69    5.20
  -7   9   1    6.70    1.50
   7   9  -1    5.80    0.90
  -7   9   1    5.60    1.50
  -7   9   1    7.80    1.20
   7  -9  -1    6.00    1.30
  -7  -9   1    6.40    0.90
  -7  -9   1    7.90    1.20
   7  -9  -1    7.90    0.80
   7  -9  -1    9.20    1.50
   5   9   1  767.92   25.00
  -5   9  -1  762.32   26.70
  -5   9  -1  784.52   26.70
  -5   9  -1  764.12   25.20
  -5  -9  -1  763.72   25.20
  -5  -9  -1  742.73   24.90
  -5  -9  -1  775.92   24.90
   3   9   3  150.68    5.60
  -3   9  -3  150.48    7.20
  -3   9  -3  143.19    5.80
  -3   9  -3  149.49    7.20
  -3  -9  -3  148.69    5.80
  -3  -9  -3  153.28    6.00
   3  -9   3  150.28    5.70
   3  -9   3  143.89    7.00
  -3  -9  -3  148.49    5.20
   3  -9   3  157.28    6.10
  -1   9  -5   49.20    2.70
  -1   9  -5   50.39    4.10
  -1   9  -5   50.59    4.00
   1   9   5   55.59    2.50
  -1  -9  -5   55.49    3.00
  -1  -9  -5   53.89    2.90
   1  -9   5   53.49    3.20
   1  -9   5   58.39    2.70
   1   9  -7    9.50    2.10
   1   9  -7   10.60    1.20
   1  -9  -7   10.70    1.40
  -1  -9   7    4.40    4.00
  -1  -9   7    7.20    1.10
   1  -9  -7   12.80    1.70
   3   9  -9   28.30    3.90
   3  -9  -9   33.80    2.30
  -3  -9   9   31.20    2.00
  -3  -9   9   29.20    4.60
   3  -9  -9   32.70    2.40
   5  -9 -11  194.78    7.30
   5  -9 -11  197.88    7.50
  -5  -9  11  194.08    7.10
   7  -9 -13    0.10    0.70
   7  -9 -13    1.80    0.70
  -7  -9  13   -0.30    0.90
  -9  -9  15   11.80    1.00
 -14  10   8    1.30    0.60
 -14 -10   8    0.90    0.50
  14 -10  -8    0.20    0.50
 -12  10   6    3.60    1.00
  12 -10  -6    3.90    0.90
 -12 -10   6    5.40    0.90
  12 -10  -6    4.90    1.10
 -10  10   4   66.79    3.60
  10  10  -4   67.59    3.10
  10 -10  -4   67.09    3.10
  10 -10  -4   67.49    3.60
 -10 -10   4   71.09    3.10
  -8  10   2   10.20    1.30
   8  10  -2    9.00    1.10
   8 -10  -2   10.40    1.50
  -8 -10   2    8.60    1.10
   8 -10  -2    8.10    1.40
  -8 -10   2    9.70    1.40
   8 -10  -2    9.60    0.80
   6  10   0   81.79    3.60
  -6  10   0   81.49    3.70
  -6  10   0   82.29    4.90
  -6  10   0   76.99    4.90
   6 -10   0   81.19    4.10
  -6 -10   0   77.89    3.30
  -6 -10   0   79.09    3.50
  -6 -10   0   79.79    3.70
   6 -10   0   81.39    3.10
   6 -10   0   82.09    4.00
   4  10   2    3.70    0.80
  -4  10  -2    5.60    1.70
  -4  10  -2    3.10    0.90
  -4  10  -2    4.40    1.30
   4 -10   2    3.60    1.10
  -4 -10  -2    3.60    1.00
  -4 -10  -2    3.80    0.60
   4 -10   2    4.50    0.80
   4 -10   2    5.50    1.30
  -4 -10  -2    3.70    0.90
  -2  10  -4    4.30    1.70
  -2  10  -4    5.90    1.00
   2  10   4    7.70    0.90
  -2 -10  -4    5.10    1.10
   2 -10   4    5.40    0.90
   2 -10   4    6.00    1.20
  -2 -10  -4    6.20    1.10
   0  10  -6   29.00    3.80
   0  10  -6   32.80    2.10
   0  10   6   31.90    1.80
   0 -10   6   31.80    1.90
   0 -10  -6   31.10    2.40
   0 -10  -6   31.10    2.30
   2 -10  -8    1.50    0.90
  -2 -10   8    1.50    0.70
   2 -10  -8    2.10    1.00
   4 -10 -10    1.00    0.80
  -4 -10  10    2.10    0.70
   4 -10 -10    2.10    0.90
   6 -10 -12   21.10    1.80
   6 -10 -12   22.90    1.80
  -6 -10  12   23.00    1.70
   8 -10 -14    0.90    0.70
   8 -10 -14   -1.20    0.80
  -8 -10  14    0.90    0.50
 -13 -11   7    7.50    0.80
  13 -11  -7    8.20    0.90
 -11  11   5  124.89    5.20
  11  11  -5  119.89    4.60
 -11 -11   5  131.49    4.60
  11 -11  -5  122.59    5.00
   9  11  -3   10.20    1.50
  -9 -11   3   11.00    1.10
   9 -11  -3    7.90    1.20
   9 -11  -3   12.90    1.30
  -7  11   1    5.20    1.00
   7  11  -1    4.10    0.80
  -7 -11   1    4.50    1.00
   7 -11  -1    4.50    1.20
   7 -11  -1    3.60    0.40
  -7 -11   1    3.70    0.70
   7 -11  -1    3.80    0.80
   5  11   1   52.39    2.70
  -5  11  -1   58.49    3.00
   5 -11   1   58.09    2.40
  -5 -11  -1   59.19    2.80
  -5 -11  -1   55.49    2.90
  -5 -11  -1   56.79    2.30
  -3  11  -3   32.20    2.10
   3  11   3   34.10    1.90
   3 -11   3   33.70    2.50
  -3 -11  -3   31.80    2.60
   1  11   5   61.69    2.80
  -1  11  -5   59.69    3.00
  -1 -11  -5   63.79    3.30
   1 -11   5   57.99    2.80
  -1 -11  -5   64.29    3.20
  -1  11   7   22.80    1.40
   1 -11  -7   22.50    2.00
  -1 -11   7   24.80    1.70
   1 -11  -7   22.00    2.10
   3 -11  -9    4.30    1.00
  -3 -11   9    3.10    0.70
   3 -11  -9    2.60    0.70
   5 -11 -11   69.59    3.80
   5 -11 -11   71.99    3.30
 -12 -12   6    3.10    0.60
  12 -12  -6    3.30    0.50
 -10  12   4   39.90    2.30
  10  12  -4   41.10    1.90
  10 -12  -4   41.20    3.30
  10 -12  -4   42.40    1.90
 -10 -12   4   41.60    1.90
   8  12  -2   31.00    1.80
  -8  12   2   31.40    2.30
  -8 -12   2   29.20    1.70
   8 -12  -2   30.60    2.20
   8 -12  -2   30.40    1.70
  -6  12   0  188.58    7.00
   6  12   0  184.98    7.00
   6 -12   0  192.28    7.30
  -6 -12   0  194.58    6.90
  -6 -12   0  195.18    6.90
   6 -12   0  193.68    7.20
   4  12   2   95.29    4.10
  -4  12  -2   94.59    4.60
  -4 -12  -2  105.09    4.10
   4 -12   2   97.89    4.30
  -4 -12  -2  105.29    4.30
   4 -12   2   99.99    3.60
   2  12   4   50.19    2.50
  -2  12  -4   51.19    2.60
  -2 -12  -4   51.19    2.60
   2 -12   4   51.19    2.30
  -2 -12  -4   54.59    2.90
   0  12   6    2.00    0.60
   0 -12   6    1.60    0.50
   0 -12  -6    1.10    0.80
   0 -12  -6    1.10    0.70
  -2 -12   8   80.49    3.20
   2 -12  -8   79.49    3.60
   2 -12  -8   86.09    3.80
   4 -12 -10   19.10    1.50
   4 -12 -10   19.50    1.60
  -4 -12  10   20.60    1.30
   9  13  -3    9.70    0.80
  -9  13   3   11.90    1.80
  -7  13   1    3.30    0.90
   7  13  -1    2.80    0.60
   7 -13  -1    5.10    1.00
   5  13   1  187.28    6.70
  -5  13  -1  186.88    7.10
   5 -13   1  184.68    6.70
  -5 -13  -1  175.38    6.30
  -5 -13  -1  192.78    6.60
   3  13   3   98.69    3.90
  -3 -13  -3  105.39    4.30
  -3 -13  -3   96.89    3.80
   3 -13   3   96.29    3.40
   1  13   5    8.20    0.90
  -1  13  -5    8.00    1.20
  -1 -13  -5    7.40    1.00
  -1 -13  -5    8.60    1.20
   1 -13   5    8.10    0.80
  -1  13   7   16.00    1.10
  -1 -13   7   17.50    1.10
   1 -13  -7   17.50    1.50
   1 -13  -7   18.40    1.60
 -20   0  13   -0.10    0.50
  20   0 -13    0.10    0.60
 -18   0  11    0.10    0.70
  18   0 -11    0.00    0.70
  16   0  -9    0.10    0.50
 -16   0   9    1.00    1.40
  16   0  -9   -0.30    0.70
  16   0  -9   -0.60    0.60
 -16   0   9    0.00    0.70
 -16   0   9   -1.30    1.20
 -14   0   7    1.10    1.20
  14   0  -7   -1.40    0.50
  14   0  -7   -0.30    0.50
 -14   0   7    0.70    0.90
 -14   0   7   -0.50    0.60
 -12   0   5    0.60    0.70
  12   0  -5    0.30    0.40
 -12   0   5   -0.20    0.60
 -12   0   5   -0.40    0.60
 -12   0   5   -0.30    0.50
 -10   0   3    0.20    0.50
 -10   0   3    0.40    0.50
 -10   0   3    0.60    0.60
 -10   0   3    1.00    0.60
  -8   0   1   -0.10    0.50
  -8   0   1    0.10    0.50
  -6   0  -1    0.80    0.50
  -6   0  -1    0.70    0.60
  -4   0  -3    0.80    0.60
  -4   0  -3   -0.40    0.40
  -2   0  -5    0.60    0.50
  -2   0  -5   -0.50    0.50
   0   0  -7   -0.60    0.50
   0   0   7   -0.10    0.40
  -2   0   9   -0.30    0.60
  -2   0   9    0.60    0.40
  -4   0  11    0.20    0.60
   4   0 -11    0.60    0.60
  -4   0  11   -0.20    0.40
  -4   0  11    0.70    0.70
   4   0 -11    1.00    0.70
  -6   0  13   -0.10    1.00
   6   0 -13   -0.40    0.80
  -6   0  13    0.60    0.70
  -6   0  13    0.00    0.70
   6   0 -13    0.30    0.70
  -8   0  15    0.30    1.10
   8   0 -15    0.20    0.90
   8   0 -15    0.40    0.90
  -8   0  15    0.00    0.90
   8   0 -15   -0.30    0.70
  -8   0  15    0.50    0.70
  10   0 -17    0.20    0.90
 -10   0  17    0.60    0.60
  10   0 -17   -0.40    0.80
  12   0 -19    0.80    0.80
  12   0 -19    0.40    0.70
 -12   0  19   -0.30    0.40
  19   1 -12    8.20    1.00
 -19   1  12    7.00    1.00
 -19  -1  12    7.90    1.10
  17   1 -10   65.29    3.00
 -17   1  10   59.89    3.10
  17  -1 -10   58.69    2.70
 -17  -1  10   62.29    3.10
  15   1  -8   24.40    1.90
  15   1  -8   24.40    1.60
 -15   1   8   24.60    2.90
 -15   1   8   26.10    2.00
 -15   1   8   25.90    2.90
 -15  -1   8   27.80    2.90
 -15  -1   8   24.20    3.00
  15  -1  -8   21.70    1.70
  15  -1  -8   24.00    1.60
 -15  -1   8   25.70    2.00
  13   1  -6    5.40    0.80
 -13   1   6    4.10    0.90
 -13   1   6    3.30    1.10
 -13   1   6    3.40    1.40
 -13  -1   6    3.70    0.90
  13  -1  -6    2.10    0.70
 -13  -1   6    4.70    1.30
 -13  -1   6    5.40    1.50
 -11   1   4  599.34   20.80
 -11   1   4  588.54   21.00
 -11   1   4  595.34   19.80
 -11  -1   4  619.14   21.10
 -11  -1   4  594.74   20.70
 -11  -1   4  604.04   19.80
  -9   1   2  178.68    7.20
  -9   1   2  189.88    7.30
  -9   1   2  186.08    7.50
  -9  -1   2  184.38    6.60
  -9  -1   2  185.78    7.50
  -9  -1   2  178.28    7.20
  -7   1   0 3141.09  100.39
  -7   1   0 3167.28  100.49
  -7  -1   0 3100.69  100.59
  -7  -1   0 3257.67  100.49
  -5   1  -2   18.30    1.60
  -5   1  -2   18.20    1.60
  -5  -1  -2   17.30    1.50
  -3   1  -4  272.17   10.00
  -3   1  -4  274.97    9.90
  -3  -1  -4  286.27    9.80
  -1   1  -6 1250.87   38.80
  -1   1  -6 1169.58   38.60
  -1  -1  -6 1193.78   38.40
   1  -1   6 1171.28   38.70
  -1   1   8   23.20    1.70
  -1  -1   8   19.50    1.80
  -1  -1   8   23.30    1.40
  -3   1  10  728.23   24.80
  -3  -1  10  780.22   24.80
  -3  -1  10  766.32   25.40
  -3  -1  10  774.32   25.60
  -5   1  12  113.19    5.20
   5   1 -12  119.19    4.70
   5   1 -12  119.89    4.70
  -5   1  12  119.09    5.10
  -5   1  12  114.09    4.80
  -5  -1  12  123.49    5.40
   5  -1 -12  116.39    4.80
  -5  -1  12  116.79    5.50
   5  -1 -12  114.89    4.70
  -5  -1  12  116.69    4.80
  -7   1  14  152.28    6.60
   7   1 -14  167.88    6.30
  -7   1  14  170.18    6.90
  -7   1  14  169.08    6.40
   7   1 -14  165.78    6.40
  -7  -1  14  171.68    7.30
   7  -1 -14  157.48    6.20
  -7  -1  14  171.18    7.40
   7  -1 -14  167.88    6.30
   7  -1 -14  164.98    6.40
  -9   1  16  190.78    7.00
   9   1 -16  183.58    7.00
   9   1 -16  185.88    6.90
   9  -1 -16  189.68    7.10
   9  -1 -16  189.28    7.00
  -9  -1  16  183.38    7.00
 -11   1  18   27.80    1.70
  11   1 -18   31.70    2.10
  11   1 -18   28.90    1.90
 -11  -1  18   27.10    1.80
  11  -1 -18   30.60    1.90
 -20   2  13   18.70    1.30
 -20  -2  13   16.80    1.10
  20  -2 -13   20.80    1.40
 -18  -2  11   13.70    1.40
  18  -2 -11   13.40    1.20
  18  -2 -11   16.20    1.60
 -16   2   9   14.50    2.30
  16   2  -9   15.00    1.60
  16   2  -9   16.70    1.40
 -16   2   9   14.00    2.20
 -16   2   9   16.50    1.70
  16  -2  -9   17.90    1.20
  16  -2  -9   15.40    1.40
 -16  -2   9   16.80    2.50
  16  -2  -9   16.10    1.80
 -16  -2   9   16.70    1.70
 -16  -2   9   16.50    2.30
 -14   2   7  135.09    6.50
 -14   2   7  130.69    5.40
  14   2  -7  132.79    5.00
 -14   2   7  138.29    6.70
  14  -2  -7  126.09    5.10
 -14  -2   7  137.09    6.80
 -14  -2   7  129.09    5.30
  14  -2  -7  134.59    4.90
 -12   2   5   63.59    3.20
 -12   2   5   69.69    4.20
 -12   2   5   71.29    3.20
 -12   2   5   72.19    4.00
 -12  -2   5   67.59    3.90
 -12  -2   5   74.29    4.20
  12  -2  -5   57.79    2.90
 -12  -2   5   64.79    3.10
 -12  -2   5   74.09    3.30
 -10   2   3  465.35   16.10
  10   2  -3  447.26   14.90
 -10  -2   3  469.55   16.00
 -10  -2   3  454.25   15.30
 -10  -2   3  462.25   16.10
 -10  -2   3  445.16   16.20
  -8   2   1  120.59    5.20
  -8   2   1  102.49    4.80
  -8   2   1  104.99    4.70
   8   2  -1   95.69    3.80
  -8  -2   1  101.79    4.70
  -8  -2   1  104.79    4.70
  -6   2  -1    7.00    1.10
  -6   2  -1   10.30    1.50
  -4   2  -3 1065.79   35.10
  -4   2  -3 1046.70   35.00
  -4  -2  -3 1118.09   35.00
  -2   2  -5  597.84   20.20
  -2   2  -5  590.74   20.30
   2  -2   5  624.44   20.30
  -2  -2  -5  604.84   19.80
   0   2  -7   29.90    2.30
   0  -2   7   26.90    2.10
   0  -2   7   27.20    1.50
  -2   2   9  258.87    9.30
  -2  -2   9  261.47    9.90
  -2  -2   9  262.47   10.40
  -2  -2   9  273.57    9.20
  -4   2  11   34.70    1.90
   4   2 -11   34.10    2.20
  -4   2  11   37.30    2.30
   4   2 -11   30.90    2.10
  -4   2  11   38.80    2.30
  -4  -2  11   35.10    2.60
  -4  -2  11   36.70    2.60
  -4  -2  11   36.90    2.10
   4  -2 -11   38.50    2.40
   6   2 -13  139.39    5.40
  -6   2  13  148.89    5.90
  -6   2  13  124.69    5.70
   6   2 -13  142.89    5.60
  -6   2  13  136.89    5.30
   6  -2 -13  140.39    5.70
   6  -2 -13  133.99    5.40
  -6  -2  13  136.59    5.50
  -6  -2  13  138.79    6.50
   6  -2 -13  138.29    5.50
  -6  -2  13  131.99    6.30
   8   2 -15   10.30    1.50
   8   2 -15   10.60    1.40
  -8   2  15    9.70    1.20
   8  -2 -15   10.50    1.30
   8  -2 -15    9.10    1.30
   8  -2 -15    9.50    1.50
  -8  -2  15    8.20    1.30
  -8  -2  15    8.50    1.90
 -10   2  17   22.30    1.60
  10   2 -17   28.20    2.20
  10   2 -17   23.10    1.90
  10  -2 -17   23.00    2.00
  10  -2 -17   25.40    2.00
 -10  -2  17   20.60    1.60
  12   2 -19   23.10    1.50
 -12   2  19   24.20    1.30
  12  -2 -19   28.80    1.80
 -12  -2  19   22.20    1.40
  12  -2 -19   26.00    1.70
 -19   3  12    5.10    0.90
 -19  -3  12    5.20    0.90
  19  -3 -12    6.00    0.90
  19  -3 -12    5.90    0.80
 -17   3  10    8.20    1.30
  17  -3 -10    6.20    1.00
 -17  -3  10    7.00    1.20
  17  -3 -10    6.10    1.20
 -15   3   8   54.09    4.00
 -15   3   8   52.89    2.90
 -15   3   8   59.19    4.00
  15   3  -8   56.39    2.70
 -15  -3   8   57.09    4.30
  15  -3  -8   53.39    2.70
 -15  -3   8   57.69    4.50
  15  -3  -8   56.29    2.40
 -15  -3   8   59.19    3.00
  13   3  -6  446.96   15.00
 -13   3   6  443.16   16.60
 -13   3   6  462.65   15.40
 -13   3   6  465.65   16.50
  13  -3  -6  426.96   15.00
 -13  -3   6  457.85   16.70
  13  -3  -6  441.96   14.80
 -13  -3   6  456.05   16.90
 -13  -3   6  459.05   15.30
 -11   3   4   59.99    3.60
  11   3  -4   60.69    2.50
 -11   3   4   51.79    2.80
 -11   3   4   50.89    3.40
  11   3  -4   57.59    2.60
  11  -3  -4   52.59    2.40
 -11  -3   4   56.89    3.60
 -11  -3   4   49.00    2.70
 -11  -3   4   58.09    3.50
 -11  -3   4   62.89    2.80
  -9   3   2  395.76   14.40
  -9   3   2  381.96   13.70
   9   3  -2  402.86   13.20
  -9   3   2  408.66   14.20
  -9  -3   2  418.36   14.50
  -9  -3   2  403.36   14.20
  -9  -3   2  391.86   13.40
  -9  -3   2  393.06   14.30
  -7   3   0    0.90    0.70
  -7   3   0    1.40    0.70
  -7   3   0    1.50    0.70
  -7  -3   0    1.20    0.60
  -7  -3   0    2.00    0.70
  -7  -3   0    2.00    0.80
  -5   3  -2  268.47   10.00
  -5   3  -2  253.57    9.80
  -5  -3  -2  289.67    9.90
  -3   3  -4  699.43   23.50
  -3   3  -4  697.33   23.60
  -3  -3  -4  684.63   23.10
   3  -3   4  742.93   23.60
  -1   3  -6   32.20    2.30
  -1   3  -6   32.20    2.40
   1  -3   6   35.50    2.40
   1  -3   6   37.20    1.70
   1   3  -8   57.29    3.40
  -1  -3   8   61.39    3.30
  -1  -3   8   58.49    3.40
  -1  -3   8   59.79    2.70
  -3   3  10   10.70    1.20
   3   3 -10    7.10    1.50
   3   3 -10   13.00    1.50
   3  -3 -10   11.30    1.50
   3  -3 -10   11.80    1.30
  -3  -3  10   12.70    1.40
  -3  -3  10   11.20    1.60
  -3  -3  10    9.30    1.40
   3  -3 -10   10.60    1.30
   5   3 -12   68.29    3.40
  -5   3  12   69.69    3.10
   5   3 -12   61.79    3.10
   5  -3 -12   64.39    3.10
  -5  -3  12   66.39    3.20
  -5  -3  12   63.19    3.80
   5  -3 -12   65.19    3.20
   5  -3 -12   59.39    2.90
   5  -3 -12   55.69    2.80
  -7   3  14   63.99    3.40
   7   3 -14   59.89    3.20
   7   3 -14   69.29    3.50
  -7   3  14   65.49    3.00
  -7  -3  14   63.19    4.30
  -7  -3  14   63.59    3.30
   7  -3 -14   63.29    3.10
  -7  -3  14   65.79    4.20
   7  -3 -14   62.99    3.20
   7  -3 -14   65.79    3.30
  -9   3  16    8.80    1.10
   9   3 -16    9.10    1.40
   9   3 -16    6.20    1.20
  -9  -3  16    7.80    1.10
   9  -3 -16    8.10    1.30
   9  -3 -16    7.80    1.20
 -11   3  18    3.00    0.60
  11   3 -18    1.40    0.70
  11  -3 -18    2.70    1.10
 -11  -3  18    1.80    0.60
  11  -3 -18    2.90    1.30
 -18   4  11   15.30    1.40
  18  -4 -11   16.00    1.60
  18  -4 -11   15.30    1.30
 -18  -4  11   14.10    1.40
 -16   4   9   95.39    4.30
 -16  -4   9   95.69    4.10
 -16  -4   9   95.59    4.10
  16  -4  -9  101.39    4.30
  16  -4  -9  105.39    4.30
 -14   4   7   36.50    3.10
 -14   4   7   37.40    2.40
  14   4  -7   40.20    2.20
 -14   4   7   37.80    3.10
 -14  -4   7   42.40    3.50
  14  -4  -7   40.80    2.30
 -14  -4   7   39.00    2.40
 -14  -4   7   36.00    4.00
  14  -4  -7   39.00    1.80
 -12   4   5   24.40    2.40
  12   4  -5   28.70    1.70
 -12   4   5   24.30    2.50
 -12   4   5   24.50    2.00
 -12  -4   5   18.50    2.50
  12  -4  -5   25.80    1.50
 -12  -4   5   28.30    1.90
 -12  -4   5   27.20    2.70
  12  -4  -5   20.10    2.10
 -10   4   3  132.29    6.10
 -10   4   3  135.19    6.00
 -10   4   3  129.49    5.50
  10   4  -3  148.39    5.10
 -10  -4   3  144.19    6.40
 -10  -4   3  134.39    5.20
 -10  -4   3  135.49    5.50
  10  -4  -3  134.09    4.90
  -8   4   1  824.52   27.50
  -8   4   1  850.61   27.80
   8   4  -1  851.31   26.60
  -8   4   1  792.12   27.00
  -8  -4   1  791.52   27.00
  -8  -4   1  842.32   27.70
  -6   4  -1  194.28    7.60
  -6   4  -1  198.38    7.80
   6   4   1  204.28    6.70
  -6  -4  -1  199.18    7.60
  -6  -4  -1  170.18    8.30
   6  -4   1  194.08    7.60
  -4   4  -3  736.13   24.60
  -4   4  -3  763.32   24.80
  -4   4  -3  736.03   23.80
  -4  -4  -3  716.83   24.20
   4  -4   3  730.03   24.60
  -2   4  -5  206.38    8.00
  -2   4  -5  205.78    8.20
   2  -4   5  202.68    8.00
  -2  -4  -5  202.08    7.60
   2  -4   5  206.58    8.10
   2  -4   5  208.38    7.10
   0   4  -7 1113.49   38.30
   0   4  -7 1189.98   39.00
   0  -4   7 1203.78   38.90
   0  -4   7 1240.18   37.80
   0  -4   7 1168.28   38.80
   2   4  -9   68.59    4.20
   2   4  -9   69.99    3.30
  -2   4   9   76.49    3.10
  -2  -4   9   79.69    4.30
  -2  -4   9   78.69    4.10
  -2  -4   9   78.89    3.30
   2  -4  -9   69.79    3.40
   2  -4  -9   70.19    3.40
   4   4 -11  362.76   12.40
   4  -4 -11  363.36   12.60
   4  -4 -11  348.27   12.20
  -4  -4  11  363.36   13.80
   4  -4 -11  361.06   12.40
  -4  -4  11  370.96   13.70
  -4  -4  11  382.06   12.60
   4  -4 -11  347.27   12.20
   6   4 -13    5.60    1.40
   6   4 -13    2.10    1.10
   6  -4 -13    2.90    0.80
   6  -4 -13    2.70    0.90
   6  -4 -13    4.10    1.10
  -6  -4  13    0.70    0.90
   6  -4 -13    3.60    1.00
   8   4 -15   13.90    1.90
  -8  -4  15   13.10    1.50
   8  -4 -15   14.20    1.90
   8  -4 -15   13.10    1.40
 -10   4  17   50.49    2.50
  10  -4 -17   55.69    2.80
 -10  -4  17   49.30    2.50
  10  -4 -17   54.99    2.60
 -19   5  12    5.50    0.80
  19  -5 -12    6.10    0.90
  19  -5 -12    6.10    0.80
 -17   5  10   10.60    1.30
  17  -5 -10    9.60    1.30
  17  -5 -10   11.80    1.40
 -15   5   8   41.80    2.50
  15  -5  -8   39.90    2.30
  15  -5  -8   42.90    2.50
 -15  -5   8   42.60    2.30
 -15  -5   8   41.10    2.30
 -13   5   6   19.40    1.90
  13   5  -6   22.00    1.60
 -13   5   6   24.50    2.50
 -13   5   6   21.70    2.40
  13  -5  -6   24.60    1.90
 -13  -5   6   18.90    1.60
 -13  -5   6   22.40    2.90
  13  -5  -6   21.20    1.80
  13  -5  -6   16.80    2.70
 -11   5   4   52.19    3.00
 -11   5   4   55.09    3.40
  11   5  -4   50.59    2.50
 -11   5   4   52.19    3.50
  11   5  -4   54.19    2.50
 -11  -5   4   52.99    3.60
  11  -5  -4   51.79    2.30
  11  -5  -4   54.19    3.00
  -9   5   2  463.35   16.50
  -9   5   2  449.36   15.80
  -9   5   2  463.85   16.30
   9   5  -2  477.35   15.30
  -9  -5   2  490.35   16.70
   9  -5  -2  441.36   15.00
   9  -5  -2  450.35   15.60
  -7   5   0  134.09    5.20
   7   5   0  146.99    5.10
  -7   5   0  133.49    6.10
  -7  -5   0  148.49    6.20
  -7  -5   0  131.39    5.50
   5   5   2  642.34   20.40
  -5   5  -2  626.34   21.60
  -5   5  -2  638.24   20.60
  -5   5  -2  632.04   21.50
  -5  -5  -2  619.04   21.00
   5  -5   2  622.04   21.60
   3   5   4    8.40    0.70
  -3   5  -4   10.10    1.00
  -3   5  -4    7.40    1.30
  -3   5  -4    5.50    1.10
   3  -5   4    7.80    1.30
  -1   5  -6  324.77   11.00
  -1   5  -6  326.87   12.20
  -1   5  -6  318.27   12.00
   1  -5   6  329.17   12.20
   1  -5   6  336.07   10.90
   1  -5   6  314.57   11.90
   1   5  -8    2.40    1.30
   1   5  -8    1.60    0.90
   1   5  -8    2.40    1.10
  -1  -5   8    2.20    0.90
   1  -5  -8    1.20    0.50
  -1  -5   8    2.10    0.60
   1  -5  -8    2.80    0.80
  -1  -5   8    2.00    1.00
   3   5 -10    5.30    1.60
   3   5 -10   11.10    1.40
   3  -5 -10    9.50    1.10
  -3  -5  10    8.00    1.50
   3  -5 -10    9.90    1.20
   3  -5 -10    9.60    1.40
  -3  -5  10   11.90    2.00
  -3  -5  10   11.00    1.20
   3  -5 -10    8.10    1.00
  -5   5  12   90.29    3.30
   5   5 -12   90.19    4.10
   5  -5 -12   87.29    3.70
   5  -5 -12   90.09    4.10
   5  -5 -12   86.89    3.80
  -5  -5  12   88.59    5.10
  -5  -5  12   92.09    4.00
   5  -5 -12   92.39    4.00
  -5  -5  12   94.59    5.30
   7   5 -14    1.80    1.00
   7  -5 -14    0.10    1.00
  -7  -5  14    3.30    0.90
   7  -5 -14    2.90    0.90
   7  -5 -14    1.50    0.90
   7  -5 -14    1.10    0.80
  -9  -5  16    9.80    1.10
   9  -5 -16    9.60    1.20
   9  -5 -16    9.00    1.20
 -11  -5  18    2.10    0.50
  11  -5 -18    3.10    0.80
  11  -5 -18    3.80    0.80
 -18   6  11    0.30    0.60
 -18  -6  11    2.60    0.60
  18  -6 -11    1.10    0.60
  18  -6 -11    0.50    0.60
 -16   6   9   50.09    3.20
  16  -6  -9   52.29    2.60
  16  -6  -9   48.50    2.60
 -16  -6   9   52.69    2.50
 -14   6   7   35.00    3.20
  14  -6  -7   34.60    2.20
 -14  -6   7   33.20    2.10
 -14  -6   7   37.80    4.10
  14  -6  -7   36.00    2.20
 -12   6   5   21.90    2.00
 -12   6   5   17.90    2.40
 -12   6   5   18.00    2.30
  12   6  -5   21.40    1.40
  12  -6  -5   19.10    1.80
 -12  -6   5   16.00    2.30
 -10   6   3   92.49    4.80
  10   6  -3   89.59    3.90
  10   6  -3   98.19    3.90
 -10   6   3   89.49    4.30
 -10   6   3   94.19    5.00
  10  -6  -3   94.89    3.50
  10  -6  -3   96.49    4.20
 -10  -6   3   92.49    5.20
  -8   6   1   56.39    3.40
  -8   6   1   54.99    3.60
   8   6  -1   58.19    2.60
  -8   6   1   62.29    3.60
   8  -6  -1   57.29    2.50
  -6   6  -1  294.87   11.40
   6   6   1  309.47   10.30
  -6   6  -1  297.27   11.50
  -6   6  -1  306.37   10.40
   6  -6   1  308.57   10.70
   6  -6   1  295.37   10.30
  -4   6  -3   62.49    2.90
  -4   6  -3   65.99    4.40
  -4   6  -3   64.99    3.80
   4   6   3   65.59    2.70
   4  -6   3   59.99    3.70
  -2   6  -5    2.50    1.00
  -2   6  -5    3.00    0.70
   2   6   5    3.30    0.50
  -2   6  -5    2.60    1.00
   2  -6   5    0.10    1.10
   2  -6   5    2.40    1.00
  -2  -6  -5    4.00    0.80
   0   6  -7  454.35   16.40
   0   6  -7  444.86   14.90
   0  -6  -7  445.66   15.90
   0  -6   7  459.15   16.40
   0  -6   7  441.86   14.80
   2   6  -9    1.30    1.20
  -2  -6   9   -0.20    0.70
   2  -6  -9    0.00    0.70
  -2  -6   9    0.20    0.50
  -2  -6   9   -1.90    1.10
  -2  -6   9    0.00    0.60
   2  -6  -9    0.60    0.60
   2  -6  -9    1.10    0.80
   2  -6  -9    1.20    0.60
   4  -6 -11  117.79    4.70
  -4  -6  11  119.99    6.40
  -4  -6  11  116.39    6.20
   4  -6 -11  116.29    4.80
   4  -6 -11  119.49    5.10
  -4  -6  11  114.49    4.70
   6  -6 -13   46.50    2.40
  -6  -6  13   48.20    2.50
   6  -6 -13   48.40    2.70
  -6  -6  13   46.20    2.50
   6  -6 -13   48.20    2.50
   6  -6 -13   47.80    2.70
   8  -6 -15   32.00    1.90
   8  -6 -15   33.00    2.00
  -8  -6  15   29.20    1.80
   8  -6 -15   30.60    2.10
 -10  -6  17    6.70    0.80
  10  -6 -17    7.80    0.90
  10  -6 -17    9.30    1.10
 -17   7  10   34.10    2.20
  17  -7 -10   38.70    2.20
 -17  -7  10   34.20    1.90
  17  -7 -10   40.30    2.00
 -15   7   8   65.19    3.10
  15  -7  -8   65.39    3.10
 -15  -7   8   65.69    3.00
  15  -7  -8   65.89    3.10
 -13   7   6    1.90    0.90
 -13   7   6    2.00    1.30
  13  -7  -6    2.60    0.90
 -13  -7   6    0.70    0.70
  13  -7  -6    3.00    0.90
  13  -7  -6    1.10    1.20
 -11   7   4  204.38    8.20
  11   7  -4  224.18    7.70
 -11   7   4  218.18    9.10
 -11   7   4  224.78    9.10
  11  -7  -4  215.18    7.20
  11  -7  -4  206.58    8.00
 -11  -7   4  202.38    9.50
 -11  -7   4  211.78    7.60
  -9   7   2   95.69    5.30
   9   7  -2   88.09    3.70
  -9  -7   2   71.89    6.40
   9  -7  -2   87.69    3.40
   9  -7  -2   84.89    4.00
  -7   7   0  412.76   15.30
  -7   7   0  418.46   14.00
   7   7   0  430.76   13.90
  -7   7   0  429.26   15.30
  -7  -7   0  398.66   14.00
  -7  -7   0  386.06   13.80
   7  -7   0  393.76   14.20
   7  -7   0  417.26   13.60
   7  -7   0  438.76   14.30
  -5   7  -2    0.90    0.90
  -5   7  -2   -0.20    0.70
  -5   7  -2    1.20    0.60
   5  -7   2    1.00    1.20
  -5  -7  -2    3.20    0.80
  -5  -7  -2    1.40    0.60
  -3   7  -4    8.90    1.60
  -3   7  -4    9.70    1.60
   3   7   4    7.10    0.80
  -3   7  -4   11.10    1.20
   3  -7   4    7.80    1.00
  -3  -7  -4    7.70    1.00
  -3  -7  -4    8.70    0.80
  -1   7  -6  171.08    6.40
   1   7   6  178.48    6.10
  -1   7  -6  175.88    7.80
  -1   7  -6  163.08    7.70
  -1  -7  -6  167.28    6.50
   1  -7   6  176.68    7.80
   1  -7   6  173.18    6.30
  -1  -7  -6  174.78    6.60
   1   7  -8    3.50    1.90
   1   7  -8    2.30    1.20
   1  -7  -8    1.50    0.80
  -1  -7   8    0.70    1.00
   1  -7  -8    1.50    0.80
  -1  -7   8    1.60    0.60
   1  -7  -8    2.10    0.90
  -1  -7   8    4.10    0.80
   3   7 -10  146.29    7.40
   3  -7 -10  144.39    5.60
  -3  -7  10  137.89    5.30
   3  -7 -10  138.79    5.40
   3  -7 -10  134.89    5.80
  -3  -7  10  142.99    7.10
  -3  -7  10  146.69    5.50
   5  -7 -12    4.60    1.00
  -5  -7  12    3.60    0.90
   5  -7 -12    4.50    1.10
   5  -7 -12    3.80    0.90
  -5  -7  12    2.40    0.70
   5  -7 -12    3.50    0.80
   7  -7 -14    1.40    0.60
   7  -7 -14    0.80    0.70
   7  -7 -14    1.10    0.60
   7  -7 -14    2.10    0.70
  -7  -7  14    1.00    0.60
   9  -7 -16   64.89    2.80
   9  -7 -16   64.39    2.70
 -16   8   9   29.70    2.10
  16  -8  -9   31.90    1.70
  16  -8  -9   31.30    2.20
 -16  -8   9   31.10    1.70
 -14  -8   7    2.10    0.80
  14  -8  -7    1.00    0.60
  14  -8  -7    1.40    0.70
  12   8  -5   17.60    1.30
 -12   8   5   18.70    1.90
  12  -8  -5   18.30    1.60
  12  -8  -5   15.70    1.50
 -12  -8   5   17.10    1.50
  12  -8  -5   14.80    1.70
 -10   8   3  150.58    6.90
  10   8  -3  145.99    5.60
 -10   8   3  143.69    6.90
 -10   8   3  145.39    6.20
  10  -8  -3  142.39    5.00
 -10  -8   3  140.99    5.50
  10  -8  -3  144.89    6.00
  -8   8   1    0.20    0.80
   8   8  -1    2.60    0.70
  -8   8   1    2.10    1.00
   8  -8  -1    2.30    0.60
  -6   8  -1  571.54   20.40
  -6   8  -1  547.95   22.30
  -6   8  -1  559.14   18.70
   6   8   1  570.84   18.40
   6  -8   1  568.54   18.80
  -6  -8  -1  540.95   18.40
  -6  -8  -1  546.95   18.20
  -6  -8  -1  553.64   18.60
   6  -8   1  564.84   18.20
   4   8   3  383.66   12.90
  -4   8  -3  387.16   13.20
  -4   8  -3  396.56   14.80
  -4   8  -3  380.36   14.90
   4  -8   3  390.66   12.90
  -4  -8  -3  383.66   13.20
  -4  -8  -3  369.76   13.10
  -4  -8  -3  377.66   12.70
   4  -8   3  402.46   13.40
   2   8   5   35.10    1.80
  -2   8  -5   31.30    3.20
  -2   8  -5   37.00    2.20
  -2   8  -5   39.20    3.80
   2  -8   5   34.30    2.70
  -2  -8  -5   35.90    2.40
   2  -8   5   34.30    2.00
  -2  -8  -5   34.40    2.30
   0   8  -7    0.30    1.10
   0   8  -7    0.40    0.60
   0   8   7    1.20    0.50
   0   8  -7   -0.10    1.80
   0  -8   7    4.30    1.40
   0  -8   7    0.10    1.50
   0  -8  -7    0.30    1.10
   2   8  -9   14.90    2.70
   2  -8  -9   23.10    2.10
  -2  -8   9   17.40    2.70
  -2  -8   9   20.40    1.70
   2  -8  -9   19.90    1.90
  -4  -8  11   55.29    2.70
   4  -8 -11   55.89    3.10
   4  -8 -11   54.89    2.90
  -6  -8  13   -0.20    0.60
   6  -8 -13    0.30    0.70
   6  -8 -13    0.60    0.60
   6  -8 -13   -0.40    0.50
   6  -8 -13   -0.10    0.70
  -8  -8  15   17.00    1.30
   8  -8 -15   14.10    1.40
   8  -8 -15   16.40    1.30
 -15   9   8   16.90    1.50
  15  -9  -8   21.40    1.30
  15  -9  -8   20.70    1.50
 -13   9   6  208.48    7.70
  13  -9  -6  200.38    7.30
 -13  -9   6  211.98    7.30
  13  -9  -6  195.18    7.50
  13  -9  -6  206.28    7.40
  11   9  -4    4.50    0.80
 -11   9   4    3.40    1.00
  11  -9  -4    3.90    1.30
  11  -9  -4    5.40    1.20
 -11  -9   4    4.20    0.80
  11  -9  -4    3.40    0.90
  -9   9   2   14.20    2.00
  -9   9   2   14.10    2.00
   9   9  -2   19.00    1.50
  -9  -9   2   16.80    1.40
   9  -9  -2   18.30    2.10
   9  -9  -2   18.10    1.10
   7   9   0   12.90    1.30
  -7   9   0   17.50    2.30
  -7   9   0   16.00    1.50
  -7   9   0   15.20    2.50
   7  -9   0   13.60    1.20
  -7  -9   0   13.20    1.30
  -7  -9   0   18.00    1.60
  -7  -9   0   15.30    1.40
   7  -9   0   11.70    1.70
  -5   9  -2 1214.28   38.90
  -5   9  -2 1172.48   40.40
   5   9   2 1197.98   38.60
  -5   9  -2 1222.08   40.70
  -5  -9  -2 1218.48   38.70
  -5  -9  -2 1179.58   38.30
   5  -9   2 1189.98   38.90
   5  -9   2 1223.98   38.40
  -5  -9  -2 1200.18   38.80
   3   9   4  463.85   15.70
  -3   9  -4  461.65   17.70
  -3   9  -4  467.85   16.10
  -3   9  -4  464.75   17.70
   3  -9   4  491.65   15.70
   3  -9   4  490.65   16.20
  -3  -9  -4  478.75   16.00
  -3  -9  -4  472.65   16.10
   1   9   6  111.29    4.70
  -1   9  -6  108.79    6.00
  -1   9  -6  104.09    4.50
  -1   9  -6  103.09    6.20
  -1  -9  -6  108.59    4.80
  -1  -9  -6  109.29    4.70
   1  -9   6  116.99    4.40
   1   9  -8   97.99    6.20
  -1  -9   8  106.29    4.20
   1  -9  -8  105.59    4.60
   1  -9  -8  104.99    4.70
  -3  -9  10   10.30    1.70
  -5  -9  12    7.10    0.90
   5  -9 -12    7.80    1.20
   5  -9 -12    8.70    1.20
  -7  -9  14    5.70    0.80
   7  -9 -14    7.40    1.00
   7  -9 -14    5.60    0.80
 -14  10   7   19.40    1.40
 -14 -10   7   19.90    1.30
  14 -10  -7   19.50    1.30
  12  10  -5  178.68    6.70
 -12  10   5  186.18    7.10
 -12 -10   5  193.78    6.60
  12 -10  -5  185.68    6.70
  12 -10  -5  182.58    7.00
  10  10  -3   93.79    4.00
 -10  10   3   97.09    4.60
  10 -10  -3   96.79    4.40
  10 -10  -3   95.69    4.00
 -10 -10   3  100.09    3.90
   8  10  -1  318.67   10.90
  -8 -10   1  294.37   10.80
   8 -10  -1  308.57   11.10
  -8 -10   1  319.77   10.60
  -6  10  -1  434.76   14.40
   6  10   1  408.76   14.20
  -6  10  -1  411.76   16.00
  -6  10  -1  408.26   15.80
   6 -10   1  422.96   13.70
  -6 -10  -1  415.16   14.20
  -6 -10  -1  417.86   14.00
  -6 -10  -1  412.16   13.70
   6 -10   1  420.66   14.50
  -4  10  -3  351.66   12.10
   4  10   3  340.47   11.80
  -4  10  -3  341.77   13.80
  -4  10  -3  327.87   13.70
   4 -10   3  357.46   12.20
  -4 -10  -3  350.26   12.00
   4 -10   3  354.66   11.60
  -4 -10  -3  340.37   11.20
  -4 -10  -3  348.17   12.10
  -2  10  -5  294.07   14.50
  -2  10  -5  264.17    9.70
   2  10   5  272.37    9.50
  -2  10  -5  268.87   11.70
   2 -10   5  254.57    9.70
  -2 -10  -5  273.27    9.80
   2 -10   5  274.97    9.40
  -2 -10  -5  282.57   10.00
   0  10   7   29.00    1.60
   0 -10  -7   22.40    2.10
   0 -10   7   26.70    1.80
   0 -10  -7   23.20    2.20
   2 -10  -9   65.79    3.20
   2 -10  -9   62.39    3.40
  -2 -10   9   64.49    2.90
  -4 -10  11    3.70    0.80
   4 -10 -11    3.70    0.90
   4 -10 -11    2.00    0.80
   6 -10 -13    1.00    0.60
   6 -10 -13    0.20    0.60
  -6 -10  13    0.80    0.50
  13 -11  -6   14.90    1.20
 -13 -11   6   17.50    1.20
  11  11  -4    1.30    0.60
 -11  11   4    1.30    0.80
  11 -11  -4    2.50    1.00
 -11 -11   4    1.70    0.60
  -9  11   2  161.38    6.50
   9  11  -2  153.98    5.90
   9 -11  -2  154.48    6.20
   9 -11  -2  157.68    5.80
  -9 -11   2  160.78    5.70
   7  11   0    5.40    0.90
   7 -11   0    4.10    1.10
  -7 -11   0    5.90    0.90
  -7 -11   0    7.00    1.10
   7 -11   0    5.40    0.60
  -7 -11   0    5.10    0.80
   5  11   2   68.59    3.20
  -5  11  -2   68.79    3.30
  -5 -11  -2   71.39    3.40
  -5 -11  -2   70.09    3.20
   5 -11   2   72.89    3.70
   5 -11   2   71.09    2.80
  -5 -11  -2   63.09    2.40
  -3  11  -4   22.00    1.70
   3  11   4   22.30    1.50
   3 -11   4   19.20    1.40
  -3 -11  -4   19.40    1.80
  -3 -11  -4   23.50    1.90
   3 -11   4   23.40    2.20
   1  11   6   18.80    1.90
   1 -11   6   18.40    1.40
  -1 -11  -6   16.60    1.80
  -1 -11  -6   17.00    1.80
   1  11  -8    6.20    1.20
  -1  11   8    5.90    0.80
   1 -11  -8    5.30    1.10
   1 -11  -8    4.00    1.10
  -1 -11   8    6.20    0.90
   3 -11 -10   37.80    2.40
  -3 -11  10   39.50    2.00
   3 -11 -10   40.10    2.20
  -5 -11  12   12.30    1.10
   5 -11 -12   13.30    1.40
   5 -11 -12   13.90    1.20
  10  12  -3   26.40    1.50
 -10  12   3   27.10    1.90
 -10 -12   3   26.00    1.40
  10 -12  -3   27.30    1.50
  10 -12  -3   29.20    2.00
  -8  12   1   18.30    1.90
   8  12  -1   15.70    1.30
  -8 -12   1   17.40    1.20
   8 -12  -1   18.90    1.90
   8 -12  -1   18.00    1.30
  -6  12  -1   46.20    2.80
   6  12   1   45.80    2.30
   6 -12   1   45.90    2.30
  -6 -12  -1   47.70    2.90
  -6 -12  -1   45.50    2.20
   6 -12   1   51.19    2.90
   4  12   3   19.30    1.40
  -4 -12  -3   17.30    1.50
   4 -12   3   19.40    1.20
  -4 -12  -3   20.30    1.70
  -2  12  -5   22.80    2.00
   2  12   5   21.30    1.40
  -2 -12  -5   21.70    1.90
  -2 -12  -5   23.60    1.70
   2 -12   5   21.60    1.40
   0  12  -7    4.60    1.00
   0  12   7    4.50    0.70
   0 -12   7    2.80    0.60
   0 -12  -7    3.50    0.90
   0 -12  -7    3.50    0.90
   2 -12  -9    5.30    1.00
   2 -12  -9    5.40    1.00
  -2 -12   9    3.60    0.70
   9  13  -2   69.59    2.70
  -7  13   0   18.90    1.70
   7  13   0   16.30    1.20
  -5  13  -2  364.96   12.50
   5  13   2  360.66   12.00
  -5 -13  -2  359.86   11.90
  -5 -13  -2  345.47   11.70
  -3  13  -4   13.30    1.50
   3  13   4   11.60    1.00
  -3 -13  -4   12.30    1.20
  -3 -13  -4   15.20    1.40
   3 -13   4   12.00    0.80
  -1  13  -6   22.00    2.20
   1  13   6   21.90    1.30
  -1 -13  -6   23.30    1.70
  -1 -13  -6   22.30    1.60
   1 -13   6   22.00    1.20
 -20   0  12   30.50    1.70
  20   0 -12   32.20    1.60
  18   0 -10   13.10    1.50
 -16   0   8   14.00    3.50
  16   0  -8   15.80    1.40
 -16   0   8   12.80    1.60
 -16   0   8   14.40    2.40
 -14   0   6  472.15   16.40
  14   0  -6  469.85   16.00
 -14   0   6  512.95   18.60
 -14   0   6  492.85   18.30
  12   0  -4    9.10    1.00
 -12   0   4    9.20    1.60
 -12   0   4   11.00    1.70
 -12   0   4   10.00    1.30
 -12   0   4    9.30    1.30
 -10   0   2    0.20    0.60
 -10   0   2    0.50    0.60
 -10   0   2    0.50    0.60
 -10   0   2    0.00    0.50
  -8   0   0   29.10    1.70
  -8   0   0   30.90    2.20
  -8   0   0   31.80    2.40
  -8   0   0   28.50    2.10
  -6   0  -2 2752.52   87.59
  -4   0  -4 1699.63   54.89
  -4   0  -4 1726.03   55.09
  -2   0  -6  959.30   31.40
   0   0   8 2039.10   65.69
   0   0   8 2064.19   64.89
  -2   0  10   41.20    2.10
  -2   0  10   44.10    2.70
   2   0 -10   40.80    2.60
   2   0 -10   37.50    3.10
  -4   0  12  566.84   18.80
  -4   0  12  605.44   19.70
   4   0 -12  556.54   18.70
   4   0 -12  543.15   18.70
  -4   0  12  557.14   19.50
  -6   0  14  135.29    6.10
  -6   0  14  129.09    5.90
   6   0 -14  126.09    5.30
  -6   0  14  136.19    6.20
   6   0 -14  125.69    5.30
   8   0 -16   47.30    2.50
  -8   0  16   52.49    2.80
   8   0 -16   54.99    3.00
   8   0 -16   52.79    3.00
  10   0 -18    0.60    0.90
  10   0 -18   -1.10    1.60
 -10   0  18   -0.10    0.50
 -19   1  11    3.60    0.80
  19   1 -11    4.50    0.80
 -19  -1  11    4.20    0.90
  19  -1 -11    3.90    0.80
 -17   1   9   42.30    2.50
  17   1  -9   43.80    2.30
  17  -1  -9   41.50    2.20
  17  -1  -9   48.90    3.00
 -17  -1   9   43.60    2.50
  17  -1  -9   47.00    2.70
 -15   1   7    5.30    1.40
  15   1  -7    9.30    1.10
 -15   1   7    7.70    1.70
 -15   1   7    9.40    1.40
 -15  -1   7    8.00    1.20
 -15  -1   7    5.40    1.60
  15  -1  -7    7.00    0.90
 -15  -1   7    7.80    1.60
 -13   1   5    4.40    1.00
 -13   1   5    3.40    0.90
 -13   1   5    3.40    1.30
 -13   1   5    2.90    0.90
  13   1  -5    5.20    0.80
 -13  -1   5    3.40    0.90
 -13  -1   5    3.90    1.00
  13  -1  -5    5.20    1.20
  13  -1  -5    5.70    0.80
 -13  -1   5    2.70    0.80
 -13  -1   5    3.70    1.30
 -11   1   3   36.30    2.30
 -11   1   3   43.00    3.10
 -11   1   3   42.80    3.00
 -11  -1   3   38.80    3.00
 -11  -1   3   32.30    2.20
 -11  -1   3   38.70    2.90
 -11  -1   3   42.40    2.20
  -9   1   1   29.60    2.20
  -9   1   1   28.30    2.40
  -9   1   1   30.70    1.80
   9   1  -1   27.40    1.40
  -9  -1   1   26.30    2.30
  -9  -1   1   27.20    2.20
  -9  -1   1   26.70    1.70
  -7   1  -1  252.07    9.60
  -7   1  -1  275.27    9.40
  -7   1  -1  259.97    9.80
   7   1   1  249.68    8.70
  -7  -1  -1  263.37    9.80
  -7  -1  -1  246.28    9.30
  -7  -1  -1  277.97    9.70
  -5   1  -3  218.88    8.30
  -5   1  -3  221.98    8.50
  -5  -1  -3  227.98    8.50
  -5  -1  -3  224.68    8.20
  -3   1  -5  696.23   23.60
  -3   1  -5  722.83   23.70
  -3  -1  -5  714.53   23.50
   3  -1   5  702.63   23.70
   1  -1   7  438.36   15.80
   1  -1   7  477.05   15.10
   1   1  -9    1.40    1.10
  -1   1   9    1.60    0.50
  -1   1   9    0.80    0.60
  -1  -1   9    1.20    0.70
  -1  -1   9    1.80    0.60
   3   1 -11   72.59    3.30
  -3   1  11   71.29    3.20
  -3   1  11   72.79    3.70
   3  -1 -11   72.09    3.30
  -3  -1  11   71.99    3.90
   3  -1 -11   72.39    3.20
  -3  -1  11   70.29    3.80
  -3  -1  11   75.59    3.30
  -5   1  13  203.68    7.50
  -5   1  13  201.48    8.10
   5   1 -13  210.88    7.70
  -5   1  13  213.18    8.20
   5   1 -13  197.18    7.50
  -5  -1  13  206.58    8.50
  -5  -1  13  210.48    7.60
   5  -1 -13  207.48    7.70
  -5  -1  13  208.48    8.70
   5  -1 -13  203.58    7.60
   5  -1 -13  201.08    7.70
   7   1 -15   62.79    3.20
  -7   1  15   59.19    3.60
   7   1 -15   60.29    3.20
  -7   1  15   59.09    3.00
   7   1 -15   58.79    2.90
  -7  -1  15   63.49    3.20
   7  -1 -15   57.99    3.00
   7  -1 -15   65.59    3.30
  -7  -1  15   74.09    6.00
   7  -1 -15   63.49    3.20
  -7  -1  15   57.59    3.80
   9   1 -17    5.00    1.10
  -9   1  17    4.00    0.80
   9   1 -17    6.00    1.30
  -9  -1  17    3.60    0.90
   9  -1 -17    5.10    1.10
   9  -1 -17    3.70    1.00
  11   1 -19    7.00    1.00
  11   1 -19    7.10    0.90
 -11   1  19    6.50    0.80
 -11  -1  19    5.90    0.80
  11  -1 -19    6.90    1.00
  11  -1 -19    7.70    1.10
 -20   2  12   11.90    1.10
 -20  -2  12   10.20    0.90
  20  -2 -12   13.70    1.20
  18   2 -10   17.30    1.40
 -18   2  10   14.80    1.50
 -18  -2  10   15.60    1.50
  18  -2 -10   18.40    1.30
  18  -2 -10   16.80    1.70
 -16   2   8    7.10    1.60
 -16   2   8    5.60    1.10
  16   2  -8    6.30    1.00
 -16   2   8    5.00    1.70
  16   2  -8    5.50    1.00
 -16  -2   8    6.90    1.90
  16  -2  -8    6.60    1.10
 -16  -2   8    4.50    1.60
  16  -2  -8    6.10    0.90
 -16  -2   8    4.40    1.00
 -14   2   6  170.28    7.90
 -14   2   6  170.58    7.70
 -14   2   6  170.68    6.50
 -14   2   6  146.49    6.30
  14   2  -6  161.18    6.00
  14  -2  -6  161.48    6.10
 -14  -2   6  178.18    8.30
 -14  -2   6  167.28    6.40
 -14  -2   6  181.58    8.30
  14  -2  -6  167.08    6.00
 -12   2   4    2.60    1.10
 -12   2   4    1.60    0.80
 -12   2   4    2.50    0.90
 -12   2   4    2.80    0.80
  12   2  -4    5.10    1.00
 -12  -2   4    2.30    0.90
  12  -2  -4    2.40    0.60
 -12  -2   4    3.20    0.80
 -12  -2   4    2.60    0.80
 -12  -2   4    2.40    0.90
  10   2  -2  207.48    7.20
 -10   2   2  212.08    8.60
 -10   2   2  191.18    7.70
 -10   2   2  215.48    8.40
 -10  -2   2  219.98    7.50
 -10  -2   2  213.48    8.40
 -10  -2   2  194.28    7.70
 -10  -2   2  216.88    8.70
  -8   2   0    1.90    0.70
   8   2   0    1.80    0.60
  -8   2   0    3.10    0.90
  -8  -2   0    2.90    0.80
  -8  -2   0    2.60    0.90
  -6   2  -2   12.20    1.50
  -6   2  -2   14.40    1.60
   6   2   2   15.60    1.00
  -6   2  -2   11.70    1.60
  -6  -2  -2   12.50    1.50
  -6  -2  -2   14.40    1.50
  -6  -2  -2    9.40    1.30
  -4   2  -4  380.66   13.60
  -4   2  -4  386.96   13.50
  -4  -2  -4  376.26   13.20
  -2   2  -6    3.10    0.90
  -2   2  -6    2.40    0.80
  -2  -2  -6    2.00    0.80
   2  -2   6    3.80    0.90
   0   2  -8  250.87    9.60
   0   2   8  250.77    8.60
   0  -2   8  259.37    8.80
  -2   2  10   29.30    1.60
  -2   2  10   30.40    2.10
   2   2 -10   28.70    2.10
  -2  -2  10   26.60    2.30
   2  -2 -10   25.40    1.80
  -2  -2  10   29.40    2.50
  -2  -2  10   28.90    1.80
  -4   2  12   12.40    1.60
   4   2 -12   13.60    1.50
  -4   2  12   13.30    1.30
  -4   2  12   13.90    1.60
   4   2 -12   14.60    1.70
   4  -2 -12   12.80    1.60
  -4  -2  12    9.60    1.60
   4  -2 -12   12.70    1.40
   4  -2 -12   12.60    1.50
  -4  -2  12   11.60    1.90
   4  -2 -12   12.70    1.50
  -4  -2  12   11.80    1.40
   6   2 -14  167.58    6.30
   6   2 -14  162.58    6.10
  -6   2  14  164.18    6.10
  -6   2  14  156.88    6.50
  -6  -2  14  152.48    7.20
   6  -2 -14  152.78    6.10
   6  -2 -14  154.48    6.10
  -6  -2  14  159.28    7.20
   6  -2 -14  154.08    6.20
  -6  -2  14  161.38    6.30
   8   2 -16    1.90    1.10
  -8   2  16    0.90    0.70
   8   2 -16    0.40    0.70
   8   2 -16    2.80    1.20
  -8  -2  16    0.30    0.60
   8  -2 -16    1.10    1.00
   8  -2 -16    1.50    0.70
   8  -2 -16    0.60    0.90
  10   2 -18    3.90    0.90
  10   2 -18    6.00    1.30
 -10   2  18    4.90    0.80
 -10  -2  18    4.70    0.80
  10  -2 -18    3.40    1.40
  10  -2 -18    6.50    2.00
 -19   3  11   11.10    1.20
 -19  -3  11    9.90    1.00
  19  -3 -11   10.40    1.00
  19  -3 -11   12.20    1.60
 -17   3   9  237.08    8.80
  17  -3  -9  244.98    8.10
 -17  -3   9  258.97    8.70
  17  -3  -9  246.98    8.80
  17  -3  -9  237.08    8.50
 -17  -3   9  241.48    8.70
 -15   3   7   55.29    4.20
 -15   3   7   57.49    3.10
  15   3  -7   57.49    2.70
 -15   3   7   61.69    4.30
  15   3  -7   54.19    2.80
  15  -3  -7   60.69    2.60
  15  -3  -7   59.39    2.90
 -15  -3   7   62.79    3.10
 -15  -3   7   62.69    4.90
 -15  -3   7   65.59    4.60
 -13   3   5   24.70    2.50
 -13   3   5   19.10    1.80
 -13   3   5   20.90    3.20
 -13   3   5   19.90    1.70
  13   3  -5   18.30    1.40
 -13  -3   5   21.30    1.70
  13  -3  -5   18.60    1.30
 -13  -3   5   22.10    2.60
  13  -3  -5   18.60    1.60
 -13  -3   5   19.20    1.60
 -13  -3   5   16.30    2.20
 -11   3   3   24.40    1.90
  11   3  -3   25.70    1.50
 -11   3   3   24.40    2.40
 -11   3   3   27.10    2.50
  11   3  -3   23.20    1.50
  11  -3  -3   22.40    1.40
 -11  -3   3   27.30    2.60
 -11  -3   3   25.20    1.70
 -11  -3   3   19.90    2.30
 -11  -3   3   23.30    1.80
  -9   3   1    4.40    1.10
  -9   3   1    5.70    1.10
   9   3  -1    5.60    0.70
  -9   3   1    4.10    0.90
  -9  -3   1    5.40    1.00
  -9  -3   1    3.70    1.40
  -9  -3   1    6.50    1.40
  -7   3  -1   91.89    4.30
  -7   3  -1   92.19    4.50
  -7   3  -1   95.49    4.10
   7   3   1   86.29    3.40
  -7  -3  -1   88.59    4.00
  -7  -3  -1   89.89    4.40
  -5   3  -3    5.20    1.00
  -5   3  -3    5.20    1.20
  -5   3  -3    4.00    0.90
   5   3   3    3.00    0.50
  -5  -3  -3    5.70    1.10
   5  -3   3    2.00    0.80
  -5  -3  -3    3.70    0.90
  -3   3  -5  722.93   23.80
  -3   3  -5  716.43   23.80
  -3   3  -5  693.73   23.20
   3  -3   5  728.73   23.80
  -3  -3  -5  638.74   23.10
   3  -3   5  725.13   22.70
  -1   3  -7   76.19    4.00
  -1   3  -7   73.29    3.50
   1  -3   7   81.89    4.20
  -1  -3  -7   72.29    3.40
   1  -3   7   83.79    3.30
  -1   3   9  161.48    5.80
   1   3  -9  158.98    6.10
  -1  -3   9  167.28    6.90
   1  -3  -9  157.28    6.30
  -1  -3   9  166.88    7.00
  -1  -3   9  168.38    6.10
   3   3 -11  103.69    4.30
  -3   3  11   97.59    3.90
  -3   3  11   94.69    4.10
   3   3 -11   89.59    4.10
   3  -3 -11   92.69    3.90
   3  -3 -11   94.89    4.10
   3  -3 -11   92.69    4.20
  -3  -3  11   98.99    4.20
   3  -3 -11   93.19    4.00
  -3  -3  11  101.69    5.10
  -3  -3  11  103.19    5.00
  -5   3  13   -0.20    0.60
   5   3 -13    1.10    1.50
   5   3 -13    1.50    1.10
  -5   3  13    0.40    0.50
  -5  -3  13    0.50    0.70
  -5  -3  13   -0.10    0.80
   5  -3 -13    0.80    0.70
   5  -3 -13   -2.10    0.90
  -5  -3  13   -0.50    0.80
   5  -3 -13   -0.30    0.70
   5  -3 -13    1.00    0.90
   7   3 -15    2.00    1.50
  -7   3  15    4.50    0.90
   7   3 -15    3.50    1.30
   7  -3 -15    3.60    0.90
   7  -3 -15    2.90    1.00
  -7  -3  15    3.70    0.90
  -9   3  17   13.40    1.20
   9   3 -17   15.00    1.60
   9   3 -17   14.70    1.80
   9  -3 -17   15.10    1.70
   9  -3 -17   16.50    1.70
  -9  -3  17   14.60    1.30
  11  -3 -19    5.20    0.90
  11  -3 -19    5.50    0.90
 -11  -3  19    5.60    0.70
 -20   4  12    1.60    0.50
  20  -4 -12    0.90    0.50
  20  -4 -12    0.90    0.50
 -18   4  10   32.10    2.10
  18  -4 -10   36.00    2.00
 -18  -4  10   37.40    2.00
 -18  -4  10   31.10    1.80
  18  -4 -10   39.20    2.20
 -16   4   8   83.29    3.80
 -16  -4   8   83.99    3.60
  16  -4  -8   87.69    3.80
 -16  -4   8   85.09    4.00
  16  -4  -8   82.39    3.80
 -14   4   6   49.60    3.90
 -14   4   6   40.60    2.50
 -14   4   6   43.10    3.40
 -14   4   6   42.00    3.50
  14   4  -6   42.80    2.30
 -14  -4   6   43.70    3.80
 -14  -4   6   44.30    2.40
  14  -4  -6   43.50    2.40
  14  -4  -6   42.40    2.10
 -12   4   4   25.00    2.50
  12   4  -4   24.60    1.60
  12   4  -4   23.90    1.50
 -12   4   4   22.80    2.00
 -12   4   4   23.80    2.50
 -12  -4   4   22.00    2.50
  12  -4  -4   23.40    1.50
 -12  -4   4   24.50    1.70
 -10   4   2  126.59    6.00
 -10   4   2  120.99    5.20
 -10   4   2  125.89    5.80
  10   4  -2  129.89    4.70
 -10  -4   2  120.89    5.10
  10  -4  -2  116.29    4.50
  10  -4  -2  114.29    5.00
 -10  -4   2  128.99    6.00
   8   4   0  273.97    8.90
  -8   4   0  272.07   10.30
  -8   4   0  254.57   10.60
  -8   4   0  261.87    9.50
  -8  -4   0  266.77   10.10
  -8  -4   0  254.97    9.50
   8  -4   0  242.28   10.00
   6   4   2  220.38    7.50
  -6   4  -2  221.08    8.70
  -6   4  -2  222.98    8.60
  -6   4  -2  210.68    8.00
  -6  -4  -2  220.18    8.10
   6  -4   2  208.98    8.50
  -4   4  -4   24.10    2.00
   4   4   4   22.60    1.30
  -4   4  -4   23.00    2.20
  -4   4  -4   28.90    2.30
   4  -4   4   21.40    1.20
  -4  -4  -4   23.50    1.90
   4  -4   4   26.10    2.20
   2   4   6  469.15   15.20
  -2   4  -6  453.45   16.60
  -2   4  -6  450.55   16.50
  -2   4  -6  472.35   15.90
   2  -4   6  493.95   16.70
  -2  -4  -6  459.05   15.80
   2  -4   6  469.55   15.40
   2  -4   6  465.95   16.50
   0   4  -8  134.79    5.60
   0   4  -8  146.89    6.50
   0   4   8  137.59    5.10
   0  -4   8  148.19    5.40
   0  -4   8  146.19    6.50
   0  -4  -8  145.09    5.70
   0  -4   8  153.18    7.40
  -2   4  10   35.10    2.00
   2   4 -10   29.80    2.30
   2   4 -10   36.30    2.50
  -2  -4  10   33.80    2.80
  -2  -4  10   35.10    2.10
   2  -4 -10   31.90    2.30
   2  -4 -10   30.90    2.00
  -2  -4  10   37.50    2.90
   2  -4 -10   34.40    2.10
   4   4 -12   64.19    3.50
  -4   4  12   77.49    3.40
   4  -4 -12   72.29    3.30
  -4  -4  12   72.49    4.50
   4  -4 -12   74.79    3.30
  -4  -4  12   73.09    4.50
  -4  -4  12   76.89    3.50
   6   4 -14   47.70    2.80
   6   4 -14   36.60    2.40
   6  -4 -14   40.60    2.60
  -6  -4  14   35.20    3.40
   6  -4 -14   38.20    2.30
   6  -4 -14   43.20    2.50
  -6  -4  14   39.70    2.40
  -6  -4  14   36.90    3.40
  -8   4  16   37.30    1.90
   8   4 -16   33.90    2.20
  -8  -4  16   33.30    2.10
   8  -4 -16   34.90    2.00
   8  -4 -16   39.80    2.40
   8  -4 -16   38.10    2.30
  10  -4 -18   16.50    1.50
 -10  -4  18   13.40    1.10
  10  -4 -18   15.20    1.40
 -19   5  11    8.70    1.00
  19  -5 -11    8.50    1.00
  19  -5 -11    6.10    0.90
 -17   5   9    5.40    1.00
 -17  -5   9    4.60    0.90
  17  -5  -9    6.90    1.10
  17  -5  -9    7.70    1.20
 -15   5   7   81.09    3.80
 -15  -5   7   87.39    3.60
  15  -5  -7   82.59    3.10
  15  -5  -7   81.59    3.60
 -13   5   5   50.79    3.70
  13   5  -5   48.30    2.40
 -13   5   5   48.30    3.60
 -13   5   5   44.30    2.80
  13  -5  -5   45.70    2.10
 -13  -5   5   47.50    3.90
  13  -5  -5   45.40    2.50
 -11   5   3  127.59    6.30
 -11   5   3  130.09    6.20
  11   5  -3  131.59    4.90
  11   5  -3  128.29    4.90
 -11   5   3  123.69    5.40
 -11  -5   3  137.99    6.60
  11  -5  -3  127.19    4.70
  11  -5  -3  125.59    5.40
  -9   5   1   10.70    1.70
  -9   5   1   10.20    1.90
   9   5  -1   10.20    1.00
   9  -5  -1   11.60    1.60
  -9  -5   1    9.20    1.60
  -7   5  -1    2.50    1.00
   7   5   1    3.40    0.60
  -7   5  -1    0.80    0.70
  -7   5  -1    2.20    0.80
  -7  -5  -1    0.50    0.80
  -7  -5  -1    1.60    0.80
   7  -5   1    0.80    0.70
  -5   5  -3  303.37   11.40
  -5   5  -3  295.67   11.20
   5   5   3  301.87    9.90
  -5  -5  -3  283.47   10.60
   5  -5   3  288.87   11.20
  -3   5  -5   40.50    3.00
   3   5   5   44.10    2.00
  -3   5  -5   38.90    3.00
  -3   5  -5   41.90    2.50
   3  -5   5   45.40    2.30
   3  -5   5   43.40    3.00
  -1   5  -7   54.99    3.60
  -1   5  -7   54.09    2.90
   1   5   7   50.49    2.30
   1  -5   7   53.89    3.40
   1  -5   7   52.09    2.40
  -1  -5  -7   52.29    2.70
  -1  -5  -7   49.50    2.70
   1  -5   7   55.99    3.50
  -1   5   9   21.40    1.60
   1   5  -9   18.40    2.50
  -1  -5   9   20.90    2.40
  -1  -5   9   17.10    1.50
  -1  -5   9   18.10    2.20
   1  -5  -9   19.70    1.60
   1  -5  -9   20.50    1.70
  -1  -5   9   20.90    1.50
   1  -5  -9   19.90    1.80
   3   5 -11   -1.10    2.30
   3  -5 -11    3.00    1.10
  -3  -5  11    3.10    1.50
  -3  -5  11    2.40    1.00
   3  -5 -11    5.20    1.00
   3  -5 -11    3.10    0.90
  -3  -5  11    4.20    0.90
   3  -5 -11    4.30    0.90
  -5  -5  13   38.00    3.30
   5  -5 -13   34.50    2.30
  -5  -5  13   26.50    3.50
   5  -5 -13   29.70    2.00
   5  -5 -13   31.10    2.00
  -5  -5  13   34.20    2.20
   5  -5 -13   33.00    2.30
  -7  -5  15    5.30    1.00
   7  -5 -15    4.60    1.00
   7  -5 -15    4.20    1.10
   7  -5 -15    5.50    1.00
  -9  -5  17    1.00    0.50
   9  -5 -17   -0.60    0.70
   9  -5 -17   -0.10    0.70
 -18   6  10    9.50    1.40
  18  -6 -10   10.20    1.10
 -18  -6  10   11.50    1.10
  18  -6 -10   10.20    1.30
 -16   6   8   15.10    1.50
  16  -6  -8   19.50    1.60
  16  -6  -8   19.70    1.80
 -16  -6   8   13.30    1.30
 -14   6   6  162.08    6.50
 -14   6   6  166.58    8.40
  14  -6  -6  164.48    6.20
  14  -6  -6  164.68    5.60
 -14  -6   6  161.48    6.10
 -12   6   4   13.70    2.20
  12   6  -4   19.00    1.50
 -12   6   4   18.90    1.90
 -12   6   4   15.70    2.20
  12   6  -4   20.10    1.40
  12  -6  -4   19.00    2.10
  12  -6  -4   17.90    1.20
 -12  -6   4   18.10    2.80
  10   6  -2  343.97   11.50
 -10   6   2  332.87   12.20
  10   6  -2  318.17   11.50
 -10   6   2  354.96   13.10
 -10   6   2  349.27   13.20
  10  -6  -2  332.67   11.90
  10  -6  -2  342.77   11.30
  -8   6   0   42.40    3.20
  -8   6   0   40.20    2.70
  -8   6   0   45.90    3.20
   8   6   0   46.00    2.20
   8  -6   0   46.00    2.00
  -8  -6   0   39.20    2.30
   8  -6   0   46.50    2.70
  -8  -6   0   34.90    3.20
  -6   6  -2  101.69    5.10
   6   6   2  107.89    4.10
  -6   6  -2   97.09    4.00
  -6   6  -2   89.69    5.00
   6  -6   2  101.79    4.60
   6  -6   2   96.79    4.20
  -6  -6  -2   90.69    3.90
   4   6   4  155.78    5.50
  -4   6  -4  151.78    6.00
  -4   6  -4  152.08    7.00
  -4   6  -4  154.48    6.90
  -4  -6  -4  145.69    5.70
   4  -6   4  149.09    5.50
  -4  -6  -4  145.89    5.70
   4  -6   4  157.88    6.10
  -2   6  -6  115.19    5.90
   2   6   6  116.69    4.20
  -2   6  -6  117.39    5.80
   2  -6   6   99.99    4.20
  -2  -6  -6  113.49    4.60
  -2  -6  -6  118.09    4.70
   2  -6   6  118.49    5.80
   0   6  -8  184.48    8.00
   0   6  -8  172.48    6.70
   0  -6   8  163.58    6.20
   0  -6   8  169.38    6.20
   0  -6  -8  166.98    6.60
   0  -6  -8  160.08    6.20
   0  -6  -8  170.58    6.40
   0  -6   8  182.98    7.80
   2  -6 -10   -0.20    0.60
   2  -6 -10    1.00    0.80
  -2  -6  10    1.60    0.60
  -2  -6  10    1.10    0.70
  -2  -6  10    0.10    1.50
  -2  -6  10    1.50    1.10
   2  -6 -10    1.70    0.80
  -4  -6  12   99.79    4.30
  -4  -6  12  104.19    4.30
   4  -6 -12  107.79    4.70
  -4  -6  12   89.59    6.90
   4  -6 -12   97.09    4.10
   4  -6 -12  105.29    4.30
   4  -6 -12  115.69    4.40
   6  -6 -14   21.00    1.60
   6  -6 -14   21.30    1.90
   6  -6 -14   23.60    1.70
   6  -6 -14   23.70    1.90
  -6  -6  14   21.60    1.60
   8  -6 -16    7.60    1.20
  -8  -6  16    7.90    0.90
   8  -6 -16    9.80    1.20
 -17   7   9    8.50    1.00
  17  -7  -9    6.80    0.90
 -17  -7   9    9.90    1.10
 -15   7   7   54.89    2.80
  15  -7  -7   53.29    2.70
 -15  -7   7   54.49    2.60
  15  -7  -7   53.89    2.70
 -13   7   5   19.10    1.90
  13   7  -5   18.70    1.30
  13  -7  -5   18.80    2.30
  13  -7  -5   18.90    1.10
  13  -7  -5   21.10    1.70
 -13  -7   5   23.40    1.60
 -11   7   3    8.80    1.90
 -11   7   3    8.70    1.70
  11  -7  -3    9.40    1.00
  11  -7  -3    8.10    1.50
  -9   7   1   24.10    2.30
  -9   7   1   25.00    2.70
  -9   7   1   22.40    2.40
   9   7  -1   26.80    1.70
   9  -7  -1   25.20    1.50
   9  -7  -1   25.30    2.40
   7   7   1   19.90    1.40
  -7   7  -1   20.20    2.50
  -7   7  -1   20.60    1.60
  -7   7  -1   23.60    2.50
   7  -7   1   26.50    2.30
  -7  -7  -1   20.10    1.50
  -7  -7  -1   20.60    1.60
   7  -7   1   22.20    1.40
   5   7   3    3.20    0.70
  -5   7  -3    0.80    0.80
  -5   7  -3    1.10    0.90
  -5   7  -3    5.50    1.00
   5  -7   3    2.00    1.60
  -5  -7  -3    2.10    0.70
   5  -7   3    2.70    0.60
  -5  -7  -3    3.00    0.80
   5  -7   3    2.60    1.10
  -3   7  -5  104.59    4.30
   3   7   5  105.39    4.00
  -3   7  -5  103.89    5.60
  -3   7  -5  111.79    5.70
  -3  -7  -5  105.99    4.40
  -3  -7  -5  101.99    4.40
   3  -7   5  106.59    5.70
  -3  -7  -5  100.19    3.70
   3  -7   5  103.39    4.60
  -1   7  -7    0.60    1.30
   1   7   7    2.10    0.50
  -1   7  -7    1.00    0.80
  -1   7  -7    2.90    1.30
  -1  -7  -7    2.10    0.90
   1  -7   7    2.00    1.10
  -1  -7  -7    2.00    0.90
   1  -7   7    1.90    0.70
   1   7  -9  122.19    5.70
   1   7  -9  142.39    7.20
  -1  -7   9  148.09    7.10
  -1  -7   9  151.38    5.70
   1  -7  -9  135.69    5.40
   1  -7  -9  149.49    5.70
   1  -7  -9  147.09    5.90
   3   7 -11   23.60    3.60
  -3  -7  11   23.40    1.70
  -3  -7  11   21.10    1.50
   3  -7 -11   22.30    1.80
   3  -7 -11   25.20    1.90
   3  -7 -11   22.50    2.10
  -3  -7  11   22.30    3.00
  -5  -7  13   88.29    3.80
  -5  -7  13   87.29    3.70
   5  -7 -13   84.79    3.50
   5  -7 -13   91.09    3.80
   5  -7 -13   90.59    4.00
   5  -7 -13   87.29    3.80
   7  -7 -15    2.60    1.00
  -7  -7  15    2.10    0.70
   7  -7 -15    2.70    0.70
   7  -7 -15    2.00    0.70
   7  -7 -15    2.10    1.20
   9  -7 -17    1.70    0.70
 -16   8   8   32.20    1.90
  16  -8  -8   31.20    1.70
 -14   8   6   50.39    2.70
 -14  -8   6   49.80    2.50
  14  -8  -6   45.60    2.40
  14  -8  -6   49.50    2.50
 -12   8   4    5.70    1.10
  12   8  -4    5.40    0.90
  12  -8  -4    3.90    1.00
  12  -8  -4    6.00    1.40
 -12  -8   4    5.30    0.90
  12  -8  -4    3.60    0.90
 -10   8   2  163.28    7.60
 -10   8   2  157.08    7.50
 -10   8   2  164.58    6.80
  10   8  -2  161.98    6.20
 -10  -8   2  165.88    6.00
  10  -8  -2  152.88    6.40
  10  -8  -2  163.18    5.70
  -8   8   0   40.70    3.40
   8   8   0   39.50    2.20
  -8   8   0   37.40    3.30
   8  -8   0   42.00    2.90
   8  -8   0   41.50    2.00
  -8  -8   0   37.30    2.10
  -8  -8   0   33.60    2.30
  -8  -8   0   36.90    2.10
  -6   8  -2  106.29    5.80
  -6   8  -2  110.39    5.90
   6   8   2  113.79    4.30
  -6   8  -2  104.59    4.50
   6  -8   2  101.99    4.20
  -6  -8  -2  106.59    4.40
  -6  -8  -2  106.89    4.40
   6  -8   2  109.89    4.80
  -6  -8  -2  101.39    4.10
  -4   8  -4   72.19    4.70
  -4   8  -4   72.49    4.70
   4   8   4   74.19    3.20
  -4   8  -4   74.59    3.50
  -4  -8  -4   72.39    3.40
   4  -8   4   75.39    3.20
  -4  -8  -4   70.69    2.80
  -4  -8  -4   75.09    3.50
   4  -8   4   81.69    4.00
  -2   8  -6    9.60    1.90
  -2   8  -6    5.80    1.90
   2   8   6   10.20    1.00
   2  -8   6   11.50    1.30
   2  -8   6   11.20    3.10
  -2  -8  -6    7.50    1.10
   0   8   8  305.37   10.40
   0   8  -8  301.27   12.70
   0  -8  -8  309.37   11.00
   0  -8   8  313.87   10.70
   0  -8   8  306.47   12.80
   0  -8  -8  317.67   11.20
   2   8 -10    3.60    3.50
  -2  -8  10    2.50    0.80
   2  -8 -10    2.60    1.00
  -2  -8  10    0.70    1.80
   2  -8 -10    1.60    0.80
   4  -8 -12   62.59    3.00
   4  -8 -12   53.89    2.70
  -4  -8  12   56.59    2.70
   4  -8 -12   59.39    3.20
  -6  -8  14    5.60    0.80
   6  -8 -14    4.30    1.20
   6  -8 -14    4.40    1.10
   6  -8 -14    5.60    1.00
   8  -8 -16    0.70    0.60
 -15   9   7    4.80    0.80
  15  -9  -7    5.30    0.80
 -15  -9   7    4.10    0.90
  15  -9  -7    5.30    0.90
 -13   9   5  240.28    8.80
  13  -9  -5  228.28    8.30
  13  -9  -5  242.48    8.50
 -13  -9   5  248.98    8.40
  11   9  -3   51.69    2.60
 -11   9   3   52.69    3.20
  11  -9  -3   57.29    3.10
  11  -9  -3   52.59    2.00
  11  -9  -3   49.00    2.50
  11  -9  -3   53.69    3.40
   9   9  -1  139.89    5.40
  -9   9   1  129.89    6.70
  -9   9   1  131.09    6.90
  -9   9   1  136.19    6.10
  -9  -9   1  138.69    5.20
   9  -9  -1  143.49    5.80
   9  -9  -1  137.69    4.90
  -7   9  -1   49.80    4.40
  -7   9  -1   54.29    4.00
   7   9   1   50.19    2.50
   7  -9   1   52.89    2.30
  -7  -9  -1   49.00    2.70
  -7  -9  -1   46.20    2.30
  -7  -9  -1   48.70    2.50
  -5   9  -3   87.39    3.90
  -5   9  -3   81.79    5.20
   5   9   3   86.59    3.60
  -5   9  -3   84.59    5.20
   5  -9   3   86.69    4.30
  -5  -9  -3   84.09    3.80
  -5  -9  -3   84.69    3.90
   5  -9   3   88.89    3.50
  -5  -9  -3   84.19    3.30
   3   9   5  332.27   11.20
  -3   9  -5  311.77   11.40
  -3   9  -5  330.97   13.40
  -3   9  -5  331.07   13.40
   3  -9   5  332.17   11.20
  -3  -9  -5  331.67   11.60
  -3  -9  -5  331.27   11.60
  -1   9  -7   83.19    4.20
  -1   9  -7   80.19    5.50
   1   9   7   88.39    3.60
  -1  -9  -7   88.79    4.20
  -1  -9  -7   92.09    4.10
   1  -9   7   87.79    3.70
   1   9  -9  616.24   20.70
   1  -9  -9  630.44   20.60
   1  -9  -9  595.34   20.80
  -1  -9   9  633.94   20.40
  -3  -9  11    5.30    1.00
   3  -9 -11    6.70    1.10
   3  -9 -11    7.00    1.30
   5  -9 -13   62.99    3.50
   5  -9 -13   58.89    2.80
   7  -9 -15   57.89    2.30
  -7  -9  15   56.79    2.40
 -14  10   6   12.90    1.10
  14 -10  -6   13.90    1.20
 -14 -10   6   12.20    1.10
  12  10  -4   19.90    1.30
 -12  10   4   23.30    2.00
 -12 -10   4   23.80    1.50
  12 -10  -4   23.90    1.60
  12 -10  -4   24.40    2.10
  10  10  -2    3.30    0.90
 -10  10   2    3.10    1.50
  10 -10  -2    3.00    0.40
  10 -10  -2    4.50    1.20
 -10 -10   2    2.70    0.70
  10 -10  -2    3.80    0.90
   8  10   0    0.40    0.50
  -8  10   0    0.20    0.90
  -8 -10   0    0.80    0.70
  -8 -10   0    2.00    0.70
  -8 -10   0    0.90    0.70
   8 -10   0    0.30    0.40
   6  10   2  100.09    4.20
  -6 -10  -2  104.59    3.90
  -6 -10  -2  100.59    4.30
  -6 -10  -2  100.39    4.20
   6 -10   2   99.69    3.90
   6 -10   2  107.69    4.80
   4  10   4   38.50    2.10
  -4 -10  -4   37.20    2.30
   4 -10   4   37.70    2.00
   4 -10   4   40.20    2.70
  -4 -10  -4   37.40    2.40
   2  10   6   25.40    1.60
  -2  10  -6   30.00    2.30
   2 -10   6   28.00    1.80
  -2 -10  -6   31.60    2.20
  -2 -10  -6   26.80    2.10
   0  10  -8    1.00    0.80
   0 -10   8    0.30    0.60
   0 -10  -8    0.80    0.90
   0 -10  -8   -0.10    0.80
  -2 -10  10    2.50    0.70
   2 -10 -10    2.50    0.80
   2 -10 -10    1.60    0.90
   4 -10 -12   45.60    2.50
   4 -10 -12   43.20    2.80
  -4 -10  12   40.70    2.50
   6 -10 -14   10.90    0.90
  -6 -10  14    8.90    0.90
   6 -10 -14    9.00    1.00
  13 -11  -5   53.19    2.30
 -13 -11   5   53.09    2.20
  11  11  -3   13.80    1.40
 -11  11   3   11.90    1.60
  11 -11  -3   14.20    1.20
 -11 -11   3   14.40    1.40
   9  11  -1   45.70    2.30
  -9  11   1   44.60    2.80
   9 -11  -1   50.69    3.00
  -9 -11   1   44.10    2.10
   9 -11  -1   50.99    2.40
  -7  11  -1   55.59    3.30
   7  11   1   49.90    2.60
  -7 -11  -1   53.99    2.40
   7 -11   1   52.69    3.10
  -7 -11  -1   56.29    2.60
  -7 -11  -1   52.39    2.10
   7 -11   1   50.79    2.10
   5  11   3  131.39    5.70
   5 -11   3  137.99    4.90
  -5 -11  -3  138.29    5.40
  -5 -11  -3  133.79    5.20
   3  11   5   21.60    1.80
  -3  11  -5   22.00    2.10
   3 -11   5   22.80    1.50
  -3 -11  -5   23.70    1.80
  -3 -11  -5   23.80    2.00
   1  11   7   17.40    1.20
  -1  11  -7   12.60    1.60
   1 -11   7   15.40    1.30
  -1 -11  -7   16.30    1.80
  -1 -11  -7   17.10    1.70
  -1  11   9    0.20    0.40
   1 -11  -9    0.50    0.70
   1 -11  -9   -0.30    0.60
  -1 -11   9    0.60    0.60
  -3 -11  11   38.90    1.90
   3 -11 -11   39.10    2.20
   3 -11 -11   36.90    2.10
 -10  12   2   18.70    1.60
  10  12  -2   17.70    1.10
 -10 -12   2   17.20    1.00
  10 -12  -2   18.20    1.20
  -8  12   0   19.70    1.90
   8  12   0   20.60    1.40
   8 -12   0   18.80    1.30
   6  12   2    1.30    0.60
  -6  12  -2    0.80    0.80
  -6 -12  -2    0.50    0.60
  -6 -12  -2    0.30    0.50
   6 -12   2    1.10    0.60
   4  12   4  167.38    6.00
  -4  12  -4  162.68    6.50
   4 -12   4  164.78    5.70
  -4 -12  -4  164.58    6.80
   2  12   6   57.99    2.70
  -2  12  -6   55.49    3.20
  -2 -12  -6   49.90    3.70
   2 -12   6   55.19    2.50
   0  12   8  190.08    6.60
   0 -12  -8  200.88    7.10
   0 -12   8  186.28    6.70
   0 -12  -8  193.08    7.00
  -2 -12  10   67.19    2.70
   2 -12 -10   73.49    3.00
   2 -12 -10   68.49    3.00
   7  13   1    8.90    0.80
  -7  13  -1    6.80    1.00
  -5  13  -3   11.70    1.50
   5  13   3   12.10    1.00
  -5 -13  -3   12.30    1.10
  -5 -13  -3   13.30    1.00
   3  13   5   17.40    1.10
  -3  13  -5   14.60    1.50
  -3 -13  -5   17.60    1.40
   3 -13   5   15.10    0.90
  -3 -13  -5   16.40    1.30
  20   0 -11    0.70    0.50
 -20   0  11    0.00    0.50
  18   0  -9    1.00    0.70
  18   0  -9    0.80    0.60
  16   0  -7   -0.50    0.50
 -16   0   7    0.50    0.70
 -16   0   7   -0.60    1.30
 -16   0   7   -0.10    1.00
 -14   0   5    0.00    0.90
  14   0  -5   -0.50    0.50
 -14   0   5   -0.40    0.60
 -14   0   5    0.00    0.60
  12   0  -3    0.50    0.40
 -12   0   3   -0.60    0.50
 -12   0   3    0.30    0.70
 -12   0   3    0.30    0.80
 -12   0   3    0.30    0.50
 -10   0   1    0.10    0.60
 -10   0   1    0.10    0.80
 -10   0   1    0.80    0.60
  10   0  -1    0.70    0.40
  -8   0  -1   -0.10    0.80
   8   0   1    0.40    0.30
  -8   0  -1    2.20    1.00
  -8   0  -1    0.90    0.50
  -8   0  -1    0.60    0.60
  -6   0  -3    0.00    0.70
   6   0   3    1.00    0.40
  -6   0  -3    0.00    0.60
  -6   0  -3   -0.10    0.50
  -4   0  -5   -0.90    0.80
  -4   0  -5   -1.40    0.50
  -4   0  -5   -0.10    0.50
  -2   0  -7   -0.90    0.70
  -2   0  -7    1.00    0.70
   2   0   7    0.20    0.30
   0   0   9    1.60    0.50
   0   0   9    0.30    0.70
  -2   0  11    0.80    0.80
   2   0 -11   -0.60    0.70
  -2   0  11    0.00    0.50
   2   0 -11   -0.10    0.70
  -4   0  13    1.70    1.00
  -4   0  13    0.80    0.80
  -4   0  13    1.60    0.70
   4   0 -13    1.20    1.30
   4   0 -13    3.30    1.50
  -6   0  15    1.20    0.70
   6   0 -15    0.70    0.80
   6   0 -15    1.20    1.00
   6   0 -15    0.70    1.00
   8   0 -17    1.20    0.90
   8   0 -17    1.70    1.00
  10   0 -19    0.80    0.80
 -10   0  19   -0.30    0.50
  10   0 -19    0.70    0.80
 -19   1  10   28.90    1.80
  19  -1 -10   31.50    1.80
 -19  -1  10   27.20    1.70
  17   1  -8   55.39    2.50
 -17   1   8   48.70    2.80
  17  -1  -8   53.69    2.50
  17  -1  -8   57.09    3.10
  17  -1  -8   49.00    2.40
 -17  -1   8   50.89    2.70
 -15   1   6  133.49    6.90
 -15   1   6  141.49    7.20
  15   1  -6  130.59    5.00
 -15   1   6  133.69    6.30
 -15  -1   6  133.09    6.90
 -15  -1   6  138.49    6.20
 -15  -1   6  140.19    7.10
  15  -1  -6  134.99    5.00
  15  -1  -6  116.29    5.00
 -13   1   4    2.80    1.00
 -13   1   4    3.50    1.20
 -13   1   4    4.30    0.90
 -13   1   4    3.80    0.90
 -13  -1   4    2.70    0.90
 -13  -1   4    2.40    1.10
 -13  -1   4    3.20    1.30
 -13  -1   4    3.90    1.00
  11   1  -2   92.79    3.80
 -11   1   2   97.49    4.10
 -11   1   2   96.39    4.30
  11   1  -2   96.69    3.70
 -11   1   2  108.19    5.30
 -11   1   2  100.29    5.00
 -11  -1   2   88.29    4.20
 -11  -1   2   90.79    4.90
 -11  -1   2  104.19    5.20
  11  -1  -2   89.99    3.70
 -11  -1   2   96.99    4.10
  -9   1   0  974.80   32.30
  -9   1   0  967.70   31.70
  -9   1   0  960.10   32.50
   9   1   0  917.11   31.00
  -9   1   0 1048.50   31.40
  -9  -1   0  979.90   32.50
  -9  -1   0  934.81   31.60
  -9  -1   0  956.00   31.30
  -9  -1   0  986.40   32.30
  -7   1  -2    6.00    0.90
  -7   1  -2    3.60    0.90
   7   1   2    3.50    0.60
  -7   1  -2    3.60    0.80
   7  -1   2    3.90    0.60
  -7  -1  -2    3.30    0.90
  -7  -1  -2    3.80    1.00
   5   1   4 3575.04  108.79
  -5   1  -4 3166.08  109.09
  -5   1  -4 3429.86  108.79
  -5   1  -4 3548.04  109.39
  -5  -1  -4 3453.45  109.19
  -5  -1  -4 3388.56  108.79
   5  -1   4 3500.05  108.29
  -3   1  -6    9.80    1.70
   3   1   6   15.40    1.10
  -3   1  -6   16.90    1.80
  -3   1  -6   16.70    1.60
  -3  -1  -6   12.80    1.60
   3  -1   6   15.60    1.10
  -3  -1  -6   12.10    1.60
  -1   1  -8  977.90   34.10
   1   1   8 1099.89   33.80
  -1  -1  -8 1011.70   34.10
   1  -1   8 1075.89   34.80
   1  -1   8 1118.19   33.90
  -1   1  10   35.60    2.50
   1   1 -10   37.30    2.30
   1   1 -10   35.50    2.40
  -1   1  10   36.70    2.00
   1  -1 -10   41.80    2.60
  -1  -1  10   39.10    2.30
   1  -1 -10   34.10    2.10
  -1  -1  10   35.60    2.70
   3   1 -12   16.90    1.90
   3   1 -12   18.70    2.10
  -3   1  12   13.40    1.30
  -3   1  12   12.40    1.70
   3  -1 -12   16.20    1.80
  -3  -1  12   11.80    1.40
   3  -1 -12   14.50    1.70
  -3  -1  12    9.90    1.70
   3  -1 -12   15.40    1.50
  -5   1  14  688.23   22.90
   5   1 -14  675.73   22.00
  -5   1  14  617.34   22.60
  -5   1  14  663.63   22.00
   5   1 -14  666.63   22.00
  -5  -1  14  700.23   23.40
   5  -1 -14  656.13   21.90
  -5  -1  14  671.03   22.20
  -5  -1  14  701.33   23.60
   5  -1 -14  652.43   22.10
   5  -1 -14  653.83   22.00
   7   1 -16    5.70    1.30
  -7   1  16    6.50    0.90
   7   1 -16    5.30    1.00
   7   1 -16    5.20    1.30
   7  -1 -16    3.90    0.90
   7  -1 -16    6.20    1.20
  -7  -1  16    4.80    1.00
   7  -1 -16    6.50    1.30
  -9   1  18  111.69    4.30
   9   1 -18  110.69    4.30
   9   1 -18  112.29    4.40
   9  -1 -18  116.79    4.40
  -9  -1  18  106.39    4.30
 -20   2  11    7.50    0.90
  20  -2 -11    6.90    0.90
 -20  -2  11    6.00    1.00
  18   2  -9    3.00    0.70
 -18   2   9    1.50    0.70
  18  -2  -9    1.70    0.50
  18  -2  -9    3.00    0.90
  18  -2  -9    2.40    0.60
 -18  -2   9    2.40    0.70
  16   2  -7   50.29    2.50
 -16   2   7   54.79    4.20
 -16   2   7   52.49    2.80
 -16   2   7   53.29    4.20
  16  -2  -7   47.80    2.40
 -16  -2   7   39.90    4.10
  16  -2  -7   49.50    2.30
 -16  -2   7   51.99    4.20
 -16  -2   7   48.50    2.60
 -14   2   5   50.19    2.90
 -14   2   5   58.29    3.00
 -14   2   5   55.69    4.00
  14   2  -5   53.69    2.70
 -14   2   5   58.79    4.10
 -14  -2   5   57.29    2.90
 -14  -2   5   53.79    5.60
 -14  -2   5   57.39    4.10
 -14  -2   5   51.79    2.90
  14  -2  -5   53.89    2.60
 -12   2   3  380.76   12.90
  12   2  -3  356.86   12.50
 -12   2   3  359.76   13.10
 -12   2   3  380.76   14.10
 -12   2   3  407.96   14.60
 -12  -2   3  349.27   13.70
  12  -2  -3  368.56   12.40
 -12  -2   3  378.36   14.10
 -12  -2   3  390.26   12.80
 -12  -2   3  364.96   14.20
  10   2  -1   98.79    3.80
 -10   2   1   99.39    4.50
 -10   2   1  113.09    5.70
 -10   2   1  102.29    5.20
 -10  -2   1   97.19    4.40
 -10  -2   1   96.09    4.00
 -10  -2   1  100.59    5.10
   8   2   1 1107.99   35.80
  -8   2  -1 1128.09   36.40
  -8   2  -1 1141.89   37.10
  -8   2  -1 1120.69   37.00
  -8  -2  -1 1138.19   37.20
  -8  -2  -1 1089.09   36.30
  -6   2  -3   12.70    1.70
  -6   2  -3   13.00    1.60
   6   2   3   18.60    1.10
  -6   2  -3   17.00    1.70
   6  -2   3   16.00    1.10
  -6  -2  -3   14.60    1.80
  -6  -2  -3   14.60    1.70
   4   2   5  373.86   12.30
  -4   2  -5  369.86   13.50
   4  -2   5  389.36   12.40
  -4  -2  -5  357.36   13.00
  -2   2  -7  449.76   16.80
  -2   2  -7  478.65   16.90
   2   2   7  477.05   15.70
   2  -2   7  495.05   15.80
   2  -2   7  487.25   16.90
   0   2  -9   14.30    1.60
   0   2   9   15.60    1.60
   0   2  -9   13.00    1.60
   0   2   9   14.90    1.10
   0  -2  -9   12.40    1.50
   0  -2   9   15.70    2.00
   0  -2   9   15.40    1.30
  -2   2  11  377.36   13.10
   2   2 -11  391.36   13.30
   2   2 -11  381.56   13.20
  -2   2  11  406.76   13.90
  -2  -2  11  393.46   13.30
   2  -2 -11  382.46   13.10
  -2  -2  11  405.96   14.40
   2  -2 -11  381.56   13.20
  -2  -2  11  397.06   14.60
  -4   2  13   56.79    2.80
  -4   2  13   54.59    3.20
   4   2 -13   59.49    3.30
  -4   2  13   60.19    3.40
   4   2 -13   53.59    3.20
   4  -2 -13   55.09    3.00
  -4  -2  13   59.59    3.70
  -4  -2  13   56.09    2.90
  -4  -2  13   56.99    3.80
   4  -2 -13   54.89    2.90
   4  -2 -13   54.79    3.10
   6   2 -15    6.00    1.40
   6   2 -15    3.80    1.10
  -6   2  15    2.70    0.70
  -6  -2  15    2.30    0.80
   6  -2 -15    3.50    1.00
   6  -2 -15    4.30    1.10
   6  -2 -15    3.30    1.10
   8   2 -17   23.80    2.10
   8   2 -17   21.60    1.90
  -8   2  17   22.80    1.50
  -8  -2  17   22.30    1.70
   8  -2 -17   17.80    2.00
   8  -2 -17   23.70    2.00
   8  -2 -17   23.20    1.90
 -10   2  19    2.70    0.50
  10  -2 -19    4.40    0.90
  10  -2 -19    3.30    0.80
 -10  -2  19    3.10    0.60
 -19   3  10    1.70    0.70
  19  -3 -10    2.60    0.60
  19  -3 -10    2.60    0.80
 -19  -3  10    2.40    0.70
 -17   3   8    8.60    1.20
  17   3  -8    7.80    1.10
  17  -3  -8    8.30    1.40
 -17  -3   8    9.00    1.40
  17  -3  -8    8.20    1.10
  17  -3  -8    9.10    1.00
 -17  -3   8   10.90    1.30
 -15   3   6   47.50    2.80
  15   3  -6   53.69    2.60
 -15   3   6   48.10    4.00
 -15   3   6   49.50    2.80
 -15   3   6   52.79    4.00
 -15  -3   6   50.49    4.20
 -15  -3   6   53.29    2.70
  15  -3  -6   54.99    2.40
  15  -3  -6   53.09    2.60
 -13   3   4    5.80    1.50
 -13   3   4    6.50    1.10
  13   3  -4    6.60    1.00
 -13   3   4    4.60    1.10
 -13  -3   4    5.40    1.00
 -13  -3   4    2.90    1.40
 -13  -3   4    8.40    1.20
  13  -3  -4    7.60    1.00
  11   3  -2   89.49    3.70
  11   3  -2   96.89    3.70
 -11   3   2   99.29    5.20
 -11   3   2   97.29    5.00
 -11   3   2   89.39    4.70
 -11  -3   2   95.69    5.10
 -11  -3   2   95.19    3.90
  11  -3  -2   93.89    3.70
  -9   3   0   10.70    1.60
  -9   3   0   10.60    1.40
   9   3   0   12.10    1.00
  -9  -3   0   13.50    1.80
  -9  -3   0   13.60    1.60
  -7   3  -2   30.50    2.20
  -7   3  -2   32.90    2.60
   7   3   2   32.50    1.70
  -7   3  -2   34.20    2.80
  -7  -3  -2   33.20    2.30
  -7  -3  -2   35.80    2.50
  -5   3  -4   75.59    4.10
  -5   3  -4   76.49    3.70
   5   3   4   78.79    3.00
  -5   3  -4   76.09    4.00
  -5  -3  -4   76.99    3.70
   5  -3   4   77.09    3.10
   5  -3   4   71.79    4.00
  -3   3  -6    1.00    0.90
   3   3   6    2.80    0.60
  -3   3  -6    2.30    1.00
  -3   3  -6    2.10    0.80
  -3  -3  -6    2.00    0.80
   3  -3   6    2.70    0.60
   3  -3   6    1.90    1.60
  -1   3  -8  234.68    9.50
  -1   3  -8  224.88    8.60
  -1   3  -8  229.18    8.30
   1   3   8  240.28    8.20
   1  -3   8  250.97    9.60
  -1  -3  -8  233.18    8.70
  -1  -3  -8  237.78    8.60
   1  -3   8  239.28    8.30
   1  -3   8  244.18    9.50
  -1   3  10   59.09    2.70
   1   3 -10   66.69    3.20
  -1   3  10   61.79    3.20
  -1  -3  10   63.99    3.90
  -1  -3  10   63.69    3.70
   1  -3 -10   57.69    2.90
   1  -3 -10   56.19    3.10
   1  -3 -10   52.09    3.40
  -1  -3  10   66.39    3.00
  -3   3  12  314.37   10.60
   3   3 -12  315.77   10.90
   3   3 -12  300.87   10.70
  -3   3  12  289.97   11.10
  -3  -3  12  311.37   10.90
   3  -3 -12  309.07   10.80
   3  -3 -12  305.57   10.60
  -3  -3  12  313.37   12.00
   3  -3 -12  314.57   11.10
   3  -3 -12  297.17   10.60
  -3  -3  12  316.77   12.20
   5   3 -14   24.60    2.30
   5   3 -14   28.00    2.40
  -5   3  14   27.50    1.70
  -5   3  14   21.50    2.00
   5  -3 -14   22.30    2.00
   5  -3 -14   20.70    1.90
  -5  -3  14   18.90    2.60
  -5  -3  14   24.20    1.80
   5  -3 -14   22.70    2.10
  -5  -3  14   17.90    2.40
   7   3 -16   18.80    2.10
   7   3 -16   16.50    1.80
  -7   3  16   19.60    1.40
   7  -3 -16   18.90    1.90
  -7  -3  16   17.50    1.60
   7  -3 -16   19.50    1.60
   7  -3 -16   19.80    1.90
  -9   3  18    5.90    0.70
   9  -3 -18    6.00    1.00
  -9  -3  18    5.30    0.80
 -20   4  11    4.20    0.70
  20  -4 -11    3.80    0.70
  20  -4 -11    2.60    0.60
 -18   4   9  115.09    4.90
  18  -4  -9  120.19    4.60
 -18  -4   9  125.69    4.80
  18  -4  -9  131.29    4.90
  16   4  -7   -0.30    0.50
 -16   4   7    1.40    0.80
 -16  -4   7    0.30    0.70
  16  -4  -7   -0.50    0.60
 -16  -4   7   -1.00    0.60
  14   4  -5   34.00    1.90
 -14   4   5   31.30    3.20
 -14   4   5   28.50    3.00
 -14   4   5   31.70    2.40
 -14   4   5   30.80    2.20
  14  -4  -5   32.30    1.70
 -14  -4   5   31.20    3.30
  14  -4  -5   31.50    2.00
  12   4  -3  190.78    6.70
 -12   4   3  191.18    8.20
 -12   4   3  182.98    7.30
  12   4  -3  178.78    6.70
 -12  -4   3  193.48    8.40
 -12  -4   3  185.68    7.20
  12  -4  -3  175.08    6.50
 -10   4   1   44.30    3.20
  10   4  -1   44.30    2.10
 -10   4   1   39.70    2.60
 -10   4   1   42.20    3.10
  10  -4  -1   43.50    2.00
 -10  -4   1   43.90    3.30
 -10  -4   1   41.50    2.70
  -8   4  -1  604.04   20.30
  -8   4  -1  576.64   19.90
   8   4   1  570.84   18.50
  -8   4  -1  583.24   19.20
  -8  -4  -1  567.54   19.20
   8  -4   1  546.65   19.90
  -8  -4  -1  529.25   19.80
   8  -4   1  556.64   18.40
  -6   4  -3   53.29    3.50
  -6   4  -3   52.09    3.10
   6   4   3   56.59    2.40
  -6   4  -3   54.09    3.40
   6  -4   3   50.59    3.30
  -6  -4  -3   55.29    3.10
  -4   4  -5  974.90   31.90
  -4   4  -5  972.00   31.00
   4   4   5  947.21   30.20
  -4   4  -5  913.61   31.50
   4  -4   5  939.81   30.20
   4  -4   5  937.61   32.30
  -4  -4  -5  916.21   30.90
  -2   4  -7   24.20    2.70
  -2   4  -7   31.30    2.20
   2   4   7   30.30    1.60
  -2   4  -7   34.60    2.90
   2  -4   7   28.00    1.70
  -2  -4  -7   32.90    2.10
   2  -4   7   32.70    2.60
   2  -4   7   29.80    2.60
  -2  -4  -7   35.00    2.10
   0   4  -9    2.70    1.30
   0   4   9    3.30    0.60
   0   4  -9    5.40    1.10
   0  -4   9    2.90    0.90
   0  -4  -9    4.50    1.00
   0  -4  -9    3.50    0.80
   0  -4   9    4.30    0.80
   0  -4  -9    4.20    1.00
   0  -4   9    6.00    1.10
   0  -4   9    2.50    0.90
   2   4 -11  180.08    6.60
  -2   4  11  174.88    6.30
  -2   4  11  173.88    6.60
   2   4 -11  182.98    6.70
  -2  -4  11  172.48    6.60
   2  -4 -11  178.48    6.60
  -2  -4  11  180.98    7.90
   2  -4 -11  171.68    6.40
   2  -4 -11  183.78    6.70
   2  -4 -11  175.88    6.90
   4   4 -13  108.79    4.60
  -4   4  13  113.19    4.40
   4   4 -13  110.19    4.80
  -4   4  13  112.89    4.70
  -4  -4  13  116.69    5.90
   4  -4 -13  116.89    4.70
  -4  -4  13  110.09    6.00
   4  -4 -13  108.99    4.80
  -4  -4  13  110.49    4.70
   4  -4 -13  110.79    4.50
   4  -4 -13  110.69    4.50
   6   4 -15  171.38    6.50
  -6   4  15  172.58    6.30
   6   4 -15  172.78    6.20
   6  -4 -15  175.38    6.60
  -6  -4  15  168.08    6.50
   6  -4 -15  171.88    6.50
   6  -4 -15  181.98    6.40
  -8   4  17   40.40    2.00
   8  -4 -17   50.09    2.90
   8  -4 -17   46.40    2.20
   8  -4 -17   47.10    2.50
  -8  -4  17   41.80    2.20
 -19   5  10    1.90    0.60
 -19  -5  10    2.90    0.60
  19  -5 -10    4.20    0.80
  19  -5 -10    2.80    0.60
 -17   5   8   77.29    3.70
  17  -5  -8   79.69    3.50
  17  -5  -8   84.39    3.70
 -17  -5   8   88.69    3.50
  15   5  -6    7.20    1.00
 -15   5   6    7.20    1.20
 -15   5   6    6.50    1.10
  15  -5  -6    6.80    1.10
  15  -5  -6    6.50    0.80
 -13   5   4  173.38    7.90
 -13   5   4  172.28    7.80
  13   5  -4  161.68    6.10
  13   5  -4  169.78    6.20
 -13   5   4  163.18    6.80
 -13  -5   4  167.38    8.00
  13  -5  -4  170.88    6.00
 -11   5   2   51.29    3.00
 -11   5   2   53.39    3.90
  11   5  -2   53.09    2.50
  11   5  -2   50.59    2.50
 -11  -5   2   52.09    3.80
  11  -5  -2   49.10    2.30
  -9   5   0  222.08    9.10
  -9   5   0  214.18    8.40
  -9   5   0  221.88    9.20
   9   5   0  217.68    7.70
  -9  -5   0  218.58    8.40
   9  -5   0  217.48    7.50
   9  -5   0  216.88    8.10
  -7   5  -2  255.37   10.40
  -7   5  -2  265.37   10.60
  -7   5  -2  294.87   10.80
   7   5   2  281.77   10.20
   7  -5   2  252.97    9.00
   7  -5   2  241.88   10.30
   7  -5   2  268.67    9.70
  -7  -5  -2  256.67   10.80
  -5   5  -4   36.60    2.50
  -5   5  -4   33.80    2.90
   5   5   4   40.10    1.90
   5  -5   4   37.00    3.00
   5  -5   4   30.90    1.80
  -5  -5  -4   37.00    2.50
  -3   5  -6   -0.70    0.80
  -3   5  -6    1.00    0.80
  -3   5  -6    0.40    0.80
   3   5   6    0.40    0.40
   3  -5   6    1.00    1.00
   3  -5   6    0.30    0.40
   3  -5   6    0.60    0.40
  -3  -5  -6    0.40    0.60
   3  -5   6   -0.40    0.80
   1   5   8    0.80    0.40
  -1   5  -8    0.10    1.00
  -1  -5  -8    0.70    0.80
   1  -5   8    1.10    0.70
   1  -5   8    0.90    0.90
  -1  -5  -8    0.50    0.60
  -1  -5  -8    1.80    0.80
   1  -5   8    0.80    0.70
   1  -5   8    0.10    0.40
  -1   5  10   31.80    1.80
   1   5 -10   34.00    3.80
   1  -5 -10   33.10    2.40
   1  -5 -10   36.90    2.20
  -1  -5  10   35.50    2.10
  -1  -5  10   36.00    2.10
  -1  -5  10   38.70    3.20
  -1  -5  10   34.70    3.00
   1  -5 -10   36.90    2.20
  -3   5  12   28.10    1.90
  -3  -5  12   25.50    1.90
  -3  -5  12   24.00    2.10
  -3  -5  12   30.30    3.30
   3  -5 -12   26.20    2.00
   3  -5 -12   20.60    1.60
   3  -5 -12   28.20    2.30
  -3  -5  12   21.70    2.80
   3  -5 -12   26.70    1.90
   5  -5 -14   64.69    4.00
   5  -5 -14   64.69    2.90
  -5  -5  14   66.89    3.20
   5  -5 -14   62.29    3.00
  -7  -5  16    0.30    0.50
   7  -5 -16    0.60    0.80
   7  -5 -16    0.60    0.70
   9  -5 -18    5.60    1.50
   9  -5 -18    4.40    0.80
  -9  -5  18    2.60    0.50
 -18   6   9   11.60    1.10
  18  -6  -9   13.00    1.20
  18  -6  -9    9.30    1.50
 -18  -6   9   10.90    1.10
 -16   6   7    7.80    1.10
  16  -6  -7    7.20    1.00
 -16  -6   7    9.10    1.10
  16  -6  -7    8.60    1.30
 -14   6   5   58.29    3.10
  14   6  -5   55.79    2.70
  14  -6  -5   56.29    2.30
  14  -6  -5   54.29    2.80
 -14  -6   5   57.69    2.70
 -12   6   3  158.88    7.70
  12   6  -3  160.28    6.20
 -12   6   3  177.78    8.90
  12   6  -3  177.68    6.90
 -12   6   3  159.78    7.70
  12  -6  -3  165.68    5.90
 -12  -6   3  172.28    8.30
 -10   6   1   26.30    2.80
  10   6  -1   25.20    1.60
 -10   6   1   25.90    2.70
 -10   6   1   26.70    2.40
  10  -6  -1   27.20    1.60
  10  -6  -1   27.80    2.70
  -8   6  -1  246.68    9.40
  -8   6  -1  236.68   10.00
  -8   6  -1  255.97   10.40
   8   6   1  260.27    8.70
   8  -6   1  254.67    9.20
  -8  -6  -1  234.08    8.60
   8  -6   1  246.18    8.50
  -6   6  -3   12.60    2.00
  -6   6  -3   10.30    1.70
   6   6   3   12.80    1.00
  -6   6  -3   14.70    1.90
  -6  -6  -3   11.80    1.50
   6  -6   3   12.10    1.10
  -6  -6  -3   11.60    1.30
   6  -6   3   14.40    1.80
  -4   6  -5   36.10    3.20
   4   6   5   36.30    1.90
  -4   6  -5   35.20    2.50
  -4   6  -5   37.30    3.10
  -4  -6  -5   34.10    2.20
  -4  -6  -5   36.20    2.20
   4  -6   5   32.50    3.00
   4  -6   5   36.20    1.90
   2   6   7   13.30    1.00
  -2   6  -7   16.40    1.90
  -2   6  -7   11.20    2.00
  -2  -6  -7   14.60    1.70
   2  -6   7   15.20    1.60
  -2  -6  -7   12.90    1.50
   2  -6   7   13.70    2.10
   2  -6   7   15.40    1.30
  -2  -6  -7   15.30    1.60
   0   6  -9    4.30    1.20
   0   6  -9    4.60    2.20
   0   6   9    6.50    0.80
   0  -6   9    4.60    1.40
   0  -6  -9    7.70    1.30
   0  -6   9    5.20    0.80
   0  -6  -9    4.90    1.20
   0  -6   9    1.30    1.50
   0  -6   9    5.10    0.90
   0  -6  -9    5.10    1.00
  -2  -6  11   70.99    5.30
   2  -6 -11   70.49    3.30
   2  -6 -11   74.49    3.40
  -2  -6  11   71.09    4.70
  -2  -6  11   72.19    3.30
  -2  -6  11   70.89    3.20
   2  -6 -11   70.29    3.60
  -4  -6  13    6.00    1.00
   4  -6 -13    5.00    0.90
   4  -6 -13    5.70    1.10
   4  -6 -13    7.80    1.50
  -4  -6  13    6.90    1.10
  -6  -6  15   64.69    2.90
   6  -6 -15   64.69    2.90
   6  -6 -15   66.59    3.10
   6  -6 -15   69.79    3.20
   6  -6 -15   66.89    2.90
   8  -6 -17   19.30    1.50
  -8  -6  17   14.20    1.00
 -17   7   8    8.30    1.10
 -17  -7   8    7.10    0.90
  17  -7  -8    7.20    1.00
 -15   7   6  118.39    4.90
 -15   7   6  120.79    5.00
  15  -7  -6  115.79    4.70
  15  -7  -6  121.69    4.70
 -15  -7   6  119.29    4.60
  13   7  -4   74.89    3.20
 -13   7   4   72.29    3.70
 -13  -7   4   72.39    3.30
  13  -7  -4   76.49    3.50
  13  -7  -4   78.89    2.90
  11   7  -2   46.60    2.40
 -11   7   2   39.10    3.30
  11   7  -2   42.40    2.40
 -11   7   2   41.60    3.00
 -11   7   2   50.79    3.70
  11  -7  -2   47.50    3.20
  11  -7  -2   48.30    2.10
  -9   7   0  211.18    9.20
   9   7   0  210.98    7.60
  -9   7   0  209.88    9.30
  -9   7   0  201.58    8.20
   9  -7   0  214.88    8.10
  -9  -7   0  204.18    7.50
   9  -7   0  222.18    7.50
   7   7   2  139.69    5.20
  -7   7  -2  130.19    6.70
  -7   7  -2  137.29    5.90
   7  -7   2  138.49    5.80
  -7  -7  -2  131.69    5.20
  -7  -7  -2  132.29    5.20
   7  -7   2  134.39    5.00
  -5   7  -4  787.62   27.30
  -5   7  -4  741.63   27.80
   5   7   4  816.92   25.40
  -5   7  -4  782.02   26.10
  -5  -7  -4  796.62   25.60
   5  -7   4  793.02   25.30
  -5  -7  -4  755.12   25.60
  -3   7  -6    2.70    1.60
  -3   7  -6    5.20    1.30
   3   7   6    5.20    0.80
  -3   7  -6    5.60    1.50
  -3  -7  -6    5.20    0.50
   3  -7   6    3.70    1.40
  -3  -7  -6    5.90    1.10
   3  -7   6    4.20    0.80
  -3  -7  -6    5.20    1.10
  -1   7  -8  147.09    7.40
   1   7   8  143.19    5.40
  -1   7  -8  156.18    6.30
  -1  -7  -8  147.59    5.90
  -1  -7  -8  148.69    6.10
   1  -7   8  146.99    5.60
   1  -7   8  150.58    7.40
   1   7 -10    0.70    1.90
   1  -7 -10    4.50    1.20
  -1  -7  10    5.20    1.00
   1  -7 -10    4.90    1.00
   1  -7 -10    2.70    0.90
  -1  -7  10    2.40    0.70
  -1  -7  10    1.90    1.50
  -3  -7  12    5.20    1.00
   3  -7 -12    5.60    1.10
  -3  -7  12    4.00    0.80
   3  -7 -12    5.90    1.50
  -5  -7  14   27.20    1.60
   5  -7 -14   30.90    2.00
   5  -7 -14   29.10    1.80
   5  -7 -14   32.20    2.10
  -5  -7  14   29.50    2.10
   7  -7 -16    1.40    0.80
   7  -7 -16    0.80    0.60
 -16   8   7    4.60    0.80
 -16  -8   7    3.20    0.90
  16  -8  -7    2.90    1.00
  16  -8  -7    3.50    0.70
 -14   8   5   13.60    1.60
  14  -8  -5   13.20    1.40
 -14  -8   5   12.00    1.30
  14  -8  -5   12.70    1.30
 -12   8   3    4.90    1.20
  12   8  -3    5.60    0.80
 -12  -8   3    4.50    0.90
  12  -8  -3    6.50    1.50
 -10   8   1  117.09    6.50
 -10   8   1  125.39    5.70
  10   8  -1  124.99    5.00
 -10   8   1  125.99    6.60
  10  -8  -1  125.59    5.50
  10  -8  -1  130.99    4.60
 -10  -8   1  126.89    4.80
  -8   8  -1   10.80    1.70
   8   8   1   13.00    1.20
  -8   8  -1    8.50    1.80
   8  -8   1   10.80    1.60
   8  -8   1   13.30    1.20
  -8  -8  -1   12.10    1.20
  -8  -8  -1   11.30    1.20
  -8  -8  -1   10.10    1.30
   6   8   3   78.49    3.40
  -6   8  -3   76.19    4.80
  -6   8  -3   79.19    5.10
  -6   8  -3   79.49    4.30
  -6  -8  -3   79.09    3.60
   6  -8   3   84.39    4.20
   6  -8   3   79.19    3.30
  -6  -8  -3   74.99    3.20
  -6  -8  -3   78.99    3.60
   4   8   5   34.00    1.80
  -4   8  -5   29.90    3.30
  -4   8  -5   31.70    2.70
  -4  -8  -5   32.20    2.20
  -4  -8  -5   27.20    1.50
  -4  -8  -5   32.10    2.20
   4  -8   5   32.00    1.90
   2   8   7    1.70    0.50
  -2   8  -7    1.30    1.00
  -2   8  -7   -1.00    1.20
  -2  -8  -7    2.60    0.90
   2  -8   7    2.00    0.70
  -2  -8  -7    2.00    1.10
   2  -8   7    0.50    1.80
   0   8   9   50.99    2.40
   0   8  -9   52.99    3.10
   0   8  -9   48.10    4.30
   0  -8   9   45.60    4.70
   0  -8  -9   53.79    3.20
   0  -8   9   55.49    2.70
   0  -8  -9   55.19    3.00
   2  -8 -11   17.00    1.90
   2  -8 -11   18.90    1.70
   2  -8 -11   12.60    1.50
   4  -8 -13    0.30    0.60
   4  -8 -13    1.00    0.80
  -4  -8  13   -0.50    0.50
   6  -8 -15   26.50    2.40
   6  -8 -15   28.90    1.70
   6  -8 -15   22.60    1.40
  -6  -8  15   26.90    1.50
 -15   9   6   30.30    1.80
  15  -9  -6   30.30    1.60
  15  -9  -6   35.60    1.90
 -13   9   4    0.70    0.80
  13   9  -4    0.50    0.50
  13  -9  -4    0.50    0.60
 -13  -9   4    0.10    0.50
 -11   9   2   50.59    3.10
  11   9  -2   46.50    2.40
  11  -9  -2   48.30    2.00
 -11  -9   2   51.79    2.40
  11  -9  -2   48.80    3.10
  11  -9  -2   45.60    2.40
   9   9   0    5.00    0.90
   9  -9   0    5.40    0.70
   9  -9   0    6.70    1.40
  -9  -9   0    4.10    0.90
  -7   9  -2   10.80    2.10
  -7   9  -2    9.10    1.80
   7   9   2   10.60    1.20
  -7   9  -2   13.90    2.00
  -7  -9  -2   11.00    1.30
  -7  -9  -2   10.10    1.30
   7  -9   2   12.40    1.80
  -7  -9  -2   10.10    1.10
   7  -9   2   11.00    1.10
  -5   9  -4   47.80    3.80
  -5   9  -4   47.20    4.20
  -5   9  -4   44.10    3.10
   5   9   4   48.40    2.40
   5  -9   4   45.40    2.30
  -5  -9  -4   44.70    1.90
  -5  -9  -4   46.70    2.60
  -5  -9  -4   46.30    2.60
  -3   9  -6    5.20    1.30
  -3   9  -6   -0.30    2.70
  -3   9  -6    5.20    1.90
   3   9   6    7.70    1.00
  -3  -9  -6    7.70    1.40
  -3  -9  -6    6.40    1.20
   3  -9   6    6.00    1.00
   1   9   8   11.80    1.00
  -1   9  -8   10.30    1.60
  -1  -9  -8   10.70    1.40
  -1  -9  -8   14.40    1.70
   1  -9   8   10.40    1.30
  -1   9  10   95.39    3.90
   1  -9 -10  108.89    4.40
   1  -9 -10  100.49    4.60
  -1  -9  10  104.09    4.10
   3  -9 -12   95.99    4.20
   3  -9 -12   97.09    4.00
  -3  -9  12   96.69    3.80
   5  -9 -14   12.20    1.10
   5  -9 -14   13.10    1.30
  -5  -9  14   14.00    1.20
 -14  10   5    8.00    1.00
 -14 -10   5   11.00    1.00
  14 -10  -5   11.20    1.10
 -12  10   3   19.90    1.80
  12  10  -3   17.20    1.20
  12 -10  -3   19.70    1.50
 -12 -10   3   21.40    1.40
 -10  10   1   16.50    2.10
  10  10  -1   18.70    1.40
  10 -10  -1   21.20    1.10
  10 -10  -1   22.10    2.10
 -10 -10   1   17.70    1.40
   8  10   1    3.70    0.80
  -8  10  -1    4.20    1.20
   8 -10   1    5.00    0.70
  -8 -10  -1    2.70    0.70
  -8 -10  -1    3.00    0.70
   8 -10   1    6.60    1.40
  -8 -10  -1    2.90    0.70
  -6  10  -3  168.48    7.00
   6  10   3  163.08    6.20
  -6 -10  -3  166.88    5.60
  -6 -10  -3  169.88    6.40
   6 -10   3  170.18    6.00
  -6 -10  -3  165.38    6.20
  -4  10  -5   84.49    4.30
   4  10   5   83.09    3.60
   4 -10   5   90.19    3.60
  -4 -10  -5   86.19    3.90
  -4 -10  -5   91.19    4.00
  -2  10  -7    4.20    1.80
   2  10   7    3.10    0.60
  -2 -10  -7    3.30    1.00
   2 -10   7    3.10    0.80
  -2 -10  -7    4.30    1.00
   0  10  -9   29.50    2.10
   0  10   9   30.80    1.60
   0 -10   9   30.60    1.80
   0 -10  -9   29.90    2.10
   0 -10  -9   32.30    2.30
   2 -10 -11    4.80    1.10
   2 -10 -11    5.40    1.00
  -2 -10  11    4.30    0.80
   4 -10 -13    0.10    0.50
  -4 -10  13    0.20    0.50
   4 -10 -13   -0.10    0.60
 -13 -11   4   60.09    2.30
  13 -11  -4   59.89    2.50
  11  11  -2   17.40    1.20
 -11  11   2   18.30    2.00
  11 -11  -2   16.40    1.80
   9  11   0   12.30    1.10
  -9  11   0   11.60    1.60
   9 -11   0   11.50    1.20
  -9 -11   0   10.80    1.10
   9 -11   0   11.80    0.80
  -7  11  -2   31.10    2.40
   7  11   2   29.50    1.80
   7 -11   2   31.10    1.50
  -7 -11  -2   31.10    2.40
   5  11   4    1.30    0.50
  -5  11  -4    2.10    0.90
  -5 -11  -4    1.40    0.70
   5 -11   4    0.90    0.50
  -5 -11  -4    1.20    0.70
   3  11   6   -0.20    0.30
  -3  11  -6    0.80    0.80
   3 -11   6   -0.50    0.40
  -3 -11  -6    0.50    0.60
  -3 -11  -6    0.50    0.70
  -1  11  -8   21.60    1.90
   1  11   8   28.90    2.00
  -1 -11  -8   27.50    2.00
   1 -11   8   28.50    1.60
  -1 -11  -8   25.60    2.00
   1 -11 -10    0.00    1.10
  -1 -11  10    0.00    0.60
   3 -11 -12    5.60    0.80
  -3 -11  12    6.60    0.80
   3 -11 -12    6.40    0.90
 -10  12   1    2.00    0.70
  10  12  -1    0.80    0.40
  10 -12  -1    1.30    0.50
  -8  12  -1   72.09    4.20
   8  12   1   80.79    3.50
   8 -12   1   74.49    3.00
   6  12   3   18.00    1.30
  -6  12  -3   20.30    1.90
  -6 -12  -3   20.20    1.40
  -6 -12  -3   19.00    1.30
   6 -12   3   20.60    1.30
   6 -12   3   20.70    1.10
   4  12   5    2.00    0.60
  -4 -12  -5    0.80    0.60
  -4 -12  -5    0.60    0.60
   2  12   7    3.50    0.60
  -2  12  -7    3.60    0.80
  -2 -12  -7    3.00    0.80
   2 -12   7    3.50    0.60
  -2 -12  -7    3.20    0.80
   0 -12   9    0.00    0.40
   0 -12  -9   -0.30    0.60
   0 -12  -9    0.40    0.60
  20   0 -10    4.50    0.70
 -20   0  10    6.00    0.80
  18   0  -8   89.69    3.70
 -18   0   8   80.89    3.70
  18   0  -8   87.09    3.40
  16   0  -6   14.10    1.30
 -16   0   6   13.20    2.40
 -16   0   6   16.50    2.60
 -16   0   6   15.40    1.60
  14   0  -4    9.30    1.20
 -14   0   4    9.90    1.90
 -14   0   4   10.60    1.40
 -14   0   4    6.60    1.60
 -14   0   4    9.30    1.40
  12   0  -2   35.10    1.90
 -12   0   2   38.70    2.30
 -12   0   2   35.90    3.00
 -12   0   2   38.60    2.50
 -12   0   2   35.60    3.10
 -10   0   0   50.89    2.40
 -10   0   0   47.90    3.40
 -10   0   0   45.50    3.20
  10   0   0   44.70    2.10
 -10   0   0   48.30    2.90
  -8   0  -2 3307.37  104.69
  -8   0  -2 3350.86  105.29
   8   0   2 3250.17  104.59
  -8   0  -2 3377.26  106.09
  -6   0  -4 1350.26   45.20
  -6   0  -4 1382.36   44.50
   6   0   4 1402.86   43.90
  -4   0  -6    2.60    1.00
  -4   0  -6    5.70    1.10
   4   0   6    4.70    0.70
   2   0   8  217.08    8.50
   2   0   8  227.98    7.60
  -2   0  -8  196.58    7.80
   0   0  10    1.60    0.60
   0   0  10    1.50    0.90
   0   0 -10    4.30    1.10
   0   0 -10    3.90    1.10
  -2   0  12  156.88    6.10
  -2   0  12  167.18    7.10
   2   0 -12  152.78    6.10
   2   0 -12  158.28    6.20
  -2   0  12  165.28    7.10
   4   0 -14   39.10    2.70
   4   0 -14   36.70    2.60
  -4   0  14   29.70    2.00
   6   0 -16   27.50    2.00
   6   0 -16   29.70    2.40
   6   0 -16   31.10    2.40
  -6   0  16   26.00    1.90
  -8   0  18   20.50    1.50
   8   0 -18   25.70    2.30
   8   0 -18   26.70    2.60
 -19   1   9    5.60    0.90
 -19  -1   9    8.20    1.00
  19  -1  -9    6.80    1.00
 -17   1   7    1.60    0.80
  17   1  -7    0.30    0.80
 -17  -1   7    2.00    0.70
 -15   1   5   20.20    1.90
  15   1  -5   19.60    1.50
 -15   1   5   21.90    1.80
 -15   1   5   16.90    2.30
 -15   1   5   24.40    2.90
 -15  -1   5   21.50    2.80
  15  -1  -5   21.40    1.50
 -15  -1   5   16.20    2.50
 -15  -1   5   17.80    1.70
 -15  -1   5   18.10    1.70
  15  -1  -5   15.90    1.50
 -13   1   3   52.19    4.10
 -13   1   3   45.50    2.80
 -13   1   3   51.19    2.70
  13   1  -3   46.30    2.30
 -13   1   3   46.60    3.50
 -13  -1   3   47.90    3.80
  13  -1  -3   46.30    2.20
 -13  -1   3   43.20    2.70
 -13  -1   3   49.50    2.60
 -13  -1   3   52.79    3.90
  13  -1  -3   43.00    2.30
  11   1  -1   34.90    1.90
 -11   1   1   42.40    3.20
  11   1  -1   35.50    1.80
 -11   1   1   34.40    2.90
 -11   1   1   40.50    2.20
 -11  -1   1   37.60    2.10
 -11  -1   1   29.00    2.80
 -11  -1   1   35.70    3.10
  -9   1  -1    1.80    0.80
  -9   1  -1    1.70    0.60
   9   1   1    1.90    0.50
  -9   1  -1    0.70    0.70
  -9   1  -1    1.00    0.80
   9  -1   1    1.60    0.40
  -9  -1  -1    0.20    0.70
  -9  -1  -1    0.80    0.90
  -9  -1  -1    1.50    0.90
  -9  -1  -1    1.90    0.70
  -7   1  -3  283.07   11.00
   7   1   3  279.47    9.60
  -7   1  -3  285.87    9.70
  -7   1  -3  282.77   10.30
  -7  -1  -3  291.37   10.40
   7  -1   3  283.17    9.60
  -7  -1  -3  282.87   10.80
  -5   1  -5  172.58    6.60
   5   1   5  171.88    6.00
  -5   1  -5  167.38    7.10
   5  -1   5  166.78    6.00
  -5  -1  -5  150.78    6.90
  -5  -1  -5  170.78    6.60
  -3   1  -7   55.19    3.00
  -3   1  -7   50.79    3.30
   3   1   7   58.39    2.50
  -3  -1  -7   52.49    2.90
   3  -1   7   60.79    3.50
   3  -1   7   60.49    2.60
  -1   1  -9  136.39    5.30
   1   1   9  139.79    5.10
  -1   1  -9  125.59    5.30
   1   1   9  149.39    6.10
  -1   1  -9  130.89    5.20
   1  -1   9  129.79    6.00
  -1  -1  -9  128.09    5.10
   1  -1   9  154.28    5.70
  -1  -1  -9  127.79    5.30
   1   1 -11    0.50    0.90
  -1   1  11    0.40    0.50
   1   1 -11    1.70    1.10
  -1   1  11    0.30    0.70
   1  -1 -11    1.90    0.90
  -1  -1  11   -0.10    0.70
   1  -1 -11    0.20    0.80
  -1  -1  11    0.70    0.60
  -1  -1  11    1.20    0.90
   3   1 -13   24.10    2.40
  -3   1  13   24.90    1.70
  -3   1  13   22.90    2.30
   3   1 -13   25.20    2.40
  -3   1  13   21.30    2.20
  -3  -1  13   22.30    2.30
   3  -1 -13   19.20    2.30
  -3  -1  13   22.80    1.80
  -3  -1  13   22.30    2.40
   3  -1 -13   21.80    2.00
   5   1 -15    3.10    1.10
   5   1 -15    3.70    1.20
  -5   1  15    1.90    0.70
   5  -1 -15    2.70    1.10
   5  -1 -15    1.20    1.00
   5  -1 -15    1.30    0.90
  -5  -1  15    1.70    0.80
   7   1 -17    1.60    0.90
   7   1 -17    0.70    0.90
  -7   1  17    0.70    0.50
  -7  -1  17   -0.30    0.50
   7  -1 -17    0.90    0.90
   7  -1 -17    1.40    1.00
   9   1 -19    8.80    1.10
  -9   1  19    7.70    0.80
   9  -1 -19    8.20    1.00
  -9  -1  19    7.90    0.90
   9  -1 -19    8.00    1.00
 -20   2  10   11.60    1.10
  20  -2 -10   13.20    1.20
  18   2  -8    1.00    0.60
 -18   2   8    0.50    0.70
  18   2  -8    0.10    0.50
  18  -2  -8    1.20    0.50
  18  -2  -8    0.80    0.50
 -18  -2   8    0.60    0.60
  18  -2  -8    0.90    0.70
 -16   2   6   39.70    4.00
  16   2  -6   42.20    2.20
 -16   2   6   41.90    4.00
 -16   2   6   44.60    2.60
 -16  -2   6   44.00    4.00
  16  -2  -6   38.70    2.10
  16  -2  -6   44.00    2.10
 -16  -2   6   43.70    2.40
  14   2  -4    7.10    0.90
 -14   2   4    5.80    1.10
 -14   2   4    5.10    1.40
 -14   2   4    4.60    1.00
 -14   2   4    4.30    1.30
 -14  -2   4    4.90    1.10
 -14  -2   4    4.40    1.50
  14  -2  -4    6.80    0.90
 -14  -2   4    1.10    1.70
 -14  -2   4    6.20    1.10
  14  -2  -4    7.20    1.00
  12   2  -2   86.09    3.70
 -12   2   2   95.39    5.30
 -12   2   2   92.59    4.40
 -12   2   2   89.19    5.10
  12   2  -2   94.49    3.70
 -12  -2   2   92.99    3.90
 -12  -2   2   90.39    4.20
  12  -2  -2   94.89    3.70
 -12  -2   2  101.59    5.50
 -10   2   0    3.20    0.80
 -10   2   0    3.10    1.20
 -10   2   0    1.80    0.90
  10   2   0    2.20    0.50
 -10   2   0    3.40    1.10
 -10  -2   0    3.10    1.20
 -10  -2   0    0.80    1.20
 -10  -2   0    1.60    0.90
 -10  -2   0    2.00    0.90
  -8   2  -2    6.50    1.00
   8   2   2    7.80    0.80
  -8   2  -2    6.60    1.40
  -8   2  -2    5.80    1.20
  -8   2  -2    4.20    1.10
  -8  -2  -2    6.10    1.20
   8  -2   2    6.50    0.70
  -8  -2  -2    7.20    1.40
  -6   2  -4    2.20    0.60
  -6   2  -4    4.20    1.00
   6   2   4    3.60    0.60
  -6   2  -4    2.00    0.90
  -6   2  -4    2.80    1.10
   6  -2   4    2.20    0.50
  -6  -2  -4    2.60    0.90
  -6  -2  -4    2.60    1.00
   4   2   6   37.30    1.90
  -4   2  -6   35.30    2.50
  -4   2  -6   37.20    2.80
  -4  -2  -6   38.20    2.50
   4  -2   6   39.70    2.00
   4  -2   6   39.00    2.80
  -2   2  -8   23.20    2.00
  -2   2  -8   23.50    1.90
  -2   2  -8   21.30    2.40
   2   2   8   24.80    1.50
   2  -2   8   27.00    1.60
  -2  -2  -8   24.30    1.90
   2  -2   8   23.50    2.20
   0   2 -10   10.30    1.40
   0   2 -10   11.20    1.50
   0   2  10   11.00    1.10
   0   2  10   10.60    1.50
   0  -2 -10    9.70    1.30
   0  -2  10   11.20    1.70
   0  -2  10    8.90    1.10
   0  -2  10   12.60    2.00
   0  -2 -10    9.70    1.30
  -2   2  12   32.20    1.90
   2   2 -12   29.60    2.50
  -2   2  12   30.10    2.40
   2  -2 -12   24.80    3.30
  -2  -2  12   30.80    2.90
  -2  -2  12   34.00    2.90
  -2  -2  12   30.00    2.00
   2  -2 -12   29.70    2.10
   2  -2 -12   31.20    2.00
  -4   2  14   58.09    3.50
   4   2 -14   61.79    3.30
   4   2 -14   61.49    3.40
  -4   2  14   59.29    3.00
  -4  -2  14   61.99    3.20
   4  -2 -14   61.69    3.30
  -4  -2  14   62.39    4.10
   4  -2 -14   64.09    3.10
  -4  -2  14   60.09    4.10
   4  -2 -14   60.29    3.20
   6   2 -16   42.10    2.60
   6   2 -16   40.60    2.60
   6   2 -16   40.20    2.30
  -6   2  16   41.10    2.20
  -6  -2  16   37.60    2.20
   6  -2 -16   43.10    2.60
   6  -2 -16   42.00    2.50
   6  -2 -16   38.40    2.30
   8   2 -18    2.40    0.70
  -8   2  18    1.10    0.50
   8   2 -18    0.70    0.90
  -8  -2  18    2.20    0.60
   8  -2 -18    1.50    0.90
   8  -2 -18    3.50    1.50
 -19   3   9   11.20    1.20
  19  -3  -9   11.90    1.40
  19  -3  -9   12.20    1.00
  17   3  -7  100.19    3.90
 -17   3   7   94.49    4.20
  17  -3  -7   95.89    3.90
  17  -3  -7  102.09    3.70
 -17  -3   7   94.59    4.50
 -15   3   5    1.20    0.70
 -15   3   5    1.00    0.70
  15   3  -5    2.40    0.70
 -15  -3   5    0.90    0.70
  15  -3  -5    2.00    0.80
  15  -3  -5    2.00    0.60
 -13   3   3   22.10    2.10
  13   3  -3   26.10    1.60
 -13   3   3   22.70    2.60
 -13   3   3   23.80    1.90
 -13   3   3   21.10    2.70
 -13  -3   3   20.30    1.60
 -13  -3   3   23.70    1.90
 -13  -3   3   25.60    2.90
  13  -3  -3   24.30    1.50
  11   3  -1    1.70    0.60
 -11   3   1    1.10    0.80
 -11   3   1    0.70    0.90
 -11   3   1    0.70    0.90
  11   3  -1    1.60    0.50
 -11  -3   1    0.40    0.90
 -11  -3   1    1.40    0.70
  11  -3  -1    0.70    0.50
   9   3   1    5.40    0.90
  -9   3  -1    5.00    1.30
  -9   3  -1    4.60    1.20
  -9  -3  -1    7.00    1.50
   9  -3   1    4.40    0.70
  -7   3  -3    4.00    1.10
  -7   3  -3    3.60    0.90
   7   3   3    3.60    0.70
  -7   3  -3    2.70    1.00
  -7  -3  -3    2.80    1.00
   7  -3   3    3.40    0.60
   7  -3   3    3.80    1.20
  -7  -3  -3    4.70    1.10
   5   3   5  218.08    7.60
  -5   3  -5  224.98    9.10
  -5   3  -5  216.88    8.30
   5  -3   5  213.68    7.60
   5  -3   5  225.88    9.00
  -5  -3  -5  219.58    8.40
   3   3   7  155.28    5.50
  -3   3  -7  154.68    5.70
  -3   3  -7  150.48    6.10
  -3  -3  -7  138.29    5.60
  -3  -3  -7  153.68    6.10
  -3  -3  -7  147.19    5.80
   3  -3   7  145.29    6.70
   3  -3   7  153.18    5.60
  -1   3  -9    4.20    2.10
  -1   3  -9    9.10    1.40
  -1   3  -9    9.80    1.20
   1  -3   9    8.90    1.50
  -1  -3  -9    8.80    1.30
   1  -3   9    8.10    1.50
   1  -3   9    8.60    1.10
  -1  -3  -9    6.00    1.00
  -1  -3  -9    7.70    1.20
  -1  -3  -9    8.30    1.10
   1   3 -11   18.40    1.90
  -1   3  11   21.50    1.90
  -1   3  11   18.60    1.40
   1   3 -11   17.90    2.10
   1  -3 -11   20.20    2.00
   1  -3 -11   20.00    2.00
   1  -3 -11   17.80    1.70
   1  -3 -11   19.70    1.70
  -1  -3  11   19.80    2.40
  -1  -3  11   17.70    1.60
  -1  -3  11   13.40    2.70
  -3   3  13    8.10    1.00
  -3   3  13    9.50    1.40
   3   3 -13    9.80    1.60
   3   3 -13   10.70    1.60
   3  -3 -13    8.90    1.40
  -3  -3  13    9.30    1.80
   3  -3 -13    8.60    1.20
   3  -3 -13   10.10    1.30
   3  -3 -13    9.10    1.40
  -3  -3  13    9.00    2.00
  -3  -3  13   10.00    1.30
   5   3 -15   26.20    2.50
   5   3 -15   25.60    2.20
  -5   3  15   22.10    1.50
   5  -3 -15   22.60    1.90
   5  -3 -15   25.00    2.40
   5  -3 -15   22.80    1.90
  -5  -3  15   22.90    1.70
   7   3 -17    6.60    0.90
  -7   3  17    8.50    0.90
   7  -3 -17    7.30    1.10
   7  -3 -17    8.00    1.20
  -7  -3  17    5.90    0.90
   7  -3 -17    7.20    0.90
 -20   4  10    5.20    0.80
  20  -4 -10    8.20    1.00
 -18   4   8   41.70    2.30
  18  -4  -8   41.70    2.30
  18  -4  -8   38.50    2.00
 -16   4   6   23.20    1.90
  16  -4  -6   25.30    1.80
  16  -4  -6   26.30    2.00
 -14   4   4  101.29    5.80
  14   4  -4  102.39    4.10
 -14   4   4   95.39    4.50
 -14   4   4   93.59    5.60
 -14   4   4   99.79    4.40
 -14  -4   4  105.09    6.00
  14  -4  -4   95.99    4.10
  14  -4  -4  102.79    3.90
  12   4  -2  149.69    5.40
 -12   4   2  144.99    7.00
 -12   4   2  153.78    7.30
  12   4  -2  139.99    5.40
 -12   4   2  139.79    6.10
 -12  -4   2  152.58    7.20
 -12  -4   2  143.29    6.00
  12  -4  -2  141.69    5.30
  10   4   0    3.40    0.70
  10   4   0    2.20    0.60
 -10   4   0    1.40    0.80
 -10   4   0    2.90    1.10
 -10   4   0    1.50    0.90
  10  -4   0   -0.60    1.30
  10  -4   0    1.90    0.50
 -10  -4   0    1.40    1.00
 -10  -4   0    2.00    0.90
  -8   4  -2   48.00    3.00
  -8   4  -2   49.80    3.50
  -8   4  -2   50.89    3.60
   8   4   2   50.29    2.30
   8  -4   2   49.70    3.50
  -8  -4  -2   52.09    3.10
  -6   4  -4   41.50    3.30
  -6   4  -4   46.20    3.30
   6   4   4   47.00    2.20
   6  -4   4   45.40    2.20
   6  -4   4   48.60    3.40
  -4   4  -6    2.90    1.00
  -4   4  -6    2.70    1.30
   4   4   6    2.00    0.50
  -4   4  -6    2.10    1.00
  -4  -4  -6    3.90    0.80
   4  -4   6    2.00    0.50
   4  -4   6    0.40    0.80
   4  -4   6    1.40    0.80
   4  -4   6    2.00    0.60
  -4  -4  -6    1.80    0.70
   2   4   8  161.68    5.80
  -2   4  -8  153.98    7.20
   2  -4   8  151.28    5.70
   2  -4   8  157.58    7.00
  -2  -4  -8  145.09    5.70
  -2  -4  -8  147.79    6.10
   2  -4   8  156.28    7.10
   2  -4   8  153.08    5.70
   0   4  10   79.89    3.90
   0   4 -10   80.09    3.50
   0   4  10   75.49    3.20
   0  -4  10   76.59    3.50
   0  -4  10   78.79    3.40
   0  -4  10   80.69    4.70
   0  -4 -10   74.69    3.80
   0  -4 -10   77.99    3.60
   0  -4  10   83.49    4.60
   0  -4 -10   68.19    3.20
   0  -4 -10   80.69    3.60
   2   4 -12  155.68    5.80
  -2   4  12  159.18    5.70
   2  -4 -12  147.09    5.70
  -2  -4  12  147.09    5.90
  -2  -4  12  154.08    7.40
   2  -4 -12  152.68    5.90
  -2  -4  12  161.78    7.40
   2  -4 -12  155.78    6.20
   2  -4 -12  142.39    5.60
  -4   4  14  123.89    4.70
   4  -4 -14  118.89    5.00
   4  -4 -14  121.39    5.10
   4  -4 -14  114.89    4.90
   4  -4 -14  118.69    5.30
  -4  -4  14  121.59    4.90
  -6   4  16    1.20    0.50
   6  -4 -16    1.00    0.80
  -6  -4  16    1.70    0.60
   6  -4 -16    2.00    1.00
   6  -4 -16    1.70    0.80
   8  -4 -18    0.10    0.80
   8  -4 -18    0.30    0.70
  -8  -4  18    0.10    0.40
 -19   5   9   13.80    1.20
  19  -5  -9   13.80    1.10
 -19  -5   9   10.20    1.10
  19  -5  -9   15.00    1.30
 -17   5   7   79.79    3.60
 -17  -5   7   82.79    3.40
  17  -5  -7   82.69    3.60
  17  -5  -7   78.99    3.40
  17  -5  -7   79.79    3.00
 -15   5   5    0.90    0.70
  15   5  -5    0.40    0.50
 -15   5   5    1.50    0.70
  15  -5  -5    0.70    0.60
  15  -5  -5    1.20    0.50
  13   5  -3  100.89    4.20
 -13   5   3  103.59    4.90
 -13   5   3  110.19    6.10
  13   5  -3  107.89    4.20
 -13   5   3  104.19    5.80
  13  -5  -3  104.59    4.10
 -13  -5   3  107.59    6.20
 -11   5   1  198.08    8.60
  11   5  -1  193.28    6.80
 -11   5   1  183.28    7.50
  11   5  -1  180.08    6.80
 -11   5   1  191.18    8.50
  11  -5  -1  191.78    6.70
 -11  -5   1  181.98    7.40
  -9   5  -1    9.80    1.90
  -9   5  -1    6.40    1.50
  -9   5  -1    9.80    1.50
   9   5   1    9.70    1.00
   9  -5   1    9.70    1.10
  -9  -5  -1    7.00    1.30
   9  -5   1    4.80    1.60
   7   5   3   26.20    1.60
  -7   5  -3   26.00    2.80
  -7   5  -3   24.60    2.30
  -7   5  -3   23.70    2.60
   7  -5   3   27.70    1.60
   7  -5   3   23.70    2.70
  -7  -5  -3   25.60    1.70
  -7  -5  -3   25.70    2.30
  -5   5  -5    4.20    1.40
   5   5   5    4.10    0.70
  -5   5  -5    4.40    1.20
  -5   5  -5    3.10    1.30
   5  -5   5    4.30    1.10
   5  -5   5    4.60    0.80
  -5  -5  -5    4.40    1.20
  -5  -5  -5    5.90    1.00
   3   5   7   73.19    3.00
  -3   5  -7   71.59    3.70
  -3   5  -7   75.69    4.60
  -3  -5  -7   72.39    3.50
   3  -5   7   72.79    4.40
  -3  -5  -7   71.49    3.20
   3  -5   7   72.39    3.20
   3  -5   7   70.59    3.00
  -1   5  -9    9.20    1.90
   1   5   9   14.50    1.20
  -1   5  -9   12.40    1.60
   1  -5   9   12.50    2.10
  -1  -5  -9   13.50    1.60
   1  -5   9   11.70    2.00
   1  -5   9   12.60    1.20
   1  -5   9   13.00    1.40
  -1  -5  -9   14.30    1.70
  -1  -5  -9   14.60    1.80
  -1   5  11   12.70    1.10
  -1  -5  11    8.60    1.80
   1  -5 -11   12.80    1.50
  -1  -5  11   15.70    1.50
   1  -5 -11    9.50    1.20
  -1  -5  11    9.60    1.80
   1  -5 -11   10.70    1.40
   1  -5 -11    9.00    1.40
  -1  -5  11   11.30    1.60
  -3   5  13   17.00    1.20
   3  -5 -13   17.30    1.90
   3  -5 -13   18.20    1.90
   3  -5 -13   14.80    1.50
  -3  -5  13   17.00    1.50
   3  -5 -13   15.70    1.60
  -5   5  15    2.80    0.70
   5  -5 -15    5.00    1.10
   5  -5 -15    3.70    1.00
  -5  -5  15    3.20    1.00
   5  -5 -15    4.30    1.10
   5  -5 -15    3.20    0.90
   7  -5 -17    2.10    0.90
  -7  -5  17    1.30    0.50
   7  -5 -17    1.50    0.60
   7  -5 -17    0.90    0.70
 -18   6   8   10.10    1.10
 -18  -6   8    7.90    0.90
  18  -6  -8   12.30    1.40
  18  -6  -8    8.50    1.00
 -16   6   6    1.40    0.70
 -16  -6   6    0.70    0.60
  16  -6  -6    1.80    0.60
  16  -6  -6    1.50    0.80
  16  -6  -6    1.50    0.40
 -14   6   4   49.10    2.70
  14   6  -4   46.80    2.40
 -14   6   4   48.50    2.90
  14  -6  -4   47.40    2.60
  14  -6  -4   47.80    2.10
  12   6  -2   47.70    2.40
 -12   6   2   47.00    3.90
  12   6  -2   44.60    2.30
 -12   6   2   46.90    3.80
 -12   6   2   48.70    3.10
  12  -6  -2   48.20    2.30
 -10   6   0   81.09    5.10
 -10   6   0   88.69    5.00
  10   6   0   86.09    3.60
 -10   6   0   88.79    4.40
 -10  -6   0   79.89    3.50
  10  -6   0   91.59    3.90
  -8   6  -2  584.44   19.50
   8   6   2  586.84   18.70
  -8   6  -2  570.94   20.60
  -8   6  -2  562.44   20.50
   8  -6   2  572.94   18.50
  -8  -6  -2  526.85   18.60
  -8  -6  -2  550.14   18.70
  -6   6  -4  385.26   15.00
  -6   6  -4  386.16   15.10
   6   6   4  414.76   13.20
  -6   6  -4  402.26   14.10
   6  -6   4  383.36   13.10
  -6  -6  -4  389.56   13.40
   6  -6   4  374.86   14.90
  -6  -6  -4  392.86   13.30
   4   6   6   74.59    3.10
  -4   6  -6   72.29    3.80
  -4   6  -6   70.39    4.80
   4  -6   6   68.19    4.50
  -4  -6  -6   77.29    3.10
  -4  -6  -6   67.09    3.40
   4  -6   6   66.89    3.10
  -4  -6  -6   66.89    3.40
   2   6   8   65.89    2.90
  -2   6  -8   75.59    3.70
  -2   6  -8   62.59    4.50
   2  -6   8   77.69    4.90
   2  -6   8   70.79    3.10
   2  -6   8   65.99    2.90
  -2  -6  -8   62.49    3.10
   0   6  10  160.98    6.10
   0   6 -10  152.68    7.90
   0  -6 -10  143.99    6.20
   0  -6  10  152.28    5.80
   0  -6 -10  145.09    5.80
   0  -6 -10  158.78    6.00
   0  -6  10  148.19    5.70
   0  -6  10  153.68    7.60
  -2   6  12  193.98    6.70
   2  -6 -12  183.38    6.90
  -2  -6  12  191.48    6.90
   2  -6 -12  187.58    7.30
  -2  -6  12  176.78    6.80
   2  -6 -12  189.58    7.00
  -4  -6  14   91.59    3.90
   4  -6 -14   95.39    3.80
   4  -6 -14   98.69    4.00
   4  -6 -14   85.69    3.70
   4  -6 -14  101.99    4.20
   6  -6 -16   34.30    1.80
  -6  -6  16   29.90    1.50
   6  -6 -16   30.00    2.70
   6  -6 -16   28.60    1.80
 -17   7   7   39.40    2.20
  17  -7  -7   47.00    2.70
  17  -7  -7   41.70    2.10
 -17  -7   7   40.30    2.00
 -15   7   5    9.80    1.30
 -15   7   5   10.00    1.40
  15  -7  -5   10.00    0.70
  15  -7  -5   10.10    1.20
  15  -7  -5   10.20    1.30
 -15  -7   5    9.10    1.10
 -13   7   3  140.79    6.00
  13   7  -3  141.79    5.30
 -13  -7   3  141.39    5.30
 -11   7   1    5.90    1.40
 -11   7   1    9.60    2.70
 -11   7   1    4.40    1.50
  11   7  -1    4.50    0.80
  11  -7  -1    5.30    0.80
   9   7   1  100.59    4.10
  -9   7  -1   91.29    5.50
  -9   7  -1   91.29    5.40
   9  -7   1  101.39    3.80
  -9  -7  -1   85.39    3.80
  -7   7  -3    7.20    1.40
  -7   7  -3    6.40    1.80
  -7   7  -3    6.30    1.60
   7   7   3    7.70    1.00
   7  -7   3    6.90    1.00
  -7  -7  -3   10.00    1.30
   5   7   5  186.08    6.50
  -5   7  -5  172.58    8.30
  -5   7  -5  186.08    7.40
  -5   7  -5  161.78    8.40
  -5  -7  -5  172.58    6.80
   5  -7   5  179.18    6.50
  -3   7  -7   35.50    3.70
  -3   7  -7   43.00    2.90
   3   7   7   43.20    2.10
  -3  -7  -7   43.00    2.60
   3  -7   7   39.70    2.20
  -3  -7  -7   43.00    2.70
   3  -7   7   38.60    3.70
  -1   7  -9  323.47   13.40
   1   7   9  321.87   11.00
  -1   7  -9  331.67   11.70
   1  -7   9  333.07   11.20
  -1  -7  -9  328.77   11.70
   1  -7   9  321.27   13.30
  -1  -7  -9  314.77   11.00
  -1  -7  -9  329.77   11.50
  -1   7  11   85.99    3.40
  -1  -7  11   85.69    3.70
   1  -7 -11   87.09    4.60
   1  -7 -11   83.99    4.10
   1  -7 -11   89.69    3.90
   3  -7 -13   27.60    2.20
   3  -7 -13   29.10    1.90
  -3  -7  13   29.20    1.80
  -3  -7  13   24.50    1.50
   3  -7 -13   30.00    2.00
   5  -7 -15    0.90    0.60
   5  -7 -15    1.90    0.80
 -16   8   6   13.70    1.30
  16  -8  -6   12.30    1.10
  16  -8  -6   14.80    1.30
 -14   8   4   17.60    1.70
 -14  -8   4   13.90    1.40
  14  -8  -4   19.60    1.50
  14  -8  -4   17.80    1.50
 -12   8   2    4.20    1.20
  12   8  -2    4.90    0.80
 -12  -8   2    5.10    0.90
  12  -8  -2    4.10    0.70
  10   8   0   40.10    2.20
 -10   8   0   38.70    3.00
  10  -8   0   41.00    2.00
 -10  -8   0   36.90    2.10
 -10  -8   0   41.70    2.10
   8   8   2   27.40    1.80
  -8   8  -2   32.10    2.70
   8  -8   2   30.50    1.80
  -8  -8  -2   30.90    1.90
  -8  -8  -2   30.40    1.90
  -8  -8  -2   29.20    1.70
  -6   8  -4   65.69    4.60
  -6   8  -4   61.99    4.60
   6   8   4   59.09    2.80
  -6   8  -4   56.79    3.50
  -6  -8  -4   55.49    2.50
  -6  -8  -4   58.19    3.00
  -6  -8  -4   59.49    3.00
   6  -8   4   62.79    2.80
  -4   8  -6   54.49    6.70
  -4   8  -6   45.10    5.30
  -4   8  -6   50.69    3.30
   4   8   6   53.49    2.50
   4  -8   6   49.99    2.50
  -4  -8  -6   51.39    2.80
  -4  -8  -6   48.90    2.90
  -2   8  -8    1.60    1.60
  -2   8  -8    2.10    1.10
   2   8   8    2.90    0.70
  -2  -8  -8    4.50    1.10
   2  -8   8    3.30    2.90
  -2  -8  -8    3.00    1.10
   2  -8   8    2.40    0.80
   0   8  10   24.80    1.50
   0  -8  10   23.30    1.80
   2  -8 -12   10.90    1.30
   2  -8 -12    9.10    1.40
   2  -8 -12   12.30    1.40
  -2  -8  12   10.80    1.20
  -4  -8  14   14.50    1.20
   4  -8 -14   12.20    1.20
   4  -8 -14   11.00    1.30
   4  -8 -14   13.90    1.30
 -15   9   5    1.40    0.80
  15  -9  -5    3.60    0.90
 -15  -9   5    2.90    0.70
 -13   9   3   30.80    2.20
  13   9  -3   31.60    1.60
  13  -9  -3   31.10    2.10
 -13  -9   3   27.90    1.70
  13  -9  -3   33.20    1.90
  11   9  -1   29.90    2.20
 -11   9   1   37.00    2.70
 -11  -9   1   34.60    1.90
  11  -9  -1   26.40    1.80
  11  -9  -1   31.60    1.50
  -9   9  -1    5.00    1.30
   9   9   1    5.30    0.90
  -9  -9  -1    5.50    0.90
   9  -9   1    5.00    1.10
  -9  -9  -1    4.50    0.80
  -7   9  -3  304.47   11.10
   7   9   3  283.37   10.20
  -7  -9  -3  295.17   10.00
  -7  -9  -3  300.87   10.30
   7  -9   3  291.67   10.00
   5   9   5    7.10    0.90
  -5   9  -5    7.00    1.40
   5  -9   5    6.80    1.00
  -5  -9  -5    8.40    1.30
  -5  -9  -5    9.10    1.30
  -3   9  -7  181.88    7.10
   3   9   7  169.28    6.30
  -3  -9  -7  167.68    7.40
  -1   9  -9    3.50    1.00
  -1  -9  -9    3.70    1.10
  -1  -9  -9    2.90    1.00
  -1  -9  11    2.10    0.70
   1  -9 -11    1.50    0.80
   1  -9 -11    1.90    0.90
   3  -9 -13   92.79    3.80
  -3  -9  13   95.19    3.70
   3  -9 -13   99.99    4.60
 -14  10   4    1.00    0.70
 -14  10   4    1.60    0.60
 -14 -10   4    0.90    0.50
  14 -10  -4    1.10    0.50
 -12  10   2    3.10    0.90
  12  10  -2    3.00    0.60
  12 -10  -2    2.70    0.70
 -12 -10   2    2.50    0.60
  10  10   0    0.40    0.50
 -10  10   0    0.60    0.90
  10 -10   0    1.20    0.40
 -10 -10   0    0.90    0.50
  -8  10  -2   78.39    4.20
   8  10   2   62.19    3.00
   8 -10   2   68.09    2.70
  -8 -10  -2   62.09    2.60
  -8 -10  -2   67.09    2.90
  -8 -10  -2   64.39    2.90
  -6  10  -4   88.89    5.50
   6  10   4   82.99    3.80
   6 -10   4   88.59    3.40
  -6 -10  -4   88.99    3.70
  -6 -10  -4   79.59    3.60
   4  10   6    5.70    0.90
  -4  10  -6    5.10    1.20
  -4 -10  -6    4.90    1.00
  -4 -10  -6    4.50    1.00
   4 -10   6    5.30    0.80
  -2  10  -8    9.50    1.40
   2  10   8    7.90    0.80
   2 -10   8    7.80    1.00
  -2 -10  -8    8.40    1.30
  -2 -10  -8    7.50    1.20
   0  10  10    4.40    0.60
   0 -10 -10    3.50    1.00
   0 -10  10    4.60    0.80
   0 -10 -10    3.50    0.90
   2 -10 -12    0.10    0.60
   2 -10 -12    0.60    0.60
  -2 -10  12    0.80    0.50
 -13  11   3    2.50    0.60
 -13 -11   3    3.00    0.50
  13 -11  -3    2.20    0.60
 -11  11   1   24.80    1.90
  11  11  -1   23.10    1.40
 -11 -11   1   23.90    1.20
  11 -11  -1   25.10    1.50
   9  11   1   38.20    2.00
  -9  11  -1   41.20    2.60
   9 -11   1   42.90    1.60
  -9 -11  -1   38.00    1.50
  -7  11  -3  419.66   14.50
   7  11   3  413.76   13.90
   7 -11   3  417.06   13.50
  -7 -11  -3  423.26   13.80
  -7 -11  -3  397.36   14.00
   5  11   5   34.80    1.90
  -5  11  -5   38.10    2.50
  -5 -11  -5   35.00    2.00
   5 -11   5   34.70    1.70
  -3  11  -7   76.09    3.90
   3  11   7   79.29    3.20
  -3 -11  -7   81.59    3.70
  -3 -11  -7   78.79    3.40
   3 -11   7   78.29    3.10
   1  11   9    3.50    0.60
  -1 -11  -9    4.10    1.50
  -1 -11  -9    3.10    1.50
   1 -11 -11    3.40    0.70
   1 -11 -11    4.10    0.90
  -1 -11  11    4.20    0.60
 -10  12   0   29.30    1.80
  10  12   0   27.60    1.60
  10 -12   0   29.50    1.40
  -8  12  -2    0.80    0.70
   8  12   2    0.30    0.40
   8 -12   2    0.30    0.60
   6  12   4    2.50    0.60
  -6  12  -4    3.40    0.90
   6 -12   4    2.30    0.40
  -6 -12  -4    2.90    0.70
  -4  12  -6   96.19    4.00
   4  12   6   94.39    3.80
  -4 -12  -6  102.19    3.90
  -4 -12  -6  105.69    3.90
   4 -12   6  103.19    3.60
   2  12   8    0.00    0.40
  -2 -12  -8    0.00    0.50
   2 -12   8    0.10    0.40
  -2 -12  -8    0.90    0.60
  20   0  -9   -0.60    0.40
 -20   0   9    0.90    0.50
  18   0  -7   -0.40    0.50
 -18   0   7   -0.40    0.70
  18   0  -7    0.20    0.60
  16   0  -5   -0.10    0.50
 -16   0   5    0.50    0.60
 -16   0   5   -5.10    2.10
 -16   0   5    0.80    0.70
 -16   0   5    0.10    1.20
 -14   0   3    1.40    0.80
 -14   0   3    0.50    0.70
 -14   0   3    1.50    1.30
  14   0  -3    0.50    0.50
 -14   0   3    1.20    1.00
 -12   0   1    0.00    0.70
 -12   0   1    0.90    0.60
  12   0  -1    0.20    0.50
 -12   0   1   -0.70    0.80
 -12   0   1   -0.60    1.00
 -10   0  -1   -0.30    0.80
 -10   0  -1    0.00    0.50
 -10   0  -1   -0.50    0.90
 -10   0  -1    1.00    0.80
  10   0   1    0.70    0.40
  10   0   1   -0.10    0.40
   8   0   3    0.60    0.40
  -8   0  -3    1.10    0.90
  -8   0  -3   -1.80    1.10
  -8   0  -3    1.10    0.90
   6   0   5    0.10    0.40
  -6   0  -5   -0.70    0.80
  -6   0  -5   -0.10    0.80
  -4   0  -7    0.60    0.60
  -4   0  -7   -0.70    1.10
  -4   0  -7    0.50    0.80
  -2   0  -9    0.50    0.70
  -2   0  -9    0.20    0.60
  -2   0  -9   -0.20    0.80
   2   0   9    0.60    0.80
   2   0   9    0.60    0.50
   0   0  11   -0.50    0.40
   0   0 -11    0.60    1.00
   0   0  11    0.70    0.90
   0   0 -11    0.30    0.90
  -2   0  13   -1.40    0.80
  -2   0  13   -0.20    1.10
  -2   0  13    0.70    0.60
   2   0 -13    1.80    1.20
   2   0 -13   -0.30    1.00
   4   0 -15    1.20    1.10
   4   0 -15    1.80    1.40
  -4   0  15   -0.10    0.60
  -6   0  17   -0.50    0.50
   6   0 -17    0.30    0.90
   6   0 -17    0.20    0.80
  -8   0  19   -0.20    0.40
   8   0 -19   -0.10    0.60
  19   1  -8   59.99    2.50
 -19   1   8   55.99    2.70
 -19  -1   8   51.39    2.50
  19  -1  -8   62.29    2.40
  19  -1  -8   62.59    2.70
  17   1  -6   15.80    1.40
 -17   1   6   14.70    1.50
 -17  -1   6   16.50    1.40
  17  -1  -6   16.00    1.30
 -15   1   4   12.70    1.70
 -15   1   4   10.70    2.00
  15   1  -4   15.80    1.40
 -15   1   4   13.50    2.00
 -15   1   4   13.30    1.50
  15  -1  -4   17.10    1.40
 -15  -1   4   12.70    1.50
 -15  -1   4   14.30    2.40
  15  -1  -4   14.00    1.30
 -15  -1   4   13.30    1.40
 -13   1   2  573.64   20.40
 -13   1   2  557.34   18.40
  13   1  -2  529.45   18.10
 -13   1   2  561.74   20.10
 -13   1   2  517.75   18.70
 -13  -1   2  542.15   18.80
 -13  -1   2  572.64   20.40
 -13  -1   2  568.74   18.40
  13  -1  -2  531.95   18.00
  11   1   0    1.40    0.50
  11   1   0    2.60    0.50
 -11   1   0    2.60    0.90
 -11   1   0    1.10    0.60
 -11   1   0    1.30    0.90
 -11   1   0    0.70    0.80
 -11  -1   0    1.90    1.20
 -11  -1   0    1.00    0.60
  11  -1   0    0.20    0.50
 -11  -1   0   -0.40    0.70
 -11  -1   0    1.20    0.80
  -9   1  -2 2043.50   61.79
  -9   1  -2 2035.80   62.49
   9   1   2 1854.81   61.59
  -9   1  -2 1927.31   63.39
   9  -1   2 1846.92   61.59
  -9  -1  -2 1960.70   63.39
  -9  -1  -2 1972.30   62.39
   9  -1   2 1913.91   61.49
  -7   1  -4   34.30    3.00
   7   1   4   33.50    1.80
  -7   1  -4   36.00    2.60
  -7  -1  -4   31.70    2.80
   7  -1   4   31.60    1.70
  -7  -1  -4   40.80    2.70
   5   1   6  320.47   10.70
  -5   1  -6  311.17   12.00
  -5   1  -6  310.07   11.30
  -5   1  -6  309.87   10.80
   5  -1   6  317.27   10.70
  -5  -1  -6  318.57   11.30
  -5  -1  -6  313.17   10.80
  -3   1  -8  249.08    8.90
  -3   1  -8  241.98    9.20
   3   1   8  263.57    8.90
  -3  -1  -8  239.68    8.70
  -3  -1  -8  267.57    9.00
   3  -1   8  272.37   10.30
  -3  -1  -8  238.78    9.20
   3  -1   8  261.47    8.90
   1   1  10    1.30    0.60
  -1   1 -10    0.60    0.80
   1   1  10    0.10    0.70
  -1   1 -10    3.50    1.00
  -1   1 -10    2.10    1.10
   1  -1  10    0.50    0.80
  -1  -1 -10    3.70    1.00
  -1  -1 -10    2.70    1.10
   1  -1  10    1.00    0.60
  -1  -1 -10    2.20    0.90
  -1   1  12  193.38    8.10
  -1   1  12  193.28    7.00
   1   1 -12  184.78    7.10
   1   1 -12  191.08    7.10
  -1  -1  12  191.88    7.10
  -1  -1  12  194.98    8.20
   1  -1 -12  182.28    7.10
  -1  -1  12  198.38    8.40
   1  -1 -12  188.18    7.10
  -3   1  14  110.29    4.50
   3   1 -14  114.49    4.70
   3   1 -14  105.49    4.60
  -3   1  14  106.99    5.30
  -3  -1  14  106.29    4.60
   3  -1 -14  114.59    4.70
  -3  -1  14  107.79    5.70
   3  -1 -14  113.19    4.80
  -3  -1  14  107.59    5.60
   3  -1 -14  106.09    4.70
  -5   1  16   63.49    2.90
   5   1 -16   62.69    3.20
   5   1 -16   66.49    3.30
   5   1 -16   62.09    3.10
   5  -1 -16   58.99    3.10
   5  -1 -16   66.49    3.20
  -5  -1  16   66.09    3.60
   5  -1 -16   66.59    3.30
   7   1 -18  109.39    4.10
   7   1 -18  104.49    3.90
  -7   1  18  101.09    4.10
   7   1 -18  106.09    4.30
   7  -1 -18  101.39    4.60
   7  -1 -18  114.49    5.10
  -7  -1  18  101.39    4.10
 -20   2   9    2.50    0.60
  20  -2  -9    1.30    0.60
  18   2  -7    7.80    1.00
  18   2  -7    6.40    0.90
 -18   2   7    7.70    1.20
  18  -2  -7    7.50    0.80
 -18  -2   7    6.50    1.00
  16   2  -5   42.80    2.20
 -16   2   5   36.30    2.40
 -16   2   5   42.80    2.50
 -16  -2   5   39.30    2.40
  16  -2  -5   40.80    2.10
  16  -2  -5   45.50    2.10
 -16  -2   5   39.80    2.20
 -14   2   3    1.10    0.80
 -14   2   3    1.40    1.00
 -14   2   3    1.30    1.30
 -14   2   3    1.30    1.10
  14   2  -3    1.60    0.60
 -14  -2   3    2.10    0.80
 -14  -2   3    1.80    1.30
  14  -2  -3    1.90    0.70
 -14  -2   3    1.00    0.70
  14  -2  -3    1.40    0.60
 -12   2   1  126.99    5.00
 -12   2   1  124.09    5.40
 -12   2   1  146.39    9.40
  12   2  -1  113.99    4.60
 -12   2   1  121.29    6.20
  12   2  -1  117.29    4.50
 -12  -2   1  112.29    5.20
 -12  -2   1  116.59    6.20
  12  -2  -1  119.69    4.60
 -10   2  -1  135.19    5.70
  10   2   1  122.49    4.90
 -10   2  -1  137.69    6.60
 -10   2  -1  141.59    5.20
  10   2   1  122.39    4.90
 -10   2  -1  134.59    6.40
  10  -2   1  126.09    4.90
 -10  -2  -1  132.09    5.70
 -10  -2  -1  129.09    6.50
   8   2   3    4.90    0.70
  -8   2  -3    4.00    0.90
  -8   2  -3    4.30    1.30
  -8   2  -3    3.40    0.80
  -8  -2  -3    4.60    1.30
   8  -2   3    4.30    0.70
   8  -2   3    3.80    0.60
  -8  -2  -3    3.90    1.10
  -6   2  -5  641.74   21.90
  -6   2  -5  646.84   22.70
  -6  -2  -5  653.03   21.10
  -6  -2  -5  655.93   22.10
   6  -2   5  630.44   21.00
   4   2   7   32.90    1.80
  -4   2  -7   31.00    2.40
  -4  -2  -7   31.20    2.50
   4  -2   7   31.10    1.80
   4  -2   7   33.50    2.80
  -2   2  -9  160.68    9.30
   2   2   9  187.98    6.70
  -2   2  -9  193.48    6.90
   2  -2   9  190.88    6.80
   2  -2   9  197.98    8.10
  -2  -2  -9  173.48    7.20
  -2  -2  -9  181.48    6.80
   0   2  11  130.09    5.00
   0   2 -11  124.89    5.10
   0   2 -11  126.19    5.20
   0   2  11  129.39    5.80
   0  -2  11  126.99    6.30
   0  -2  11  130.09    6.20
   0  -2 -11  128.19    5.20
   0  -2  11  124.29    5.00
   0  -2 -11  117.29    4.90
   2   2 -13  143.49    5.60
  -2   2  13  132.99    6.40
  -2   2  13  144.69    6.40
  -2   2  13  132.49    5.30
   2   2 -13  141.09    5.60
   2  -2 -13  138.09    5.70
   2  -2 -13  130.99    5.20
   2  -2 -13  136.69    5.50
  -2  -2  13  132.09    6.70
   2  -2 -13  133.79    5.30
  -2  -2  13  130.89    6.60
  -2  -2  13  137.29    5.50
   4   2 -15    0.20    1.00
   4   2 -15    0.50    1.10
  -4   2  15    3.20    0.70
   4  -2 -15    2.30    1.10
   4  -2 -15    1.30    0.90
  -4  -2  15    3.10    0.80
   4  -2 -15    1.70    1.10
  -6   2  17    0.00    0.50
   6   2 -17   -1.10    0.80
   6  -2 -17    0.60    0.70
  -6  -2  17   -0.10    0.50
   6  -2 -17    1.30    0.90
   6  -2 -17    1.20    0.90
   8  -2 -19    9.20    1.00
   8  -2 -19    9.60    1.20
 -19   3   8   10.90    1.10
  19  -3  -8   13.80    1.60
 -19  -3   8   12.70    1.20
  19  -3  -8   10.10    0.90
  17   3  -6   17.40    2.00
 -17   3   6   15.80    1.50
  17   3  -6   18.80    1.40
  17  -3  -6   18.40    1.30
  17  -3  -6   16.80    1.30
  15   3  -4   71.59    3.10
 -15   3   4   68.59    3.60
 -15   3   4   76.69    3.50
 -15   3   4   71.19    5.00
 -15   3   4   71.89    4.90
 -15  -3   4   71.89    5.10
 -15  -3   4   70.89    3.50
  15  -3  -4   68.49    3.10
  15  -3  -4   73.49    3.00
 -13   3   2    5.40    1.00
 -13   3   2    4.30    1.10
  13   3  -2    6.80    0.90
 -13   3   2    6.50    1.60
 -13   3   2    5.40    1.30
 -13  -3   2    4.80    1.20
 -13  -3   2    5.60    1.40
  13  -3  -2    6.70    0.90
  11   3   0    0.60    0.50
 -11   3   0    0.20    0.80
 -11   3   0    0.40    0.90
 -11   3   0    0.40    0.70
 -11   3   0    0.20    1.00
  11   3   0    0.40    0.40
 -11  -3   0    0.00    0.70
 -11  -3   0    0.20    1.10
  11  -3   0   -0.10    0.40
  -9   3  -2    8.80    1.50
  -9   3  -2    7.40    1.60
  -9   3  -2    6.60    1.00
   9   3   2    7.60    0.90
  -9   3  -2    7.60    1.60
   9  -3   2    6.60    0.90
  -9  -3  -2    6.80    1.70
  -9  -3  -2    7.70    1.40
  -7   3  -4  196.08    7.60
  -7   3  -4  186.78    8.30
   7   3   4  195.78    6.70
  -7   3  -4  188.68    6.90
  -7  -3  -4  196.68    7.60
   7  -3   4  174.18    6.80
   7  -3   4  185.08    8.20
   7  -3   4  183.78    6.60
  -5   3  -6   58.89    4.00
   5   3   6   59.99    2.60
  -5   3  -6   59.99    3.40
   5  -3   6   54.09    2.60
   5  -3   6   59.39    2.60
   5  -3   6   55.49    3.70
  -5  -3  -6   59.99    3.30
  -3   3  -8  310.97   10.90
  -3   3  -8  332.17   12.60
  -3   3  -8  309.07   11.40
   3   3   8  326.87   10.90
  -3  -3  -8  327.27   11.00
  -3  -3  -8  313.77   11.30
   3  -3   8  339.67   12.60
   3  -3   8  299.67   10.80
   3  -3   8  318.37   10.90
  -3  -3  -8  306.07   11.30
   1   3  10  143.79    5.40
  -1   3 -10  141.99    5.60
  -1  -3 -10  129.49    5.30
  -1  -3 -10  145.49    5.90
   1  -3  10  142.09    6.80
  -1  -3 -10  143.89    5.60
   1  -3  10  140.99    5.50
   1   3 -12   63.99    3.30
  -1   3  12   62.89    3.50
  -1   3  12   74.89    4.20
   1  -3 -12   65.89    3.10
   1  -3 -12   61.29    3.10
  -1  -3  12   65.19    4.40
  -1  -3  12   69.19    4.20
   1  -3 -12   67.49    3.50
   1  -3 -12   67.59    3.40
  -1  -3  12   68.99    3.20
   3   3 -14    0.40    0.90
  -3   3  14    1.50    0.60
  -3  -3  14    0.90    0.60
   3  -3 -14   -0.10    0.90
   3  -3 -14    2.50    1.10
   3  -3 -14    0.10    0.80
  -5   3  16    7.10    0.90
   5   3 -16    7.20    1.00
  -5  -3  16    7.60    1.10
   5  -3 -16    6.70    1.20
   5  -3 -16    7.40    1.10
   5  -3 -16    8.80    1.20
   7  -3 -18   30.70    1.80
   7  -3 -18   34.20    2.00
  -7  -3  18   27.60    1.60
   7  -3 -18   30.00    1.60
 -20   4   9    6.90    0.80
 -20  -4   9    6.60    1.00
  20  -4  -9    4.50    0.80
 -18   4   7    9.90    1.20
  18  -4  -7   10.20    1.30
  18  -4  -7   10.50    1.40
 -18  -4   7   13.90    1.20
 -16   4   5  182.58    6.90
  16   4  -5  181.08    6.50
  16  -4  -5  172.58    6.50
  16  -4  -5  182.78    6.30
 -14   4   3    4.30    2.00
 -14   4   3    3.00    0.80
 -14   4   3    2.10    2.40
 -14   4   3    3.30    1.10
  14   4  -3    5.10    0.90
  14  -4  -3    5.70    0.80
  12   4  -1  407.26   13.30
  12   4  -1  373.76   13.30
 -12   4   1  391.56   15.20
 -12   4   1  405.56   15.50
 -12   4   1  390.86   14.10
 -12   4   1  405.86   13.70
 -12  -4   1  399.06   15.50
  12  -4  -1  391.06   13.20
 -12  -4   1  393.16   14.00
  10   4   1  180.78    6.60
 -10   4  -1  183.78    7.40
 -10   4  -1  185.28    8.20
 -10   4  -1  193.18    9.50
  10   4   1  168.98    6.60
  10  -4   1  184.88    6.50
 -10  -4  -1  181.78    7.40
  -8   4  -3  256.97    9.60
  -8   4  -3  248.88   10.60
  -8   4  -3  241.08   10.30
   8   4   3  266.67    8.80
   8  -4   3  252.57   10.30
  -8  -4  -3  229.98    8.80
   8  -4   3  253.17    8.70
  -8  -4  -3  267.57    9.80
  -6   4  -5  367.66   13.00
  -6   4  -5  376.16   14.20
   6   4   5  388.06   12.30
  -6  -4  -5  369.46   13.20
  -6  -4  -5  360.96   12.40
   6  -4   5  359.46   13.90
   6  -4   5  337.77   12.00
   6  -4   5  351.26   12.20
  -4   4  -7   14.40    1.90
  -4   4  -7    8.50    1.70
   4   4   7    8.00    0.90
  -4  -4  -7    9.80    1.40
  -4  -4  -7    8.50    1.60
   4  -4   7   10.20    1.00
   4  -4   7    5.40    1.40
  -4  -4  -7   10.40    1.20
   2   4   9  176.68    6.30
  -2   4  -9  165.48    6.80
  -2   4  -9  172.98    8.40
  -2  -4  -9  165.98    6.70
   2  -4   9  172.78    7.80
   2  -4   9  177.18    8.00
   2  -4   9  180.98    6.50
   2  -4   9  173.18    6.40
  -2  -4  -9  163.18    6.40
   0   4  11   94.59    3.90
   0   4  11   99.49    4.60
   0   4 -11   98.39    4.10
   0  -4  11  102.89    5.30
   0  -4 -11   93.79    4.40
   0  -4  11  103.19    5.60
   0  -4 -11   85.69    3.90
   0  -4  11   93.09    5.40
   0  -4 -11   95.69    4.20
   0  -4 -11   95.19    4.10
  -2   4  13  100.39    4.10
   2   4 -13  105.19    4.20
  -2  -4  13  102.89    4.40
   2  -4 -13  102.99    4.60
   2  -4 -13  102.59    4.40
   2  -4 -13  107.19    4.30
   2  -4 -13   96.09    4.10
   4   4 -15   61.29    2.70
  -4   4  15   58.69    2.60
   4  -4 -15   59.79    3.00
  -4  -4  15   56.39    3.10
   4  -4 -15   60.19    2.90
   4  -4 -15   57.29    2.60
   4  -4 -15   63.19    3.10
  -6   4  17    0.90    0.50
   6   4 -17    0.80    0.60
   6  -4 -17    1.30    0.90
  -6  -4  17    1.40    0.60
   6  -4 -17    0.80    0.70
   6  -4 -17    0.90    0.60
 -19   5   8   93.09    3.80
  19  -5  -8   99.99    3.60
  19  -5  -8  105.59    3.90
 -17   5   6   44.70    2.40
  17  -5  -6   46.40    2.20
 -17  -5   6   47.50    2.30
  17  -5  -6   48.10    1.90
  15   5  -4    9.50    1.10
 -15   5   4   11.50    1.40
 -15   5   4   12.40    1.50
  15  -5  -4   13.60    1.70
  15  -5  -4   10.20    1.60
 -13   5   2    6.20    1.40
  13   5  -2    6.70    0.90
 -13   5   2    4.60    1.00
 -13   5   2    3.60    2.70
  13   5  -2    6.50    1.00
 -13  -5   2    4.70    3.80
  13  -5  -2    6.60    0.90
 -11   5   0  266.37    9.90
 -11   5   0  255.77   11.00
  11   5   0  258.47    9.10
 -11   5   0  268.17   11.00
  11   5   0  247.88    9.10
  11  -5   0  265.37    8.90
 -11  -5   0  272.07    9.90
 -11  -5   0  244.08    9.00
   9   5   2  133.59    5.00
  -9   5  -2  120.59    6.50
  -9   5  -2  124.59    5.70
  -9   5  -2  127.19    6.60
   9  -5   2  126.29    4.80
  -9  -5  -2  138.79    6.00
  -7   5  -4  179.88    8.30
  -7   5  -4  178.48    7.30
  -7   5  -4  184.88    8.40
   7   5   4  187.18    6.60
   7  -5   4  176.48    8.20
  -7  -5  -4  180.98    7.40
  -7  -5  -4  172.88    6.60
   7  -5   4  168.18    6.40
  -5   5  -6    4.20    1.20
   5   5   6    3.60    0.70
  -5   5  -6    0.40    2.60
  -5   5  -6    1.90    1.10
   5  -5   6    3.80    0.80
   5  -5   6    3.20    1.00
  -5  -5  -6    3.40    0.90
  -3   5  -8  242.58   12.40
   3   5   8  228.58    8.10
  -3   5  -8  236.18    8.90
   3  -5   8  233.68    8.20
  -3  -5  -8  224.48    8.20
   3  -5   8  222.98    8.10
   3  -5   8  235.48   10.00
  -3  -5  -8  227.48    8.60
   1   5  10   31.80    2.50
   1   5  10   35.10    1.90
   1  -5  10   30.10    3.40
  -1  -5 -10   40.60    2.40
   1  -5  10   36.00    2.10
  -1  -5 -10   35.80    2.50
   1  -5  10   39.40    3.60
  -1  -5 -10   33.80    2.30
  -1   5  12    3.10    0.70
   1  -5 -12    3.80    1.10
  -1  -5  12    4.50    1.60
  -1  -5  12   -3.20    2.50
   1  -5 -12    1.90    1.00
  -1  -5  12    3.10    0.80
   1  -5 -12    2.30    0.80
  -1  -5  12    5.30    0.90
  -3   5  14    3.70    0.70
   3  -5 -14    4.40    1.10
   3  -5 -14    3.90    1.00
   3  -5 -14    3.30    0.90
  -3  -5  14    4.50    0.90
   3  -5 -14    4.80    1.00
  -5   5  16    0.90    0.50
   5  -5 -16    0.10    0.80
   5  -5 -16    0.20    0.70
  -5  -5  16   -0.20    0.50
   5  -5 -16    1.40    0.80
 -18   6   7  174.68    7.00
 -18  -6   7  187.88    6.50
  18  -6  -7  192.58    6.50
  18  -6  -7  194.28    6.60
 -16   6   5    9.20    1.20
 -16   6   5    8.10    1.10
 -16  -6   5    8.50    1.10
  16  -6  -5    9.40    1.10
  16  -6  -5    9.20    0.80
 -14   6   3    0.60    0.70
  14   6  -3   -0.70    0.50
 -14   6   3    0.90    0.80
  14  -6  -3    0.00    0.80
  14  -6  -3   -0.10    1.00
 -12   6   1   15.60    2.50
  12   6  -1   22.80    1.60
  12   6  -1   19.30    1.40
 -12   6   1   22.20    2.30
 -12   6   1   17.90    2.40
  12  -6  -1   20.20    1.50
 -10   6  -1  188.98    7.80
 -10   6  -1  194.48    9.00
 -10   6  -1  184.38    8.70
  10   6   1  200.48    7.10
 -10  -6  -1  189.48    7.00
  10  -6   1  188.98    6.80
  -8   6  -3  516.25   19.20
   8   6   3  533.95   17.20
  -8   6  -3  517.45   19.20
  -8   6  -3  503.05   17.90
  -8  -6  -3  507.95   17.20
   8  -6   3  519.65   17.00
   6   6   5   19.00    1.40
  -6   6  -5   20.10    2.70
  -6   6  -5   25.50    2.30
   6  -6   5   14.80    2.30
  -6  -6  -5   22.30    1.80
  -4   6  -7    4.10    1.20
  -4   6  -7    1.50    1.20
   4   6   7    3.70    0.70
  -4  -6  -7    3.00    0.90
   4  -6   7    3.00    1.40
  -4  -6  -7    3.10    1.00
  -4  -6  -7    4.70    0.90
   4  -6   7    3.50    0.80
  -2   6  -9  182.68    7.10
   2   6   9  180.78    6.40
  -2   6  -9  181.68    8.60
  -2  -6  -9  176.18    6.80
  -2  -6  -9  176.18    6.40
  -2  -6  -9  174.88    6.90
   2  -6   9  176.78    8.40
   2  -6   9  178.58    6.50
   2  -6   9  154.88    6.20
   0   6  11   53.59    2.40
   0  -6  11   48.70    2.40
   0  -6 -11   54.79    2.90
   0  -6  11   51.29    2.60
   0  -6 -11   48.70    2.80
   0  -6  11   45.70    5.40
   0  -6 -11   51.19    3.00
  -2   6  13   65.39    2.80
   2  -6 -13   60.89    3.30
   2  -6 -13   59.79    3.00
  -2  -6  13   65.99    2.90
   2  -6 -13   58.89    3.00
  -2  -6  13   63.89    2.80
   4  -6 -15   88.09    3.60
   4  -6 -15  106.49    4.10
   4  -6 -15   99.19    4.00
  -4  -6  15   94.59    4.00
   4  -6 -15   99.99    3.70
   6  -6 -17    4.60    0.80
   6  -6 -17    4.40    0.70
 -17   7   6   84.09    3.70
  17  -7  -6   90.49    3.50
 -17  -7   6   91.79    3.50
  17  -7  -6   93.29    3.60
 -15   7   4   45.30    2.50
 -15   7   4   46.90    2.70
  15  -7  -4   50.69    2.40
  15  -7  -4   47.70    1.90
 -15  -7   4   47.50    2.30
  13   7  -2   48.70    2.30
 -13   7   2   45.20    3.00
  13  -7  -2   50.29    2.20
 -11   7   0    1.00    1.00
 -11   7   0   -0.10    1.70
  11   7   0    1.20    0.50
 -11   7   0    1.20    1.20
  11  -7   0    1.80    0.60
 -11  -7   0    2.80    0.80
  -9   7  -2   54.59    3.40
  -9   7  -2   50.69    4.50
  -9   7  -2   53.89    4.30
   9   7   2   51.79    2.60
   9  -7   2   48.20    2.40
  -9  -7  -2   51.99    2.60
  -7   7  -4  207.98    9.90
  -7   7  -4  222.08   10.00
  -7   7  -4  216.98    8.70
   7   7   4  231.48    8.00
   7  -7   4  221.18    7.80
  -7  -7  -4  217.68    8.10
  -7  -7  -4  220.68    8.00
  -5   7  -6  167.38    6.90
   5   7   6  166.08    6.10
  -5   7  -6  174.18    8.40
   5  -7   6  172.78    6.20
  -5  -7  -6  169.98    6.40
  -5  -7  -6  159.78    6.50
   5  -7   6  151.58    8.40
   3   7   8  273.97    9.60
  -3   7  -8  267.17   11.80
  -3   7  -8  276.17   10.30
   3  -7   8  303.67   12.60
  -3  -7  -8  278.77   10.00
  -3  -7  -8  272.37   10.00
   3  -7   8  270.17    9.60
   1   7  10   71.19    3.10
  -1  -7 -10   73.59    3.50
   1  -7  10   71.89    3.20
  -1  -7 -10   68.09    3.60
  -1   7  12  125.19    4.60
   1  -7 -12  119.99    5.20
  -1  -7  12  122.99    4.70
   1  -7 -12  119.69    4.70
   1  -7 -12  124.69    4.90
  -3  -7  14    3.10    0.70
   3  -7 -14    2.90    0.90
   3  -7 -14    2.40    1.00
   3  -7 -14    2.70    1.20
   5  -7 -16    9.90    1.20
   5  -7 -16   10.70    1.20
 -16   8   5    2.20    0.80
  16  -8  -5    2.90    0.70
 -16  -8   5    3.70    0.70
  16  -8  -5    3.30    0.70
 -14   8   3    8.00    1.30
 -14   8   3    8.20    1.10
  14  -8  -3    8.20    1.00
 -14  -8   3    8.40    1.00
  14  -8  -3    8.50    1.10
  12   8  -1    1.90    0.70
 -12   8   1    1.00    0.90
  12  -8  -1    2.20    0.60
 -12  -8   1    1.00    0.60
  10   8   1   18.00    1.30
 -10   8  -1   17.80    2.10
 -10  -8  -1   17.50    1.40
 -10  -8  -1   17.60    1.40
  10  -8   1   15.90    1.30
   8   8   3   67.39    3.10
  -8   8  -3   69.79    3.90
  -8  -8  -3   69.19    3.10
  -8  -8  -3   70.39    3.20
   8  -8   3   69.99    3.00
  -8  -8  -3   67.69    2.90
   6   8   5    4.50    0.80
  -6   8  -5    3.90    1.20
  -6  -8  -5    3.80    1.00
  -6  -8  -5    3.60    0.60
   6  -8   5    5.10    0.90
  -6  -8  -5    5.60    1.00
   4   8   7   27.00    1.60
  -4   8  -7   22.20    2.20
  -4  -8  -7   23.10    2.00
  -4  -8  -7   26.30    2.00
   4  -8   7   26.70    1.80
  -2   8  -9   37.80    2.60
   2   8   9   35.70    1.90
  -2  -8  -9   36.40    2.60
  -2  -8  -9   39.90    2.50
   2  -8   9   34.00    2.10
   0   8  11    1.80    0.50
   0  -8 -11    2.20    0.80
   0  -8  11    1.50    0.70
   0  -8 -11    1.40    0.90
   2  -8 -13    2.40    0.90
   2  -8 -13    2.20    0.90
  -2  -8  13    4.00    0.70
   4  -8 -15   10.30    0.90
   4  -8 -15   12.20    1.30
 -15   9   4   70.09    3.30
 -15   9   4   68.99    3.00
 -15  -9   4   73.09    2.80
  15  -9  -4   63.69    2.70
  15  -9  -4   71.99    2.90
 -13   9   2   20.00    1.90
  13  -9  -2   18.60    1.40
  13  -9  -2   20.30    0.90
  13  -9  -2   22.70    1.50
 -13  -9   2   21.00    1.40
  11   9   0   16.40    1.40
 -11  -9   0   15.90    1.30
  11  -9   0   17.10    1.10
  -9   9  -2   19.50    2.10
   9   9   2   17.50    1.40
  -9  -9  -2   18.90    1.30
  -9  -9  -2   18.20    1.40
   9  -9   2   19.60    1.30
   7   9   4    3.10    0.70
  -7   9  -4    4.10    1.10
  -7  -9  -4    3.00    0.80
   7  -9   4    3.70    0.70
  -7  -9  -4    3.50    0.50
  -5   9  -6   16.90    1.90
   5   9   6   14.60    1.20
  -5  -9  -6   17.10    1.60
  -5  -9  -6   15.40    1.70
   5  -9   6   15.90    1.40
  -3   9  -8   53.89    3.40
   3   9   8   51.09    2.70
  -3  -9  -8   54.59    2.90
  -3  -9  -8   50.79    2.80
   3  -9   8   51.99    2.50
   1   9  10   24.60    1.40
   1  -9  10   24.80    1.60
  -1  -9 -10   25.50    1.90
  -1  -9 -10   26.20    2.00
   1  -9 -12   29.50    2.20
  -1  -9  12   28.30    1.70
   1  -9 -12   32.80    2.10
   3  -9 -14    0.00    0.50
   3  -9 -14    1.00    0.70
  -3  -9  14    1.30    0.50
 -14  10   3   20.60    1.60
 -14  10   3   21.30    1.40
  14 -10  -3   22.20    1.30
 -14 -10   3   21.20    1.20
  12  10  -1    9.30    0.90
 -12  10   1    9.10    1.30
  12 -10  -1    9.90    1.10
 -10  10  -1  110.69    4.80
  10  10   1  100.09    4.10
  10 -10   1  109.99    3.80
 -10 -10  -1  105.89    4.00
  -8  10  -3  151.38    6.20
   8  10   3  140.49    5.50
  -8 -10  -3  153.58    5.50
   8 -10   3  149.29    5.30
  -8 -10  -3  150.68    5.80
   6  10   5    6.70    0.90
  -6  10  -5    6.70    1.20
   6 -10   5    6.90    0.90
  -6 -10  -5    5.40    1.00
  -6 -10  -5    6.10    0.90
  -4  10  -7    3.50    0.90
   4  10   7    3.70    0.60
  -4 -10  -7    3.70    0.90
  -4 -10  -7    5.30    1.10
   4 -10   7    4.00    0.70
   2  10   9    1.90    0.60
   2 -10   9    1.30    0.60
  -2 -10  -9    1.90    0.80
  -2 -10  -9    1.30    0.80
   0  10  11    6.10    0.70
   0 -10 -11    5.90    1.10
   0 -10  11    6.00    0.80
   0 -10 -11    6.30    1.00
 -11  11   0   46.80    2.50
  11  11   0   41.10    2.00
  11 -11   0   46.00    2.00
  -9  11  -2   11.10    1.40
   9  11   2   12.00    1.10
   9 -11   2   12.50    0.80
   7  11   4    0.00    0.40
  -7  11  -4    0.10    0.70
  -7 -11  -4   -0.50    0.50
   7 -11   4    0.60    0.60
  -7 -11  -4   -0.40    0.50
   5  11   6   11.40    1.00
  -5  11  -6    9.00    1.40
  -5 -11  -6   12.20    1.20
   5 -11   6   12.10    1.00
  -5 -11  -6    9.60    1.10
   3  11   8   -0.20    0.30
   3 -11   8   -0.10    0.40
  -3 -11  -8    0.00    0.60
  -3 -11  -8   -0.20    0.60
  -1 -11 -10    0.50    0.60
  -1 -11 -10    1.30    0.60
   1 -11  10    0.50    0.40
  -8  12  -3   12.80    1.30
   8  12   3   12.60    0.90
   8 -12   3   12.80    0.90
   6  12   5    0.70    0.40
  -6  12  -5   -0.10    0.90
  -6 -12  -5    0.10    0.40
   6 -12   5    1.30    0.40
 -20   0   8    4.20    0.80
  20   0  -8    4.70    0.70
 -18   0   6    8.50    1.00
  18   0  -6    9.50    1.00
 -16   0   4   97.79    4.10
 -16   0   4   92.49    4.20
  16   0  -4   98.89    3.90
  14   0  -2  127.79    5.00
 -14   0   2  130.69    5.90
 -14   0   2  141.29    7.10
 -14   0   2  131.39    5.90
  12   0   0  102.09    4.20
 -12   0   0  108.49    5.00
 -12   0   0  109.09    4.40
 -12   0   0  108.99    6.40
  10   0   2  604.04   20.30
  10   0   2  593.84   20.40
 -10   0  -2  657.13   21.30
 -10   0  -2  648.94   22.50
   8   0   4  389.56   13.10
  -8   0  -4  430.16   14.10
   8   0   4  366.66   13.10
  -8   0  -4  386.26   14.90
  -6   0  -6   57.09    3.30
   6   0   6   53.59    2.50
  -4   0  -8    4.70    1.00
  -4   0  -8    3.10    0.90
   4   0   8    2.70    1.20
   4   0   8    2.60    0.60
   2   0  10   35.80    2.90
  -2   0 -10   36.70    2.50
   2   0  10   39.20    2.20
  -2   0 -10   35.70    2.30
   0   0  12   63.09    4.00
   0   0 -12   62.69    3.30
   0   0  12   61.49    3.10
   0   0 -12   70.19    3.60
   0   0  12   66.79    4.30
  -2   0  14    1.60    0.70
   2   0 -14    1.40    1.00
   2   0 -14    2.20    1.00
   2   0 -14    1.90    1.10
  -4   0  16    3.50    1.00
   4   0 -16    4.70    1.10
   4   0 -16    4.30    1.20
   4   0 -16    4.70    1.00
   6   0 -18    9.10    1.10
   6   0 -18    9.30    1.10
  -6   0  18   11.10    1.00
 -19   1   7    7.70    0.90
  19   1  -7    6.60    0.90
  19   1  -7    6.90    0.80
  19  -1  -7    7.20    1.00
  19  -1  -7    7.40    0.80
 -19  -1   7    6.10    0.80
  17   1  -5   42.20    2.10
 -17   1   5   38.70    2.20
 -17   1   5   39.80    2.80
 -17  -1   5   39.60    2.50
 -17  -1   5   38.40    2.20
  17  -1  -5   45.30    2.10
 -15   1   3    4.20    1.60
 -15   1   3    3.10    1.00
  15   1  -3    5.40    0.90
 -15   1   3    2.90    1.70
 -15   1   3    3.00    0.90
 -15  -1   3    2.50    1.50
  15  -1  -3    5.00    0.90
 -15  -1   3    3.30    1.10
 -15  -1   3    2.70    0.70
 -13   1   1    1.40    1.00
  13   1  -1    2.40    0.70
 -13   1   1    0.90    0.70
 -13   1   1    3.20    1.60
 -13   1   1    1.70    1.20
 -13  -1   1    1.60    0.70
 -13  -1   1    0.90    1.30
  13  -1  -1    1.10    0.60
 -13  -1   1    1.70    0.90
 -11   1  -1   17.10    1.50
  11   1   1   14.70    1.20
 -11   1  -1   12.00    1.90
  11   1   1   14.60    1.30
 -11   1  -1   20.30    2.20
  11  -1   1   17.20    1.40
 -11  -1  -1   16.20    2.10
 -11  -1  -1   14.60    2.40
  -9   1  -3   30.60    2.50
   9   1   3   30.60    1.70
  -9   1  -3   31.50    2.90
   9   1   3   27.80    1.90
   9  -1   3   31.20    1.70
   9  -1   3   29.60    1.70
  -9  -1  -3   27.90    2.50
  -9  -1  -3   29.40    2.90
  -7   1  -5    3.70    1.10
   7   1   5    1.20    0.50
  -7   1  -5    1.30    1.00
  -7  -1  -5    1.20    0.80
   7  -1   5    1.20    0.50
  -7  -1  -5    0.80    1.10
   7  -1   5    1.20    0.50
  -5   1  -7    0.20    0.70
   5   1   7    0.10    0.40
  -5   1  -7   -0.90    1.20
  -5   1  -7    0.90    0.70
   5  -1   7    0.70    0.80
   5  -1   7    0.80    0.50
  -5  -1  -7    0.10    0.70
  -5  -1  -7    1.50    0.80
  -3   1  -9    2.60    0.90
   3   1   9    2.20    1.10
   3   1   9    2.80    0.70
  -3   1  -9    2.50    1.00
  -3  -1  -9    4.00    1.10
  -3  -1  -9    3.70    0.90
   3  -1   9    2.60    0.70
   1   1  11    0.40    0.80
  -1   1 -11   -0.80    0.90
   1   1  11    1.00    0.60
   1  -1  11    0.40    0.50
   1  -1  11    1.30    1.10
  -1  -1 -11    0.20    1.10
  -1  -1 -11    0.70    1.10
   1   1 -13    4.40    1.20
  -1   1  13    3.20    1.10
  -1   1  13    7.20    1.10
  -1   1  13    4.70    1.50
   1   1 -13    4.60    1.20
  -1  -1  13    4.70    1.40
   1  -1 -13    6.00    1.00
  -1  -1  13    5.60    1.00
   1  -1 -13    6.80    1.40
  -1  -1  13    6.50    1.50
   1  -1 -13    4.70    1.10
   3   1 -15   50.89    2.90
   3   1 -15   48.50    2.80
  -3   1  15   52.89    2.60
   3  -1 -15   52.39    2.80
   3  -1 -15   48.60    2.80
   3  -1 -15   51.19    2.90
  -3  -1  15   49.20    2.60
   5   1 -17    4.10    1.20
  -5   1  17    5.60    0.80
   5   1 -17    4.30    1.10
   5  -1 -17    4.10    1.10
   5  -1 -17    3.60    0.80
  -5  -1  17    3.20    0.70
   5  -1 -17    3.60    1.00
 -20   2   8    2.40    0.50
  20  -2  -8    2.60    0.70
  18   2  -6    5.30    0.80
 -18   2   6    4.30    0.90
  18  -2  -6    5.50    0.70
 -16   2   4    1.80    0.70
 -16   2   4    0.70    0.70
  16   2  -4    1.80    0.70
 -16  -2   4    1.30    0.70
  16  -2  -4    2.10    0.70
  16  -2  -4    1.80    0.60
 -14   2   2    1.20    1.30
 -14   2   2   -0.20    1.40
 -14   2   2    1.20    0.70
  14   2  -2    0.50    0.60
 -14   2   2    0.70    0.80
 -14  -2   2    0.20    0.70
  14  -2  -2    0.70    0.60
 -14  -2   2   -0.60    1.20
  12   2   0    5.90    0.80
 -12   2   0    4.00    0.90
 -12   2   0    4.00    1.40
 -12   2   0    3.60    1.10
 -12   2   0    3.50    1.80
  12   2   0    4.40    0.80
 -12  -2   0    6.00    1.90
 -12  -2   0    5.20    1.30
  12  -2   0    2.90    0.80
  10   2   2   34.10    2.00
 -10   2  -2   41.60    2.20
 -10   2  -2   36.20    2.80
 -10   2  -2   36.30    3.20
  10   2   2   37.20    2.00
 -10  -2  -2   39.30    2.80
  10  -2   2   36.80    2.00
 -10  -2  -2   35.50    3.30
  -8   2  -4   93.99    5.40
   8   2   4  101.89    3.90
  -8   2  -4  102.39    4.80
   8  -2   4   96.19    3.80
   8  -2   4   92.09    3.80
  -8  -2  -4  100.79    4.80
  -8  -2  -4   92.09    4.00
   6   2   6   34.60    1.90
  -6   2  -6   34.30    2.60
  -6   2  -6   31.70    3.20
  -6  -2  -6   36.60    2.10
   6  -2   6   34.60    3.00
  -6  -2  -6   38.60    2.70
   6  -2   6   32.60    1.80
  -4   2  -8   44.80    2.90
   4   2   8   47.00    2.30
  -4   2  -8   45.10    2.60
  -4  -2  -8   43.00    2.70
   4  -2   8   48.10    2.40
   4  -2   8   48.10    3.50
  -4  -2  -8   44.90    2.50
   2   2  10    8.10    1.50
   2   2  10    9.50    1.10
  -2   2 -10    9.90    1.40
  -2   2 -10    8.60    1.30
  -2  -2 -10   12.00    1.20
   2  -2  10    7.70    1.50
   2  -2  10   11.00    1.20
  -2  -2 -10   11.70    1.50
   0   2 -12    8.30    1.40
   0   2  12    7.10    1.50
   0   2  12   10.40    1.20
   0  -2 -12   10.30    1.50
   0  -2 -12   11.20    1.70
   0  -2  12   10.00    1.30
   0  -2  12    7.70    1.70
   0  -2  12    7.80    1.70
   0  -2 -12    9.20    1.20
   2   2 -14   10.00    1.50
  -2   2  14    9.40    1.10
   2  -2 -14   12.10    1.30
   2  -2 -14    8.20    1.40
   2  -2 -14    8.80    1.80
   2  -2 -14   15.50    1.90
  -2  -2  14   11.60    1.30
  -4   2  16    3.60    0.70
   4   2 -16    4.70    1.00
   4  -2 -16    3.80    0.90
   4  -2 -16    4.90    1.00
  -4  -2  16    3.60    0.80
   4  -2 -16    5.00    1.10
   6   2 -18    3.20    0.70
   6   2 -18    5.20    0.70
  -6   2  18    3.30    0.60
  -6  -2  18    3.90    0.70
   6  -2 -18    3.50    1.00
   6  -2 -18    2.40    0.80
   6  -2 -18    3.30    0.80
 -19   3   7    6.10    0.90
 -19  -3   7    8.90    1.00
  19  -3  -7    9.30    1.20
  19  -3  -7    7.50    0.70
 -17   3   5    6.00    1.00
  17   3  -5    6.10    0.80
 -17   3   5    5.70    1.00
  17   3  -5    4.50    0.80
  17  -3  -5    5.60    0.80
  17  -3  -5    5.50    0.80
 -15   3   3  134.09    5.70
  15   3  -3  140.89    5.30
 -15   3   3  143.99    5.60
  15  -3  -3  138.79    5.10
 -15  -3   3  142.99    5.80
  15  -3  -3  130.89    5.10
  13   3  -1   40.70    2.30
 -13   3   1   43.60    2.50
  13   3  -1   40.30    2.20
 -13   3   1   44.70    3.90
 -13   3   1   41.80    3.00
 -13   3   1   36.40    3.80
  13  -3  -1   42.00    2.20
 -13  -3   1   39.30    3.80
 -13  -3   1   40.70    2.80
 -11   3  -1  275.37    9.40
 -11   3  -1  266.97   11.00
  11   3   1  239.98    9.00
 -11   3  -1  277.07   11.30
  11   3   1  253.37    9.00
 -11  -3  -1  269.67    9.90
 -11  -3  -1  250.57   10.90
  11  -3   1  261.57    9.00
  11  -3   1  244.08   10.80
  -9   3  -3  178.78    8.10
  -9   3  -3  161.28    6.30
   9   3   3  172.58    6.20
   9  -3   3  162.58    6.10
  -9  -3  -3  169.48    7.10
   9  -3   3  164.08    7.70
   7   3   5  104.59    4.10
  -7   3  -5  104.29    5.70
  -7  -3  -5  101.49    4.20
  -7  -3  -5  106.19    5.00
   7  -3   5  109.19    5.60
   7  -3   5  101.29    4.00
   7  -3   5   98.89    4.10
   5   3   7  117.69    4.50
  -5   3  -7  125.99    6.20
  -5   3  -7  115.49    5.20
  -5  -3  -7  110.69    4.80
  -5  -3  -7  111.49    4.60
   5  -3   7  114.09    4.50
  -5  -3  -7  119.69    5.20
   5  -3   7  109.69    5.90
   5  -3   7  108.99    4.40
  -3   3  -9    2.90    1.00
  -3   3  -9    3.80    1.00
   3   3   9    2.70    0.60
  -3   3  -9   -0.10    2.20
  -3  -3  -9    3.20    1.00
   3  -3   9    3.00    1.30
  -3  -3  -9    5.20    1.30
   3  -3   9    2.00    1.30
  -3  -3  -9    1.90    1.00
   3  -3   9    3.20    0.70
  -1   3 -11   63.49    3.20
   1   3  11   68.79    3.90
   1   3  11   64.79    3.10
  -1  -3 -11   71.69    3.40
  -1  -3 -11   61.19    2.90
   1  -3  11   69.09    4.50
   1  -3  11   59.69    4.30
   1  -3  11   64.29    3.10
  -1  -3 -11   68.59    3.60
  -1   3  13    4.40    0.80
   1   3 -13    2.70    1.00
   1  -3 -13    5.50    1.00
  -1  -3  13    4.20    0.80
   1  -3 -13    3.80    1.00
   1  -3 -13    4.80    1.20
   1  -3 -13    3.70    1.10
  -3   3  15   20.00    1.80
   3   3 -15   18.70    1.70
   3  -3 -15   20.10    1.70
   3  -3 -15   22.10    2.00
   3  -3 -15   20.50    1.50
  -3  -3  15   18.90    1.90
   3  -3 -15   18.60    1.80
  -5   3  17    3.80    0.70
   5   3 -17    4.00    0.80
   5  -3 -17    4.50    0.80
   5  -3 -17    2.50    1.20
  -5  -3  17    2.40    0.70
   5  -3 -17    3.50    0.80
 -20   4   8    2.60    0.60
  20  -4  -8    3.50    0.70
 -18   4   6   16.40    1.40
  18   4  -6   19.60    1.30
  18  -4  -6   18.40    1.20
 -16   4   4    1.20    0.80
 -16   4   4    3.00    0.90
  16   4  -4    1.40    0.60
  16  -4  -4    2.40    0.60
  16  -4  -4    1.70    0.70
 -14   4   2   11.00    2.10
 -14   4   2   11.30    1.70
  14   4  -2   11.80    1.20
 -14   4   2    7.70    2.10
 -14   4   2    8.40    1.20
 -14  -4   2    7.90    4.00
  14  -4  -2   10.90    1.10
 -14  -4   2    8.10    1.30
 -12   4   0   98.99    4.30
 -12   4   0   94.99    5.70
  12   4   0   99.09    4.10
 -12   4   0   99.99    5.80
  12  -4   0  100.99    4.00
 -12  -4   0  101.59    4.80
 -10   4  -2   73.09    3.50
 -10   4  -2   75.69    4.10
  10   4   2   68.69    3.10
 -10   4  -2   71.59    4.70
  10  -4   2   58.89    6.70
 -10  -4  -2   75.49    4.10
   8   4   4  631.34   20.50
  -8   4  -4  634.74   22.80
  -8   4  -4  610.64   20.70
  -8   4  -4  657.13   21.40
  -8  -4  -4  645.84   21.50
  -8  -4  -4  604.74   20.50
   8  -4   4  614.84   22.40
   8  -4   4  601.44   20.40
   6   4   6   22.30    1.50
  -6   4  -6   23.10    2.30
  -6   4  -6   25.90    3.30
   6  -4   6   20.50    1.30
  -6  -4  -6   21.40    1.70
  -6  -4  -6   21.50    2.20
   6  -4   6   21.70    1.50
   4   4   8  119.09    4.60
  -4   4  -8  134.49    7.80
  -4   4  -8  114.89    5.30
   4  -4   8  114.09    4.60
   4  -4   8  127.89    7.90
  -4  -4  -8  113.69    4.80
   4  -4   8  114.29    4.50
  -4  -4  -8  108.79    5.10
   4  -4   8  121.09    6.30
   2   4  10   11.40    1.80
   2   4  10   12.80    1.90
  -2   4 -10   11.70    1.70
  -2  -4 -10    9.50    1.30
  -2  -4 -10   11.20    1.50
   2  -4  10    9.90    1.20
   2  -4  10   12.20    2.30
   2  -4  10   10.60    1.90
   2  -4  10   11.50    1.20
  -2  -4 -10   11.10    1.60
   0   4  12    8.70    1.00
   0  -4  12    6.10    1.90
   0  -4  12    9.70    1.80
   0  -4 -12    8.00    1.00
   0  -4 -12   10.60    1.60
   0  -4  12    8.70    1.20
   0  -4 -12    9.20    1.30
   0  -4 -12    9.50    1.40
  -2   4  14    7.90    1.10
   2  -4 -14    9.40    1.40
   2  -4 -14    8.40    1.10
   2  -4 -14    7.70    1.30
  -2  -4  14    8.00    1.10
   2  -4 -14    8.50    1.10
  -4   4  16   52.99    2.50
  -4  -4  16   54.59    2.60
   4  -4 -16   56.79    2.70
   4  -4 -16   54.59    2.50
   4  -4 -16   61.69    2.90
  -6  -4  18    4.70    0.70
   6  -4 -18    6.40    0.80
   6  -4 -18    5.80    0.90
 -19   5   7    2.70    0.60
  19  -5  -7    2.70    0.70
 -19  -5   7    3.20    0.80
  19  -5  -7    2.60    0.50
 -17   5   5    1.30    0.90
 -17   5   5    1.30    0.70
  17   5  -5    0.40    0.40
  17  -5  -5    0.60    0.40
  17  -5  -5    1.10    0.50
 -17  -5   5    1.00    0.50
 -15   5   3    0.00    0.70
 -15   5   3    2.20    0.80
  15   5  -3    2.80    0.70
  15  -5  -3    1.80    0.70
  15  -5  -3    1.10    0.50
  13   5  -1    1.80    0.60
 -13   5   1    1.70    0.80
  13   5  -1    2.10    0.70
 -13   5   1    4.10    1.70
 -13   5   1    0.90    1.40
 -13   5   1    1.80    1.00
  13  -5  -1    2.00    0.70
 -11   5  -1    4.30    1.50
 -11   5  -1    2.70    1.20
 -11   5  -1    1.20    1.30
  11   5   1    5.40    0.90
  11  -5   1    3.80    0.80
 -11  -5  -1    6.00    1.30
 -11  -5  -1    5.40    0.90
  -9   5  -3    0.90    1.70
   9   5   3    2.50    0.70
  -9   5  -3    1.40    1.00
  -9   5  -3    1.60    1.20
   9  -5   3    3.10    0.80
   9  -5   3    0.20    1.80
  -9  -5  -3    2.50    1.20
   7   5   5   56.09    2.60
  -7   5  -5   51.69    4.20
  -7   5  -5   50.19    3.30
  -7  -5  -5   47.20    3.30
  -7  -5  -5   55.29    2.80
   7  -5   5   50.79    2.70
   7  -5   5   50.79    4.10
  -5   5  -7    7.50    1.90
  -5   5  -7    8.40    1.50
   5   5   7    7.50    1.00
  -5  -5  -7    7.20    1.20
  -5  -5  -7    9.10    1.50
   5  -5   7    6.40    1.00
  -3   5  -9  200.38    7.80
  -3   5  -9  197.58    9.50
   3   5   9  200.38    7.10
  -3  -5  -9  191.18    7.20
   3  -5   9  195.48    7.20
  -3  -5  -9  199.68    7.60
   3  -5   9  197.08    7.10
   3  -5   9  206.38    9.20
  -3  -5  -9  199.88    7.50
   1   5  11    1.50    0.60
   1  -5  11    0.10    1.30
  -1  -5 -11    0.90    0.90
  -1  -5 -11    0.00    0.70
   1  -5  11    2.90    0.70
  -1  -5 -11    1.70    0.90
   1  -5  11    2.50    0.70
  -1   5  13  143.59    5.70
   1  -5 -13  137.49    5.60
   1  -5 -13  133.39    5.30
   1  -5 -13  139.09    5.40
  -1  -5  13  132.99    5.20
  -3   5  15   35.10    1.80
   3  -5 -15   35.70    1.70
   3  -5 -15   34.50    2.40
   3  -5 -15   34.20    2.20
  -3  -5  15   31.10    1.80
   3  -5 -15   37.20    2.30
   5   5 -17    0.00    0.50
   5  -5 -17    0.60    0.50
   5  -5 -17   -0.60    0.70
  -5  -5  17   -0.10    0.50
 -18   6   6    4.50    0.80
 -18  -6   6    5.00    0.70
  18  -6  -6    6.00    0.90
  18  -6  -6    5.20    0.70
 -16   6   4   22.40    1.90
 -16   6   4   24.00    1.70
 -16  -6   4   24.80    1.50
  16  -6  -4   25.40    1.30
  16  -6  -4   25.80    1.60
  14   6  -2   15.80    1.30
 -14   6   2   16.80    1.50
  14   6  -2   17.20    1.40
 -14   6   2   16.00    1.80
  14  -6  -2   18.70    1.30
 -12   6   0  164.18    6.70
  12   6   0  155.78    5.80
  12   6   0  160.58    5.90
  12  -6   0  165.08    5.70
 -12  -6   0  140.49    6.30
  10   6   2   50.99    2.50
 -10   6  -2   51.19    3.40
 -10   6  -2   58.29    6.00
  10  -6   2   50.49    2.50
 -10  -6  -2   49.20    2.60
   8   6   4   35.80    2.00
  -8   6  -4   30.00    3.30
  -8   6  -4   30.50    2.70
   8  -6   4   33.10    2.00
  -8  -6  -4   32.70    2.00
  -8  -6  -4   33.20    2.20
  -6   6  -6   28.40    2.50
   6   6   6   28.20    1.70
  -6  -6  -6   24.50    1.90
   6  -6   6   27.20    1.80
   6  -6   6   21.70    3.10
  -6  -6  -6   26.20    2.10
   4   6   8   12.20    1.20
  -4   6  -8   11.40    1.70
  -4  -6  -8   13.40    1.70
  -4  -6  -8   11.20    1.20
  -4  -6  -8   10.80    1.40
   4  -6   8   11.00    1.30
   4  -6   8    9.70    3.20
  -2   6 -10  148.09    6.00
   2   6  10  146.29    5.50
  -2  -6 -10  146.89    5.80
  -2  -6 -10  144.19    5.50
  -2  -6 -10  149.09    6.10
   2  -6  10  149.39    5.60
   0   6  12   14.40    1.70
   0  -6 -12   14.90    1.60
   0  -6  12   11.90    1.40
   0  -6  12   11.70    1.30
   0  -6 -12   14.80    1.60
   0  -6 -12   13.10    1.70
  -2   6  14  133.09    4.90
   2  -6 -14  142.59    5.40
  -2  -6  14  120.39    4.90
   2  -6 -14  142.29    5.20
   2  -6 -14  140.59    5.10
   4  -6 -16    1.70    0.70
   4  -6 -16    2.20    0.70
 -17   7   5   12.20    1.10
  17  -7  -5   13.00    1.10
  17  -7  -5   13.40    1.20
 -17  -7   5   14.50    1.10
 -15   7   3   24.70    1.70
 -15   7   3   26.10    2.00
  15  -7  -3   28.20    1.30
  15  -7  -3   27.40    1.70
 -15  -7   3   26.10    1.60
 -13   7   1    6.20    1.10
  13   7  -1    6.20    0.90
 -13   7   1    5.40    1.30
  13  -7  -1    5.70    0.80
  11   7   1  128.69    5.00
 -11   7  -1  131.79    5.80
  11  -7   1  130.49    4.80
 -11  -7  -1  122.29    4.80
  -9   7  -3   -0.80    0.90
   9   7   3    0.30    0.50
  -9  -7  -3   -0.20    0.60
   9  -7   3   -0.60    0.50
  -7   7  -5    1.50    1.10
   7   7   5    0.90    0.50
  -7   7  -5   -2.20    1.40
   7  -7   5    1.10    0.60
  -7  -7  -5    1.20    0.80
  -7  -7  -5    1.60    0.70
  -5   7  -7  110.69    5.10
   5   7   7  110.19    4.30
  -5  -7  -7  107.39    4.70
  -5  -7  -7  107.59    4.60
   5  -7   7  110.99    4.40
   3   7   9    6.60    0.80
  -3   7  -9    7.70    1.30
  -3  -7  -9    7.60    1.30
  -3  -7  -9    7.10    1.40
   1   7  11    4.40    0.90
  -1  -7 -11    2.00    1.00
  -1  -7 -11    2.50    0.90
  -1  -7 -11    2.80    0.60
   1  -7  11    3.40    0.80
  -1   7  13   20.50    1.20
   1  -7 -13   19.70    1.70
   1  -7 -13   16.60    1.80
   1  -7 -13   18.70    1.50
   3  -7 -15   13.40    1.40
   3  -7 -15    9.70    1.30
   3  -7 -15   11.00    1.10
 -16   8   4   18.00    1.30
  16  -8  -4   19.70    1.30
  16  -8  -4   19.10    1.20
 -16  -8   4   19.50    1.20
  14   8  -2    1.40    0.60
 -14   8   2    3.10    0.90
 -14   8   2    2.60    0.80
 -14  -8   2    3.70    0.70
  14  -8  -2    1.80    0.70
  12   8   0   78.19    3.40
 -12   8   0   81.99    4.40
 -12  -8   0   81.69    3.30
  12  -8   0   76.59    3.10
 -10   8  -2   30.20    2.50
  10   8   2   30.30    1.80
  10  -8   2   28.30    1.70
 -10  -8  -2   29.60    1.70
 -10  -8  -2   28.90    1.80
  -8   8  -4   19.30    2.10
   8   8   4   16.00    1.30
  -8  -8  -4   17.00    1.50
  -8  -8  -4   17.30    1.60
   8  -8   4   16.70    1.50
  -8  -8  -4   17.30    1.20
  -6   8  -6    0.70    0.80
   6   8   6    1.10    0.50
   6  -8   6    1.50    0.70
  -6  -8  -6    1.60    0.70
  -6  -8  -6    0.40    0.70
   4   8   8   14.80    1.20
  -4  -8  -8   17.30    1.70
   4  -8   8   15.50    1.40
  -4  -8  -8   14.90    1.70
  -2   8 -10   31.80    2.30
   2   8  10   36.40    1.80
  -2  -8 -10   35.00    2.40
  -2  -8 -10   39.10    2.40
   2  -8  10   36.90    2.00
   0   8  12    6.30    0.80
   0  -8  12    6.90    0.90
   0  -8 -12    6.10    1.10
   0  -8 -12    7.60    1.10
   2  -8 -14   25.50    1.60
   2  -8 -14   29.20    1.80
  -2  -8  14   29.00    1.50
 -15   9   3  124.19    4.70
 -15   9   3  123.89    4.80
 -15  -9   3  127.59    4.40
  15  -9  -3  126.59    4.50
  13   9  -1   18.60    1.20
 -13   9   1   22.10    1.60
 -13   9   1   21.60    1.90
  13  -9  -1   22.00    1.50
  13  -9  -1   20.90    1.00
 -11   9  -1  107.19    4.70
  11   9   1   90.29    3.90
 -11  -9  -1   99.79    3.80
  11  -9   1  103.69    3.70
   9   9   3    0.20    0.50
  -9   9  -3    0.20    1.40
   9  -9   3    0.50    0.50
  -9  -9  -3    0.70    0.40
  -9  -9  -3    1.00    0.60
  -7   9  -5    6.80    2.10
   7   9   5    6.60    0.90
   7  -9   5    7.00    0.90
  -7  -9  -5    6.50    1.00
  -7  -9  -5    5.60    1.00
  -5   9  -7   47.60    2.80
   5   9   7   43.60    2.20
  -5  -9  -7   45.00    2.50
  -5  -9  -7   45.50    2.40
   5  -9   7   42.20    2.20
  -3   9  -9   32.50    2.30
   3   9   9   35.80    1.80
   3  -9   9   37.10    1.90
  -3  -9  -9   35.90    2.20
  -3  -9  -9   38.50    2.30
   1   9  11  170.88    6.00
  -1  -9 -11  176.08    7.20
   1  -9 -13   22.20    1.60
   1  -9 -13   21.50    1.40
  12  10   0   16.60    1.10
 -12  10   0   18.30    1.70
 -12  10   0   16.00    1.30
 -12 -10   0   18.50    1.10
  12 -10   0   19.30    1.30
 -10  10  -2    2.50    0.90
  10  10   2    1.90    0.50
 -10 -10  -2    1.90    0.40
  10 -10   2    2.00    0.70
  -8  10  -4    2.80    1.00
   8  10   4    3.60    0.70
  -8 -10  -4    5.20    0.80
  -8 -10  -4    6.30    0.90
   8 -10   4    4.20    0.60
   6  10   6   41.90    2.10
  -6  10  -6   43.30    2.70
  -6 -10  -6   47.30    3.10
   6 -10   6   45.50    2.10
  -6 -10  -6   49.70    2.80
  -4  10  -8    1.10    0.70
   4  10   8    1.50    0.40
  -4 -10  -8   -0.80    1.00
   2  10  10   72.49    3.00
  -2 -10 -10   81.29    3.40
  -2 -10 -10   79.69    3.40
   2 -10  10   80.99    3.10
 -11  11  -1   75.09    3.10
 -11  11  -1   87.89    3.60
  11  11   1   78.59    3.10
  11 -11   1   84.89    3.10
  -9  11  -3   21.90    1.70
   9  11   3   17.90    1.20
  -9  11  -3   15.00    1.10
   9 -11   3   19.10    0.90
  -7  11  -5    3.90    0.90
   7  11   5    5.80    0.70
  -7 -11  -5    5.10    0.70
   7 -11   5    6.40    0.70
  -7 -11  -5    3.50    0.70
  -5  11  -7   32.80    2.50
   5  11   7   33.00    1.60
   5 -11   7   32.70    1.50
  -5 -11  -7   33.30    1.90
  -5 -11  -7   34.30    1.80
   3  11   9   -0.80    0.40
   3 -11   9    0.10    0.40
  -3 -11  -9    0.30    0.60
  -3 -11  -9   -0.10    0.60
  20   0  -7    0.10    0.40
  20   0  -7    0.30    0.40
 -18   0   5    1.50    0.60
  18   0  -5    0.40    0.50
 -16   0   3    0.40    0.50
 -16   0   3   -0.80    0.50
  14   0  -1    0.10    0.50
 -14   0   1   -1.10    0.70
 -14   0   1   -0.20    0.60
 -12   0  -1    0.60    0.90
 -12   0  -1    0.50    1.20
  12   0   1    0.30    0.50
 -10   0  -3   -0.40    1.10
 -10   0  -3   -1.40    0.90
  10   0   3    1.60    0.70
  10   0   3    0.70    0.40
   8   0   5    0.70    0.50
  -8   0  -5    1.50    1.50
   6   0   7   -1.00    0.40
  -6   0  -7   -0.50    0.80
   4   0   9    0.80    0.90
  -4   0  -9    0.50    0.90
   4   0   9    0.30    0.50
  -4   0  -9   -0.50    0.70
   2   0  11   -0.30    0.40
   2   0  11   -1.10    1.00
  -2   0 -11   -1.60    0.80
   0   0 -13   -0.70    0.90
   0   0  13   -0.20    0.50
   2   0 -15   -0.30    0.80
   2   0 -15   -0.20    0.90
   4   0 -17   -0.80    0.70
   4   0 -17   -0.90    0.80
  -4   0  17    0.10    0.40
 -19   1   6   11.30    1.00
  19   1  -6   14.80    1.10
  19   1  -6   14.60    1.10
  19  -1  -6   14.60    1.30
  19  -1  -6   13.90    1.10
 -17   1   4  113.79    4.80
  17   1  -4  122.69    4.50
 -17   1   4  113.89    4.80
  17  -1  -4  121.59    4.50
 -17  -1   4  119.89    4.90
 -15   1   2   16.30    1.50
  15   1  -2   18.00    1.40
 -15   1   2   18.10    1.90
  15  -1  -2   17.60    1.40
 -15  -1   2   18.30    1.90
 -13   1   0  199.88    9.30
 -13   1   0  209.58    8.10
 -13   1   0  208.08    7.50
  13   1   0  193.88    7.20
 -13  -1   0  198.78    9.20
  13  -1   0  200.28    7.20
 -13  -1   0  192.98    7.90
 -11   1  -2  272.97   10.20
  11   1   2  253.07    9.20
  11   1   2  253.37    9.20
 -11   1  -2  273.57   11.40
  11  -1   2  266.17    9.40
 -11  -1  -2  278.37   10.20
 -11  -1  -2  273.07   11.30
  -9   1  -4   35.30    2.80
   9   1   4   28.50    1.90
   9   1   4   30.70    1.80
  -9   1  -4   32.50    3.20
  -9  -1  -4   39.10    2.90
  -9  -1  -4   30.60    2.00
   9  -1   4   32.40    1.90
   9  -1   4   33.10    1.80
  -7   1  -6 1093.09   34.20
   7   1   6 1031.00   33.30
   7  -1   6 1008.60   33.20
  -7  -1  -6 1109.09   34.20
   7  -1   6  926.21   33.10
  -5   1  -8   49.60    3.10
   5   1   8   52.49    2.60
  -5  -1  -8   49.00    2.80
   5  -1   8   53.59    3.80
   5  -1   8   54.99    2.60
  -5  -1  -8   50.89    3.10
  -3   1 -10  560.64   19.30
   3   1  10  556.44   19.00
  -3   1 -10  592.84   19.10
   3   1  10  599.34   20.50
   3  -1  10  562.64   19.10
   3  -1  10  574.74   20.70
  -3  -1 -10  547.45   19.20
  -3  -1 -10  583.84   19.10
   1   1  12    9.90    1.20
  -1   1 -12    8.90    1.40
   1  -1  12   10.60    1.30
   1  -1  12    9.70    1.90
   1  -1  12    8.10    1.90
  -1  -1 -12    7.70    1.40
   1   1 -14   17.20    2.00
  -1   1  14   19.10    1.50
   1  -1 -14   20.00    1.90
  -1  -1  14   18.60    1.50
   1  -1 -14   21.10    1.60
   1  -1 -14   20.50    2.10
   1  -1 -14   17.40    1.80
  -3   1  16   97.09    3.90
   3   1 -16   98.09    4.10
   3   1 -16  102.79    4.10
   3  -1 -16   97.09    4.10
   3  -1 -16   98.69    4.10
  -3  -1  16   92.79    3.90
   5   1 -18    0.40    0.70
  -5   1  18   -0.30    0.40
   5   1 -18    0.40    0.60
   5  -1 -18    0.00    0.70
  -5  -1  18    0.20    0.40
  20  -2  -7   36.10    1.80
 -20  -2   7   38.20    2.20
  20  -2  -7   36.00    1.50
 -18   2   5    6.20    0.90
  18   2  -5    5.40    0.80
  18  -2  -5    6.10    0.80
 -16   2   3   87.29    3.80
 -16   2   3   80.89    3.90
  16   2  -3   89.89    3.60
 -16  -2   3   83.39    3.90
  16  -2  -3   95.09    3.60
  16  -2  -3   82.19    3.40
  14   2  -1   63.09    2.90
 -14   2   1   63.39    3.10
 -14   2   1   64.69    3.60
 -14   2   1   67.49    4.90
 -14  -2   1   56.29    3.40
  14  -2  -1   65.49    2.90
 -14  -2   1   59.69    4.80
  12   2   1    3.40    0.60
 -12   2  -1    3.70    1.50
 -12   2  -1    4.40    0.90
  12   2   1    4.90    0.90
  12  -2   1    2.70    0.70
 -12  -2  -1    0.60    1.40
 -10   2  -3  322.07   11.50
 -10   2  -3  300.37   12.60
  10   2   3  295.67   10.60
  10   2   3  311.07   10.60
 -10  -2  -3  314.97   11.50
  10  -2   3  306.37   10.50
  -8   2  -5   45.10    3.90
   8   2   5   48.60    2.40
  -8   2  -5   50.89    3.30
   8  -2   5   47.50    2.40
   8  -2   5   46.90    2.30
  -8  -2  -5   44.80    2.50
  -8  -2  -5   45.60    3.20
   8  -2   5   51.09    3.70
  -6   2  -7  105.29    4.90
   6   2   7   98.89    4.00
   6  -2   7  100.99    5.50
  -6  -2  -7   99.89    4.70
  -6  -2  -7   93.59    4.20
   6  -2   7   96.19    4.00
   6  -2   7   93.99    4.00
   4   2   9   49.99    2.50
  -4   2  -9   47.90    3.00
   4  -2   9   48.20    2.50
  -4  -2  -9   45.40    2.90
  -4  -2  -9   46.10    2.70
   4  -2   9   50.69    3.70
  -4  -2  -9   49.20    2.90
   2   2  11    6.20    1.40
   2   2  11    5.80    0.90
  -2   2 -11    5.40    1.20
  -2  -2 -11    5.10    1.20
   2  -2  11    6.10    1.70
   2  -2  11    2.70    1.30
   2  -2  11    4.80    0.90
  -2  -2 -11    4.60    1.10
   0   2 -13   45.80    2.70
   0   2  13   45.80    2.40
   0  -2 -13   49.90    2.90
   0  -2 -13   46.40    2.80
   0  -2  13   43.00    2.40
   0  -2 -13   44.60    2.70
   0  -2 -13   45.40    3.10
   2   2 -15    2.40    0.90
  -2   2  15    3.50    0.90
   2  -2 -15    3.60    0.80
   2  -2 -15    2.20    0.90
  -2  -2  15    3.30    0.80
   2  -2 -15    3.80    0.90
   2  -2 -15    2.40    0.90
   4   2 -17   17.90    1.40
   4   2 -17   22.80    1.50
  -4   2  17   20.80    1.70
   4  -2 -17   21.80    1.60
  -4  -2  17   19.30    1.30
   4  -2 -17   18.80    1.70
 -19   3   6    3.90    0.70
  19   3  -6    2.80    0.80
  19  -3  -6    3.50    0.50
 -19  -3   6    2.80    0.60
 -17   3   4   19.00    1.80
  17   3  -4   23.10    1.50
 -17   3   4   20.60    1.60
  17  -3  -4   24.50    1.40
  17  -3  -4   24.10    1.40
 -15   3   2   43.20    2.40
 -15   3   2   43.50    2.70
  15  -3  -2   42.00    2.20
 -15  -3   2   44.50    2.70
  15  -3  -2   43.40    2.20
 -13   3   0    3.20    3.40
 -13   3   0    8.20    1.50
  13   3   0    8.30    0.90
  13   3   0    7.60    1.00
 -13   3   0    5.10    1.50
 -13   3   0    7.60    1.20
 -13  -3   0   11.30    1.70
  13  -3   0    6.20    1.00
 -11   3  -2   12.30    2.50
  11   3   2   10.00    1.20
  11   3   2   10.00    1.60
 -11   3  -2   10.00    1.20
  11  -3   2   17.60    2.80
  11  -3   2   10.70    1.20
 -11  -3  -2    6.00    1.60
   9   3   4    6.20    0.90
  -9   3  -4    9.10    1.70
  -9   3  -4    5.90    1.70
  -9  -3  -4    6.40    1.00
  -9  -3  -4    7.90    1.60
   9  -3   4    5.80    1.50
  -7   3  -6  119.49    5.40
   7   3   6  114.89    4.50
  -7   3  -6  105.19    6.00
   7  -3   6  105.89    4.30
   7  -3   6  112.89    6.10
  -7  -3  -6  116.59    4.70
   7  -3   6  104.39    4.40
  -7  -3  -6  121.39    5.40
  -5   3  -8    2.00    0.90
  -5   3  -8   -1.60    2.00
   5   3   8    2.60    0.70
  -5  -3  -8    2.20    0.80
   5  -3   8   -0.50    0.90
  -5  -3  -8    1.90    1.00
  -5  -3  -8    1.60    0.90
   5  -3   8    1.60    0.60
   3   3  10   47.00    2.40
   3   3  10   45.60    3.40
  -3   3 -10   42.30    2.70
   3  -3  10   42.20    2.30
  -3  -3 -10   46.10    2.60
   3  -3  10   47.40    3.80
  -3  -3 -10   44.70    2.80
   3  -3  10   39.60    2.40
   3  -3  10   45.60    3.70
   1   3  12   59.79    2.80
  -1   3 -12   58.39    3.00
  -1  -3 -12   62.89    3.30
  -1  -3 -12   59.19    3.00
  -1  -3 -12   59.49    3.10
   1  -3  12   61.09    2.90
   1   3 -14    1.50    0.90
   1  -3 -14    1.60    0.80
   1  -3 -14    2.20    1.00
   1  -3 -14    2.60    0.80
  -1  -3  14    2.20    0.80
  -3   3  16   46.80    2.20
  -3  -3  16   45.20    2.30
   3  -3 -16   45.20    2.50
   3  -3 -16   44.90    2.50
   5   3 -18   12.50    0.90
  -5   3  18   10.90    0.80
  -5  -3  18   10.60    0.80
   5  -3 -18   10.30    1.20
   5  -3 -18   10.50    1.00
 -18   4   5    1.10    0.50
  18   4  -5    1.70    0.70
  18  -4  -5    1.10    0.40
 -18  -4   5    1.10    0.60
  18  -4  -5    2.00    0.50
 -16   4   3   18.00    1.70
  16   4  -3   20.60    1.40
 -16   4   3   19.00    1.70
  16  -4  -3   20.60    1.40
  16  -4  -3   22.00    1.40
 -14   4   1  155.38    6.00
  14   4  -1  159.78    6.50
 -14   4   1  154.38    6.40
  14  -4  -1  152.08    5.60
 -14  -4   1  158.08    6.40
 -12   4  -1    0.50    0.60
 -12   4  -1    2.00    1.40
 -12   4  -1    2.20    1.10
  12   4   1    1.60    0.60
 -12   4  -1    2.40    2.40
  12   4   1    3.70    0.70
 -12  -4  -1    1.00    0.80
  12  -4   1    1.10    0.60
  10   4   3  995.90   33.10
 -10   4  -3 1022.40   34.00
 -10   4  -3 1044.40   33.90
 -10   4  -3 1032.20   35.60
  10  -4   3 1026.20   35.40
  10  -4   3 1004.00   33.00
 -10  -4  -3 1071.49   34.20
   8   4   5   14.30    2.00
  -8  -4  -5   16.80    1.60
   8  -4   5   14.70    1.40
   6   4   7  317.87   10.70
  -6   4  -7  286.87   12.30
   6  -4   7  275.27   10.00
   6  -4   7  296.87   10.20
   6  -4   7  295.87   12.20
  -6  -4  -7  296.47   10.50
   4   4   9   49.90    2.40
  -4   4  -9   42.30    2.90
  -4  -4  -9   47.80    2.60
   4  -4   9   50.59    4.00
  -4  -4  -9   47.90    2.80
   4  -4   9   54.69    2.50
   4  -4   9   42.00    4.60
   4  -4   9   48.60    2.40
   2   4  11    4.40    0.80
  -2  -4 -11    4.00    1.00
   2  -4  11    5.20    0.90
  -2  -4 -11    4.40    1.20
  -2  -4 -11    4.50    1.00
   2  -4  11    4.10    0.80
   0   4  13  193.28    7.00
   0  -4 -13  186.88    7.00
   0  -4  13  197.88    7.10
   0  -4 -13  193.28    7.20
   0  -4 -13  200.18    7.40
  -2   4  15    2.20    0.60
[truncated: 50,822 more chars]
