# Supplementary material for: Surface‐Decoupled Altitudinal and Azimuthal Triptycene‐Fused Tetrapodal Molecular Motors
Source: Angew Chem Int Ed Engl. 2025 Oct 23;65(2):e202513922. doi: 10.1002/anie.202513922 (PMC12790369; doi:10.1002/anie.202513922)
Supplement: Supplementary file 2 — Supporting Information [file ANIE-65-e202513922-s001.zip › 19@Au111.xyz]

229
CONTCARau                               
Au    0.000000    0.000000    0.884493
Au    0.000000   14.598800    0.884493
Au   16.721001    0.000000    0.884493
Au   16.721001   14.598800    0.884493
Au    2.786889    0.000000    0.884493
Au    2.786889   14.598800    0.884493
Au    1.393361    2.433182    0.884493
Au    4.180250    2.433182    0.884493
Au    0.000000    1.651270    3.480185
Au   16.721001    1.651270    3.480185
Au    2.786889    1.651270    3.480185
Au    1.393361    4.084452    3.480185
Au    4.180250    4.084452    3.480480
Au    0.323932    1.767806    6.166550
Au    3.110179    1.765907    6.169177
Au    4.506367    4.197750    6.180689
Au    1.734123    4.202779    6.246977
Au   16.405827   14.130459    8.949148
Au    2.469479   14.142206    8.945142
Au    1.079252    1.954178    8.874787
Au    3.879101    1.965991    8.872350
Au    5.573611    0.000000    0.884493
Au    5.573611   14.598800    0.884493
Au    8.360500    0.000000    0.884493
Au    8.360500   14.598800    0.884493
Au    6.967139    2.433182    0.884493
Au    9.753860    2.433182    0.884493
Au    5.573611    1.651270    3.480185
Au    8.360500    1.651270    3.480185
Au    6.967139    4.084452    3.480185
Au    9.753860    4.084452    3.480480
Au    5.906407    1.765701    6.178486
Au    8.695931    1.772480    6.244660
Au   10.077860    4.197410    6.177026
Au    7.294345    4.199225    6.188368
Au    5.259707   14.145736    8.946597
Au    8.039732   14.138330    8.914751
Au    6.657641    1.981535    8.917125
Au    9.450899    1.959123    9.011680
Au   11.147390    0.000000    0.884493
Au   11.147390   14.598800    0.884493
Au   13.934111    0.000000    0.884493
Au   13.934111   14.598800    0.884493
Au   12.540751    2.433182    0.884493
Au   15.327641    2.433182    0.884493
Au   11.147390    1.651270    3.480185
Au   13.934111    1.651270    3.480185
Au   12.540751    4.084452    3.480185
Au   15.327641    4.084452    3.480480
Au   11.471763    1.761815    6.164610
Au   14.263954    1.762693    6.193543
Au   15.657104    4.195639    6.178392
Au   12.868017    4.194363    6.183311
Au   10.844995   14.120708    8.793249
Au   13.621972   14.138021    8.921258
Au   12.249001    1.974912    8.855875
Au   15.022782    1.965240    8.947735
Au    0.000000    4.866218    0.884493
Au   16.721001    4.866218    0.884493
Au    2.786889    4.866218    0.884493
Au    1.393361    7.299400    0.884493
Au    4.180250    7.299400    0.884493
Au    0.000000    6.517488    3.480185
Au   16.721001    6.517488    3.480185
Au    2.786889    6.517488    3.480185
Au    1.393361    8.950670    3.480185
Au    4.180250    8.950670    3.480480
Au    0.331514    6.627609    6.182689
Au    3.117800    6.631488    6.168637
Au    4.515373    9.065071    6.198881
Au    1.723079    9.060976    6.171530
Au   16.388567    4.402923    8.904523
Au    2.459872    4.410978    8.981680
Au    1.069534    6.852382    8.928126
Au    3.865114    6.855820    8.870241
Au    5.573611    4.866218    0.884493
Au    8.360500    4.866218    0.884493
Au    6.967139    7.299400    0.884493
Au    9.753860    7.299400    0.884493
Au    5.573611    6.517488    3.480185
Au    8.360500    6.517488    3.480185
Au    6.967139    8.950670    3.480185
Au    9.753860    8.950670    3.480480
Au    5.911726    6.633717    6.187490
Au    8.694859    6.629942    6.178868
Au   10.075499    9.058150    6.162997
Au    7.293174    9.067614    6.184375
Au    5.278357    4.418809    8.870811
Au    8.049793    4.413207    8.937572
Au    6.634244    6.857515    8.953743
Au    9.405302    6.850535    8.915074
Au   11.147390    4.866218    0.884493
Au   13.934111    4.866218    0.884493
Au   12.540751    7.299400    0.884493
Au   15.327641    7.299400    0.884493
Au   11.147390    6.517488    3.480185
Au   13.934111    6.517488    3.480185
Au   12.540751    8.950670    3.480185
Au   15.327641    8.950670    3.480480
Au   11.488123    6.628471    6.234070
Au   14.261718    6.626176    6.170361
Au   15.659099    9.061616    6.181633
Au   12.860636    9.059257    6.147678
Au   10.826590    4.406523    8.885819
Au   13.617597    4.400508    8.923782
Au   12.203710    6.854785    8.954812
Au   15.020790    6.835475    8.866482
Au    0.000000    9.732582    0.884493
Au   16.721001    9.732582    0.884493
Au    2.786889    9.732582    0.884493
Au    1.393361   12.165617    0.884493
Au    4.180250   12.165617    0.884493
Au    0.000000   11.383706    3.480185
Au   16.721001   11.383706    3.480185
Au    2.786889   11.383706    3.480185
Au    1.393361   13.817034    3.480185
Au    4.180250   13.817034    3.480480
Au    0.322636   11.496127    6.187801
Au    3.103474   11.493696    6.150769
Au    4.503902   13.936522    6.186752
Au    1.716209   13.929185    6.189391
Au   16.396643    9.280283    8.935371
Au    2.447519    9.282424    8.893411
Au    1.073970   11.708297    8.934519
Au    3.861466   11.728566    8.802913
Au    5.573611    9.732582    0.884493
Au    8.360500    9.732582    0.884493
Au    6.967139   12.165617    0.884493
Au    9.753860   12.165617    0.884493
Au    5.573611   11.383706    3.480185
Au    8.360500   11.383706    3.480185
Au    6.967139   13.817034    3.480185
Au    9.753860   13.817034    3.480480
Au    5.896124   11.499784    6.178473
Au    8.685577   11.496799    6.185882
Au   10.069645   13.930638    6.144322
Au    7.291024   13.936089    6.177305
Au    5.231279    9.294668    8.940671
Au    8.023973    9.283731    8.925572
Au    6.653424   11.718746    8.894889
Au    9.429313   11.714059    8.937012
Au   11.147390    9.732582    0.884493
Au   13.934111    9.732582    0.884493
Au   12.540751   12.165617    0.884493
Au   15.327641   12.165617    0.884493
Au   11.147390   11.383706    3.480185
Au   13.934111   11.383706    3.480185
Au   12.540751   13.817034    3.480185
Au   15.327641   13.817034    3.480480
Au   11.472610   11.497492    6.183037
Au   14.260593   11.497373    6.185143
Au   15.657007   13.930592    6.194177
Au   12.871717   13.928682    6.178305
Au   10.805841    9.302851    8.853725
Au   13.627032    9.295749    8.801814
Au   12.227031   11.702765    8.929199
Au   15.012802   11.714165    8.936417
 C    4.967813    5.343466   13.723027
 C    7.737897    6.763680   16.439638
 C    7.960614    7.224568   14.999002
 C    7.092779    4.772892   15.132908
 C    7.288773    5.419355   16.504974
 C    6.624148    7.011839   14.290564
 C    8.426448    4.898136   14.410153
 C    6.152438    5.691415   14.357392
 C    8.912086    6.213757   14.360687
 C    7.896574    7.477615   17.627037
 C    7.653048    6.810152   18.856461
 C    7.244739    5.487292   18.922670
 C    7.044785    4.787738   17.722393
 C   10.311341    4.135938   13.079819
 C   10.829193    5.451108   13.069360
 C    4.668877    7.644180   12.990691
 C    4.210141    6.306066   13.026043
 C    9.116655    3.879613   13.776900
 C   10.110576    6.478495   13.715686
 C    5.883830    7.972883   13.622467
 C   11.038393    2.983760   12.422215
 C   12.166397    5.773547   12.444809
 C    2.876626    5.911248   12.425169
 C    3.831840    8.746066   12.380872
 C    8.285430    8.880081   17.934561
 C    8.286656    9.044407   19.340006
 C    7.908968    7.750249   19.986578
 C    8.604467    9.970247   17.124947
 C    8.917505   11.197866   17.731623
 C    8.920821   11.343003   19.122736
 C    8.598905   10.254636   19.943172
 C   10.985302    0.238360   12.097298
 C   13.750576    8.047978   12.093597
 C    1.260319    3.646988   12.191203
 C    3.598831   11.493690   12.174445
 O    7.836650    7.507774   21.187996
 S    9.915790    1.666830   11.813509
 S   12.156695    7.383213   11.558146
 S    2.875266    4.245775   11.640159
 S    4.807196   10.189253   11.833921
 H    4.617180    4.309347   13.750092
 H    8.321028    8.252707   14.909592
 H    6.732722    3.738723   15.197036
 H    7.070574    5.018850   19.892647
 H    6.698919    3.752180   17.737101
 H    8.717337    2.863758   13.788950
 H   10.489920    7.501430   13.669667
 H    6.237468    9.004129   13.578158
 H   11.648326    3.307838   11.566640
 H   11.714703    2.491132   13.139042
 H   12.503947    5.008094   11.734755
 H   12.939744    5.867401   13.222987
 H    2.528194    6.624301   11.666585
 H    2.103346    5.861718   13.208152
 H    3.253368    8.393240   11.513426
 H    3.107072    9.122597   13.121420
 H    8.605905    9.897996   16.037663
 H    9.161562   12.054543   17.101273
 H    9.168397   12.308070   19.566465
 H    8.586469   10.338987   21.031258
 H   11.931453    0.331620   11.546799
 H   11.170320    0.130050   13.174774
 H   13.844831    9.043555   11.640357
 H   13.750019    8.134699   13.188498
 H   14.582750    7.423206   11.743437
 H    1.133762    2.646001   11.757928
 H    1.243187    3.585405   13.287479
 H    0.452599    4.290058   11.816822
 H    4.040379   12.435999   11.826149
 H    2.662666   11.324823   11.624042
 H    3.409300   11.547512   13.255436
 H   10.448207   -0.643036   11.723707
