# Supplementary material for: Surface‐Decoupled Altitudinal and Azimuthal Triptycene‐Fused Tetrapodal Molecular Motors
Source: Angew Chem Int Ed Engl. 2025 Oct 23;65(2):e202513922. doi: 10.1002/anie.202513922 (PMC12790369; doi:10.1002/anie.202513922)
Supplement: Supplementary file 2 — Supporting Information [file ANIE-65-e202513922-s001.zip › Atropisomers.xyz]

   62
min(R)-15: E(RB3LYP) =  -1386.99319078 
 C     1.680090     0.891239     1.492923
 C     0.590626    -0.041359     2.023526
 C     0.327355    -0.312533     3.361171
 H     0.913516     0.162626     4.144174
 C    -0.698513    -1.214404     3.682653
 H    -0.913448    -1.443303     4.723319
 C    -1.447197    -1.817080     2.672250
 H    -2.247852    -2.506526     2.927251
 C    -1.201258    -1.527995     1.316128
 C    -0.163840    -0.648129     1.002179
 C     0.299804    -0.239686    -0.399393
 C     0.224228     1.285356    -0.432459
 C    -0.478332     2.063519    -1.342901
 H    -1.054733     1.587900    -2.132561
 C    -0.470998     3.466230    -1.241080
 C     0.262191     4.081772    -0.204673
 C     0.977366     3.281295     0.705381
 H     1.546017     3.755960     1.502950
 C     0.961269     1.896116     0.592843
 C     2.534001     0.029536     0.562776
 C     3.904009    -0.187995     0.646275
 H     4.483339     0.287359     1.435721
 C     4.554711    -1.020890    -0.282751
 C     3.803241    -1.639272    -1.304680
 C     2.416840    -1.410741    -1.377261
 H     1.836036    -1.888113    -2.164385
 C     1.787550    -0.584439    -0.454158
 H     2.256889     1.364164     2.289661
 H    -0.270968    -0.709787    -1.199772
 C    -2.012103    -2.199577     0.259860
 C    -2.910146    -1.525945    -0.600425
 C    -1.842666    -3.582719     0.091813
 C    -3.581130    -2.241576    -1.605562
 C    -2.527325    -4.288523    -0.898090
 H    -1.146599    -4.103914     0.743146
 C    -3.398270    -3.613505    -1.757117
 H    -4.261681    -1.705644    -2.259042
 H    -2.372890    -5.359153    -1.002457
 H    -3.933455    -4.150755    -2.534915
 C    -3.236582    -0.068825    -0.515059
 O    -3.676072     0.578666    -1.454666
 O    -3.050379     0.448009     0.706454
 C    -3.321422     1.856154     0.865941
 H    -4.386939     2.054753     0.720047
 H    -3.028911     2.087808     1.890463
 H    -2.729420     2.439769     0.158990
 C     6.042550    -1.247569    -0.179719
 H     6.280147    -2.310639    -0.039421
 H     6.564033    -0.926925    -1.091517
 H     6.466069    -0.693132     0.664067
 C     4.473063    -2.539446    -2.312964
 H     5.247197    -2.005217    -2.880014
 H     4.970132    -3.389912    -1.827417
 H     3.745180    -2.937174    -3.027642
 C     0.281221     5.583747    -0.066010
 H     0.896914     5.891461     0.785461
 H     0.682541     6.067564    -0.966537
 H    -0.729238     5.987368     0.083578
 C    -1.261474     4.295998    -2.221627
 H    -2.030796     4.893214    -1.713533
 H    -0.620707     5.004287    -2.763601
 H    -1.761921     3.660035    -2.959053
   62
ts1: E(RB3LYP) =  -1386.96243375 
 C    -1.879541     0.026099    -1.647847
 C    -0.391400    -0.328825    -1.679174
 C     0.256424    -0.728370    -2.838485
 H    -0.275277    -0.751524    -3.786198
 C     1.581730    -1.157311    -2.736770
 H     2.102259    -1.563874    -3.599511
 C     2.246054    -1.058264    -1.522208
 H     3.251191    -1.446465    -1.500448
 C     1.660247    -0.524061    -0.345472
 C     0.258753    -0.290534    -0.421127
 C    -0.787353    -0.034698     0.692751
 C    -1.414121     1.317773     0.368369
 C    -1.437110     2.446265     1.179246
 H    -0.978980     2.418182     2.166001
 C    -2.050745     3.631457     0.734189
 C    -2.644826     3.666279    -0.545688
 C    -2.613855     2.515118    -1.354528
 H    -3.072088     2.542157    -2.341463
 C    -2.003174     1.351487    -0.902776
 C    -2.501219    -1.035748    -0.749948
 C    -3.530116    -1.917647    -1.057427
 H    -4.002450    -1.885701    -2.037451
 C    -3.969710    -2.856307    -0.106171
 C    -3.353677    -2.898741     1.163721
 C    -2.310871    -2.001099     1.456020
 H    -1.834837    -2.033234     2.434411
 C    -1.888255    -1.078090     0.506162
 H    -2.314375     0.052916    -2.648370
 H    -0.418137    -0.094935     1.706457
 C     2.545877    -0.239578     0.837857
 C     3.958811    -0.445370     0.830836
 C     2.036432     0.287933     2.042835
 C     4.722190    -0.306927     1.999108
 C     2.805195     0.465726     3.192087
 H     1.012944     0.607052     2.102270
 C     4.154789     0.124743     3.194969
 H     5.789860    -0.501690     1.947454
 H     2.334335     0.873487     4.082451
 H     4.764142     0.233028     4.087369
 C     4.827889    -0.669496    -0.370179
 O     5.515063    -1.659328    -0.562021
 O     4.851230     0.417602    -1.159212
 C     5.639151     0.319783    -2.366921
 H     5.266623    -0.495184    -2.993743
 H     5.509837     1.276929    -2.872484
 H     6.691607     0.154526    -2.123881
 C    -5.089476    -3.807709    -0.447218
 H    -4.764898    -4.854471    -0.376051
 H    -5.938426    -3.694614     0.240171
 H    -5.454044    -3.635831    -1.465222
 C    -3.805030    -3.895832     2.201900
 H    -4.865682    -3.763578     2.454266
 H    -3.693415    -4.928516     1.845230
 H    -3.223625    -3.792605     3.123850
 C    -3.309365     4.923749    -1.048379
 H    -3.711774     4.778715    -2.056221
 H    -4.136527     5.232017    -0.394944
 H    -2.605613     5.766167    -1.082883
 C    -2.069394     4.850539     1.622531
 H    -1.568497     5.704313     1.146905
 H    -3.095642     5.172232     1.845014
 H    -1.564693     4.650241     2.573323
   62
ts2: E(RB3LYP) =  -1386.95267063 
 C     1.948596     0.095530     1.708198
 C     0.516868     0.083170     2.245212
 C     0.248353     0.207458     3.596476
 H     1.059261     0.272178     4.317272
 C    -1.087512     0.295298     3.987880
 H    -1.352744     0.449296     5.030413
 C    -2.093887     0.207950     3.038928
 H    -3.092304     0.343113     3.421426
 C    -1.874385     0.000149     1.643507
 C    -0.504218    -0.003412     1.259625
 C     0.154949    -0.024129    -0.133167
 C     1.020872     1.231938    -0.221206
 C     0.913553     2.248197    -1.163497
 H     0.147829     2.202788    -1.934441
 C     1.792723     3.345731    -1.129966
 C     2.786294     3.409230    -0.129119
 C     2.881759     2.372772     0.817749
 H     3.646731     2.421417     1.590470
 C     2.007136     1.294235     0.768659
 C     2.093733    -1.144582     0.838184
 C     3.056038    -2.141387     0.946732
 H     3.814252    -2.084914     1.725751
 C     3.060898    -3.226760     0.052240
 C     2.078777    -3.293759    -0.959194
 C     1.110502    -2.277988    -1.055227
 H     0.350009    -2.333838    -1.828216
 C     1.115722    -1.213038    -0.160639
 H     2.683430     0.144534     2.513481
 H    -0.529862    -0.050105    -0.955277
 C    -3.143404    -0.124755     0.799770
 C    -3.313852    -0.095449    -0.617001
 C    -4.370719    -0.215951     1.508985
 C    -4.588195     0.053012    -1.199984
 C    -5.630736    -0.124896     0.926838
 H    -4.369154    -0.380420     2.574262
 C    -5.753590     0.068381    -0.445667
 H    -4.655848     0.107657    -2.282966
 H    -6.509990    -0.200949     1.560561
 H    -6.722345     0.179446    -0.923619
 C    -2.342247    -0.474316    -1.689136
 O    -1.975366    -1.623156    -1.870909
 O    -2.048845     0.542445    -2.515810
 C    -1.226533     0.221395    -3.664079
 H    -1.734355    -0.510648    -4.296922
 H    -1.097693     1.163362    -4.196482
 H    -0.259221    -0.170634    -3.340575
 C     4.109049    -4.304213     0.177330
 H     3.655607    -5.290572     0.343361
 H     4.714428    -4.386405    -0.735346
 H     4.785434    -4.098579     1.013378
 C     2.059179    -4.445041    -1.934070
 H     2.996527    -4.509446    -2.502829
 H     1.937068    -5.407825    -1.419841
 H     1.237091    -4.338157    -2.649268
 C     3.740400     4.575936    -0.068928
 H     4.440085     4.467365     0.766115
 H     4.327202     4.665619    -0.992942
 H     3.206695     5.527348     0.057862
 C     1.667669     4.442469    -2.158030
 H     1.475744     5.416294    -1.688073
 H     2.589425     4.552911    -2.744828
 H     0.847615     4.235818    -2.853390
